# Supplementary material for: Effects of stimulus duration and vowel quality in cross-linguistic categorical perception of pitch directions
Source: PLoS One. 2017 Jul 3;12(7):e0180656. doi: 10.1371/journal.pone.0180656 (PMC5495489; doi:10.1371/journal.pone.0180656)
Supplement: S1 Table — (ZIP) [file pone.0180656.s001.zip]

Archive with 146 entries (134 files):
- supporting information/
- supporting information/Raw data/
- supporting information/Raw data/.DS_Store
- __MACOSX/
- __MACOSX/supporting information/
- __MACOSX/supporting information/Raw data/
- __MACOSX/supporting information/Raw data/._.DS_Store
- supporting information/Raw data/eprime_id_CHINESE/
- supporting information/Raw data/eprime_id_CHINESE/sub10idfalling.csv
- supporting information/Raw data/eprime_id_CHINESE/sub10idrising.csv
- supporting information/Raw data/eprime_id_CHINESE/sub11idfalling.csv
- supporting information/Raw data/eprime_id_CHINESE/sub11idrising.csv
- supporting information/Raw data/eprime_id_CHINESE/sub12idfalling.csv
- supporting information/Raw data/eprime_id_CHINESE/sub12idrising.csv
- supporting information/Raw data/eprime_id_CHINESE/sub13idfalling.csv
- supporting information/Raw data/eprime_id_CHINESE/sub13idrising.csv
- supporting information/Raw data/eprime_id_CHINESE/sub14idfalling.csv
- supporting information/Raw data/eprime_id_CHINESE/sub14idrising.csv
- supporting information/Raw data/eprime_id_CHINESE/sub15idfalling.csv
- supporting information/Raw data/eprime_id_CHINESE/sub15idrising.csv
- supporting information/Raw data/eprime_id_CHINESE/sub1idfalling.csv
- supporting information/Raw data/eprime_id_CHINESE/sub1idrising.csv
- supporting information/Raw data/eprime_id_CHINESE/sub2idfalling.csv
- supporting information/Raw data/eprime_id_CHINESE/sub2idrising.csv
- supporting information/Raw data/eprime_id_CHINESE/sub3idfalling.csv
- supporting information/Raw data/eprime_id_CHINESE/sub3idrising.csv
- supporting information/Raw data/eprime_id_CHINESE/sub4idfalling.csv
- supporting information/Raw data/eprime_id_CHINESE/sub4idrising.csv
- supporting information/Raw data/eprime_id_CHINESE/sub5idfalling.csv
- supporting information/Raw data/eprime_id_CHINESE/sub5idrising.csv
- supporting information/Raw data/eprime_id_CHINESE/sub6idfalling.csv
- supporting information/Raw data/eprime_id_CHINESE/sub6idrising.csv
- supporting information/Raw data/eprime_id_CHINESE/sub7idfalling.csv
- supporting information/Raw data/eprime_id_CHINESE/sub7idrising.csv
- supporting information/Raw data/eprime_id_CHINESE/sub8idfalling.csv
- supporting information/Raw data/eprime_id_CHINESE/sub8idrising.csv
- supporting information/Raw data/eprime_id_CHINESE/sub9idfalling.csv
- supporting information/Raw data/eprime_id_CHINESE/sub9idrising.csv
- supporting information/Raw data/eprime_id_ENGLISH/
- supporting information/Raw data/eprime_id_ENGLISH/.DS_Store
- __MACOSX/supporting information/Raw data/eprime_id_ENGLISH/
- __MACOSX/supporting information/Raw data/eprime_id_ENGLISH/._.DS_Store
- supporting information/Raw data/eprime_id_ENGLISH/sub10idfalling.csv
- supporting information/Raw data/eprime_id_ENGLISH/sub10idrising.csv
- supporting information/Raw data/eprime_id_ENGLISH/sub11idfalling.csv
- supporting information/Raw data/eprime_id_ENGLISH/sub11idrising.csv
- supporting information/Raw data/eprime_id_ENGLISH/sub12idfalling.csv
- supporting information/Raw data/eprime_id_ENGLISH/sub12idrising.csv
- supporting information/Raw data/eprime_id_ENGLISH/sub13idfalling.csv
- supporting information/Raw data/eprime_id_ENGLISH/sub13idrising.csv
- supporting information/Raw data/eprime_id_ENGLISH/sub14idfalling.csv
- supporting information/Raw data/eprime_id_ENGLISH/sub14idrising.csv
- supporting information/Raw data/eprime_id_ENGLISH/sub15idfalling.csv
- supporting information/Raw data/eprime_id_ENGLISH/sub15idrising.csv
- supporting information/Raw data/eprime_id_ENGLISH/sub1idfalling.csv
- supporting information/Raw data/eprime_id_ENGLISH/sub1idrising.csv
- supporting information/Raw data/eprime_id_ENGLISH/sub2idfalling.csv
- supporting information/Raw data/eprime_id_ENGLISH/sub2idrising.csv
- supporting information/Raw data/eprime_id_ENGLISH/sub3idfalling.csv
- supporting information/Raw data/eprime_id_ENGLISH/sub3idrising.csv
- supporting information/Raw data/eprime_id_ENGLISH/sub4idfalling.csv
- supporting information/Raw data/eprime_id_ENGLISH/sub4idrising.csv
- supporting information/Raw data/eprime_id_ENGLISH/sub5idfalling.csv
- supporting information/Raw data/eprime_id_ENGLISH/sub5idrising.csv
- supporting information/Raw data/eprime_id_ENGLISH/sub6idfalling.csv
- supporting information/Raw data/eprime_id_ENGLISH/sub6idrising.csv
- supporting information/Raw data/eprime_id_ENGLISH/sub7idfalling.csv
- supporting information/Raw data/eprime_id_ENGLISH/sub7idrising.csv
- supporting information/Raw data/eprime_id_ENGLISH/sub8idfalling.csv
- supporting information/Raw data/eprime_id_ENGLISH/sub8idrising.csv
- supporting information/Raw data/eprime_id_ENGLISH/sub9idfalling.csv
- supporting information/Raw data/eprime_id_ENGLISH/sub9idrising.csv
- supporting information/Raw data/eprime_sd_CHINESE/
- supporting information/Raw data/eprime_sd_CHINESE/.DS_Store
- __MACOSX/supporting information/Raw data/eprime_sd_CHINESE/
- __MACOSX/supporting information/Raw data/eprime_sd_CHINESE/._.DS_Store
- supporting information/Raw data/eprime_sd_CHINESE/.RData
- supporting information/Raw data/eprime_sd_CHINESE/.Rhistory
- supporting information/Raw data/eprime_sd_CHINESE/sub10sdfalling.csv
- supporting information/Raw data/eprime_sd_CHINESE/sub10sdrising.csv
- supporting information/Raw data/eprime_sd_CHINESE/sub11sdfalling.csv
- supporting information/Raw data/eprime_sd_CHINESE/sub11sdrising.csv
- supporting information/Raw data/eprime_sd_CHINESE/sub12sdfalling.csv
- supporting information/Raw data/eprime_sd_CHINESE/sub12sdrising.csv
- supporting information/Raw data/eprime_sd_CHINESE/sub13sdfalling.csv
- supporting information/Raw data/eprime_sd_CHINESE/sub13sdrising.csv
- supporting information/Raw data/eprime_sd_CHINESE/sub14sdfalling.csv
- supporting information/Raw data/eprime_sd_CHINESE/sub14sdrising.csv
- supporting information/Raw data/eprime_sd_CHINESE/sub15sdfalling.csv
- supporting information/Raw data/eprime_sd_CHINESE/sub15sdrising.csv
- supporting information/Raw data/eprime_sd_CHINESE/sub1sdfalling.csv
- supporting information/Raw data/eprime_sd_CHINESE/sub1sdrising.csv
- supporting information/Raw data/eprime_sd_CHINESE/sub2sdfalling.csv
- supporting information/Raw data/eprime_sd_CHINESE/sub2sdrising.csv
- supporting information/Raw data/eprime_sd_CHINESE/sub3sdfalling.csv
- supporting information/Raw data/eprime_sd_CHINESE/sub3sdrising.csv
- supporting information/Raw data/eprime_sd_CHINESE/sub4sdfalling.csv
- supporting information/Raw data/eprime_sd_CHINESE/sub4sdrising.csv
- supporting information/Raw data/eprime_sd_CHINESE/sub5sdfalling.csv
- supporting information/Raw data/eprime_sd_CHINESE/sub5sdrising.csv
- supporting information/Raw data/eprime_sd_CHINESE/sub6sdfalling.csv
- supporting information/Raw data/eprime_sd_CHINESE/sub6sdrising.csv
- supporting information/Raw data/eprime_sd_CHINESE/sub7sdfalling.csv
- supporting information/Raw data/eprime_sd_CHINESE/sub7sdrising.csv
- supporting information/Raw data/eprime_sd_CHINESE/sub8sdfalling.csv
- supporting information/Raw data/eprime_sd_CHINESE/sub8sdrising.csv
- supporting information/Raw data/eprime_sd_CHINESE/sub9sdfalling.csv
- supporting information/Raw data/eprime_sd_CHINESE/sub9sdrising.csv
- supporting information/Raw data/eprime_sd_ENGLISH/
- supporting information/Raw data/eprime_sd_ENGLISH/.DS_Store
- __MACOSX/supporting information/Raw data/eprime_sd_ENGLISH/
- __MACOSX/supporting information/Raw data/eprime_sd_ENGLISH/._.DS_Store
- supporting information/Raw data/eprime_sd_ENGLISH/.RData
- supporting information/Raw data/eprime_sd_ENGLISH/.Rhistory
- supporting information/Raw data/eprime_sd_ENGLISH/sub10sdfalling.csv
- supporting information/Raw data/eprime_sd_ENGLISH/sub10sdrising.csv
- supporting information/Raw data/eprime_sd_ENGLISH/sub11sdfalling.csv
- supporting information/Raw data/eprime_sd_ENGLISH/sub11sdrising.csv
- supporting information/Raw data/eprime_sd_ENGLISH/sub12sdfalling.csv
- supporting information/Raw data/eprime_sd_ENGLISH/sub12sdrising.csv
- supporting information/Raw data/eprime_sd_ENGLISH/sub13sdfalling.csv
- supporting information/Raw data/eprime_sd_ENGLISH/sub13sdrising.csv
- supporting information/Raw data/eprime_sd_ENGLISH/sub14sdfalling.csv
- supporting information/Raw data/eprime_sd_ENGLISH/sub14sdrising.csv
- supporting information/Raw data/eprime_sd_ENGLISH/sub15sdfalling.csv
- supporting information/Raw data/eprime_sd_ENGLISH/sub15sdrising.csv
- supporting information/Raw data/eprime_sd_ENGLISH/sub1sdfalling.csv
- supporting information/Raw data/eprime_sd_ENGLISH/sub1sdrising.csv
- supporting information/Raw data/eprime_sd_ENGLISH/sub2sdfalling.csv
- supporting information/Raw data/eprime_sd_ENGLISH/sub2sdrising.csv
- supporting information/Raw data/eprime_sd_ENGLISH/sub3sdfalling.csv
- supporting information/Raw data/eprime_sd_ENGLISH/sub3sdrising.csv
- supporting information/Raw data/eprime_sd_ENGLISH/sub4sdfalling.csv
- supporting information/Raw data/eprime_sd_ENGLISH/sub4sdrising.csv
- supporting information/Raw data/eprime_sd_ENGLISH/sub5sdfalling.csv
- supporting information/Raw data/eprime_sd_ENGLISH/sub5sdrising.csv
- supporting information/Raw data/eprime_sd_ENGLISH/sub6sdfalling.csv
- supporting information/Raw data/eprime_sd_ENGLISH/sub6sdrising.csv
- supporting information/Raw data/eprime_sd_ENGLISH/sub7sdfalling.csv
- supporting information/Raw data/eprime_sd_ENGLISH/sub7sdrising.csv
- supporting information/Raw data/eprime_sd_ENGLISH/sub8sdfalling.csv
- supporting information/Raw data/eprime_sd_ENGLISH/sub8sdrising.csv
- supporting information/Raw data/eprime_sd_ENGLISH/sub9sdfalling.csv
- supporting information/Raw data/eprime_sd_ENGLISH/sub9sdrising.csv
- supporting information/Supporting information.docx
- __MACOSX/supporting information/._Supporting information.docx
