# Supplementary material for: Effects of stimulus duration and vowel quality in cross-linguistic categorical perception of pitch directions
Source: PLoS One. 2017 Jul 3;12(7):e0180656. doi: 10.1371/journal.pone.0180656 (PMC5495489; doi:10.1371/journal.pone.0180656)
Supplement: S1 Table — (ZIP) [file pone.0180656.s001.zip › supporting information/Raw data/eprime_id_CHINESE/sub10idfalling.csv]

List2	stim1	Slide3.RESP	Slide3.RT
1	a 0.1 on1 of1.wav	1	1053
2	a 0.1 on1 of2.wav	1	894
3	a 0.1 on1 of3.wav	2	827
4	a 0.1 on1 of4.wav	2	615
5	a 0.1 on1 of5.wav	1	640
6	a 0.1 on1 of6.wav	2	1726
7	a 0.1 on1 of7.wav	2	578
8	a 0.2 on1 of1.wav	1	607
9	a 0.2 on1 of2.wav	1	1774
10	a 0.2 on1 of3.wav	2	918
11	a 0.2 on1 of4.wav	2	579
12	a 0.2 on1 of5.wav	2	857
13	a 0.2 on1 of6.wav	2	666
14	a 0.2 on1 of7.wav	2	1120
15	a 0.04 on1 of1.wav	1	1797
16	a 0.04 on1 of2.wav	2	1416
17	a 0.04 on1 of3.wav	1	812
18	a 0.04 on1 of4.wav	2	502
19	a 0.04 on1 of5.wav	2	1171
20	a 0.04 on1 of6.wav	2	953
21	a 0.04 on1 of7.wav	2	458
22	a 0.06 on1 of1.wav	2	797
23	a 0.06 on1 of2.wav	1	922
24	a 0.06 on1 of3.wav	2	746
25	a 0.06 on1 of4.wav	1	2344
26	a 0.06 on1 of5.wav	1	1084
27	a 0.06 on1 of6.wav	1	1763
28	a 0.06 on1 of7.wav	2	439
29	a 0.08 on1 of1.wav	1	1781
30	a 0.08 on1 of2.wav	1	768
31	a 0.08 on1 of3.wav	1	718
32	a 0.08 on1 of4.wav	1	1617
33	a 0.08 on1 of5.wav	2	1259
34	a 0.08 on1 of6.wav	2	472
35	a 0.08 on1 of7.wav	2	382
36	a 0.12 on1 of1.wav	1	876
37	a 0.12 on1 of2.wav	1	1120
38	a 0.12 on1 of3.wav	1	944
39	a 0.12 on1 of4.wav	2	1089
40	a 0.12 on1 of5.wav	2	1003
41	a 0.12 on1 of6.wav	2	653
42	a 0.12 on1 of7.wav	2	564
43	a 0.14 on1 of1.wav	1	565
44	a 0.14 on1 of2.wav	1	504
45	a 0.14 on1 of3.wav	2	1258
46	a 0.14 on1 of4.wav	2	649
47	a 0.14 on1 of5.wav	2	475
48	a 0.14 on1 of6.wav	2	594
49	a 0.14 on1 of7.wav	2	604
50	a 0.16 on1 of1.wav	1	707
51	a 0.16 on1 of2.wav	1	897
52	a 0.16 on1 of3.wav	2	622
53	a 0.16 on1 of4.wav	2	647
54	a 0.16 on1 of5.wav	2	658
55	a 0.16 on1 of6.wav	2	489
56	a 0.16 on1 of7.wav	2	881
57	a 0.18 on1 of1.wav	1	885
58	a 0.18 on1 of2.wav	1	800
59	a 0.18 on1 of3.wav	2	765
60	a 0.18 on1 of4.wav	2	816
61	a 0.18 on1 of5.wav	2	4057
62	a 0.18 on1 of6.wav	2	337
63	a 0.18 on1 of7.wav	2	525
64	i 0.1 on1 of1.wav	1	1001
65	i 0.1 on1 of2.wav	2	503
66	i 0.1 on1 of3.wav	2	347
67	i 0.1 on1 of4.wav	2	950
68	i 0.1 on1 of5.wav	2	418
69	i 0.1 on1 of6.wav	2	417
70	i 0.1 on1 of7.wav	2	2503
71	i 0.2 on1 of1.wav	1	698
72	i 0.2 on1 of2.wav	1	620
73	i 0.2 on1 of3.wav	2	1554
74	i 0.2 on1 of4.wav	2	571
75	i 0.2 on1 of5.wav	2	339
76	i 0.2 on1 of6.wav	2	603
77	i 0.2 on1 of7.wav	2	1058
78	i 0.04 on1 of1.wav	1	716
79	i 0.04 on1 of2.wav	2	561
80	i 0.04 on1 of3.wav	2	444
81	i 0.04 on1 of4.wav	2	438
82	i 0.04 on1 of5.wav	1	5104
83	i 0.04 on1 of6.wav	2	799
84	i 0.04 on1 of7.wav	1	1335
85	i 0.06 on1 of1.wav	2	432
86	i 0.06 on1 of2.wav	2	3484
87	i 0.06 on1 of3.wav	2	559
88	i 0.06 on1 of4.wav	2	625
89	i 0.06 on1 of5.wav	2	938
90	i 0.06 on1 of6.wav	2	725
91	i 0.06 on1 of7.wav	1	727
92	i 0.08 on1 of1.wav	2	530
93	i 0.08 on1 of2.wav	1	2992
94	i 0.08 on1 of3.wav	2	443
95	i 0.08 on1 of4.wav	2	767
96	i 0.08 on1 of5.wav	2	459
97	i 0.08 on1 of6.wav	2	540
98	i 0.08 on1 of7.wav	1	1728
99	i 0.12 on1 of1.wav	1	669
100	i 0.12 on1 of2.wav	1	864
101	i 0.12 on1 of3.wav	2	859
102	i 0.12 on1 of4.wav	1	1132
103	i 0.12 on1 of5.wav	2	2075
104	i 0.12 on1 of6.wav	1	1476
105	i 0.12 on1 of7.wav	2	545
106	i 0.14 on1 of1.wav	2	573
107	i 0.14 on1 of2.wav	1	808
108	i 0.14 on1 of3.wav	2	788
109	i 0.14 on1 of4.wav	2	765
110	i 0.14 on1 of5.wav	2	2482
111	i 0.14 on1 of6.wav	1	738
112	i 0.14 on1 of7.wav	2	739
113	i 0.16 on1 of1.wav	1	1989
114	i 0.16 on1 of2.wav	2	683
115	i 0.16 on1 of3.wav	2	2342
116	i 0.16 on1 of4.wav	2	487
117	i 0.16 on1 of5.wav	2	548
118	i 0.16 on1 of6.wav	2	841
119	i 0.16 on1 of7.wav	2	404
120	i 0.18 on1 of1.wav	1	775
121	i 0.18 on1 of2.wav	1	1882
122	i 0.18 on1 of3.wav	2	1217
123	i 0.18 on1 of4.wav	2	876
124	i 0.18 on1 of5.wav	2	930
125	i 0.18 on1 of6.wav	2	806
126	i 0.18 on1 of7.wav	2	570
127	a 0.1 on1 of1.wav	1	1077
128	a 0.1 on1 of2.wav	1	698
129	a 0.1 on1 of3.wav	1	2074
130	a 0.1 on1 of4.wav	2	870
131	a 0.1 on1 of5.wav	2	625
132	a 0.1 on1 of6.wav	2	564
133	a 0.1 on1 of7.wav	2	1132
134	a 0.2 on1 of1.wav	1	589
135	a 0.2 on1 of2.wav	1	790
136	a 0.2 on1 of3.wav	1	2322
137	a 0.2 on1 of4.wav	2	637
138	a 0.2 on1 of5.wav	2	1380
139	a 0.2 on1 of6.wav	2	2071
140	a 0.2 on1 of7.wav	2	1498
141	a 0.04 on1 of1.wav	2	543
142	a 0.04 on1 of2.wav	2	350
143	a 0.04 on1 of3.wav	1	2710
144	a 0.04 on1 of4.wav	2	1701
145	a 0.04 on1 of5.wav	2	528
146	a 0.04 on1 of6.wav	1	780
147	a 0.04 on1 of7.wav	2	596
148	a 0.06 on1 of1.wav	1	4198
149	a 0.06 on1 of2.wav	1	517
150	a 0.06 on1 of3.wav	2	419
151	a 0.06 on1 of4.wav	2	704
152	a 0.06 on1 of5.wav	2	1335
153	a 0.06 on1 of6.wav	2	587
154	a 0.06 on1 of7.wav	2	668
155	a 0.08 on1 of1.wav	1	907
156	a 0.08 on1 of2.wav	1	1176
157	a 0.08 on1 of3.wav	2	991
158	a 0.08 on1 of4.wav	2	633
159	a 0.08 on1 of5.wav	1	3036
160	a 0.08 on1 of6.wav	2	1160
161	a 0.08 on1 of7.wav	2	626
162	a 0.12 on1 of1.wav	1	1107
163	a 0.12 on1 of2.wav	1	2000
164	a 0.12 on1 of3.wav	2	1179
165	a 0.12 on1 of4.wav	2	936
166	a 0.12 on1 of5.wav	2	812
167	a 0.12 on1 of6.wav	2	1697
168	a 0.12 on1 of7.wav	2	1908
169	a 0.14 on1 of1.wav	1	724
170	a 0.14 on1 of2.wav	1	620
171	a 0.14 on1 of3.wav	1	1229
172	a 0.14 on1 of4.wav	2	1511
173	a 0.14 on1 of5.wav	2	950
174	a 0.14 on1 of6.wav	2	1008
175	a 0.14 on1 of7.wav	2	603
176	a 0.16 on1 of1.wav	2	309
177	a 0.16 on1 of2.wav	1	590
178	a 0.16 on1 of3.wav	2	802
179	a 0.16 on1 of4.wav	2	1446
180	a 0.16 on1 of5.wav	2	559
181	a 0.16 on1 of6.wav	2	1136
182	a 0.16 on1 of7.wav	2	2210
183	a 0.18 on1 of1.wav	1	664
184	a 0.18 on1 of2.wav	1	1557
185	a 0.18 on1 of3.wav	2	437
186	a 0.18 on1 of4.wav	2	415
187	a 0.18 on1 of5.wav	2	832
188	a 0.18 on1 of6.wav	2	398
189	a 0.18 on1 of7.wav	2	543
190	i 0.1 on1 of1.wav	1	709
191	i 0.1 on1 of2.wav	2	760
192	i 0.1 on1 of3.wav	2	900
193	i 0.1 on1 of4.wav	2	741
194	i 0.1 on1 of5.wav	2	1038
195	i 0.1 on1 of6.wav	2	671
196	i 0.1 on1 of7.wav	2	538
197	i 0.2 on1 of1.wav	1	1025
198	i 0.2 on1 of2.wav	2	1458
199	i 0.2 on1 of3.wav	2	771
200	i 0.2 on1 of4.wav	2	596
201	i 0.2 on1 of5.wav	2	596
202	i 0.2 on1 of6.wav	2	629
203	i 0.2 on1 of7.wav	1	1015
204	i 0.04 on1 of1.wav	2	2192
205	i 0.04 on1 of2.wav	2	603
206	i 0.04 on1 of3.wav	1	1102
207	i 0.04 on1 of4.wav	2	1734
208	i 0.04 on1 of5.wav	2	2405
209	i 0.04 on1 of6.wav	2	458
210	i 0.04 on1 of7.wav	2	419
211	i 0.06 on1 of1.wav	2	546
212	i 0.06 on1 of2.wav	2	648
213	i 0.06 on1 of3.wav	2	752
214	i 0.06 on1 of4.wav	2	687
215	i 0.06 on1 of5.wav	2	498
216	i 0.06 on1 of6.wav	2	510
217	i 0.06 on1 of7.wav	2	517
218	i 0.08 on1 of1.wav	2	772
219	i 0.08 on1 of2.wav	2	972
220	i 0.08 on1 of3.wav	2	631
221	i 0.08 on1 of4.wav	2	562
222	i 0.08 on1 of5.wav	2	275
223	i 0.08 on1 of6.wav	1	613
224	i 0.08 on1 of7.wav	2	667
225	i 0.12 on1 of1.wav	1	801
226	i 0.12 on1 of2.wav	2	676
227	i 0.12 on1 of3.wav	2	1407
228	i 0.12 on1 of4.wav	1	704
229	i 0.12 on1 of5.wav	2	576
230	i 0.12 on1 of6.wav	2	1312
231	i 0.12 on1 of7.wav	1	1165
232	i 0.14 on1 of1.wav	1	816
233	i 0.14 on1 of2.wav	2	2508
234	i 0.14 on1 of3.wav	2	498
235	i 0.14 on1 of4.wav	2	670
236	i 0.14 on1 of5.wav	2	1227
237	i 0.14 on1 of6.wav	2	1942
238	i 0.14 on1 of7.wav	2	568
239	i 0.16 on1 of1.wav	2	680
240	i 0.16 on1 of2.wav	2	1085
241	i 0.16 on1 of3.wav	2	1401
242	i 0.16 on1 of4.wav	2	2022
243	i 0.16 on1 of5.wav	2	1347
244	i 0.16 on1 of6.wav	2	550
245	i 0.16 on1 of7.wav	1	711
246	i 0.18 on1 of1.wav	1	1206
247	i 0.18 on1 of2.wav	1	1802
248	i 0.18 on1 of3.wav	2	746
249	i 0.18 on1 of4.wav	2	809
250	i 0.18 on1 of5.wav	2	1942
251	i 0.18 on1 of6.wav	2	368
252	i 0.18 on1 of7.wav	2	528
253	a 0.1 on1 of1.wav	1	835
254	a 0.1 on1 of2.wav	1	670
255	a 0.1 on1 of3.wav	1	987
256	a 0.1 on1 of4.wav	2	809
257	a 0.1 on1 of5.wav	2	583
258	a 0.1 on1 of6.wav	2	818
259	a 0.1 on1 of7.wav	1	961
260	a 0.2 on1 of1.wav	1	699
261	a 0.2 on1 of2.wav	1	2314
262	a 0.2 on1 of3.wav	1	1021
263	a 0.2 on1 of4.wav	2	714
264	a 0.2 on1 of5.wav	2	542
265	a 0.2 on1 of6.wav	2	1292
266	a 0.2 on1 of7.wav	2	899
267	a 0.04 on1 of1.wav	1	2295
268	a 0.04 on1 of2.wav	1	3045
269	a 0.04 on1 of3.wav	1	754
270	a 0.04 on1 of4.wav	2	543
271	a 0.04 on1 of5.wav	1	2906
272	a 0.04 on1 of6.wav	2	1626
273	a 0.04 on1 of7.wav	2	563
274	a 0.06 on1 of1.wav	1	654
275	a 0.06 on1 of2.wav	2	590
276	a 0.06 on1 of3.wav	2	3211
277	a 0.06 on1 of4.wav	2	460
278	a 0.06 on1 of5.wav	2	523
279	a 0.06 on1 of6.wav	1	3000
280	a 0.06 on1 of7.wav	2	753
281	a 0.08 on1 of1.wav	1	724
282	a 0.08 on1 of2.wav	1	1181
283	a 0.08 on1 of3.wav	1	1578
284	a 0.08 on1 of4.wav	2	2427
285	a 0.08 on1 of5.wav	2	1311
286	a 0.08 on1 of6.wav	2	1470
287	a 0.08 on1 of7.wav	2	548
288	a 0.12 on1 of1.wav	1	1693
289	a 0.12 on1 of2.wav	1	969
290	a 0.12 on1 of3.wav	2	849
291	a 0.12 on1 of4.wav	1	1038
292	a 0.12 on1 of5.wav	2	504
293	a 0.12 on1 of6.wav	2	1527
294	a 0.12 on1 of7.wav	2	973
295	a 0.14 on1 of1.wav	1	816
296	a 0.14 on1 of2.wav	1	599
297	a 0.14 on1 of3.wav	2	1398
298	a 0.14 on1 of4.wav	2	564
299	a 0.14 on1 of5.wav	2	379
300	a 0.14 on1 of6.wav	2	990
301	a 0.14 on1 of7.wav	2	473
302	a 0.16 on1 of1.wav	1	634
303	a 0.16 on1 of2.wav	1	2134
304	a 0.16 on1 of3.wav	1	1285
305	a 0.16 on1 of4.wav	2	1526
306	a 0.16 on1 of5.wav	2	629
307	a 0.16 on1 of6.wav	2	689
308	a 0.16 on1 of7.wav	2	919
309	a 0.18 on1 of1.wav	1	700
310	a 0.18 on1 of2.wav	1	1269
311	a 0.18 on1 of3.wav	2	680
312	a 0.18 on1 of4.wav	2	940
313	a 0.18 on1 of5.wav	2	828
314	a 0.18 on1 of6.wav	2	589
315	a 0.18 on1 of7.wav	2	3036
316	i 0.1 on1 of1.wav	1	741
317	i 0.1 on1 of2.wav	1	573
318	i 0.1 on1 of3.wav	2	2309
319	i 0.1 on1 of4.wav	2	768
320	i 0.1 on1 of5.wav	2	957
321	i 0.1 on1 of6.wav	2	252
322	i 0.1 on1 of7.wav	2	582
323	i 0.2 on1 of1.wav	1	739
324	i 0.2 on1 of2.wav	1	838
325	i 0.2 on1 of3.wav	2	683
326	i 0.2 on1 of4.wav	2	708
327	i 0.2 on1 of5.wav	2	838
328	i 0.2 on1 of6.wav	2	1000
329	i 0.2 on1 of7.wav	2	791
330	i 0.04 on1 of1.wav	2	1468
331	i 0.04 on1 of2.wav	2	1490
332	i 0.04 on1 of3.wav	2	1765
333	i 0.04 on1 of4.wav	2	905
334	i 0.04 on1 of5.wav	2	390
335	i 0.04 on1 of6.wav	2	669
336	i 0.04 on1 of7.wav	2	583
337	i 0.06 on1 of1.wav	2	491
338	i 0.06 on1 of2.wav	2	318
339	i 0.06 on1 of3.wav	1	561
340	i 0.06 on1 of4.wav	2	747
341	i 0.06 on1 of5.wav	2	609
342	i 0.06 on1 of6.wav	2	619
343	i 0.06 on1 of7.wav	2	3273
344	i 0.08 on1 of1.wav	1	537
345	i 0.08 on1 of2.wav	2	1214
346	i 0.08 on1 of3.wav	2	438
347	i 0.08 on1 of4.wav	2	276
348	i 0.08 on1 of5.wav	2	312
349	i 0.08 on1 of6.wav	2	566
350	i 0.08 on1 of7.wav	2	652
351	i 0.12 on1 of1.wav	1	1586
352	i 0.12 on1 of2.wav	1	845
353	i 0.12 on1 of3.wav	1	944
354	i 0.12 on1 of4.wav	2	303
355	i 0.12 on1 of5.wav	2	601
356	i 0.12 on1 of6.wav	2	706
357	i 0.12 on1 of7.wav	2	2304
358	i 0.14 on1 of1.wav	1	593
359	i 0.14 on1 of2.wav	1	547
360	i 0.14 on1 of3.wav	2	1567
361	i 0.14 on1 of4.wav	2	573
362	i 0.14 on1 of5.wav	2	514
363	i 0.14 on1 of6.wav	2	608
364	i 0.14 on1 of7.wav	2	419
365	i 0.16 on1 of1.wav	1	719
366	i 0.16 on1 of2.wav	1	754
367	i 0.16 on1 of3.wav	2	1062
368	i 0.16 on1 of4.wav	2	1985
369	i 0.16 on1 of5.wav	2	502
370	i 0.16 on1 of6.wav	2	925
371	i 0.16 on1 of7.wav	2	365
372	i 0.18 on1 of1.wav	1	793
373	i 0.18 on1 of2.wav	1	968
374	i 0.18 on1 of3.wav	2	818
375	i 0.18 on1 of4.wav	2	588
376	i 0.18 on1 of5.wav	2	592
377	i 0.18 on1 of6.wav	2	770
378	i 0.18 on1 of7.wav	2	475
379	a 0.1 on1 of1.wav	1	989
380	a 0.1 on1 of2.wav	1	646
381	a 0.1 on1 of3.wav	2	781
382	a 0.1 on1 of4.wav	2	2866
383	a 0.1 on1 of5.wav	2	997
384	a 0.1 on1 of6.wav	2	887
385	a 0.1 on1 of7.wav	2	759
386	a 0.2 on1 of1.wav	1	567
387	a 0.2 on1 of2.wav	1	1417
388	a 0.2 on1 of3.wav	2	1364
389	a 0.2 on1 of4.wav	2	435
390	a 0.2 on1 of5.wav	2	973
391	a 0.2 on1 of6.wav	2	2185
392	a 0.2 on1 of7.wav	2	624
393	a 0.04 on1 of1.wav	1	1003
394	a 0.04 on1 of2.wav	2	3389
395	a 0.04 on1 of3.wav	1	1588
396	a 0.04 on1 of4.wav	1	1153
397	a 0.04 on1 of5.wav	2	751
398	a 0.04 on1 of6.wav	2	1633
399	a 0.04 on1 of7.wav	1	1980
400	a 0.06 on1 of1.wav	1	2044
401	a 0.06 on1 of2.wav	2	582
402	a 0.06 on1 of3.wav	2	624
403	a 0.06 on1 of4.wav	2	629
404	a 0.06 on1 of5.wav	2	670
405	a 0.06 on1 of6.wav	2	609
406	a 0.06 on1 of7.wav	2	628
407	a 0.08 on1 of1.wav	1	613
408	a 0.08 on1 of2.wav	2	473
409	a 0.08 on1 of3.wav	1	563
410	a 0.08 on1 of4.wav	2	925
411	a 0.08 on1 of5.wav	2	467
412	a 0.08 on1 of6.wav	2	514
413	a 0.08 on1 of7.wav	2	668
414	a 0.12 on1 of1.wav	1	455
415	a 0.12 on1 of2.wav	1	709
416	a 0.12 on1 of3.wav	2	728
417	a 0.12 on1 of4.wav	2	609
418	a 0.12 on1 of5.wav	2	580
419	a 0.12 on1 of6.wav	1	722
420	a 0.12 on1 of7.wav	2	2943
421	a 0.14 on1 of1.wav	1	737
422	a 0.14 on1 of2.wav	1	860
423	a 0.14 on1 of3.wav	2	1699
424	a 0.14 on1 of4.wav	2	913
425	a 0.14 on1 of5.wav	2	341
426	a 0.14 on1 of6.wav	2	487
427	a 0.14 on1 of7.wav	2	818
428	a 0.16 on1 of1.wav	1	784
429	a 0.16 on1 of2.wav	1	1159
430	a 0.16 on1 of3.wav	2	1360
431	a 0.16 on1 of4.wav	2	483
432	a 0.16 on1 of5.wav	2	667
433	a 0.16 on1 of6.wav	2	659
434	a 0.16 on1 of7.wav	2	612
435	a 0.18 on1 of1.wav	1	607
436	a 0.18 on1 of2.wav	1	915
437	a 0.18 on1 of3.wav	2	942
438	a 0.18 on1 of4.wav	2	555
439	a 0.18 on1 of5.wav	2	591
440	a 0.18 on1 of6.wav	2	2418
441	a 0.18 on1 of7.wav	1	676
442	i 0.1 on1 of1.wav	1	2704
443	i 0.1 on1 of2.wav	1	553
444	i 0.1 on1 of3.wav	2	457
445	i 0.1 on1 of4.wav	2	623
446	i 0.1 on1 of5.wav	2	835
447	i 0.1 on1 of6.wav	2	530
448	i 0.1 on1 of7.wav	2	1046
449	i 0.2 on1 of1.wav	1	745
450	i 0.2 on1 of2.wav	2	671
451	i 0.2 on1 of3.wav	2	1125
452	i 0.2 on1 of4.wav	2	782
453	i 0.2 on1 of5.wav	2	745
454	i 0.2 on1 of6.wav	2	518
455	i 0.2 on1 of7.wav	2	837
456	i 0.04 on1 of1.wav	2	1995
457	i 0.04 on1 of2.wav	2	523
458	i 0.04 on1 of3.wav	2	573
459	i 0.04 on1 of4.wav	2	368
460	i 0.04 on1 of5.wav	2	1374
461	i 0.04 on1 of6.wav	2	582
462	i 0.04 on1 of7.wav	2	855
463	i 0.06 on1 of1.wav	2	1772
464	i 0.06 on1 of2.wav	2	1598
465	i 0.06 on1 of3.wav	2	755
466	i 0.06 on1 of4.wav	2	669
467	i 0.06 on1 of5.wav	2	532
468	i 0.06 on1 of6.wav	2	613
469	i 0.06 on1 of7.wav	2	941
470	i 0.08 on1 of1.wav	2	410
471	i 0.08 on1 of2.wav	2	1827
472	i 0.08 on1 of3.wav	2	275
473	i 0.08 on1 of4.wav	2	541
474	i 0.08 on1 of5.wav	2	1829
475	i 0.08 on1 of6.wav	2	598
476	i 0.08 on1 of7.wav	2	557
477	i 0.12 on1 of1.wav	1	905
478	i 0.12 on1 of2.wav	1	1463
479	i 0.12 on1 of3.wav	2	656
480	i 0.12 on1 of4.wav	1	1100
481	i 0.12 on1 of5.wav	2	422
482	i 0.12 on1 of6.wav	2	1727
483	i 0.12 on1 of7.wav	2	643
484	i 0.14 on1 of1.wav	1	710
485	i 0.14 on1 of2.wav	2	1063
486	i 0.14 on1 of3.wav	2	821
487	i 0.14 on1 of4.wav	2	2131
488	i 0.14 on1 of5.wav	2	593
489	i 0.14 on1 of6.wav	2	667
490	i 0.14 on1 of7.wav	2	802
491	i 0.16 on1 of1.wav	1	833
492	i 0.16 on1 of2.wav	1	606
493	i 0.16 on1 of3.wav	2	702
494	i 0.16 on1 of4.wav	2	622
495	i 0.16 on1 of5.wav	2	604
496	i 0.16 on1 of6.wav	2	980
497	i 0.16 on1 of7.wav	2	1797
498	i 0.18 on1 of1.wav	1	636
499	i 0.18 on1 of2.wav	1	750
500	i 0.18 on1 of3.wav	2	1267
501	i 0.18 on1 of4.wav	2	1291
502	i 0.18 on1 of5.wav	2	741
503	i 0.18 on1 of6.wav	2	471
504	i 0.18 on1 of7.wav	2	1597
505	a 0.1 on1 of1.wav	1	747
506	a 0.1 on1 of2.wav	1	704
507	a 0.1 on1 of3.wav	1	1164
508	a 0.1 on1 of4.wav	2	736
509	a 0.1 on1 of5.wav	2	472
510	a 0.1 on1 of6.wav	2	722
511	a 0.1 on1 of7.wav	2	2749
512	a 0.2 on1 of1.wav	1	1058
513	a 0.2 on1 of2.wav	1	4225
514	a 0.2 on1 of3.wav	2	925
515	a 0.2 on1 of4.wav	2	736
516	a 0.2 on1 of5.wav	2	2452
517	a 0.2 on1 of6.wav	2	629
518	a 0.2 on1 of7.wav	2	1277
519	a 0.04 on1 of1.wav	2	612
520	a 0.04 on1 of2.wav	1	3183
521	a 0.04 on1 of3.wav	1	748
522	a 0.04 on1 of4.wav	1	4425
523	a 0.04 on1 of5.wav	2	661
524	a 0.04 on1 of6.wav	2	530
525	a 0.04 on1 of7.wav	1	1236
526	a 0.06 on1 of1.wav	2	689
527	a 0.06 on1 of2.wav	1	1742
528	a 0.06 on1 of3.wav	2	845
529	a 0.06 on1 of4.wav	2	668
530	a 0.06 on1 of5.wav	1	2062
531	a 0.06 on1 of6.wav	2	386
532	a 0.06 on1 of7.wav	2	3671
533	a 0.08 on1 of1.wav	2	997
534	a 0.08 on1 of2.wav	1	811
535	a 0.08 on1 of3.wav	1	2400
536	a 0.08 on1 of4.wav	1	851
537	a 0.08 on1 of5.wav	2	459
538	a 0.08 on1 of6.wav	1	2146
539	a 0.08 on1 of7.wav	2	577
540	a 0.12 on1 of1.wav	1	933
541	a 0.12 on1 of2.wav	1	651
542	a 0.12 on1 of3.wav	2	1257
543	a 0.12 on1 of4.wav	2	578
544	a 0.12 on1 of5.wav	2	1109
545	a 0.12 on1 of6.wav	2	542
546	a 0.12 on1 of7.wav	2	893
547	a 0.14 on1 of1.wav	1	1152
548	a 0.14 on1 of2.wav	1	871
549	a 0.14 on1 of3.wav	2	598
550	a 0.14 on1 of4.wav	2	935
551	a 0.14 on1 of5.wav	2	3118
552	a 0.14 on1 of6.wav	2	2057
553	a 0.14 on1 of7.wav	1	679
554	a 0.16 on1 of1.wav	1	636
555	a 0.16 on1 of2.wav	1	665
556	a 0.16 on1 of3.wav	2	492
557	a 0.16 on1 of4.wav	2	435
558	a 0.16 on1 of5.wav	2	521
559	a 0.16 on1 of6.wav	2	825
560	a 0.16 on1 of7.wav	2	356
561	a 0.18 on1 of1.wav	1	648
562	a 0.18 on1 of2.wav	1	971
563	a 0.18 on1 of3.wav	2	3995
564	a 0.18 on1 of4.wav	2	569
565	a 0.18 on1 of5.wav	2	863
566	a 0.18 on1 of6.wav	2	813
567	a 0.18 on1 of7.wav	2	4021
568	i 0.1 on1 of1.wav	1	1837
569	i 0.1 on1 of2.wav	2	739
570	i 0.1 on1 of3.wav	2	687
571	i 0.1 on1 of4.wav	2	624
572	i 0.1 on1 of5.wav	2	507
573	i 0.1 on1 of6.wav	2	499
574	i 0.1 on1 of7.wav	2	902
575	i 0.2 on1 of1.wav	1	746
576	i 0.2 on1 of2.wav	2	1294
577	i 0.2 on1 of3.wav	2	533
578	i 0.2 on1 of4.wav	2	1074
579	i 0.2 on1 of5.wav	2	660
580	i 0.2 on1 of6.wav	2	781
581	i 0.2 on1 of7.wav	2	362
582	i 0.04 on1 of1.wav	2	719
583	i 0.04 on1 of2.wav	2	582
584	i 0.04 on1 of3.wav	2	3301
585	i 0.04 on1 of4.wav	2	1555
586	i 0.04 on1 of5.wav	2	565
587	i 0.04 on1 of6.wav	1	1936
588	i 0.04 on1 of7.wav	2	3102
589	i 0.06 on1 of1.wav	2	519
590	i 0.06 on1 of2.wav	1	2662
591	i 0.06 on1 of3.wav	2	545
592	i 0.06 on1 of4.wav	2	1248
593	i 0.06 on1 of5.wav	2	1190
594	i 0.06 on1 of6.wav	2	493
595	i 0.06 on1 of7.wav	2	381
596	i 0.08 on1 of1.wav	2	623
597	i 0.08 on1 of2.wav	2	522
598	i 0.08 on1 of3.wav	1	635
599	i 0.08 on1 of4.wav	2	402
600	i 0.08 on1 of5.wav	2	544
601	i 0.08 on1 of6.wav	2	575
602	i 0.08 on1 of7.wav	2	1241
603	i 0.12 on1 of1.wav	1	906
604	i 0.12 on1 of2.wav	2	429
605	i 0.12 on1 of3.wav	1	1162
606	i 0.12 on1 of4.wav	1	1827
607	i 0.12 on1 of5.wav	2	810
608	i 0.12 on1 of6.wav	2	668
609	i 0.12 on1 of7.wav	2	741
610	i 0.14 on1 of1.wav	1	484
611	i 0.14 on1 of2.wav	1	489
612	i 0.14 on1 of3.wav	2	599
613	i 0.14 on1 of4.wav	2	996
614	i 0.14 on1 of5.wav	2	827
615	i 0.14 on1 of6.wav	2	946
616	i 0.14 on1 of7.wav	2	414
617	i 0.16 on1 of1.wav	1	531
618	i 0.16 on1 of2.wav	1	832
619	i 0.16 on1 of3.wav	2	1152
620	i 0.16 on1 of4.wav	2	591
621	i 0.16 on1 of5.wav	2	514
622	i 0.16 on1 of6.wav	2	887
623	i 0.16 on1 of7.wav	2	669
624	i 0.18 on1 of1.wav	1	723
625	i 0.18 on1 of2.wav	1	633
626	i 0.18 on1 of3.wav	2	524
627	i 0.18 on1 of4.wav	2	742
628	i 0.18 on1 of5.wav	2	365
629	i 0.18 on1 of6.wav	2	462
630	i 0.18 on1 of7.wav	2	602
