# Supplementary material for: Effects of stimulus duration and vowel quality in cross-linguistic categorical perception of pitch directions
Source: PLoS One. 2017 Jul 3;12(7):e0180656. doi: 10.1371/journal.pone.0180656 (PMC5495489; doi:10.1371/journal.pone.0180656)
Supplement: S1 Table — (ZIP) [file pone.0180656.s001.zip › supporting information/Raw data/eprime_id_CHINESE/sub10idrising.csv]

List2	stim1	Slide3.RESP	Slide3.RT
1	a 0.1 on1 of7r.wav	2	725
2	a 0.1 on2 of7.wav	2	687
3	a 0.1 on3 of7.wav	2	1397
4	a 0.1 on4 of7.wav	1	545
5	a 0.1 on5 of7.wav	2	763
6	a 0.1 on6 of7.wav	1	767
7	a 0.1 on7 of7.wav	1	891
8	a 0.2 on1 of7r.wav	2	623
9	a 0.2 on2 of7.wav	2	764
10	a 0.2 on3 of7.wav	2	600
11	a 0.2 on4 of7.wav	2	645
12	a 0.2 on5 of7.wav	1	515
13	a 0.2 on6 of7.wav	1	754
14	a 0.2 on7 of7.wav	1	775
15	a 0.04 on1 of7r.wav	2	1476
16	a 0.04 on2 of7.wav	2	1340
17	a 0.04 on3 of7.wav	2	505
18	a 0.04 on4 of7.wav	1	661
19	a 0.04 on5 of7.wav	2	668
20	a 0.04 on6 of7.wav	1	468
21	a 0.04 on7 of7.wav	2	434
22	a 0.06 on1 of7r.wav	2	1231
23	a 0.06 on2 of7.wav	2	646
24	a 0.06 on3 of7.wav	2	341
25	a 0.06 on4 of7.wav	2	552
26	a 0.06 on5 of7.wav	2	457
27	a 0.06 on6 of7.wav	2	566
28	a 0.06 on7 of7.wav	1	689
29	a 0.08 on1 of7r.wav	2	654
30	a 0.08 on2 of7.wav	2	870
31	a 0.08 on3 of7.wav	1	1010
32	a 0.08 on4 of7.wav	2	313
33	a 0.08 on5 of7.wav	1	1021
34	a 0.08 on6 of7.wav	1	762
35	a 0.08 on7 of7.wav	1	815
36	a 0.12 on1 of7r.wav	2	362
37	a 0.12 on2 of7.wav	2	754
38	a 0.12 on3 of7.wav	1	567
39	a 0.12 on4 of7.wav	1	1587
40	a 0.12 on5 of7.wav	1	466
41	a 0.12 on6 of7.wav	1	770
42	a 0.12 on7 of7.wav	1	782
43	a 0.14 on1 of7r.wav	2	611
44	a 0.14 on2 of7.wav	2	578
45	a 0.14 on3 of7.wav	2	658
46	a 0.14 on4 of7.wav	2	338
47	a 0.14 on5 of7.wav	1	790
48	a 0.14 on6 of7.wav	1	638
49	a 0.14 on7 of7.wav	1	1172
50	a 0.16 on1 of7r.wav	2	644
51	a 0.16 on2 of7.wav	2	457
52	a 0.16 on3 of7.wav	2	682
53	a 0.16 on4 of7.wav	1	623
54	a 0.16 on5 of7.wav	1	532
55	a 0.16 on6 of7.wav	1	535
56	a 0.16 on7 of7.wav	1	690
57	a 0.18 on1 of7r.wav	2	592
58	a 0.18 on2 of7.wav	2	671
59	a 0.18 on3 of7.wav	2	1068
60	a 0.18 on4 of7.wav	2	1301
61	a 0.18 on5 of7.wav	1	754
62	a 0.18 on6 of7.wav	1	641
63	a 0.18 on7 of7.wav	1	1923
64	i 0.1 on1 of7r.wav	2	442
65	i 0.1 on2 of7.wav	2	418
66	i 0.1 on3 of7.wav	2	638
67	i 0.1 on4 of7.wav	2	373
68	i 0.1 on5 of7.wav	1	831
69	i 0.1 on6 of7.wav	1	415
70	i 0.1 on7 of7.wav	1	753
71	i 0.2 on1 of7r.wav	2	486
72	i 0.2 on2 of7.wav	2	685
73	i 0.2 on3 of7.wav	2	815
74	i 0.2 on4 of7.wav	2	325
75	i 0.2 on5 of7.wav	1	1352
76	i 0.2 on6 of7.wav	1	578
77	i 0.2 on7 of7.wav	1	617
78	i 0.04 on1 of7r.wav	2	2371
79	i 0.04 on2 of7.wav	2	549
80	i 0.04 on3 of7.wav	2	958
81	i 0.04 on4 of7.wav	2	413
82	i 0.04 on5 of7.wav	2	878
83	i 0.04 on6 of7.wav	2	1860
84	i 0.04 on7 of7.wav	2	543
85	i 0.06 on1 of7r.wav	2	405
86	i 0.06 on2 of7.wav	1	771
87	i 0.06 on3 of7.wav	2	433
88	i 0.06 on4 of7.wav	2	631
89	i 0.06 on5 of7.wav	2	727
90	i 0.06 on6 of7.wav	2	612
91	i 0.06 on7 of7.wav	2	1147
92	i 0.08 on1 of7r.wav	2	1924
93	i 0.08 on2 of7.wav	2	362
94	i 0.08 on3 of7.wav	2	628
95	i 0.08 on4 of7.wav	2	730
96	i 0.08 on5 of7.wav	1	398
97	i 0.08 on6 of7.wav	2	1287
98	i 0.08 on7 of7.wav	2	541
99	i 0.12 on1 of7r.wav	2	454
100	i 0.12 on2 of7.wav	2	836
101	i 0.12 on3 of7.wav	1	496
102	i 0.12 on4 of7.wav	2	564
103	i 0.12 on5 of7.wav	2	293
104	i 0.12 on6 of7.wav	1	648
105	i 0.12 on7 of7.wav	1	827
106	i 0.14 on1 of7r.wav	2	414
107	i 0.14 on2 of7.wav	2	1045
108	i 0.14 on3 of7.wav	2	649
109	i 0.14 on4 of7.wav	2	3128
110	i 0.14 on5 of7.wav	2	439
111	i 0.14 on6 of7.wav	1	843
112	i 0.14 on7 of7.wav	1	634
113	i 0.16 on1 of7r.wav	2	1193
114	i 0.16 on2 of7.wav	2	734
115	i 0.16 on3 of7.wav	2	578
116	i 0.16 on4 of7.wav	2	904
117	i 0.16 on5 of7.wav	2	329
118	i 0.16 on6 of7.wav	1	706
119	i 0.16 on7 of7.wav	1	518
120	i 0.18 on1 of7r.wav	2	483
121	i 0.18 on2 of7.wav	2	652
122	i 0.18 on3 of7.wav	2	670
123	i 0.18 on4 of7.wav	2	568
124	i 0.18 on5 of7.wav	1	535
125	i 0.18 on6 of7.wav	1	689
126	i 0.18 on7 of7.wav	1	706
127	a 0.1 on1 of7r.wav	2	493
128	a 0.1 on2 of7.wav	2	1366
129	a 0.1 on3 of7.wav	2	657
130	a 0.1 on4 of7.wav	2	410
131	a 0.1 on5 of7.wav	2	432
132	a 0.1 on6 of7.wav	1	1076
133	a 0.1 on7 of7.wav	1	626
134	a 0.2 on1 of7r.wav	2	600
135	a 0.2 on2 of7.wav	1	1285
136	a 0.2 on3 of7.wav	2	579
137	a 0.2 on4 of7.wav	2	578
138	a 0.2 on5 of7.wav	2	637
139	a 0.2 on6 of7.wav	1	1713
140	a 0.2 on7 of7.wav	1	1702
141	a 0.04 on1 of7r.wav	2	375
142	a 0.04 on2 of7.wav	1	535
143	a 0.04 on3 of7.wav	1	589
144	a 0.04 on4 of7.wav	1	676
145	a 0.04 on5 of7.wav	1	1942
146	a 0.04 on6 of7.wav	1	1299
147	a 0.04 on7 of7.wav	1	1370
148	a 0.06 on1 of7r.wav	2	954
149	a 0.06 on2 of7.wav	1	1222
150	a 0.06 on3 of7.wav	2	364
151	a 0.06 on4 of7.wav	2	399
152	a 0.06 on5 of7.wav	1	1062
153	a 0.06 on6 of7.wav	1	556
154	a 0.06 on7 of7.wav	1	800
155	a 0.08 on1 of7r.wav	2	366
156	a 0.08 on2 of7.wav	2	438
157	a 0.08 on3 of7.wav	2	537
158	a 0.08 on4 of7.wav	2	1127
159	a 0.08 on5 of7.wav	1	1801
160	a 0.08 on6 of7.wav	1	971
161	a 0.08 on7 of7.wav	1	489
162	a 0.12 on1 of7r.wav	2	441
163	a 0.12 on2 of7.wav	2	501
164	a 0.12 on3 of7.wav	2	440
165	a 0.12 on4 of7.wav	2	703
166	a 0.12 on5 of7.wav	1	1207
167	a 0.12 on6 of7.wav	1	600
168	a 0.12 on7 of7.wav	1	545
169	a 0.14 on1 of7r.wav	2	771
170	a 0.14 on2 of7.wav	2	465
171	a 0.14 on3 of7.wav	2	447
172	a 0.14 on4 of7.wav	2	327
173	a 0.14 on5 of7.wav	1	1294
174	a 0.14 on6 of7.wav	1	691
175	a 0.14 on7 of7.wav	1	581
176	a 0.16 on1 of7r.wav	2	598
177	a 0.16 on2 of7.wav	2	750
178	a 0.16 on3 of7.wav	2	937
179	a 0.16 on4 of7.wav	2	874
180	a 0.16 on5 of7.wav	1	474
181	a 0.16 on6 of7.wav	2	331
182	a 0.16 on7 of7.wav	2	322
183	a 0.18 on1 of7r.wav	2	645
184	a 0.18 on2 of7.wav	2	737
185	a 0.18 on3 of7.wav	1	746
186	a 0.18 on4 of7.wav	2	1012
187	a 0.18 on5 of7.wav	1	1002
188	a 0.18 on6 of7.wav	1	516
189	a 0.18 on7 of7.wav	1	711
190	i 0.1 on1 of7r.wav	2	488
191	i 0.1 on2 of7.wav	2	657
192	i 0.1 on3 of7.wav	2	556
193	i 0.1 on4 of7.wav	2	495
194	i 0.1 on5 of7.wav	2	694
195	i 0.1 on6 of7.wav	1	548
196	i 0.1 on7 of7.wav	2	1148
197	i 0.2 on1 of7r.wav	2	525
198	i 0.2 on2 of7.wav	2	564
199	i 0.2 on3 of7.wav	2	536
200	i 0.2 on4 of7.wav	2	759
201	i 0.2 on5 of7.wav	1	969
202	i 0.2 on6 of7.wav	1	632
203	i 0.2 on7 of7.wav	1	654
204	i 0.04 on1 of7r.wav	2	537
205	i 0.04 on2 of7.wav	2	388
206	i 0.04 on3 of7.wav	2	1727
207	i 0.04 on4 of7.wav	2	397
208	i 0.04 on5 of7.wav	1	883
209	i 0.04 on6 of7.wav	1	711
210	i 0.04 on7 of7.wav	1	856
211	i 0.06 on1 of7r.wav	2	684
212	i 0.06 on2 of7.wav	2	820
213	i 0.06 on3 of7.wav	1	678
214	i 0.06 on4 of7.wav	2	396
215	i 0.06 on5 of7.wav	1	984
216	i 0.06 on6 of7.wav	2	1206
217	i 0.06 on7 of7.wav	2	787
218	i 0.08 on1 of7r.wav	2	530
219	i 0.08 on2 of7.wav	2	447
220	i 0.08 on3 of7.wav	2	1355
221	i 0.08 on4 of7.wav	2	1550
222	i 0.08 on5 of7.wav	2	551
223	i 0.08 on6 of7.wav	1	648
224	i 0.08 on7 of7.wav	1	1224
225	i 0.12 on1 of7r.wav	2	495
226	i 0.12 on2 of7.wav	2	297
227	i 0.12 on3 of7.wav	2	408
228	i 0.12 on4 of7.wav	2	909
229	i 0.12 on5 of7.wav	2	1882
230	i 0.12 on6 of7.wav	1	733
231	i 0.12 on7 of7.wav	1	744
232	i 0.14 on1 of7r.wav	2	664
233	i 0.14 on2 of7.wav	2	672
234	i 0.14 on3 of7.wav	2	547
235	i 0.14 on4 of7.wav	2	536
236	i 0.14 on5 of7.wav	1	1282
237	i 0.14 on6 of7.wav	1	647
238	i 0.14 on7 of7.wav	1	612
239	i 0.16 on1 of7r.wav	2	584
240	i 0.16 on2 of7.wav	2	620
241	i 0.16 on3 of7.wav	2	552
242	i 0.16 on4 of7.wav	2	740
243	i 0.16 on5 of7.wav	1	773
244	i 0.16 on6 of7.wav	1	592
245	i 0.16 on7 of7.wav	1	858
246	i 0.18 on1 of7r.wav	2	385
247	i 0.18 on2 of7.wav	2	711
248	i 0.18 on3 of7.wav	2	452
249	i 0.18 on4 of7.wav	2	895
250	i 0.18 on5 of7.wav	1	1274
251	i 0.18 on6 of7.wav	1	694
252	i 0.18 on7 of7.wav	1	683
253	a 0.1 on1 of7r.wav	2	760
254	a 0.1 on2 of7.wav	2	733
255	a 0.1 on3 of7.wav	2	642
256	a 0.1 on4 of7.wav	2	587
257	a 0.1 on5 of7.wav	2	329
258	a 0.1 on6 of7.wav	1	899
259	a 0.1 on7 of7.wav	1	779
260	a 0.2 on1 of7r.wav	2	648
261	a 0.2 on2 of7.wav	2	923
262	a 0.2 on3 of7.wav	2	410
263	a 0.2 on4 of7.wav	2	789
264	a 0.2 on5 of7.wav	1	1103
265	a 0.2 on6 of7.wav	1	1548
266	a 0.2 on7 of7.wav	1	647
267	a 0.04 on1 of7r.wav	2	505
268	a 0.04 on2 of7.wav	2	498
269	a 0.04 on3 of7.wav	2	1810
270	a 0.04 on4 of7.wav	2	605
271	a 0.04 on5 of7.wav	1	2101
272	a 0.04 on6 of7.wav	2	695
273	a 0.04 on7 of7.wav	2	787
274	a 0.06 on1 of7r.wav	2	730
275	a 0.06 on2 of7.wav	2	449
276	a 0.06 on3 of7.wav	1	895
277	a 0.06 on4 of7.wav	2	805
278	a 0.06 on5 of7.wav	2	280
279	a 0.06 on6 of7.wav	2	450
280	a 0.06 on7 of7.wav	1	4950
281	a 0.08 on1 of7r.wav	2	543
282	a 0.08 on2 of7.wav	2	435
283	a 0.08 on3 of7.wav	2	453
284	a 0.08 on4 of7.wav	2	524
285	a 0.08 on5 of7.wav	1	912
286	a 0.08 on6 of7.wav	1	1730
287	a 0.08 on7 of7.wav	1	834
288	a 0.12 on1 of7r.wav	2	506
289	a 0.12 on2 of7.wav	2	979
290	a 0.12 on3 of7.wav	2	1137
291	a 0.12 on4 of7.wav	2	636
292	a 0.12 on5 of7.wav	2	309
293	a 0.12 on6 of7.wav	1	854
294	a 0.12 on7 of7.wav	2	315
295	a 0.14 on1 of7r.wav	2	679
296	a 0.14 on2 of7.wav	2	855
297	a 0.14 on3 of7.wav	2	709
298	a 0.14 on4 of7.wav	2	579
299	a 0.14 on5 of7.wav	1	663
300	a 0.14 on6 of7.wav	1	1633
301	a 0.14 on7 of7.wav	1	635
302	a 0.16 on1 of7r.wav	2	739
303	a 0.16 on2 of7.wav	2	433
304	a 0.16 on3 of7.wav	2	697
305	a 0.16 on4 of7.wav	1	676
306	a 0.16 on5 of7.wav	1	669
307	a 0.16 on6 of7.wav	1	461
308	a 0.16 on7 of7.wav	1	596
309	a 0.18 on1 of7r.wav	2	654
310	a 0.18 on2 of7.wav	2	762
311	a 0.18 on3 of7.wav	2	630
312	a 0.18 on4 of7.wav	2	846
313	a 0.18 on5 of7.wav	1	972
314	a 0.18 on6 of7.wav	1	525
315	a 0.18 on7 of7.wav	1	633
316	i 0.1 on1 of7r.wav	2	439
317	i 0.1 on2 of7.wav	2	680
318	i 0.1 on3 of7.wav	2	372
319	i 0.1 on4 of7.wav	2	950
320	i 0.1 on5 of7.wav	2	719
321	i 0.1 on6 of7.wav	1	845
322	i 0.1 on7 of7.wav	1	690
323	i 0.2 on1 of7r.wav	2	557
324	i 0.2 on2 of7.wav	2	746
325	i 0.2 on3 of7.wav	2	568
326	i 0.2 on4 of7.wav	2	919
327	i 0.2 on5 of7.wav	1	1526
328	i 0.2 on6 of7.wav	1	515
329	i 0.2 on7 of7.wav	1	816
330	i 0.04 on1 of7r.wav	2	436
331	i 0.04 on2 of7.wav	1	749
332	i 0.04 on3 of7.wav	2	507
333	i 0.04 on4 of7.wav	2	412
334	i 0.04 on5 of7.wav	1	1151
335	i 0.04 on6 of7.wav	2	1714
336	i 0.04 on7 of7.wav	2	848
337	i 0.06 on1 of7r.wav	2	438
338	i 0.06 on2 of7.wav	2	400
339	i 0.06 on3 of7.wav	2	487
340	i 0.06 on4 of7.wav	2	2761
341	i 0.06 on5 of7.wav	1	1141
342	i 0.06 on6 of7.wav	2	730
343	i 0.06 on7 of7.wav	2	718
344	i 0.08 on1 of7r.wav	2	445
345	i 0.08 on2 of7.wav	2	358
346	i 0.08 on3 of7.wav	2	1187
347	i 0.08 on4 of7.wav	2	323
348	i 0.08 on5 of7.wav	2	1962
349	i 0.08 on6 of7.wav	1	658
350	i 0.08 on7 of7.wav	1	762
351	i 0.12 on1 of7r.wav	2	459
352	i 0.12 on2 of7.wav	2	619
353	i 0.12 on3 of7.wav	2	360
354	i 0.12 on4 of7.wav	2	626
355	i 0.12 on5 of7.wav	2	519
356	i 0.12 on6 of7.wav	1	632
357	i 0.12 on7 of7.wav	1	839
358	i 0.14 on1 of7r.wav	2	478
359	i 0.14 on2 of7.wav	2	451
360	i 0.14 on3 of7.wav	2	758
361	i 0.14 on4 of7.wav	2	802
362	i 0.14 on5 of7.wav	1	866
363	i 0.14 on6 of7.wav	1	814
364	i 0.14 on7 of7.wav	2	504
365	i 0.16 on1 of7r.wav	2	459
366	i 0.16 on2 of7.wav	2	358
367	i 0.16 on3 of7.wav	2	518
368	i 0.16 on4 of7.wav	2	632
369	i 0.16 on5 of7.wav	1	964
370	i 0.16 on6 of7.wav	1	906
371	i 0.16 on7 of7.wav	1	734
372	i 0.18 on1 of7r.wav	2	551
373	i 0.18 on2 of7.wav	2	588
374	i 0.18 on3 of7.wav	2	864
375	i 0.18 on4 of7.wav	2	963
376	i 0.18 on5 of7.wav	1	681
377	i 0.18 on6 of7.wav	1	1192
378	i 0.18 on7 of7.wav	1	682
379	a 0.1 on1 of7r.wav	2	468
380	a 0.1 on2 of7.wav	2	542
381	a 0.1 on3 of7.wav	2	569
382	a 0.1 on4 of7.wav	2	446
383	a 0.1 on5 of7.wav	2	657
384	a 0.1 on6 of7.wav	1	947
385	a 0.1 on7 of7.wav	1	611
386	a 0.2 on1 of7r.wav	2	458
387	a 0.2 on2 of7.wav	2	393
388	a 0.2 on3 of7.wav	2	555
389	a 0.2 on4 of7.wav	2	1291
390	a 0.2 on5 of7.wav	1	952
391	a 0.2 on6 of7.wav	1	793
392	a 0.2 on7 of7.wav	1	648
393	a 0.04 on1 of7r.wav	1	1971
394	a 0.04 on2 of7.wav	2	2093
395	a 0.04 on3 of7.wav	2	750
396	a 0.04 on4 of7.wav	1	2043
397	a 0.04 on5 of7.wav	2	539
398	a 0.04 on6 of7.wav	2	362
399	a 0.04 on7 of7.wav	2	760
400	a 0.06 on1 of7r.wav	2	999
401	a 0.06 on2 of7.wav	2	415
402	a 0.06 on3 of7.wav	2	649
403	a 0.06 on4 of7.wav	1	745
404	a 0.06 on5 of7.wav	1	1127
405	a 0.06 on6 of7.wav	1	1759
406	a 0.06 on7 of7.wav	2	672
407	a 0.08 on1 of7r.wav	2	603
408	a 0.08 on2 of7.wav	1	463
409	a 0.08 on3 of7.wav	2	728
410	a 0.08 on4 of7.wav	2	1506
411	a 0.08 on5 of7.wav	2	497
412	a 0.08 on6 of7.wav	1	631
413	a 0.08 on7 of7.wav	1	899
414	a 0.12 on1 of7r.wav	2	424
415	a 0.12 on2 of7.wav	2	494
416	a 0.12 on3 of7.wav	1	557
417	a 0.12 on4 of7.wav	1	2185
418	a 0.12 on5 of7.wav	2	902
419	a 0.12 on6 of7.wav	2	561
420	a 0.12 on7 of7.wav	1	652
421	a 0.14 on1 of7r.wav	2	767
422	a 0.14 on2 of7.wav	2	391
423	a 0.14 on3 of7.wav	2	664
424	a 0.14 on4 of7.wav	2	481
425	a 0.14 on5 of7.wav	1	604
426	a 0.14 on6 of7.wav	1	489
427	a 0.14 on7 of7.wav	1	710
428	a 0.16 on1 of7r.wav	2	587
429	a 0.16 on2 of7.wav	2	589
430	a 0.16 on3 of7.wav	2	631
431	a 0.16 on4 of7.wav	1	594
432	a 0.16 on5 of7.wav	1	559
433	a 0.16 on6 of7.wav	1	630
434	a 0.16 on7 of7.wav	1	695
435	a 0.18 on1 of7r.wav	2	394
436	a 0.18 on2 of7.wav	2	874
437	a 0.18 on3 of7.wav	2	682
438	a 0.18 on4 of7.wav	2	983
439	a 0.18 on5 of7.wav	1	484
440	a 0.18 on6 of7.wav	1	486
441	a 0.18 on7 of7.wav	1	683
442	i 0.1 on1 of7r.wav	2	679
443	i 0.1 on2 of7.wav	2	1460
444	i 0.1 on3 of7.wav	2	674
445	i 0.1 on4 of7.wav	2	611
446	i 0.1 on5 of7.wav	1	1430
447	i 0.1 on6 of7.wav	1	759
448	i 0.1 on7 of7.wav	1	1026
449	i 0.2 on1 of7r.wav	2	552
450	i 0.2 on2 of7.wav	2	894
451	i 0.2 on3 of7.wav	2	372
452	i 0.2 on4 of7.wav	2	1086
453	i 0.2 on5 of7.wav	1	497
454	i 0.2 on6 of7.wav	1	706
455	i 0.2 on7 of7.wav	1	538
456	i 0.04 on1 of7r.wav	2	726
457	i 0.04 on2 of7.wav	2	396
458	i 0.04 on3 of7.wav	2	335
459	i 0.04 on4 of7.wav	2	1684
460	i 0.04 on5 of7.wav	2	511
461	i 0.04 on6 of7.wav	2	707
462	i 0.04 on7 of7.wav	2	745
463	i 0.06 on1 of7r.wav	2	299
464	i 0.06 on2 of7.wav	2	517
465	i 0.06 on3 of7.wav	1	700
466	i 0.06 on4 of7.wav	2	635
467	i 0.06 on5 of7.wav	2	537
468	i 0.06 on6 of7.wav	2	313
469	i 0.06 on7 of7.wav	1	624
470	i 0.08 on1 of7r.wav	2	458
471	i 0.08 on2 of7.wav	2	1330
472	i 0.08 on3 of7.wav	2	1825
473	i 0.08 on4 of7.wav	2	1653
474	i 0.08 on5 of7.wav	2	733
475	i 0.08 on6 of7.wav	2	1261
476	i 0.08 on7 of7.wav	2	409
477	i 0.12 on1 of7r.wav	2	701
478	i 0.12 on2 of7.wav	2	991
479	i 0.12 on3 of7.wav	2	433
480	i 0.12 on4 of7.wav	2	1591
481	i 0.12 on5 of7.wav	1	792
482	i 0.12 on6 of7.wav	1	867
483	i 0.12 on7 of7.wav	1	638
484	i 0.14 on1 of7r.wav	2	623
485	i 0.14 on2 of7.wav	2	425
486	i 0.14 on3 of7.wav	2	400
487	i 0.14 on4 of7.wav	1	792
488	i 0.14 on5 of7.wav	1	1347
489	i 0.14 on6 of7.wav	1	1018
490	i 0.14 on7 of7.wav	1	748
491	i 0.16 on1 of7r.wav	2	455
492	i 0.16 on2 of7.wav	2	689
493	i 0.16 on3 of7.wav	2	863
494	i 0.16 on4 of7.wav	2	874
495	i 0.16 on5 of7.wav	1	616
496	i 0.16 on6 of7.wav	1	523
497	i 0.16 on7 of7.wav	1	815
498	i 0.18 on1 of7r.wav	2	466
499	i 0.18 on2 of7.wav	2	1111
500	i 0.18 on3 of7.wav	2	1324
501	i 0.18 on4 of7.wav	2	699
502	i 0.18 on5 of7.wav	1	1630
503	i 0.18 on6 of7.wav	1	859
504	i 0.18 on7 of7.wav	1	659
505	a 0.1 on1 of7r.wav	2	820
506	a 0.1 on2 of7.wav	2	360
507	a 0.1 on3 of7.wav	2	666
508	a 0.1 on4 of7.wav	2	468
509	a 0.1 on5 of7.wav	1	731
510	a 0.1 on6 of7.wav	1	779
511	a 0.1 on7 of7.wav	1	563
512	a 0.2 on1 of7r.wav	2	642
513	a 0.2 on2 of7.wav	2	542
514	a 0.2 on3 of7.wav	2	602
515	a 0.2 on4 of7.wav	2	1204
516	a 0.2 on5 of7.wav	1	1391
517	a 0.2 on6 of7.wav	1	946
518	a 0.2 on7 of7.wav	2	499
519	a 0.04 on1 of7r.wav	2	423
520	a 0.04 on2 of7.wav	2	1103
521	a 0.04 on3 of7.wav	2	465
522	a 0.04 on4 of7.wav	2	804
523	a 0.04 on5 of7.wav	2	689
524	a 0.04 on6 of7.wav	1	623
525	a 0.04 on7 of7.wav	1	1642
526	a 0.06 on1 of7r.wav	2	1901
527	a 0.06 on2 of7.wav	2	603
528	a 0.06 on3 of7.wav	1	887
529	a 0.06 on4 of7.wav	2	712
530	a 0.06 on5 of7.wav	1	2216
531	a 0.06 on6 of7.wav	1	1692
532	a 0.06 on7 of7.wav	1	632
533	a 0.08 on1 of7r.wav	2	438
534	a 0.08 on2 of7.wav	2	914
535	a 0.08 on3 of7.wav	2	784
536	a 0.08 on4 of7.wav	2	428
537	a 0.08 on5 of7.wav	1	568
538	a 0.08 on6 of7.wav	2	431
539	a 0.08 on7 of7.wav	1	649
540	a 0.12 on1 of7r.wav	2	600
541	a 0.12 on2 of7.wav	2	533
542	a 0.12 on3 of7.wav	2	459
543	a 0.12 on4 of7.wav	1	491
544	a 0.12 on5 of7.wav	1	1976
545	a 0.12 on6 of7.wav	1	480
546	a 0.12 on7 of7.wav	1	571
547	a 0.14 on1 of7r.wav	2	692
548	a 0.14 on2 of7.wav	2	549
549	a 0.14 on3 of7.wav	2	810
550	a 0.14 on4 of7.wav	2	725
551	a 0.14 on5 of7.wav	1	626
552	a 0.14 on6 of7.wav	1	922
553	a 0.14 on7 of7.wav	1	724
554	a 0.16 on1 of7r.wav	2	1142
555	a 0.16 on2 of7.wav	2	900
556	a 0.16 on3 of7.wav	2	323
557	a 0.16 on4 of7.wav	1	556
558	a 0.16 on5 of7.wav	1	433
559	a 0.16 on6 of7.wav	1	714
560	a 0.16 on7 of7.wav	1	839
561	a 0.18 on1 of7r.wav	2	460
562	a 0.18 on2 of7.wav	2	686
563	a 0.18 on3 of7.wav	2	686
564	a 0.18 on4 of7.wav	2	931
565	a 0.18 on5 of7.wav	1	768
566	a 0.18 on6 of7.wav	1	1052
567	a 0.18 on7 of7.wav	1	739
568	i 0.1 on1 of7r.wav	2	550
569	i 0.1 on2 of7.wav	2	549
570	i 0.1 on3 of7.wav	2	621
571	i 0.1 on4 of7.wav	2	861
572	i 0.1 on5 of7.wav	1	828
573	i 0.1 on6 of7.wav	1	680
574	i 0.1 on7 of7.wav	1	660
575	i 0.2 on1 of7r.wav	2	472
576	i 0.2 on2 of7.wav	2	837
577	i 0.2 on3 of7.wav	2	709
578	i 0.2 on4 of7.wav	1	679
579	i 0.2 on5 of7.wav	2	1005
580	i 0.2 on6 of7.wav	1	985
581	i 0.2 on7 of7.wav	1	740
582	i 0.04 on1 of7r.wav	2	501
583	i 0.04 on2 of7.wav	2	644
584	i 0.04 on3 of7.wav	2	390
585	i 0.04 on4 of7.wav	2	567
586	i 0.04 on5 of7.wav	1	1566
587	i 0.04 on6 of7.wav	1	659
588	i 0.04 on7 of7.wav	1	1739
589	i 0.06 on1 of7r.wav	2	594
590	i 0.06 on2 of7.wav	2	384
591	i 0.06 on3 of7.wav	1	1925
592	i 0.06 on4 of7.wav	2	1192
593	i 0.06 on5 of7.wav	2	752
594	i 0.06 on6 of7.wav	2	582
595	i 0.06 on7 of7.wav	1	485
596	i 0.08 on1 of7r.wav	2	757
597	i 0.08 on2 of7.wav	2	661
598	i 0.08 on3 of7.wav	2	417
599	i 0.08 on4 of7.wav	1	1306
600	i 0.08 on5 of7.wav	2	421
601	i 0.08 on6 of7.wav	1	1044
602	i 0.08 on7 of7.wav	2	848
603	i 0.12 on1 of7r.wav	2	714
604	i 0.12 on2 of7.wav	2	406
605	i 0.12 on3 of7.wav	2	663
606	i 0.12 on4 of7.wav	2	850
607	i 0.12 on5 of7.wav	1	799
608	i 0.12 on6 of7.wav	1	893
609	i 0.12 on7 of7.wav	1	794
610	i 0.14 on1 of7r.wav	2	888
611	i 0.14 on2 of7.wav	2	534
612	i 0.14 on3 of7.wav	2	748
613	i 0.14 on4 of7.wav	2	643
614	i 0.14 on5 of7.wav	1	1180
615	i 0.14 on6 of7.wav	1	509
616	i 0.14 on7 of7.wav	1	692
617	i 0.16 on1 of7r.wav	2	402
618	i 0.16 on2 of7.wav	1	566
619	i 0.16 on3 of7.wav	2	471
620	i 0.16 on4 of7.wav	2	383
621	i 0.16 on5 of7.wav	1	592
622	i 0.16 on6 of7.wav	1	541
623	i 0.16 on7 of7.wav	1	641
624	i 0.18 on1 of7r.wav	2	1090
625	i 0.18 on2 of7.wav	2	721
626	i 0.18 on3 of7.wav	2	796
627	i 0.18 on4 of7.wav	1	1051
628	i 0.18 on5 of7.wav	1	336
629	i 0.18 on6 of7.wav	1	631
630	i 0.18 on7 of7.wav	1	950
