# Supplementary material for: Effects of stimulus duration and vowel quality in cross-linguistic categorical perception of pitch directions
Source: PLoS One. 2017 Jul 3;12(7):e0180656. doi: 10.1371/journal.pone.0180656 (PMC5495489; doi:10.1371/journal.pone.0180656)
Supplement: S1 Table — (ZIP) [file pone.0180656.s001.zip › supporting information/Raw data/eprime_id_CHINESE/sub11idfalling.csv]

List2	stim1	Slide3.RESP	Slide3.RT
1	a 0.1 on1 of1.wav	2	662
2	a 0.1 on1 of2.wav	1	584
3	a 0.1 on1 of3.wav	2	1620
4	a 0.1 on1 of4.wav	1	448
5	a 0.1 on1 of5.wav	2	472
6	a 0.1 on1 of6.wav	2	1616
7	a 0.1 on1 of7.wav	1	809
8	a 0.2 on1 of1.wav	1	671
9	a 0.2 on1 of2.wav	1	636
10	a 0.2 on1 of3.wav	1	1649
11	a 0.2 on1 of4.wav	2	795
12	a 0.2 on1 of5.wav	2	1259
13	a 0.2 on1 of6.wav	2	990
14	a 0.2 on1 of7.wav	2	624
15	a 0.04 on1 of1.wav	1	805
16	a 0.04 on1 of2.wav	1	583
17	a 0.04 on1 of3.wav	1	399
18	a 0.04 on1 of4.wav	1	683
19	a 0.04 on1 of5.wav	1	403
20	a 0.04 on1 of6.wav	1	311
21	a 0.04 on1 of7.wav	2	2473
22	a 0.06 on1 of1.wav	1	688
23	a 0.06 on1 of2.wav	1	435
24	a 0.06 on1 of3.wav	2	2173
25	a 0.06 on1 of4.wav	1	417
26	a 0.06 on1 of5.wav	1	628
27	a 0.06 on1 of6.wav	2	1709
28	a 0.06 on1 of7.wav	1	439
29	a 0.08 on1 of1.wav	1	515
30	a 0.08 on1 of2.wav	1	515
31	a 0.08 on1 of3.wav	2	772
32	a 0.08 on1 of4.wav	1	753
33	a 0.08 on1 of5.wav	1	612
34	a 0.08 on1 of6.wav	2	490
35	a 0.08 on1 of7.wav	1	595
36	a 0.12 on1 of1.wav	1	703
37	a 0.12 on1 of2.wav	1	505
38	a 0.12 on1 of3.wav	1	611
39	a 0.12 on1 of4.wav	2	528
40	a 0.12 on1 of5.wav	1	494
41	a 0.12 on1 of6.wav	1	1483
42	a 0.12 on1 of7.wav	2	787
43	a 0.14 on1 of1.wav	1	1013
44	a 0.14 on1 of2.wav	1	426
45	a 0.14 on1 of3.wav	1	334
46	a 0.14 on1 of4.wav	2	742
47	a 0.14 on1 of5.wav	1	829
48	a 0.14 on1 of6.wav	2	1178
49	a 0.14 on1 of7.wav	2	652
50	a 0.16 on1 of1.wav	1	480
51	a 0.16 on1 of2.wav	1	656
52	a 0.16 on1 of3.wav	1	701
53	a 0.16 on1 of4.wav	2	499
54	a 0.16 on1 of5.wav	2	531
55	a 0.16 on1 of6.wav	2	1760
56	a 0.16 on1 of7.wav	2	812
57	a 0.18 on1 of1.wav	1	580
58	a 0.18 on1 of2.wav	1	1241
59	a 0.18 on1 of3.wav	1	674
60	a 0.18 on1 of4.wav	2	647
61	a 0.18 on1 of5.wav	2	582
62	a 0.18 on1 of6.wav	2	529
63	a 0.18 on1 of7.wav	2	778
64	i 0.1 on1 of1.wav	1	689
65	i 0.1 on1 of2.wav	1	421
66	i 0.1 on1 of3.wav	1	703
67	i 0.1 on1 of4.wav	2	522
68	i 0.1 on1 of5.wav	1	596
69	i 0.1 on1 of6.wav	1	345
70	i 0.1 on1 of7.wav	1	513
71	i 0.2 on1 of1.wav	1	941
72	i 0.2 on1 of2.wav	2	537
73	i 0.2 on1 of3.wav	1	944
74	i 0.2 on1 of4.wav	2	998
75	i 0.2 on1 of5.wav	2	808
76	i 0.2 on1 of6.wav	2	724
77	i 0.2 on1 of7.wav	2	2262
78	i 0.04 on1 of1.wav	2	239
79	i 0.04 on1 of2.wav	1	396
80	i 0.04 on1 of3.wav	1	810
81	i 0.04 on1 of4.wav	1	1246
82	i 0.04 on1 of5.wav	1	439
83	i 0.04 on1 of6.wav	1	461
84	i 0.04 on1 of7.wav	2	411
85	i 0.06 on1 of1.wav	1	592
86	i 0.06 on1 of2.wav	1	805
87	i 0.06 on1 of3.wav	1	757
88	i 0.06 on1 of4.wav	2	649
89	i 0.06 on1 of5.wav	1	651
90	i 0.06 on1 of6.wav	1	1355
91	i 0.06 on1 of7.wav	1	511
92	i 0.08 on1 of1.wav	1	734
93	i 0.08 on1 of2.wav	1	274
94	i 0.08 on1 of3.wav	1	524
95	i 0.08 on1 of4.wav	2	1734
96	i 0.08 on1 of5.wav	1	701
97	i 0.08 on1 of6.wav	1	500
98	i 0.08 on1 of7.wav	1	487
99	i 0.12 on1 of1.wav	1	627
100	i 0.12 on1 of2.wav	1	532
101	i 0.12 on1 of3.wav	1	455
102	i 0.12 on1 of4.wav	1	433
103	i 0.12 on1 of5.wav	2	581
104	i 0.12 on1 of6.wav	2	324
105	i 0.12 on1 of7.wav	2	1460
106	i 0.14 on1 of1.wav	1	508
107	i 0.14 on1 of2.wav	1	607
108	i 0.14 on1 of3.wav	1	1577
109	i 0.14 on1 of4.wav	2	646
110	i 0.14 on1 of5.wav	2	839
111	i 0.14 on1 of6.wav	1	456
112	i 0.14 on1 of7.wav	2	788
113	i 0.16 on1 of1.wav	1	701
114	i 0.16 on1 of2.wav	1	555
115	i 0.16 on1 of3.wav	1	599
116	i 0.16 on1 of4.wav	2	556
117	i 0.16 on1 of5.wav	2	669
118	i 0.16 on1 of6.wav	2	548
119	i 0.16 on1 of7.wav	2	472
120	i 0.18 on1 of1.wav	1	229
121	i 0.18 on1 of2.wav	1	471
122	i 0.18 on1 of3.wav	1	882
123	i 0.18 on1 of4.wav	2	1123
124	i 0.18 on1 of5.wav	2	599
125	i 0.18 on1 of6.wav	2	434
126	i 0.18 on1 of7.wav	2	667
127	a 0.1 on1 of1.wav	1	1068
128	a 0.1 on1 of2.wav	2	2823
129	a 0.1 on1 of3.wav	2	1172
130	a 0.1 on1 of4.wav	2	2761
131	a 0.1 on1 of5.wav	2	1776
132	a 0.1 on1 of6.wav	2	1076
133	a 0.1 on1 of7.wav	2	466
134	a 0.2 on1 of1.wav	1	536
135	a 0.2 on1 of2.wav	2	461
136	a 0.2 on1 of3.wav	1	1571
137	a 0.2 on1 of4.wav	2	761
138	a 0.2 on1 of5.wav	2	533
139	a 0.2 on1 of6.wav	2	512
140	a 0.2 on1 of7.wav	2	593
141	a 0.04 on1 of1.wav	1	445
142	a 0.04 on1 of2.wav	1	390
143	a 0.04 on1 of3.wav	1	599
144	a 0.04 on1 of4.wav	1	372
145	a 0.04 on1 of5.wav	1	577
146	a 0.04 on1 of6.wav	1	929
147	a 0.04 on1 of7.wav	1	434
148	a 0.06 on1 of1.wav	1	468
149	a 0.06 on1 of2.wav	2	818
150	a 0.06 on1 of3.wav	1	660
151	a 0.06 on1 of4.wav	2	1051
152	a 0.06 on1 of5.wav	2	532
153	a 0.06 on1 of6.wav	2	826
154	a 0.06 on1 of7.wav	1	710
155	a 0.08 on1 of1.wav	1	829
156	a 0.08 on1 of2.wav	1	1120
157	a 0.08 on1 of3.wav	1	635
158	a 0.08 on1 of4.wav	1	508
159	a 0.08 on1 of5.wav	1	790
160	a 0.08 on1 of6.wav	1	1027
161	a 0.08 on1 of7.wav	1	456
162	a 0.12 on1 of1.wav	1	413
163	a 0.12 on1 of2.wav	1	598
164	a 0.12 on1 of3.wav	1	778
165	a 0.12 on1 of4.wav	1	429
166	a 0.12 on1 of5.wav	2	639
167	a 0.12 on1 of6.wav	1	685
168	a 0.12 on1 of7.wav	2	471
169	a 0.14 on1 of1.wav	1	854
170	a 0.14 on1 of2.wav	1	506
171	a 0.14 on1 of3.wav	1	684
172	a 0.14 on1 of4.wav	1	864
173	a 0.14 on1 of5.wav	2	981
174	a 0.14 on1 of6.wav	2	503
175	a 0.14 on1 of7.wav	2	334
176	a 0.16 on1 of1.wav	1	1303
177	a 0.16 on1 of2.wav	1	587
178	a 0.16 on1 of3.wav	1	981
179	a 0.16 on1 of4.wav	2	923
180	a 0.16 on1 of5.wav	2	545
181	a 0.16 on1 of6.wav	2	555
182	a 0.16 on1 of7.wav	1	457
183	a 0.18 on1 of1.wav	1	613
184	a 0.18 on1 of2.wav	1	636
185	a 0.18 on1 of3.wav	2	557
186	a 0.18 on1 of4.wav	2	642
187	a 0.18 on1 of5.wav	2	538
188	a 0.18 on1 of6.wav	2	564
189	a 0.18 on1 of7.wav	2	558
190	i 0.1 on1 of1.wav	1	465
191	i 0.1 on1 of2.wav	1	556
192	i 0.1 on1 of3.wav	1	738
193	i 0.1 on1 of4.wav	1	415
194	i 0.1 on1 of5.wav	1	495
195	i 0.1 on1 of6.wav	1	268
196	i 0.1 on1 of7.wav	1	430
197	i 0.2 on1 of1.wav	1	573
198	i 0.2 on1 of2.wav	1	811
199	i 0.2 on1 of3.wav	1	933
200	i 0.2 on1 of4.wav	2	707
201	i 0.2 on1 of5.wav	2	592
202	i 0.2 on1 of6.wav	2	478
203	i 0.2 on1 of7.wav	1	503
204	i 0.04 on1 of1.wav	1	555
205	i 0.04 on1 of2.wav	1	564
206	i 0.04 on1 of3.wav	1	437
207	i 0.04 on1 of4.wav	2	535
208	i 0.04 on1 of5.wav	1	445
209	i 0.04 on1 of6.wav	1	554
210	i 0.04 on1 of7.wav	2	446
211	i 0.06 on1 of1.wav	1	395
212	i 0.06 on1 of2.wav	1	529
213	i 0.06 on1 of3.wav	1	460
214	i 0.06 on1 of4.wav	1	419
215	i 0.06 on1 of5.wav	1	511
216	i 0.06 on1 of6.wav	1	2003
217	i 0.06 on1 of7.wav	2	411
218	i 0.08 on1 of1.wav	1	523
219	i 0.08 on1 of2.wav	1	454
220	i 0.08 on1 of3.wav	2	496
221	i 0.08 on1 of4.wav	2	522
222	i 0.08 on1 of5.wav	1	547
223	i 0.08 on1 of6.wav	1	751
224	i 0.08 on1 of7.wav	1	536
225	i 0.12 on1 of1.wav	1	600
226	i 0.12 on1 of2.wav	1	721
227	i 0.12 on1 of3.wav	2	450
228	i 0.12 on1 of4.wav	1	718
229	i 0.12 on1 of5.wav	2	720
230	i 0.12 on1 of6.wav	1	773
231	i 0.12 on1 of7.wav	2	1367
232	i 0.14 on1 of1.wav	1	450
233	i 0.14 on1 of2.wav	1	1409
234	i 0.14 on1 of3.wav	1	640
235	i 0.14 on1 of4.wav	1	708
236	i 0.14 on1 of5.wav	2	1505
237	i 0.14 on1 of6.wav	2	748
238	i 0.14 on1 of7.wav	2	512
239	i 0.16 on1 of1.wav	1	577
240	i 0.16 on1 of2.wav	1	519
241	i 0.16 on1 of3.wav	2	537
242	i 0.16 on1 of4.wav	2	1352
243	i 0.16 on1 of5.wav	2	579
244	i 0.16 on1 of6.wav	2	610
245	i 0.16 on1 of7.wav	2	584
246	i 0.18 on1 of1.wav	1	481
247	i 0.18 on1 of2.wav	1	557
248	i 0.18 on1 of3.wav	1	550
249	i 0.18 on1 of4.wav	1	998
250	i 0.18 on1 of5.wav	2	648
251	i 0.18 on1 of6.wav	2	601
252	i 0.18 on1 of7.wav	2	1837
253	a 0.1 on1 of1.wav	1	655
254	a 0.1 on1 of2.wav	2	980
255	a 0.1 on1 of3.wav	1	343
256	a 0.1 on1 of4.wav	2	612
257	a 0.1 on1 of5.wav	1	532
258	a 0.1 on1 of6.wav	1	356
259	a 0.1 on1 of7.wav	2	704
260	a 0.2 on1 of1.wav	1	637
261	a 0.2 on1 of2.wav	1	427
262	a 0.2 on1 of3.wav	1	674
263	a 0.2 on1 of4.wav	2	677
264	a 0.2 on1 of5.wav	2	562
265	a 0.2 on1 of6.wav	2	430
266	a 0.2 on1 of7.wav	2	663
267	a 0.04 on1 of1.wav	1	590
268	a 0.04 on1 of2.wav	1	513
269	a 0.04 on1 of3.wav	1	513
270	a 0.04 on1 of4.wav	1	605
271	a 0.04 on1 of5.wav	2	515
272	a 0.04 on1 of6.wav	1	492
273	a 0.04 on1 of7.wav	2	1221
274	a 0.06 on1 of1.wav	2	598
275	a 0.06 on1 of2.wav	1	449
276	a 0.06 on1 of3.wav	1	1064
277	a 0.06 on1 of4.wav	1	628
278	a 0.06 on1 of5.wav	1	1214
279	a 0.06 on1 of6.wav	1	1650
280	a 0.06 on1 of7.wav	1	579
281	a 0.08 on1 of1.wav	1	756
282	a 0.08 on1 of2.wav	1	692
283	a 0.08 on1 of3.wav	2	439
284	a 0.08 on1 of4.wav	1	546
285	a 0.08 on1 of5.wav	1	429
286	a 0.08 on1 of6.wav	2	1132
287	a 0.08 on1 of7.wav	1	591
288	a 0.12 on1 of1.wav	1	668
289	a 0.12 on1 of2.wav	2	547
290	a 0.12 on1 of3.wav	1	595
291	a 0.12 on1 of4.wav	2	633
292	a 0.12 on1 of5.wav	1	554
293	a 0.12 on1 of6.wav	2	421
294	a 0.12 on1 of7.wav	2	546
295	a 0.14 on1 of1.wav	1	525
296	a 0.14 on1 of2.wav	1	728
297	a 0.14 on1 of3.wav	1	923
298	a 0.14 on1 of4.wav	1	921
299	a 0.14 on1 of5.wav	2	674
300	a 0.14 on1 of6.wav	2	496
301	a 0.14 on1 of7.wav	2	399
302	a 0.16 on1 of1.wav	1	599
303	a 0.16 on1 of2.wav	1	806
304	a 0.16 on1 of3.wav	2	394
305	a 0.16 on1 of4.wav	2	645
306	a 0.16 on1 of5.wav	2	1020
307	a 0.16 on1 of6.wav	2	524
308	a 0.16 on1 of7.wav	2	776
309	a 0.18 on1 of1.wav	1	585
310	a 0.18 on1 of2.wav	1	464
311	a 0.18 on1 of3.wav	2	544
312	a 0.18 on1 of4.wav	2	1172
313	a 0.18 on1 of5.wav	1	384
314	a 0.18 on1 of6.wav	2	596
315	a 0.18 on1 of7.wav	2	680
316	i 0.1 on1 of1.wav	1	447
317	i 0.1 on1 of2.wav	1	566
318	i 0.1 on1 of3.wav	1	2795
319	i 0.1 on1 of4.wav	2	764
320	i 0.1 on1 of5.wav	1	1056
321	i 0.1 on1 of6.wav	2	627
322	i 0.1 on1 of7.wav	2	1580
323	i 0.2 on1 of1.wav	1	514
324	i 0.2 on1 of2.wav	1	629
325	i 0.2 on1 of3.wav	1	611
326	i 0.2 on1 of4.wav	2	751
327	i 0.2 on1 of5.wav	2	401
328	i 0.2 on1 of6.wav	2	587
329	i 0.2 on1 of7.wav	2	821
330	i 0.04 on1 of1.wav	2	481
331	i 0.04 on1 of2.wav	2	393
332	i 0.04 on1 of3.wav	1	403
333	i 0.04 on1 of4.wav	1	514
334	i 0.04 on1 of5.wav	2	492
335	i 0.04 on1 of6.wav	1	580
336	i 0.04 on1 of7.wav	2	449
337	i 0.06 on1 of1.wav	1	444
338	i 0.06 on1 of2.wav	1	634
339	i 0.06 on1 of3.wav	1	377
340	i 0.06 on1 of4.wav	1	358
341	i 0.06 on1 of5.wav	1	386
342	i 0.06 on1 of6.wav	2	369
343	i 0.06 on1 of7.wav	2	720
344	i 0.08 on1 of1.wav	1	738
345	i 0.08 on1 of2.wav	1	1057
346	i 0.08 on1 of3.wav	2	603
347	i 0.08 on1 of4.wav	2	684
348	i 0.08 on1 of5.wav	2	847
349	i 0.08 on1 of6.wav	2	563
350	i 0.08 on1 of7.wav	1	758
351	i 0.12 on1 of1.wav	1	423
352	i 0.12 on1 of2.wav	1	665
353	i 0.12 on1 of3.wav	1	682
354	i 0.12 on1 of4.wav	1	512
355	i 0.12 on1 of5.wav	1	428
356	i 0.12 on1 of6.wav	2	559
357	i 0.12 on1 of7.wav	2	744
358	i 0.14 on1 of1.wav	1	952
359	i 0.14 on1 of2.wav	1	578
360	i 0.14 on1 of3.wav	1	496
361	i 0.14 on1 of4.wav	1	943
362	i 0.14 on1 of5.wav	2	1188
363	i 0.14 on1 of6.wav	2	747
364	i 0.14 on1 of7.wav	2	449
365	i 0.16 on1 of1.wav	1	501
366	i 0.16 on1 of2.wav	1	941
367	i 0.16 on1 of3.wav	1	540
368	i 0.16 on1 of4.wav	2	908
369	i 0.16 on1 of5.wav	2	458
370	i 0.16 on1 of6.wav	2	524
371	i 0.16 on1 of7.wav	2	1474
372	i 0.18 on1 of1.wav	1	523
373	i 0.18 on1 of2.wav	1	530
374	i 0.18 on1 of3.wav	1	917
375	i 0.18 on1 of4.wav	2	677
376	i 0.18 on1 of5.wav	2	689
377	i 0.18 on1 of6.wav	2	586
378	i 0.18 on1 of7.wav	2	809
379	a 0.1 on1 of1.wav	1	924
380	a 0.1 on1 of2.wav	1	648
381	a 0.1 on1 of3.wav	1	504
382	a 0.1 on1 of4.wav	1	302
383	a 0.1 on1 of5.wav	1	1032
384	a 0.1 on1 of6.wav	2	450
385	a 0.1 on1 of7.wav	1	541
386	a 0.2 on1 of1.wav	1	1442
387	a 0.2 on1 of2.wav	1	804
388	a 0.2 on1 of3.wav	2	1479
389	a 0.2 on1 of4.wav	2	958
390	a 0.2 on1 of5.wav	2	636
391	a 0.2 on1 of6.wav	2	1213
392	a 0.2 on1 of7.wav	2	665
393	a 0.04 on1 of1.wav	1	2683
394	a 0.04 on1 of2.wav	1	607
395	a 0.04 on1 of3.wav	2	907
396	a 0.04 on1 of4.wav	1	484
397	a 0.04 on1 of5.wav	1	488
398	a 0.04 on1 of6.wav	1	451
399	a 0.04 on1 of7.wav	1	524
400	a 0.06 on1 of1.wav	2	314
401	a 0.06 on1 of2.wav	1	614
402	a 0.06 on1 of3.wav	1	456
403	a 0.06 on1 of4.wav	2	2022
404	a 0.06 on1 of5.wav	1	759
405	a 0.06 on1 of6.wav	1	416
406	a 0.06 on1 of7.wav	1	442
407	a 0.08 on1 of1.wav	1	248
408	a 0.08 on1 of2.wav	1	526
409	a 0.08 on1 of3.wav	1	381
410	a 0.08 on1 of4.wav	1	480
411	a 0.08 on1 of5.wav	1	455
412	a 0.08 on1 of6.wav	1	408
413	a 0.08 on1 of7.wav	2	579
414	a 0.12 on1 of1.wav	1	396
415	a 0.12 on1 of2.wav	2	444
416	a 0.12 on1 of3.wav	1	361
417	a 0.12 on1 of4.wav	1	514
418	a 0.12 on1 of5.wav	2	1259
419	a 0.12 on1 of6.wav	2	889
420	a 0.12 on1 of7.wav	2	1008
421	a 0.14 on1 of1.wav	1	620
422	a 0.14 on1 of2.wav	1	428
423	a 0.14 on1 of3.wav	1	566
424	a 0.14 on1 of4.wav	2	1145
425	a 0.14 on1 of5.wav	2	574
426	a 0.14 on1 of6.wav	2	650
427	a 0.14 on1 of7.wav	2	329
428	a 0.16 on1 of1.wav	1	536
429	a 0.16 on1 of2.wav	1	638
430	a 0.16 on1 of3.wav	1	644
431	a 0.16 on1 of4.wav	2	569
432	a 0.16 on1 of5.wav	2	658
433	a 0.16 on1 of6.wav	2	723
434	a 0.16 on1 of7.wav	2	737
435	a 0.18 on1 of1.wav	1	436
436	a 0.18 on1 of2.wav	1	522
437	a 0.18 on1 of3.wav	1	675
438	a 0.18 on1 of4.wav	2	637
439	a 0.18 on1 of5.wav	2	1672
440	a 0.18 on1 of6.wav	2	739
441	a 0.18 on1 of7.wav	2	432
442	i 0.1 on1 of1.wav	1	452
443	i 0.1 on1 of2.wav	1	582
444	i 0.1 on1 of3.wav	1	1988
445	i 0.1 on1 of4.wav	1	811
446	i 0.1 on1 of5.wav	2	438
447	i 0.1 on1 of6.wav	1	492
448	i 0.1 on1 of7.wav	2	280
449	i 0.2 on1 of1.wav	1	504
450	i 0.2 on1 of2.wav	1	560
451	i 0.2 on1 of3.wav	2	1651
452	i 0.2 on1 of4.wav	2	659
453	i 0.2 on1 of5.wav	2	533
454	i 0.2 on1 of6.wav	2	526
455	i 0.2 on1 of7.wav	2	472
456	i 0.04 on1 of1.wav	1	598
457	i 0.04 on1 of2.wav	1	302
458	i 0.04 on1 of3.wav	1	383
459	i 0.04 on1 of4.wav	2	400
460	i 0.04 on1 of5.wav	1	687
461	i 0.04 on1 of6.wav	1	429
462	i 0.04 on1 of7.wav	1	303
463	i 0.06 on1 of1.wav	1	390
464	i 0.06 on1 of2.wav	1	347
465	i 0.06 on1 of3.wav	1	536
466	i 0.06 on1 of4.wav	1	431
467	i 0.06 on1 of5.wav	1	494
468	i 0.06 on1 of6.wav	1	729
469	i 0.06 on1 of7.wav	1	3249
470	i 0.08 on1 of1.wav	1	771
471	i 0.08 on1 of2.wav	1	768
472	i 0.08 on1 of3.wav	1	342
473	i 0.08 on1 of4.wav	1	378
474	i 0.08 on1 of5.wav	1	599
475	i 0.08 on1 of6.wav	2	1290
476	i 0.08 on1 of7.wav	1	1327
477	i 0.12 on1 of1.wav	1	590
478	i 0.12 on1 of2.wav	1	555
479	i 0.12 on1 of3.wav	1	714
480	i 0.12 on1 of4.wav	2	593
481	i 0.12 on1 of5.wav	1	897
482	i 0.12 on1 of6.wav	1	705
483	i 0.12 on1 of7.wav	2	579
484	i 0.14 on1 of1.wav	1	685
485	i 0.14 on1 of2.wav	1	450
486	i 0.14 on1 of3.wav	1	1273
487	i 0.14 on1 of4.wav	1	428
488	i 0.14 on1 of5.wav	2	331
489	i 0.14 on1 of6.wav	2	514
490	i 0.14 on1 of7.wav	2	636
491	i 0.16 on1 of1.wav	1	595
492	i 0.16 on1 of2.wav	1	287
493	i 0.16 on1 of3.wav	2	455
494	i 0.16 on1 of4.wav	1	1408
495	i 0.16 on1 of5.wav	2	486
496	i 0.16 on1 of6.wav	2	619
497	i 0.16 on1 of7.wav	2	564
498	i 0.18 on1 of1.wav	1	539
499	i 0.18 on1 of2.wav	1	727
500	i 0.18 on1 of3.wav	1	626
501	i 0.18 on1 of4.wav	1	739
502	i 0.18 on1 of5.wav	2	713
503	i 0.18 on1 of6.wav	2	688
504	i 0.18 on1 of7.wav	2	650
505	a 0.1 on1 of1.wav	1	524
506	a 0.1 on1 of2.wav	1	517
507	a 0.1 on1 of3.wav	1	510
508	a 0.1 on1 of4.wav	2	553
509	a 0.1 on1 of5.wav	1	1329
510	a 0.1 on1 of6.wav	2	925
511	a 0.1 on1 of7.wav	1	383
512	a 0.2 on1 of1.wav	1	626
513	a 0.2 on1 of2.wav	2	539
514	a 0.2 on1 of3.wav	2	443
515	a 0.2 on1 of4.wav	2	921
516	a 0.2 on1 of5.wav	2	725
517	a 0.2 on1 of6.wav	2	555
518	a 0.2 on1 of7.wav	2	659
519	a 0.04 on1 of1.wav	1	686
520	a 0.04 on1 of2.wav	2	444
521	a 0.04 on1 of3.wav	1	583
522	a 0.04 on1 of4.wav	2	1259
523	a 0.04 on1 of5.wav	1	409
524	a 0.04 on1 of6.wav	1	560
525	a 0.04 on1 of7.wav	1	409
526	a 0.06 on1 of1.wav	1	390
527	a 0.06 on1 of2.wav	1	1409
528	a 0.06 on1 of3.wav	2	596
529	a 0.06 on1 of4.wav	1	602
530	a 0.06 on1 of5.wav	1	1087
531	a 0.06 on1 of6.wav	1	822
532	a 0.06 on1 of7.wav	1	666
533	a 0.08 on1 of1.wav	1	643
534	a 0.08 on1 of2.wav	2	516
535	a 0.08 on1 of3.wav	1	818
536	a 0.08 on1 of4.wav	1	605
537	a 0.08 on1 of5.wav	1	808
538	a 0.08 on1 of6.wav	2	1390
539	a 0.08 on1 of7.wav	1	893
540	a 0.12 on1 of1.wav	1	446
541	a 0.12 on1 of2.wav	1	561
542	a 0.12 on1 of3.wav	1	1211
543	a 0.12 on1 of4.wav	2	616
544	a 0.12 on1 of5.wav	2	835
545	a 0.12 on1 of6.wav	1	1005
546	a 0.12 on1 of7.wav	2	673
547	a 0.14 on1 of1.wav	1	660
548	a 0.14 on1 of2.wav	1	586
549	a 0.14 on1 of3.wav	1	672
550	a 0.14 on1 of4.wav	2	982
551	a 0.14 on1 of5.wav	1	264
552	a 0.14 on1 of6.wav	2	551
553	a 0.14 on1 of7.wav	2	536
554	a 0.16 on1 of1.wav	1	800
555	a 0.16 on1 of2.wav	1	481
556	a 0.16 on1 of3.wav	1	823
557	a 0.16 on1 of4.wav	1	711
558	a 0.16 on1 of5.wav	2	604
559	a 0.16 on1 of6.wav	2	531
560	a 0.16 on1 of7.wav	2	686
561	a 0.18 on1 of1.wav	1	1115
562	a 0.18 on1 of2.wav	1	553
563	a 0.18 on1 of3.wav	1	861
564	a 0.18 on1 of4.wav	2	611
565	a 0.18 on1 of5.wav	2	599
566	a 0.18 on1 of6.wav	2	819
567	a 0.18 on1 of7.wav	1	1204
568	i 0.1 on1 of1.wav	1	368
569	i 0.1 on1 of2.wav	1	1012
570	i 0.1 on1 of3.wav	1	1242
571	i 0.1 on1 of4.wav	1	571
572	i 0.1 on1 of5.wav	2	369
573	i 0.1 on1 of6.wav	2	442
574	i 0.1 on1 of7.wav	1	443
575	i 0.2 on1 of1.wav	1	454
576	i 0.2 on1 of2.wav	1	865
577	i 0.2 on1 of3.wav	1	563
578	i 0.2 on1 of4.wav	2	942
579	i 0.2 on1 of5.wav	2	535
580	i 0.2 on1 of6.wav	2	583
581	i 0.2 on1 of7.wav	2	559
582	i 0.04 on1 of1.wav	1	503
583	i 0.04 on1 of2.wav	1	361
584	i 0.04 on1 of3.wav	1	2254
585	i 0.04 on1 of4.wav	1	1347
586	i 0.04 on1 of5.wav	1	347
587	i 0.04 on1 of6.wav	2	657
588	i 0.04 on1 of7.wav	1	469
589	i 0.06 on1 of1.wav	2	435
590	i 0.06 on1 of2.wav	1	533
591	i 0.06 on1 of3.wav	1	363
592	i 0.06 on1 of4.wav	2	469
593	i 0.06 on1 of5.wav	2	500
594	i 0.06 on1 of6.wav	2	389
595	i 0.06 on1 of7.wav	1	604
596	i 0.08 on1 of1.wav	1	373
597	i 0.08 on1 of2.wav	1	564
598	i 0.08 on1 of3.wav	1	560
599	i 0.08 on1 of4.wav	1	427
600	i 0.08 on1 of5.wav	1	396
601	i 0.08 on1 of6.wav	1	507
602	i 0.08 on1 of7.wav	1	594
603	i 0.12 on1 of1.wav	1	597
604	i 0.12 on1 of2.wav	1	380
605	i 0.12 on1 of3.wav	1	825
606	i 0.12 on1 of4.wav	1	704
607	i 0.12 on1 of5.wav	2	1283
608	i 0.12 on1 of6.wav	1	1036
609	i 0.12 on1 of7.wav	1	661
610	i 0.14 on1 of1.wav	1	546
611	i 0.14 on1 of2.wav	1	444
612	i 0.14 on1 of3.wav	1	666
613	i 0.14 on1 of4.wav	1	654
614	i 0.14 on1 of5.wav	2	569
615	i 0.14 on1 of6.wav	2	813
616	i 0.14 on1 of7.wav	2	586
617	i 0.16 on1 of1.wav	1	533
618	i 0.16 on1 of2.wav	1	813
619	i 0.16 on1 of3.wav	1	654
620	i 0.16 on1 of4.wav	1	683
621	i 0.16 on1 of5.wav	2	638
622	i 0.16 on1 of6.wav	1	995
623	i 0.16 on1 of7.wav	2	500
624	i 0.18 on1 of1.wav	1	558
625	i 0.18 on1 of2.wav	1	407
626	i 0.18 on1 of3.wav	1	1495
627	i 0.18 on1 of4.wav	2	544
628	i 0.18 on1 of5.wav	2	717
629	i 0.18 on1 of6.wav	2	465
630	i 0.18 on1 of7.wav	2	1655
