# Supplementary material for: Effects of stimulus duration and vowel quality in cross-linguistic categorical perception of pitch directions
Source: PLoS One. 2017 Jul 3;12(7):e0180656. doi: 10.1371/journal.pone.0180656 (PMC5495489; doi:10.1371/journal.pone.0180656)
Supplement: S1 Table — (ZIP) [file pone.0180656.s001.zip › supporting information/Raw data/eprime_id_CHINESE/sub11idrising.csv]

List2	stim1	Slide3.RESP	Slide3.RT
1	a 0.1 on1 of7r.wav	2	546
2	a 0.1 on2 of7.wav	2	462
3	a 0.1 on3 of7.wav	1	275
4	a 0.1 on4 of7.wav	2	493
5	a 0.1 on5 of7.wav	1	810
6	a 0.1 on6 of7.wav	2	593
7	a 0.1 on7 of7.wav	1	568
8	a 0.2 on1 of7r.wav	2	643
9	a 0.2 on2 of7.wav	2	956
10	a 0.2 on3 of7.wav	2	564
11	a 0.2 on4 of7.wav	2	701
12	a 0.2 on5 of7.wav	1	845
13	a 0.2 on6 of7.wav	1	820
14	a 0.2 on7 of7.wav	1	721
15	a 0.04 on1 of7r.wav	1	522
16	a 0.04 on2 of7.wav	2	87
17	a 0.04 on3 of7.wav	1	632
18	a 0.04 on4 of7.wav	1	524
19	a 0.04 on5 of7.wav	1	641
20	a 0.04 on6 of7.wav	1	2096
21	a 0.04 on7 of7.wav	1	326
22	a 0.06 on1 of7r.wav	1	545
23	a 0.06 on2 of7.wav	2	468
24	a 0.06 on3 of7.wav	1	571
25	a 0.06 on4 of7.wav	1	446
26	a 0.06 on5 of7.wav	2	367
27	a 0.06 on6 of7.wav	1	514
28	a 0.06 on7 of7.wav	1	515
29	a 0.08 on1 of7r.wav	2	666
30	a 0.08 on2 of7.wav	2	503
31	a 0.08 on3 of7.wav	2	572
32	a 0.08 on4 of7.wav	2	657
33	a 0.08 on5 of7.wav	1	452
34	a 0.08 on6 of7.wav	1	522
35	a 0.08 on7 of7.wav	1	601
36	a 0.12 on1 of7r.wav	2	671
37	a 0.12 on2 of7.wav	2	881
38	a 0.12 on3 of7.wav	2	537
39	a 0.12 on4 of7.wav	2	592
40	a 0.12 on5 of7.wav	1	381
41	a 0.12 on6 of7.wav	1	516
42	a 0.12 on7 of7.wav	1	700
43	a 0.14 on1 of7r.wav	2	927
44	a 0.14 on2 of7.wav	2	522
45	a 0.14 on3 of7.wav	2	438
46	a 0.14 on4 of7.wav	2	511
47	a 0.14 on5 of7.wav	1	776
48	a 0.14 on6 of7.wav	1	664
49	a 0.14 on7 of7.wav	1	2067
50	a 0.16 on1 of7r.wav	1	267
51	a 0.16 on2 of7.wav	1	1133
52	a 0.16 on3 of7.wav	2	452
53	a 0.16 on4 of7.wav	2	485
54	a 0.16 on5 of7.wav	1	881
55	a 0.16 on6 of7.wav	1	591
56	a 0.16 on7 of7.wav	1	738
57	a 0.18 on1 of7r.wav	2	715
58	a 0.18 on2 of7.wav	2	974
59	a 0.18 on3 of7.wav	2	703
60	a 0.18 on4 of7.wav	2	55
61	a 0.18 on5 of7.wav	1	623
62	a 0.18 on6 of7.wav	1	1931
63	a 0.18 on7 of7.wav	1	588
64	i 0.1 on1 of7r.wav	2	532
65	i 0.1 on2 of7.wav	2	571
66	i 0.1 on3 of7.wav	1	505
67	i 0.1 on4 of7.wav	2	809
68	i 0.1 on5 of7.wav	1	609
69	i 0.1 on6 of7.wav	1	582
70	i 0.1 on7 of7.wav	1	614
71	i 0.2 on1 of7r.wav	2	729
72	i 0.2 on2 of7.wav	2	676
73	i 0.2 on3 of7.wav	2	650
74	i 0.2 on4 of7.wav	2	828
75	i 0.2 on5 of7.wav	1	695
76	i 0.2 on6 of7.wav	1	558
77	i 0.2 on7 of7.wav	1	478
78	i 0.04 on1 of7r.wav	1	604
79	i 0.04 on2 of7.wav	1	810
80	i 0.04 on3 of7.wav	1	378
81	i 0.04 on4 of7.wav	1	252
82	i 0.04 on5 of7.wav	1	399
83	i 0.04 on6 of7.wav	1	515
84	i 0.04 on7 of7.wav	1	535
85	i 0.06 on1 of7r.wav	1	429
86	i 0.06 on2 of7.wav	1	659
87	i 0.06 on3 of7.wav	1	536
88	i 0.06 on4 of7.wav	1	350
89	i 0.06 on5 of7.wav	1	1188
90	i 0.06 on6 of7.wav	1	850
91	i 0.06 on7 of7.wav	1	565
92	i 0.08 on1 of7r.wav	1	618
93	i 0.08 on2 of7.wav	1	391
94	i 0.08 on3 of7.wav	1	546
95	i 0.08 on4 of7.wav	1	442
96	i 0.08 on5 of7.wav	1	606
97	i 0.08 on6 of7.wav	2	490
98	i 0.08 on7 of7.wav	1	431
99	i 0.12 on1 of7r.wav	2	621
100	i 0.12 on2 of7.wav	2	670
101	i 0.12 on3 of7.wav	2	1102
102	i 0.12 on4 of7.wav	1	421
103	i 0.12 on5 of7.wav	1	862
104	i 0.12 on6 of7.wav	1	545
105	i 0.12 on7 of7.wav	1	579
106	i 0.14 on1 of7r.wav	2	570
107	i 0.14 on2 of7.wav	2	655
108	i 0.14 on3 of7.wav	2	520
109	i 0.14 on4 of7.wav	2	657
110	i 0.14 on5 of7.wav	1	680
111	i 0.14 on6 of7.wav	1	875
112	i 0.14 on7 of7.wav	1	770
113	i 0.16 on1 of7r.wav	2	591
114	i 0.16 on2 of7.wav	2	980
115	i 0.16 on3 of7.wav	2	812
116	i 0.16 on4 of7.wav	2	873
117	i 0.16 on5 of7.wav	1	869
118	i 0.16 on6 of7.wav	1	707
119	i 0.16 on7 of7.wav	1	633
120	i 0.18 on1 of7r.wav	2	702
121	i 0.18 on2 of7.wav	2	666
122	i 0.18 on3 of7.wav	2	683
123	i 0.18 on4 of7.wav	2	493
124	i 0.18 on5 of7.wav	1	739
125	i 0.18 on6 of7.wav	1	486
126	i 0.18 on7 of7.wav	1	566
127	a 0.1 on1 of7r.wav	2	601
128	a 0.1 on2 of7.wav	2	859
129	a 0.1 on3 of7.wav	2	1103
130	a 0.1 on4 of7.wav	2	506
131	a 0.1 on5 of7.wav	2	495
132	a 0.1 on6 of7.wav	1	515
133	a 0.1 on7 of7.wav	1	566
134	a 0.2 on1 of7r.wav	2	571
135	a 0.2 on2 of7.wav	2	1010
136	a 0.2 on3 of7.wav	2	655
137	a 0.2 on4 of7.wav	2	682
138	a 0.2 on5 of7.wav	2	657
139	a 0.2 on6 of7.wav	1	813
140	a 0.2 on7 of7.wav	1	2012
141	a 0.04 on1 of7r.wav	1	2821
142	a 0.04 on2 of7.wav	1	536
143	a 0.04 on3 of7.wav	1	615
144	a 0.04 on4 of7.wav	1	1289
145	a 0.04 on5 of7.wav	1	530
146	a 0.04 on6 of7.wav	1	475
147	a 0.04 on7 of7.wav	1	535
148	a 0.06 on1 of7r.wav	1	468
149	a 0.06 on2 of7.wav	1	479
150	a 0.06 on3 of7.wav	1	492
151	a 0.06 on4 of7.wav	1	538
152	a 0.06 on5 of7.wav	1	856
153	a 0.06 on6 of7.wav	1	689
154	a 0.06 on7 of7.wav	1	564
155	a 0.08 on1 of7r.wav	2	623
156	a 0.08 on2 of7.wav	2	607
157	a 0.08 on3 of7.wav	1	697
158	a 0.08 on4 of7.wav	1	668
159	a 0.08 on5 of7.wav	1	276
160	a 0.08 on6 of7.wav	1	479
161	a 0.08 on7 of7.wav	1	673
162	a 0.12 on1 of7r.wav	2	777
163	a 0.12 on2 of7.wav	2	524
164	a 0.12 on3 of7.wav	2	652
165	a 0.12 on4 of7.wav	1	828
166	a 0.12 on5 of7.wav	1	1657
167	a 0.12 on6 of7.wav	1	462
168	a 0.12 on7 of7.wav	1	608
169	a 0.14 on1 of7r.wav	2	598
170	a 0.14 on2 of7.wav	2	646
171	a 0.14 on3 of7.wav	1	456
172	a 0.14 on4 of7.wav	2	667
173	a 0.14 on5 of7.wav	2	527
174	a 0.14 on6 of7.wav	1	503
175	a 0.14 on7 of7.wav	1	751
176	a 0.16 on1 of7r.wav	2	665
177	a 0.16 on2 of7.wav	2	583
178	a 0.16 on3 of7.wav	2	682
179	a 0.16 on4 of7.wav	2	837
180	a 0.16 on5 of7.wav	1	622
181	a 0.16 on6 of7.wav	1	907
182	a 0.16 on7 of7.wav	1	515
183	a 0.18 on1 of7r.wav	2	604
184	a 0.18 on2 of7.wav	2	861
185	a 0.18 on3 of7.wav	2	422
186	a 0.18 on4 of7.wav	1	887
187	a 0.18 on5 of7.wav	1	814
188	a 0.18 on6 of7.wav	1	623
189	a 0.18 on7 of7.wav	1	706
190	i 0.1 on1 of7r.wav	2	483
191	i 0.1 on2 of7.wav	2	878
192	i 0.1 on3 of7.wav	1	722
193	i 0.1 on4 of7.wav	1	1088
194	i 0.1 on5 of7.wav	1	782
195	i 0.1 on6 of7.wav	1	981
196	i 0.1 on7 of7.wav	1	603
197	i 0.2 on1 of7r.wav	2	525
198	i 0.2 on2 of7.wav	2	569
199	i 0.2 on3 of7.wav	1	549
200	i 0.2 on4 of7.wav	1	890
201	i 0.2 on5 of7.wav	1	579
202	i 0.2 on6 of7.wav	1	536
203	i 0.2 on7 of7.wav	1	577
204	i 0.04 on1 of7r.wav	1	470
205	i 0.04 on2 of7.wav	1	333
206	i 0.04 on3 of7.wav	1	646
207	i 0.04 on4 of7.wav	1	566
208	i 0.04 on5 of7.wav	1	441
209	i 0.04 on6 of7.wav	1	566
210	i 0.04 on7 of7.wav	1	528
211	i 0.06 on1 of7r.wav	1	475
212	i 0.06 on2 of7.wav	1	365
213	i 0.06 on3 of7.wav	1	300
214	i 0.06 on4 of7.wav	1	516
215	i 0.06 on5 of7.wav	1	404
216	i 0.06 on6 of7.wav	1	425
217	i 0.06 on7 of7.wav	1	566
218	i 0.08 on1 of7r.wav	2	580
219	i 0.08 on2 of7.wav	2	462
220	i 0.08 on3 of7.wav	1	520
221	i 0.08 on4 of7.wav	1	644
222	i 0.08 on5 of7.wav	1	585
223	i 0.08 on6 of7.wav	1	231
224	i 0.08 on7 of7.wav	1	483
225	i 0.12 on1 of7r.wav	2	605
226	i 0.12 on2 of7.wav	2	486
227	i 0.12 on3 of7.wav	1	1264
228	i 0.12 on4 of7.wav	1	1048
229	i 0.12 on5 of7.wav	1	659
230	i 0.12 on6 of7.wav	1	382
231	i 0.12 on7 of7.wav	1	570
232	i 0.14 on1 of7r.wav	2	711
233	i 0.14 on2 of7.wav	2	602
234	i 0.14 on3 of7.wav	2	534
235	i 0.14 on4 of7.wav	1	742
236	i 0.14 on5 of7.wav	1	495
237	i 0.14 on6 of7.wav	1	445
238	i 0.14 on7 of7.wav	1	747
239	i 0.16 on1 of7r.wav	2	650
240	i 0.16 on2 of7.wav	2	693
241	i 0.16 on3 of7.wav	2	579
242	i 0.16 on4 of7.wav	1	534
243	i 0.16 on5 of7.wav	1	947
244	i 0.16 on6 of7.wav	1	466
245	i 0.16 on7 of7.wav	1	968
246	i 0.18 on1 of7r.wav	2	674
247	i 0.18 on2 of7.wav	2	679
248	i 0.18 on3 of7.wav	2	772
249	i 0.18 on4 of7.wav	1	1336
250	i 0.18 on5 of7.wav	1	549
251	i 0.18 on6 of7.wav	1	575
252	i 0.18 on7 of7.wav	2	412
253	a 0.1 on1 of7r.wav	2	668
254	a 0.1 on2 of7.wav	2	1188
255	a 0.1 on3 of7.wav	2	459
256	a 0.1 on4 of7.wav	2	526
257	a 0.1 on5 of7.wav	1	738
258	a 0.1 on6 of7.wav	1	429
259	a 0.1 on7 of7.wav	1	471
260	a 0.2 on1 of7r.wav	2	907
261	a 0.2 on2 of7.wav	2	661
262	a 0.2 on3 of7.wav	2	788
263	a 0.2 on4 of7.wav	2	1220
264	a 0.2 on5 of7.wav	1	1031
265	a 0.2 on6 of7.wav	1	595
266	a 0.2 on7 of7.wav	1	617
267	a 0.04 on1 of7r.wav	1	440
268	a 0.04 on2 of7.wav	1	407
269	a 0.04 on3 of7.wav	1	599
270	a 0.04 on4 of7.wav	1	612
271	a 0.04 on5 of7.wav	1	708
272	a 0.04 on6 of7.wav	1	486
273	a 0.04 on7 of7.wav	1	445
274	a 0.06 on1 of7r.wav	1	508
275	a 0.06 on2 of7.wav	2	1524
276	a 0.06 on3 of7.wav	2	480
277	a 0.06 on4 of7.wav	1	471
278	a 0.06 on5 of7.wav	1	420
279	a 0.06 on6 of7.wav	1	693
280	a 0.06 on7 of7.wav	1	572
281	a 0.08 on1 of7r.wav	1	266
282	a 0.08 on2 of7.wav	1	336
283	a 0.08 on3 of7.wav	1	486
284	a 0.08 on4 of7.wav	1	1092
285	a 0.08 on5 of7.wav	1	479
286	a 0.08 on6 of7.wav	1	507
287	a 0.08 on7 of7.wav	2	630
288	a 0.12 on1 of7r.wav	2	403
289	a 0.12 on2 of7.wav	2	518
290	a 0.12 on3 of7.wav	2	616
291	a 0.12 on4 of7.wav	2	509
292	a 0.12 on5 of7.wav	2	584
293	a 0.12 on6 of7.wav	2	291
294	a 0.12 on7 of7.wav	1	738
295	a 0.14 on1 of7r.wav	2	583
296	a 0.14 on2 of7.wav	2	575
297	a 0.14 on3 of7.wav	2	1548
298	a 0.14 on4 of7.wav	1	995
299	a 0.14 on5 of7.wav	1	772
300	a 0.14 on6 of7.wav	1	463
301	a 0.14 on7 of7.wav	1	2447
302	a 0.16 on1 of7r.wav	2	679
303	a 0.16 on2 of7.wav	2	407
304	a 0.16 on3 of7.wav	1	299
305	a 0.16 on4 of7.wav	1	918
306	a 0.16 on5 of7.wav	1	660
307	a 0.16 on6 of7.wav	1	267
308	a 0.16 on7 of7.wav	1	579
309	a 0.18 on1 of7r.wav	2	649
310	a 0.18 on2 of7.wav	2	474
311	a 0.18 on3 of7.wav	2	488
312	a 0.18 on4 of7.wav	2	568
313	a 0.18 on5 of7.wav	1	662
314	a 0.18 on6 of7.wav	1	642
315	a 0.18 on7 of7.wav	2	443
316	i 0.1 on1 of7r.wav	2	533
317	i 0.1 on2 of7.wav	2	623
318	i 0.1 on3 of7.wav	2	842
319	i 0.1 on4 of7.wav	2	885
320	i 0.1 on5 of7.wav	1	603
321	i 0.1 on6 of7.wav	1	572
322	i 0.1 on7 of7.wav	1	517
323	i 0.2 on1 of7r.wav	2	674
324	i 0.2 on2 of7.wav	2	659
325	i 0.2 on3 of7.wav	2	635
326	i 0.2 on4 of7.wav	1	1044
327	i 0.2 on5 of7.wav	1	433
328	i 0.2 on6 of7.wav	1	467
329	i 0.2 on7 of7.wav	1	555
330	i 0.04 on1 of7r.wav	1	515
331	i 0.04 on2 of7.wav	1	478
332	i 0.04 on3 of7.wav	1	520
333	i 0.04 on4 of7.wav	1	377
334	i 0.04 on5 of7.wav	1	450
335	i 0.04 on6 of7.wav	1	668
336	i 0.04 on7 of7.wav	1	742
337	i 0.06 on1 of7r.wav	1	448
338	i 0.06 on2 of7.wav	1	453
339	i 0.06 on3 of7.wav	1	245
340	i 0.06 on4 of7.wav	1	487
341	i 0.06 on5 of7.wav	1	495
342	i 0.06 on6 of7.wav	1	502
343	i 0.06 on7 of7.wav	1	825
344	i 0.08 on1 of7r.wav	1	414
345	i 0.08 on2 of7.wav	1	537
346	i 0.08 on3 of7.wav	2	470
347	i 0.08 on4 of7.wav	1	526
348	i 0.08 on5 of7.wav	1	630
349	i 0.08 on6 of7.wav	1	507
350	i 0.08 on7 of7.wav	1	629
351	i 0.12 on1 of7r.wav	2	454
352	i 0.12 on2 of7.wav	2	1085
353	i 0.12 on3 of7.wav	1	683
354	i 0.12 on4 of7.wav	2	555
355	i 0.12 on5 of7.wav	1	572
356	i 0.12 on6 of7.wav	1	530
357	i 0.12 on7 of7.wav	1	656
358	i 0.14 on1 of7r.wav	2	424
359	i 0.14 on2 of7.wav	2	609
360	i 0.14 on3 of7.wav	1	1178
361	i 0.14 on4 of7.wav	2	523
362	i 0.14 on5 of7.wav	1	621
363	i 0.14 on6 of7.wav	1	741
364	i 0.14 on7 of7.wav	1	689
365	i 0.16 on1 of7r.wav	2	729
366	i 0.16 on2 of7.wav	2	505
367	i 0.16 on3 of7.wav	2	614
368	i 0.16 on4 of7.wav	2	680
369	i 0.16 on5 of7.wav	1	673
370	i 0.16 on6 of7.wav	1	434
371	i 0.16 on7 of7.wav	1	702
372	i 0.18 on1 of7r.wav	1	315
373	i 0.18 on2 of7.wav	2	671
374	i 0.18 on3 of7.wav	1	253
375	i 0.18 on4 of7.wav	2	783
376	i 0.18 on5 of7.wav	1	399
377	i 0.18 on6 of7.wav	1	636
378	i 0.18 on7 of7.wav	1	525
379	a 0.1 on1 of7r.wav	2	595
380	a 0.1 on2 of7.wav	1	480
381	a 0.1 on3 of7.wav	1	515
382	a 0.1 on4 of7.wav	2	662
383	a 0.1 on5 of7.wav	2	757
384	a 0.1 on6 of7.wav	1	580
385	a 0.1 on7 of7.wav	1	590
386	a 0.2 on1 of7r.wav	2	661
387	a 0.2 on2 of7.wav	2	586
388	a 0.2 on3 of7.wav	2	563
389	a 0.2 on4 of7.wav	1	602
390	a 0.2 on5 of7.wav	1	953
391	a 0.2 on6 of7.wav	1	538
392	a 0.2 on7 of7.wav	1	712
393	a 0.04 on1 of7r.wav	1	2919
394	a 0.04 on2 of7.wav	1	693
395	a 0.04 on3 of7.wav	1	464
396	a 0.04 on4 of7.wav	1	430
397	a 0.04 on5 of7.wav	1	462
398	a 0.04 on6 of7.wav	1	474
399	a 0.04 on7 of7.wav	2	824
400	a 0.06 on1 of7r.wav	1	596
401	a 0.06 on2 of7.wav	1	393
402	a 0.06 on3 of7.wav	1	615
403	a 0.06 on4 of7.wav	1	477
404	a 0.06 on5 of7.wav	1	614
405	a 0.06 on6 of7.wav	1	667
406	a 0.06 on7 of7.wav	1	729
407	a 0.08 on1 of7r.wav	2	676
408	a 0.08 on2 of7.wav	1	514
409	a 0.08 on3 of7.wav	2	542
410	a 0.08 on4 of7.wav	1	581
411	a 0.08 on5 of7.wav	1	410
412	a 0.08 on6 of7.wav	1	728
413	a 0.08 on7 of7.wav	1	694
414	a 0.12 on1 of7r.wav	2	1183
415	a 0.12 on2 of7.wav	2	763
416	a 0.12 on3 of7.wav	1	365
417	a 0.12 on4 of7.wav	2	810
418	a 0.12 on5 of7.wav	1	1234
419	a 0.12 on6 of7.wav	1	534
420	a 0.12 on7 of7.wav	1	457
421	a 0.14 on1 of7r.wav	2	366
422	a 0.14 on2 of7.wav	2	577
423	a 0.14 on3 of7.wav	2	568
424	a 0.14 on4 of7.wav	1	969
425	a 0.14 on5 of7.wav	1	860
426	a 0.14 on6 of7.wav	1	806
427	a 0.14 on7 of7.wav	1	464
428	a 0.16 on1 of7r.wav	2	568
429	a 0.16 on2 of7.wav	2	539
430	a 0.16 on3 of7.wav	2	464
431	a 0.16 on4 of7.wav	2	562
432	a 0.16 on5 of7.wav	1	869
433	a 0.16 on6 of7.wav	1	743
434	a 0.16 on7 of7.wav	1	709
435	a 0.18 on1 of7r.wav	2	658
436	a 0.18 on2 of7.wav	2	718
437	a 0.18 on3 of7.wav	2	701
438	a 0.18 on4 of7.wav	2	864
439	a 0.18 on5 of7.wav	1	743
440	a 0.18 on6 of7.wav	1	560
441	a 0.18 on7 of7.wav	1	1497
442	i 0.1 on1 of7r.wav	1	591
443	i 0.1 on2 of7.wav	2	600
444	i 0.1 on3 of7.wav	2	752
445	i 0.1 on4 of7.wav	2	932
446	i 0.1 on5 of7.wav	1	575
447	i 0.1 on6 of7.wav	1	585
448	i 0.1 on7 of7.wav	1	871
449	i 0.2 on1 of7r.wav	2	653
450	i 0.2 on2 of7.wav	2	566
451	i 0.2 on3 of7.wav	2	506
452	i 0.2 on4 of7.wav	2	342
453	i 0.2 on5 of7.wav	1	469
454	i 0.2 on6 of7.wav	1	498
455	i 0.2 on7 of7.wav	1	640
456	i 0.04 on1 of7r.wav	1	656
457	i 0.04 on2 of7.wav	2	327
458	i 0.04 on3 of7.wav	1	657
459	i 0.04 on4 of7.wav	1	729
460	i 0.04 on5 of7.wav	1	514
461	i 0.04 on6 of7.wav	1	398
462	i 0.04 on7 of7.wav	1	447
463	i 0.06 on1 of7r.wav	1	600
464	i 0.06 on2 of7.wav	1	593
465	i 0.06 on3 of7.wav	1	383
466	i 0.06 on4 of7.wav	1	553
467	i 0.06 on5 of7.wav	1	409
468	i 0.06 on6 of7.wav	2	428
469	i 0.06 on7 of7.wav	1	469
470	i 0.08 on1 of7r.wav	1	323
471	i 0.08 on2 of7.wav	2	553
472	i 0.08 on3 of7.wav	2	529
473	i 0.08 on4 of7.wav	2	806
474	i 0.08 on5 of7.wav	1	467
475	i 0.08 on6 of7.wav	1	820
476	i 0.08 on7 of7.wav	1	1977
477	i 0.12 on1 of7r.wav	2	691
478	i 0.12 on2 of7.wav	2	612
479	i 0.12 on3 of7.wav	1	490
480	i 0.12 on4 of7.wav	1	480
481	i 0.12 on5 of7.wav	1	418
482	i 0.12 on6 of7.wav	1	375
483	i 0.12 on7 of7.wav	1	780
484	i 0.14 on1 of7r.wav	2	468
485	i 0.14 on2 of7.wav	2	528
486	i 0.14 on3 of7.wav	1	845
487	i 0.14 on4 of7.wav	2	598
488	i 0.14 on5 of7.wav	1	869
489	i 0.14 on6 of7.wav	1	262
490	i 0.14 on7 of7.wav	1	593
491	i 0.16 on1 of7r.wav	2	488
492	i 0.16 on2 of7.wav	2	506
493	i 0.16 on3 of7.wav	2	499
494	i 0.16 on4 of7.wav	2	742
495	i 0.16 on5 of7.wav	1	1138
496	i 0.16 on6 of7.wav	1	490
497	i 0.16 on7 of7.wav	1	669
498	i 0.18 on1 of7r.wav	2	669
499	i 0.18 on2 of7.wav	2	451
500	i 0.18 on3 of7.wav	2	1244
501	i 0.18 on4 of7.wav	2	671
502	i 0.18 on5 of7.wav	1	1163
503	i 0.18 on6 of7.wav	1	623
504	i 0.18 on7 of7.wav	1	516
505	a 0.1 on1 of7r.wav	1	482
506	a 0.1 on2 of7.wav	1	441
507	a 0.1 on3 of7.wav	1	589
508	a 0.1 on4 of7.wav	1	583
509	a 0.1 on5 of7.wav	1	485
510	a 0.1 on6 of7.wav	1	510
511	a 0.1 on7 of7.wav	2	404
512	a 0.2 on1 of7r.wav	2	724
513	a 0.2 on2 of7.wav	2	839
514	a 0.2 on3 of7.wav	2	524
515	a 0.2 on4 of7.wav	2	1697
516	a 0.2 on5 of7.wav	1	1474
517	a 0.2 on6 of7.wav	1	695
518	a 0.2 on7 of7.wav	1	649
519	a 0.04 on1 of7r.wav	2	757
520	a 0.04 on2 of7.wav	1	749
521	a 0.04 on3 of7.wav	1	725
522	a 0.04 on4 of7.wav	1	536
523	a 0.04 on5 of7.wav	1	498
524	a 0.04 on6 of7.wav	1	3857
525	a 0.04 on7 of7.wav	1	547
526	a 0.06 on1 of7r.wav	1	521
527	a 0.06 on2 of7.wav	1	511
528	a 0.06 on3 of7.wav	1	616
529	a 0.06 on4 of7.wav	1	561
530	a 0.06 on5 of7.wav	1	490
531	a 0.06 on6 of7.wav	1	665
532	a 0.06 on7 of7.wav	1	1043
533	a 0.08 on1 of7r.wav	2	525
534	a 0.08 on2 of7.wav	1	502
535	a 0.08 on3 of7.wav	2	714
536	a 0.08 on4 of7.wav	1	522
537	a 0.08 on5 of7.wav	1	468
538	a 0.08 on6 of7.wav	1	479
539	a 0.08 on7 of7.wav	1	631
540	a 0.12 on1 of7r.wav	2	830
541	a 0.12 on2 of7.wav	2	668
542	a 0.12 on3 of7.wav	2	498
543	a 0.12 on4 of7.wav	2	782
544	a 0.12 on5 of7.wav	1	763
545	a 0.12 on6 of7.wav	1	748
546	a 0.12 on7 of7.wav	1	771
547	a 0.14 on1 of7r.wav	2	489
548	a 0.14 on2 of7.wav	2	1117
549	a 0.14 on3 of7.wav	2	1138
550	a 0.14 on4 of7.wav	2	771
551	a 0.14 on5 of7.wav	1	766
552	a 0.14 on6 of7.wav	1	577
553	a 0.14 on7 of7.wav	1	600
554	a 0.16 on1 of7r.wav	2	589
555	a 0.16 on2 of7.wav	2	607
556	a 0.16 on3 of7.wav	2	693
557	a 0.16 on4 of7.wav	2	554
558	a 0.16 on5 of7.wav	1	608
559	a 0.16 on6 of7.wav	1	1499
560	a 0.16 on7 of7.wav	2	385
561	a 0.18 on1 of7r.wav	2	644
562	a 0.18 on2 of7.wav	2	513
563	a 0.18 on3 of7.wav	2	557
564	a 0.18 on4 of7.wav	2	496
565	a 0.18 on5 of7.wav	1	557
566	a 0.18 on6 of7.wav	1	481
567	a 0.18 on7 of7.wav	1	603
568	i 0.1 on1 of7r.wav	2	473
569	i 0.1 on2 of7.wav	2	637
570	i 0.1 on3 of7.wav	1	551
571	i 0.1 on4 of7.wav	2	631
572	i 0.1 on5 of7.wav	1	641
573	i 0.1 on6 of7.wav	1	542
574	i 0.1 on7 of7.wav	1	449
575	i 0.2 on1 of7r.wav	2	715
576	i 0.2 on2 of7.wav	2	693
577	i 0.2 on3 of7.wav	2	617
578	i 0.2 on4 of7.wav	2	885
579	i 0.2 on5 of7.wav	1	648
580	i 0.2 on6 of7.wav	1	578
581	i 0.2 on7 of7.wav	1	557
582	i 0.04 on1 of7r.wav	1	2027
583	i 0.04 on2 of7.wav	1	643
584	i 0.04 on3 of7.wav	1	566
585	i 0.04 on4 of7.wav	1	286
586	i 0.04 on5 of7.wav	1	479
587	i 0.04 on6 of7.wav	1	555
588	i 0.04 on7 of7.wav	1	488
589	i 0.06 on1 of7r.wav	1	265
590	i 0.06 on2 of7.wav	1	374
591	i 0.06 on3 of7.wav	1	420
592	i 0.06 on4 of7.wav	1	539
593	i 0.06 on5 of7.wav	1	425
594	i 0.06 on6 of7.wav	1	311
595	i 0.06 on7 of7.wav	1	730
596	i 0.08 on1 of7r.wav	2	371
597	i 0.08 on2 of7.wav	2	434
598	i 0.08 on3 of7.wav	1	537
599	i 0.08 on4 of7.wav	1	444
600	i 0.08 on5 of7.wav	1	312
601	i 0.08 on6 of7.wav	1	583
602	i 0.08 on7 of7.wav	1	744
603	i 0.12 on1 of7r.wav	1	422
604	i 0.12 on2 of7.wav	2	563
605	i 0.12 on3 of7.wav	2	730
606	i 0.12 on4 of7.wav	2	562
607	i 0.12 on5 of7.wav	1	869
608	i 0.12 on6 of7.wav	1	556
609	i 0.12 on7 of7.wav	1	455
610	i 0.14 on1 of7r.wav	2	523
611	i 0.14 on2 of7.wav	2	702
612	i 0.14 on3 of7.wav	2	622
613	i 0.14 on4 of7.wav	2	970
614	i 0.14 on5 of7.wav	1	884
615	i 0.14 on6 of7.wav	1	645
616	i 0.14 on7 of7.wav	1	937
617	i 0.16 on1 of7r.wav	2	558
618	i 0.16 on2 of7.wav	2	576
619	i 0.16 on3 of7.wav	2	699
620	i 0.16 on4 of7.wav	2	603
621	i 0.16 on5 of7.wav	1	862
622	i 0.16 on6 of7.wav	1	662
623	i 0.16 on7 of7.wav	1	484
624	i 0.18 on1 of7r.wav	2	541
625	i 0.18 on2 of7.wav	2	511
626	i 0.18 on3 of7.wav	1	479
627	i 0.18 on4 of7.wav	1	577
628	i 0.18 on5 of7.wav	1	1040
629	i 0.18 on6 of7.wav	1	537
630	i 0.18 on7 of7.wav	1	556
