# Supplementary material for: Effects of stimulus duration and vowel quality in cross-linguistic categorical perception of pitch directions
Source: PLoS One. 2017 Jul 3;12(7):e0180656. doi: 10.1371/journal.pone.0180656 (PMC5495489; doi:10.1371/journal.pone.0180656)
Supplement: S1 Table — (ZIP) [file pone.0180656.s001.zip › supporting information/Raw data/eprime_id_CHINESE/sub12idfalling.csv]

List2	stim1	Slide3.RESP	Slide3.RT
1	a 0.1 on1 of1.wav	1	739
2	a 0.1 on1 of2.wav	1	588
3	a 0.1 on1 of3.wav	2	852
4	a 0.1 on1 of4.wav	2	571
5	a 0.1 on1 of5.wav	2	760
6	a 0.1 on1 of6.wav	1	486
7	a 0.1 on1 of7.wav	2	536
8	a 0.2 on1 of1.wav	1	531
9	a 0.2 on1 of2.wav	2	408
10	a 0.2 on1 of3.wav	1	1171
11	a 0.2 on1 of4.wav	2	463
12	a 0.2 on1 of5.wav	2	680
13	a 0.2 on1 of6.wav	2	520
14	a 0.2 on1 of7.wav	2	482
15	a 0.04 on1 of1.wav	1	704
16	a 0.04 on1 of2.wav	1	742
17	a 0.04 on1 of3.wav	1	842
18	a 0.04 on1 of4.wav	1	943
19	a 0.04 on1 of5.wav	2	481
20	a 0.04 on1 of6.wav	1	608
21	a 0.04 on1 of7.wav	2	461
22	a 0.06 on1 of1.wav	2	424
23	a 0.06 on1 of2.wav	1	626
24	a 0.06 on1 of3.wav	2	705
25	a 0.06 on1 of4.wav	1	551
26	a 0.06 on1 of5.wav	1	555
27	a 0.06 on1 of6.wav	1	438
28	a 0.06 on1 of7.wav	1	551
29	a 0.08 on1 of1.wav	1	890
30	a 0.08 on1 of2.wav	1	689
31	a 0.08 on1 of3.wav	1	503
32	a 0.08 on1 of4.wav	2	644
33	a 0.08 on1 of5.wav	2	459
34	a 0.08 on1 of6.wav	1	564
35	a 0.08 on1 of7.wav	2	438
36	a 0.12 on1 of1.wav	1	771
37	a 0.12 on1 of2.wav	1	814
38	a 0.12 on1 of3.wav	1	391
39	a 0.12 on1 of4.wav	2	1069
40	a 0.12 on1 of5.wav	2	689
41	a 0.12 on1 of6.wav	2	399
42	a 0.12 on1 of7.wav	2	520
43	a 0.14 on1 of1.wav	1	745
44	a 0.14 on1 of2.wav	1	562
45	a 0.14 on1 of3.wav	2	428
46	a 0.14 on1 of4.wav	2	611
47	a 0.14 on1 of5.wav	2	430
48	a 0.14 on1 of6.wav	2	492
49	a 0.14 on1 of7.wav	2	755
50	a 0.16 on1 of1.wav	1	819
51	a 0.16 on1 of2.wav	1	546
52	a 0.16 on1 of3.wav	2	594
53	a 0.16 on1 of4.wav	2	497
54	a 0.16 on1 of5.wav	2	457
55	a 0.16 on1 of6.wav	2	568
56	a 0.16 on1 of7.wav	2	436
57	a 0.18 on1 of1.wav	1	774
58	a 0.18 on1 of2.wav	1	624
59	a 0.18 on1 of3.wav	2	816
60	a 0.18 on1 of4.wav	2	486
61	a 0.18 on1 of5.wav	2	628
62	a 0.18 on1 of6.wav	2	467
63	a 0.18 on1 of7.wav	2	409
64	i 0.1 on1 of1.wav	1	695
65	i 0.1 on1 of2.wav	1	530
66	i 0.1 on1 of3.wav	1	484
67	i 0.1 on1 of4.wav	2	571
68	i 0.1 on1 of5.wav	1	775
69	i 0.1 on1 of6.wav	2	759
70	i 0.1 on1 of7.wav	1	576
71	i 0.2 on1 of1.wav	1	621
72	i 0.2 on1 of2.wav	1	596
73	i 0.2 on1 of3.wav	2	695
74	i 0.2 on1 of4.wav	2	760
75	i 0.2 on1 of5.wav	2	531
76	i 0.2 on1 of6.wav	2	580
77	i 0.2 on1 of7.wav	2	640
78	i 0.04 on1 of1.wav	1	517
79	i 0.04 on1 of2.wav	1	498
80	i 0.04 on1 of3.wav	1	571
81	i 0.04 on1 of4.wav	2	611
82	i 0.04 on1 of5.wav	1	471
83	i 0.04 on1 of6.wav	2	611
84	i 0.04 on1 of7.wav	1	807
85	i 0.06 on1 of1.wav	2	880
86	i 0.06 on1 of2.wav	1	568
87	i 0.06 on1 of3.wav	1	544
88	i 0.06 on1 of4.wav	1	545
89	i 0.06 on1 of5.wav	1	590
90	i 0.06 on1 of6.wav	1	680
91	i 0.06 on1 of7.wav	1	500
92	i 0.08 on1 of1.wav	1	363
93	i 0.08 on1 of2.wav	1	506
94	i 0.08 on1 of3.wav	1	509
95	i 0.08 on1 of4.wav	1	559
96	i 0.08 on1 of5.wav	1	736
97	i 0.08 on1 of6.wav	1	630
98	i 0.08 on1 of7.wav	2	481
99	i 0.12 on1 of1.wav	1	386
100	i 0.12 on1 of2.wav	1	469
101	i 0.12 on1 of3.wav	2	555
102	i 0.12 on1 of4.wav	1	545
103	i 0.12 on1 of5.wav	2	529
104	i 0.12 on1 of6.wav	2	509
105	i 0.12 on1 of7.wav	2	533
106	i 0.14 on1 of1.wav	1	512
107	i 0.14 on1 of2.wav	1	416
108	i 0.14 on1 of3.wav	2	502
109	i 0.14 on1 of4.wav	2	774
110	i 0.14 on1 of5.wav	2	609
111	i 0.14 on1 of6.wav	1	509
112	i 0.14 on1 of7.wav	2	754
113	i 0.16 on1 of1.wav	1	603
114	i 0.16 on1 of2.wav	1	556
115	i 0.16 on1 of3.wav	2	1127
116	i 0.16 on1 of4.wav	2	824
117	i 0.16 on1 of5.wav	2	499
118	i 0.16 on1 of6.wav	2	427
119	i 0.16 on1 of7.wav	2	616
120	i 0.18 on1 of1.wav	1	537
121	i 0.18 on1 of2.wav	1	753
122	i 0.18 on1 of3.wav	1	486
123	i 0.18 on1 of4.wav	2	365
124	i 0.18 on1 of5.wav	2	725
125	i 0.18 on1 of6.wav	2	453
126	i 0.18 on1 of7.wav	2	418
127	a 0.1 on1 of1.wav	1	519
128	a 0.1 on1 of2.wav	1	553
129	a 0.1 on1 of3.wav	2	484
130	a 0.1 on1 of4.wav	2	527
131	a 0.1 on1 of5.wav	2	465
132	a 0.1 on1 of6.wav	2	938
133	a 0.1 on1 of7.wav	2	627
134	a 0.2 on1 of1.wav	1	619
135	a 0.2 on1 of2.wav	2	424
136	a 0.2 on1 of3.wav	2	568
137	a 0.2 on1 of4.wav	2	570
138	a 0.2 on1 of5.wav	2	721
139	a 0.2 on1 of6.wav	2	426
140	a 0.2 on1 of7.wav	2	428
141	a 0.04 on1 of1.wav	2	496
142	a 0.04 on1 of2.wav	1	521
143	a 0.04 on1 of3.wav	2	820
144	a 0.04 on1 of4.wav	1	618
145	a 0.04 on1 of5.wav	1	854
146	a 0.04 on1 of6.wav	1	838
147	a 0.04 on1 of7.wav	2	421
148	a 0.06 on1 of1.wav	1	543
149	a 0.06 on1 of2.wav	2	637
150	a 0.06 on1 of3.wav	2	493
151	a 0.06 on1 of4.wav	2	728
152	a 0.06 on1 of5.wav	2	428
153	a 0.06 on1 of6.wav	2	1365
154	a 0.06 on1 of7.wav	2	1551
155	a 0.08 on1 of1.wav	1	835
156	a 0.08 on1 of2.wav	1	450
157	a 0.08 on1 of3.wav	1	459
158	a 0.08 on1 of4.wav	2	556
159	a 0.08 on1 of5.wav	2	649
160	a 0.08 on1 of6.wav	2	579
161	a 0.08 on1 of7.wav	1	1307
162	a 0.12 on1 of1.wav	1	820
163	a 0.12 on1 of2.wav	1	837
164	a 0.12 on1 of3.wav	2	510
165	a 0.12 on1 of4.wav	2	643
166	a 0.12 on1 of5.wav	2	513
167	a 0.12 on1 of6.wav	2	581
168	a 0.12 on1 of7.wav	2	705
169	a 0.14 on1 of1.wav	1	530
170	a 0.14 on1 of2.wav	1	551
171	a 0.14 on1 of3.wav	2	868
172	a 0.14 on1 of4.wav	2	494
173	a 0.14 on1 of5.wav	2	619
174	a 0.14 on1 of6.wav	2	610
175	a 0.14 on1 of7.wav	2	474
176	a 0.16 on1 of1.wav	1	670
177	a 0.16 on1 of2.wav	1	1181
178	a 0.16 on1 of3.wav	1	878
179	a 0.16 on1 of4.wav	2	637
180	a 0.16 on1 of5.wav	2	478
181	a 0.16 on1 of6.wav	2	603
182	a 0.16 on1 of7.wav	2	536
183	a 0.18 on1 of1.wav	1	1068
184	a 0.18 on1 of2.wav	1	1871
185	a 0.18 on1 of3.wav	2	448
186	a 0.18 on1 of4.wav	2	562
187	a 0.18 on1 of5.wav	2	489
188	a 0.18 on1 of6.wav	2	432
189	a 0.18 on1 of7.wav	2	505
190	i 0.1 on1 of1.wav	1	532
191	i 0.1 on1 of2.wav	1	613
192	i 0.1 on1 of3.wav	2	1008
193	i 0.1 on1 of4.wav	1	511
194	i 0.1 on1 of5.wav	2	661
195	i 0.1 on1 of6.wav	1	516
196	i 0.1 on1 of7.wav	2	435
197	i 0.2 on1 of1.wav	1	637
198	i 0.2 on1 of2.wav	1	656
199	i 0.2 on1 of3.wav	2	761
200	i 0.2 on1 of4.wav	2	524
201	i 0.2 on1 of5.wav	2	760
202	i 0.2 on1 of6.wav	2	584
203	i 0.2 on1 of7.wav	2	712
204	i 0.04 on1 of1.wav	2	511
205	i 0.04 on1 of2.wav	1	1144
206	i 0.04 on1 of3.wav	1	609
207	i 0.04 on1 of4.wav	1	432
208	i 0.04 on1 of5.wav	1	451
209	i 0.04 on1 of6.wav	1	499
210	i 0.04 on1 of7.wav	1	509
211	i 0.06 on1 of1.wav	1	593
212	i 0.06 on1 of2.wav	1	640
213	i 0.06 on1 of3.wav	2	1234
214	i 0.06 on1 of4.wav	1	633
215	i 0.06 on1 of5.wav	1	627
216	i 0.06 on1 of6.wav	1	580
217	i 0.06 on1 of7.wav	1	482
218	i 0.08 on1 of1.wav	1	488
219	i 0.08 on1 of2.wav	1	451
220	i 0.08 on1 of3.wav	2	744
221	i 0.08 on1 of4.wav	1	421
222	i 0.08 on1 of5.wav	1	590
223	i 0.08 on1 of6.wav	2	784
224	i 0.08 on1 of7.wav	1	756
225	i 0.12 on1 of1.wav	1	492
226	i 0.12 on1 of2.wav	1	374
227	i 0.12 on1 of3.wav	1	795
228	i 0.12 on1 of4.wav	1	494
229	i 0.12 on1 of5.wav	2	468
230	i 0.12 on1 of6.wav	2	616
231	i 0.12 on1 of7.wav	2	846
232	i 0.14 on1 of1.wav	1	549
233	i 0.14 on1 of2.wav	1	458
234	i 0.14 on1 of3.wav	1	558
235	i 0.14 on1 of4.wav	2	905
236	i 0.14 on1 of5.wav	2	986
237	i 0.14 on1 of6.wav	2	727
238	i 0.14 on1 of7.wav	1	487
239	i 0.16 on1 of1.wav	1	601
240	i 0.16 on1 of2.wav	1	589
241	i 0.16 on1 of3.wav	1	558
242	i 0.16 on1 of4.wav	1	389
243	i 0.16 on1 of5.wav	2	454
244	i 0.16 on1 of6.wav	2	754
245	i 0.16 on1 of7.wav	2	677
246	i 0.18 on1 of1.wav	1	659
247	i 0.18 on1 of2.wav	1	438
248	i 0.18 on1 of3.wav	1	671
249	i 0.18 on1 of4.wav	1	526
250	i 0.18 on1 of5.wav	2	720
251	i 0.18 on1 of6.wav	2	532
252	i 0.18 on1 of7.wav	2	616
253	a 0.1 on1 of1.wav	1	762
254	a 0.1 on1 of2.wav	1	637
255	a 0.1 on1 of3.wav	1	599
256	a 0.1 on1 of4.wav	2	569
257	a 0.1 on1 of5.wav	2	453
258	a 0.1 on1 of6.wav	2	566
259	a 0.1 on1 of7.wav	2	640
260	a 0.2 on1 of1.wav	1	901
261	a 0.2 on1 of2.wav	1	705
262	a 0.2 on1 of3.wav	2	472
263	a 0.2 on1 of4.wav	2	559
264	a 0.2 on1 of5.wav	2	569
265	a 0.2 on1 of6.wav	2	552
266	a 0.2 on1 of7.wav	2	613
267	a 0.04 on1 of1.wav	1	561
268	a 0.04 on1 of2.wav	1	880
269	a 0.04 on1 of3.wav	1	486
270	a 0.04 on1 of4.wav	1	712
271	a 0.04 on1 of5.wav	2	850
272	a 0.04 on1 of6.wav	2	427
273	a 0.04 on1 of7.wav	2	588
274	a 0.06 on1 of1.wav	2	587
275	a 0.06 on1 of2.wav	1	503
276	a 0.06 on1 of3.wav	2	798
277	a 0.06 on1 of4.wav	2	416
278	a 0.06 on1 of5.wav	2	422
279	a 0.06 on1 of6.wav	1	725
280	a 0.06 on1 of7.wav	2	504
281	a 0.08 on1 of1.wav	1	823
282	a 0.08 on1 of2.wav	1	633
283	a 0.08 on1 of3.wav	1	813
284	a 0.08 on1 of4.wav	2	505
285	a 0.08 on1 of5.wav	2	466
286	a 0.08 on1 of6.wav	1	864
287	a 0.08 on1 of7.wav	2	794
288	a 0.12 on1 of1.wav	1	996
289	a 0.12 on1 of2.wav	2	502
290	a 0.12 on1 of3.wav	2	565
291	a 0.12 on1 of4.wav	2	618
292	a 0.12 on1 of5.wav	2	558
293	a 0.12 on1 of6.wav	2	406
294	a 0.12 on1 of7.wav	2	507
295	a 0.14 on1 of1.wav	1	569
296	a 0.14 on1 of2.wav	1	552
297	a 0.14 on1 of3.wav	2	585
298	a 0.14 on1 of4.wav	2	518
299	a 0.14 on1 of5.wav	2	586
300	a 0.14 on1 of6.wav	2	589
301	a 0.14 on1 of7.wav	2	504
302	a 0.16 on1 of1.wav	1	649
303	a 0.16 on1 of2.wav	1	985
304	a 0.16 on1 of3.wav	2	670
305	a 0.16 on1 of4.wav	2	516
306	a 0.16 on1 of5.wav	2	525
307	a 0.16 on1 of6.wav	2	555
308	a 0.16 on1 of7.wav	2	788
309	a 0.18 on1 of1.wav	1	1210
310	a 0.18 on1 of2.wav	1	502
311	a 0.18 on1 of3.wav	2	734
312	a 0.18 on1 of4.wav	2	466
313	a 0.18 on1 of5.wav	2	440
314	a 0.18 on1 of6.wav	2	544
315	a 0.18 on1 of7.wav	2	494
316	i 0.1 on1 of1.wav	1	607
317	i 0.1 on1 of2.wav	1	420
318	i 0.1 on1 of3.wav	1	858
319	i 0.1 on1 of4.wav	1	674
320	i 0.1 on1 of5.wav	2	511
321	i 0.1 on1 of6.wav	1	1419
322	i 0.1 on1 of7.wav	1	576
323	i 0.2 on1 of1.wav	1	618
324	i 0.2 on1 of2.wav	1	625
325	i 0.2 on1 of3.wav	2	562
326	i 0.2 on1 of4.wav	1	443
327	i 0.2 on1 of5.wav	2	609
328	i 0.2 on1 of6.wav	2	806
329	i 0.2 on1 of7.wav	2	463
330	i 0.04 on1 of1.wav	2	441
331	i 0.04 on1 of2.wav	1	795
332	i 0.04 on1 of3.wav	1	558
333	i 0.04 on1 of4.wav	1	649
334	i 0.04 on1 of5.wav	1	566
335	i 0.04 on1 of6.wav	2	1670
336	i 0.04 on1 of7.wav	2	660
337	i 0.06 on1 of1.wav	1	483
338	i 0.06 on1 of2.wav	1	582
339	i 0.06 on1 of3.wav	1	500
340	i 0.06 on1 of4.wav	1	606
341	i 0.06 on1 of5.wav	1	684
342	i 0.06 on1 of6.wav	1	474
343	i 0.06 on1 of7.wav	1	563
344	i 0.08 on1 of1.wav	1	485
345	i 0.08 on1 of2.wav	1	584
346	i 0.08 on1 of3.wav	1	631
347	i 0.08 on1 of4.wav	1	455
348	i 0.08 on1 of5.wav	1	462
349	i 0.08 on1 of6.wav	1	661
350	i 0.08 on1 of7.wav	1	414
351	i 0.12 on1 of1.wav	1	570
352	i 0.12 on1 of2.wav	1	716
353	i 0.12 on1 of3.wav	1	529
354	i 0.12 on1 of4.wav	1	399
355	i 0.12 on1 of5.wav	2	816
356	i 0.12 on1 of6.wav	2	762
357	i 0.12 on1 of7.wav	2	1359
358	i 0.14 on1 of1.wav	1	489
359	i 0.14 on1 of2.wav	1	711
360	i 0.14 on1 of3.wav	1	466
361	i 0.14 on1 of4.wav	1	490
362	i 0.14 on1 of5.wav	2	1198
363	i 0.14 on1 of6.wav	2	1453
364	i 0.14 on1 of7.wav	1	465
365	i 0.16 on1 of1.wav	1	570
366	i 0.16 on1 of2.wav	1	611
367	i 0.16 on1 of3.wav	1	982
368	i 0.16 on1 of4.wav	2	640
369	i 0.16 on1 of5.wav	2	646
370	i 0.16 on1 of6.wav	2	666
371	i 0.16 on1 of7.wav	2	649
372	i 0.18 on1 of1.wav	1	638
373	i 0.18 on1 of2.wav	1	566
374	i 0.18 on1 of3.wav	2	470
375	i 0.18 on1 of4.wav	2	569
376	i 0.18 on1 of5.wav	1	611
377	i 0.18 on1 of6.wav	2	595
378	i 0.18 on1 of7.wav	1	568
379	a 0.1 on1 of1.wav	1	615
380	a 0.1 on1 of2.wav	1	906
381	a 0.1 on1 of3.wav	2	432
382	a 0.1 on1 of4.wav	1	520
383	a 0.1 on1 of5.wav	2	520
384	a 0.1 on1 of6.wav	2	429
385	a 0.1 on1 of7.wav	2	498
386	a 0.2 on1 of1.wav	1	759
387	a 0.2 on1 of2.wav	1	820
388	a 0.2 on1 of3.wav	2	522
389	a 0.2 on1 of4.wav	2	516
390	a 0.2 on1 of5.wav	2	449
391	a 0.2 on1 of6.wav	2	391
392	a 0.2 on1 of7.wav	2	446
393	a 0.04 on1 of1.wav	1	671
394	a 0.04 on1 of2.wav	1	2539
395	a 0.04 on1 of3.wav	1	417
396	a 0.04 on1 of4.wav	1	492
397	a 0.04 on1 of5.wav	2	583
398	a 0.04 on1 of6.wav	2	489
399	a 0.04 on1 of7.wav	1	588
400	a 0.06 on1 of1.wav	2	424
401	a 0.06 on1 of2.wav	1	517
402	a 0.06 on1 of3.wav	1	634
403	a 0.06 on1 of4.wav	2	495
404	a 0.06 on1 of5.wav	2	566
405	a 0.06 on1 of6.wav	1	1046
406	a 0.06 on1 of7.wav	1	667
407	a 0.08 on1 of1.wav	1	566
408	a 0.08 on1 of2.wav	1	541
409	a 0.08 on1 of3.wav	2	1083
410	a 0.08 on1 of4.wav	2	937
411	a 0.08 on1 of5.wav	2	879
412	a 0.08 on1 of6.wav	2	784
413	a 0.08 on1 of7.wav	2	383
414	a 0.12 on1 of1.wav	1	662
415	a 0.12 on1 of2.wav	2	485
416	a 0.12 on1 of3.wav	2	512
417	a 0.12 on1 of4.wav	2	416
418	a 0.12 on1 of5.wav	2	556
419	a 0.12 on1 of6.wav	2	768
420	a 0.12 on1 of7.wav	2	546
421	a 0.14 on1 of1.wav	1	1126
422	a 0.14 on1 of2.wav	1	519
423	a 0.14 on1 of3.wav	2	561
424	a 0.14 on1 of4.wav	2	563
425	a 0.14 on1 of5.wav	2	600
426	a 0.14 on1 of6.wav	2	1115
427	a 0.14 on1 of7.wav	2	617
428	a 0.16 on1 of1.wav	1	751
429	a 0.16 on1 of2.wav	2	1028
430	a 0.16 on1 of3.wav	2	644
431	a 0.16 on1 of4.wav	2	533
432	a 0.16 on1 of5.wav	2	435
433	a 0.16 on1 of6.wav	2	432
434	a 0.16 on1 of7.wav	2	527
435	a 0.18 on1 of1.wav	1	594
436	a 0.18 on1 of2.wav	1	943
437	a 0.18 on1 of3.wav	1	840
438	a 0.18 on1 of4.wav	2	468
439	a 0.18 on1 of5.wav	2	658
440	a 0.18 on1 of6.wav	2	445
441	a 0.18 on1 of7.wav	2	476
442	i 0.1 on1 of1.wav	1	519
443	i 0.1 on1 of2.wav	1	629
444	i 0.1 on1 of3.wav	1	545
445	i 0.1 on1 of4.wav	2	737
446	i 0.1 on1 of5.wav	1	689
447	i 0.1 on1 of6.wav	1	474
448	i 0.1 on1 of7.wav	2	619
449	i 0.2 on1 of1.wav	1	497
450	i 0.2 on1 of2.wav	1	799
451	i 0.2 on1 of3.wav	2	745
452	i 0.2 on1 of4.wav	2	705
453	i 0.2 on1 of5.wav	2	529
454	i 0.2 on1 of6.wav	2	439
455	i 0.2 on1 of7.wav	2	654
456	i 0.04 on1 of1.wav	1	535
457	i 0.04 on1 of2.wav	1	454
458	i 0.04 on1 of3.wav	1	567
459	i 0.04 on1 of4.wav	2	469
460	i 0.04 on1 of5.wav	1	622
461	i 0.04 on1 of6.wav	1	627
462	i 0.04 on1 of7.wav	1	560
463	i 0.06 on1 of1.wav	1	509
464	i 0.06 on1 of2.wav	1	586
465	i 0.06 on1 of3.wav	1	526
466	i 0.06 on1 of4.wav	1	566
467	i 0.06 on1 of5.wav	1	595
468	i 0.06 on1 of6.wav	1	584
469	i 0.06 on1 of7.wav	1	627
470	i 0.08 on1 of1.wav	1	445
471	i 0.08 on1 of2.wav	1	414
472	i 0.08 on1 of3.wav	1	906
473	i 0.08 on1 of4.wav	1	399
474	i 0.08 on1 of5.wav	1	881
475	i 0.08 on1 of6.wav	1	621
476	i 0.08 on1 of7.wav	1	874
477	i 0.12 on1 of1.wav	1	575
478	i 0.12 on1 of2.wav	1	415
479	i 0.12 on1 of3.wav	1	570
480	i 0.12 on1 of4.wav	1	573
481	i 0.12 on1 of5.wav	1	2053
482	i 0.12 on1 of6.wav	2	484
483	i 0.12 on1 of7.wav	2	801
484	i 0.14 on1 of1.wav	1	504
485	i 0.14 on1 of2.wav	1	440
486	i 0.14 on1 of3.wav	1	408
487	i 0.14 on1 of4.wav	2	686
488	i 0.14 on1 of5.wav	1	619
489	i 0.14 on1 of6.wav	2	570
490	i 0.14 on1 of7.wav	2	532
491	i 0.16 on1 of1.wav	1	563
492	i 0.16 on1 of2.wav	1	568
493	i 0.16 on1 of3.wav	1	631
494	i 0.16 on1 of4.wav	2	491
495	i 0.16 on1 of5.wav	2	534
496	i 0.16 on1 of6.wav	2	552
497	i 0.16 on1 of7.wav	2	624
498	i 0.18 on1 of1.wav	1	544
499	i 0.18 on1 of2.wav	1	610
500	i 0.18 on1 of3.wav	1	556
501	i 0.18 on1 of4.wav	1	427
502	i 0.18 on1 of5.wav	1	344
503	i 0.18 on1 of6.wav	2	789
504	i 0.18 on1 of7.wav	2	733
505	a 0.1 on1 of1.wav	1	569
506	a 0.1 on1 of2.wav	2	508
507	a 0.1 on1 of3.wav	1	655
508	a 0.1 on1 of4.wav	1	570
509	a 0.1 on1 of5.wav	2	500
510	a 0.1 on1 of6.wav	2	505
511	a 0.1 on1 of7.wav	2	497
512	a 0.2 on1 of1.wav	1	850
513	a 0.2 on1 of2.wav	1	1793
514	a 0.2 on1 of3.wav	2	459
515	a 0.2 on1 of4.wav	2	607
516	a 0.2 on1 of5.wav	2	613
517	a 0.2 on1 of6.wav	2	450
518	a 0.2 on1 of7.wav	2	716
519	a 0.04 on1 of1.wav	1	888
520	a 0.04 on1 of2.wav	2	550
521	a 0.04 on1 of3.wav	1	652
522	a 0.04 on1 of4.wav	1	442
523	a 0.04 on1 of5.wav	1	514
524	a 0.04 on1 of6.wav	2	834
525	a 0.04 on1 of7.wav	2	583
526	a 0.06 on1 of1.wav	1	807
527	a 0.06 on1 of2.wav	1	603
528	a 0.06 on1 of3.wav	1	536
529	a 0.06 on1 of4.wav	1	713
530	a 0.06 on1 of5.wav	1	735
531	a 0.06 on1 of6.wav	1	425
532	a 0.06 on1 of7.wav	2	519
533	a 0.08 on1 of1.wav	1	555
534	a 0.08 on1 of2.wav	1	673
535	a 0.08 on1 of3.wav	1	1009
536	a 0.08 on1 of4.wav	2	536
537	a 0.08 on1 of5.wav	1	1548
538	a 0.08 on1 of6.wav	2	731
539	a 0.08 on1 of7.wav	1	659
540	a 0.12 on1 of1.wav	1	636
541	a 0.12 on1 of2.wav	2	406
542	a 0.12 on1 of3.wav	2	406
543	a 0.12 on1 of4.wav	2	439
544	a 0.12 on1 of5.wav	2	529
545	a 0.12 on1 of6.wav	2	561
546	a 0.12 on1 of7.wav	2	490
547	a 0.14 on1 of1.wav	1	563
548	a 0.14 on1 of2.wav	1	609
549	a 0.14 on1 of3.wav	2	446
550	a 0.14 on1 of4.wav	2	642
551	a 0.14 on1 of5.wav	2	541
552	a 0.14 on1 of6.wav	2	571
553	a 0.14 on1 of7.wav	2	504
554	a 0.16 on1 of1.wav	1	811
555	a 0.16 on1 of2.wav	1	624
556	a 0.16 on1 of3.wav	2	378
557	a 0.16 on1 of4.wav	2	680
558	a 0.16 on1 of5.wav	2	408
559	a 0.16 on1 of6.wav	2	475
560	a 0.16 on1 of7.wav	2	402
561	a 0.18 on1 of1.wav	1	696
562	a 0.18 on1 of2.wav	1	780
563	a 0.18 on1 of3.wav	2	679
564	a 0.18 on1 of4.wav	2	491
565	a 0.18 on1 of5.wav	2	530
566	a 0.18 on1 of6.wav	2	592
567	a 0.18 on1 of7.wav	2	426
568	i 0.1 on1 of1.wav	1	484
569	i 0.1 on1 of2.wav	1	658
570	i 0.1 on1 of3.wav	1	413
571	i 0.1 on1 of4.wav	1	510
572	i 0.1 on1 of5.wav	2	1216
573	i 0.1 on1 of6.wav	2	689
574	i 0.1 on1 of7.wav	2	784
575	i 0.2 on1 of1.wav	1	672
576	i 0.2 on1 of2.wav	2	589
577	i 0.2 on1 of3.wav	1	441
578	i 0.2 on1 of4.wav	2	582
579	i 0.2 on1 of5.wav	2	669
580	i 0.2 on1 of6.wav	2	586
581	i 0.2 on1 of7.wav	2	681
582	i 0.04 on1 of1.wav	1	762
583	i 0.04 on1 of2.wav	1	530
584	i 0.04 on1 of3.wav	1	1105
585	i 0.04 on1 of4.wav	1	874
586	i 0.04 on1 of5.wav	1	755
587	i 0.04 on1 of6.wav	1	461
588	i 0.04 on1 of7.wav	1	545
589	i 0.06 on1 of1.wav	1	645
590	i 0.06 on1 of2.wav	1	564
591	i 0.06 on1 of3.wav	1	507
592	i 0.06 on1 of4.wav	1	445
593	i 0.06 on1 of5.wav	1	595
594	i 0.06 on1 of6.wav	1	490
595	i 0.06 on1 of7.wav	2	619
596	i 0.08 on1 of1.wav	1	485
597	i 0.08 on1 of2.wav	2	501
598	i 0.08 on1 of3.wav	1	457
599	i 0.08 on1 of4.wav	1	506
600	i 0.08 on1 of5.wav	1	519
601	i 0.08 on1 of6.wav	1	744
602	i 0.08 on1 of7.wav	2	536
603	i 0.12 on1 of1.wav	1	565
604	i 0.12 on1 of2.wav	1	457
605	i 0.12 on1 of3.wav	2	776
606	i 0.12 on1 of4.wav	2	706
607	i 0.12 on1 of5.wav	1	778
608	i 0.12 on1 of6.wav	2	616
609	i 0.12 on1 of7.wav	2	735
610	i 0.14 on1 of1.wav	1	590
611	i 0.14 on1 of2.wav	1	621
612	i 0.14 on1 of3.wav	2	720
613	i 0.14 on1 of4.wav	2	615
614	i 0.14 on1 of5.wav	2	742
615	i 0.14 on1 of6.wav	2	625
616	i 0.14 on1 of7.wav	2	655
617	i 0.16 on1 of1.wav	1	566
618	i 0.16 on1 of2.wav	1	1537
619	i 0.16 on1 of3.wav	2	405
620	i 0.16 on1 of4.wav	2	488
621	i 0.16 on1 of5.wav	2	574
622	i 0.16 on1 of6.wav	2	666
623	i 0.16 on1 of7.wav	2	717
624	i 0.18 on1 of1.wav	1	567
625	i 0.18 on1 of2.wav	1	589
626	i 0.18 on1 of3.wav	2	629
627	i 0.18 on1 of4.wav	2	636
628	i 0.18 on1 of5.wav	2	525
629	i 0.18 on1 of6.wav	2	744
630	i 0.18 on1 of7.wav	2	541
