# Supplementary material for: Effects of stimulus duration and vowel quality in cross-linguistic categorical perception of pitch directions
Source: PLoS One. 2017 Jul 3;12(7):e0180656. doi: 10.1371/journal.pone.0180656 (PMC5495489; doi:10.1371/journal.pone.0180656)
Supplement: S1 Table — (ZIP) [file pone.0180656.s001.zip › supporting information/Raw data/eprime_id_CHINESE/sub12idrising.csv]

List2	stim1	Slide3.RESP	Slide3.RT
1	a 0.1 on1 of7r.wav	2	549
2	a 0.1 on2 of7.wav	2	644
3	a 0.1 on3 of7.wav	2	708
4	a 0.1 on4 of7.wav	1	532
5	a 0.1 on5 of7.wav	1	624
6	a 0.1 on6 of7.wav	1	627
7	a 0.1 on7 of7.wav	1	451
8	a 0.2 on1 of7r.wav	2	476
9	a 0.2 on2 of7.wav	2	829
10	a 0.2 on3 of7.wav	2	467
11	a 0.2 on4 of7.wav	2	1168
12	a 0.2 on5 of7.wav	1	632
13	a 0.2 on6 of7.wav	1	537
14	a 0.2 on7 of7.wav	1	705
15	a 0.04 on1 of7r.wav	1	726
16	a 0.04 on2 of7.wav	1	623
17	a 0.04 on3 of7.wav	1	560
18	a 0.04 on4 of7.wav	1	698
19	a 0.04 on5 of7.wav	1	933
20	a 0.04 on6 of7.wav	1	522
21	a 0.04 on7 of7.wav	1	1132
22	a 0.06 on1 of7r.wav	2	774
23	a 0.06 on2 of7.wav	1	675
24	a 0.06 on3 of7.wav	1	568
25	a 0.06 on4 of7.wav	1	543
26	a 0.06 on5 of7.wav	1	739
27	a 0.06 on6 of7.wav	1	505
28	a 0.06 on7 of7.wav	1	474
29	a 0.08 on1 of7r.wav	1	513
30	a 0.08 on2 of7.wav	1	586
31	a 0.08 on3 of7.wav	2	691
32	a 0.08 on4 of7.wav	1	750
33	a 0.08 on5 of7.wav	1	488
34	a 0.08 on6 of7.wav	1	800
35	a 0.08 on7 of7.wav	1	580
36	a 0.12 on1 of7r.wav	2	1249
37	a 0.12 on2 of7.wav	2	556
38	a 0.12 on3 of7.wav	1	1512
39	a 0.12 on4 of7.wav	1	800
40	a 0.12 on5 of7.wav	1	415
41	a 0.12 on6 of7.wav	1	726
42	a 0.12 on7 of7.wav	1	536
43	a 0.14 on1 of7r.wav	2	498
44	a 0.14 on2 of7.wav	2	872
45	a 0.14 on3 of7.wav	1	1108
46	a 0.14 on4 of7.wav	1	459
47	a 0.14 on5 of7.wav	1	541
48	a 0.14 on6 of7.wav	1	536
49	a 0.14 on7 of7.wav	1	544
50	a 0.16 on1 of7r.wav	2	717
51	a 0.16 on2 of7.wav	2	794
52	a 0.16 on3 of7.wav	1	544
53	a 0.16 on4 of7.wav	1	775
54	a 0.16 on5 of7.wav	1	603
55	a 0.16 on6 of7.wav	1	579
56	a 0.16 on7 of7.wav	1	617
57	a 0.18 on1 of7r.wav	2	570
58	a 0.18 on2 of7.wav	1	537
59	a 0.18 on3 of7.wav	2	528
60	a 0.18 on4 of7.wav	2	775
61	a 0.18 on5 of7.wav	1	695
62	a 0.18 on6 of7.wav	1	546
63	a 0.18 on7 of7.wav	1	674
64	i 0.1 on1 of7r.wav	2	447
65	i 0.1 on2 of7.wav	2	1084
66	i 0.1 on3 of7.wav	1	1129
67	i 0.1 on4 of7.wav	1	707
68	i 0.1 on5 of7.wav	1	427
69	i 0.1 on6 of7.wav	1	432
70	i 0.1 on7 of7.wav	1	433
71	i 0.2 on1 of7r.wav	2	551
72	i 0.2 on2 of7.wav	2	730
73	i 0.2 on3 of7.wav	2	861
74	i 0.2 on4 of7.wav	1	568
75	i 0.2 on5 of7.wav	1	486
76	i 0.2 on6 of7.wav	1	424
77	i 0.2 on7 of7.wav	1	535
78	i 0.04 on1 of7r.wav	1	564
79	i 0.04 on2 of7.wav	2	414
80	i 0.04 on3 of7.wav	1	958
81	i 0.04 on4 of7.wav	1	573
82	i 0.04 on5 of7.wav	1	426
83	i 0.04 on6 of7.wav	1	442
84	i 0.04 on7 of7.wav	1	587
85	i 0.06 on1 of7r.wav	1	543
86	i 0.06 on2 of7.wav	1	700
87	i 0.06 on3 of7.wav	1	679
88	i 0.06 on4 of7.wav	1	734
89	i 0.06 on5 of7.wav	1	535
90	i 0.06 on6 of7.wav	2	396
91	i 0.06 on7 of7.wav	2	744
92	i 0.08 on1 of7r.wav	2	871
93	i 0.08 on2 of7.wav	1	429
94	i 0.08 on3 of7.wav	1	834
95	i 0.08 on4 of7.wav	2	314
96	i 0.08 on5 of7.wav	1	808
97	i 0.08 on6 of7.wav	1	683
98	i 0.08 on7 of7.wav	1	512
99	i 0.12 on1 of7r.wav	2	578
100	i 0.12 on2 of7.wav	2	707
101	i 0.12 on3 of7.wav	2	725
102	i 0.12 on4 of7.wav	1	520
103	i 0.12 on5 of7.wav	1	387
104	i 0.12 on6 of7.wav	1	695
105	i 0.12 on7 of7.wav	1	355
106	i 0.14 on1 of7r.wav	2	478
107	i 0.14 on2 of7.wav	1	487
108	i 0.14 on3 of7.wav	1	394
109	i 0.14 on4 of7.wav	1	850
110	i 0.14 on5 of7.wav	1	402
111	i 0.14 on6 of7.wav	1	366
112	i 0.14 on7 of7.wav	1	714
113	i 0.16 on1 of7r.wav	2	515
114	i 0.16 on2 of7.wav	2	1011
115	i 0.16 on3 of7.wav	2	535
116	i 0.16 on4 of7.wav	1	413
117	i 0.16 on5 of7.wav	1	590
118	i 0.16 on6 of7.wav	1	554
119	i 0.16 on7 of7.wav	1	429
120	i 0.18 on1 of7r.wav	2	466
121	i 0.18 on2 of7.wav	2	624
122	i 0.18 on3 of7.wav	2	638
123	i 0.18 on4 of7.wav	2	994
124	i 0.18 on5 of7.wav	1	594
125	i 0.18 on6 of7.wav	1	985
126	i 0.18 on7 of7.wav	1	587
127	a 0.1 on1 of7r.wav	1	460
128	a 0.1 on2 of7.wav	2	406
129	a 0.1 on3 of7.wav	2	763
130	a 0.1 on4 of7.wav	2	1039
131	a 0.1 on5 of7.wav	1	469
132	a 0.1 on6 of7.wav	1	596
133	a 0.1 on7 of7.wav	1	606
134	a 0.2 on1 of7r.wav	2	553
135	a 0.2 on2 of7.wav	2	651
136	a 0.2 on3 of7.wav	2	652
137	a 0.2 on4 of7.wav	1	576
138	a 0.2 on5 of7.wav	1	811
139	a 0.2 on6 of7.wav	1	468
140	a 0.2 on7 of7.wav	1	493
141	a 0.04 on1 of7r.wav	1	747
142	a 0.04 on2 of7.wav	1	2007
143	a 0.04 on3 of7.wav	1	626
144	a 0.04 on4 of7.wav	2	426
145	a 0.04 on5 of7.wav	1	766
146	a 0.04 on6 of7.wav	1	511
147	a 0.04 on7 of7.wav	1	699
148	a 0.06 on1 of7r.wav	1	831
149	a 0.06 on2 of7.wav	2	628
150	a 0.06 on3 of7.wav	2	500
151	a 0.06 on4 of7.wav	1	1317
152	a 0.06 on5 of7.wav	1	637
153	a 0.06 on6 of7.wav	1	485
154	a 0.06 on7 of7.wav	2	608
155	a 0.08 on1 of7r.wav	2	453
156	a 0.08 on2 of7.wav	2	664
157	a 0.08 on3 of7.wav	1	652
158	a 0.08 on4 of7.wav	1	719
159	a 0.08 on5 of7.wav	1	850
160	a 0.08 on6 of7.wav	1	484
161	a 0.08 on7 of7.wav	1	680
162	a 0.12 on1 of7r.wav	2	694
163	a 0.12 on2 of7.wav	1	567
164	a 0.12 on3 of7.wav	1	510
165	a 0.12 on4 of7.wav	1	734
166	a 0.12 on5 of7.wav	1	992
167	a 0.12 on6 of7.wav	1	451
168	a 0.12 on7 of7.wav	1	755
169	a 0.14 on1 of7r.wav	2	529
170	a 0.14 on2 of7.wav	2	565
171	a 0.14 on3 of7.wav	1	997
172	a 0.14 on4 of7.wav	1	609
173	a 0.14 on5 of7.wav	1	416
174	a 0.14 on6 of7.wav	1	575
175	a 0.14 on7 of7.wav	1	491
176	a 0.16 on1 of7r.wav	2	598
177	a 0.16 on2 of7.wav	2	698
178	a 0.16 on3 of7.wav	1	679
179	a 0.16 on4 of7.wav	2	1120
180	a 0.16 on5 of7.wav	1	575
181	a 0.16 on6 of7.wav	1	1088
182	a 0.16 on7 of7.wav	1	550
183	a 0.18 on1 of7r.wav	2	575
184	a 0.18 on2 of7.wav	2	839
185	a 0.18 on3 of7.wav	1	688
186	a 0.18 on4 of7.wav	1	539
187	a 0.18 on5 of7.wav	1	495
188	a 0.18 on6 of7.wav	1	663
189	a 0.18 on7 of7.wav	1	520
190	i 0.1 on1 of7r.wav	2	903
191	i 0.1 on2 of7.wav	2	523
192	i 0.1 on3 of7.wav	2	472
193	i 0.1 on4 of7.wav	2	408
194	i 0.1 on5 of7.wav	1	1734
195	i 0.1 on6 of7.wav	1	821
196	i 0.1 on7 of7.wav	1	589
197	i 0.2 on1 of7r.wav	2	594
198	i 0.2 on2 of7.wav	2	597
199	i 0.2 on3 of7.wav	1	1026
200	i 0.2 on4 of7.wav	1	897
201	i 0.2 on5 of7.wav	1	530
202	i 0.2 on6 of7.wav	1	515
203	i 0.2 on7 of7.wav	1	514
204	i 0.04 on1 of7r.wav	1	368
205	i 0.04 on2 of7.wav	2	592
206	i 0.04 on3 of7.wav	1	636
207	i 0.04 on4 of7.wav	1	475
208	i 0.04 on5 of7.wav	1	597
209	i 0.04 on6 of7.wav	1	656
210	i 0.04 on7 of7.wav	1	308
211	i 0.06 on1 of7r.wav	1	695
212	i 0.06 on2 of7.wav	1	436
213	i 0.06 on3 of7.wav	2	467
214	i 0.06 on4 of7.wav	1	606
215	i 0.06 on5 of7.wav	1	570
216	i 0.06 on6 of7.wav	1	536
217	i 0.06 on7 of7.wav	1	687
218	i 0.08 on1 of7r.wav	2	480
219	i 0.08 on2 of7.wav	2	1076
220	i 0.08 on3 of7.wav	1	595
221	i 0.08 on4 of7.wav	2	491
222	i 0.08 on5 of7.wav	2	518
223	i 0.08 on6 of7.wav	1	664
224	i 0.08 on7 of7.wav	1	586
225	i 0.12 on1 of7r.wav	2	677
226	i 0.12 on2 of7.wav	2	562
227	i 0.12 on3 of7.wav	1	377
228	i 0.12 on4 of7.wav	2	942
229	i 0.12 on5 of7.wav	1	365
230	i 0.12 on6 of7.wav	1	540
231	i 0.12 on7 of7.wav	1	721
232	i 0.14 on1 of7r.wav	2	1017
233	i 0.14 on2 of7.wav	2	645
234	i 0.14 on3 of7.wav	1	670
235	i 0.14 on4 of7.wav	1	696
236	i 0.14 on5 of7.wav	1	517
237	i 0.14 on6 of7.wav	1	491
238	i 0.14 on7 of7.wav	1	557
239	i 0.16 on1 of7r.wav	2	560
240	i 0.16 on2 of7.wav	2	516
241	i 0.16 on3 of7.wav	2	1811
242	i 0.16 on4 of7.wav	1	592
243	i 0.16 on5 of7.wav	1	543
244	i 0.16 on6 of7.wav	1	549
245	i 0.16 on7 of7.wav	1	549
246	i 0.18 on1 of7r.wav	2	783
247	i 0.18 on2 of7.wav	2	466
248	i 0.18 on3 of7.wav	2	640
249	i 0.18 on4 of7.wav	1	504
250	i 0.18 on5 of7.wav	1	347
251	i 0.18 on6 of7.wav	1	491
252	i 0.18 on7 of7.wav	1	1081
253	a 0.1 on1 of7r.wav	2	595
254	a 0.1 on2 of7.wav	2	560
255	a 0.1 on3 of7.wav	1	412
256	a 0.1 on4 of7.wav	2	631
257	a 0.1 on5 of7.wav	1	1746
258	a 0.1 on6 of7.wav	1	855
259	a 0.1 on7 of7.wav	1	534
260	a 0.2 on1 of7r.wav	2	756
261	a 0.2 on2 of7.wav	2	579
262	a 0.2 on3 of7.wav	1	898
263	a 0.2 on4 of7.wav	1	577
264	a 0.2 on5 of7.wav	1	631
265	a 0.2 on6 of7.wav	1	573
266	a 0.2 on7 of7.wav	1	677
267	a 0.04 on1 of7r.wav	1	753
268	a 0.04 on2 of7.wav	1	921
269	a 0.04 on3 of7.wav	1	515
270	a 0.04 on4 of7.wav	1	754
271	a 0.04 on5 of7.wav	2	458
272	a 0.04 on6 of7.wav	1	610
273	a 0.04 on7 of7.wav	1	825
274	a 0.06 on1 of7r.wav	2	1512
275	a 0.06 on2 of7.wav	1	598
276	a 0.06 on3 of7.wav	2	458
277	a 0.06 on4 of7.wav	2	758
278	a 0.06 on5 of7.wav	1	747
279	a 0.06 on6 of7.wav	1	1172
280	a 0.06 on7 of7.wav	1	674
281	a 0.08 on1 of7r.wav	2	506
282	a 0.08 on2 of7.wav	2	620
283	a 0.08 on3 of7.wav	1	558
284	a 0.08 on4 of7.wav	1	584
285	a 0.08 on5 of7.wav	1	393
286	a 0.08 on6 of7.wav	1	793
287	a 0.08 on7 of7.wav	1	732
288	a 0.12 on1 of7r.wav	2	682
289	a 0.12 on2 of7.wav	2	562
290	a 0.12 on3 of7.wav	2	651
291	a 0.12 on4 of7.wav	1	607
292	a 0.12 on5 of7.wav	1	415
293	a 0.12 on6 of7.wav	1	473
294	a 0.12 on7 of7.wav	1	616
295	a 0.14 on1 of7r.wav	2	595
296	a 0.14 on2 of7.wav	2	483
297	a 0.14 on3 of7.wav	1	306
298	a 0.14 on4 of7.wav	1	572
299	a 0.14 on5 of7.wav	1	581
300	a 0.14 on6 of7.wav	1	553
301	a 0.14 on7 of7.wav	1	601
302	a 0.16 on1 of7r.wav	2	505
303	a 0.16 on2 of7.wav	2	696
304	a 0.16 on3 of7.wav	1	1209
305	a 0.16 on4 of7.wav	1	532
306	a 0.16 on5 of7.wav	1	555
307	a 0.16 on6 of7.wav	1	488
308	a 0.16 on7 of7.wav	1	553
309	a 0.18 on1 of7r.wav	2	894
310	a 0.18 on2 of7.wav	1	526
311	a 0.18 on3 of7.wav	1	558
312	a 0.18 on4 of7.wav	1	557
313	a 0.18 on5 of7.wav	1	829
314	a 0.18 on6 of7.wav	1	589
315	a 0.18 on7 of7.wav	1	447
316	i 0.1 on1 of7r.wav	2	560
317	i 0.1 on2 of7.wav	2	753
318	i 0.1 on3 of7.wav	1	769
319	i 0.1 on4 of7.wav	2	542
320	i 0.1 on5 of7.wav	1	560
321	i 0.1 on6 of7.wav	1	545
322	i 0.1 on7 of7.wav	1	586
323	i 0.2 on1 of7r.wav	2	439
324	i 0.2 on2 of7.wav	2	629
325	i 0.2 on3 of7.wav	2	686
326	i 0.2 on4 of7.wav	1	593
327	i 0.2 on5 of7.wav	1	587
328	i 0.2 on6 of7.wav	1	547
329	i 0.2 on7 of7.wav	1	505
330	i 0.04 on1 of7r.wav	2	913
331	i 0.04 on2 of7.wav	1	610
332	i 0.04 on3 of7.wav	1	521
333	i 0.04 on4 of7.wav	1	420
334	i 0.04 on5 of7.wav	1	513
335	i 0.04 on6 of7.wav	1	668
336	i 0.04 on7 of7.wav	1	591
337	i 0.06 on1 of7r.wav	1	466
338	i 0.06 on2 of7.wav	1	771
339	i 0.06 on3 of7.wav	2	1312
340	i 0.06 on4 of7.wav	1	632
341	i 0.06 on5 of7.wav	2	354
342	i 0.06 on6 of7.wav	1	687
343	i 0.06 on7 of7.wav	1	535
344	i 0.08 on1 of7r.wav	1	779
345	i 0.08 on2 of7.wav	1	1295
346	i 0.08 on3 of7.wav	1	341
347	i 0.08 on4 of7.wav	1	357
348	i 0.08 on5 of7.wav	1	401
349	i 0.08 on6 of7.wav	1	580
350	i 0.08 on7 of7.wav	1	779
351	i 0.12 on1 of7r.wav	2	655
352	i 0.12 on2 of7.wav	2	806
353	i 0.12 on3 of7.wav	1	492
354	i 0.12 on4 of7.wav	2	850
355	i 0.12 on5 of7.wav	1	552
356	i 0.12 on6 of7.wav	1	599
357	i 0.12 on7 of7.wav	1	495
358	i 0.14 on1 of7r.wav	2	729
359	i 0.14 on2 of7.wav	2	568
360	i 0.14 on3 of7.wav	2	1054
361	i 0.14 on4 of7.wav	1	523
362	i 0.14 on5 of7.wav	1	486
363	i 0.14 on6 of7.wav	1	435
364	i 0.14 on7 of7.wav	1	619
365	i 0.16 on1 of7r.wav	2	762
366	i 0.16 on2 of7.wav	2	566
367	i 0.16 on3 of7.wav	1	769
368	i 0.16 on4 of7.wav	1	483
369	i 0.16 on5 of7.wav	1	453
370	i 0.16 on6 of7.wav	1	477
371	i 0.16 on7 of7.wav	1	550
372	i 0.18 on1 of7r.wav	2	548
373	i 0.18 on2 of7.wav	2	625
374	i 0.18 on3 of7.wav	1	485
375	i 0.18 on4 of7.wav	1	1007
376	i 0.18 on5 of7.wav	1	478
377	i 0.18 on6 of7.wav	1	636
378	i 0.18 on7 of7.wav	1	416
379	a 0.1 on1 of7r.wav	2	1310
380	a 0.1 on2 of7.wav	2	600
381	a 0.1 on3 of7.wav	2	507
382	a 0.1 on4 of7.wav	1	432
383	a 0.1 on5 of7.wav	1	1022
384	a 0.1 on6 of7.wav	1	808
385	a 0.1 on7 of7.wav	1	528
386	a 0.2 on1 of7r.wav	2	676
387	a 0.2 on2 of7.wav	2	588
388	a 0.2 on3 of7.wav	2	522
389	a 0.2 on4 of7.wav	1	659
390	a 0.2 on5 of7.wav	1	620
391	a 0.2 on6 of7.wav	1	544
392	a 0.2 on7 of7.wav	1	714
393	a 0.04 on1 of7r.wav	1	1190
394	a 0.04 on2 of7.wav	1	669
395	a 0.04 on3 of7.wav	1	563
396	a 0.04 on4 of7.wav	1	639
397	a 0.04 on5 of7.wav	1	536
398	a 0.04 on6 of7.wav	1	1171
399	a 0.04 on7 of7.wav	1	655
400	a 0.06 on1 of7r.wav	2	815
401	a 0.06 on2 of7.wav	2	499
402	a 0.06 on3 of7.wav	2	613
403	a 0.06 on4 of7.wav	1	568
404	a 0.06 on5 of7.wav	1	600
405	a 0.06 on6 of7.wav	1	603
406	a 0.06 on7 of7.wav	1	505
407	a 0.08 on1 of7r.wav	2	537
408	a 0.08 on2 of7.wav	2	604
409	a 0.08 on3 of7.wav	1	626
410	a 0.08 on4 of7.wav	1	651
411	a 0.08 on5 of7.wav	2	1380
412	a 0.08 on6 of7.wav	1	530
413	a 0.08 on7 of7.wav	1	602
414	a 0.12 on1 of7r.wav	2	847
415	a 0.12 on2 of7.wav	2	691
416	a 0.12 on3 of7.wav	1	348
417	a 0.12 on4 of7.wav	1	511
418	a 0.12 on5 of7.wav	1	670
419	a 0.12 on6 of7.wav	1	527
420	a 0.12 on7 of7.wav	1	678
421	a 0.14 on1 of7r.wav	2	600
422	a 0.14 on2 of7.wav	2	907
423	a 0.14 on3 of7.wav	2	1376
424	a 0.14 on4 of7.wav	1	406
425	a 0.14 on5 of7.wav	1	1049
426	a 0.14 on6 of7.wav	1	469
427	a 0.14 on7 of7.wav	1	544
428	a 0.16 on1 of7r.wav	2	630
429	a 0.16 on2 of7.wav	2	473
430	a 0.16 on3 of7.wav	2	505
431	a 0.16 on4 of7.wav	1	611
432	a 0.16 on5 of7.wav	1	661
433	a 0.16 on6 of7.wav	1	421
434	a 0.16 on7 of7.wav	1	570
435	a 0.18 on1 of7r.wav	2	518
436	a 0.18 on2 of7.wav	1	491
437	a 0.18 on3 of7.wav	1	445
438	a 0.18 on4 of7.wav	1	488
439	a 0.18 on5 of7.wav	1	547
440	a 0.18 on6 of7.wav	1	525
441	a 0.18 on7 of7.wav	1	507
442	i 0.1 on1 of7r.wav	1	369
443	i 0.1 on2 of7.wav	2	491
444	i 0.1 on3 of7.wav	1	665
445	i 0.1 on4 of7.wav	1	894
446	i 0.1 on5 of7.wav	1	432
447	i 0.1 on6 of7.wav	1	445
448	i 0.1 on7 of7.wav	1	441
449	i 0.2 on1 of7r.wav	2	550
450	i 0.2 on2 of7.wav	2	743
451	i 0.2 on3 of7.wav	2	400
452	i 0.2 on4 of7.wav	1	494
453	i 0.2 on5 of7.wav	1	525
454	i 0.2 on6 of7.wav	1	657
455	i 0.2 on7 of7.wav	1	717
456	i 0.04 on1 of7r.wav	1	564
457	i 0.04 on2 of7.wav	1	325
458	i 0.04 on3 of7.wav	2	746
459	i 0.04 on4 of7.wav	1	379
460	i 0.04 on5 of7.wav	1	600
461	i 0.04 on6 of7.wav	1	517
462	i 0.04 on7 of7.wav	1	782
463	i 0.06 on1 of7r.wav	1	1363
464	i 0.06 on2 of7.wav	1	504
465	i 0.06 on3 of7.wav	2	755
466	i 0.06 on4 of7.wav	1	478
467	i 0.06 on5 of7.wav	1	489
468	i 0.06 on6 of7.wav	1	561
469	i 0.06 on7 of7.wav	2	648
470	i 0.08 on1 of7r.wav	1	485
471	i 0.08 on2 of7.wav	2	1440
472	i 0.08 on3 of7.wav	2	960
473	i 0.08 on4 of7.wav	1	664
474	i 0.08 on5 of7.wav	1	532
475	i 0.08 on6 of7.wav	1	597
476	i 0.08 on7 of7.wav	1	505
477	i 0.12 on1 of7r.wav	2	770
478	i 0.12 on2 of7.wav	2	726
479	i 0.12 on3 of7.wav	1	1009
480	i 0.12 on4 of7.wav	1	517
481	i 0.12 on5 of7.wav	1	561
482	i 0.12 on6 of7.wav	1	395
483	i 0.12 on7 of7.wav	1	425
484	i 0.14 on1 of7r.wav	2	683
485	i 0.14 on2 of7.wav	2	729
486	i 0.14 on3 of7.wav	2	575
487	i 0.14 on4 of7.wav	1	645
488	i 0.14 on5 of7.wav	1	426
489	i 0.14 on6 of7.wav	1	507
490	i 0.14 on7 of7.wav	1	693
491	i 0.16 on1 of7r.wav	2	667
492	i 0.16 on2 of7.wav	2	743
493	i 0.16 on3 of7.wav	2	473
494	i 0.16 on4 of7.wav	1	1063
495	i 0.16 on5 of7.wav	1	559
496	i 0.16 on6 of7.wav	1	702
497	i 0.16 on7 of7.wav	1	510
498	i 0.18 on1 of7r.wav	2	466
499	i 0.18 on2 of7.wav	2	737
500	i 0.18 on3 of7.wav	2	1006
501	i 0.18 on4 of7.wav	1	632
502	i 0.18 on5 of7.wav	1	631
503	i 0.18 on6 of7.wav	1	687
504	i 0.18 on7 of7.wav	1	507
505	a 0.1 on1 of7r.wav	2	523
506	a 0.1 on2 of7.wav	2	840
507	a 0.1 on3 of7.wav	1	639
508	a 0.1 on4 of7.wav	1	793
509	a 0.1 on5 of7.wav	1	700
510	a 0.1 on6 of7.wav	1	411
511	a 0.1 on7 of7.wav	1	513
512	a 0.2 on1 of7r.wav	2	543
513	a 0.2 on2 of7.wav	2	532
514	a 0.2 on3 of7.wav	2	853
515	a 0.2 on4 of7.wav	1	660
516	a 0.2 on5 of7.wav	1	729
517	a 0.2 on6 of7.wav	1	648
518	a 0.2 on7 of7.wav	1	635
519	a 0.04 on1 of7r.wav	1	863
520	a 0.04 on2 of7.wav	1	594
521	a 0.04 on3 of7.wav	1	1009
522	a 0.04 on4 of7.wav	1	508
523	a 0.04 on5 of7.wav	1	716
524	a 0.04 on6 of7.wav	1	736
525	a 0.04 on7 of7.wav	1	581
526	a 0.06 on1 of7r.wav	2	513
527	a 0.06 on2 of7.wav	2	454
528	a 0.06 on3 of7.wav	1	925
529	a 0.06 on4 of7.wav	1	592
530	a 0.06 on5 of7.wav	1	476
531	a 0.06 on6 of7.wav	1	594
532	a 0.06 on7 of7.wav	1	493
533	a 0.08 on1 of7r.wav	2	635
534	a 0.08 on2 of7.wav	2	746
535	a 0.08 on3 of7.wav	1	514
536	a 0.08 on4 of7.wav	1	405
537	a 0.08 on5 of7.wav	2	915
538	a 0.08 on6 of7.wav	1	657
539	a 0.08 on7 of7.wav	1	480
540	a 0.12 on1 of7r.wav	2	943
541	a 0.12 on2 of7.wav	1	735
542	a 0.12 on3 of7.wav	1	576
543	a 0.12 on4 of7.wav	1	762
544	a 0.12 on5 of7.wav	1	554
545	a 0.12 on6 of7.wav	1	640
546	a 0.12 on7 of7.wav	1	524
547	a 0.14 on1 of7r.wav	2	596
548	a 0.14 on2 of7.wav	2	457
549	a 0.14 on3 of7.wav	2	915
550	a 0.14 on4 of7.wav	1	619
551	a 0.14 on5 of7.wav	1	498
552	a 0.14 on6 of7.wav	1	591
553	a 0.14 on7 of7.wav	1	474
554	a 0.16 on1 of7r.wav	2	601
555	a 0.16 on2 of7.wav	2	487
556	a 0.16 on3 of7.wav	2	677
557	a 0.16 on4 of7.wav	1	593
558	a 0.16 on5 of7.wav	1	604
559	a 0.16 on6 of7.wav	1	643
560	a 0.16 on7 of7.wav	1	711
561	a 0.18 on1 of7r.wav	2	542
562	a 0.18 on2 of7.wav	2	733
563	a 0.18 on3 of7.wav	1	730
564	a 0.18 on4 of7.wav	1	679
565	a 0.18 on5 of7.wav	1	432
566	a 0.18 on6 of7.wav	1	423
567	a 0.18 on7 of7.wav	1	542
568	i 0.1 on1 of7r.wav	2	1481
569	i 0.1 on2 of7.wav	2	1110
570	i 0.1 on3 of7.wav	1	569
571	i 0.1 on4 of7.wav	1	647
572	i 0.1 on5 of7.wav	1	504
573	i 0.1 on6 of7.wav	1	505
574	i 0.1 on7 of7.wav	1	547
575	i 0.2 on1 of7r.wav	2	646
576	i 0.2 on2 of7.wav	2	461
577	i 0.2 on3 of7.wav	2	601
578	i 0.2 on4 of7.wav	1	874
579	i 0.2 on5 of7.wav	1	601
580	i 0.2 on6 of7.wav	1	546
581	i 0.2 on7 of7.wav	1	572
582	i 0.04 on1 of7r.wav	1	865
583	i 0.04 on2 of7.wav	1	599
584	i 0.04 on3 of7.wav	1	674
585	i 0.04 on4 of7.wav	1	573
586	i 0.04 on5 of7.wav	2	458
587	i 0.04 on6 of7.wav	2	664
588	i 0.04 on7 of7.wav	2	697
589	i 0.06 on1 of7r.wav	1	580
590	i 0.06 on2 of7.wav	2	799
591	i 0.06 on3 of7.wav	1	452
592	i 0.06 on4 of7.wav	1	941
593	i 0.06 on5 of7.wav	2	568
594	i 0.06 on6 of7.wav	1	702
595	i 0.06 on7 of7.wav	1	540
596	i 0.08 on1 of7r.wav	2	708
597	i 0.08 on2 of7.wav	1	554
598	i 0.08 on3 of7.wav	2	601
599	i 0.08 on4 of7.wav	2	477
600	i 0.08 on5 of7.wav	1	1332
601	i 0.08 on6 of7.wav	1	652
602	i 0.08 on7 of7.wav	1	632
603	i 0.12 on1 of7r.wav	2	583
604	i 0.12 on2 of7.wav	1	400
605	i 0.12 on3 of7.wav	1	484
606	i 0.12 on4 of7.wav	1	636
607	i 0.12 on5 of7.wav	1	469
608	i 0.12 on6 of7.wav	1	382
609	i 0.12 on7 of7.wav	1	657
610	i 0.14 on1 of7r.wav	2	475
611	i 0.14 on2 of7.wav	2	652
612	i 0.14 on3 of7.wav	2	511
613	i 0.14 on4 of7.wav	2	2535
614	i 0.14 on5 of7.wav	1	626
615	i 0.14 on6 of7.wav	1	509
616	i 0.14 on7 of7.wav	1	660
617	i 0.16 on1 of7r.wav	2	458
618	i 0.16 on2 of7.wav	2	351
619	i 0.16 on3 of7.wav	1	624
620	i 0.16 on4 of7.wav	2	1074
621	i 0.16 on5 of7.wav	1	674
622	i 0.16 on6 of7.wav	1	434
623	i 0.16 on7 of7.wav	1	639
624	i 0.18 on1 of7r.wav	2	487
625	i 0.18 on2 of7.wav	2	670
626	i 0.18 on3 of7.wav	2	622
627	i 0.18 on4 of7.wav	1	570
628	i 0.18 on5 of7.wav	1	766
629	i 0.18 on6 of7.wav	1	577
630	i 0.18 on7 of7.wav	1	900
