# Supplementary material for: Effects of stimulus duration and vowel quality in cross-linguistic categorical perception of pitch directions
Source: PLoS One. 2017 Jul 3;12(7):e0180656. doi: 10.1371/journal.pone.0180656 (PMC5495489; doi:10.1371/journal.pone.0180656)
Supplement: S1 Table — (ZIP) [file pone.0180656.s001.zip › supporting information/Raw data/eprime_id_CHINESE/sub13idfalling.csv]

List2	stim1	Slide3.RESP	Slide3.RT
1	a 0.1 on1 of1.wav	1	778
2	a 0.1 on1 of2.wav	1	780
3	a 0.1 on1 of3.wav	2	1517
4	a 0.1 on1 of4.wav	1	5046
5	a 0.1 on1 of5.wav	1	1780
6	a 0.1 on1 of6.wav	2	775
7	a 0.1 on1 of7.wav	2	2440
8	a 0.2 on1 of1.wav	1	1975
9	a 0.2 on1 of2.wav	1	1177
10	a 0.2 on1 of3.wav	1	933
11	a 0.2 on1 of4.wav	2	1334
12	a 0.2 on1 of5.wav	2	1525
13	a 0.2 on1 of6.wav	2	778
14	a 0.2 on1 of7.wav	2	1252
15	a 0.04 on1 of1.wav	1	3348
16	a 0.04 on1 of2.wav	1	1045
17	a 0.04 on1 of3.wav	1	859
18	a 0.04 on1 of4.wav	1	842
19	a 0.04 on1 of5.wav	1	580
20	a 0.04 on1 of6.wav	2	1247
21	a 0.04 on1 of7.wav	2	1943
22	a 0.06 on1 of1.wav	1	1057
23	a 0.06 on1 of2.wav	1	784
24	a 0.06 on1 of3.wav	1	1098
25	a 0.06 on1 of4.wav	2	1180
26	a 0.06 on1 of5.wav	1	563
27	a 0.06 on1 of6.wav	1	599
28	a 0.06 on1 of7.wav	1	1727
29	a 0.08 on1 of1.wav	1	3062
30	a 0.08 on1 of2.wav	1	1142
31	a 0.08 on1 of3.wav	1	1049
32	a 0.08 on1 of4.wav	1	904
33	a 0.08 on1 of5.wav	2	1513
34	a 0.08 on1 of6.wav	2	623
35	a 0.08 on1 of7.wav	1	580
36	a 0.12 on1 of1.wav	1	2966
37	a 0.12 on1 of2.wav	1	1104
38	a 0.12 on1 of3.wav	1	753
39	a 0.12 on1 of4.wav	1	1495
40	a 0.12 on1 of5.wav	2	940
41	a 0.12 on1 of6.wav	2	1980
42	a 0.12 on1 of7.wav	2	2037
43	a 0.14 on1 of1.wav	1	1038
44	a 0.14 on1 of2.wav	1	778
45	a 0.14 on1 of3.wav	1	868
46	a 0.14 on1 of4.wav	2	1951
47	a 0.14 on1 of5.wav	2	2495
48	a 0.14 on1 of6.wav	2	924
49	a 0.14 on1 of7.wav	2	994
50	a 0.16 on1 of1.wav	1	605
51	a 0.16 on1 of2.wav	1	884
52	a 0.16 on1 of3.wav	1	1116
53	a 0.16 on1 of4.wav	1	1160
54	a 0.16 on1 of5.wav	2	3001
55	a 0.16 on1 of6.wav	2	737
56	a 0.16 on1 of7.wav	2	1451
57	a 0.18 on1 of1.wav	1	1710
58	a 0.18 on1 of2.wav	1	838
59	a 0.18 on1 of3.wav	1	1696
60	a 0.18 on1 of4.wav	2	715
61	a 0.18 on1 of5.wav	2	769
62	a 0.18 on1 of6.wav	2	1083
63	a 0.18 on1 of7.wav	2	662
64	i 0.1 on1 of1.wav	1	734
65	i 0.1 on1 of2.wav	1	777
66	i 0.1 on1 of3.wav	2	1656
67	i 0.1 on1 of4.wav	2	493
68	i 0.1 on1 of5.wav	2	1211
69	i 0.1 on1 of6.wav	2	1443
70	i 0.1 on1 of7.wav	2	553
71	i 0.2 on1 of1.wav	1	1535
72	i 0.2 on1 of2.wav	1	1349
73	i 0.2 on1 of3.wav	2	1007
74	i 0.2 on1 of4.wav	2	741
75	i 0.2 on1 of5.wav	1	559
76	i 0.2 on1 of6.wav	2	1639
77	i 0.2 on1 of7.wav	2	856
78	i 0.04 on1 of1.wav	2	951
79	i 0.04 on1 of2.wav	1	593
80	i 0.04 on1 of3.wav	1	2409
81	i 0.04 on1 of4.wav	2	816
82	i 0.04 on1 of5.wav	2	766
83	i 0.04 on1 of6.wav	1	1711
84	i 0.04 on1 of7.wav	1	1593
85	i 0.06 on1 of1.wav	1	3480
86	i 0.06 on1 of2.wav	1	646
87	i 0.06 on1 of3.wav	1	1144
88	i 0.06 on1 of4.wav	1	937
89	i 0.06 on1 of5.wav	1	810
90	i 0.06 on1 of6.wav	1	911
91	i 0.06 on1 of7.wav	1	1075
92	i 0.08 on1 of1.wav	1	1481
93	i 0.08 on1 of2.wav	2	1540
94	i 0.08 on1 of3.wav	1	1038
95	i 0.08 on1 of4.wav	1	2060
96	i 0.08 on1 of5.wav	1	900
97	i 0.08 on1 of6.wav	1	687
98	i 0.08 on1 of7.wav	1	737
99	i 0.12 on1 of1.wav	1	889
100	i 0.12 on1 of2.wav	1	633
101	i 0.12 on1 of3.wav	1	1526
102	i 0.12 on1 of4.wav	1	575
103	i 0.12 on1 of5.wav	2	2075
104	i 0.12 on1 of6.wav	1	487
105	i 0.12 on1 of7.wav	2	813
106	i 0.14 on1 of1.wav	1	1737
107	i 0.14 on1 of2.wav	2	835
108	i 0.14 on1 of3.wav	1	1095
109	i 0.14 on1 of4.wav	1	769
110	i 0.14 on1 of5.wav	1	1444
111	i 0.14 on1 of6.wav	2	5835
112	i 0.14 on1 of7.wav	2	935
113	i 0.16 on1 of1.wav	1	1758
114	i 0.16 on1 of2.wav	1	1185
115	i 0.16 on1 of3.wav	1	1006
116	i 0.16 on1 of4.wav	1	2168
117	i 0.16 on1 of5.wav	2	1055
118	i 0.16 on1 of6.wav	2	1272
119	i 0.16 on1 of7.wav	2	725
120	i 0.18 on1 of1.wav	1	1770
121	i 0.18 on1 of2.wav	1	1302
122	i 0.18 on1 of3.wav	2	636
123	i 0.18 on1 of4.wav	2	1857
124	i 0.18 on1 of5.wav	2	947
125	i 0.18 on1 of6.wav	2	776
126	i 0.18 on1 of7.wav	2	725
127	a 0.1 on1 of1.wav	1	1027
128	a 0.1 on1 of2.wav	1	802
129	a 0.1 on1 of3.wav	1	673
130	a 0.1 on1 of4.wav	1	1012
131	a 0.1 on1 of5.wav	2	912
132	a 0.1 on1 of6.wav	2	645
133	a 0.1 on1 of7.wav	2	943
134	a 0.2 on1 of1.wav	1	658
135	a 0.2 on1 of2.wav	1	745
136	a 0.2 on1 of3.wav	1	1356
137	a 0.2 on1 of4.wav	2	694
138	a 0.2 on1 of5.wav	2	3790
139	a 0.2 on1 of6.wav	2	2162
140	a 0.2 on1 of7.wav	2	789
141	a 0.04 on1 of1.wav	1	1019
142	a 0.04 on1 of2.wav	1	582
143	a 0.04 on1 of3.wav	1	596
144	a 0.04 on1 of4.wav	1	1069
145	a 0.04 on1 of5.wav	2	2060
146	a 0.04 on1 of6.wav	1	686
147	a 0.04 on1 of7.wav	2	1392
148	a 0.06 on1 of1.wav	1	1417
149	a 0.06 on1 of2.wav	1	1199
150	a 0.06 on1 of3.wav	1	835
151	a 0.06 on1 of4.wav	1	1176
152	a 0.06 on1 of5.wav	1	999
153	a 0.06 on1 of6.wav	1	607
154	a 0.06 on1 of7.wav	1	1062
155	a 0.08 on1 of1.wav	1	1189
156	a 0.08 on1 of2.wav	1	2263
157	a 0.08 on1 of3.wav	1	553
158	a 0.08 on1 of4.wav	1	1196
159	a 0.08 on1 of5.wav	1	677
160	a 0.08 on1 of6.wav	2	1537
161	a 0.08 on1 of7.wav	2	1216
162	a 0.12 on1 of1.wav	1	754
163	a 0.12 on1 of2.wav	1	1101
164	a 0.12 on1 of3.wav	1	778
165	a 0.12 on1 of4.wav	1	1167
166	a 0.12 on1 of5.wav	2	1121
167	a 0.12 on1 of6.wav	2	1005
168	a 0.12 on1 of7.wav	2	675
169	a 0.14 on1 of1.wav	1	891
170	a 0.14 on1 of2.wav	1	1146
171	a 0.14 on1 of3.wav	1	575
172	a 0.14 on1 of4.wav	1	2038
173	a 0.14 on1 of5.wav	2	897
174	a 0.14 on1 of6.wav	2	4002
175	a 0.14 on1 of7.wav	2	1955
176	a 0.16 on1 of1.wav	1	886
177	a 0.16 on1 of2.wav	1	608
178	a 0.16 on1 of3.wav	1	3305
179	a 0.16 on1 of4.wav	2	2671
180	a 0.16 on1 of5.wav	2	927
181	a 0.16 on1 of6.wav	2	2965
182	a 0.16 on1 of7.wav	2	835
183	a 0.18 on1 of1.wav	1	941
184	a 0.18 on1 of2.wav	1	966
185	a 0.18 on1 of3.wav	1	1978
186	a 0.18 on1 of4.wav	2	853
187	a 0.18 on1 of5.wav	2	1337
188	a 0.18 on1 of6.wav	2	781
189	a 0.18 on1 of7.wav	2	998
190	i 0.1 on1 of1.wav	1	840
191	i 0.1 on1 of2.wav	1	901
192	i 0.1 on1 of3.wav	2	913
193	i 0.1 on1 of4.wav	2	1625
194	i 0.1 on1 of5.wav	2	780
195	i 0.1 on1 of6.wav	2	636
196	i 0.1 on1 of7.wav	1	1318
197	i 0.2 on1 of1.wav	1	582
198	i 0.2 on1 of2.wav	1	1555
199	i 0.2 on1 of3.wav	2	1091
200	i 0.2 on1 of4.wav	2	1032
201	i 0.2 on1 of5.wav	2	832
202	i 0.2 on1 of6.wav	2	655
203	i 0.2 on1 of7.wav	2	817
204	i 0.04 on1 of1.wav	1	859
205	i 0.04 on1 of2.wav	1	2172
206	i 0.04 on1 of3.wav	2	1246
207	i 0.04 on1 of4.wav	1	1099
208	i 0.04 on1 of5.wav	1	911
209	i 0.04 on1 of6.wav	1	662
210	i 0.04 on1 of7.wav	1	1106
211	i 0.06 on1 of1.wav	1	588
212	i 0.06 on1 of2.wav	1	1044
213	i 0.06 on1 of3.wav	1	1612
214	i 0.06 on1 of4.wav	1	1981
215	i 0.06 on1 of5.wav	1	1803
216	i 0.06 on1 of6.wav	2	1081
217	i 0.06 on1 of7.wav	1	1140
218	i 0.08 on1 of1.wav	1	597
219	i 0.08 on1 of2.wav	1	623
220	i 0.08 on1 of3.wav	1	1114
221	i 0.08 on1 of4.wav	2	704
222	i 0.08 on1 of5.wav	1	2570
223	i 0.08 on1 of6.wav	1	658
224	i 0.08 on1 of7.wav	1	2975
225	i 0.12 on1 of1.wav	1	2340
226	i 0.12 on1 of2.wav	1	1345
227	i 0.12 on1 of3.wav	1	733
228	i 0.12 on1 of4.wav	1	857
229	i 0.12 on1 of5.wav	2	831
230	i 0.12 on1 of6.wav	1	1031
231	i 0.12 on1 of7.wav	2	758
232	i 0.14 on1 of1.wav	1	1746
233	i 0.14 on1 of2.wav	1	766
234	i 0.14 on1 of3.wav	1	719
235	i 0.14 on1 of4.wav	2	2713
236	i 0.14 on1 of5.wav	2	1265
237	i 0.14 on1 of6.wav	2	1474
238	i 0.14 on1 of7.wav	2	764
239	i 0.16 on1 of1.wav	1	658
240	i 0.16 on1 of2.wav	1	687
241	i 0.16 on1 of3.wav	1	1177
242	i 0.16 on1 of4.wav	1	1733
243	i 0.16 on1 of5.wav	2	870
244	i 0.16 on1 of6.wav	1	1594
245	i 0.16 on1 of7.wav	2	1080
246	i 0.18 on1 of1.wav	1	647
247	i 0.18 on1 of2.wav	1	622
248	i 0.18 on1 of3.wav	1	1146
249	i 0.18 on1 of4.wav	1	994
250	i 0.18 on1 of5.wav	2	711
251	i 0.18 on1 of6.wav	2	602
252	i 0.18 on1 of7.wav	2	2520
253	a 0.1 on1 of1.wav	1	1035
254	a 0.1 on1 of2.wav	1	721
255	a 0.1 on1 of3.wav	1	1229
256	a 0.1 on1 of4.wav	1	782
257	a 0.1 on1 of5.wav	2	3084
258	a 0.1 on1 of6.wav	2	390
259	a 0.1 on1 of7.wav	2	1144
260	a 0.2 on1 of1.wav	1	774
261	a 0.2 on1 of2.wav	1	938
262	a 0.2 on1 of3.wav	1	1235
263	a 0.2 on1 of4.wav	2	936
264	a 0.2 on1 of5.wav	2	867
265	a 0.2 on1 of6.wav	2	3922
266	a 0.2 on1 of7.wav	2	867
267	a 0.04 on1 of1.wav	1	949
268	a 0.04 on1 of2.wav	1	1788
269	a 0.04 on1 of3.wav	1	1060
270	a 0.04 on1 of4.wav	1	1666
271	a 0.04 on1 of5.wav	1	622
272	a 0.04 on1 of6.wav	1	765
273	a 0.04 on1 of7.wav	2	690
274	a 0.06 on1 of1.wav	1	946
275	a 0.06 on1 of2.wav	1	885
276	a 0.06 on1 of3.wav	1	865
277	a 0.06 on1 of4.wav	1	693
278	a 0.06 on1 of5.wav	1	1313
279	a 0.06 on1 of6.wav	1	895
280	a 0.06 on1 of7.wav	1	1202
281	a 0.08 on1 of1.wav	1	1238
282	a 0.08 on1 of2.wav	1	743
283	a 0.08 on1 of3.wav	1	727
284	a 0.08 on1 of4.wav	1	1036
285	a 0.08 on1 of5.wav	1	3233
286	a 0.08 on1 of6.wav	2	783
287	a 0.08 on1 of7.wav	2	652
288	a 0.12 on1 of1.wav	1	730
289	a 0.12 on1 of2.wav	1	653
290	a 0.12 on1 of3.wav	1	1103
291	a 0.12 on1 of4.wav	1	2050
292	a 0.12 on1 of5.wav	1	1454
293	a 0.12 on1 of6.wav	2	1155
294	a 0.12 on1 of7.wav	2	732
295	a 0.14 on1 of1.wav	1	1039
296	a 0.14 on1 of2.wav	1	716
297	a 0.14 on1 of3.wav	1	1725
298	a 0.14 on1 of4.wav	1	2344
299	a 0.14 on1 of5.wav	2	946
300	a 0.14 on1 of6.wav	2	1506
301	a 0.14 on1 of7.wav	2	712
302	a 0.16 on1 of1.wav	1	767
303	a 0.16 on1 of2.wav	1	538
304	a 0.16 on1 of3.wav	1	923
305	a 0.16 on1 of4.wav	1	942
306	a 0.16 on1 of5.wav	2	1058
307	a 0.16 on1 of6.wav	2	955
308	a 0.16 on1 of7.wav	2	3766
309	a 0.18 on1 of1.wav	1	1708
310	a 0.18 on1 of2.wav	1	1242
311	a 0.18 on1 of3.wav	1	1166
312	a 0.18 on1 of4.wav	2	2906
313	a 0.18 on1 of5.wav	2	1264
314	a 0.18 on1 of6.wav	1	953
315	a 0.18 on1 of7.wav	2	1082
316	i 0.1 on1 of1.wav	1	637
317	i 0.1 on1 of2.wav	1	825
318	i 0.1 on1 of3.wav	1	857
319	i 0.1 on1 of4.wav	1	725
320	i 0.1 on1 of5.wav	2	742
321	i 0.1 on1 of6.wav	1	713
322	i 0.1 on1 of7.wav	2	605
323	i 0.2 on1 of1.wav	1	705
324	i 0.2 on1 of2.wav	1	3118
325	i 0.2 on1 of3.wav	2	975
326	i 0.2 on1 of4.wav	2	1363
327	i 0.2 on1 of5.wav	2	2242
328	i 0.2 on1 of6.wav	2	739
329	i 0.2 on1 of7.wav	2	830
330	i 0.04 on1 of1.wav	1	1285
331	i 0.04 on1 of2.wav	1	779
332	i 0.04 on1 of3.wav	1	869
333	i 0.04 on1 of4.wav	1	1102
334	i 0.04 on1 of5.wav	1	755
335	i 0.04 on1 of6.wav	1	2276
336	i 0.04 on1 of7.wav	1	1024
337	i 0.06 on1 of1.wav	1	948
338	i 0.06 on1 of2.wav	1	631
339	i 0.06 on1 of3.wav	2	2783
340	i 0.06 on1 of4.wav	1	472
341	i 0.06 on1 of5.wav	1	649
342	i 0.06 on1 of6.wav	1	690
343	i 0.06 on1 of7.wav	1	1582
344	i 0.08 on1 of1.wav	1	628
345	i 0.08 on1 of2.wav	1	647
346	i 0.08 on1 of3.wav	1	1352
347	i 0.08 on1 of4.wav	1	1414
348	i 0.08 on1 of5.wav	1	1426
349	i 0.08 on1 of6.wav	2	1265
350	i 0.08 on1 of7.wav	1	685
351	i 0.12 on1 of1.wav	1	736
352	i 0.12 on1 of2.wav	1	963
353	i 0.12 on1 of3.wav	1	670
354	i 0.12 on1 of4.wav	1	883
355	i 0.12 on1 of5.wav	2	1485
356	i 0.12 on1 of6.wav	2	1842
357	i 0.12 on1 of7.wav	2	925
358	i 0.14 on1 of1.wav	1	822
359	i 0.14 on1 of2.wav	1	810
360	i 0.14 on1 of3.wav	1	809
361	i 0.14 on1 of4.wav	2	870
362	i 0.14 on1 of5.wav	2	3473
363	i 0.14 on1 of6.wav	2	3548
364	i 0.14 on1 of7.wav	2	758
365	i 0.16 on1 of1.wav	1	2812
366	i 0.16 on1 of2.wav	1	804
367	i 0.16 on1 of3.wav	1	3192
368	i 0.16 on1 of4.wav	2	492
369	i 0.16 on1 of5.wav	2	1242
370	i 0.16 on1 of6.wav	2	1236
371	i 0.16 on1 of7.wav	2	2687
372	i 0.18 on1 of1.wav	1	955
373	i 0.18 on1 of2.wav	1	590
374	i 0.18 on1 of3.wav	1	2377
375	i 0.18 on1 of4.wav	2	4204
376	i 0.18 on1 of5.wav	2	753
377	i 0.18 on1 of6.wav	2	462
378	i 0.18 on1 of7.wav	2	1497
379	a 0.1 on1 of1.wav	2	466
380	a 0.1 on1 of2.wav	1	704
381	a 0.1 on1 of3.wav	1	989
382	a 0.1 on1 of4.wav	2	1435
383	a 0.1 on1 of5.wav	2	1782
384	a 0.1 on1 of6.wav	1	830
385	a 0.1 on1 of7.wav	2	895
386	a 0.2 on1 of1.wav	1	796
387	a 0.2 on1 of2.wav	1	1026
388	a 0.2 on1 of3.wav	1	1706
389	a 0.2 on1 of4.wav	2	1031
390	a 0.2 on1 of5.wav	1	661
391	a 0.2 on1 of6.wav	2	1561
392	a 0.2 on1 of7.wav	2	1455
393	a 0.04 on1 of1.wav	1	975
394	a 0.04 on1 of2.wav	1	735
395	a 0.04 on1 of3.wav	2	600
396	a 0.04 on1 of4.wav	1	437
397	a 0.04 on1 of5.wav	2	708
398	a 0.04 on1 of6.wav	1	648
399	a 0.04 on1 of7.wav	1	1302
400	a 0.06 on1 of1.wav	1	2193
401	a 0.06 on1 of2.wav	1	1884
402	a 0.06 on1 of3.wav	2	455
403	a 0.06 on1 of4.wav	1	758
404	a 0.06 on1 of5.wav	2	717
405	a 0.06 on1 of6.wav	1	1081
406	a 0.06 on1 of7.wav	1	1427
407	a 0.08 on1 of1.wav	1	994
408	a 0.08 on1 of2.wav	1	1278
409	a 0.08 on1 of3.wav	1	987
410	a 0.08 on1 of4.wav	1	1141
411	a 0.08 on1 of5.wav	2	1516
412	a 0.08 on1 of6.wav	2	2587
413	a 0.08 on1 of7.wav	2	1095
414	a 0.12 on1 of1.wav	1	754
415	a 0.12 on1 of2.wav	1	733
416	a 0.12 on1 of3.wav	1	996
417	a 0.12 on1 of4.wav	1	1064
418	a 0.12 on1 of5.wav	2	1356
419	a 0.12 on1 of6.wav	2	1400
420	a 0.12 on1 of7.wav	1	1344
421	a 0.14 on1 of1.wav	1	693
422	a 0.14 on1 of2.wav	1	762
423	a 0.14 on1 of3.wav	2	758
424	a 0.14 on1 of4.wav	2	768
425	a 0.14 on1 of5.wav	2	2755
426	a 0.14 on1 of6.wav	2	1047
427	a 0.14 on1 of7.wav	2	716
428	a 0.16 on1 of1.wav	1	1500
429	a 0.16 on1 of2.wav	1	917
430	a 0.16 on1 of3.wav	1	742
431	a 0.16 on1 of4.wav	1	1222
432	a 0.16 on1 of5.wav	2	954
433	a 0.16 on1 of6.wav	2	1438
434	a 0.16 on1 of7.wav	2	1180
435	a 0.18 on1 of1.wav	1	701
436	a 0.18 on1 of2.wav	1	809
437	a 0.18 on1 of3.wav	1	1318
438	a 0.18 on1 of4.wav	2	733
439	a 0.18 on1 of5.wav	2	1220
440	a 0.18 on1 of6.wav	2	1055
441	a 0.18 on1 of7.wav	2	869
442	i 0.1 on1 of1.wav	1	622
443	i 0.1 on1 of2.wav	1	746
444	i 0.1 on1 of3.wav	1	676
445	i 0.1 on1 of4.wav	2	2306
446	i 0.1 on1 of5.wav	2	1186
447	i 0.1 on1 of6.wav	2	1471
448	i 0.1 on1 of7.wav	2	1562
449	i 0.2 on1 of1.wav	1	1073
450	i 0.2 on1 of2.wav	1	780
451	i 0.2 on1 of3.wav	1	2143
452	i 0.2 on1 of4.wav	2	740
453	i 0.2 on1 of5.wav	2	794
454	i 0.2 on1 of6.wav	2	691
455	i 0.2 on1 of7.wav	2	1265
456	i 0.04 on1 of1.wav	1	770
457	i 0.04 on1 of2.wav	1	966
458	i 0.04 on1 of3.wav	2	1756
459	i 0.04 on1 of4.wav	1	618
460	i 0.04 on1 of5.wav	1	582
461	i 0.04 on1 of6.wav	1	897
462	i 0.04 on1 of7.wav	1	592
463	i 0.06 on1 of1.wav	2	767
464	i 0.06 on1 of2.wav	2	542
465	i 0.06 on1 of3.wav	1	1309
466	i 0.06 on1 of4.wav	1	1030
467	i 0.06 on1 of5.wav	1	2441
468	i 0.06 on1 of6.wav	1	1098
469	i 0.06 on1 of7.wav	2	3464
470	i 0.08 on1 of1.wav	2	484
471	i 0.08 on1 of2.wav	1	1148
472	i 0.08 on1 of3.wav	1	1746
473	i 0.08 on1 of4.wav	1	980
474	i 0.08 on1 of5.wav	1	2329
475	i 0.08 on1 of6.wav	1	647
476	i 0.08 on1 of7.wav	1	820
477	i 0.12 on1 of1.wav	1	680
478	i 0.12 on1 of2.wav	1	1581
479	i 0.12 on1 of3.wav	1	814
480	i 0.12 on1 of4.wav	1	813
481	i 0.12 on1 of5.wav	1	920
482	i 0.12 on1 of6.wav	2	1764
483	i 0.12 on1 of7.wav	1	1180
484	i 0.14 on1 of1.wav	1	670
485	i 0.14 on1 of2.wav	1	6577
486	i 0.14 on1 of3.wav	1	765
487	i 0.14 on1 of4.wav	1	1523
488	i 0.14 on1 of5.wav	2	2258
489	i 0.14 on1 of6.wav	2	1286
490	i 0.14 on1 of7.wav	2	808
491	i 0.16 on1 of1.wav	1	1223
492	i 0.16 on1 of2.wav	1	818
493	i 0.16 on1 of3.wav	1	826
494	i 0.16 on1 of4.wav	1	1120
495	i 0.16 on1 of5.wav	2	1035
496	i 0.16 on1 of6.wav	2	1852
497	i 0.16 on1 of7.wav	2	417
498	i 0.18 on1 of1.wav	1	1549
499	i 0.18 on1 of2.wav	1	812
500	i 0.18 on1 of3.wav	1	960
501	i 0.18 on1 of4.wav	2	893
502	i 0.18 on1 of5.wav	2	2086
503	i 0.18 on1 of6.wav	2	937
504	i 0.18 on1 of7.wav	2	545
505	a 0.1 on1 of1.wav	1	1798
506	a 0.1 on1 of2.wav	1	724
507	a 0.1 on1 of3.wav	1	905
508	a 0.1 on1 of4.wav	2	1662
509	a 0.1 on1 of5.wav	2	1471
510	a 0.1 on1 of6.wav	2	757
511	a 0.1 on1 of7.wav	2	1815
512	a 0.2 on1 of1.wav	1	934
513	a 0.2 on1 of2.wav	1	1142
514	a 0.2 on1 of3.wav	1	1117
515	a 0.2 on1 of4.wav	2	1425
516	a 0.2 on1 of5.wav	2	800
517	a 0.2 on1 of6.wav	2	3200
518	a 0.2 on1 of7.wav	2	815
519	a 0.04 on1 of1.wav	1	3669
520	a 0.04 on1 of2.wav	1	1069
521	a 0.04 on1 of3.wav	1	815
522	a 0.04 on1 of4.wav	1	3342
523	a 0.04 on1 of5.wav	2	1102
524	a 0.04 on1 of6.wav	1	1030
525	a 0.04 on1 of7.wav	2	1190
526	a 0.06 on1 of1.wav	1	958
527	a 0.06 on1 of2.wav	1	622
528	a 0.06 on1 of3.wav	1	728
529	a 0.06 on1 of4.wav	1	1210
530	a 0.06 on1 of5.wav	2	1492
531	a 0.06 on1 of6.wav	1	1110
532	a 0.06 on1 of7.wav	1	1594
533	a 0.08 on1 of1.wav	1	930
534	a 0.08 on1 of2.wav	1	862
535	a 0.08 on1 of3.wav	1	804
536	a 0.08 on1 of4.wav	1	615
537	a 0.08 on1 of5.wav	1	1562
538	a 0.08 on1 of6.wav	2	464
539	a 0.08 on1 of7.wav	2	1310
540	a 0.12 on1 of1.wav	1	596
541	a 0.12 on1 of2.wav	1	760
542	a 0.12 on1 of3.wav	1	956
543	a 0.12 on1 of4.wav	1	2370
544	a 0.12 on1 of5.wav	1	614
545	a 0.12 on1 of6.wav	1	478
546	a 0.12 on1 of7.wav	2	1684
547	a 0.14 on1 of1.wav	1	640
548	a 0.14 on1 of2.wav	1	609
549	a 0.14 on1 of3.wav	1	899
550	a 0.14 on1 of4.wav	1	913
551	a 0.14 on1 of5.wav	2	1298
552	a 0.14 on1 of6.wav	2	1122
553	a 0.14 on1 of7.wav	2	738
554	a 0.16 on1 of1.wav	1	1721
555	a 0.16 on1 of2.wav	1	1481
556	a 0.16 on1 of3.wav	1	1137
557	a 0.16 on1 of4.wav	1	3131
558	a 0.16 on1 of5.wav	2	1255
559	a 0.16 on1 of6.wav	2	816
560	a 0.16 on1 of7.wav	2	3433
561	a 0.18 on1 of1.wav	1	643
562	a 0.18 on1 of2.wav	1	565
563	a 0.18 on1 of3.wav	1	669
564	a 0.18 on1 of4.wav	1	912
565	a 0.18 on1 of5.wav	2	1435
566	a 0.18 on1 of6.wav	2	1030
567	a 0.18 on1 of7.wav	2	986
568	i 0.1 on1 of1.wav	1	578
569	i 0.1 on1 of2.wav	1	629
570	i 0.1 on1 of3.wav	1	1343
571	i 0.1 on1 of4.wav	2	1475
572	i 0.1 on1 of5.wav	2	1248
573	i 0.1 on1 of6.wav	2	2135
574	i 0.1 on1 of7.wav	2	2416
575	i 0.2 on1 of1.wav	1	772
576	i 0.2 on1 of2.wav	1	918
577	i 0.2 on1 of3.wav	1	1876
578	i 0.2 on1 of4.wav	2	921
579	i 0.2 on1 of5.wav	2	779
580	i 0.2 on1 of6.wav	2	812
581	i 0.2 on1 of7.wav	2	685
582	i 0.04 on1 of1.wav	2	825
583	i 0.04 on1 of2.wav	2	2178
584	i 0.04 on1 of3.wav	1	2936
585	i 0.04 on1 of4.wav	1	593
586	i 0.04 on1 of5.wav	1	1125
587	i 0.04 on1 of6.wav	1	1919
588	i 0.04 on1 of7.wav	2	3504
589	i 0.06 on1 of1.wav	1	1276
590	i 0.06 on1 of2.wav	1	644
591	i 0.06 on1 of3.wav	1	1975
592	i 0.06 on1 of4.wav	2	5633
593	i 0.06 on1 of5.wav	1	1050
594	i 0.06 on1 of6.wav	1	989
595	i 0.06 on1 of7.wav	1	913
596	i 0.08 on1 of1.wav	1	585
597	i 0.08 on1 of2.wav	2	466
598	i 0.08 on1 of3.wav	1	754
599	i 0.08 on1 of4.wav	2	522
600	i 0.08 on1 of5.wav	1	5418
601	i 0.08 on1 of6.wav	2	466
602	i 0.08 on1 of7.wav	1	641
603	i 0.12 on1 of1.wav	1	718
604	i 0.12 on1 of2.wav	1	629
605	i 0.12 on1 of3.wav	1	2738
606	i 0.12 on1 of4.wav	1	755
607	i 0.12 on1 of5.wav	1	615
608	i 0.12 on1 of6.wav	1	1390
609	i 0.12 on1 of7.wav	2	3778
610	i 0.14 on1 of1.wav	1	1897
611	i 0.14 on1 of2.wav	1	581
612	i 0.14 on1 of3.wav	1	641
613	i 0.14 on1 of4.wav	1	1047
614	i 0.14 on1 of5.wav	2	1481
615	i 0.14 on1 of6.wav	2	803
616	i 0.14 on1 of7.wav	2	880
617	i 0.16 on1 of1.wav	1	727
618	i 0.16 on1 of2.wav	1	587
619	i 0.16 on1 of3.wav	1	760
620	i 0.16 on1 of4.wav	1	1829
621	i 0.16 on1 of5.wav	2	2024
622	i 0.16 on1 of6.wav	2	1438
623	i 0.16 on1 of7.wav	2	910
624	i 0.18 on1 of1.wav	1	842
625	i 0.18 on1 of2.wav	1	658
626	i 0.18 on1 of3.wav	1	794
627	i 0.18 on1 of4.wav	1	884
628	i 0.18 on1 of5.wav	2	1018
629	i 0.18 on1 of6.wav	2	553
630	i 0.18 on1 of7.wav	2	1322
