# Supplementary material for: Effects of stimulus duration and vowel quality in cross-linguistic categorical perception of pitch directions
Source: PLoS One. 2017 Jul 3;12(7):e0180656. doi: 10.1371/journal.pone.0180656 (PMC5495489; doi:10.1371/journal.pone.0180656)
Supplement: S1 Table — (ZIP) [file pone.0180656.s001.zip › supporting information/Raw data/eprime_id_CHINESE/sub13idrising.csv]

List2	stim1	Slide3.RESP	Slide3.RT
1	a 0.1 on1 of7r.wav	2	2017
2	a 0.1 on2 of7.wav	2	1498
3	a 0.1 on3 of7.wav	2	1225
4	a 0.1 on4 of7.wav	2	1825
5	a 0.1 on5 of7.wav	1	751
6	a 0.1 on6 of7.wav	2	1390
7	a 0.1 on7 of7.wav	1	832
8	a 0.2 on1 of7r.wav	2	784
9	a 0.2 on2 of7.wav	2	796
10	a 0.2 on3 of7.wav	2	781
11	a 0.2 on4 of7.wav	1	1916
12	a 0.2 on5 of7.wav	1	1108
13	a 0.2 on6 of7.wav	1	847
14	a 0.2 on7 of7.wav	1	946
15	a 0.04 on1 of7r.wav	1	1598
16	a 0.04 on2 of7.wav	1	936
17	a 0.04 on3 of7.wav	1	928
18	a 0.04 on4 of7.wav	1	999
19	a 0.04 on5 of7.wav	1	1282
20	a 0.04 on6 of7.wav	1	2636
21	a 0.04 on7 of7.wav	2	624
22	a 0.06 on1 of7r.wav	2	2690
23	a 0.06 on2 of7.wav	2	1635
24	a 0.06 on3 of7.wav	1	858
25	a 0.06 on4 of7.wav	1	953
26	a 0.06 on5 of7.wav	1	857
27	a 0.06 on6 of7.wav	2	687
28	a 0.06 on7 of7.wav	1	3069
29	a 0.08 on1 of7r.wav	2	1241
30	a 0.08 on2 of7.wav	1	818
31	a 0.08 on3 of7.wav	2	2713
32	a 0.08 on4 of7.wav	1	741
33	a 0.08 on5 of7.wav	1	1319
34	a 0.08 on6 of7.wav	1	909
35	a 0.08 on7 of7.wav	1	1061
36	a 0.12 on1 of7r.wav	2	1200
37	a 0.12 on2 of7.wav	2	1137
38	a 0.12 on3 of7.wav	2	935
39	a 0.12 on4 of7.wav	1	1197
40	a 0.12 on5 of7.wav	1	611
41	a 0.12 on6 of7.wav	1	2624
42	a 0.12 on7 of7.wav	1	881
43	a 0.14 on1 of7r.wav	2	893
44	a 0.14 on2 of7.wav	2	1093
45	a 0.14 on3 of7.wav	2	769
46	a 0.14 on4 of7.wav	1	988
47	a 0.14 on5 of7.wav	2	1577
48	a 0.14 on6 of7.wav	1	2203
49	a 0.14 on7 of7.wav	1	1213
50	a 0.16 on1 of7r.wav	2	878
51	a 0.16 on2 of7.wav	2	532
52	a 0.16 on3 of7.wav	2	1093
53	a 0.16 on4 of7.wav	1	1601
54	a 0.16 on5 of7.wav	1	734
55	a 0.16 on6 of7.wav	1	644
56	a 0.16 on7 of7.wav	1	1117
57	a 0.18 on1 of7r.wav	2	1243
58	a 0.18 on2 of7.wav	1	6370
59	a 0.18 on3 of7.wav	2	1185
60	a 0.18 on4 of7.wav	2	1472
61	a 0.18 on5 of7.wav	1	1827
62	a 0.18 on6 of7.wav	1	800
63	a 0.18 on7 of7.wav	1	1398
64	i 0.1 on1 of7r.wav	2	1286
65	i 0.1 on2 of7.wav	2	540
66	i 0.1 on3 of7.wav	1	625
67	i 0.1 on4 of7.wav	2	538
68	i 0.1 on5 of7.wav	1	834
69	i 0.1 on6 of7.wav	2	1057
70	i 0.1 on7 of7.wav	1	2577
71	i 0.2 on1 of7r.wav	2	1187
72	i 0.2 on2 of7.wav	2	2520
73	i 0.2 on3 of7.wav	2	2177
74	i 0.2 on4 of7.wav	2	2523
75	i 0.2 on5 of7.wav	1	1392
76	i 0.2 on6 of7.wav	1	1378
77	i 0.2 on7 of7.wav	1	1014
78	i 0.04 on1 of7r.wav	1	1731
79	i 0.04 on2 of7.wav	1	881
80	i 0.04 on3 of7.wav	1	715
81	i 0.04 on4 of7.wav	1	2084
82	i 0.04 on5 of7.wav	1	1934
83	i 0.04 on6 of7.wav	2	4215
84	i 0.04 on7 of7.wav	1	1180
85	i 0.06 on1 of7r.wav	1	885
86	i 0.06 on2 of7.wav	1	3561
87	i 0.06 on3 of7.wav	2	553
88	i 0.06 on4 of7.wav	2	3752
89	i 0.06 on5 of7.wav	1	730
90	i 0.06 on6 of7.wav	1	893
91	i 0.06 on7 of7.wav	1	1760
92	i 0.08 on1 of7r.wav	2	784
93	i 0.08 on2 of7.wav	2	923
94	i 0.08 on3 of7.wav	1	1464
95	i 0.08 on4 of7.wav	1	708
96	i 0.08 on5 of7.wav	1	799
97	i 0.08 on6 of7.wav	2	981
98	i 0.08 on7 of7.wav	1	955
99	i 0.12 on1 of7r.wav	2	952
100	i 0.12 on2 of7.wav	2	1339
101	i 0.12 on3 of7.wav	2	1170
102	i 0.12 on4 of7.wav	2	3269
103	i 0.12 on5 of7.wav	1	3576
104	i 0.12 on6 of7.wav	1	980
105	i 0.12 on7 of7.wav	1	892
106	i 0.14 on1 of7r.wav	2	531
107	i 0.14 on2 of7.wav	2	813
108	i 0.14 on3 of7.wav	1	2706
109	i 0.14 on4 of7.wav	2	829
110	i 0.14 on5 of7.wav	1	678
111	i 0.14 on6 of7.wav	1	6629
112	i 0.14 on7 of7.wav	2	1444
113	i 0.16 on1 of7r.wav	2	786
114	i 0.16 on2 of7.wav	2	838
115	i 0.16 on3 of7.wav	2	1098
116	i 0.16 on4 of7.wav	2	1360
117	i 0.16 on5 of7.wav	1	678
118	i 0.16 on6 of7.wav	1	1251
119	i 0.16 on7 of7.wav	1	720
120	i 0.18 on1 of7r.wav	2	796
121	i 0.18 on2 of7.wav	2	956
122	i 0.18 on3 of7.wav	2	3635
123	i 0.18 on4 of7.wav	1	1152
124	i 0.18 on5 of7.wav	1	665
125	i 0.18 on6 of7.wav	1	873
126	i 0.18 on7 of7.wav	1	1054
127	a 0.1 on1 of7r.wav	2	1162
128	a 0.1 on2 of7.wav	2	956
129	a 0.1 on3 of7.wav	2	1047
130	a 0.1 on4 of7.wav	1	1239
131	a 0.1 on5 of7.wav	1	4444
132	a 0.1 on6 of7.wav	1	831
133	a 0.1 on7 of7.wav	1	942
134	a 0.2 on1 of7r.wav	2	887
135	a 0.2 on2 of7.wav	2	1015
136	a 0.2 on3 of7.wav	2	801
137	a 0.2 on4 of7.wav	2	578
138	a 0.2 on5 of7.wav	1	1390
139	a 0.2 on6 of7.wav	1	886
140	a 0.2 on7 of7.wav	1	1394
141	a 0.04 on1 of7r.wav	1	501
142	a 0.04 on2 of7.wav	1	1086
143	a 0.04 on3 of7.wav	1	2894
144	a 0.04 on4 of7.wav	1	3134
145	a 0.04 on5 of7.wav	2	671
146	a 0.04 on6 of7.wav	1	987
147	a 0.04 on7 of7.wav	1	737
148	a 0.06 on1 of7r.wav	2	3329
149	a 0.06 on2 of7.wav	1	2522
150	a 0.06 on3 of7.wav	2	1025
151	a 0.06 on4 of7.wav	1	1759
152	a 0.06 on5 of7.wav	1	3643
153	a 0.06 on6 of7.wav	1	1422
154	a 0.06 on7 of7.wav	1	782
155	a 0.08 on1 of7r.wav	2	773
156	a 0.08 on2 of7.wav	1	1119
157	a 0.08 on3 of7.wav	1	906
158	a 0.08 on4 of7.wav	2	2131
159	a 0.08 on5 of7.wav	1	1564
160	a 0.08 on6 of7.wav	1	788
161	a 0.08 on7 of7.wav	1	935
162	a 0.12 on1 of7r.wav	2	974
163	a 0.12 on2 of7.wav	2	787
164	a 0.12 on3 of7.wav	2	1606
165	a 0.12 on4 of7.wav	1	819
166	a 0.12 on5 of7.wav	1	486
167	a 0.12 on6 of7.wav	1	711
168	a 0.12 on7 of7.wav	2	1314
169	a 0.14 on1 of7r.wav	2	624
170	a 0.14 on2 of7.wav	1	1590
171	a 0.14 on3 of7.wav	1	2795
172	a 0.14 on4 of7.wav	2	437
173	a 0.14 on5 of7.wav	1	866
174	a 0.14 on6 of7.wav	1	1540
175	a 0.14 on7 of7.wav	1	1336
176	a 0.16 on1 of7r.wav	2	801
177	a 0.16 on2 of7.wav	2	798
178	a 0.16 on3 of7.wav	2	1461
179	a 0.16 on4 of7.wav	1	704
180	a 0.16 on5 of7.wav	1	559
181	a 0.16 on6 of7.wav	1	1076
182	a 0.16 on7 of7.wav	1	1100
183	a 0.18 on1 of7r.wav	2	792
184	a 0.18 on2 of7.wav	2	1347
185	a 0.18 on3 of7.wav	2	968
186	a 0.18 on4 of7.wav	1	3367
187	a 0.18 on5 of7.wav	1	883
188	a 0.18 on6 of7.wav	1	809
189	a 0.18 on7 of7.wav	1	974
190	i 0.1 on1 of7r.wav	2	1794
191	i 0.1 on2 of7.wav	2	633
192	i 0.1 on3 of7.wav	2	998
193	i 0.1 on4 of7.wav	1	1362
194	i 0.1 on5 of7.wav	1	710
195	i 0.1 on6 of7.wav	2	1056
196	i 0.1 on7 of7.wav	1	789
197	i 0.2 on1 of7r.wav	2	796
198	i 0.2 on2 of7.wav	2	905
199	i 0.2 on3 of7.wav	2	1058
200	i 0.2 on4 of7.wav	2	745
201	i 0.2 on5 of7.wav	1	829
202	i 0.2 on6 of7.wav	1	1366
203	i 0.2 on7 of7.wav	1	911
204	i 0.04 on1 of7r.wav	1	1463
205	i 0.04 on2 of7.wav	1	618
206	i 0.04 on3 of7.wav	1	1145
207	i 0.04 on4 of7.wav	2	747
208	i 0.04 on5 of7.wav	1	2898
209	i 0.04 on6 of7.wav	2	1977
210	i 0.04 on7 of7.wav	2	795
211	i 0.06 on1 of7r.wav	1	3003
212	i 0.06 on2 of7.wav	1	5342
213	i 0.06 on3 of7.wav	1	1398
214	i 0.06 on4 of7.wav	1	1382
215	i 0.06 on5 of7.wav	2	1206
216	i 0.06 on6 of7.wav	1	863
217	i 0.06 on7 of7.wav	1	1537
218	i 0.08 on1 of7r.wav	1	1136
219	i 0.08 on2 of7.wav	1	2934
220	i 0.08 on3 of7.wav	1	756
221	i 0.08 on4 of7.wav	1	495
222	i 0.08 on5 of7.wav	2	813
223	i 0.08 on6 of7.wav	1	668
224	i 0.08 on7 of7.wav	1	701
225	i 0.12 on1 of7r.wav	2	801
226	i 0.12 on2 of7.wav	2	1608
227	i 0.12 on3 of7.wav	1	1859
228	i 0.12 on4 of7.wav	1	659
229	i 0.12 on5 of7.wav	1	939
230	i 0.12 on6 of7.wav	1	1102
231	i 0.12 on7 of7.wav	1	2494
232	i 0.14 on1 of7r.wav	2	823
233	i 0.14 on2 of7.wav	2	600
234	i 0.14 on3 of7.wav	1	3871
235	i 0.14 on4 of7.wav	2	989
236	i 0.14 on5 of7.wav	1	1011
237	i 0.14 on6 of7.wav	1	929
238	i 0.14 on7 of7.wav	1	669
239	i 0.16 on1 of7r.wav	2	960
240	i 0.16 on2 of7.wav	2	1104
241	i 0.16 on3 of7.wav	2	1269
242	i 0.16 on4 of7.wav	1	823
243	i 0.16 on5 of7.wav	1	1438
244	i 0.16 on6 of7.wav	1	1327
245	i 0.16 on7 of7.wav	1	1445
246	i 0.18 on1 of7r.wav	2	877
247	i 0.18 on2 of7.wav	2	1006
248	i 0.18 on3 of7.wav	2	878
249	i 0.18 on4 of7.wav	2	1184
250	i 0.18 on5 of7.wav	1	1248
251	i 0.18 on6 of7.wav	1	840
252	i 0.18 on7 of7.wav	1	1253
253	a 0.1 on1 of7r.wav	2	564
254	a 0.1 on2 of7.wav	2	1133
255	a 0.1 on3 of7.wav	2	864
256	a 0.1 on4 of7.wav	2	1820
257	a 0.1 on5 of7.wav	1	919
258	a 0.1 on6 of7.wav	2	998
259	a 0.1 on7 of7.wav	1	890
260	a 0.2 on1 of7r.wav	2	663
261	a 0.2 on2 of7.wav	2	806
262	a 0.2 on3 of7.wav	2	1462
263	a 0.2 on4 of7.wav	2	1011
264	a 0.2 on5 of7.wav	1	818
265	a 0.2 on6 of7.wav	1	3528
266	a 0.2 on7 of7.wav	1	2651
267	a 0.04 on1 of7r.wav	1	2025
268	a 0.04 on2 of7.wav	1	3239
269	a 0.04 on3 of7.wav	1	996
270	a 0.04 on4 of7.wav	2	1918
271	a 0.04 on5 of7.wav	1	1373
272	a 0.04 on6 of7.wav	1	947
273	a 0.04 on7 of7.wav	2	520
274	a 0.06 on1 of7r.wav	1	1904
275	a 0.06 on2 of7.wav	1	902
276	a 0.06 on3 of7.wav	1	1415
277	a 0.06 on4 of7.wav	1	1099
278	a 0.06 on5 of7.wav	1	3057
279	a 0.06 on6 of7.wav	1	2020
280	a 0.06 on7 of7.wav	1	931
281	a 0.08 on1 of7r.wav	2	689
282	a 0.08 on2 of7.wav	2	1124
283	a 0.08 on3 of7.wav	2	713
284	a 0.08 on4 of7.wav	1	1435
285	a 0.08 on5 of7.wav	1	1830
286	a 0.08 on6 of7.wav	1	673
287	a 0.08 on7 of7.wav	1	794
288	a 0.12 on1 of7r.wav	2	671
289	a 0.12 on2 of7.wav	2	1496
290	a 0.12 on3 of7.wav	1	637
291	a 0.12 on4 of7.wav	2	747
292	a 0.12 on5 of7.wav	2	1074
293	a 0.12 on6 of7.wav	1	913
294	a 0.12 on7 of7.wav	1	1634
295	a 0.14 on1 of7r.wav	2	971
296	a 0.14 on2 of7.wav	2	800
297	a 0.14 on3 of7.wav	2	1268
298	a 0.14 on4 of7.wav	2	1587
299	a 0.14 on5 of7.wav	1	2566
300	a 0.14 on6 of7.wav	1	770
301	a 0.14 on7 of7.wav	1	877
302	a 0.16 on1 of7r.wav	2	922
303	a 0.16 on2 of7.wav	2	1145
304	a 0.16 on3 of7.wav	2	3126
305	a 0.16 on4 of7.wav	1	890
306	a 0.16 on5 of7.wav	1	1062
307	a 0.16 on6 of7.wav	1	764
308	a 0.16 on7 of7.wav	1	1014
309	a 0.18 on1 of7r.wav	2	776
310	a 0.18 on2 of7.wav	2	751
311	a 0.18 on3 of7.wav	2	3681
312	a 0.18 on4 of7.wav	1	3342
313	a 0.18 on5 of7.wav	1	2210
314	a 0.18 on6 of7.wav	1	723
315	a 0.18 on7 of7.wav	1	1103
316	i 0.1 on1 of7r.wav	2	497
317	i 0.1 on2 of7.wav	2	2022
318	i 0.1 on3 of7.wav	1	1254
319	i 0.1 on4 of7.wav	2	825
320	i 0.1 on5 of7.wav	1	1137
321	i 0.1 on6 of7.wav	1	1940
322	i 0.1 on7 of7.wav	2	750
323	i 0.2 on1 of7r.wav	2	927
324	i 0.2 on2 of7.wav	2	988
325	i 0.2 on3 of7.wav	2	1064
326	i 0.2 on4 of7.wav	1	974
327	i 0.2 on5 of7.wav	1	992
328	i 0.2 on6 of7.wav	1	1133
329	i 0.2 on7 of7.wav	1	1119
330	i 0.04 on1 of7r.wav	1	1854
331	i 0.04 on2 of7.wav	1	3186
332	i 0.04 on3 of7.wav	1	866
333	i 0.04 on4 of7.wav	2	586
334	i 0.04 on5 of7.wav	2	732
335	i 0.04 on6 of7.wav	2	552
336	i 0.04 on7 of7.wav	1	3573
337	i 0.06 on1 of7r.wav	2	1758
338	i 0.06 on2 of7.wav	1	2173
339	i 0.06 on3 of7.wav	2	652
340	i 0.06 on4 of7.wav	1	1265
341	i 0.06 on5 of7.wav	2	805
342	i 0.06 on6 of7.wav	1	873
343	i 0.06 on7 of7.wav	1	817
344	i 0.08 on1 of7r.wav	1	2716
345	i 0.08 on2 of7.wav	2	1008
346	i 0.08 on3 of7.wav	1	2255
347	i 0.08 on4 of7.wav	1	981
348	i 0.08 on5 of7.wav	1	1568
349	i 0.08 on6 of7.wav	1	5089
350	i 0.08 on7 of7.wav	1	5164
351	i 0.12 on1 of7r.wav	2	828
352	i 0.12 on2 of7.wav	2	747
353	i 0.12 on3 of7.wav	2	811
354	i 0.12 on4 of7.wav	2	796
355	i 0.12 on5 of7.wav	1	2031
356	i 0.12 on6 of7.wav	1	3497
357	i 0.12 on7 of7.wav	1	3174
358	i 0.14 on1 of7r.wav	2	1353
359	i 0.14 on2 of7.wav	2	970
360	i 0.14 on3 of7.wav	2	830
361	i 0.14 on4 of7.wav	2	1404
362	i 0.14 on5 of7.wav	1	962
363	i 0.14 on6 of7.wav	1	911
364	i 0.14 on7 of7.wav	1	981
365	i 0.16 on1 of7r.wav	2	788
366	i 0.16 on2 of7.wav	2	688
367	i 0.16 on3 of7.wav	2	1464
368	i 0.16 on4 of7.wav	2	758
369	i 0.16 on5 of7.wav	1	909
370	i 0.16 on6 of7.wav	1	832
371	i 0.16 on7 of7.wav	1	805
372	i 0.18 on1 of7r.wav	2	841
373	i 0.18 on2 of7.wav	2	813
374	i 0.18 on3 of7.wav	2	791
375	i 0.18 on4 of7.wav	1	1133
376	i 0.18 on5 of7.wav	1	1821
377	i 0.18 on6 of7.wav	1	927
378	i 0.18 on7 of7.wav	1	1756
379	a 0.1 on1 of7r.wav	2	2576
380	a 0.1 on2 of7.wav	2	504
381	a 0.1 on3 of7.wav	2	760
382	a 0.1 on4 of7.wav	1	645
383	a 0.1 on5 of7.wav	2	590
384	a 0.1 on6 of7.wav	1	2374
385	a 0.1 on7 of7.wav	1	1130
386	a 0.2 on1 of7r.wav	2	727
387	a 0.2 on2 of7.wav	2	849
388	a 0.2 on3 of7.wav	2	1159
389	a 0.2 on4 of7.wav	1	1484
390	a 0.2 on5 of7.wav	1	652
391	a 0.2 on6 of7.wav	1	829
392	a 0.2 on7 of7.wav	1	1924
393	a 0.04 on1 of7r.wav	1	785
394	a 0.04 on2 of7.wav	1	3359
395	a 0.04 on3 of7.wav	2	869
396	a 0.04 on4 of7.wav	1	804
397	a 0.04 on5 of7.wav	1	866
398	a 0.04 on6 of7.wav	1	1710
399	a 0.04 on7 of7.wav	2	2025
400	a 0.06 on1 of7r.wav	1	2165
401	a 0.06 on2 of7.wav	1	1354
402	a 0.06 on3 of7.wav	1	786
403	a 0.06 on4 of7.wav	2	1294
404	a 0.06 on5 of7.wav	2	1814
405	a 0.06 on6 of7.wav	1	782
406	a 0.06 on7 of7.wav	1	1326
407	a 0.08 on1 of7r.wav	2	885
408	a 0.08 on2 of7.wav	2	890
409	a 0.08 on3 of7.wav	1	1254
410	a 0.08 on4 of7.wav	1	1780
411	a 0.08 on5 of7.wav	1	1875
412	a 0.08 on6 of7.wav	1	1037
413	a 0.08 on7 of7.wav	1	977
414	a 0.12 on1 of7r.wav	2	937
415	a 0.12 on2 of7.wav	2	918
416	a 0.12 on3 of7.wav	2	1038
417	a 0.12 on4 of7.wav	1	3182
418	a 0.12 on5 of7.wav	1	1897
419	a 0.12 on6 of7.wav	1	1425
420	a 0.12 on7 of7.wav	1	871
421	a 0.14 on1 of7r.wav	2	1016
422	a 0.14 on2 of7.wav	2	453
423	a 0.14 on3 of7.wav	2	809
424	a 0.14 on4 of7.wav	2	2276
425	a 0.14 on5 of7.wav	1	1479
426	a 0.14 on6 of7.wav	1	1859
427	a 0.14 on7 of7.wav	1	986
428	a 0.16 on1 of7r.wav	2	1875
429	a 0.16 on2 of7.wav	2	2181
430	a 0.16 on3 of7.wav	2	1005
431	a 0.16 on4 of7.wav	1	1553
432	a 0.16 on5 of7.wav	1	1637
433	a 0.16 on6 of7.wav	1	901
434	a 0.16 on7 of7.wav	1	787
435	a 0.18 on1 of7r.wav	2	1092
436	a 0.18 on2 of7.wav	2	1072
437	a 0.18 on3 of7.wav	2	678
438	a 0.18 on4 of7.wav	1	1959
439	a 0.18 on5 of7.wav	1	1507
440	a 0.18 on6 of7.wav	1	1201
441	a 0.18 on7 of7.wav	1	1181
442	i 0.1 on1 of7r.wav	2	1627
443	i 0.1 on2 of7.wav	1	3555
444	i 0.1 on3 of7.wav	2	882
445	i 0.1 on4 of7.wav	1	893
446	i 0.1 on5 of7.wav	1	1618
447	i 0.1 on6 of7.wav	1	1232
448	i 0.1 on7 of7.wav	1	933
449	i 0.2 on1 of7r.wav	2	844
450	i 0.2 on2 of7.wav	2	2031
451	i 0.2 on3 of7.wav	2	874
452	i 0.2 on4 of7.wav	2	1676
453	i 0.2 on5 of7.wav	1	1098
454	i 0.2 on6 of7.wav	2	773
455	i 0.2 on7 of7.wav	1	968
456	i 0.04 on1 of7r.wav	1	935
457	i 0.04 on2 of7.wav	2	1304
458	i 0.04 on3 of7.wav	2	3906
459	i 0.04 on4 of7.wav	1	964
460	i 0.04 on5 of7.wav	2	923
461	i 0.04 on6 of7.wav	1	1567
462	i 0.04 on7 of7.wav	1	697
463	i 0.06 on1 of7r.wav	1	1394
464	i 0.06 on2 of7.wav	1	1734
465	i 0.06 on3 of7.wav	1	857
466	i 0.06 on4 of7.wav	2	533
467	i 0.06 on5 of7.wav	2	2550
468	i 0.06 on6 of7.wav	1	914
469	i 0.06 on7 of7.wav	2	4500
470	i 0.08 on1 of7r.wav	2	570
471	i 0.08 on2 of7.wav	2	711
472	i 0.08 on3 of7.wav	2	2293
473	i 0.08 on4 of7.wav	1	1471
474	i 0.08 on5 of7.wav	2	1887
475	i 0.08 on6 of7.wav	2	536
476	i 0.08 on7 of7.wav	1	1156
477	i 0.12 on1 of7r.wav	2	519
478	i 0.12 on2 of7.wav	2	845
479	i 0.12 on3 of7.wav	2	1699
480	i 0.12 on4 of7.wav	2	687
481	i 0.12 on5 of7.wav	1	2373
482	i 0.12 on6 of7.wav	1	1480
483	i 0.12 on7 of7.wav	1	1374
484	i 0.14 on1 of7r.wav	2	764
485	i 0.14 on2 of7.wav	1	1351
486	i 0.14 on3 of7.wav	1	1658
487	i 0.14 on4 of7.wav	2	858
488	i 0.14 on5 of7.wav	1	867
489	i 0.14 on6 of7.wav	1	1935
490	i 0.14 on7 of7.wav	1	845
491	i 0.16 on1 of7r.wav	2	473
492	i 0.16 on2 of7.wav	2	1233
493	i 0.16 on3 of7.wav	2	1797
494	i 0.16 on4 of7.wav	2	3523
495	i 0.16 on5 of7.wav	1	657
496	i 0.16 on6 of7.wav	1	774
497	i 0.16 on7 of7.wav	1	920
498	i 0.18 on1 of7r.wav	2	1170
499	i 0.18 on2 of7.wav	2	1075
500	i 0.18 on3 of7.wav	1	1520
501	i 0.18 on4 of7.wav	1	2749
502	i 0.18 on5 of7.wav	1	1307
503	i 0.18 on6 of7.wav	1	918
504	i 0.18 on7 of7.wav	1	1099
505	a 0.1 on1 of7r.wav	2	1280
506	a 0.1 on2 of7.wav	2	988
507	a 0.1 on3 of7.wav	2	2000
508	a 0.1 on4 of7.wav	2	2759
509	a 0.1 on5 of7.wav	1	3474
510	a 0.1 on6 of7.wav	1	855
511	a 0.1 on7 of7.wav	1	1967
512	a 0.2 on1 of7r.wav	2	1077
513	a 0.2 on2 of7.wav	2	831
514	a 0.2 on3 of7.wav	1	1027
515	a 0.2 on4 of7.wav	1	1723
516	a 0.2 on5 of7.wav	1	1382
517	a 0.2 on6 of7.wav	1	753
518	a 0.2 on7 of7.wav	1	3114
519	a 0.04 on1 of7r.wav	1	721
520	a 0.04 on2 of7.wav	2	679
521	a 0.04 on3 of7.wav	1	794
522	a 0.04 on4 of7.wav	1	756
523	a 0.04 on5 of7.wav	1	1021
524	a 0.04 on6 of7.wav	1	4075
525	a 0.04 on7 of7.wav	1	974
526	a 0.06 on1 of7r.wav	2	1028
527	a 0.06 on2 of7.wav	1	2201
528	a 0.06 on3 of7.wav	1	680
529	a 0.06 on4 of7.wav	1	1029
530	a 0.06 on5 of7.wav	1	1020
531	a 0.06 on6 of7.wav	1	1279
532	a 0.06 on7 of7.wav	2	1284
533	a 0.08 on1 of7r.wav	2	1280
534	a 0.08 on2 of7.wav	1	3390
535	a 0.08 on3 of7.wav	1	646
536	a 0.08 on4 of7.wav	1	1352
537	a 0.08 on5 of7.wav	1	3315
538	a 0.08 on6 of7.wav	1	2163
539	a 0.08 on7 of7.wav	1	1080
540	a 0.12 on1 of7r.wav	2	2468
541	a 0.12 on2 of7.wav	2	765
542	a 0.12 on3 of7.wav	2	1099
543	a 0.12 on4 of7.wav	1	2124
544	a 0.12 on5 of7.wav	1	2466
545	a 0.12 on6 of7.wav	1	1062
546	a 0.12 on7 of7.wav	1	775
547	a 0.14 on1 of7r.wav	2	985
548	a 0.14 on2 of7.wav	2	1140
549	a 0.14 on3 of7.wav	2	1075
550	a 0.14 on4 of7.wav	1	1705
551	a 0.14 on5 of7.wav	1	2811
552	a 0.14 on6 of7.wav	1	1093
553	a 0.14 on7 of7.wav	1	1237
554	a 0.16 on1 of7r.wav	2	993
555	a 0.16 on2 of7.wav	2	1252
556	a 0.16 on3 of7.wav	2	1669
557	a 0.16 on4 of7.wav	1	1711
558	a 0.16 on5 of7.wav	1	965
559	a 0.16 on6 of7.wav	1	912
560	a 0.16 on7 of7.wav	1	997
561	a 0.18 on1 of7r.wav	2	790
562	a 0.18 on2 of7.wav	2	669
563	a 0.18 on3 of7.wav	1	1722
564	a 0.18 on4 of7.wav	1	1442
565	a 0.18 on5 of7.wav	1	1887
566	a 0.18 on6 of7.wav	1	914
567	a 0.18 on7 of7.wav	1	3657
568	i 0.1 on1 of7r.wav	1	594
569	i 0.1 on2 of7.wav	2	483
570	i 0.1 on3 of7.wav	1	2235
571	i 0.1 on4 of7.wav	2	575
572	i 0.1 on5 of7.wav	1	990
573	i 0.1 on6 of7.wav	1	896
574	i 0.1 on7 of7.wav	1	1155
575	i 0.2 on1 of7r.wav	2	841
576	i 0.2 on2 of7.wav	1	760
577	i 0.2 on3 of7.wav	2	584
578	i 0.2 on4 of7.wav	1	2014
579	i 0.2 on5 of7.wav	1	755
580	i 0.2 on6 of7.wav	1	1005
581	i 0.2 on7 of7.wav	1	898
582	i 0.04 on1 of7r.wav	2	2617
583	i 0.04 on2 of7.wav	1	719
584	i 0.04 on3 of7.wav	1	1399
585	i 0.04 on4 of7.wav	1	1802
586	i 0.04 on5 of7.wav	2	730
587	i 0.04 on6 of7.wav	1	718
588	i 0.04 on7 of7.wav	1	1810
589	i 0.06 on1 of7r.wav	2	2132
590	i 0.06 on2 of7.wav	1	1491
591	i 0.06 on3 of7.wav	2	743
592	i 0.06 on4 of7.wav	1	1170
593	i 0.06 on5 of7.wav	2	613
594	i 0.06 on6 of7.wav	2	1588
595	i 0.06 on7 of7.wav	1	1191
596	i 0.08 on1 of7r.wav	2	450
597	i 0.08 on2 of7.wav	2	2564
598	i 0.08 on3 of7.wav	2	880
599	i 0.08 on4 of7.wav	2	1181
600	i 0.08 on5 of7.wav	2	1790
601	i 0.08 on6 of7.wav	1	691
602	i 0.08 on7 of7.wav	1	2632
603	i 0.12 on1 of7r.wav	2	859
604	i 0.12 on2 of7.wav	1	1868
605	i 0.12 on3 of7.wav	1	845
606	i 0.12 on4 of7.wav	1	1115
607	i 0.12 on5 of7.wav	2	928
608	i 0.12 on6 of7.wav	1	1640
609	i 0.12 on7 of7.wav	1	976
610	i 0.14 on1 of7r.wav	2	630
611	i 0.14 on2 of7.wav	2	2890
612	i 0.14 on3 of7.wav	2	685
613	i 0.14 on4 of7.wav	2	1253
614	i 0.14 on5 of7.wav	1	679
615	i 0.14 on6 of7.wav	1	1037
616	i 0.14 on7 of7.wav	1	1405
617	i 0.16 on1 of7r.wav	2	534
618	i 0.16 on2 of7.wav	2	828
619	i 0.16 on3 of7.wav	2	1206
620	i 0.16 on4 of7.wav	2	1015
621	i 0.16 on5 of7.wav	1	1291
622	i 0.16 on6 of7.wav	1	1168
623	i 0.16 on7 of7.wav	1	1322
624	i 0.18 on1 of7r.wav	2	1103
625	i 0.18 on2 of7.wav	2	1004
626	i 0.18 on3 of7.wav	2	755
627	i 0.18 on4 of7.wav	1	1465
628	i 0.18 on5 of7.wav	1	910
629	i 0.18 on6 of7.wav	1	576
630	i 0.18 on7 of7.wav	1	776
