# Supplementary material for: Effects of stimulus duration and vowel quality in cross-linguistic categorical perception of pitch directions
Source: PLoS One. 2017 Jul 3;12(7):e0180656. doi: 10.1371/journal.pone.0180656 (PMC5495489; doi:10.1371/journal.pone.0180656)
Supplement: S1 Table — (ZIP) [file pone.0180656.s001.zip › supporting information/Raw data/eprime_id_CHINESE/sub14idfalling.csv]

List2	stim1	Slide3.RESP	Slide3.RT
1	a 0.1 on1 of1.wav	1	737
2	a 0.1 on1 of2.wav	1	645
3	a 0.1 on1 of3.wav	1	802
4	a 0.1 on1 of4.wav	1	774
5	a 0.1 on1 of5.wav	2	1110
6	a 0.1 on1 of6.wav	2	530
7	a 0.1 on1 of7.wav	2	621
8	a 0.2 on1 of1.wav	1	795
9	a 0.2 on1 of2.wav	1	1362
10	a 0.2 on1 of3.wav	2	692
11	a 0.2 on1 of4.wav	2	1649
12	a 0.2 on1 of5.wav	2	692
13	a 0.2 on1 of6.wav	2	665
14	a 0.2 on1 of7.wav	2	530
15	a 0.04 on1 of1.wav	1	720
16	a 0.04 on1 of2.wav	1	590
17	a 0.04 on1 of3.wav	2	582
18	a 0.04 on1 of4.wav	2	516
19	a 0.04 on1 of5.wav	1	832
20	a 0.04 on1 of6.wav	2	1171
21	a 0.04 on1 of7.wav	1	759
22	a 0.06 on1 of1.wav	1	647
23	a 0.06 on1 of2.wav	1	671
24	a 0.06 on1 of3.wav	1	693
25	a 0.06 on1 of4.wav	1	834
26	a 0.06 on1 of5.wav	2	385
27	a 0.06 on1 of6.wav	2	736
28	a 0.06 on1 of7.wav	1	632
29	a 0.08 on1 of1.wav	1	619
30	a 0.08 on1 of2.wav	1	640
31	a 0.08 on1 of3.wav	1	836
32	a 0.08 on1 of4.wav	1	671
33	a 0.08 on1 of5.wav	1	581
34	a 0.08 on1 of6.wav	1	894
35	a 0.08 on1 of7.wav	2	1052
36	a 0.12 on1 of1.wav	1	584
37	a 0.12 on1 of2.wav	1	452
38	a 0.12 on1 of3.wav	1	540
39	a 0.12 on1 of4.wav	2	1143
40	a 0.12 on1 of5.wav	2	771
41	a 0.12 on1 of6.wav	1	756
42	a 0.12 on1 of7.wav	2	973
43	a 0.14 on1 of1.wav	1	690
44	a 0.14 on1 of2.wav	1	538
45	a 0.14 on1 of3.wav	1	613
46	a 0.14 on1 of4.wav	1	919
47	a 0.14 on1 of5.wav	2	692
48	a 0.14 on1 of6.wav	2	1303
49	a 0.14 on1 of7.wav	2	3924
50	a 0.16 on1 of1.wav	1	618
51	a 0.16 on1 of2.wav	1	752
52	a 0.16 on1 of3.wav	1	864
53	a 0.16 on1 of4.wav	2	783
54	a 0.16 on1 of5.wav	2	1348
55	a 0.16 on1 of6.wav	2	984
56	a 0.16 on1 of7.wav	2	626
57	a 0.18 on1 of1.wav	1	662
58	a 0.18 on1 of2.wav	1	603
59	a 0.18 on1 of3.wav	1	532
60	a 0.18 on1 of4.wav	2	1276
61	a 0.18 on1 of5.wav	2	890
62	a 0.18 on1 of6.wav	2	644
63	a 0.18 on1 of7.wav	2	551
64	i 0.1 on1 of1.wav	1	2247
65	i 0.1 on1 of2.wav	2	588
66	i 0.1 on1 of3.wav	2	404
67	i 0.1 on1 of4.wav	2	436
68	i 0.1 on1 of5.wav	2	849
69	i 0.1 on1 of6.wav	2	405
70	i 0.1 on1 of7.wav	2	623
71	i 0.2 on1 of1.wav	1	812
72	i 0.2 on1 of2.wav	1	665
73	i 0.2 on1 of3.wav	2	506
74	i 0.2 on1 of4.wav	2	635
75	i 0.2 on1 of5.wav	2	621
76	i 0.2 on1 of6.wav	2	1098
77	i 0.2 on1 of7.wav	2	638
78	i 0.04 on1 of1.wav	2	625
79	i 0.04 on1 of2.wav	2	1078
80	i 0.04 on1 of3.wav	2	535
81	i 0.04 on1 of4.wav	2	1085
82	i 0.04 on1 of5.wav	2	336
83	i 0.04 on1 of6.wav	2	579
84	i 0.04 on1 of7.wav	2	624
85	i 0.06 on1 of1.wav	2	1034
86	i 0.06 on1 of2.wav	2	453
87	i 0.06 on1 of3.wav	2	653
88	i 0.06 on1 of4.wav	2	1064
89	i 0.06 on1 of5.wav	2	512
90	i 0.06 on1 of6.wav	2	560
91	i 0.06 on1 of7.wav	2	497
92	i 0.08 on1 of1.wav	1	746
93	i 0.08 on1 of2.wav	2	427
94	i 0.08 on1 of3.wav	2	319
95	i 0.08 on1 of4.wav	1	983
96	i 0.08 on1 of5.wav	2	442
97	i 0.08 on1 of6.wav	2	389
98	i 0.08 on1 of7.wav	2	460
99	i 0.12 on1 of1.wav	1	1420
100	i 0.12 on1 of2.wav	1	694
101	i 0.12 on1 of3.wav	1	1958
102	i 0.12 on1 of4.wav	1	666
103	i 0.12 on1 of5.wav	2	530
104	i 0.12 on1 of6.wav	2	633
105	i 0.12 on1 of7.wav	2	698
106	i 0.14 on1 of1.wav	1	727
107	i 0.14 on1 of2.wav	1	664
108	i 0.14 on1 of3.wav	1	2962
109	i 0.14 on1 of4.wav	2	738
110	i 0.14 on1 of5.wav	2	609
111	i 0.14 on1 of6.wav	2	638
112	i 0.14 on1 of7.wav	2	563
113	i 0.16 on1 of1.wav	1	672
114	i 0.16 on1 of2.wav	1	756
115	i 0.16 on1 of3.wav	2	596
116	i 0.16 on1 of4.wav	2	1297
117	i 0.16 on1 of5.wav	2	350
118	i 0.16 on1 of6.wav	2	740
119	i 0.16 on1 of7.wav	2	632
120	i 0.18 on1 of1.wav	1	675
121	i 0.18 on1 of2.wav	2	744
122	i 0.18 on1 of3.wav	2	567
123	i 0.18 on1 of4.wav	2	903
124	i 0.18 on1 of5.wav	2	616
125	i 0.18 on1 of6.wav	2	453
126	i 0.18 on1 of7.wav	2	720
127	a 0.1 on1 of1.wav	1	521
128	a 0.1 on1 of2.wav	1	596
129	a 0.1 on1 of3.wav	1	664
130	a 0.1 on1 of4.wav	1	634
131	a 0.1 on1 of5.wav	1	692
132	a 0.1 on1 of6.wav	2	2384
133	a 0.1 on1 of7.wav	2	1725
134	a 0.2 on1 of1.wav	1	4162
135	a 0.2 on1 of2.wav	1	653
136	a 0.2 on1 of3.wav	1	537
137	a 0.2 on1 of4.wav	2	438
138	a 0.2 on1 of5.wav	2	529
139	a 0.2 on1 of6.wav	2	1073
140	a 0.2 on1 of7.wav	2	502
141	a 0.04 on1 of1.wav	1	641
142	a 0.04 on1 of2.wav	1	894
143	a 0.04 on1 of3.wav	1	1111
144	a 0.04 on1 of4.wav	1	603
145	a 0.04 on1 of5.wav	2	560
146	a 0.04 on1 of6.wav	1	1322
147	a 0.04 on1 of7.wav	2	2060
148	a 0.06 on1 of1.wav	1	2185
149	a 0.06 on1 of2.wav	2	524
150	a 0.06 on1 of3.wav	1	903
151	a 0.06 on1 of4.wav	1	920
152	a 0.06 on1 of5.wav	1	580
153	a 0.06 on1 of6.wav	1	1056
154	a 0.06 on1 of7.wav	1	474
155	a 0.08 on1 of1.wav	1	644
156	a 0.08 on1 of2.wav	1	620
157	a 0.08 on1 of3.wav	2	1183
158	a 0.08 on1 of4.wav	1	603
159	a 0.08 on1 of5.wav	1	1127
160	a 0.08 on1 of6.wav	2	901
161	a 0.08 on1 of7.wav	2	874
162	a 0.12 on1 of1.wav	1	642
163	a 0.12 on1 of2.wav	1	655
164	a 0.12 on1 of3.wav	1	1053
165	a 0.12 on1 of4.wav	1	722
166	a 0.12 on1 of5.wav	2	687
167	a 0.12 on1 of6.wav	2	1686
168	a 0.12 on1 of7.wav	1	2283
169	a 0.14 on1 of1.wav	1	688
170	a 0.14 on1 of2.wav	1	733
171	a 0.14 on1 of3.wav	1	555
172	a 0.14 on1 of4.wav	2	1010
173	a 0.14 on1 of5.wav	1	2600
174	a 0.14 on1 of6.wav	2	675
175	a 0.14 on1 of7.wav	2	611
176	a 0.16 on1 of1.wav	1	658
177	a 0.16 on1 of2.wav	1	771
178	a 0.16 on1 of3.wav	1	499
179	a 0.16 on1 of4.wav	2	1024
180	a 0.16 on1 of5.wav	1	883
181	a 0.16 on1 of6.wav	2	554
182	a 0.16 on1 of7.wav	2	570
183	a 0.18 on1 of1.wav	1	1199
184	a 0.18 on1 of2.wav	1	663
185	a 0.18 on1 of3.wav	1	809
186	a 0.18 on1 of4.wav	1	2108
187	a 0.18 on1 of5.wav	2	1091
188	a 0.18 on1 of6.wav	2	573
189	a 0.18 on1 of7.wav	2	574
190	i 0.1 on1 of1.wav	1	751
191	i 0.1 on1 of2.wav	1	829
192	i 0.1 on1 of3.wav	2	657
193	i 0.1 on1 of4.wav	2	546
194	i 0.1 on1 of5.wav	2	405
195	i 0.1 on1 of6.wav	2	529
196	i 0.1 on1 of7.wav	2	738
197	i 0.2 on1 of1.wav	1	682
198	i 0.2 on1 of2.wav	1	802
199	i 0.2 on1 of3.wav	2	856
200	i 0.2 on1 of4.wav	2	739
201	i 0.2 on1 of5.wav	2	493
202	i 0.2 on1 of6.wav	2	537
203	i 0.2 on1 of7.wav	2	554
204	i 0.04 on1 of1.wav	2	550
205	i 0.04 on1 of2.wav	2	719
206	i 0.04 on1 of3.wav	2	409
207	i 0.04 on1 of4.wav	2	501
208	i 0.04 on1 of5.wav	2	592
209	i 0.04 on1 of6.wav	2	467
210	i 0.04 on1 of7.wav	2	635
211	i 0.06 on1 of1.wav	2	478
212	i 0.06 on1 of2.wav	2	456
213	i 0.06 on1 of3.wav	2	1011
214	i 0.06 on1 of4.wav	2	444
215	i 0.06 on1 of5.wav	2	1202
216	i 0.06 on1 of6.wav	2	506
217	i 0.06 on1 of7.wav	2	947
218	i 0.08 on1 of1.wav	1	733
219	i 0.08 on1 of2.wav	2	690
220	i 0.08 on1 of3.wav	2	1981
221	i 0.08 on1 of4.wav	2	511
222	i 0.08 on1 of5.wav	2	1240
223	i 0.08 on1 of6.wav	2	650
224	i 0.08 on1 of7.wav	2	659
225	i 0.12 on1 of1.wav	1	671
226	i 0.12 on1 of2.wav	1	642
227	i 0.12 on1 of3.wav	2	507
228	i 0.12 on1 of4.wav	1	733
229	i 0.12 on1 of5.wav	2	938
230	i 0.12 on1 of6.wav	2	575
231	i 0.12 on1 of7.wav	2	496
232	i 0.14 on1 of1.wav	1	749
233	i 0.14 on1 of2.wav	1	2188
234	i 0.14 on1 of3.wav	2	1239
235	i 0.14 on1 of4.wav	2	682
236	i 0.14 on1 of5.wav	2	674
237	i 0.14 on1 of6.wav	2	527
238	i 0.14 on1 of7.wav	2	529
239	i 0.16 on1 of1.wav	1	598
240	i 0.16 on1 of2.wav	1	857
241	i 0.16 on1 of3.wav	1	797
242	i 0.16 on1 of4.wav	2	651
243	i 0.16 on1 of5.wav	2	568
244	i 0.16 on1 of6.wav	2	555
245	i 0.16 on1 of7.wav	2	529
246	i 0.18 on1 of1.wav	1	571
247	i 0.18 on1 of2.wav	1	638
248	i 0.18 on1 of3.wav	2	816
249	i 0.18 on1 of4.wav	2	793
250	i 0.18 on1 of5.wav	2	542
251	i 0.18 on1 of6.wav	2	739
252	i 0.18 on1 of7.wav	2	1129
253	a 0.1 on1 of1.wav	1	682
254	a 0.1 on1 of2.wav	1	1031
255	a 0.1 on1 of3.wav	1	817
256	a 0.1 on1 of4.wav	1	923
257	a 0.1 on1 of5.wav	2	1517
258	a 0.1 on1 of6.wav	2	525
259	a 0.1 on1 of7.wav	2	1363
260	a 0.2 on1 of1.wav	1	619
261	a 0.2 on1 of2.wav	1	831
262	a 0.2 on1 of3.wav	1	2324
263	a 0.2 on1 of4.wav	2	2215
264	a 0.2 on1 of5.wav	2	972
265	a 0.2 on1 of6.wav	2	1574
266	a 0.2 on1 of7.wav	2	711
267	a 0.04 on1 of1.wav	1	1088
268	a 0.04 on1 of2.wav	1	652
269	a 0.04 on1 of3.wav	1	843
270	a 0.04 on1 of4.wav	1	1155
271	a 0.04 on1 of5.wav	2	1630
272	a 0.04 on1 of6.wav	2	747
273	a 0.04 on1 of7.wav	1	525
274	a 0.06 on1 of1.wav	1	502
275	a 0.06 on1 of2.wav	1	703
276	a 0.06 on1 of3.wav	1	538
277	a 0.06 on1 of4.wav	1	749
278	a 0.06 on1 of5.wav	1	626
279	a 0.06 on1 of6.wav	2	851
280	a 0.06 on1 of7.wav	2	613
281	a 0.08 on1 of1.wav	1	2072
282	a 0.08 on1 of2.wav	1	696
283	a 0.08 on1 of3.wav	1	818
284	a 0.08 on1 of4.wav	1	922
285	a 0.08 on1 of5.wav	1	753
286	a 0.08 on1 of6.wav	2	601
287	a 0.08 on1 of7.wav	1	876
288	a 0.12 on1 of1.wav	1	741
289	a 0.12 on1 of2.wav	1	810
290	a 0.12 on1 of3.wav	1	702
291	a 0.12 on1 of4.wav	2	863
292	a 0.12 on1 of5.wav	2	926
293	a 0.12 on1 of6.wav	2	567
294	a 0.12 on1 of7.wav	2	1432
295	a 0.14 on1 of1.wav	1	832
296	a 0.14 on1 of2.wav	1	578
297	a 0.14 on1 of3.wav	1	1281
298	a 0.14 on1 of4.wav	1	1101
299	a 0.14 on1 of5.wav	2	2006
300	a 0.14 on1 of6.wav	1	834
301	a 0.14 on1 of7.wav	2	704
302	a 0.16 on1 of1.wav	1	597
303	a 0.16 on1 of2.wav	1	582
304	a 0.16 on1 of3.wav	1	618
305	a 0.16 on1 of4.wav	2	733
306	a 0.16 on1 of5.wav	2	610
307	a 0.16 on1 of6.wav	2	1336
308	a 0.16 on1 of7.wav	2	640
309	a 0.18 on1 of1.wav	1	639
310	a 0.18 on1 of2.wav	1	638
311	a 0.18 on1 of3.wav	1	643
312	a 0.18 on1 of4.wav	1	823
313	a 0.18 on1 of5.wav	2	1657
314	a 0.18 on1 of6.wav	2	815
315	a 0.18 on1 of7.wav	2	589
316	i 0.1 on1 of1.wav	1	586
317	i 0.1 on1 of2.wav	2	689
318	i 0.1 on1 of3.wav	2	625
319	i 0.1 on1 of4.wav	2	1217
320	i 0.1 on1 of5.wav	2	549
321	i 0.1 on1 of6.wav	2	600
322	i 0.1 on1 of7.wav	2	557
323	i 0.2 on1 of1.wav	1	706
324	i 0.2 on1 of2.wav	1	738
325	i 0.2 on1 of3.wav	2	566
326	i 0.2 on1 of4.wav	2	720
327	i 0.2 on1 of5.wav	2	567
328	i 0.2 on1 of6.wav	2	573
329	i 0.2 on1 of7.wav	2	515
330	i 0.04 on1 of1.wav	1	762
331	i 0.04 on1 of2.wav	2	421
332	i 0.04 on1 of3.wav	2	384
333	i 0.04 on1 of4.wav	1	719
334	i 0.04 on1 of5.wav	2	479
335	i 0.04 on1 of6.wav	2	635
336	i 0.04 on1 of7.wav	2	499
337	i 0.06 on1 of1.wav	2	405
338	i 0.06 on1 of2.wav	2	538
339	i 0.06 on1 of3.wav	2	425
340	i 0.06 on1 of4.wav	2	451
341	i 0.06 on1 of5.wav	2	602
342	i 0.06 on1 of6.wav	2	503
343	i 0.06 on1 of7.wav	2	486
344	i 0.08 on1 of1.wav	1	645
345	i 0.08 on1 of2.wav	1	684
346	i 0.08 on1 of3.wav	2	510
347	i 0.08 on1 of4.wav	1	906
348	i 0.08 on1 of5.wav	2	656
349	i 0.08 on1 of6.wav	2	552
350	i 0.08 on1 of7.wav	1	759
351	i 0.12 on1 of1.wav	1	780
352	i 0.12 on1 of2.wav	1	867
353	i 0.12 on1 of3.wav	2	719
354	i 0.12 on1 of4.wav	1	589
355	i 0.12 on1 of5.wav	2	663
356	i 0.12 on1 of6.wav	2	432
357	i 0.12 on1 of7.wav	2	621
358	i 0.14 on1 of1.wav	1	670
359	i 0.14 on1 of2.wav	1	980
360	i 0.14 on1 of3.wav	2	658
361	i 0.14 on1 of4.wav	2	1273
362	i 0.14 on1 of5.wav	2	543
363	i 0.14 on1 of6.wav	2	530
364	i 0.14 on1 of7.wav	2	1066
365	i 0.16 on1 of1.wav	1	604
366	i 0.16 on1 of2.wav	1	1212
367	i 0.16 on1 of3.wav	1	696
368	i 0.16 on1 of4.wav	2	572
369	i 0.16 on1 of5.wav	2	1419
370	i 0.16 on1 of6.wav	2	638
371	i 0.16 on1 of7.wav	2	506
372	i 0.18 on1 of1.wav	1	588
373	i 0.18 on1 of2.wav	1	823
374	i 0.18 on1 of3.wav	2	1885
375	i 0.18 on1 of4.wav	2	674
376	i 0.18 on1 of5.wav	2	687
377	i 0.18 on1 of6.wav	2	466
378	i 0.18 on1 of7.wav	2	509
379	a 0.1 on1 of1.wav	1	1130
380	a 0.1 on1 of2.wav	1	752
381	a 0.1 on1 of3.wav	1	732
382	a 0.1 on1 of4.wav	2	394
383	a 0.1 on1 of5.wav	2	1205
384	a 0.1 on1 of6.wav	2	531
385	a 0.1 on1 of7.wav	1	1276
386	a 0.2 on1 of1.wav	1	511
387	a 0.2 on1 of2.wav	1	946
388	a 0.2 on1 of3.wav	1	672
389	a 0.2 on1 of4.wav	1	1150
390	a 0.2 on1 of5.wav	2	806
391	a 0.2 on1 of6.wav	2	475
392	a 0.2 on1 of7.wav	2	658
393	a 0.04 on1 of1.wav	1	1130
394	a 0.04 on1 of2.wav	1	819
395	a 0.04 on1 of3.wav	1	646
396	a 0.04 on1 of4.wav	1	655
397	a 0.04 on1 of5.wav	2	724
398	a 0.04 on1 of6.wav	1	859
399	a 0.04 on1 of7.wav	1	669
400	a 0.06 on1 of1.wav	1	685
401	a 0.06 on1 of2.wav	2	650
402	a 0.06 on1 of3.wav	1	956
403	a 0.06 on1 of4.wav	2	689
404	a 0.06 on1 of5.wav	1	773
405	a 0.06 on1 of6.wav	2	690
406	a 0.06 on1 of7.wav	2	1025
407	a 0.08 on1 of1.wav	1	709
408	a 0.08 on1 of2.wav	1	668
409	a 0.08 on1 of3.wav	2	891
410	a 0.08 on1 of4.wav	1	957
411	a 0.08 on1 of5.wav	2	1705
412	a 0.08 on1 of6.wav	2	902
413	a 0.08 on1 of7.wav	2	642
414	a 0.12 on1 of1.wav	1	565
415	a 0.12 on1 of2.wav	1	719
416	a 0.12 on1 of3.wav	1	854
417	a 0.12 on1 of4.wav	2	798
418	a 0.12 on1 of5.wav	2	2197
419	a 0.12 on1 of6.wav	2	2881
420	a 0.12 on1 of7.wav	2	1571
421	a 0.14 on1 of1.wav	1	1790
422	a 0.14 on1 of2.wav	1	558
423	a 0.14 on1 of3.wav	1	703
424	a 0.14 on1 of4.wav	1	1004
425	a 0.14 on1 of5.wav	2	790
426	a 0.14 on1 of6.wav	2	1363
427	a 0.14 on1 of7.wav	2	1333
428	a 0.16 on1 of1.wav	1	542
429	a 0.16 on1 of2.wav	1	631
430	a 0.16 on1 of3.wav	1	480
431	a 0.16 on1 of4.wav	2	361
432	a 0.16 on1 of5.wav	2	1495
433	a 0.16 on1 of6.wav	2	526
434	a 0.16 on1 of7.wav	2	1359
435	a 0.18 on1 of1.wav	1	637
436	a 0.18 on1 of2.wav	1	651
437	a 0.18 on1 of3.wav	1	1409
438	a 0.18 on1 of4.wav	1	1019
439	a 0.18 on1 of5.wav	2	822
440	a 0.18 on1 of6.wav	2	1417
441	a 0.18 on1 of7.wav	2	1182
442	i 0.1 on1 of1.wav	1	746
443	i 0.1 on1 of2.wav	1	810
444	i 0.1 on1 of3.wav	2	1213
445	i 0.1 on1 of4.wav	2	422
446	i 0.1 on1 of5.wav	2	506
447	i 0.1 on1 of6.wav	2	489
448	i 0.1 on1 of7.wav	2	571
449	i 0.2 on1 of1.wav	1	670
450	i 0.2 on1 of2.wav	1	1010
451	i 0.2 on1 of3.wav	2	978
452	i 0.2 on1 of4.wav	2	557
453	i 0.2 on1 of5.wav	2	677
454	i 0.2 on1 of6.wav	2	576
455	i 0.2 on1 of7.wav	2	651
456	i 0.04 on1 of1.wav	2	554
457	i 0.04 on1 of2.wav	2	531
458	i 0.04 on1 of3.wav	2	509
459	i 0.04 on1 of4.wav	2	915
460	i 0.04 on1 of5.wav	2	679
461	i 0.04 on1 of6.wav	2	382
462	i 0.04 on1 of7.wav	2	445
463	i 0.06 on1 of1.wav	2	1110
464	i 0.06 on1 of2.wav	2	608
465	i 0.06 on1 of3.wav	2	480
466	i 0.06 on1 of4.wav	2	1311
467	i 0.06 on1 of5.wav	2	409
468	i 0.06 on1 of6.wav	2	885
469	i 0.06 on1 of7.wav	2	675
470	i 0.08 on1 of1.wav	2	528
471	i 0.08 on1 of2.wav	2	458
472	i 0.08 on1 of3.wav	2	436
473	i 0.08 on1 of4.wav	2	2322
474	i 0.08 on1 of5.wav	2	441
475	i 0.08 on1 of6.wav	2	526
476	i 0.08 on1 of7.wav	2	620
477	i 0.12 on1 of1.wav	1	812
478	i 0.12 on1 of2.wav	1	681
479	i 0.12 on1 of3.wav	1	662
480	i 0.12 on1 of4.wav	2	635
481	i 0.12 on1 of5.wav	2	427
482	i 0.12 on1 of6.wav	2	1032
483	i 0.12 on1 of7.wav	2	376
484	i 0.14 on1 of1.wav	1	742
485	i 0.14 on1 of2.wav	1	825
486	i 0.14 on1 of3.wav	2	2456
487	i 0.14 on1 of4.wav	2	844
488	i 0.14 on1 of5.wav	2	835
489	i 0.14 on1 of6.wav	2	675
490	i 0.14 on1 of7.wav	2	363
491	i 0.16 on1 of1.wav	1	812
492	i 0.16 on1 of2.wav	1	1096
493	i 0.16 on1 of3.wav	1	838
494	i 0.16 on1 of4.wav	2	497
495	i 0.16 on1 of5.wav	2	626
496	i 0.16 on1 of6.wav	2	493
497	i 0.16 on1 of7.wav	2	621
498	i 0.18 on1 of1.wav	1	710
499	i 0.18 on1 of2.wav	1	622
500	i 0.18 on1 of3.wav	2	1697
501	i 0.18 on1 of4.wav	2	510
502	i 0.18 on1 of5.wav	2	519
503	i 0.18 on1 of6.wav	2	561
504	i 0.18 on1 of7.wav	2	555
505	a 0.1 on1 of1.wav	1	562
506	a 0.1 on1 of2.wav	1	745
507	a 0.1 on1 of3.wav	1	1838
508	a 0.1 on1 of4.wav	2	905
509	a 0.1 on1 of5.wav	1	857
510	a 0.1 on1 of6.wav	2	1187
511	a 0.1 on1 of7.wav	2	1183
512	a 0.2 on1 of1.wav	1	783
513	a 0.2 on1 of2.wav	1	632
514	a 0.2 on1 of3.wav	1	679
515	a 0.2 on1 of4.wav	2	643
516	a 0.2 on1 of5.wav	2	1657
517	a 0.2 on1 of6.wav	2	824
518	a 0.2 on1 of7.wav	2	638
519	a 0.04 on1 of1.wav	1	639
520	a 0.04 on1 of2.wav	1	823
521	a 0.04 on1 of3.wav	1	1241
522	a 0.04 on1 of4.wav	1	827
523	a 0.04 on1 of5.wav	2	631
524	a 0.04 on1 of6.wav	1	561
525	a 0.04 on1 of7.wav	2	417
526	a 0.06 on1 of1.wav	1	732
527	a 0.06 on1 of2.wav	1	1211
528	a 0.06 on1 of3.wav	2	433
529	a 0.06 on1 of4.wav	1	729
530	a 0.06 on1 of5.wav	2	1032
531	a 0.06 on1 of6.wav	1	754
532	a 0.06 on1 of7.wav	1	1036
533	a 0.08 on1 of1.wav	1	679
534	a 0.08 on1 of2.wav	1	547
535	a 0.08 on1 of3.wav	2	494
536	a 0.08 on1 of4.wav	1	818
537	a 0.08 on1 of5.wav	1	688
538	a 0.08 on1 of6.wav	2	942
539	a 0.08 on1 of7.wav	1	1090
540	a 0.12 on1 of1.wav	1	856
541	a 0.12 on1 of2.wav	1	760
542	a 0.12 on1 of3.wav	1	590
543	a 0.12 on1 of4.wav	1	691
544	a 0.12 on1 of5.wav	2	1197
545	a 0.12 on1 of6.wav	2	804
546	a 0.12 on1 of7.wav	2	883
547	a 0.14 on1 of1.wav	1	574
548	a 0.14 on1 of2.wav	1	621
549	a 0.14 on1 of3.wav	1	730
550	a 0.14 on1 of4.wav	1	856
551	a 0.14 on1 of5.wav	1	1164
552	a 0.14 on1 of6.wav	2	507
553	a 0.14 on1 of7.wav	2	613
554	a 0.16 on1 of1.wav	1	537
555	a 0.16 on1 of2.wav	1	1286
556	a 0.16 on1 of3.wav	1	635
557	a 0.16 on1 of4.wav	2	1411
558	a 0.16 on1 of5.wav	2	532
559	a 0.16 on1 of6.wav	2	603
560	a 0.16 on1 of7.wav	2	393
561	a 0.18 on1 of1.wav	1	670
562	a 0.18 on1 of2.wav	1	764
563	a 0.18 on1 of3.wav	1	980
564	a 0.18 on1 of4.wav	1	713
565	a 0.18 on1 of5.wav	2	669
566	a 0.18 on1 of6.wav	2	609
567	a 0.18 on1 of7.wav	2	616
568	i 0.1 on1 of1.wav	1	579
569	i 0.1 on1 of2.wav	1	863
570	i 0.1 on1 of3.wav	1	714
571	i 0.1 on1 of4.wav	2	607
572	i 0.1 on1 of5.wav	2	1122
573	i 0.1 on1 of6.wav	2	590
574	i 0.1 on1 of7.wav	2	683
575	i 0.2 on1 of1.wav	1	568
576	i 0.2 on1 of2.wav	1	839
577	i 0.2 on1 of3.wav	2	537
578	i 0.2 on1 of4.wav	2	516
579	i 0.2 on1 of5.wav	2	477
580	i 0.2 on1 of6.wav	2	636
581	i 0.2 on1 of7.wav	2	537
582	i 0.04 on1 of1.wav	2	1631
583	i 0.04 on1 of2.wav	2	425
584	i 0.04 on1 of3.wav	2	626
585	i 0.04 on1 of4.wav	2	489
586	i 0.04 on1 of5.wav	1	843
587	i 0.04 on1 of6.wav	2	475
588	i 0.04 on1 of7.wav	2	580
589	i 0.06 on1 of1.wav	2	575
590	i 0.06 on1 of2.wav	2	478
591	i 0.06 on1 of3.wav	2	616
592	i 0.06 on1 of4.wav	2	467
593	i 0.06 on1 of5.wav	2	511
594	i 0.06 on1 of6.wav	2	846
595	i 0.06 on1 of7.wav	2	940
596	i 0.08 on1 of1.wav	2	490
597	i 0.08 on1 of2.wav	1	3193
598	i 0.08 on1 of3.wav	2	589
599	i 0.08 on1 of4.wav	1	1632
600	i 0.08 on1 of5.wav	2	804
601	i 0.08 on1 of6.wav	2	493
602	i 0.08 on1 of7.wav	2	515
603	i 0.12 on1 of1.wav	1	567
604	i 0.12 on1 of2.wav	1	1887
605	i 0.12 on1 of3.wav	1	658
606	i 0.12 on1 of4.wav	2	574
607	i 0.12 on1 of5.wav	2	459
608	i 0.12 on1 of6.wav	2	531
609	i 0.12 on1 of7.wav	2	577
610	i 0.14 on1 of1.wav	1	707
611	i 0.14 on1 of2.wav	1	782
612	i 0.14 on1 of3.wav	2	524
613	i 0.14 on1 of4.wav	2	963
614	i 0.14 on1 of5.wav	2	529
615	i 0.14 on1 of6.wav	2	501
616	i 0.14 on1 of7.wav	2	552
617	i 0.16 on1 of1.wav	1	678
618	i 0.16 on1 of2.wav	1	642
619	i 0.16 on1 of3.wav	1	767
620	i 0.16 on1 of4.wav	2	975
621	i 0.16 on1 of5.wav	2	521
622	i 0.16 on1 of6.wav	2	964
623	i 0.16 on1 of7.wav	2	429
624	i 0.18 on1 of1.wav	1	636
625	i 0.18 on1 of2.wav	1	712
626	i 0.18 on1 of3.wav	2	592
627	i 0.18 on1 of4.wav	2	537
628	i 0.18 on1 of5.wav	2	450
629	i 0.18 on1 of6.wav	2	669
630	i 0.18 on1 of7.wav	2	539
