# Supplementary material for: Effects of stimulus duration and vowel quality in cross-linguistic categorical perception of pitch directions
Source: PLoS One. 2017 Jul 3;12(7):e0180656. doi: 10.1371/journal.pone.0180656 (PMC5495489; doi:10.1371/journal.pone.0180656)
Supplement: S1 Table — (ZIP) [file pone.0180656.s001.zip › supporting information/Raw data/eprime_id_CHINESE/sub14idrising.csv]

List2	stim1	Slide3.RESP	Slide3.RT
1	a 0.1 on1 of7r.wav	2	713
2	a 0.1 on2 of7.wav	2	702
3	a 0.1 on3 of7.wav	2	732
4	a 0.1 on4 of7.wav	1	664
5	a 0.1 on5 of7.wav	1	609
6	a 0.1 on6 of7.wav	1	1062
7	a 0.1 on7 of7.wav	1	769
8	a 0.2 on1 of7r.wav	2	968
9	a 0.2 on2 of7.wav	2	510
10	a 0.2 on3 of7.wav	2	524
11	a 0.2 on4 of7.wav	2	686
12	a 0.2 on5 of7.wav	2	801
13	a 0.2 on6 of7.wav	2	566
14	a 0.2 on7 of7.wav	2	660
15	a 0.04 on1 of7r.wav	1	629
16	a 0.04 on2 of7.wav	2	863
17	a 0.04 on3 of7.wav	1	599
18	a 0.04 on4 of7.wav	1	1427
19	a 0.04 on5 of7.wav	1	708
20	a 0.04 on6 of7.wav	1	789
21	a 0.04 on7 of7.wav	1	655
22	a 0.06 on1 of7r.wav	1	1458
23	a 0.06 on2 of7.wav	1	772
24	a 0.06 on3 of7.wav	1	884
25	a 0.06 on4 of7.wav	1	599
26	a 0.06 on5 of7.wav	1	1489
27	a 0.06 on6 of7.wav	1	1635
28	a 0.06 on7 of7.wav	1	940
29	a 0.08 on1 of7r.wav	2	1728
30	a 0.08 on2 of7.wav	1	522
31	a 0.08 on3 of7.wav	1	1887
32	a 0.08 on4 of7.wav	1	595
33	a 0.08 on5 of7.wav	2	1390
34	a 0.08 on6 of7.wav	1	640
35	a 0.08 on7 of7.wav	1	896
36	a 0.12 on1 of7r.wav	2	819
37	a 0.12 on2 of7.wav	2	553
38	a 0.12 on3 of7.wav	2	1319
39	a 0.12 on4 of7.wav	2	1177
40	a 0.12 on5 of7.wav	1	733
41	a 0.12 on6 of7.wav	1	1190
42	a 0.12 on7 of7.wav	2	576
43	a 0.14 on1 of7r.wav	2	600
44	a 0.14 on2 of7.wav	2	883
45	a 0.14 on3 of7.wav	2	816
46	a 0.14 on4 of7.wav	2	548
47	a 0.14 on5 of7.wav	2	770
48	a 0.14 on6 of7.wav	1	700
49	a 0.14 on7 of7.wav	2	898
50	a 0.16 on1 of7r.wav	2	490
51	a 0.16 on2 of7.wav	2	561
52	a 0.16 on3 of7.wav	2	577
53	a 0.16 on4 of7.wav	2	837
54	a 0.16 on5 of7.wav	1	920
55	a 0.16 on6 of7.wav	1	641
56	a 0.16 on7 of7.wav	1	2428
57	a 0.18 on1 of7r.wav	2	568
58	a 0.18 on2 of7.wav	2	625
59	a 0.18 on3 of7.wav	2	556
60	a 0.18 on4 of7.wav	1	1060
61	a 0.18 on5 of7.wav	2	1736
62	a 0.18 on6 of7.wav	1	869
63	a 0.18 on7 of7.wav	2	625
64	i 0.1 on1 of7r.wav	2	640
65	i 0.1 on2 of7.wav	2	2236
66	i 0.1 on3 of7.wav	1	475
67	i 0.1 on4 of7.wav	2	1418
68	i 0.1 on5 of7.wav	1	828
69	i 0.1 on6 of7.wav	1	795
70	i 0.1 on7 of7.wav	1	662
71	i 0.2 on1 of7r.wav	2	488
72	i 0.2 on2 of7.wav	2	574
73	i 0.2 on3 of7.wav	2	718
74	i 0.2 on4 of7.wav	2	737
75	i 0.2 on5 of7.wav	2	568
76	i 0.2 on6 of7.wav	1	764
77	i 0.2 on7 of7.wav	1	4072
78	i 0.04 on1 of7r.wav	1	764
79	i 0.04 on2 of7.wav	1	584
80	i 0.04 on3 of7.wav	1	1005
81	i 0.04 on4 of7.wav	1	501
82	i 0.04 on5 of7.wav	1	520
83	i 0.04 on6 of7.wav	1	752
84	i 0.04 on7 of7.wav	1	818
85	i 0.06 on1 of7r.wav	1	816
86	i 0.06 on2 of7.wav	1	608
87	i 0.06 on3 of7.wav	1	647
88	i 0.06 on4 of7.wav	1	691
89	i 0.06 on5 of7.wav	1	758
90	i 0.06 on6 of7.wav	1	730
91	i 0.06 on7 of7.wav	1	655
92	i 0.08 on1 of7r.wav	1	708
93	i 0.08 on2 of7.wav	1	769
94	i 0.08 on3 of7.wav	1	769
95	i 0.08 on4 of7.wav	1	2232
96	i 0.08 on5 of7.wav	1	522
97	i 0.08 on6 of7.wav	1	577
98	i 0.08 on7 of7.wav	1	598
99	i 0.12 on1 of7r.wav	2	686
100	i 0.12 on2 of7.wav	2	611
101	i 0.12 on3 of7.wav	2	1045
102	i 0.12 on4 of7.wav	1	1341
103	i 0.12 on5 of7.wav	1	744
104	i 0.12 on6 of7.wav	1	854
105	i 0.12 on7 of7.wav	1	1533
106	i 0.14 on1 of7r.wav	1	785
107	i 0.14 on2 of7.wav	2	1322
108	i 0.14 on3 of7.wav	2	511
109	i 0.14 on4 of7.wav	2	499
110	i 0.14 on5 of7.wav	1	965
111	i 0.14 on6 of7.wav	1	733
112	i 0.14 on7 of7.wav	1	566
113	i 0.16 on1 of7r.wav	2	478
114	i 0.16 on2 of7.wav	2	581
115	i 0.16 on3 of7.wav	2	831
116	i 0.16 on4 of7.wav	1	904
117	i 0.16 on5 of7.wav	1	785
118	i 0.16 on6 of7.wav	2	473
119	i 0.16 on7 of7.wav	1	678
120	i 0.18 on1 of7r.wav	2	453
121	i 0.18 on2 of7.wav	2	632
122	i 0.18 on3 of7.wav	2	521
123	i 0.18 on4 of7.wav	1	898
124	i 0.18 on5 of7.wav	2	620
125	i 0.18 on6 of7.wav	1	968
126	i 0.18 on7 of7.wav	2	576
127	a 0.1 on1 of7r.wav	2	821
128	a 0.1 on2 of7.wav	2	1156
129	a 0.1 on3 of7.wav	2	1505
130	a 0.1 on4 of7.wav	2	583
131	a 0.1 on5 of7.wav	1	632
132	a 0.1 on6 of7.wav	1	659
133	a 0.1 on7 of7.wav	1	2804
134	a 0.2 on1 of7r.wav	2	545
135	a 0.2 on2 of7.wav	2	482
136	a 0.2 on3 of7.wav	2	559
137	a 0.2 on4 of7.wav	2	504
138	a 0.2 on5 of7.wav	2	652
139	a 0.2 on6 of7.wav	2	485
140	a 0.2 on7 of7.wav	2	596
141	a 0.04 on1 of7r.wav	1	1682
142	a 0.04 on2 of7.wav	1	1428
143	a 0.04 on3 of7.wav	1	506
144	a 0.04 on4 of7.wav	1	671
145	a 0.04 on5 of7.wav	1	627
146	a 0.04 on6 of7.wav	1	965
147	a 0.04 on7 of7.wav	1	1249
148	a 0.06 on1 of7r.wav	2	1011
149	a 0.06 on2 of7.wav	1	1362
150	a 0.06 on3 of7.wav	1	698
151	a 0.06 on4 of7.wav	1	863
152	a 0.06 on5 of7.wav	1	564
153	a 0.06 on6 of7.wav	2	807
154	a 0.06 on7 of7.wav	1	514
155	a 0.08 on1 of7r.wav	2	1507
156	a 0.08 on2 of7.wav	1	608
157	a 0.08 on3 of7.wav	1	746
158	a 0.08 on4 of7.wav	1	2652
159	a 0.08 on5 of7.wav	1	1357
160	a 0.08 on6 of7.wav	2	720
161	a 0.08 on7 of7.wav	2	434
162	a 0.12 on1 of7r.wav	2	563
163	a 0.12 on2 of7.wav	1	995
164	a 0.12 on3 of7.wav	2	660
165	a 0.12 on4 of7.wav	1	1092
166	a 0.12 on5 of7.wav	1	688
167	a 0.12 on6 of7.wav	2	627
168	a 0.12 on7 of7.wav	2	458
169	a 0.14 on1 of7r.wav	2	691
170	a 0.14 on2 of7.wav	2	726
171	a 0.14 on3 of7.wav	2	1248
172	a 0.14 on4 of7.wav	1	914
173	a 0.14 on5 of7.wav	1	806
174	a 0.14 on6 of7.wav	1	725
175	a 0.14 on7 of7.wav	1	631
176	a 0.16 on1 of7r.wav	2	612
177	a 0.16 on2 of7.wav	2	493
178	a 0.16 on3 of7.wav	2	1817
179	a 0.16 on4 of7.wav	1	850
180	a 0.16 on5 of7.wav	2	452
181	a 0.16 on6 of7.wav	2	970
182	a 0.16 on7 of7.wav	2	625
183	a 0.18 on1 of7r.wav	2	653
184	a 0.18 on2 of7.wav	2	747
185	a 0.18 on3 of7.wav	2	626
186	a 0.18 on4 of7.wav	2	548
187	a 0.18 on5 of7.wav	2	2610
188	a 0.18 on6 of7.wav	2	426
189	a 0.18 on7 of7.wav	2	480
190	i 0.1 on1 of7r.wav	2	414
191	i 0.1 on2 of7.wav	2	379
192	i 0.1 on3 of7.wav	1	560
193	i 0.1 on4 of7.wav	1	1309
194	i 0.1 on5 of7.wav	1	753
195	i 0.1 on6 of7.wav	1	521
196	i 0.1 on7 of7.wav	2	514
197	i 0.2 on1 of7r.wav	2	841
198	i 0.2 on2 of7.wav	2	554
199	i 0.2 on3 of7.wav	2	400
200	i 0.2 on4 of7.wav	2	795
201	i 0.2 on5 of7.wav	2	583
202	i 0.2 on6 of7.wav	1	813
203	i 0.2 on7 of7.wav	2	611
204	i 0.04 on1 of7r.wav	1	591
205	i 0.04 on2 of7.wav	1	594
206	i 0.04 on3 of7.wav	1	493
207	i 0.04 on4 of7.wav	1	715
208	i 0.04 on5 of7.wav	1	560
209	i 0.04 on6 of7.wav	1	525
210	i 0.04 on7 of7.wav	2	914
211	i 0.06 on1 of7r.wav	2	366
212	i 0.06 on2 of7.wav	1	952
213	i 0.06 on3 of7.wav	1	915
214	i 0.06 on4 of7.wav	1	649
215	i 0.06 on5 of7.wav	1	681
216	i 0.06 on6 of7.wav	1	478
217	i 0.06 on7 of7.wav	1	493
218	i 0.08 on1 of7r.wav	1	2220
219	i 0.08 on2 of7.wav	1	732
220	i 0.08 on3 of7.wav	1	575
221	i 0.08 on4 of7.wav	1	672
222	i 0.08 on5 of7.wav	1	654
223	i 0.08 on6 of7.wav	1	768
224	i 0.08 on7 of7.wav	1	680
225	i 0.12 on1 of7r.wav	1	582
226	i 0.12 on2 of7.wav	1	802
227	i 0.12 on3 of7.wav	1	633
228	i 0.12 on4 of7.wav	2	597
229	i 0.12 on5 of7.wav	1	1229
230	i 0.12 on6 of7.wav	1	1955
231	i 0.12 on7 of7.wav	1	667
232	i 0.14 on1 of7r.wav	2	449
233	i 0.14 on2 of7.wav	2	1181
234	i 0.14 on3 of7.wav	2	740
235	i 0.14 on4 of7.wav	1	756
236	i 0.14 on5 of7.wav	2	565
237	i 0.14 on6 of7.wav	1	1323
238	i 0.14 on7 of7.wav	1	794
239	i 0.16 on1 of7r.wav	2	560
240	i 0.16 on2 of7.wav	2	497
241	i 0.16 on3 of7.wav	2	825
242	i 0.16 on4 of7.wav	2	603
243	i 0.16 on5 of7.wav	1	1057
244	i 0.16 on6 of7.wav	2	549
245	i 0.16 on7 of7.wav	1	1199
246	i 0.18 on1 of7r.wav	2	598
247	i 0.18 on2 of7.wav	2	537
248	i 0.18 on3 of7.wav	2	554
249	i 0.18 on4 of7.wav	2	881
250	i 0.18 on5 of7.wav	2	552
251	i 0.18 on6 of7.wav	1	828
252	i 0.18 on7 of7.wav	2	656
253	a 0.1 on1 of7r.wav	2	1940
254	a 0.1 on2 of7.wav	1	652
255	a 0.1 on3 of7.wav	2	617
256	a 0.1 on4 of7.wav	1	745
257	a 0.1 on5 of7.wav	1	899
258	a 0.1 on6 of7.wav	1	567
259	a 0.1 on7 of7.wav	1	786
260	a 0.2 on1 of7r.wav	2	622
261	a 0.2 on2 of7.wav	2	718
262	a 0.2 on3 of7.wav	2	566
263	a 0.2 on4 of7.wav	1	2017
264	a 0.2 on5 of7.wav	2	1170
265	a 0.2 on6 of7.wav	2	602
266	a 0.2 on7 of7.wav	2	472
267	a 0.04 on1 of7r.wav	1	572
268	a 0.04 on2 of7.wav	2	497
269	a 0.04 on3 of7.wav	2	913
270	a 0.04 on4 of7.wav	2	1612
271	a 0.04 on5 of7.wav	2	772
272	a 0.04 on6 of7.wav	1	653
273	a 0.04 on7 of7.wav	2	1549
274	a 0.06 on1 of7r.wav	1	647
275	a 0.06 on2 of7.wav	1	816
276	a 0.06 on3 of7.wav	1	726
277	a 0.06 on4 of7.wav	1	863
278	a 0.06 on5 of7.wav	1	648
279	a 0.06 on6 of7.wav	1	1386
280	a 0.06 on7 of7.wav	1	527
281	a 0.08 on1 of7r.wav	1	957
282	a 0.08 on2 of7.wav	1	1703
283	a 0.08 on3 of7.wav	2	1480
284	a 0.08 on4 of7.wav	2	658
285	a 0.08 on5 of7.wav	2	948
286	a 0.08 on6 of7.wav	1	532
287	a 0.08 on7 of7.wav	1	812
288	a 0.12 on1 of7r.wav	1	1187
289	a 0.12 on2 of7.wav	1	633
290	a 0.12 on3 of7.wav	2	562
291	a 0.12 on4 of7.wav	2	537
292	a 0.12 on5 of7.wav	1	4071
293	a 0.12 on6 of7.wav	1	740
294	a 0.12 on7 of7.wav	1	1539
295	a 0.14 on1 of7r.wav	1	870
296	a 0.14 on2 of7.wav	2	517
297	a 0.14 on3 of7.wav	2	556
298	a 0.14 on4 of7.wav	2	693
299	a 0.14 on5 of7.wav	2	837
300	a 0.14 on6 of7.wav	1	773
301	a 0.14 on7 of7.wav	1	699
302	a 0.16 on1 of7r.wav	2	542
303	a 0.16 on2 of7.wav	2	631
304	a 0.16 on3 of7.wav	2	1500
305	a 0.16 on4 of7.wav	2	1367
306	a 0.16 on5 of7.wav	2	732
307	a 0.16 on6 of7.wav	2	2349
308	a 0.16 on7 of7.wav	2	797
309	a 0.18 on1 of7r.wav	2	578
310	a 0.18 on2 of7.wav	2	636
311	a 0.18 on3 of7.wav	2	735
312	a 0.18 on4 of7.wav	2	831
313	a 0.18 on5 of7.wav	2	626
314	a 0.18 on6 of7.wav	2	560
315	a 0.18 on7 of7.wav	2	616
316	i 0.1 on1 of7r.wav	2	862
317	i 0.1 on2 of7.wav	1	1354
318	i 0.1 on3 of7.wav	1	661
319	i 0.1 on4 of7.wav	1	710
320	i 0.1 on5 of7.wav	1	586
321	i 0.1 on6 of7.wav	2	684
322	i 0.1 on7 of7.wav	1	583
323	i 0.2 on1 of7r.wav	2	652
324	i 0.2 on2 of7.wav	2	682
325	i 0.2 on3 of7.wav	2	633
326	i 0.2 on4 of7.wav	2	730
327	i 0.2 on5 of7.wav	2	675
328	i 0.2 on6 of7.wav	1	2007
329	i 0.2 on7 of7.wav	2	555
330	i 0.04 on1 of7r.wav	1	409
331	i 0.04 on2 of7.wav	1	884
332	i 0.04 on3 of7.wav	1	635
333	i 0.04 on4 of7.wav	1	769
334	i 0.04 on5 of7.wav	1	377
335	i 0.04 on6 of7.wav	1	517
336	i 0.04 on7 of7.wav	1	581
337	i 0.06 on1 of7r.wav	1	583
338	i 0.06 on2 of7.wav	2	2837
339	i 0.06 on3 of7.wav	1	739
340	i 0.06 on4 of7.wav	1	578
341	i 0.06 on5 of7.wav	1	573
342	i 0.06 on6 of7.wav	1	761
343	i 0.06 on7 of7.wav	1	1133
344	i 0.08 on1 of7r.wav	1	2325
345	i 0.08 on2 of7.wav	1	539
346	i 0.08 on3 of7.wav	1	565
347	i 0.08 on4 of7.wav	1	905
348	i 0.08 on5 of7.wav	1	1863
349	i 0.08 on6 of7.wav	1	575
350	i 0.08 on7 of7.wav	1	694
351	i 0.12 on1 of7r.wav	2	653
352	i 0.12 on2 of7.wav	1	924
353	i 0.12 on3 of7.wav	2	650
354	i 0.12 on4 of7.wav	1	1187
355	i 0.12 on5 of7.wav	1	629
356	i 0.12 on6 of7.wav	2	607
357	i 0.12 on7 of7.wav	2	708
358	i 0.14 on1 of7r.wav	2	440
359	i 0.14 on2 of7.wav	2	555
360	i 0.14 on3 of7.wav	1	885
361	i 0.14 on4 of7.wav	2	901
362	i 0.14 on5 of7.wav	1	845
363	i 0.14 on6 of7.wav	1	825
364	i 0.14 on7 of7.wav	2	1508
365	i 0.16 on1 of7r.wav	1	919
366	i 0.16 on2 of7.wav	2	650
367	i 0.16 on3 of7.wav	2	735
368	i 0.16 on4 of7.wav	2	476
369	i 0.16 on5 of7.wav	2	671
370	i 0.16 on6 of7.wav	2	504
371	i 0.16 on7 of7.wav	2	719
372	i 0.18 on1 of7r.wav	2	772
373	i 0.18 on2 of7.wav	2	593
374	i 0.18 on3 of7.wav	2	526
375	i 0.18 on4 of7.wav	2	1109
376	i 0.18 on5 of7.wav	2	580
377	i 0.18 on6 of7.wav	2	1629
378	i 0.18 on7 of7.wav	1	1357
379	a 0.1 on1 of7r.wav	2	452
380	a 0.1 on2 of7.wav	2	1252
381	a 0.1 on3 of7.wav	2	503
382	a 0.1 on4 of7.wav	1	741
383	a 0.1 on5 of7.wav	2	525
384	a 0.1 on6 of7.wav	1	1313
385	a 0.1 on7 of7.wav	2	1093
386	a 0.2 on1 of7r.wav	2	389
387	a 0.2 on2 of7.wav	2	495
388	a 0.2 on3 of7.wav	2	518
389	a 0.2 on4 of7.wav	2	690
390	a 0.2 on5 of7.wav	1	1379
391	a 0.2 on6 of7.wav	2	563
392	a 0.2 on7 of7.wav	2	515
393	a 0.04 on1 of7r.wav	1	662
394	a 0.04 on2 of7.wav	1	1198
395	a 0.04 on3 of7.wav	1	603
396	a 0.04 on4 of7.wav	1	620
397	a 0.04 on5 of7.wav	1	1214
398	a 0.04 on6 of7.wav	1	646
399	a 0.04 on7 of7.wav	1	742
400	a 0.06 on1 of7r.wav	1	683
401	a 0.06 on2 of7.wav	1	672
402	a 0.06 on3 of7.wav	2	1336
403	a 0.06 on4 of7.wav	1	723
404	a 0.06 on5 of7.wav	1	1249
405	a 0.06 on6 of7.wav	1	2007
406	a 0.06 on7 of7.wav	1	677
407	a 0.08 on1 of7r.wav	1	1901
408	a 0.08 on2 of7.wav	1	676
409	a 0.08 on3 of7.wav	1	583
410	a 0.08 on4 of7.wav	1	1042
411	a 0.08 on5 of7.wav	1	908
412	a 0.08 on6 of7.wav	1	559
413	a 0.08 on7 of7.wav	2	756
414	a 0.12 on1 of7r.wav	2	892
415	a 0.12 on2 of7.wav	1	603
416	a 0.12 on3 of7.wav	2	559
417	a 0.12 on4 of7.wav	1	642
418	a 0.12 on5 of7.wav	2	507
419	a 0.12 on6 of7.wav	2	943
420	a 0.12 on7 of7.wav	2	598
421	a 0.14 on1 of7r.wav	2	1571
422	a 0.14 on2 of7.wav	1	1690
423	a 0.14 on3 of7.wav	1	1792
424	a 0.14 on4 of7.wav	1	615
425	a 0.14 on5 of7.wav	1	539
426	a 0.14 on6 of7.wav	2	544
427	a 0.14 on7 of7.wav	1	793
428	a 0.16 on1 of7r.wav	2	591
429	a 0.16 on2 of7.wav	2	441
430	a 0.16 on3 of7.wav	2	1250
431	a 0.16 on4 of7.wav	1	898
432	a 0.16 on5 of7.wav	2	624
433	a 0.16 on6 of7.wav	2	662
434	a 0.16 on7 of7.wav	2	885
435	a 0.18 on1 of7r.wav	2	574
436	a 0.18 on2 of7.wav	2	556
437	a 0.18 on3 of7.wav	2	564
438	a 0.18 on4 of7.wav	2	633
439	a 0.18 on5 of7.wav	2	611
440	a 0.18 on6 of7.wav	2	625
441	a 0.18 on7 of7.wav	2	487
442	i 0.1 on1 of7r.wav	2	426
443	i 0.1 on2 of7.wav	2	1866
444	i 0.1 on3 of7.wav	2	2318
445	i 0.1 on4 of7.wav	1	722
446	i 0.1 on5 of7.wav	1	692
447	i 0.1 on6 of7.wav	2	1990
448	i 0.1 on7 of7.wav	1	717
449	i 0.2 on1 of7r.wav	2	677
450	i 0.2 on2 of7.wav	2	540
451	i 0.2 on3 of7.wav	2	570
452	i 0.2 on4 of7.wav	2	603
453	i 0.2 on5 of7.wav	2	505
454	i 0.2 on6 of7.wav	2	550
455	i 0.2 on7 of7.wav	1	1627
456	i 0.04 on1 of7r.wav	1	722
457	i 0.04 on2 of7.wav	1	646
458	i 0.04 on3 of7.wav	1	716
459	i 0.04 on4 of7.wav	1	814
460	i 0.04 on5 of7.wav	1	621
461	i 0.04 on6 of7.wav	1	601
462	i 0.04 on7 of7.wav	1	643
463	i 0.06 on1 of7r.wav	1	855
464	i 0.06 on2 of7.wav	1	684
465	i 0.06 on3 of7.wav	1	548
466	i 0.06 on4 of7.wav	1	612
467	i 0.06 on5 of7.wav	1	675
468	i 0.06 on6 of7.wav	1	957
469	i 0.06 on7 of7.wav	1	1990
470	i 0.08 on1 of7r.wav	1	700
471	i 0.08 on2 of7.wav	1	584
472	i 0.08 on3 of7.wav	1	651
473	i 0.08 on4 of7.wav	1	531
474	i 0.08 on5 of7.wav	1	623
475	i 0.08 on6 of7.wav	1	928
476	i 0.08 on7 of7.wav	1	735
477	i 0.12 on1 of7r.wav	1	1738
478	i 0.12 on2 of7.wav	2	607
479	i 0.12 on3 of7.wav	1	744
480	i 0.12 on4 of7.wav	1	655
481	i 0.12 on5 of7.wav	1	801
482	i 0.12 on6 of7.wav	1	656
483	i 0.12 on7 of7.wav	1	682
484	i 0.14 on1 of7r.wav	2	1617
485	i 0.14 on2 of7.wav	2	1088
486	i 0.14 on3 of7.wav	2	550
487	i 0.14 on4 of7.wav	2	551
488	i 0.14 on5 of7.wav	1	807
489	i 0.14 on6 of7.wav	1	1054
490	i 0.14 on7 of7.wav	2	940
491	i 0.16 on1 of7r.wav	2	648
492	i 0.16 on2 of7.wav	2	625
493	i 0.16 on3 of7.wav	2	599
494	i 0.16 on4 of7.wav	1	1003
495	i 0.16 on5 of7.wav	1	1238
496	i 0.16 on6 of7.wav	1	1146
497	i 0.16 on7 of7.wav	2	533
498	i 0.18 on1 of7r.wav	2	591
499	i 0.18 on2 of7.wav	2	454
500	i 0.18 on3 of7.wav	2	735
501	i 0.18 on4 of7.wav	2	690
502	i 0.18 on5 of7.wav	1	1101
503	i 0.18 on6 of7.wav	1	905
504	i 0.18 on7 of7.wav	2	1050
505	a 0.1 on1 of7r.wav	2	1195
506	a 0.1 on2 of7.wav	2	598
507	a 0.1 on3 of7.wav	1	651
508	a 0.1 on4 of7.wav	1	733
509	a 0.1 on5 of7.wav	1	631
510	a 0.1 on6 of7.wav	1	504
511	a 0.1 on7 of7.wav	1	592
512	a 0.2 on1 of7r.wav	2	670
513	a 0.2 on2 of7.wav	2	502
514	a 0.2 on3 of7.wav	2	521
515	a 0.2 on4 of7.wav	2	1192
516	a 0.2 on5 of7.wav	2	877
517	a 0.2 on6 of7.wav	2	607
518	a 0.2 on7 of7.wav	2	652
519	a 0.04 on1 of7r.wav	1	548
520	a 0.04 on2 of7.wav	1	593
521	a 0.04 on3 of7.wav	2	729
522	a 0.04 on4 of7.wav	1	1142
523	a 0.04 on5 of7.wav	1	598
524	a 0.04 on6 of7.wav	1	765
525	a 0.04 on7 of7.wav	2	1174
526	a 0.06 on1 of7r.wav	1	505
527	a 0.06 on2 of7.wav	1	761
528	a 0.06 on3 of7.wav	1	604
529	a 0.06 on4 of7.wav	1	513
530	a 0.06 on5 of7.wav	2	468
531	a 0.06 on6 of7.wav	1	883
532	a 0.06 on7 of7.wav	1	1285
533	a 0.08 on1 of7r.wav	2	628
534	a 0.08 on2 of7.wav	2	685
535	a 0.08 on3 of7.wav	1	563
536	a 0.08 on4 of7.wav	2	1121
537	a 0.08 on5 of7.wav	2	1092
538	a 0.08 on6 of7.wav	1	1037
539	a 0.08 on7 of7.wav	1	852
540	a 0.12 on1 of7r.wav	2	668
541	a 0.12 on2 of7.wav	2	617
542	a 0.12 on3 of7.wav	2	638
543	a 0.12 on4 of7.wav	1	725
544	a 0.12 on5 of7.wav	2	612
545	a 0.12 on6 of7.wav	2	476
546	a 0.12 on7 of7.wav	2	1095
547	a 0.14 on1 of7r.wav	2	606
548	a 0.14 on2 of7.wav	2	751
549	a 0.14 on3 of7.wav	2	809
550	a 0.14 on4 of7.wav	2	1286
551	a 0.14 on5 of7.wav	1	1343
552	a 0.14 on6 of7.wav	1	534
553	a 0.14 on7 of7.wav	1	661
554	a 0.16 on1 of7r.wav	2	607
555	a 0.16 on2 of7.wav	2	586
556	a 0.16 on3 of7.wav	2	1779
557	a 0.16 on4 of7.wav	2	630
558	a 0.16 on5 of7.wav	2	688
559	a 0.16 on6 of7.wav	2	848
560	a 0.16 on7 of7.wav	2	488
561	a 0.18 on1 of7r.wav	2	523
562	a 0.18 on2 of7.wav	2	621
563	a 0.18 on3 of7.wav	2	456
564	a 0.18 on4 of7.wav	1	983
565	a 0.18 on5 of7.wav	2	3442
566	a 0.18 on6 of7.wav	2	605
567	a 0.18 on7 of7.wav	2	560
568	i 0.1 on1 of7r.wav	1	830
569	i 0.1 on2 of7.wav	1	1418
570	i 0.1 on3 of7.wav	1	749
571	i 0.1 on4 of7.wav	2	1198
572	i 0.1 on5 of7.wav	1	810
573	i 0.1 on6 of7.wav	1	985
574	i 0.1 on7 of7.wav	1	551
575	i 0.2 on1 of7r.wav	2	501
576	i 0.2 on2 of7.wav	2	549
577	i 0.2 on3 of7.wav	2	649
578	i 0.2 on4 of7.wav	2	578
579	i 0.2 on5 of7.wav	2	975
580	i 0.2 on6 of7.wav	2	512
581	i 0.2 on7 of7.wav	2	536
582	i 0.04 on1 of7r.wav	1	739
583	i 0.04 on2 of7.wav	1	1286
584	i 0.04 on3 of7.wav	1	1282
585	i 0.04 on4 of7.wav	1	774
586	i 0.04 on5 of7.wav	1	1156
587	i 0.04 on6 of7.wav	1	549
588	i 0.04 on7 of7.wav	1	1051
589	i 0.06 on1 of7r.wav	1	894
590	i 0.06 on2 of7.wav	1	639
591	i 0.06 on3 of7.wav	1	683
592	i 0.06 on4 of7.wav	1	554
593	i 0.06 on5 of7.wav	1	565
594	i 0.06 on6 of7.wav	1	741
595	i 0.06 on7 of7.wav	1	842
596	i 0.08 on1 of7r.wav	1	686
597	i 0.08 on2 of7.wav	1	653
598	i 0.08 on3 of7.wav	1	562
599	i 0.08 on4 of7.wav	1	1183
600	i 0.08 on5 of7.wav	1	639
601	i 0.08 on6 of7.wav	1	571
602	i 0.08 on7 of7.wav	1	666
603	i 0.12 on1 of7r.wav	2	1181
604	i 0.12 on2 of7.wav	2	574
605	i 0.12 on3 of7.wav	2	650
606	i 0.12 on4 of7.wav	1	638
607	i 0.12 on5 of7.wav	1	825
608	i 0.12 on6 of7.wav	1	1395
609	i 0.12 on7 of7.wav	1	741
610	i 0.14 on1 of7r.wav	2	508
611	i 0.14 on2 of7.wav	2	478
612	i 0.14 on3 of7.wav	2	1022
613	i 0.14 on4 of7.wav	2	821
614	i 0.14 on5 of7.wav	1	937
615	i 0.14 on6 of7.wav	1	925
616	i 0.14 on7 of7.wav	1	662
617	i 0.16 on1 of7r.wav	2	633
618	i 0.16 on2 of7.wav	2	644
619	i 0.16 on3 of7.wav	2	518
620	i 0.16 on4 of7.wav	2	1872
621	i 0.16 on5 of7.wav	2	856
622	i 0.16 on6 of7.wav	2	730
623	i 0.16 on7 of7.wav	2	822
624	i 0.18 on1 of7r.wav	2	633
625	i 0.18 on2 of7.wav	2	513
626	i 0.18 on3 of7.wav	2	577
627	i 0.18 on4 of7.wav	2	426
628	i 0.18 on5 of7.wav	2	511
629	i 0.18 on6 of7.wav	2	567
630	i 0.18 on7 of7.wav	2	577
