# Supplementary material for: Effects of stimulus duration and vowel quality in cross-linguistic categorical perception of pitch directions
Source: PLoS One. 2017 Jul 3;12(7):e0180656. doi: 10.1371/journal.pone.0180656 (PMC5495489; doi:10.1371/journal.pone.0180656)
Supplement: S1 Table — (ZIP) [file pone.0180656.s001.zip › supporting information/Raw data/eprime_id_CHINESE/sub15idfalling.csv]

List2	stim1	Slide3.RESP	Slide3.RT
1	a 0.1 on1 of1.wav	1	848
2	a 0.1 on1 of2.wav	1	956
3	a 0.1 on1 of3.wav	2	471
4	a 0.1 on1 of4.wav	2	627
5	a 0.1 on1 of5.wav	2	606
6	a 0.1 on1 of6.wav	2	923
7	a 0.1 on1 of7.wav	2	639
8	a 0.2 on1 of1.wav	1	809
9	a 0.2 on1 of2.wav	1	1710
10	a 0.2 on1 of3.wav	2	1383
11	a 0.2 on1 of4.wav	1	699
12	a 0.2 on1 of5.wav	2	771
13	a 0.2 on1 of6.wav	2	671
14	a 0.2 on1 of7.wav	2	528
15	a 0.04 on1 of1.wav	1	1574
16	a 0.04 on1 of2.wav	1	752
17	a 0.04 on1 of3.wav	2	480
18	a 0.04 on1 of4.wav	2	1031
19	a 0.04 on1 of5.wav	1	1227
20	a 0.04 on1 of6.wav	1	1113
21	a 0.04 on1 of7.wav	2	1262
22	a 0.06 on1 of1.wav	2	696
23	a 0.06 on1 of2.wav	2	992
24	a 0.06 on1 of3.wav	2	596
25	a 0.06 on1 of4.wav	2	381
26	a 0.06 on1 of5.wav	1	867
27	a 0.06 on1 of6.wav	2	877
28	a 0.06 on1 of7.wav	2	2284
29	a 0.08 on1 of1.wav	1	1292
30	a 0.08 on1 of2.wav	1	768
31	a 0.08 on1 of3.wav	1	2094
32	a 0.08 on1 of4.wav	1	1057
33	a 0.08 on1 of5.wav	2	578
34	a 0.08 on1 of6.wav	2	825
35	a 0.08 on1 of7.wav	2	448
36	a 0.12 on1 of1.wav	1	940
37	a 0.12 on1 of2.wav	1	1115
38	a 0.12 on1 of3.wav	1	777
39	a 0.12 on1 of4.wav	1	726
40	a 0.12 on1 of5.wav	2	422
41	a 0.12 on1 of6.wav	2	576
42	a 0.12 on1 of7.wav	2	634
43	a 0.14 on1 of1.wav	1	897
44	a 0.14 on1 of2.wav	1	953
45	a 0.14 on1 of3.wav	1	1481
46	a 0.14 on1 of4.wav	2	480
47	a 0.14 on1 of5.wav	2	666
48	a 0.14 on1 of6.wav	2	788
49	a 0.14 on1 of7.wav	2	1218
50	a 0.16 on1 of1.wav	1	931
51	a 0.16 on1 of2.wav	1	826
52	a 0.16 on1 of3.wav	1	710
53	a 0.16 on1 of4.wav	1	1348
54	a 0.16 on1 of5.wav	2	2355
55	a 0.16 on1 of6.wav	2	810
56	a 0.16 on1 of7.wav	2	584
57	a 0.18 on1 of1.wav	1	1567
58	a 0.18 on1 of2.wav	1	681
59	a 0.18 on1 of3.wav	1	1178
60	a 0.18 on1 of4.wav	2	922
61	a 0.18 on1 of5.wav	2	1144
62	a 0.18 on1 of6.wav	2	593
63	a 0.18 on1 of7.wav	2	419
64	i 0.1 on1 of1.wav	1	1794
65	i 0.1 on1 of2.wav	1	815
66	i 0.1 on1 of3.wav	2	1313
67	i 0.1 on1 of4.wav	1	990
68	i 0.1 on1 of5.wav	2	1142
69	i 0.1 on1 of6.wav	2	833
70	i 0.1 on1 of7.wav	2	1342
71	i 0.2 on1 of1.wav	1	554
72	i 0.2 on1 of2.wav	1	674
73	i 0.2 on1 of3.wav	2	1365
74	i 0.2 on1 of4.wav	1	1279
75	i 0.2 on1 of5.wav	2	764
76	i 0.2 on1 of6.wav	2	1218
77	i 0.2 on1 of7.wav	2	707
78	i 0.04 on1 of1.wav	2	1768
79	i 0.04 on1 of2.wav	1	1454
80	i 0.04 on1 of3.wav	1	3946
81	i 0.04 on1 of4.wav	2	2024
82	i 0.04 on1 of5.wav	2	709
83	i 0.04 on1 of6.wav	2	2954
84	i 0.04 on1 of7.wav	2	838
85	i 0.06 on1 of1.wav	2	1500
86	i 0.06 on1 of2.wav	1	1385
87	i 0.06 on1 of3.wav	1	1059
88	i 0.06 on1 of4.wav	2	2600
89	i 0.06 on1 of5.wav	1	1553
90	i 0.06 on1 of6.wav	1	934
91	i 0.06 on1 of7.wav	2	2241
92	i 0.08 on1 of1.wav	2	1836
93	i 0.08 on1 of2.wav	2	626
94	i 0.08 on1 of3.wav	1	783
95	i 0.08 on1 of4.wav	1	1451
96	i 0.08 on1 of5.wav	1	1056
97	i 0.08 on1 of6.wav	2	477
98	i 0.08 on1 of7.wav	2	763
99	i 0.12 on1 of1.wav	1	635
100	i 0.12 on1 of2.wav	1	837
101	i 0.12 on1 of3.wav	1	1278
102	i 0.12 on1 of4.wav	1	2510
103	i 0.12 on1 of5.wav	2	1093
104	i 0.12 on1 of6.wav	2	3198
105	i 0.12 on1 of7.wav	2	710
106	i 0.14 on1 of1.wav	1	913
107	i 0.14 on1 of2.wav	1	738
108	i 0.14 on1 of3.wav	1	897
109	i 0.14 on1 of4.wav	2	745
110	i 0.14 on1 of5.wav	2	1302
111	i 0.14 on1 of6.wav	2	894
112	i 0.14 on1 of7.wav	2	849
113	i 0.16 on1 of1.wav	1	713
114	i 0.16 on1 of2.wav	1	843
115	i 0.16 on1 of3.wav	1	1172
116	i 0.16 on1 of4.wav	1	1660
117	i 0.16 on1 of5.wav	2	894
118	i 0.16 on1 of6.wav	2	625
119	i 0.16 on1 of7.wav	2	757
120	i 0.18 on1 of1.wav	1	503
121	i 0.18 on1 of2.wav	1	2371
122	i 0.18 on1 of3.wav	1	761
123	i 0.18 on1 of4.wav	2	1726
124	i 0.18 on1 of5.wav	2	2766
125	i 0.18 on1 of6.wav	2	591
126	i 0.18 on1 of7.wav	2	551
127	a 0.1 on1 of1.wav	1	781
128	a 0.1 on1 of2.wav	1	1184
129	a 0.1 on1 of3.wav	2	840
130	a 0.1 on1 of4.wav	1	994
131	a 0.1 on1 of5.wav	1	621
132	a 0.1 on1 of6.wav	2	943
133	a 0.1 on1 of7.wav	2	463
134	a 0.2 on1 of1.wav	1	677
135	a 0.2 on1 of2.wav	1	679
136	a 0.2 on1 of3.wav	2	1084
137	a 0.2 on1 of4.wav	2	3327
138	a 0.2 on1 of5.wav	2	362
139	a 0.2 on1 of6.wav	2	834
140	a 0.2 on1 of7.wav	2	527
141	a 0.04 on1 of1.wav	1	1175
142	a 0.04 on1 of2.wav	1	931
143	a 0.04 on1 of3.wav	1	2604
144	a 0.04 on1 of4.wav	2	2333
145	a 0.04 on1 of5.wav	2	1126
146	a 0.04 on1 of6.wav	2	6127
147	a 0.04 on1 of7.wav	2	524
148	a 0.06 on1 of1.wav	2	468
149	a 0.06 on1 of2.wav	2	1550
150	a 0.06 on1 of3.wav	2	791
151	a 0.06 on1 of4.wav	2	1526
152	a 0.06 on1 of5.wav	1	730
153	a 0.06 on1 of6.wav	1	1618
154	a 0.06 on1 of7.wav	2	600
155	a 0.08 on1 of1.wav	1	830
156	a 0.08 on1 of2.wav	1	1253
157	a 0.08 on1 of3.wav	2	713
158	a 0.08 on1 of4.wav	2	777
159	a 0.08 on1 of5.wav	2	800
160	a 0.08 on1 of6.wav	2	1183
161	a 0.08 on1 of7.wav	1	598
162	a 0.12 on1 of1.wav	1	981
163	a 0.12 on1 of2.wav	1	760
164	a 0.12 on1 of3.wav	2	3407
165	a 0.12 on1 of4.wav	2	1174
166	a 0.12 on1 of5.wav	2	503
167	a 0.12 on1 of6.wav	2	861
168	a 0.12 on1 of7.wav	2	1129
169	a 0.14 on1 of1.wav	1	1175
170	a 0.14 on1 of2.wav	1	847
171	a 0.14 on1 of3.wav	1	892
172	a 0.14 on1 of4.wav	2	1962
173	a 0.14 on1 of5.wav	2	1007
174	a 0.14 on1 of6.wav	2	694
175	a 0.14 on1 of7.wav	2	1027
176	a 0.16 on1 of1.wav	1	688
177	a 0.16 on1 of2.wav	1	1374
178	a 0.16 on1 of3.wav	2	4275
179	a 0.16 on1 of4.wav	2	351
180	a 0.16 on1 of5.wav	2	677
181	a 0.16 on1 of6.wav	2	718
182	a 0.16 on1 of7.wav	2	564
183	a 0.18 on1 of1.wav	1	755
184	a 0.18 on1 of2.wav	2	1671
185	a 0.18 on1 of3.wav	2	876
186	a 0.18 on1 of4.wav	2	873
187	a 0.18 on1 of5.wav	2	544
188	a 0.18 on1 of6.wav	2	677
189	a 0.18 on1 of7.wav	2	726
190	i 0.1 on1 of1.wav	1	550
191	i 0.1 on1 of2.wav	1	1616
192	i 0.1 on1 of3.wav	2	1063
193	i 0.1 on1 of4.wav	2	659
194	i 0.1 on1 of5.wav	1	1004
195	i 0.1 on1 of6.wav	2	645
196	i 0.1 on1 of7.wav	2	1135
197	i 0.2 on1 of1.wav	1	698
198	i 0.2 on1 of2.wav	1	1812
199	i 0.2 on1 of3.wav	1	1831
200	i 0.2 on1 of4.wav	2	1075
201	i 0.2 on1 of5.wav	2	562
202	i 0.2 on1 of6.wav	2	879
203	i 0.2 on1 of7.wav	2	744
204	i 0.04 on1 of1.wav	1	2315
205	i 0.04 on1 of2.wav	1	736
206	i 0.04 on1 of3.wav	2	956
207	i 0.04 on1 of4.wav	2	1042
208	i 0.04 on1 of5.wav	1	950
209	i 0.04 on1 of6.wav	2	1924
210	i 0.04 on1 of7.wav	2	662
211	i 0.06 on1 of1.wav	2	558
212	i 0.06 on1 of2.wav	1	4151
213	i 0.06 on1 of3.wav	1	801
214	i 0.06 on1 of4.wav	1	1194
215	i 0.06 on1 of5.wav	1	1752
216	i 0.06 on1 of6.wav	1	1229
217	i 0.06 on1 of7.wav	1	4296
218	i 0.08 on1 of1.wav	1	2188
219	i 0.08 on1 of2.wav	2	640
220	i 0.08 on1 of3.wav	1	959
221	i 0.08 on1 of4.wav	1	730
222	i 0.08 on1 of5.wav	1	1065
223	i 0.08 on1 of6.wav	2	475
224	i 0.08 on1 of7.wav	1	2900
225	i 0.12 on1 of1.wav	1	576
226	i 0.12 on1 of2.wav	1	1301
227	i 0.12 on1 of3.wav	2	1443
228	i 0.12 on1 of4.wav	1	1620
229	i 0.12 on1 of5.wav	2	2119
230	i 0.12 on1 of6.wav	2	725
231	i 0.12 on1 of7.wav	2	932
232	i 0.14 on1 of1.wav	1	849
233	i 0.14 on1 of2.wav	1	766
234	i 0.14 on1 of3.wav	1	753
235	i 0.14 on1 of4.wav	1	1031
236	i 0.14 on1 of5.wav	2	1606
237	i 0.14 on1 of6.wav	2	485
238	i 0.14 on1 of7.wav	2	680
239	i 0.16 on1 of1.wav	1	1815
240	i 0.16 on1 of2.wav	1	736
241	i 0.16 on1 of3.wav	1	971
242	i 0.16 on1 of4.wav	1	1066
243	i 0.16 on1 of5.wav	2	664
244	i 0.16 on1 of6.wav	2	2820
245	i 0.16 on1 of7.wav	2	796
246	i 0.18 on1 of1.wav	1	676
247	i 0.18 on1 of2.wav	1	1025
248	i 0.18 on1 of3.wav	1	842
249	i 0.18 on1 of4.wav	2	735
250	i 0.18 on1 of5.wav	2	700
251	i 0.18 on1 of6.wav	2	735
252	i 0.18 on1 of7.wav	2	3602
253	a 0.1 on1 of1.wav	1	1069
254	a 0.1 on1 of2.wav	2	716
255	a 0.1 on1 of3.wav	2	717
256	a 0.1 on1 of4.wav	2	1116
257	a 0.1 on1 of5.wav	2	733
258	a 0.1 on1 of6.wav	2	543
259	a 0.1 on1 of7.wav	2	1005
260	a 0.2 on1 of1.wav	1	651
261	a 0.2 on1 of2.wav	1	852
262	a 0.2 on1 of3.wav	1	824
263	a 0.2 on1 of4.wav	2	1768
264	a 0.2 on1 of5.wav	2	654
265	a 0.2 on1 of6.wav	2	479
266	a 0.2 on1 of7.wav	2	547
267	a 0.04 on1 of1.wav	2	763
268	a 0.04 on1 of2.wav	1	1344
269	a 0.04 on1 of3.wav	1	1702
270	a 0.04 on1 of4.wav	1	1075
271	a 0.04 on1 of5.wav	2	769
272	a 0.04 on1 of6.wav	2	978
273	a 0.04 on1 of7.wav	1	677
274	a 0.06 on1 of1.wav	2	904
275	a 0.06 on1 of2.wav	2	571
276	a 0.06 on1 of3.wav	2	450
277	a 0.06 on1 of4.wav	1	972
278	a 0.06 on1 of5.wav	2	946
279	a 0.06 on1 of6.wav	2	1299
280	a 0.06 on1 of7.wav	2	520
281	a 0.08 on1 of1.wav	1	764
282	a 0.08 on1 of2.wav	1	1834
283	a 0.08 on1 of3.wav	1	1134
284	a 0.08 on1 of4.wav	2	3068
285	a 0.08 on1 of5.wav	2	612
286	a 0.08 on1 of6.wav	2	1086
287	a 0.08 on1 of7.wav	2	520
288	a 0.12 on1 of1.wav	1	819
289	a 0.12 on1 of2.wav	1	1075
290	a 0.12 on1 of3.wav	1	932
291	a 0.12 on1 of4.wav	2	887
292	a 0.12 on1 of5.wav	2	607
293	a 0.12 on1 of6.wav	2	842
294	a 0.12 on1 of7.wav	2	888
295	a 0.14 on1 of1.wav	1	1054
296	a 0.14 on1 of2.wav	1	722
297	a 0.14 on1 of3.wav	1	1149
298	a 0.14 on1 of4.wav	2	510
299	a 0.14 on1 of5.wav	2	844
300	a 0.14 on1 of6.wav	1	843
301	a 0.14 on1 of7.wav	2	721
302	a 0.16 on1 of1.wav	1	662
303	a 0.16 on1 of2.wav	1	674
304	a 0.16 on1 of3.wav	1	899
305	a 0.16 on1 of4.wav	2	650
306	a 0.16 on1 of5.wav	2	658
307	a 0.16 on1 of6.wav	2	524
308	a 0.16 on1 of7.wav	2	624
309	a 0.18 on1 of1.wav	1	747
310	a 0.18 on1 of2.wav	1	1364
311	a 0.18 on1 of3.wav	1	2238
312	a 0.18 on1 of4.wav	2	1470
313	a 0.18 on1 of5.wav	2	708
314	a 0.18 on1 of6.wav	2	395
315	a 0.18 on1 of7.wav	2	754
316	i 0.1 on1 of1.wav	1	607
317	i 0.1 on1 of2.wav	1	642
318	i 0.1 on1 of3.wav	1	645
319	i 0.1 on1 of4.wav	2	774
320	i 0.1 on1 of5.wav	2	715
321	i 0.1 on1 of6.wav	2	548
322	i 0.1 on1 of7.wav	2	445
323	i 0.2 on1 of1.wav	1	622
324	i 0.2 on1 of2.wav	1	710
325	i 0.2 on1 of3.wav	2	680
326	i 0.2 on1 of4.wav	2	1759
327	i 0.2 on1 of5.wav	2	1643
328	i 0.2 on1 of6.wav	2	1019
329	i 0.2 on1 of7.wav	2	962
330	i 0.04 on1 of1.wav	2	509
331	i 0.04 on1 of2.wav	2	1191
332	i 0.04 on1 of3.wav	2	387
333	i 0.04 on1 of4.wav	2	479
334	i 0.04 on1 of5.wav	2	1879
335	i 0.04 on1 of6.wav	1	3319
336	i 0.04 on1 of7.wav	1	2022
337	i 0.06 on1 of1.wav	2	1155
338	i 0.06 on1 of2.wav	2	572
339	i 0.06 on1 of3.wav	2	702
340	i 0.06 on1 of4.wav	2	1007
341	i 0.06 on1 of5.wav	1	5199
342	i 0.06 on1 of6.wav	2	3367
343	i 0.06 on1 of7.wav	2	1016
344	i 0.08 on1 of1.wav	1	1560
345	i 0.08 on1 of2.wav	2	2029
346	i 0.08 on1 of3.wav	1	851
347	i 0.08 on1 of4.wav	1	1227
348	i 0.08 on1 of5.wav	2	608
349	i 0.08 on1 of6.wav	2	356
350	i 0.08 on1 of7.wav	2	503
351	i 0.12 on1 of1.wav	1	1467
352	i 0.12 on1 of2.wav	1	1617
353	i 0.12 on1 of3.wav	2	874
354	i 0.12 on1 of4.wav	1	888
355	i 0.12 on1 of5.wav	2	647
356	i 0.12 on1 of6.wav	2	399
357	i 0.12 on1 of7.wav	2	759
358	i 0.14 on1 of1.wav	1	1428
359	i 0.14 on1 of2.wav	1	902
360	i 0.14 on1 of3.wav	1	1089
361	i 0.14 on1 of4.wav	1	1636
362	i 0.14 on1 of5.wav	2	718
363	i 0.14 on1 of6.wav	2	603
364	i 0.14 on1 of7.wav	2	909
365	i 0.16 on1 of1.wav	1	684
366	i 0.16 on1 of2.wav	1	663
367	i 0.16 on1 of3.wav	1	703
368	i 0.16 on1 of4.wav	2	1544
369	i 0.16 on1 of5.wav	2	351
370	i 0.16 on1 of6.wav	2	1339
371	i 0.16 on1 of7.wav	2	437
372	i 0.18 on1 of1.wav	1	669
373	i 0.18 on1 of2.wav	1	731
374	i 0.18 on1 of3.wav	1	836
375	i 0.18 on1 of4.wav	2	734
376	i 0.18 on1 of5.wav	2	1111
377	i 0.18 on1 of6.wav	2	752
378	i 0.18 on1 of7.wav	2	1514
379	a 0.1 on1 of1.wav	1	842
380	a 0.1 on1 of2.wav	1	809
381	a 0.1 on1 of3.wav	1	756
382	a 0.1 on1 of4.wav	2	332
383	a 0.1 on1 of5.wav	2	486
384	a 0.1 on1 of6.wav	2	684
385	a 0.1 on1 of7.wav	2	604
386	a 0.2 on1 of1.wav	1	601
387	a 0.2 on1 of2.wav	1	665
388	a 0.2 on1 of3.wav	2	1239
389	a 0.2 on1 of4.wav	2	1194
390	a 0.2 on1 of5.wav	2	511
391	a 0.2 on1 of6.wav	1	1371
392	a 0.2 on1 of7.wav	2	404
393	a 0.04 on1 of1.wav	2	1137
394	a 0.04 on1 of2.wav	1	1777
395	a 0.04 on1 of3.wav	2	560
396	a 0.04 on1 of4.wav	1	837
397	a 0.04 on1 of5.wav	2	1560
398	a 0.04 on1 of6.wav	2	1115
399	a 0.04 on1 of7.wav	2	608
400	a 0.06 on1 of1.wav	1	984
401	a 0.06 on1 of2.wav	2	558
402	a 0.06 on1 of3.wav	2	921
403	a 0.06 on1 of4.wav	2	1898
404	a 0.06 on1 of5.wav	2	471
405	a 0.06 on1 of6.wav	2	1419
406	a 0.06 on1 of7.wav	2	1746
407	a 0.08 on1 of1.wav	1	876
408	a 0.08 on1 of2.wav	1	1157
409	a 0.08 on1 of3.wav	2	802
410	a 0.08 on1 of4.wav	1	707
411	a 0.08 on1 of5.wav	2	490
412	a 0.08 on1 of6.wav	2	1392
413	a 0.08 on1 of7.wav	2	1017
414	a 0.12 on1 of1.wav	1	726
415	a 0.12 on1 of2.wav	1	662
416	a 0.12 on1 of3.wav	2	908
417	a 0.12 on1 of4.wav	2	400
418	a 0.12 on1 of5.wav	2	551
419	a 0.12 on1 of6.wav	2	1337
420	a 0.12 on1 of7.wav	2	409
421	a 0.14 on1 of1.wav	1	1172
422	a 0.14 on1 of2.wav	1	795
423	a 0.14 on1 of3.wav	1	776
424	a 0.14 on1 of4.wav	2	655
425	a 0.14 on1 of5.wav	2	650
426	a 0.14 on1 of6.wav	2	680
427	a 0.14 on1 of7.wav	2	789
428	a 0.16 on1 of1.wav	1	847
429	a 0.16 on1 of2.wav	1	1161
430	a 0.16 on1 of3.wav	2	2279
431	a 0.16 on1 of4.wav	2	1059
432	a 0.16 on1 of5.wav	2	371
433	a 0.16 on1 of6.wav	2	935
434	a 0.16 on1 of7.wav	2	511
435	a 0.18 on1 of1.wav	1	771
436	a 0.18 on1 of2.wav	1	763
437	a 0.18 on1 of3.wav	2	1391
438	a 0.18 on1 of4.wav	2	1602
439	a 0.18 on1 of5.wav	2	626
440	a 0.18 on1 of6.wav	2	782
441	a 0.18 on1 of7.wav	2	1040
442	i 0.1 on1 of1.wav	1	825
443	i 0.1 on1 of2.wav	1	640
444	i 0.1 on1 of3.wav	2	671
445	i 0.1 on1 of4.wav	1	1923
446	i 0.1 on1 of5.wav	2	484
447	i 0.1 on1 of6.wav	2	881
448	i 0.1 on1 of7.wav	2	1734
449	i 0.2 on1 of1.wav	1	726
450	i 0.2 on1 of2.wav	1	976
451	i 0.2 on1 of3.wav	1	1018
452	i 0.2 on1 of4.wav	2	3469
453	i 0.2 on1 of5.wav	2	1253
454	i 0.2 on1 of6.wav	2	896
455	i 0.2 on1 of7.wav	2	990
456	i 0.04 on1 of1.wav	2	410
457	i 0.04 on1 of2.wav	2	1179
458	i 0.04 on1 of3.wav	2	1255
459	i 0.04 on1 of4.wav	2	1008
460	i 0.04 on1 of5.wav	2	855
461	i 0.04 on1 of6.wav	1	1063
462	i 0.04 on1 of7.wav	2	1614
463	i 0.06 on1 of1.wav	2	472
464	i 0.06 on1 of2.wav	2	2294
465	i 0.06 on1 of3.wav	1	1178
466	i 0.06 on1 of4.wav	2	968
467	i 0.06 on1 of5.wav	2	849
468	i 0.06 on1 of6.wav	2	979
469	i 0.06 on1 of7.wav	2	785
470	i 0.08 on1 of1.wav	1	7118
471	i 0.08 on1 of2.wav	1	2193
472	i 0.08 on1 of3.wav	1	3163
473	i 0.08 on1 of4.wav	2	497
474	i 0.08 on1 of5.wav	2	1657
475	i 0.08 on1 of6.wav	2	465
476	i 0.08 on1 of7.wav	2	684
477	i 0.12 on1 of1.wav	1	810
478	i 0.12 on1 of2.wav	1	443
479	i 0.12 on1 of3.wav	1	1083
480	i 0.12 on1 of4.wav	1	877
481	i 0.12 on1 of5.wav	2	479
482	i 0.12 on1 of6.wav	2	762
483	i 0.12 on1 of7.wav	2	888
484	i 0.14 on1 of1.wav	1	794
485	i 0.14 on1 of2.wav	1	875
486	i 0.14 on1 of3.wav	1	596
487	i 0.14 on1 of4.wav	1	1366
488	i 0.14 on1 of5.wav	2	826
489	i 0.14 on1 of6.wav	2	878
490	i 0.14 on1 of7.wav	2	735
491	i 0.16 on1 of1.wav	1	863
492	i 0.16 on1 of2.wav	1	760
493	i 0.16 on1 of3.wav	1	529
494	i 0.16 on1 of4.wav	2	683
495	i 0.16 on1 of5.wav	2	1719
496	i 0.16 on1 of6.wav	2	462
497	i 0.16 on1 of7.wav	2	979
498	i 0.18 on1 of1.wav	1	570
499	i 0.18 on1 of2.wav	1	1941
500	i 0.18 on1 of3.wav	1	934
501	i 0.18 on1 of4.wav	1	1012
502	i 0.18 on1 of5.wav	2	947
503	i 0.18 on1 of6.wav	2	613
504	i 0.18 on1 of7.wav	2	694
505	a 0.1 on1 of1.wav	1	916
506	a 0.1 on1 of2.wav	1	1042
507	a 0.1 on1 of3.wav	1	1128
508	a 0.1 on1 of4.wav	2	606
509	a 0.1 on1 of5.wav	2	1154
510	a 0.1 on1 of6.wav	2	489
511	a 0.1 on1 of7.wav	2	803
512	a 0.2 on1 of1.wav	1	762
513	a 0.2 on1 of2.wav	1	960
514	a 0.2 on1 of3.wav	2	1102
515	a 0.2 on1 of4.wav	2	695
516	a 0.2 on1 of5.wav	2	786
517	a 0.2 on1 of6.wav	2	889
518	a 0.2 on1 of7.wav	2	595
519	a 0.04 on1 of1.wav	2	833
520	a 0.04 on1 of2.wav	1	658
521	a 0.04 on1 of3.wav	2	620
522	a 0.04 on1 of4.wav	2	642
523	a 0.04 on1 of5.wav	1	869
524	a 0.04 on1 of6.wav	1	4644
525	a 0.04 on1 of7.wav	2	1193
526	a 0.06 on1 of1.wav	2	834
527	a 0.06 on1 of2.wav	1	1661
528	a 0.06 on1 of3.wav	2	2151
529	a 0.06 on1 of4.wav	2	1066
530	a 0.06 on1 of5.wav	2	655
531	a 0.06 on1 of6.wav	2	348
532	a 0.06 on1 of7.wav	2	407
533	a 0.08 on1 of1.wav	1	954
534	a 0.08 on1 of2.wav	1	880
535	a 0.08 on1 of3.wav	2	1470
536	a 0.08 on1 of4.wav	2	1011
537	a 0.08 on1 of5.wav	2	1943
538	a 0.08 on1 of6.wav	2	664
539	a 0.08 on1 of7.wav	2	453
540	a 0.12 on1 of1.wav	1	656
541	a 0.12 on1 of2.wav	1	1036
542	a 0.12 on1 of3.wav	1	1001
543	a 0.12 on1 of4.wav	2	636
544	a 0.12 on1 of5.wav	2	752
545	a 0.12 on1 of6.wav	2	1300
546	a 0.12 on1 of7.wav	2	527
547	a 0.14 on1 of1.wav	1	727
548	a 0.14 on1 of2.wav	1	607
549	a 0.14 on1 of3.wav	1	1214
550	a 0.14 on1 of4.wav	2	1172
551	a 0.14 on1 of5.wav	2	439
552	a 0.14 on1 of6.wav	2	1558
553	a 0.14 on1 of7.wav	2	419
554	a 0.16 on1 of1.wav	1	663
555	a 0.16 on1 of2.wav	1	799
556	a 0.16 on1 of3.wav	1	1439
557	a 0.16 on1 of4.wav	2	1379
558	a 0.16 on1 of5.wav	2	544
559	a 0.16 on1 of6.wav	2	1055
560	a 0.16 on1 of7.wav	2	827
561	a 0.18 on1 of1.wav	1	685
562	a 0.18 on1 of2.wav	1	727
563	a 0.18 on1 of3.wav	2	922
564	a 0.18 on1 of4.wav	2	692
565	a 0.18 on1 of5.wav	2	859
566	a 0.18 on1 of6.wav	2	827
567	a 0.18 on1 of7.wav	2	765
568	i 0.1 on1 of1.wav	1	691
569	i 0.1 on1 of2.wav	1	896
570	i 0.1 on1 of3.wav	1	1339
571	i 0.1 on1 of4.wav	1	1673
572	i 0.1 on1 of5.wav	2	1849
573	i 0.1 on1 of6.wav	2	676
574	i 0.1 on1 of7.wav	2	1819
575	i 0.2 on1 of1.wav	1	614
576	i 0.2 on1 of2.wav	1	942
577	i 0.2 on1 of3.wav	1	1107
578	i 0.2 on1 of4.wav	2	2504
579	i 0.2 on1 of5.wav	2	756
580	i 0.2 on1 of6.wav	2	642
581	i 0.2 on1 of7.wav	2	580
582	i 0.04 on1 of1.wav	2	1047
583	i 0.04 on1 of2.wav	2	478
584	i 0.04 on1 of3.wav	2	482
585	i 0.04 on1 of4.wav	2	748
586	i 0.04 on1 of5.wav	2	1375
587	i 0.04 on1 of6.wav	2	627
588	i 0.04 on1 of7.wav	2	5702
589	i 0.06 on1 of1.wav	2	895
590	i 0.06 on1 of2.wav	2	708
591	i 0.06 on1 of3.wav	1	1303
592	i 0.06 on1 of4.wav	1	1035
593	i 0.06 on1 of5.wav	2	627
594	i 0.06 on1 of6.wav	1	1395
595	i 0.06 on1 of7.wav	2	2097
596	i 0.08 on1 of1.wav	2	763
597	i 0.08 on1 of2.wav	2	512
598	i 0.08 on1 of3.wav	1	899
599	i 0.08 on1 of4.wav	2	1647
600	i 0.08 on1 of5.wav	1	1697
601	i 0.08 on1 of6.wav	2	763
602	i 0.08 on1 of7.wav	1	2312
603	i 0.12 on1 of1.wav	1	740
604	i 0.12 on1 of2.wav	1	782
605	i 0.12 on1 of3.wav	1	1116
606	i 0.12 on1 of4.wav	1	967
607	i 0.12 on1 of5.wav	2	945
608	i 0.12 on1 of6.wav	2	705
609	i 0.12 on1 of7.wav	2	2079
610	i 0.14 on1 of1.wav	1	1623
611	i 0.14 on1 of2.wav	1	776
612	i 0.14 on1 of3.wav	1	834
613	i 0.14 on1 of4.wav	1	976
614	i 0.14 on1 of5.wav	2	641
615	i 0.14 on1 of6.wav	2	1083
616	i 0.14 on1 of7.wav	2	592
617	i 0.16 on1 of1.wav	1	590
618	i 0.16 on1 of2.wav	1	762
619	i 0.16 on1 of3.wav	1	1165
620	i 0.16 on1 of4.wav	2	1801
621	i 0.16 on1 of5.wav	2	683
622	i 0.16 on1 of6.wav	2	2251
623	i 0.16 on1 of7.wav	2	576
624	i 0.18 on1 of1.wav	1	599
625	i 0.18 on1 of2.wav	1	845
626	i 0.18 on1 of3.wav	1	600
627	i 0.18 on1 of4.wav	2	1239
628	i 0.18 on1 of5.wav	2	610
629	i 0.18 on1 of6.wav	2	732
630	i 0.18 on1 of7.wav	2	1779
