# Supplementary material for: Effects of stimulus duration and vowel quality in cross-linguistic categorical perception of pitch directions
Source: PLoS One. 2017 Jul 3;12(7):e0180656. doi: 10.1371/journal.pone.0180656 (PMC5495489; doi:10.1371/journal.pone.0180656)
Supplement: S1 Table — (ZIP) [file pone.0180656.s001.zip › supporting information/Raw data/eprime_id_CHINESE/sub15idrising.csv]

List2	stim1	Slide3.RESP	Slide3.RT
1	a 0.1 on1 of7r.wav	1	720
2	a 0.1 on2 of7.wav	2	697
3	a 0.1 on3 of7.wav	2	687
4	a 0.1 on4 of7.wav	2	1363
5	a 0.1 on5 of7.wav	1	958
6	a 0.1 on6 of7.wav	1	530
7	a 0.1 on7 of7.wav	1	925
8	a 0.2 on1 of7r.wav	2	698
9	a 0.2 on2 of7.wav	2	1340
10	a 0.2 on3 of7.wav	1	1949
11	a 0.2 on4 of7.wav	2	1329
12	a 0.2 on5 of7.wav	1	1051
13	a 0.2 on6 of7.wav	1	1380
14	a 0.2 on7 of7.wav	1	525
15	a 0.04 on1 of7r.wav	2	941
16	a 0.04 on2 of7.wav	2	813
17	a 0.04 on3 of7.wav	2	904
18	a 0.04 on4 of7.wav	2	778
19	a 0.04 on5 of7.wav	2	570
20	a 0.04 on6 of7.wav	1	1517
21	a 0.04 on7 of7.wav	1	2014
22	a 0.06 on1 of7r.wav	2	745
23	a 0.06 on2 of7.wav	2	678
24	a 0.06 on3 of7.wav	2	789
25	a 0.06 on4 of7.wav	1	1286
26	a 0.06 on5 of7.wav	2	596
27	a 0.06 on6 of7.wav	2	1242
28	a 0.06 on7 of7.wav	1	847
29	a 0.08 on1 of7r.wav	2	833
30	a 0.08 on2 of7.wav	2	503
31	a 0.08 on3 of7.wav	2	778
32	a 0.08 on4 of7.wav	2	634
33	a 0.08 on5 of7.wav	1	717
34	a 0.08 on6 of7.wav	1	906
35	a 0.08 on7 of7.wav	2	1747
36	a 0.12 on1 of7r.wav	2	1445
37	a 0.12 on2 of7.wav	2	659
38	a 0.12 on3 of7.wav	2	673
39	a 0.12 on4 of7.wav	2	751
40	a 0.12 on5 of7.wav	1	705
41	a 0.12 on6 of7.wav	1	717
42	a 0.12 on7 of7.wav	1	957
43	a 0.14 on1 of7r.wav	2	942
44	a 0.14 on2 of7.wav	2	1308
45	a 0.14 on3 of7.wav	2	1075
46	a 0.14 on4 of7.wav	2	920
47	a 0.14 on5 of7.wav	1	890
48	a 0.14 on6 of7.wav	1	609
49	a 0.14 on7 of7.wav	1	1199
50	a 0.16 on1 of7r.wav	2	1660
51	a 0.16 on2 of7.wav	2	653
52	a 0.16 on3 of7.wav	1	1012
53	a 0.16 on4 of7.wav	1	1145
54	a 0.16 on5 of7.wav	1	577
55	a 0.16 on6 of7.wav	1	732
56	a 0.16 on7 of7.wav	1	666
57	a 0.18 on1 of7r.wav	2	999
58	a 0.18 on2 of7.wav	2	857
59	a 0.18 on3 of7.wav	2	1183
60	a 0.18 on4 of7.wav	1	1566
61	a 0.18 on5 of7.wav	1	695
62	a 0.18 on6 of7.wav	1	1236
63	a 0.18 on7 of7.wav	1	740
64	i 0.1 on1 of7r.wav	2	639
65	i 0.1 on2 of7.wav	1	989
66	i 0.1 on3 of7.wav	1	1093
67	i 0.1 on4 of7.wav	2	996
68	i 0.1 on5 of7.wav	1	1034
69	i 0.1 on6 of7.wav	1	1123
70	i 0.1 on7 of7.wav	1	870
71	i 0.2 on1 of7r.wav	2	1413
72	i 0.2 on2 of7.wav	2	661
73	i 0.2 on3 of7.wav	2	1402
74	i 0.2 on4 of7.wav	2	1830
75	i 0.2 on5 of7.wav	1	791
76	i 0.2 on6 of7.wav	1	602
77	i 0.2 on7 of7.wav	1	815
78	i 0.04 on1 of7r.wav	1	1328
79	i 0.04 on2 of7.wav	1	1554
80	i 0.04 on3 of7.wav	1	1158
81	i 0.04 on4 of7.wav	2	2210
82	i 0.04 on5 of7.wav	2	693
83	i 0.04 on6 of7.wav	1	1770
84	i 0.04 on7 of7.wav	2	694
85	i 0.06 on1 of7r.wav	2	902
86	i 0.06 on2 of7.wav	2	1049
87	i 0.06 on3 of7.wav	2	2903
88	i 0.06 on4 of7.wav	1	1850
89	i 0.06 on5 of7.wav	1	2127
90	i 0.06 on6 of7.wav	1	586
91	i 0.06 on7 of7.wav	2	1171
92	i 0.08 on1 of7r.wav	2	501
93	i 0.08 on2 of7.wav	2	881
94	i 0.08 on3 of7.wav	1	2897
95	i 0.08 on4 of7.wav	2	686
96	i 0.08 on5 of7.wav	1	1946
97	i 0.08 on6 of7.wav	1	1599
98	i 0.08 on7 of7.wav	1	2457
99	i 0.12 on1 of7r.wav	2	4074
100	i 0.12 on2 of7.wav	1	4477
101	i 0.12 on3 of7.wav	2	927
102	i 0.12 on4 of7.wav	1	1176
103	i 0.12 on5 of7.wav	1	697
104	i 0.12 on6 of7.wav	1	943
105	i 0.12 on7 of7.wav	1	1202
106	i 0.14 on1 of7r.wav	2	1167
107	i 0.14 on2 of7.wav	2	1859
108	i 0.14 on3 of7.wav	2	907
109	i 0.14 on4 of7.wav	1	1612
110	i 0.14 on5 of7.wav	1	899
111	i 0.14 on6 of7.wav	1	1096
112	i 0.14 on7 of7.wav	1	766
113	i 0.16 on1 of7r.wav	2	1402
114	i 0.16 on2 of7.wav	2	967
115	i 0.16 on3 of7.wav	2	1448
116	i 0.16 on4 of7.wav	1	2196
117	i 0.16 on5 of7.wav	1	1058
118	i 0.16 on6 of7.wav	1	1496
119	i 0.16 on7 of7.wav	1	1027
120	i 0.18 on1 of7r.wav	2	589
121	i 0.18 on2 of7.wav	2	1825
122	i 0.18 on3 of7.wav	2	1076
123	i 0.18 on4 of7.wav	1	940
124	i 0.18 on5 of7.wav	1	856
125	i 0.18 on6 of7.wav	1	1228
126	i 0.18 on7 of7.wav	1	954
127	a 0.1 on1 of7r.wav	2	557
128	a 0.1 on2 of7.wav	2	794
129	a 0.1 on3 of7.wav	2	607
130	a 0.1 on4 of7.wav	2	633
131	a 0.1 on5 of7.wav	2	602
132	a 0.1 on6 of7.wav	1	1026
133	a 0.1 on7 of7.wav	1	1205
134	a 0.2 on1 of7r.wav	2	637
135	a 0.2 on2 of7.wav	2	817
136	a 0.2 on3 of7.wav	2	665
137	a 0.2 on4 of7.wav	2	797
138	a 0.2 on5 of7.wav	2	1206
139	a 0.2 on6 of7.wav	1	644
140	a 0.2 on7 of7.wav	1	646
141	a 0.04 on1 of7r.wav	1	787
142	a 0.04 on2 of7.wav	2	1260
143	a 0.04 on3 of7.wav	2	895
144	a 0.04 on4 of7.wav	2	605
145	a 0.04 on5 of7.wav	2	462
146	a 0.04 on6 of7.wav	2	1822
147	a 0.04 on7 of7.wav	2	5949
148	a 0.06 on1 of7r.wav	2	457
149	a 0.06 on2 of7.wav	2	751
150	a 0.06 on3 of7.wav	2	624
151	a 0.06 on4 of7.wav	1	840
152	a 0.06 on5 of7.wav	2	731
153	a 0.06 on6 of7.wav	2	450
154	a 0.06 on7 of7.wav	1	941
155	a 0.08 on1 of7r.wav	2	1170
156	a 0.08 on2 of7.wav	2	1378
157	a 0.08 on3 of7.wav	2	749
158	a 0.08 on4 of7.wav	1	894
159	a 0.08 on5 of7.wav	2	592
160	a 0.08 on6 of7.wav	1	605
161	a 0.08 on7 of7.wav	1	786
162	a 0.12 on1 of7r.wav	2	1306
163	a 0.12 on2 of7.wav	2	375
164	a 0.12 on3 of7.wav	2	1285
165	a 0.12 on4 of7.wav	2	1641
166	a 0.12 on5 of7.wav	2	2707
167	a 0.12 on6 of7.wav	1	912
168	a 0.12 on7 of7.wav	1	742
169	a 0.14 on1 of7r.wav	1	851
170	a 0.14 on2 of7.wav	2	796
171	a 0.14 on3 of7.wav	2	566
172	a 0.14 on4 of7.wav	1	1220
173	a 0.14 on5 of7.wav	1	1076
174	a 0.14 on6 of7.wav	1	718
175	a 0.14 on7 of7.wav	1	2112
176	a 0.16 on1 of7r.wav	2	1657
177	a 0.16 on2 of7.wav	2	713
178	a 0.16 on3 of7.wav	2	2743
179	a 0.16 on4 of7.wav	1	1875
180	a 0.16 on5 of7.wav	1	914
181	a 0.16 on6 of7.wav	1	865
182	a 0.16 on7 of7.wav	1	2506
183	a 0.18 on1 of7r.wav	2	918
184	a 0.18 on2 of7.wav	2	968
185	a 0.18 on3 of7.wav	2	957
186	a 0.18 on4 of7.wav	1	1221
187	a 0.18 on5 of7.wav	2	713
188	a 0.18 on6 of7.wav	1	634
189	a 0.18 on7 of7.wav	1	727
190	i 0.1 on1 of7r.wav	2	1003
191	i 0.1 on2 of7.wav	2	1342
192	i 0.1 on3 of7.wav	2	831
193	i 0.1 on4 of7.wav	2	2475
194	i 0.1 on5 of7.wav	1	1092
195	i 0.1 on6 of7.wav	1	1493
196	i 0.1 on7 of7.wav	1	1503
197	i 0.2 on1 of7r.wav	2	977
198	i 0.2 on2 of7.wav	2	1092
199	i 0.2 on3 of7.wav	2	889
200	i 0.2 on4 of7.wav	1	1994
201	i 0.2 on5 of7.wav	1	706
202	i 0.2 on6 of7.wav	1	835
203	i 0.2 on7 of7.wav	1	2559
204	i 0.04 on1 of7r.wav	1	858
205	i 0.04 on2 of7.wav	1	1054
206	i 0.04 on3 of7.wav	2	1596
207	i 0.04 on4 of7.wav	1	1876
208	i 0.04 on5 of7.wav	2	575
209	i 0.04 on6 of7.wav	2	2151
210	i 0.04 on7 of7.wav	1	1096
211	i 0.06 on1 of7r.wav	1	906
212	i 0.06 on2 of7.wav	1	1075
213	i 0.06 on3 of7.wav	2	850
214	i 0.06 on4 of7.wav	1	1777
215	i 0.06 on5 of7.wav	1	957
216	i 0.06 on6 of7.wav	2	1352
217	i 0.06 on7 of7.wav	1	885
218	i 0.08 on1 of7r.wav	2	2507
219	i 0.08 on2 of7.wav	2	511
220	i 0.08 on3 of7.wav	2	1099
221	i 0.08 on4 of7.wav	2	1097
222	i 0.08 on5 of7.wav	1	1351
223	i 0.08 on6 of7.wav	2	786
224	i 0.08 on7 of7.wav	2	2467
225	i 0.12 on1 of7r.wav	2	928
226	i 0.12 on2 of7.wav	2	579
227	i 0.12 on3 of7.wav	2	883
228	i 0.12 on4 of7.wav	1	814
229	i 0.12 on5 of7.wav	1	732
230	i 0.12 on6 of7.wav	1	528
231	i 0.12 on7 of7.wav	1	1234
232	i 0.14 on1 of7r.wav	2	1811
233	i 0.14 on2 of7.wav	2	1137
234	i 0.14 on3 of7.wav	1	1085
235	i 0.14 on4 of7.wav	1	1626
236	i 0.14 on5 of7.wav	1	771
237	i 0.14 on6 of7.wav	1	964
238	i 0.14 on7 of7.wav	1	604
239	i 0.16 on1 of7r.wav	2	765
240	i 0.16 on2 of7.wav	2	926
241	i 0.16 on3 of7.wav	2	1360
242	i 0.16 on4 of7.wav	1	1930
243	i 0.16 on5 of7.wav	1	542
244	i 0.16 on6 of7.wav	1	835
245	i 0.16 on7 of7.wav	1	1381
246	i 0.18 on1 of7r.wav	2	859
247	i 0.18 on2 of7.wav	2	978
248	i 0.18 on3 of7.wav	2	1830
249	i 0.18 on4 of7.wav	1	836
250	i 0.18 on5 of7.wav	1	818
251	i 0.18 on6 of7.wav	1	1032
252	i 0.18 on7 of7.wav	2	3834
253	a 0.1 on1 of7r.wav	2	788
254	a 0.1 on2 of7.wav	2	745
255	a 0.1 on3 of7.wav	2	766
256	a 0.1 on4 of7.wav	2	1446
257	a 0.1 on5 of7.wav	2	824
258	a 0.1 on6 of7.wav	1	772
259	a 0.1 on7 of7.wav	1	766
260	a 0.2 on1 of7r.wav	2	2119
261	a 0.2 on2 of7.wav	1	837
262	a 0.2 on3 of7.wav	2	813
263	a 0.2 on4 of7.wav	1	891
264	a 0.2 on5 of7.wav	1	1120
265	a 0.2 on6 of7.wav	1	721
266	a 0.2 on7 of7.wav	1	1953
267	a 0.04 on1 of7r.wav	2	499
268	a 0.04 on2 of7.wav	2	605
269	a 0.04 on3 of7.wav	2	623
270	a 0.04 on4 of7.wav	2	1553
271	a 0.04 on5 of7.wav	2	1050
272	a 0.04 on6 of7.wav	2	1477
273	a 0.04 on7 of7.wav	1	941
274	a 0.06 on1 of7r.wav	2	1241
275	a 0.06 on2 of7.wav	1	1475
276	a 0.06 on3 of7.wav	2	592
277	a 0.06 on4 of7.wav	2	1987
278	a 0.06 on5 of7.wav	2	734
279	a 0.06 on6 of7.wav	2	513
280	a 0.06 on7 of7.wav	1	1398
281	a 0.08 on1 of7r.wav	2	674
282	a 0.08 on2 of7.wav	2	1227
283	a 0.08 on3 of7.wav	2	858
284	a 0.08 on4 of7.wav	2	681
285	a 0.08 on5 of7.wav	2	462
286	a 0.08 on6 of7.wav	1	955
287	a 0.08 on7 of7.wav	2	1931
288	a 0.12 on1 of7r.wav	2	977
289	a 0.12 on2 of7.wav	2	988
290	a 0.12 on3 of7.wav	2	832
291	a 0.12 on4 of7.wav	1	838
292	a 0.12 on5 of7.wav	1	1439
293	a 0.12 on6 of7.wav	1	1843
294	a 0.12 on7 of7.wav	1	871
295	a 0.14 on1 of7r.wav	2	1555
296	a 0.14 on2 of7.wav	2	1522
297	a 0.14 on3 of7.wav	2	1809
298	a 0.14 on4 of7.wav	2	1743
299	a 0.14 on5 of7.wav	1	556
300	a 0.14 on6 of7.wav	1	1016
301	a 0.14 on7 of7.wav	2	411
302	a 0.16 on1 of7r.wav	2	694
303	a 0.16 on2 of7.wav	2	509
304	a 0.16 on3 of7.wav	2	1392
305	a 0.16 on4 of7.wav	2	993
306	a 0.16 on5 of7.wav	1	2298
307	a 0.16 on6 of7.wav	1	578
308	a 0.16 on7 of7.wav	1	718
309	a 0.18 on1 of7r.wav	2	1172
310	a 0.18 on2 of7.wav	2	1766
311	a 0.18 on3 of7.wav	2	925
312	a 0.18 on4 of7.wav	2	4929
313	a 0.18 on5 of7.wav	1	1117
314	a 0.18 on6 of7.wav	1	1044
315	a 0.18 on7 of7.wav	1	903
316	i 0.1 on1 of7r.wav	2	712
317	i 0.1 on2 of7.wav	2	808
318	i 0.1 on3 of7.wav	1	1122
319	i 0.1 on4 of7.wav	1	693
320	i 0.1 on5 of7.wav	2	694
321	i 0.1 on6 of7.wav	1	793
322	i 0.1 on7 of7.wav	1	838
323	i 0.2 on1 of7r.wav	2	1451
324	i 0.2 on2 of7.wav	2	821
325	i 0.2 on3 of7.wav	2	1201
326	i 0.2 on4 of7.wav	2	694
327	i 0.2 on5 of7.wav	1	975
328	i 0.2 on6 of7.wav	1	984
329	i 0.2 on7 of7.wav	1	882
330	i 0.04 on1 of7r.wav	2	1917
331	i 0.04 on2 of7.wav	1	1493
332	i 0.04 on3 of7.wav	2	747
333	i 0.04 on4 of7.wav	1	758
334	i 0.04 on5 of7.wav	1	4731
335	i 0.04 on6 of7.wav	2	1889
336	i 0.04 on7 of7.wav	2	4565
337	i 0.06 on1 of7r.wav	2	1400
338	i 0.06 on2 of7.wav	2	849
339	i 0.06 on3 of7.wav	2	1927
340	i 0.06 on4 of7.wav	2	2190
341	i 0.06 on5 of7.wav	2	746
342	i 0.06 on6 of7.wav	2	1604
343	i 0.06 on7 of7.wav	2	1576
344	i 0.08 on1 of7r.wav	2	3143
345	i 0.08 on2 of7.wav	2	1528
346	i 0.08 on3 of7.wav	2	1934
347	i 0.08 on4 of7.wav	2	680
348	i 0.08 on5 of7.wav	2	619
349	i 0.08 on6 of7.wav	1	787
350	i 0.08 on7 of7.wav	1	1855
351	i 0.12 on1 of7r.wav	2	987
352	i 0.12 on2 of7.wav	2	573
353	i 0.12 on3 of7.wav	2	1315
354	i 0.12 on4 of7.wav	2	1579
355	i 0.12 on5 of7.wav	1	1115
356	i 0.12 on6 of7.wav	1	1268
357	i 0.12 on7 of7.wav	1	1954
358	i 0.14 on1 of7r.wav	2	846
359	i 0.14 on2 of7.wav	2	1508
360	i 0.14 on3 of7.wav	2	3079
361	i 0.14 on4 of7.wav	1	511
362	i 0.14 on5 of7.wav	1	1299
363	i 0.14 on6 of7.wav	1	1204
364	i 0.14 on7 of7.wav	1	676
365	i 0.16 on1 of7r.wav	2	1149
366	i 0.16 on2 of7.wav	2	1037
367	i 0.16 on3 of7.wav	2	1147
368	i 0.16 on4 of7.wav	2	701
369	i 0.16 on5 of7.wav	2	521
370	i 0.16 on6 of7.wav	1	956
371	i 0.16 on7 of7.wav	1	1142
372	i 0.18 on1 of7r.wav	2	964
373	i 0.18 on2 of7.wav	2	834
374	i 0.18 on3 of7.wav	2	706
375	i 0.18 on4 of7.wav	2	2342
376	i 0.18 on5 of7.wav	1	598
377	i 0.18 on6 of7.wav	1	753
378	i 0.18 on7 of7.wav	1	858
379	a 0.1 on1 of7r.wav	2	798
380	a 0.1 on2 of7.wav	2	696
381	a 0.1 on3 of7.wav	2	819
382	a 0.1 on4 of7.wav	2	1119
383	a 0.1 on5 of7.wav	1	1599
384	a 0.1 on6 of7.wav	1	874
385	a 0.1 on7 of7.wav	1	901
386	a 0.2 on1 of7r.wav	2	3025
387	a 0.2 on2 of7.wav	2	1105
388	a 0.2 on3 of7.wav	2	980
389	a 0.2 on4 of7.wav	2	2081
390	a 0.2 on5 of7.wav	1	999
391	a 0.2 on6 of7.wav	1	970
392	a 0.2 on7 of7.wav	1	902
393	a 0.04 on1 of7r.wav	2	633
394	a 0.04 on2 of7.wav	2	5765
395	a 0.04 on3 of7.wav	2	730
396	a 0.04 on4 of7.wav	2	824
397	a 0.04 on5 of7.wav	2	580
398	a 0.04 on6 of7.wav	2	1488
399	a 0.04 on7 of7.wav	2	769
400	a 0.06 on1 of7r.wav	2	1195
401	a 0.06 on2 of7.wav	1	1575
402	a 0.06 on3 of7.wav	2	1263
403	a 0.06 on4 of7.wav	1	2306
404	a 0.06 on5 of7.wav	1	967
405	a 0.06 on6 of7.wav	1	1583
406	a 0.06 on7 of7.wav	1	2140
407	a 0.08 on1 of7r.wav	2	1373
408	a 0.08 on2 of7.wav	2	777
409	a 0.08 on3 of7.wav	2	988
410	a 0.08 on4 of7.wav	2	1044
411	a 0.08 on5 of7.wav	1	658
412	a 0.08 on6 of7.wav	1	1566
413	a 0.08 on7 of7.wav	2	2877
414	a 0.12 on1 of7r.wav	2	851
415	a 0.12 on2 of7.wav	2	641
416	a 0.12 on3 of7.wav	2	725
417	a 0.12 on4 of7.wav	1	901
418	a 0.12 on5 of7.wav	2	1254
419	a 0.12 on6 of7.wav	2	795
420	a 0.12 on7 of7.wav	1	827
421	a 0.14 on1 of7r.wav	1	650
422	a 0.14 on2 of7.wav	2	577
423	a 0.14 on3 of7.wav	2	2627
424	a 0.14 on4 of7.wav	2	665
425	a 0.14 on5 of7.wav	1	1232
426	a 0.14 on6 of7.wav	1	730
427	a 0.14 on7 of7.wav	1	629
428	a 0.16 on1 of7r.wav	2	800
429	a 0.16 on2 of7.wav	2	714
430	a 0.16 on3 of7.wav	1	1008
431	a 0.16 on4 of7.wav	1	1730
432	a 0.16 on5 of7.wav	2	612
433	a 0.16 on6 of7.wav	1	739
434	a 0.16 on7 of7.wav	1	765
435	a 0.18 on1 of7r.wav	2	1095
436	a 0.18 on2 of7.wav	2	884
437	a 0.18 on3 of7.wav	2	959
438	a 0.18 on4 of7.wav	2	984
439	a 0.18 on5 of7.wav	1	906
440	a 0.18 on6 of7.wav	1	588
441	a 0.18 on7 of7.wav	1	844
442	i 0.1 on1 of7r.wav	2	716
443	i 0.1 on2 of7.wav	2	468
444	i 0.1 on3 of7.wav	1	1728
445	i 0.1 on4 of7.wav	1	751
446	i 0.1 on5 of7.wav	1	1514
447	i 0.1 on6 of7.wav	1	701
448	i 0.1 on7 of7.wav	2	942
449	i 0.2 on1 of7r.wav	2	1106
450	i 0.2 on2 of7.wav	2	531
451	i 0.2 on3 of7.wav	2	1015
452	i 0.2 on4 of7.wav	2	1344
453	i 0.2 on5 of7.wav	1	1152
454	i 0.2 on6 of7.wav	1	1085
455	i 0.2 on7 of7.wav	1	1110
456	i 0.04 on1 of7r.wav	2	542
457	i 0.04 on2 of7.wav	2	2180
458	i 0.04 on3 of7.wav	1	1436
459	i 0.04 on4 of7.wav	2	6719
460	i 0.04 on5 of7.wav	2	809
461	i 0.04 on6 of7.wav	2	2531
462	i 0.04 on7 of7.wav	2	1977
463	i 0.06 on1 of7r.wav	2	755
464	i 0.06 on2 of7.wav	1	524
465	i 0.06 on3 of7.wav	2	3085
466	i 0.06 on4 of7.wav	1	1251
467	i 0.06 on5 of7.wav	2	692
468	i 0.06 on6 of7.wav	1	982
469	i 0.06 on7 of7.wav	1	2485
470	i 0.08 on1 of7r.wav	2	1173
471	i 0.08 on2 of7.wav	2	926
472	i 0.08 on3 of7.wav	2	713
473	i 0.08 on4 of7.wav	2	1402
474	i 0.08 on5 of7.wav	1	1130
475	i 0.08 on6 of7.wav	1	1075
476	i 0.08 on7 of7.wav	1	1145
477	i 0.12 on1 of7r.wav	2	1993
478	i 0.12 on2 of7.wav	2	1768
479	i 0.12 on3 of7.wav	1	805
480	i 0.12 on4 of7.wav	2	2009
481	i 0.12 on5 of7.wav	1	1264
482	i 0.12 on6 of7.wav	1	1754
483	i 0.12 on7 of7.wav	1	713
484	i 0.14 on1 of7r.wav	2	1417
485	i 0.14 on2 of7.wav	2	1251
486	i 0.14 on3 of7.wav	2	1125
487	i 0.14 on4 of7.wav	2	647
488	i 0.14 on5 of7.wav	1	868
489	i 0.14 on6 of7.wav	1	778
490	i 0.14 on7 of7.wav	1	701
491	i 0.16 on1 of7r.wav	2	1568
492	i 0.16 on2 of7.wav	2	675
493	i 0.16 on3 of7.wav	2	1295
494	i 0.16 on4 of7.wav	2	2264
495	i 0.16 on5 of7.wav	1	491
496	i 0.16 on6 of7.wav	1	805
497	i 0.16 on7 of7.wav	1	1442
498	i 0.18 on1 of7r.wav	2	1345
499	i 0.18 on2 of7.wav	2	872
500	i 0.18 on3 of7.wav	2	1000
501	i 0.18 on4 of7.wav	1	3859
502	i 0.18 on5 of7.wav	1	684
503	i 0.18 on6 of7.wav	1	1162
504	i 0.18 on7 of7.wav	1	675
505	a 0.1 on1 of7r.wav	2	1134
506	a 0.1 on2 of7.wav	2	650
507	a 0.1 on3 of7.wav	2	2012
508	a 0.1 on4 of7.wav	2	757
509	a 0.1 on5 of7.wav	1	882
510	a 0.1 on6 of7.wav	2	1189
511	a 0.1 on7 of7.wav	1	1465
512	a 0.2 on1 of7r.wav	2	1930
513	a 0.2 on2 of7.wav	2	731
514	a 0.2 on3 of7.wav	2	907
515	a 0.2 on4 of7.wav	2	859
516	a 0.2 on5 of7.wav	1	706
517	a 0.2 on6 of7.wav	1	775
518	a 0.2 on7 of7.wav	1	566
519	a 0.04 on1 of7r.wav	2	5356
520	a 0.04 on2 of7.wav	2	1915
521	a 0.04 on3 of7.wav	2	600
522	a 0.04 on4 of7.wav	2	631
523	a 0.04 on5 of7.wav	2	1087
524	a 0.04 on6 of7.wav	2	951
525	a 0.04 on7 of7.wav	1	609
526	a 0.06 on1 of7r.wav	1	908
527	a 0.06 on2 of7.wav	1	2151
528	a 0.06 on3 of7.wav	1	1168
529	a 0.06 on4 of7.wav	1	4020
530	a 0.06 on5 of7.wav	2	499
531	a 0.06 on6 of7.wav	1	781
532	a 0.06 on7 of7.wav	2	568
533	a 0.08 on1 of7r.wav	2	1079
534	a 0.08 on2 of7.wav	1	976
535	a 0.08 on3 of7.wav	2	820
536	a 0.08 on4 of7.wav	2	796
537	a 0.08 on5 of7.wav	2	1244
538	a 0.08 on6 of7.wav	2	1081
539	a 0.08 on7 of7.wav	1	755
540	a 0.12 on1 of7r.wav	2	805
541	a 0.12 on2 of7.wav	2	1438
542	a 0.12 on3 of7.wav	2	664
543	a 0.12 on4 of7.wav	2	1216
544	a 0.12 on5 of7.wav	2	1067
545	a 0.12 on6 of7.wav	1	705
546	a 0.12 on7 of7.wav	1	871
547	a 0.14 on1 of7r.wav	2	591
548	a 0.14 on2 of7.wav	2	720
549	a 0.14 on3 of7.wav	2	773
550	a 0.14 on4 of7.wav	1	1845
551	a 0.14 on5 of7.wav	1	1067
552	a 0.14 on6 of7.wav	1	820
553	a 0.14 on7 of7.wav	1	853
554	a 0.16 on1 of7r.wav	2	890
555	a 0.16 on2 of7.wav	2	1807
556	a 0.16 on3 of7.wav	2	773
557	a 0.16 on4 of7.wav	2	1349
558	a 0.16 on5 of7.wav	1	1501
559	a 0.16 on6 of7.wav	1	1367
560	a 0.16 on7 of7.wav	1	814
561	a 0.18 on1 of7r.wav	2	1384
562	a 0.18 on2 of7.wav	2	1405
563	a 0.18 on3 of7.wav	2	725
564	a 0.18 on4 of7.wav	1	3088
565	a 0.18 on5 of7.wav	1	623
566	a 0.18 on6 of7.wav	1	925
567	a 0.18 on7 of7.wav	1	867
568	i 0.1 on1 of7r.wav	2	1636
569	i 0.1 on2 of7.wav	2	928
570	i 0.1 on3 of7.wav	1	1375
571	i 0.1 on4 of7.wav	2	510
572	i 0.1 on5 of7.wav	1	803
573	i 0.1 on6 of7.wav	1	973
574	i 0.1 on7 of7.wav	1	586
575	i 0.2 on1 of7r.wav	2	940
576	i 0.2 on2 of7.wav	2	632
577	i 0.2 on3 of7.wav	2	855
578	i 0.2 on4 of7.wav	2	1402
579	i 0.2 on5 of7.wav	1	1620
580	i 0.2 on6 of7.wav	1	839
581	i 0.2 on7 of7.wav	1	1080
582	i 0.04 on1 of7r.wav	2	732
583	i 0.04 on2 of7.wav	2	594
584	i 0.04 on3 of7.wav	1	995
585	i 0.04 on4 of7.wav	1	1299
586	i 0.04 on5 of7.wav	1	1721
587	i 0.04 on6 of7.wav	2	699
588	i 0.04 on7 of7.wav	2	2484
589	i 0.06 on1 of7r.wav	2	984
590	i 0.06 on2 of7.wav	2	1346
591	i 0.06 on3 of7.wav	1	4322
592	i 0.06 on4 of7.wav	1	872
593	i 0.06 on5 of7.wav	2	917
594	i 0.06 on6 of7.wav	2	466
595	i 0.06 on7 of7.wav	2	531
596	i 0.08 on1 of7r.wav	2	1493
597	i 0.08 on2 of7.wav	2	2492
598	i 0.08 on3 of7.wav	1	697
599	i 0.08 on4 of7.wav	2	498
600	i 0.08 on5 of7.wav	2	2507
601	i 0.08 on6 of7.wav	1	785
602	i 0.08 on7 of7.wav	1	1070
603	i 0.12 on1 of7r.wav	2	556
604	i 0.12 on2 of7.wav	2	620
605	i 0.12 on3 of7.wav	1	1970
606	i 0.12 on4 of7.wav	1	1624
607	i 0.12 on5 of7.wav	1	1222
608	i 0.12 on6 of7.wav	1	3196
609	i 0.12 on7 of7.wav	1	968
610	i 0.14 on1 of7r.wav	2	1001
611	i 0.14 on2 of7.wav	1	651
612	i 0.14 on3 of7.wav	1	1813
613	i 0.14 on4 of7.wav	2	1928
614	i 0.14 on5 of7.wav	1	720
615	i 0.14 on6 of7.wav	1	1245
616	i 0.14 on7 of7.wav	1	988
617	i 0.16 on1 of7r.wav	2	1435
618	i 0.16 on2 of7.wav	2	1306
619	i 0.16 on3 of7.wav	2	1729
620	i 0.16 on4 of7.wav	2	734
621	i 0.16 on5 of7.wav	1	882
622	i 0.16 on6 of7.wav	1	3235
623	i 0.16 on7 of7.wav	1	1020
624	i 0.18 on1 of7r.wav	2	747
625	i 0.18 on2 of7.wav	2	2354
626	i 0.18 on3 of7.wav	2	929
627	i 0.18 on4 of7.wav	1	582
628	i 0.18 on5 of7.wav	1	780
629	i 0.18 on6 of7.wav	1	963
630	i 0.18 on7 of7.wav	1	788
