# Supplementary material for: Effects of stimulus duration and vowel quality in cross-linguistic categorical perception of pitch directions
Source: PLoS One. 2017 Jul 3;12(7):e0180656. doi: 10.1371/journal.pone.0180656 (PMC5495489; doi:10.1371/journal.pone.0180656)
Supplement: S1 Table — (ZIP) [file pone.0180656.s001.zip › supporting information/Raw data/eprime_id_CHINESE/sub1idfalling.csv]

List2	stim1	Slide3.RESP	Slide3.RT
1	a 0.1 on1 of1.wav	1	483
2	a 0.1 on1 of2.wav	1	468
3	a 0.1 on1 of3.wav	1	344
4	a 0.1 on1 of4.wav	1	444
5	a 0.1 on1 of5.wav	2	565
6	a 0.1 on1 of6.wav	1	678
7	a 0.1 on1 of7.wav	2	534
8	a 0.2 on1 of1.wav	1	532
9	a 0.2 on1 of2.wav	1	656
10	a 0.2 on1 of3.wav	1	603
11	a 0.2 on1 of4.wav	1	866
12	a 0.2 on1 of5.wav	2	796
13	a 0.2 on1 of6.wav	2	458
14	a 0.2 on1 of7.wav	2	495
15	a 0.04 on1 of1.wav	1	398
16	a 0.04 on1 of2.wav	1	306
17	a 0.04 on1 of3.wav	1	456
18	a 0.04 on1 of4.wav	1	472
19	a 0.04 on1 of5.wav	1	431
20	a 0.04 on1 of6.wav	1	604
21	a 0.04 on1 of7.wav	1	376
22	a 0.06 on1 of1.wav	1	370
23	a 0.06 on1 of2.wav	1	378
24	a 0.06 on1 of3.wav	1	390
25	a 0.06 on1 of4.wav	1	577
26	a 0.06 on1 of5.wav	2	358
27	a 0.06 on1 of6.wav	1	471
28	a 0.06 on1 of7.wav	1	580
29	a 0.08 on1 of1.wav	1	492
30	a 0.08 on1 of2.wav	1	569
31	a 0.08 on1 of3.wav	1	373
32	a 0.08 on1 of4.wav	1	833
33	a 0.08 on1 of5.wav	1	1098
34	a 0.08 on1 of6.wav	1	539
35	a 0.08 on1 of7.wav	2	518
36	a 0.12 on1 of1.wav	1	392
37	a 0.12 on1 of2.wav	1	401
38	a 0.12 on1 of3.wav	1	441
39	a 0.12 on1 of4.wav	1	528
40	a 0.12 on1 of5.wav	1	695
41	a 0.12 on1 of6.wav	2	576
42	a 0.12 on1 of7.wav	2	723
43	a 0.14 on1 of1.wav	1	335
44	a 0.14 on1 of2.wav	1	347
45	a 0.14 on1 of3.wav	1	421
46	a 0.14 on1 of4.wav	2	1262
47	a 0.14 on1 of5.wav	1	536
48	a 0.14 on1 of6.wav	2	485
49	a 0.14 on1 of7.wav	1	593
50	a 0.16 on1 of1.wav	1	547
51	a 0.16 on1 of2.wav	1	478
52	a 0.16 on1 of3.wav	1	433
53	a 0.16 on1 of4.wav	1	641
54	a 0.16 on1 of5.wav	2	380
55	a 0.16 on1 of6.wav	2	428
56	a 0.16 on1 of7.wav	2	550
57	a 0.18 on1 of1.wav	1	432
58	a 0.18 on1 of2.wav	1	545
59	a 0.18 on1 of3.wav	1	457
60	a 0.18 on1 of4.wav	1	619
61	a 0.18 on1 of5.wav	1	528
62	a 0.18 on1 of6.wav	2	430
63	a 0.18 on1 of7.wav	2	460
64	i 0.1 on1 of1.wav	1	562
65	i 0.1 on1 of2.wav	1	694
66	i 0.1 on1 of3.wav	1	362
67	i 0.1 on1 of4.wav	1	380
68	i 0.1 on1 of5.wav	2	534
69	i 0.1 on1 of6.wav	2	713
70	i 0.1 on1 of7.wav	2	1002
71	i 0.2 on1 of1.wav	1	456
72	i 0.2 on1 of2.wav	1	461
73	i 0.2 on1 of3.wav	1	741
74	i 0.2 on1 of4.wav	1	1730
75	i 0.2 on1 of5.wav	2	573
76	i 0.2 on1 of6.wav	2	604
77	i 0.2 on1 of7.wav	2	516
78	i 0.04 on1 of1.wav	1	620
79	i 0.04 on1 of2.wav	1	395
80	i 0.04 on1 of3.wav	1	359
81	i 0.04 on1 of4.wav	1	337
82	i 0.04 on1 of5.wav	2	489
83	i 0.04 on1 of6.wav	2	1613
84	i 0.04 on1 of7.wav	1	430
85	i 0.06 on1 of1.wav	1	309
86	i 0.06 on1 of2.wav	1	422
87	i 0.06 on1 of3.wav	1	388
88	i 0.06 on1 of4.wav	1	793
89	i 0.06 on1 of5.wav	1	690
90	i 0.06 on1 of6.wav	2	519
91	i 0.06 on1 of7.wav	1	712
92	i 0.08 on1 of1.wav	1	569
93	i 0.08 on1 of2.wav	1	541
94	i 0.08 on1 of3.wav	1	473
95	i 0.08 on1 of4.wav	1	551
96	i 0.08 on1 of5.wav	1	453
97	i 0.08 on1 of6.wav	1	1014
98	i 0.08 on1 of7.wav	2	738
99	i 0.12 on1 of1.wav	1	401
100	i 0.12 on1 of2.wav	1	404
101	i 0.12 on1 of3.wav	1	781
102	i 0.12 on1 of4.wav	1	555
103	i 0.12 on1 of5.wav	2	570
104	i 0.12 on1 of6.wav	2	369
105	i 0.12 on1 of7.wav	2	900
106	i 0.14 on1 of1.wav	1	676
107	i 0.14 on1 of2.wav	1	439
108	i 0.14 on1 of3.wav	1	656
109	i 0.14 on1 of4.wav	1	629
110	i 0.14 on1 of5.wav	1	1422
111	i 0.14 on1 of6.wav	2	550
112	i 0.14 on1 of7.wav	2	374
113	i 0.16 on1 of1.wav	1	437
114	i 0.16 on1 of2.wav	1	414
115	i 0.16 on1 of3.wav	1	546
116	i 0.16 on1 of4.wav	1	609
117	i 0.16 on1 of5.wav	2	586
118	i 0.16 on1 of6.wav	2	415
119	i 0.16 on1 of7.wav	2	630
120	i 0.18 on1 of1.wav	1	469
121	i 0.18 on1 of2.wav	1	442
122	i 0.18 on1 of3.wav	1	668
123	i 0.18 on1 of4.wav	2	1020
124	i 0.18 on1 of5.wav	1	422
125	i 0.18 on1 of6.wav	2	555
126	i 0.18 on1 of7.wav	2	517
127	a 0.1 on1 of1.wav	1	465
128	a 0.1 on1 of2.wav	1	472
129	a 0.1 on1 of3.wav	1	318
130	a 0.1 on1 of4.wav	1	372
131	a 0.1 on1 of5.wav	1	1096
132	a 0.1 on1 of6.wav	1	683
133	a 0.1 on1 of7.wav	2	821
134	a 0.2 on1 of1.wav	1	507
135	a 0.2 on1 of2.wav	1	465
136	a 0.2 on1 of3.wav	1	528
137	a 0.2 on1 of4.wav	1	1279
138	a 0.2 on1 of5.wav	2	565
139	a 0.2 on1 of6.wav	2	763
140	a 0.2 on1 of7.wav	2	577
141	a 0.04 on1 of1.wav	1	400
142	a 0.04 on1 of2.wav	1	530
143	a 0.04 on1 of3.wav	1	639
144	a 0.04 on1 of4.wav	1	374
145	a 0.04 on1 of5.wav	1	378
146	a 0.04 on1 of6.wav	1	826
147	a 0.04 on1 of7.wav	1	586
148	a 0.06 on1 of1.wav	1	395
149	a 0.06 on1 of2.wav	1	615
150	a 0.06 on1 of3.wav	1	452
151	a 0.06 on1 of4.wav	1	382
152	a 0.06 on1 of5.wav	1	409
153	a 0.06 on1 of6.wav	1	595
154	a 0.06 on1 of7.wav	1	757
155	a 0.08 on1 of1.wav	1	446
156	a 0.08 on1 of2.wav	1	408
157	a 0.08 on1 of3.wav	1	441
158	a 0.08 on1 of4.wav	1	473
159	a 0.08 on1 of5.wav	1	506
160	a 0.08 on1 of6.wav	1	523
161	a 0.08 on1 of7.wav	1	840
162	a 0.12 on1 of1.wav	1	443
163	a 0.12 on1 of2.wav	1	573
164	a 0.12 on1 of3.wav	1	508
165	a 0.12 on1 of4.wav	1	382
166	a 0.12 on1 of5.wav	2	463
167	a 0.12 on1 of6.wav	1	799
168	a 0.12 on1 of7.wav	2	646
169	a 0.14 on1 of1.wav	1	635
170	a 0.14 on1 of2.wav	1	348
171	a 0.14 on1 of3.wav	1	496
172	a 0.14 on1 of4.wav	1	712
173	a 0.14 on1 of5.wav	1	968
174	a 0.14 on1 of6.wav	2	393
175	a 0.14 on1 of7.wav	2	524
176	a 0.16 on1 of1.wav	1	462
177	a 0.16 on1 of2.wav	1	443
178	a 0.16 on1 of3.wav	1	1159
179	a 0.16 on1 of4.wav	1	532
180	a 0.16 on1 of5.wav	2	721
181	a 0.16 on1 of6.wav	1	366
182	a 0.16 on1 of7.wav	2	477
183	a 0.18 on1 of1.wav	1	490
184	a 0.18 on1 of2.wav	1	436
185	a 0.18 on1 of3.wav	1	601
186	a 0.18 on1 of4.wav	1	658
187	a 0.18 on1 of5.wav	2	482
188	a 0.18 on1 of6.wav	2	476
189	a 0.18 on1 of7.wav	2	518
190	i 0.1 on1 of1.wav	1	259
191	i 0.1 on1 of2.wav	1	368
192	i 0.1 on1 of3.wav	1	451
193	i 0.1 on1 of4.wav	1	512
194	i 0.1 on1 of5.wav	2	944
195	i 0.1 on1 of6.wav	2	609
196	i 0.1 on1 of7.wav	1	389
197	i 0.2 on1 of1.wav	1	458
198	i 0.2 on1 of2.wav	1	480
199	i 0.2 on1 of3.wav	1	566
200	i 0.2 on1 of4.wav	2	2011
201	i 0.2 on1 of5.wav	2	455
202	i 0.2 on1 of6.wav	2	578
203	i 0.2 on1 of7.wav	2	489
204	i 0.04 on1 of1.wav	1	1260
205	i 0.04 on1 of2.wav	1	532
206	i 0.04 on1 of3.wav	1	350
207	i 0.04 on1 of4.wav	1	529
208	i 0.04 on1 of5.wav	2	540
209	i 0.04 on1 of6.wav	1	387
210	i 0.04 on1 of7.wav	1	372
211	i 0.06 on1 of1.wav	1	385
212	i 0.06 on1 of2.wav	1	558
213	i 0.06 on1 of3.wav	1	758
214	i 0.06 on1 of4.wav	1	350
215	i 0.06 on1 of5.wav	1	561
216	i 0.06 on1 of6.wav	1	410
217	i 0.06 on1 of7.wav	1	817
218	i 0.08 on1 of1.wav	1	529
219	i 0.08 on1 of2.wav	1	380
220	i 0.08 on1 of3.wav	1	356
221	i 0.08 on1 of4.wav	1	627
222	i 0.08 on1 of5.wav	1	579
223	i 0.08 on1 of6.wav	1	855
224	i 0.08 on1 of7.wav	2	613
225	i 0.12 on1 of1.wav	1	540
226	i 0.12 on1 of2.wav	1	622
227	i 0.12 on1 of3.wav	1	540
228	i 0.12 on1 of4.wav	1	389
229	i 0.12 on1 of5.wav	2	481
230	i 0.12 on1 of6.wav	2	507
231	i 0.12 on1 of7.wav	2	1162
232	i 0.14 on1 of1.wav	1	559
233	i 0.14 on1 of2.wav	1	382
234	i 0.14 on1 of3.wav	1	1117
235	i 0.14 on1 of4.wav	1	850
236	i 0.14 on1 of5.wav	2	486
237	i 0.14 on1 of6.wav	2	880
238	i 0.14 on1 of7.wav	2	553
239	i 0.16 on1 of1.wav	1	555
240	i 0.16 on1 of2.wav	1	444
241	i 0.16 on1 of3.wav	1	693
242	i 0.16 on1 of4.wav	1	775
243	i 0.16 on1 of5.wav	2	675
244	i 0.16 on1 of6.wav	2	605
245	i 0.16 on1 of7.wav	2	579
246	i 0.18 on1 of1.wav	1	531
247	i 0.18 on1 of2.wav	1	285
248	i 0.18 on1 of3.wav	1	834
249	i 0.18 on1 of4.wav	1	802
250	i 0.18 on1 of5.wav	2	1012
251	i 0.18 on1 of6.wav	2	418
252	i 0.18 on1 of7.wav	2	503
253	a 0.1 on1 of1.wav	1	499
254	a 0.1 on1 of2.wav	1	506
255	a 0.1 on1 of3.wav	1	591
256	a 0.1 on1 of4.wav	1	406
257	a 0.1 on1 of5.wav	1	644
258	a 0.1 on1 of6.wav	2	963
259	a 0.1 on1 of7.wav	2	631
260	a 0.2 on1 of1.wav	1	439
261	a 0.2 on1 of2.wav	1	495
262	a 0.2 on1 of3.wav	1	640
263	a 0.2 on1 of4.wav	1	597
264	a 0.2 on1 of5.wav	2	866
265	a 0.2 on1 of6.wav	2	400
266	a 0.2 on1 of7.wav	2	457
267	a 0.04 on1 of1.wav	1	427
268	a 0.04 on1 of2.wav	1	443
269	a 0.04 on1 of3.wav	1	794
270	a 0.04 on1 of4.wav	1	358
271	a 0.04 on1 of5.wav	1	382
272	a 0.04 on1 of6.wav	1	373
273	a 0.04 on1 of7.wav	1	673
274	a 0.06 on1 of1.wav	1	468
275	a 0.06 on1 of2.wav	1	377
276	a 0.06 on1 of3.wav	1	409
277	a 0.06 on1 of4.wav	1	695
278	a 0.06 on1 of5.wav	1	394
279	a 0.06 on1 of6.wav	1	500
280	a 0.06 on1 of7.wav	1	593
281	a 0.08 on1 of1.wav	1	433
282	a 0.08 on1 of2.wav	1	423
283	a 0.08 on1 of3.wav	1	455
284	a 0.08 on1 of4.wav	2	508
285	a 0.08 on1 of5.wav	1	924
286	a 0.08 on1 of6.wav	1	374
287	a 0.08 on1 of7.wav	2	561
288	a 0.12 on1 of1.wav	1	448
289	a 0.12 on1 of2.wav	1	518
290	a 0.12 on1 of3.wav	1	647
291	a 0.12 on1 of4.wav	1	513
292	a 0.12 on1 of5.wav	1	1127
293	a 0.12 on1 of6.wav	2	770
294	a 0.12 on1 of7.wav	2	633
295	a 0.14 on1 of1.wav	1	386
296	a 0.14 on1 of2.wav	1	408
297	a 0.14 on1 of3.wav	1	401
298	a 0.14 on1 of4.wav	1	600
299	a 0.14 on1 of5.wav	1	347
300	a 0.14 on1 of6.wav	2	801
301	a 0.14 on1 of7.wav	2	445
302	a 0.16 on1 of1.wav	1	461
303	a 0.16 on1 of2.wav	1	451
304	a 0.16 on1 of3.wav	1	509
305	a 0.16 on1 of4.wav	1	486
306	a 0.16 on1 of5.wav	2	747
307	a 0.16 on1 of6.wav	2	532
308	a 0.16 on1 of7.wav	2	491
309	a 0.18 on1 of1.wav	1	456
310	a 0.18 on1 of2.wav	1	494
311	a 0.18 on1 of3.wav	1	561
312	a 0.18 on1 of4.wav	1	793
313	a 0.18 on1 of5.wav	1	805
314	a 0.18 on1 of6.wav	2	408
315	a 0.18 on1 of7.wav	2	493
316	i 0.1 on1 of1.wav	1	426
317	i 0.1 on1 of2.wav	1	398
318	i 0.1 on1 of3.wav	1	511
319	i 0.1 on1 of4.wav	1	710
320	i 0.1 on1 of5.wav	1	876
321	i 0.1 on1 of6.wav	2	708
322	i 0.1 on1 of7.wav	1	765
323	i 0.2 on1 of1.wav	1	482
324	i 0.2 on1 of2.wav	1	455
325	i 0.2 on1 of3.wav	1	493
326	i 0.2 on1 of4.wav	1	349
327	i 0.2 on1 of5.wav	2	512
328	i 0.2 on1 of6.wav	2	629
329	i 0.2 on1 of7.wav	2	495
330	i 0.04 on1 of1.wav	1	308
331	i 0.04 on1 of2.wav	1	565
332	i 0.04 on1 of3.wav	1	355
333	i 0.04 on1 of4.wav	1	548
334	i 0.04 on1 of5.wav	1	350
335	i 0.04 on1 of6.wav	1	364
336	i 0.04 on1 of7.wav	2	793
337	i 0.06 on1 of1.wav	1	565
338	i 0.06 on1 of2.wav	1	638
339	i 0.06 on1 of3.wav	1	1008
340	i 0.06 on1 of4.wav	1	796
341	i 0.06 on1 of5.wav	2	893
342	i 0.06 on1 of6.wav	1	386
343	i 0.06 on1 of7.wav	1	352
344	i 0.08 on1 of1.wav	1	526
345	i 0.08 on1 of2.wav	1	547
346	i 0.08 on1 of3.wav	1	734
347	i 0.08 on1 of4.wav	1	253
348	i 0.08 on1 of5.wav	1	449
349	i 0.08 on1 of6.wav	1	606
350	i 0.08 on1 of7.wav	2	528
351	i 0.12 on1 of1.wav	1	491
352	i 0.12 on1 of2.wav	1	441
353	i 0.12 on1 of3.wav	1	796
354	i 0.12 on1 of4.wav	1	471
355	i 0.12 on1 of5.wav	1	585
356	i 0.12 on1 of6.wav	2	579
357	i 0.12 on1 of7.wav	1	492
358	i 0.14 on1 of1.wav	1	424
359	i 0.14 on1 of2.wav	1	668
360	i 0.14 on1 of3.wav	1	731
361	i 0.14 on1 of4.wav	1	597
362	i 0.14 on1 of5.wav	2	567
363	i 0.14 on1 of6.wav	2	516
364	i 0.14 on1 of7.wav	2	740
365	i 0.16 on1 of1.wav	1	399
366	i 0.16 on1 of2.wav	1	481
367	i 0.16 on1 of3.wav	1	737
368	i 0.16 on1 of4.wav	1	751
369	i 0.16 on1 of5.wav	1	794
370	i 0.16 on1 of6.wav	2	535
371	i 0.16 on1 of7.wav	2	487
372	i 0.18 on1 of1.wav	1	612
373	i 0.18 on1 of2.wav	1	294
374	i 0.18 on1 of3.wav	1	417
375	i 0.18 on1 of4.wav	1	839
376	i 0.18 on1 of5.wav	2	800
377	i 0.18 on1 of6.wav	2	487
378	i 0.18 on1 of7.wav	2	622
379	a 0.1 on1 of1.wav	1	479
380	a 0.1 on1 of2.wav	1	405
381	a 0.1 on1 of3.wav	1	385
382	a 0.1 on1 of4.wav	1	404
383	a 0.1 on1 of5.wav	2	652
384	a 0.1 on1 of6.wav	1	453
385	a 0.1 on1 of7.wav	2	700
386	a 0.2 on1 of1.wav	1	445
387	a 0.2 on1 of2.wav	1	428
388	a 0.2 on1 of3.wav	1	532
389	a 0.2 on1 of4.wav	2	452
390	a 0.2 on1 of5.wav	2	543
391	a 0.2 on1 of6.wav	2	443
392	a 0.2 on1 of7.wav	2	435
393	a 0.04 on1 of1.wav	1	346
394	a 0.04 on1 of2.wav	1	613
395	a 0.04 on1 of3.wav	1	402
396	a 0.04 on1 of4.wav	1	855
397	a 0.04 on1 of5.wav	1	434
398	a 0.04 on1 of6.wav	1	403
399	a 0.04 on1 of7.wav	1	341
400	a 0.06 on1 of1.wav	1	450
401	a 0.06 on1 of2.wav	1	461
402	a 0.06 on1 of3.wav	1	385
403	a 0.06 on1 of4.wav	1	578
404	a 0.06 on1 of5.wav	1	474
405	a 0.06 on1 of6.wav	1	522
406	a 0.06 on1 of7.wav	1	625
407	a 0.08 on1 of1.wav	1	415
408	a 0.08 on1 of2.wav	1	374
409	a 0.08 on1 of3.wav	2	435
410	a 0.08 on1 of4.wav	1	468
411	a 0.08 on1 of5.wav	1	560
412	a 0.08 on1 of6.wav	1	646
413	a 0.08 on1 of7.wav	2	929
414	a 0.12 on1 of1.wav	1	359
415	a 0.12 on1 of2.wav	1	525
416	a 0.12 on1 of3.wav	1	323
417	a 0.12 on1 of4.wav	1	420
418	a 0.12 on1 of5.wav	2	369
419	a 0.12 on1 of6.wav	2	596
420	a 0.12 on1 of7.wav	2	449
421	a 0.14 on1 of1.wav	1	453
422	a 0.14 on1 of2.wav	1	644
423	a 0.14 on1 of3.wav	1	394
424	a 0.14 on1 of4.wav	1	524
425	a 0.14 on1 of5.wav	1	435
426	a 0.14 on1 of6.wav	2	896
427	a 0.14 on1 of7.wav	2	536
428	a 0.16 on1 of1.wav	1	544
429	a 0.16 on1 of2.wav	1	403
430	a 0.16 on1 of3.wav	1	668
431	a 0.16 on1 of4.wav	1	526
432	a 0.16 on1 of5.wav	2	556
433	a 0.16 on1 of6.wav	1	392
434	a 0.16 on1 of7.wav	2	487
435	a 0.18 on1 of1.wav	1	512
436	a 0.18 on1 of2.wav	1	515
437	a 0.18 on1 of3.wav	1	564
438	a 0.18 on1 of4.wav	1	608
439	a 0.18 on1 of5.wav	1	598
440	a 0.18 on1 of6.wav	2	466
441	a 0.18 on1 of7.wav	2	575
442	i 0.1 on1 of1.wav	1	456
443	i 0.1 on1 of2.wav	1	540
444	i 0.1 on1 of3.wav	1	449
445	i 0.1 on1 of4.wav	1	318
446	i 0.1 on1 of5.wav	1	767
447	i 0.1 on1 of6.wav	1	675
448	i 0.1 on1 of7.wav	2	651
449	i 0.2 on1 of1.wav	1	407
450	i 0.2 on1 of2.wav	1	474
451	i 0.2 on1 of3.wav	1	616
452	i 0.2 on1 of4.wav	1	1154
453	i 0.2 on1 of5.wav	2	489
454	i 0.2 on1 of6.wav	2	433
455	i 0.2 on1 of7.wav	2	510
456	i 0.04 on1 of1.wav	1	937
457	i 0.04 on1 of2.wav	1	436
458	i 0.04 on1 of3.wav	1	2132
459	i 0.04 on1 of4.wav	1	957
460	i 0.04 on1 of5.wav	1	434
461	i 0.04 on1 of6.wav	1	409
462	i 0.04 on1 of7.wav	1	420
463	i 0.06 on1 of1.wav	1	560
464	i 0.06 on1 of2.wav	1	492
465	i 0.06 on1 of3.wav	1	510
466	i 0.06 on1 of4.wav	1	469
467	i 0.06 on1 of5.wav	1	597
468	i 0.06 on1 of6.wav	1	459
469	i 0.06 on1 of7.wav	1	378
470	i 0.08 on1 of1.wav	1	349
471	i 0.08 on1 of2.wav	1	439
472	i 0.08 on1 of3.wav	1	412
473	i 0.08 on1 of4.wav	1	374
474	i 0.08 on1 of5.wav	1	553
475	i 0.08 on1 of6.wav	1	638
476	i 0.08 on1 of7.wav	2	535
477	i 0.12 on1 of1.wav	1	498
478	i 0.12 on1 of2.wav	1	420
479	i 0.12 on1 of3.wav	1	531
480	i 0.12 on1 of4.wav	1	375
481	i 0.12 on1 of5.wav	1	567
482	i 0.12 on1 of6.wav	2	593
483	i 0.12 on1 of7.wav	2	766
484	i 0.14 on1 of1.wav	1	384
485	i 0.14 on1 of2.wav	1	423
486	i 0.14 on1 of3.wav	1	523
487	i 0.14 on1 of4.wav	2	1465
488	i 0.14 on1 of5.wav	2	547
489	i 0.14 on1 of6.wav	2	555
490	i 0.14 on1 of7.wav	2	498
491	i 0.16 on1 of1.wav	1	391
492	i 0.16 on1 of2.wav	1	562
493	i 0.16 on1 of3.wav	1	625
494	i 0.16 on1 of4.wav	1	1242
495	i 0.16 on1 of5.wav	1	681
496	i 0.16 on1 of6.wav	2	509
497	i 0.16 on1 of7.wav	2	541
498	i 0.18 on1 of1.wav	1	433
499	i 0.18 on1 of2.wav	1	460
500	i 0.18 on1 of3.wav	1	672
501	i 0.18 on1 of4.wav	1	396
502	i 0.18 on1 of5.wav	2	546
503	i 0.18 on1 of6.wav	2	547
504	i 0.18 on1 of7.wav	2	579
505	a 0.1 on1 of1.wav	1	405
506	a 0.1 on1 of2.wav	1	530
507	a 0.1 on1 of3.wav	1	349
508	a 0.1 on1 of4.wav	1	478
509	a 0.1 on1 of5.wav	2	1465
510	a 0.1 on1 of6.wav	1	608
511	a 0.1 on1 of7.wav	2	418
512	a 0.2 on1 of1.wav	1	433
513	a 0.2 on1 of2.wav	1	590
514	a 0.2 on1 of3.wav	1	484
515	a 0.2 on1 of4.wav	1	558
516	a 0.2 on1 of5.wav	2	471
517	a 0.2 on1 of6.wav	2	829
518	a 0.2 on1 of7.wav	2	513
519	a 0.04 on1 of1.wav	1	453
520	a 0.04 on1 of2.wav	1	459
521	a 0.04 on1 of3.wav	1	361
522	a 0.04 on1 of4.wav	1	476
523	a 0.04 on1 of5.wav	1	558
524	a 0.04 on1 of6.wav	1	461
525	a 0.04 on1 of7.wav	1	535
526	a 0.06 on1 of1.wav	2	899
527	a 0.06 on1 of2.wav	1	544
528	a 0.06 on1 of3.wav	1	596
529	a 0.06 on1 of4.wav	1	405
530	a 0.06 on1 of5.wav	1	690
531	a 0.06 on1 of6.wav	1	425
532	a 0.06 on1 of7.wav	1	456
533	a 0.08 on1 of1.wav	1	510
534	a 0.08 on1 of2.wav	1	333
535	a 0.08 on1 of3.wav	1	415
536	a 0.08 on1 of4.wav	1	353
537	a 0.08 on1 of5.wav	1	418
538	a 0.08 on1 of6.wav	2	434
539	a 0.08 on1 of7.wav	2	551
540	a 0.12 on1 of1.wav	1	449
541	a 0.12 on1 of2.wav	1	444
542	a 0.12 on1 of3.wav	1	488
543	a 0.12 on1 of4.wav	1	625
544	a 0.12 on1 of5.wav	2	538
545	a 0.12 on1 of6.wav	2	897
546	a 0.12 on1 of7.wav	2	549
547	a 0.14 on1 of1.wav	1	445
548	a 0.14 on1 of2.wav	1	355
549	a 0.14 on1 of3.wav	1	648
550	a 0.14 on1 of4.wav	1	1102
551	a 0.14 on1 of5.wav	1	758
552	a 0.14 on1 of6.wav	2	601
553	a 0.14 on1 of7.wav	2	476
554	a 0.16 on1 of1.wav	1	478
555	a 0.16 on1 of2.wav	1	465
556	a 0.16 on1 of3.wav	1	470
557	a 0.16 on1 of4.wav	1	452
558	a 0.16 on1 of5.wav	1	298
559	a 0.16 on1 of6.wav	2	672
560	a 0.16 on1 of7.wav	2	522
561	a 0.18 on1 of1.wav	1	583
562	a 0.18 on1 of2.wav	1	361
563	a 0.18 on1 of3.wav	1	332
564	a 0.18 on1 of4.wav	1	518
565	a 0.18 on1 of5.wav	1	1279
566	a 0.18 on1 of6.wav	2	342
567	a 0.18 on1 of7.wav	2	437
568	i 0.1 on1 of1.wav	1	384
569	i 0.1 on1 of2.wav	1	387
570	i 0.1 on1 of3.wav	1	544
571	i 0.1 on1 of4.wav	1	951
572	i 0.1 on1 of5.wav	1	995
573	i 0.1 on1 of6.wav	2	345
574	i 0.1 on1 of7.wav	2	666
575	i 0.2 on1 of1.wav	1	516
576	i 0.2 on1 of2.wav	1	499
577	i 0.2 on1 of3.wav	1	531
578	i 0.2 on1 of4.wav	2	532
579	i 0.2 on1 of5.wav	2	544
580	i 0.2 on1 of6.wav	2	449
581	i 0.2 on1 of7.wav	2	472
582	i 0.04 on1 of1.wav	1	761
583	i 0.04 on1 of2.wav	1	1124
584	i 0.04 on1 of3.wav	1	561
585	i 0.04 on1 of4.wav	1	455
586	i 0.04 on1 of5.wav	1	477
587	i 0.04 on1 of6.wav	2	1096
588	i 0.04 on1 of7.wav	1	363
589	i 0.06 on1 of1.wav	1	402
590	i 0.06 on1 of2.wav	1	638
591	i 0.06 on1 of3.wav	1	381
592	i 0.06 on1 of4.wav	1	776
593	i 0.06 on1 of5.wav	1	442
594	i 0.06 on1 of6.wav	1	555
595	i 0.06 on1 of7.wav	1	873
596	i 0.08 on1 of1.wav	1	482
597	i 0.08 on1 of2.wav	1	492
598	i 0.08 on1 of3.wav	1	777
599	i 0.08 on1 of4.wav	1	745
600	i 0.08 on1 of5.wav	1	641
601	i 0.08 on1 of6.wav	1	447
602	i 0.08 on1 of7.wav	1	882
603	i 0.12 on1 of1.wav	1	542
604	i 0.12 on1 of2.wav	1	568
605	i 0.12 on1 of3.wav	1	595
606	i 0.12 on1 of4.wav	1	746
607	i 0.12 on1 of5.wav	1	478
608	i 0.12 on1 of6.wav	2	574
609	i 0.12 on1 of7.wav	2	550
610	i 0.14 on1 of1.wav	1	471
611	i 0.14 on1 of2.wav	1	427
612	i 0.14 on1 of3.wav	1	629
613	i 0.14 on1 of4.wav	1	358
614	i 0.14 on1 of5.wav	2	854
615	i 0.14 on1 of6.wav	2	505
616	i 0.14 on1 of7.wav	2	460
617	i 0.16 on1 of1.wav	1	393
618	i 0.16 on1 of2.wav	1	549
619	i 0.16 on1 of3.wav	1	576
620	i 0.16 on1 of4.wav	1	399
621	i 0.16 on1 of5.wav	2	876
622	i 0.16 on1 of6.wav	2	516
623	i 0.16 on1 of7.wav	2	477
624	i 0.18 on1 of1.wav	1	498
625	i 0.18 on1 of2.wav	1	563
626	i 0.18 on1 of3.wav	1	419
627	i 0.18 on1 of4.wav	1	684
628	i 0.18 on1 of5.wav	2	506
629	i 0.18 on1 of6.wav	1	346
630	i 0.18 on1 of7.wav	2	548
