# Supplementary material for: Effects of stimulus duration and vowel quality in cross-linguistic categorical perception of pitch directions
Source: PLoS One. 2017 Jul 3;12(7):e0180656. doi: 10.1371/journal.pone.0180656 (PMC5495489; doi:10.1371/journal.pone.0180656)
Supplement: S1 Table — (ZIP) [file pone.0180656.s001.zip › supporting information/Raw data/eprime_id_CHINESE/sub1idrising.csv]

List2	stim1	Slide3.RESP	Slide3.RT
1	a 0.1 on1 of7r.wav	2	537
2	a 0.1 on2 of7.wav	2	555
3	a 0.1 on3 of7.wav	2	533
4	a 0.1 on4 of7.wav	2	543
5	a 0.1 on5 of7.wav	1	580
6	a 0.1 on6 of7.wav	1	811
7	a 0.1 on7 of7.wav	1	496
8	a 0.2 on1 of7r.wav	2	578
9	a 0.2 on2 of7.wav	2	485
10	a 0.2 on3 of7.wav	2	486
11	a 0.2 on4 of7.wav	1	676
12	a 0.2 on5 of7.wav	1	643
13	a 0.2 on6 of7.wav	1	459
14	a 0.2 on7 of7.wav	1	539
15	a 0.04 on1 of7r.wav	1	1209
16	a 0.04 on2 of7.wav	2	1058
17	a 0.04 on3 of7.wav	1	624
18	a 0.04 on4 of7.wav	1	454
19	a 0.04 on5 of7.wav	1	487
20	a 0.04 on6 of7.wav	1	529
21	a 0.04 on7 of7.wav	1	468
22	a 0.06 on1 of7r.wav	2	856
23	a 0.06 on2 of7.wav	2	648
24	a 0.06 on3 of7.wav	1	631
25	a 0.06 on4 of7.wav	1	485
26	a 0.06 on5 of7.wav	1	659
27	a 0.06 on6 of7.wav	1	444
28	a 0.06 on7 of7.wav	1	873
29	a 0.08 on1 of7r.wav	2	598
30	a 0.08 on2 of7.wav	1	530
31	a 0.08 on3 of7.wav	1	585
32	a 0.08 on4 of7.wav	1	494
33	a 0.08 on5 of7.wav	2	587
34	a 0.08 on6 of7.wav	1	394
35	a 0.08 on7 of7.wav	1	512
36	a 0.12 on1 of7r.wav	2	720
37	a 0.12 on2 of7.wav	1	535
38	a 0.12 on3 of7.wav	2	515
39	a 0.12 on4 of7.wav	1	546
40	a 0.12 on5 of7.wav	1	409
41	a 0.12 on6 of7.wav	1	416
42	a 0.12 on7 of7.wav	1	488
43	a 0.14 on1 of7r.wav	2	473
44	a 0.14 on2 of7.wav	2	618
45	a 0.14 on3 of7.wav	1	1530
46	a 0.14 on4 of7.wav	1	447
47	a 0.14 on5 of7.wav	1	326
48	a 0.14 on6 of7.wav	1	464
49	a 0.14 on7 of7.wav	1	502
50	a 0.16 on1 of7r.wav	2	595
51	a 0.16 on2 of7.wav	2	599
52	a 0.16 on3 of7.wav	2	583
53	a 0.16 on4 of7.wav	1	778
54	a 0.16 on5 of7.wav	1	486
55	a 0.16 on6 of7.wav	1	544
56	a 0.16 on7 of7.wav	1	406
57	a 0.18 on1 of7r.wav	2	558
58	a 0.18 on2 of7.wav	2	582
59	a 0.18 on3 of7.wav	2	715
60	a 0.18 on4 of7.wav	1	475
61	a 0.18 on5 of7.wav	1	535
62	a 0.18 on6 of7.wav	1	415
63	a 0.18 on7 of7.wav	1	605
64	i 0.1 on1 of7r.wav	2	716
65	i 0.1 on2 of7.wav	2	461
66	i 0.1 on3 of7.wav	1	514
67	i 0.1 on4 of7.wav	1	530
68	i 0.1 on5 of7.wav	1	362
69	i 0.1 on6 of7.wav	1	574
70	i 0.1 on7 of7.wav	1	370
71	i 0.2 on1 of7r.wav	2	513
72	i 0.2 on2 of7.wav	2	531
73	i 0.2 on3 of7.wav	2	576
74	i 0.2 on4 of7.wav	1	573
75	i 0.2 on5 of7.wav	1	486
76	i 0.2 on6 of7.wav	1	448
77	i 0.2 on7 of7.wav	1	533
78	i 0.04 on1 of7r.wav	1	350
79	i 0.04 on2 of7.wav	1	418
80	i 0.04 on3 of7.wav	1	563
81	i 0.04 on4 of7.wav	1	509
82	i 0.04 on5 of7.wav	1	772
83	i 0.04 on6 of7.wav	1	609
84	i 0.04 on7 of7.wav	1	834
85	i 0.06 on1 of7r.wav	1	579
86	i 0.06 on2 of7.wav	1	472
87	i 0.06 on3 of7.wav	1	432
88	i 0.06 on4 of7.wav	1	402
89	i 0.06 on5 of7.wav	1	398
90	i 0.06 on6 of7.wav	1	383
91	i 0.06 on7 of7.wav	1	574
92	i 0.08 on1 of7r.wav	1	722
93	i 0.08 on2 of7.wav	1	802
94	i 0.08 on3 of7.wav	1	610
95	i 0.08 on4 of7.wav	1	701
96	i 0.08 on5 of7.wav	1	488
97	i 0.08 on6 of7.wav	1	546
98	i 0.08 on7 of7.wav	1	471
99	i 0.12 on1 of7r.wav	2	502
100	i 0.12 on2 of7.wav	2	611
101	i 0.12 on3 of7.wav	2	1607
102	i 0.12 on4 of7.wav	1	550
103	i 0.12 on5 of7.wav	1	384
104	i 0.12 on6 of7.wav	1	601
105	i 0.12 on7 of7.wav	1	555
106	i 0.14 on1 of7r.wav	2	590
107	i 0.14 on2 of7.wav	2	768
108	i 0.14 on3 of7.wav	2	623
109	i 0.14 on4 of7.wav	2	778
110	i 0.14 on5 of7.wav	1	687
111	i 0.14 on6 of7.wav	1	558
112	i 0.14 on7 of7.wav	1	773
113	i 0.16 on1 of7r.wav	2	675
114	i 0.16 on2 of7.wav	2	498
115	i 0.16 on3 of7.wav	2	676
116	i 0.16 on4 of7.wav	1	530
117	i 0.16 on5 of7.wav	1	362
118	i 0.16 on6 of7.wav	1	483
119	i 0.16 on7 of7.wav	1	444
120	i 0.18 on1 of7r.wav	2	606
121	i 0.18 on2 of7.wav	2	787
122	i 0.18 on3 of7.wav	2	613
123	i 0.18 on4 of7.wav	1	992
124	i 0.18 on5 of7.wav	1	399
125	i 0.18 on6 of7.wav	1	539
126	i 0.18 on7 of7.wav	1	617
127	a 0.1 on1 of7r.wav	2	1046
128	a 0.1 on2 of7.wav	2	865
129	a 0.1 on3 of7.wav	1	1052
130	a 0.1 on4 of7.wav	2	742
131	a 0.1 on5 of7.wav	1	946
132	a 0.1 on6 of7.wav	1	426
133	a 0.1 on7 of7.wav	1	543
134	a 0.2 on1 of7r.wav	2	632
135	a 0.2 on2 of7.wav	2	572
136	a 0.2 on3 of7.wav	2	574
137	a 0.2 on4 of7.wav	1	842
138	a 0.2 on5 of7.wav	1	499
139	a 0.2 on6 of7.wav	1	572
140	a 0.2 on7 of7.wav	1	528
141	a 0.04 on1 of7r.wav	2	823
142	a 0.04 on2 of7.wav	1	721
143	a 0.04 on3 of7.wav	1	543
144	a 0.04 on4 of7.wav	1	678
145	a 0.04 on5 of7.wav	1	498
146	a 0.04 on6 of7.wav	1	566
147	a 0.04 on7 of7.wav	1	609
148	a 0.06 on1 of7r.wav	1	742
149	a 0.06 on2 of7.wav	1	644
150	a 0.06 on3 of7.wav	1	648
151	a 0.06 on4 of7.wav	1	550
152	a 0.06 on5 of7.wav	1	487
153	a 0.06 on6 of7.wav	1	534
154	a 0.06 on7 of7.wav	1	643
155	a 0.08 on1 of7r.wav	1	708
156	a 0.08 on2 of7.wav	2	579
157	a 0.08 on3 of7.wav	1	857
158	a 0.08 on4 of7.wav	2	606
159	a 0.08 on5 of7.wav	1	495
160	a 0.08 on6 of7.wav	1	639
161	a 0.08 on7 of7.wav	1	485
162	a 0.12 on1 of7r.wav	2	556
163	a 0.12 on2 of7.wav	2	413
164	a 0.12 on3 of7.wav	2	583
165	a 0.12 on4 of7.wav	1	778
166	a 0.12 on5 of7.wav	1	508
167	a 0.12 on6 of7.wav	1	448
168	a 0.12 on7 of7.wav	1	417
169	a 0.14 on1 of7r.wav	2	482
170	a 0.14 on2 of7.wav	2	707
171	a 0.14 on3 of7.wav	2	395
172	a 0.14 on4 of7.wav	1	736
173	a 0.14 on5 of7.wav	1	573
174	a 0.14 on6 of7.wav	1	442
175	a 0.14 on7 of7.wav	1	570
176	a 0.16 on1 of7r.wav	2	855
177	a 0.16 on2 of7.wav	2	606
178	a 0.16 on3 of7.wav	2	578
179	a 0.16 on4 of7.wav	1	971
180	a 0.16 on5 of7.wav	1	506
181	a 0.16 on6 of7.wav	1	522
182	a 0.16 on7 of7.wav	1	453
183	a 0.18 on1 of7r.wav	2	564
184	a 0.18 on2 of7.wav	2	481
185	a 0.18 on3 of7.wav	2	678
186	a 0.18 on4 of7.wav	1	1563
187	a 0.18 on5 of7.wav	1	896
188	a 0.18 on6 of7.wav	1	524
189	a 0.18 on7 of7.wav	1	491
190	i 0.1 on1 of7r.wav	2	745
191	i 0.1 on2 of7.wav	2	500
192	i 0.1 on3 of7.wav	1	522
193	i 0.1 on4 of7.wav	1	749
194	i 0.1 on5 of7.wav	1	512
195	i 0.1 on6 of7.wav	1	690
196	i 0.1 on7 of7.wav	1	527
197	i 0.2 on1 of7r.wav	2	920
198	i 0.2 on2 of7.wav	2	564
199	i 0.2 on3 of7.wav	2	771
200	i 0.2 on4 of7.wav	1	825
201	i 0.2 on5 of7.wav	1	557
202	i 0.2 on6 of7.wav	1	407
203	i 0.2 on7 of7.wav	1	435
204	i 0.04 on1 of7r.wav	1	406
205	i 0.04 on2 of7.wav	1	444
206	i 0.04 on3 of7.wav	1	683
207	i 0.04 on4 of7.wav	1	653
208	i 0.04 on5 of7.wav	1	408
209	i 0.04 on6 of7.wav	1	457
210	i 0.04 on7 of7.wav	1	455
211	i 0.06 on1 of7r.wav	1	438
212	i 0.06 on2 of7.wav	1	428
213	i 0.06 on3 of7.wav	1	645
214	i 0.06 on4 of7.wav	1	381
215	i 0.06 on5 of7.wav	1	452
216	i 0.06 on6 of7.wav	1	421
217	i 0.06 on7 of7.wav	1	477
218	i 0.08 on1 of7r.wav	1	352
219	i 0.08 on2 of7.wav	1	737
220	i 0.08 on3 of7.wav	1	742
221	i 0.08 on4 of7.wav	1	683
222	i 0.08 on5 of7.wav	1	495
223	i 0.08 on6 of7.wav	1	447
224	i 0.08 on7 of7.wav	1	465
225	i 0.12 on1 of7r.wav	2	504
226	i 0.12 on2 of7.wav	1	1702
227	i 0.12 on3 of7.wav	1	819
228	i 0.12 on4 of7.wav	2	659
229	i 0.12 on5 of7.wav	1	794
230	i 0.12 on6 of7.wav	1	508
231	i 0.12 on7 of7.wav	1	733
232	i 0.14 on1 of7r.wav	2	565
233	i 0.14 on2 of7.wav	2	579
234	i 0.14 on3 of7.wav	2	496
235	i 0.14 on4 of7.wav	1	1096
236	i 0.14 on5 of7.wav	1	483
237	i 0.14 on6 of7.wav	1	411
238	i 0.14 on7 of7.wav	1	419
239	i 0.16 on1 of7r.wav	2	581
240	i 0.16 on2 of7.wav	2	549
241	i 0.16 on3 of7.wav	2	551
242	i 0.16 on4 of7.wav	2	632
243	i 0.16 on5 of7.wav	1	544
244	i 0.16 on6 of7.wav	1	519
245	i 0.16 on7 of7.wav	1	426
246	i 0.18 on1 of7r.wav	2	501
247	i 0.18 on2 of7.wav	2	592
248	i 0.18 on3 of7.wav	2	700
249	i 0.18 on4 of7.wav	1	689
250	i 0.18 on5 of7.wav	1	683
251	i 0.18 on6 of7.wav	1	576
252	i 0.18 on7 of7.wav	1	447
253	a 0.1 on1 of7r.wav	2	419
254	a 0.1 on2 of7.wav	2	496
255	a 0.1 on3 of7.wav	2	581
256	a 0.1 on4 of7.wav	1	411
257	a 0.1 on5 of7.wav	1	568
258	a 0.1 on6 of7.wav	1	405
259	a 0.1 on7 of7.wav	1	546
260	a 0.2 on1 of7r.wav	2	673
261	a 0.2 on2 of7.wav	2	543
262	a 0.2 on3 of7.wav	2	575
263	a 0.2 on4 of7.wav	1	862
264	a 0.2 on5 of7.wav	1	448
265	a 0.2 on6 of7.wav	1	638
266	a 0.2 on7 of7.wav	1	526
267	a 0.04 on1 of7r.wav	1	375
268	a 0.04 on2 of7.wav	1	956
269	a 0.04 on3 of7.wav	1	551
270	a 0.04 on4 of7.wav	1	879
271	a 0.04 on5 of7.wav	1	582
272	a 0.04 on6 of7.wav	2	665
273	a 0.04 on7 of7.wav	1	690
274	a 0.06 on1 of7r.wav	2	754
275	a 0.06 on2 of7.wav	1	840
276	a 0.06 on3 of7.wav	1	718
277	a 0.06 on4 of7.wav	1	508
278	a 0.06 on5 of7.wav	1	570
279	a 0.06 on6 of7.wav	1	1122
280	a 0.06 on7 of7.wav	1	1297
281	a 0.08 on1 of7r.wav	1	1186
282	a 0.08 on2 of7.wav	1	691
283	a 0.08 on3 of7.wav	1	720
284	a 0.08 on4 of7.wav	1	371
285	a 0.08 on5 of7.wav	1	467
286	a 0.08 on6 of7.wav	1	489
287	a 0.08 on7 of7.wav	1	901
288	a 0.12 on1 of7r.wav	2	468
289	a 0.12 on2 of7.wav	1	832
290	a 0.12 on3 of7.wav	1	901
291	a 0.12 on4 of7.wav	1	374
292	a 0.12 on5 of7.wav	1	407
293	a 0.12 on6 of7.wav	1	413
294	a 0.12 on7 of7.wav	1	511
295	a 0.14 on1 of7r.wav	2	547
296	a 0.14 on2 of7.wav	2	622
297	a 0.14 on3 of7.wav	1	1107
298	a 0.14 on4 of7.wav	2	573
299	a 0.14 on5 of7.wav	1	469
300	a 0.14 on6 of7.wav	1	477
301	a 0.14 on7 of7.wav	1	558
302	a 0.16 on1 of7r.wav	2	704
303	a 0.16 on2 of7.wav	2	506
304	a 0.16 on3 of7.wav	2	756
305	a 0.16 on4 of7.wav	1	847
306	a 0.16 on5 of7.wav	1	495
307	a 0.16 on6 of7.wav	1	520
308	a 0.16 on7 of7.wav	1	504
309	a 0.18 on1 of7r.wav	2	504
310	a 0.18 on2 of7.wav	2	558
311	a 0.18 on3 of7.wav	2	606
312	a 0.18 on4 of7.wav	1	853
313	a 0.18 on5 of7.wav	1	543
314	a 0.18 on6 of7.wav	1	471
315	a 0.18 on7 of7.wav	1	538
316	i 0.1 on1 of7r.wav	1	680
317	i 0.1 on2 of7.wav	2	1008
318	i 0.1 on3 of7.wav	1	683
319	i 0.1 on4 of7.wav	1	401
320	i 0.1 on5 of7.wav	1	597
321	i 0.1 on6 of7.wav	1	524
322	i 0.1 on7 of7.wav	1	484
323	i 0.2 on1 of7r.wav	2	624
324	i 0.2 on2 of7.wav	2	595
325	i 0.2 on3 of7.wav	2	591
326	i 0.2 on4 of7.wav	1	1740
327	i 0.2 on5 of7.wav	1	549
328	i 0.2 on6 of7.wav	1	563
329	i 0.2 on7 of7.wav	1	475
330	i 0.04 on1 of7r.wav	1	445
331	i 0.04 on2 of7.wav	1	489
332	i 0.04 on3 of7.wav	1	732
333	i 0.04 on4 of7.wav	1	443
334	i 0.04 on5 of7.wav	1	458
335	i 0.04 on6 of7.wav	1	505
336	i 0.04 on7 of7.wav	1	592
337	i 0.06 on1 of7r.wav	1	689
338	i 0.06 on2 of7.wav	1	488
339	i 0.06 on3 of7.wav	1	621
340	i 0.06 on4 of7.wav	1	357
341	i 0.06 on5 of7.wav	1	376
342	i 0.06 on6 of7.wav	1	380
343	i 0.06 on7 of7.wav	1	437
344	i 0.08 on1 of7r.wav	2	526
345	i 0.08 on2 of7.wav	1	589
346	i 0.08 on3 of7.wav	1	529
347	i 0.08 on4 of7.wav	1	384
348	i 0.08 on5 of7.wav	1	407
349	i 0.08 on6 of7.wav	1	444
350	i 0.08 on7 of7.wav	1	395
351	i 0.12 on1 of7r.wav	2	457
352	i 0.12 on2 of7.wav	2	1762
353	i 0.12 on3 of7.wav	1	368
354	i 0.12 on4 of7.wav	1	390
355	i 0.12 on5 of7.wav	1	499
356	i 0.12 on6 of7.wav	1	392
357	i 0.12 on7 of7.wav	1	431
358	i 0.14 on1 of7r.wav	2	480
359	i 0.14 on2 of7.wav	2	802
360	i 0.14 on3 of7.wav	2	842
361	i 0.14 on4 of7.wav	1	1267
362	i 0.14 on5 of7.wav	1	450
363	i 0.14 on6 of7.wav	1	514
364	i 0.14 on7 of7.wav	1	499
365	i 0.16 on1 of7r.wav	2	630
366	i 0.16 on2 of7.wav	2	685
367	i 0.16 on3 of7.wav	2	709
368	i 0.16 on4 of7.wav	1	1305
369	i 0.16 on5 of7.wav	1	483
370	i 0.16 on6 of7.wav	1	442
371	i 0.16 on7 of7.wav	1	463
372	i 0.18 on1 of7r.wav	2	616
373	i 0.18 on2 of7.wav	2	517
374	i 0.18 on3 of7.wav	2	566
375	i 0.18 on4 of7.wav	1	662
376	i 0.18 on5 of7.wav	1	440
377	i 0.18 on6 of7.wav	1	479
378	i 0.18 on7 of7.wav	1	484
379	a 0.1 on1 of7r.wav	2	517
380	a 0.1 on2 of7.wav	2	444
381	a 0.1 on3 of7.wav	2	537
382	a 0.1 on4 of7.wav	1	1049
383	a 0.1 on5 of7.wav	1	387
384	a 0.1 on6 of7.wav	1	460
385	a 0.1 on7 of7.wav	1	523
386	a 0.2 on1 of7r.wav	2	538
387	a 0.2 on2 of7.wav	2	511
388	a 0.2 on3 of7.wav	2	1020
389	a 0.2 on4 of7.wav	1	693
390	a 0.2 on5 of7.wav	1	512
391	a 0.2 on6 of7.wav	1	540
392	a 0.2 on7 of7.wav	1	525
393	a 0.04 on1 of7r.wav	1	513
394	a 0.04 on2 of7.wav	1	524
395	a 0.04 on3 of7.wav	1	744
396	a 0.04 on4 of7.wav	2	481
397	a 0.04 on5 of7.wav	1	468
398	a 0.04 on6 of7.wav	1	387
399	a 0.04 on7 of7.wav	1	416
400	a 0.06 on1 of7r.wav	1	450
401	a 0.06 on2 of7.wav	1	902
402	a 0.06 on3 of7.wav	1	387
403	a 0.06 on4 of7.wav	1	609
404	a 0.06 on5 of7.wav	1	415
405	a 0.06 on6 of7.wav	1	510
406	a 0.06 on7 of7.wav	1	494
407	a 0.08 on1 of7r.wav	2	505
408	a 0.08 on2 of7.wav	2	841
409	a 0.08 on3 of7.wav	1	737
410	a 0.08 on4 of7.wav	1	384
411	a 0.08 on5 of7.wav	1	417
412	a 0.08 on6 of7.wav	1	1187
413	a 0.08 on7 of7.wav	1	675
414	a 0.12 on1 of7r.wav	2	632
415	a 0.12 on2 of7.wav	2	566
416	a 0.12 on3 of7.wav	1	526
417	a 0.12 on4 of7.wav	1	631
418	a 0.12 on5 of7.wav	1	549
419	a 0.12 on6 of7.wav	1	443
420	a 0.12 on7 of7.wav	1	340
421	a 0.14 on1 of7r.wav	2	357
422	a 0.14 on2 of7.wav	2	579
423	a 0.14 on3 of7.wav	1	915
424	a 0.14 on4 of7.wav	1	527
425	a 0.14 on5 of7.wav	1	619
426	a 0.14 on6 of7.wav	1	517
427	a 0.14 on7 of7.wav	1	547
428	a 0.16 on1 of7r.wav	2	554
429	a 0.16 on2 of7.wav	2	533
430	a 0.16 on3 of7.wav	1	1015
431	a 0.16 on4 of7.wav	1	799
432	a 0.16 on5 of7.wav	1	556
433	a 0.16 on6 of7.wav	1	333
434	a 0.16 on7 of7.wav	1	512
435	a 0.18 on1 of7r.wav	2	607
436	a 0.18 on2 of7.wav	2	676
437	a 0.18 on3 of7.wav	1	898
438	a 0.18 on4 of7.wav	1	663
439	a 0.18 on5 of7.wav	1	475
440	a 0.18 on6 of7.wav	1	488
441	a 0.18 on7 of7.wav	1	511
442	i 0.1 on1 of7r.wav	2	722
443	i 0.1 on2 of7.wav	2	738
444	i 0.1 on3 of7.wav	1	705
445	i 0.1 on4 of7.wav	1	568
446	i 0.1 on5 of7.wav	1	381
447	i 0.1 on6 of7.wav	1	495
448	i 0.1 on7 of7.wav	1	327
449	i 0.2 on1 of7r.wav	2	613
450	i 0.2 on2 of7.wav	2	437
451	i 0.2 on3 of7.wav	2	627
452	i 0.2 on4 of7.wav	1	1330
453	i 0.2 on5 of7.wav	1	529
454	i 0.2 on6 of7.wav	1	507
455	i 0.2 on7 of7.wav	1	525
456	i 0.04 on1 of7r.wav	1	537
457	i 0.04 on2 of7.wav	1	516
458	i 0.04 on3 of7.wav	1	419
459	i 0.04 on4 of7.wav	1	444
460	i 0.04 on5 of7.wav	1	663
461	i 0.04 on6 of7.wav	1	422
462	i 0.04 on7 of7.wav	1	492
463	i 0.06 on1 of7r.wav	1	381
464	i 0.06 on2 of7.wav	1	506
465	i 0.06 on3 of7.wav	1	1915
466	i 0.06 on4 of7.wav	1	694
467	i 0.06 on5 of7.wav	1	506
468	i 0.06 on6 of7.wav	1	480
469	i 0.06 on7 of7.wav	1	440
470	i 0.08 on1 of7r.wav	2	509
471	i 0.08 on2 of7.wav	1	473
472	i 0.08 on3 of7.wav	1	419
473	i 0.08 on4 of7.wav	1	735
474	i 0.08 on5 of7.wav	1	497
475	i 0.08 on6 of7.wav	1	385
476	i 0.08 on7 of7.wav	1	414
477	i 0.12 on1 of7r.wav	1	614
478	i 0.12 on2 of7.wav	2	889
479	i 0.12 on3 of7.wav	2	629
480	i 0.12 on4 of7.wav	1	345
481	i 0.12 on5 of7.wav	1	415
482	i 0.12 on6 of7.wav	1	554
483	i 0.12 on7 of7.wav	1	534
484	i 0.14 on1 of7r.wav	2	595
485	i 0.14 on2 of7.wav	2	493
486	i 0.14 on3 of7.wav	1	449
487	i 0.14 on4 of7.wav	1	761
488	i 0.14 on5 of7.wav	1	595
489	i 0.14 on6 of7.wav	1	590
490	i 0.14 on7 of7.wav	1	453
491	i 0.16 on1 of7r.wav	2	593
492	i 0.16 on2 of7.wav	2	490
493	i 0.16 on3 of7.wav	2	829
494	i 0.16 on4 of7.wav	1	564
495	i 0.16 on5 of7.wav	1	497
496	i 0.16 on6 of7.wav	1	362
497	i 0.16 on7 of7.wav	1	417
498	i 0.18 on1 of7r.wav	2	495
499	i 0.18 on2 of7.wav	2	676
500	i 0.18 on3 of7.wav	1	1260
501	i 0.18 on4 of7.wav	1	463
502	i 0.18 on5 of7.wav	1	366
503	i 0.18 on6 of7.wav	1	427
504	i 0.18 on7 of7.wav	1	495
505	a 0.1 on1 of7r.wav	2	395
506	a 0.1 on2 of7.wav	2	470
507	a 0.1 on3 of7.wav	1	791
508	a 0.1 on4 of7.wav	2	545
509	a 0.1 on5 of7.wav	1	316
510	a 0.1 on6 of7.wav	1	502
511	a 0.1 on7 of7.wav	1	499
512	a 0.2 on1 of7r.wav	2	569
513	a 0.2 on2 of7.wav	2	526
514	a 0.2 on3 of7.wav	2	650
515	a 0.2 on4 of7.wav	1	582
516	a 0.2 on5 of7.wav	1	557
517	a 0.2 on6 of7.wav	1	481
518	a 0.2 on7 of7.wav	1	500
519	a 0.04 on1 of7r.wav	1	405
520	a 0.04 on2 of7.wav	1	942
521	a 0.04 on3 of7.wav	1	593
522	a 0.04 on4 of7.wav	1	638
523	a 0.04 on5 of7.wav	1	892
524	a 0.04 on6 of7.wav	1	543
525	a 0.04 on7 of7.wav	1	465
526	a 0.06 on1 of7r.wav	1	574
527	a 0.06 on2 of7.wav	1	812
528	a 0.06 on3 of7.wav	1	598
529	a 0.06 on4 of7.wav	1	424
530	a 0.06 on5 of7.wav	1	486
531	a 0.06 on6 of7.wav	1	549
532	a 0.06 on7 of7.wav	1	490
533	a 0.08 on1 of7r.wav	1	396
534	a 0.08 on2 of7.wav	1	678
535	a 0.08 on3 of7.wav	1	701
536	a 0.08 on4 of7.wav	1	323
537	a 0.08 on5 of7.wav	1	741
538	a 0.08 on6 of7.wav	1	535
539	a 0.08 on7 of7.wav	1	401
540	a 0.12 on1 of7r.wav	2	823
541	a 0.12 on2 of7.wav	1	552
542	a 0.12 on3 of7.wav	1	433
543	a 0.12 on4 of7.wav	1	539
544	a 0.12 on5 of7.wav	1	518
545	a 0.12 on6 of7.wav	1	517
546	a 0.12 on7 of7.wav	1	516
547	a 0.14 on1 of7r.wav	2	686
548	a 0.14 on2 of7.wav	2	661
549	a 0.14 on3 of7.wav	1	485
550	a 0.14 on4 of7.wav	1	811
551	a 0.14 on5 of7.wav	1	556
552	a 0.14 on6 of7.wav	1	635
553	a 0.14 on7 of7.wav	1	344
554	a 0.16 on1 of7r.wav	2	690
555	a 0.16 on2 of7.wav	2	589
556	a 0.16 on3 of7.wav	2	1197
557	a 0.16 on4 of7.wav	1	612
558	a 0.16 on5 of7.wav	1	446
559	a 0.16 on6 of7.wav	1	458
560	a 0.16 on7 of7.wav	1	504
561	a 0.18 on1 of7r.wav	2	465
562	a 0.18 on2 of7.wav	2	438
563	a 0.18 on3 of7.wav	2	647
564	a 0.18 on4 of7.wav	1	563
565	a 0.18 on5 of7.wav	1	564
566	a 0.18 on6 of7.wav	1	553
567	a 0.18 on7 of7.wav	1	556
568	i 0.1 on1 of7r.wav	1	483
569	i 0.1 on2 of7.wav	1	389
570	i 0.1 on3 of7.wav	1	748
571	i 0.1 on4 of7.wav	1	407
572	i 0.1 on5 of7.wav	1	590
573	i 0.1 on6 of7.wav	1	473
574	i 0.1 on7 of7.wav	1	501
575	i 0.2 on1 of7r.wav	2	623
576	i 0.2 on2 of7.wav	2	402
577	i 0.2 on3 of7.wav	2	704
578	i 0.2 on4 of7.wav	2	745
579	i 0.2 on5 of7.wav	1	400
580	i 0.2 on6 of7.wav	1	571
581	i 0.2 on7 of7.wav	1	487
582	i 0.04 on1 of7r.wav	1	598
583	i 0.04 on2 of7.wav	1	544
584	i 0.04 on3 of7.wav	1	409
585	i 0.04 on4 of7.wav	1	490
586	i 0.04 on5 of7.wav	1	451
587	i 0.04 on6 of7.wav	1	421
588	i 0.04 on7 of7.wav	1	470
589	i 0.06 on1 of7r.wav	1	642
590	i 0.06 on2 of7.wav	1	456
591	i 0.06 on3 of7.wav	1	767
592	i 0.06 on4 of7.wav	1	395
593	i 0.06 on5 of7.wav	1	452
594	i 0.06 on6 of7.wav	1	536
595	i 0.06 on7 of7.wav	1	410
596	i 0.08 on1 of7r.wav	1	639
597	i 0.08 on2 of7.wav	1	381
598	i 0.08 on3 of7.wav	1	361
599	i 0.08 on4 of7.wav	1	1014
600	i 0.08 on5 of7.wav	1	518
601	i 0.08 on6 of7.wav	1	426
602	i 0.08 on7 of7.wav	1	461
603	i 0.12 on1 of7r.wav	2	500
604	i 0.12 on2 of7.wav	2	635
605	i 0.12 on3 of7.wav	1	696
606	i 0.12 on4 of7.wav	1	793
607	i 0.12 on5 of7.wav	1	531
608	i 0.12 on6 of7.wav	1	438
609	i 0.12 on7 of7.wav	1	450
610	i 0.14 on1 of7r.wav	2	738
611	i 0.14 on2 of7.wav	2	751
612	i 0.14 on3 of7.wav	2	862
613	i 0.14 on4 of7.wav	1	1503
614	i 0.14 on5 of7.wav	1	671
615	i 0.14 on6 of7.wav	1	534
616	i 0.14 on7 of7.wav	1	360
617	i 0.16 on1 of7r.wav	2	746
618	i 0.16 on2 of7.wav	2	675
619	i 0.16 on3 of7.wav	2	666
620	i 0.16 on4 of7.wav	1	1146
621	i 0.16 on5 of7.wav	1	479
622	i 0.16 on6 of7.wav	1	618
623	i 0.16 on7 of7.wav	1	430
624	i 0.18 on1 of7r.wav	2	651
625	i 0.18 on2 of7.wav	2	541
626	i 0.18 on3 of7.wav	2	608
627	i 0.18 on4 of7.wav	1	685
628	i 0.18 on5 of7.wav	1	746
629	i 0.18 on6 of7.wav	1	433
630	i 0.18 on7 of7.wav	1	494
