# Supplementary material for: Effects of stimulus duration and vowel quality in cross-linguistic categorical perception of pitch directions
Source: PLoS One. 2017 Jul 3;12(7):e0180656. doi: 10.1371/journal.pone.0180656 (PMC5495489; doi:10.1371/journal.pone.0180656)
Supplement: S1 Table — (ZIP) [file pone.0180656.s001.zip › supporting information/Raw data/eprime_id_CHINESE/sub2idfalling.csv]

List2	stim1	Slide3.RESP	Slide3.RT
1	a 0.1 on1 of1.wav	1	525
2	a 0.1 on1 of2.wav	1	569
3	a 0.1 on1 of3.wav	1	978
4	a 0.1 on1 of4.wav	1	686
5	a 0.1 on1 of5.wav	2	669
6	a 0.1 on1 of6.wav	2	636
7	a 0.1 on1 of7.wav	2	697
8	a 0.2 on1 of1.wav	1	677
9	a 0.2 on1 of2.wav	1	533
10	a 0.2 on1 of3.wav	1	598
11	a 0.2 on1 of4.wav	2	775
12	a 0.2 on1 of5.wav	2	913
13	a 0.2 on1 of6.wav	2	1080
14	a 0.2 on1 of7.wav	2	581
15	a 0.04 on1 of1.wav	1	1431
16	a 0.04 on1 of2.wav	2	929
17	a 0.04 on1 of3.wav	1	623
18	a 0.04 on1 of4.wav	1	456
19	a 0.04 on1 of5.wav	1	743
20	a 0.04 on1 of6.wav	1	1684
21	a 0.04 on1 of7.wav	2	1350
22	a 0.06 on1 of1.wav	1	926
23	a 0.06 on1 of2.wav	1	778
24	a 0.06 on1 of3.wav	1	574
25	a 0.06 on1 of4.wav	1	2179
26	a 0.06 on1 of5.wav	1	584
27	a 0.06 on1 of6.wav	1	791
28	a 0.06 on1 of7.wav	1	1403
29	a 0.08 on1 of1.wav	1	559
30	a 0.08 on1 of2.wav	1	764
31	a 0.08 on1 of3.wav	1	852
32	a 0.08 on1 of4.wav	2	2842
33	a 0.08 on1 of5.wav	2	502
34	a 0.08 on1 of6.wav	2	916
35	a 0.08 on1 of7.wav	2	1607
36	a 0.12 on1 of1.wav	1	618
37	a 0.12 on1 of2.wav	1	689
38	a 0.12 on1 of3.wav	1	607
39	a 0.12 on1 of4.wav	1	606
40	a 0.12 on1 of5.wav	1	549
41	a 0.12 on1 of6.wav	2	691
42	a 0.12 on1 of7.wav	2	772
43	a 0.14 on1 of1.wav	1	576
44	a 0.14 on1 of2.wav	1	463
45	a 0.14 on1 of3.wav	1	621
46	a 0.14 on1 of4.wav	2	580
47	a 0.14 on1 of5.wav	2	866
48	a 0.14 on1 of6.wav	2	1328
49	a 0.14 on1 of7.wav	1	698
50	a 0.16 on1 of1.wav	1	1173
51	a 0.16 on1 of2.wav	1	816
52	a 0.16 on1 of3.wav	1	688
53	a 0.16 on1 of4.wav	1	1280
54	a 0.16 on1 of5.wav	2	599
55	a 0.16 on1 of6.wav	2	583
56	a 0.16 on1 of7.wav	2	729
57	a 0.18 on1 of1.wav	1	823
58	a 0.18 on1 of2.wav	1	636
59	a 0.18 on1 of3.wav	1	1402
60	a 0.18 on1 of4.wav	1	2423
61	a 0.18 on1 of5.wav	2	1135
62	a 0.18 on1 of6.wav	2	514
63	a 0.18 on1 of7.wav	2	669
64	i 0.1 on1 of1.wav	1	545
65	i 0.1 on1 of2.wav	2	882
66	i 0.1 on1 of3.wav	1	689
67	i 0.1 on1 of4.wav	1	590
68	i 0.1 on1 of5.wav	1	984
69	i 0.1 on1 of6.wav	1	642
70	i 0.1 on1 of7.wav	2	763
71	i 0.2 on1 of1.wav	1	532
72	i 0.2 on1 of2.wav	1	667
73	i 0.2 on1 of3.wav	1	1094
74	i 0.2 on1 of4.wav	2	1075
75	i 0.2 on1 of5.wav	2	548
76	i 0.2 on1 of6.wav	2	746
77	i 0.2 on1 of7.wav	2	801
78	i 0.04 on1 of1.wav	1	1391
79	i 0.04 on1 of2.wav	1	706
80	i 0.04 on1 of3.wav	1	731
81	i 0.04 on1 of4.wav	1	645
82	i 0.04 on1 of5.wav	1	601
83	i 0.04 on1 of6.wav	1	543
84	i 0.04 on1 of7.wav	2	842
85	i 0.06 on1 of1.wav	1	576
86	i 0.06 on1 of2.wav	1	871
87	i 0.06 on1 of3.wav	1	1492
88	i 0.06 on1 of4.wav	1	995
89	i 0.06 on1 of5.wav	1	1458
90	i 0.06 on1 of6.wav	1	1006
91	i 0.06 on1 of7.wav	1	664
92	i 0.08 on1 of1.wav	1	691
93	i 0.08 on1 of2.wav	1	534
94	i 0.08 on1 of3.wav	1	720
95	i 0.08 on1 of4.wav	1	536
96	i 0.08 on1 of5.wav	1	801
97	i 0.08 on1 of6.wav	2	666
98	i 0.08 on1 of7.wav	1	1393
99	i 0.12 on1 of1.wav	1	836
100	i 0.12 on1 of2.wav	1	819
101	i 0.12 on1 of3.wav	1	819
102	i 0.12 on1 of4.wav	2	1492
103	i 0.12 on1 of5.wav	2	996
104	i 0.12 on1 of6.wav	2	944
105	i 0.12 on1 of7.wav	2	639
106	i 0.14 on1 of1.wav	1	715
107	i 0.14 on1 of2.wav	1	569
108	i 0.14 on1 of3.wav	1	656
109	i 0.14 on1 of4.wav	2	1777
110	i 0.14 on1 of5.wav	2	881
111	i 0.14 on1 of6.wav	1	1707
112	i 0.14 on1 of7.wav	2	842
113	i 0.16 on1 of1.wav	1	677
114	i 0.16 on1 of2.wav	1	597
115	i 0.16 on1 of3.wav	2	1420
116	i 0.16 on1 of4.wav	2	702
117	i 0.16 on1 of5.wav	2	603
118	i 0.16 on1 of6.wav	2	729
119	i 0.16 on1 of7.wav	2	803
120	i 0.18 on1 of1.wav	1	1118
121	i 0.18 on1 of2.wav	1	567
122	i 0.18 on1 of3.wav	1	895
123	i 0.18 on1 of4.wav	1	1578
124	i 0.18 on1 of5.wav	2	929
125	i 0.18 on1 of6.wav	2	1270
126	i 0.18 on1 of7.wav	2	733
127	a 0.1 on1 of1.wav	1	665
128	a 0.1 on1 of2.wav	1	491
129	a 0.1 on1 of3.wav	1	1522
130	a 0.1 on1 of4.wav	1	480
131	a 0.1 on1 of5.wav	1	836
132	a 0.1 on1 of6.wav	2	542
133	a 0.1 on1 of7.wav	2	924
134	a 0.2 on1 of1.wav	1	677
135	a 0.2 on1 of2.wav	1	560
136	a 0.2 on1 of3.wav	1	612
137	a 0.2 on1 of4.wav	2	915
138	a 0.2 on1 of5.wav	2	666
139	a 0.2 on1 of6.wav	1	602
140	a 0.2 on1 of7.wav	2	620
141	a 0.04 on1 of1.wav	1	840
142	a 0.04 on1 of2.wav	1	789
143	a 0.04 on1 of3.wav	1	1571
144	a 0.04 on1 of4.wav	1	2176
145	a 0.04 on1 of5.wav	1	1246
146	a 0.04 on1 of6.wav	1	1588
147	a 0.04 on1 of7.wav	1	1288
148	a 0.06 on1 of1.wav	1	655
149	a 0.06 on1 of2.wav	1	524
150	a 0.06 on1 of3.wav	1	1183
151	a 0.06 on1 of4.wav	1	1070
152	a 0.06 on1 of5.wav	1	1069
153	a 0.06 on1 of6.wav	1	1243
154	a 0.06 on1 of7.wav	1	427
155	a 0.08 on1 of1.wav	1	683
156	a 0.08 on1 of2.wav	1	1179
157	a 0.08 on1 of3.wav	1	1222
158	a 0.08 on1 of4.wav	1	622
159	a 0.08 on1 of5.wav	1	2444
160	a 0.08 on1 of6.wav	2	1284
161	a 0.08 on1 of7.wav	2	1770
162	a 0.12 on1 of1.wav	1	630
163	a 0.12 on1 of2.wav	1	534
164	a 0.12 on1 of3.wav	1	701
165	a 0.12 on1 of4.wav	1	669
166	a 0.12 on1 of5.wav	2	759
167	a 0.12 on1 of6.wav	2	650
168	a 0.12 on1 of7.wav	2	1197
169	a 0.14 on1 of1.wav	1	586
170	a 0.14 on1 of2.wav	1	614
171	a 0.14 on1 of3.wav	1	821
172	a 0.14 on1 of4.wav	2	420
173	a 0.14 on1 of5.wav	2	1132
174	a 0.14 on1 of6.wav	2	813
175	a 0.14 on1 of7.wav	2	814
176	a 0.16 on1 of1.wav	1	697
177	a 0.16 on1 of2.wav	1	657
178	a 0.16 on1 of3.wav	1	880
179	a 0.16 on1 of4.wav	1	1088
180	a 0.16 on1 of5.wav	2	1244
181	a 0.16 on1 of6.wav	2	822
182	a 0.16 on1 of7.wav	2	715
183	a 0.18 on1 of1.wav	1	818
184	a 0.18 on1 of2.wav	1	708
185	a 0.18 on1 of3.wav	1	856
186	a 0.18 on1 of4.wav	2	944
187	a 0.18 on1 of5.wav	2	506
188	a 0.18 on1 of6.wav	2	639
189	a 0.18 on1 of7.wav	2	661
190	i 0.1 on1 of1.wav	1	948
191	i 0.1 on1 of2.wav	1	815
192	i 0.1 on1 of3.wav	1	632
193	i 0.1 on1 of4.wav	1	516
194	i 0.1 on1 of5.wav	1	922
195	i 0.1 on1 of6.wav	1	669
196	i 0.1 on1 of7.wav	2	920
197	i 0.2 on1 of1.wav	1	568
198	i 0.2 on1 of2.wav	1	946
199	i 0.2 on1 of3.wav	2	1105
200	i 0.2 on1 of4.wav	2	624
201	i 0.2 on1 of5.wav	2	546
202	i 0.2 on1 of6.wav	2	1002
203	i 0.2 on1 of7.wav	2	836
204	i 0.04 on1 of1.wav	1	682
205	i 0.04 on1 of2.wav	1	589
206	i 0.04 on1 of3.wav	1	439
207	i 0.04 on1 of4.wav	1	918
208	i 0.04 on1 of5.wav	2	787
209	i 0.04 on1 of6.wav	1	922
210	i 0.04 on1 of7.wav	1	1933
211	i 0.06 on1 of1.wav	2	826
212	i 0.06 on1 of2.wav	1	1025
213	i 0.06 on1 of3.wav	1	1622
214	i 0.06 on1 of4.wav	1	1254
215	i 0.06 on1 of5.wav	1	1152
216	i 0.06 on1 of6.wav	1	723
217	i 0.06 on1 of7.wav	1	599
218	i 0.08 on1 of1.wav	1	659
219	i 0.08 on1 of2.wav	1	893
220	i 0.08 on1 of3.wav	1	791
221	i 0.08 on1 of4.wav	1	1437
222	i 0.08 on1 of5.wav	1	860
223	i 0.08 on1 of6.wav	1	1766
224	i 0.08 on1 of7.wav	1	1322
225	i 0.12 on1 of1.wav	1	709
226	i 0.12 on1 of2.wav	1	692
227	i 0.12 on1 of3.wav	1	776
228	i 0.12 on1 of4.wav	1	553
229	i 0.12 on1 of5.wav	2	1154
230	i 0.12 on1 of6.wav	2	1010
231	i 0.12 on1 of7.wav	2	1076
232	i 0.14 on1 of1.wav	1	650
233	i 0.14 on1 of2.wav	1	645
234	i 0.14 on1 of3.wav	1	565
235	i 0.14 on1 of4.wav	2	627
236	i 0.14 on1 of5.wav	2	3045
237	i 0.14 on1 of6.wav	2	2057
238	i 0.14 on1 of7.wav	2	791
239	i 0.16 on1 of1.wav	1	846
240	i 0.16 on1 of2.wav	1	702
241	i 0.16 on1 of3.wav	1	770
242	i 0.16 on1 of4.wav	2	589
243	i 0.16 on1 of5.wav	2	713
244	i 0.16 on1 of6.wav	2	1436
245	i 0.16 on1 of7.wav	2	636
246	i 0.18 on1 of1.wav	1	800
247	i 0.18 on1 of2.wav	1	738
248	i 0.18 on1 of3.wav	1	602
249	i 0.18 on1 of4.wav	2	573
250	i 0.18 on1 of5.wav	2	653
251	i 0.18 on1 of6.wav	2	527
252	i 0.18 on1 of7.wav	2	717
253	a 0.1 on1 of1.wav	1	581
254	a 0.1 on1 of2.wav	1	699
255	a 0.1 on1 of3.wav	1	778
256	a 0.1 on1 of4.wav	2	2377
257	a 0.1 on1 of5.wav	1	492
258	a 0.1 on1 of6.wav	2	1520
259	a 0.1 on1 of7.wav	2	629
260	a 0.2 on1 of1.wav	1	744
261	a 0.2 on1 of2.wav	1	606
262	a 0.2 on1 of3.wav	1	564
263	a 0.2 on1 of4.wav	2	1918
264	a 0.2 on1 of5.wav	2	842
265	a 0.2 on1 of6.wav	2	648
266	a 0.2 on1 of7.wav	2	675
267	a 0.04 on1 of1.wav	1	551
268	a 0.04 on1 of2.wav	1	1453
269	a 0.04 on1 of3.wav	1	485
270	a 0.04 on1 of4.wav	1	1633
271	a 0.04 on1 of5.wav	1	427
272	a 0.04 on1 of6.wav	1	442
273	a 0.04 on1 of7.wav	1	482
274	a 0.06 on1 of1.wav	1	565
275	a 0.06 on1 of2.wav	1	829
276	a 0.06 on1 of3.wav	1	2108
277	a 0.06 on1 of4.wav	1	1107
278	a 0.06 on1 of5.wav	1	511
279	a 0.06 on1 of6.wav	2	1493
280	a 0.06 on1 of7.wav	1	2118
281	a 0.08 on1 of1.wav	1	363
282	a 0.08 on1 of2.wav	1	575
283	a 0.08 on1 of3.wav	1	553
284	a 0.08 on1 of4.wav	1	1584
285	a 0.08 on1 of5.wav	2	1022
286	a 0.08 on1 of6.wav	2	784
287	a 0.08 on1 of7.wav	1	1279
288	a 0.12 on1 of1.wav	1	638
289	a 0.12 on1 of2.wav	1	573
290	a 0.12 on1 of3.wav	2	778
291	a 0.12 on1 of4.wav	1	850
292	a 0.12 on1 of5.wav	2	941
293	a 0.12 on1 of6.wav	2	683
294	a 0.12 on1 of7.wav	2	578
295	a 0.14 on1 of1.wav	1	940
296	a 0.14 on1 of2.wav	1	855
297	a 0.14 on1 of3.wav	1	690
298	a 0.14 on1 of4.wav	1	639
299	a 0.14 on1 of5.wav	2	683
300	a 0.14 on1 of6.wav	2	737
301	a 0.14 on1 of7.wav	2	659
302	a 0.16 on1 of1.wav	1	576
303	a 0.16 on1 of2.wav	1	691
304	a 0.16 on1 of3.wav	1	923
305	a 0.16 on1 of4.wav	1	1213
306	a 0.16 on1 of5.wav	2	1085
307	a 0.16 on1 of6.wav	2	642
308	a 0.16 on1 of7.wav	2	693
309	a 0.18 on1 of1.wav	1	610
310	a 0.18 on1 of2.wav	1	626
311	a 0.18 on1 of3.wav	1	720
312	a 0.18 on1 of4.wav	2	502
313	a 0.18 on1 of5.wav	2	690
314	a 0.18 on1 of6.wav	2	933
315	a 0.18 on1 of7.wav	2	833
316	i 0.1 on1 of1.wav	1	943
317	i 0.1 on1 of2.wav	1	607
318	i 0.1 on1 of3.wav	1	626
319	i 0.1 on1 of4.wav	1	772
320	i 0.1 on1 of5.wav	2	1672
321	i 0.1 on1 of6.wav	1	1518
322	i 0.1 on1 of7.wav	2	787
323	i 0.2 on1 of1.wav	1	619
324	i 0.2 on1 of2.wav	1	628
325	i 0.2 on1 of3.wav	1	867
326	i 0.2 on1 of4.wav	2	520
327	i 0.2 on1 of5.wav	2	655
328	i 0.2 on1 of6.wav	2	905
329	i 0.2 on1 of7.wav	2	702
330	i 0.04 on1 of1.wav	1	1110
331	i 0.04 on1 of2.wav	1	1418
332	i 0.04 on1 of3.wav	1	1335
333	i 0.04 on1 of4.wav	1	460
334	i 0.04 on1 of5.wav	1	638
335	i 0.04 on1 of6.wav	1	758
336	i 0.04 on1 of7.wav	1	569
337	i 0.06 on1 of1.wav	1	643
338	i 0.06 on1 of2.wav	1	936
339	i 0.06 on1 of3.wav	1	616
340	i 0.06 on1 of4.wav	1	789
341	i 0.06 on1 of5.wav	1	794
342	i 0.06 on1 of6.wav	1	1332
343	i 0.06 on1 of7.wav	2	1101
344	i 0.08 on1 of1.wav	1	1415
345	i 0.08 on1 of2.wav	1	622
346	i 0.08 on1 of3.wav	1	785
347	i 0.08 on1 of4.wav	1	689
348	i 0.08 on1 of5.wav	1	1650
349	i 0.08 on1 of6.wav	1	676
350	i 0.08 on1 of7.wav	1	751
351	i 0.12 on1 of1.wav	1	751
352	i 0.12 on1 of2.wav	1	847
353	i 0.12 on1 of3.wav	1	791
354	i 0.12 on1 of4.wav	1	594
355	i 0.12 on1 of5.wav	1	655
356	i 0.12 on1 of6.wav	2	663
357	i 0.12 on1 of7.wav	2	640
358	i 0.14 on1 of1.wav	1	551
359	i 0.14 on1 of2.wav	1	709
360	i 0.14 on1 of3.wav	1	800
361	i 0.14 on1 of4.wav	1	491
362	i 0.14 on1 of5.wav	2	653
363	i 0.14 on1 of6.wav	2	762
364	i 0.14 on1 of7.wav	2	808
365	i 0.16 on1 of1.wav	1	628
366	i 0.16 on1 of2.wav	1	574
367	i 0.16 on1 of3.wav	1	495
368	i 0.16 on1 of4.wav	2	794
369	i 0.16 on1 of5.wav	1	1274
370	i 0.16 on1 of6.wav	2	711
371	i 0.16 on1 of7.wav	2	654
372	i 0.18 on1 of1.wav	1	834
373	i 0.18 on1 of2.wav	1	640
374	i 0.18 on1 of3.wav	1	1162
375	i 0.18 on1 of4.wav	2	647
376	i 0.18 on1 of5.wav	2	1003
377	i 0.18 on1 of6.wav	2	939
378	i 0.18 on1 of7.wav	2	685
379	a 0.1 on1 of1.wav	1	944
380	a 0.1 on1 of2.wav	1	660
381	a 0.1 on1 of3.wav	1	636
382	a 0.1 on1 of4.wav	1	627
383	a 0.1 on1 of5.wav	2	1174
384	a 0.1 on1 of6.wav	2	619
385	a 0.1 on1 of7.wav	2	901
386	a 0.2 on1 of1.wav	1	716
387	a 0.2 on1 of2.wav	1	691
388	a 0.2 on1 of3.wav	1	801
389	a 0.2 on1 of4.wav	2	471
390	a 0.2 on1 of5.wav	2	1009
391	a 0.2 on1 of6.wav	2	709
392	a 0.2 on1 of7.wav	2	454
393	a 0.04 on1 of1.wav	1	891
394	a 0.04 on1 of2.wav	1	710
395	a 0.04 on1 of3.wav	1	680
396	a 0.04 on1 of4.wav	1	1508
397	a 0.04 on1 of5.wav	1	1111
398	a 0.04 on1 of6.wav	1	725
399	a 0.04 on1 of7.wav	2	928
400	a 0.06 on1 of1.wav	1	684
401	a 0.06 on1 of2.wav	1	818
402	a 0.06 on1 of3.wav	1	607
403	a 0.06 on1 of4.wav	1	905
404	a 0.06 on1 of5.wav	1	1702
405	a 0.06 on1 of6.wav	1	1518
406	a 0.06 on1 of7.wav	1	1899
407	a 0.08 on1 of1.wav	1	646
408	a 0.08 on1 of2.wav	1	539
409	a 0.08 on1 of3.wav	2	1115
410	a 0.08 on1 of4.wav	1	640
411	a 0.08 on1 of5.wav	2	1340
412	a 0.08 on1 of6.wav	2	814
413	a 0.08 on1 of7.wav	2	1023
414	a 0.12 on1 of1.wav	1	751
415	a 0.12 on1 of2.wav	1	1015
416	a 0.12 on1 of3.wav	2	1481
417	a 0.12 on1 of4.wav	1	1054
418	a 0.12 on1 of5.wav	2	1229
419	a 0.12 on1 of6.wav	2	1279
420	a 0.12 on1 of7.wav	2	740
421	a 0.14 on1 of1.wav	1	657
422	a 0.14 on1 of2.wav	1	463
423	a 0.14 on1 of3.wav	1	760
424	a 0.14 on1 of4.wav	2	661
425	a 0.14 on1 of5.wav	2	775
426	a 0.14 on1 of6.wav	2	698
427	a 0.14 on1 of7.wav	2	1117
428	a 0.16 on1 of1.wav	1	637
429	a 0.16 on1 of2.wav	1	654
430	a 0.16 on1 of3.wav	1	1118
431	a 0.16 on1 of4.wav	1	1173
432	a 0.16 on1 of5.wav	2	1048
433	a 0.16 on1 of6.wav	2	860
434	a 0.16 on1 of7.wav	2	568
435	a 0.18 on1 of1.wav	1	650
436	a 0.18 on1 of2.wav	1	737
437	a 0.18 on1 of3.wav	1	728
438	a 0.18 on1 of4.wav	2	1857
439	a 0.18 on1 of5.wav	2	790
440	a 0.18 on1 of6.wav	2	1058
441	a 0.18 on1 of7.wav	2	593
442	i 0.1 on1 of1.wav	1	710
443	i 0.1 on1 of2.wav	1	956
444	i 0.1 on1 of3.wav	1	614
445	i 0.1 on1 of4.wav	1	562
446	i 0.1 on1 of5.wav	2	627
447	i 0.1 on1 of6.wav	1	1043
448	i 0.1 on1 of7.wav	1	610
449	i 0.2 on1 of1.wav	1	581
450	i 0.2 on1 of2.wav	1	985
451	i 0.2 on1 of3.wav	1	1092
452	i 0.2 on1 of4.wav	2	588
453	i 0.2 on1 of5.wav	2	743
454	i 0.2 on1 of6.wav	2	617
455	i 0.2 on1 of7.wav	2	897
456	i 0.04 on1 of1.wav	2	865
457	i 0.04 on1 of2.wav	1	717
458	i 0.04 on1 of3.wav	1	835
459	i 0.04 on1 of4.wav	1	1399
460	i 0.04 on1 of5.wav	1	1363
461	i 0.04 on1 of6.wav	2	1131
462	i 0.04 on1 of7.wav	1	759
463	i 0.06 on1 of1.wav	1	692
464	i 0.06 on1 of2.wav	1	857
465	i 0.06 on1 of3.wav	1	575
466	i 0.06 on1 of4.wav	1	602
467	i 0.06 on1 of5.wav	1	1227
468	i 0.06 on1 of6.wav	2	1158
469	i 0.06 on1 of7.wav	1	621
470	i 0.08 on1 of1.wav	1	542
471	i 0.08 on1 of2.wav	2	743
472	i 0.08 on1 of3.wav	1	858
473	i 0.08 on1 of4.wav	1	1431
474	i 0.08 on1 of5.wav	1	589
475	i 0.08 on1 of6.wav	1	713
476	i 0.08 on1 of7.wav	2	543
477	i 0.12 on1 of1.wav	1	663
478	i 0.12 on1 of2.wav	1	612
479	i 0.12 on1 of3.wav	1	704
480	i 0.12 on1 of4.wav	1	1144
481	i 0.12 on1 of5.wav	2	1176
482	i 0.12 on1 of6.wav	1	827
483	i 0.12 on1 of7.wav	2	778
484	i 0.14 on1 of1.wav	1	560
485	i 0.14 on1 of2.wav	1	603
486	i 0.14 on1 of3.wav	2	1880
487	i 0.14 on1 of4.wav	1	2252
488	i 0.14 on1 of5.wav	2	658
489	i 0.14 on1 of6.wav	1	520
490	i 0.14 on1 of7.wav	2	674
491	i 0.16 on1 of1.wav	1	616
492	i 0.16 on1 of2.wav	1	824
493	i 0.16 on1 of3.wav	2	434
494	i 0.16 on1 of4.wav	2	1032
495	i 0.16 on1 of5.wav	2	626
496	i 0.16 on1 of6.wav	2	986
497	i 0.16 on1 of7.wav	2	1574
498	i 0.18 on1 of1.wav	1	624
499	i 0.18 on1 of2.wav	1	622
500	i 0.18 on1 of3.wav	1	676
501	i 0.18 on1 of4.wav	2	836
502	i 0.18 on1 of5.wav	2	719
503	i 0.18 on1 of6.wav	2	845
504	i 0.18 on1 of7.wav	2	601
505	a 0.1 on1 of1.wav	1	779
506	a 0.1 on1 of2.wav	1	629
507	a 0.1 on1 of3.wav	1	1067
508	a 0.1 on1 of4.wav	1	1305
509	a 0.1 on1 of5.wav	1	1030
510	a 0.1 on1 of6.wav	2	545
511	a 0.1 on1 of7.wav	2	614
512	a 0.2 on1 of1.wav	1	664
513	a 0.2 on1 of2.wav	1	560
514	a 0.2 on1 of3.wav	1	724
515	a 0.2 on1 of4.wav	2	751
516	a 0.2 on1 of5.wav	2	954
517	a 0.2 on1 of6.wav	2	681
518	a 0.2 on1 of7.wav	2	549
519	a 0.04 on1 of1.wav	1	841
520	a 0.04 on1 of2.wav	2	1104
521	a 0.04 on1 of3.wav	1	1926
522	a 0.04 on1 of4.wav	2	1015
523	a 0.04 on1 of5.wav	1	623
524	a 0.04 on1 of6.wav	1	1570
525	a 0.04 on1 of7.wav	1	1175
526	a 0.06 on1 of1.wav	1	490
527	a 0.06 on1 of2.wav	2	1524
528	a 0.06 on1 of3.wav	1	982
529	a 0.06 on1 of4.wav	1	1005
530	a 0.06 on1 of5.wav	1	1674
531	a 0.06 on1 of6.wav	1	1347
532	a 0.06 on1 of7.wav	1	569
533	a 0.08 on1 of1.wav	1	806
534	a 0.08 on1 of2.wav	1	551
535	a 0.08 on1 of3.wav	1	635
536	a 0.08 on1 of4.wav	1	750
537	a 0.08 on1 of5.wav	1	943
538	a 0.08 on1 of6.wav	2	914
539	a 0.08 on1 of7.wav	1	830
540	a 0.12 on1 of1.wav	1	528
541	a 0.12 on1 of2.wav	1	741
542	a 0.12 on1 of3.wav	1	650
543	a 0.12 on1 of4.wav	1	2693
544	a 0.12 on1 of5.wav	2	1085
545	a 0.12 on1 of6.wav	2	1157
546	a 0.12 on1 of7.wav	2	722
547	a 0.14 on1 of1.wav	1	660
548	a 0.14 on1 of2.wav	1	595
549	a 0.14 on1 of3.wav	1	673
550	a 0.14 on1 of4.wav	2	1392
551	a 0.14 on1 of5.wav	2	603
552	a 0.14 on1 of6.wav	2	684
553	a 0.14 on1 of7.wav	2	640
554	a 0.16 on1 of1.wav	1	632
555	a 0.16 on1 of2.wav	1	536
556	a 0.16 on1 of3.wav	1	533
557	a 0.16 on1 of4.wav	1	1056
558	a 0.16 on1 of5.wav	2	542
559	a 0.16 on1 of6.wav	2	1045
560	a 0.16 on1 of7.wav	2	841
561	a 0.18 on1 of1.wav	1	676
562	a 0.18 on1 of2.wav	1	798
563	a 0.18 on1 of3.wav	1	646
564	a 0.18 on1 of4.wav	2	992
565	a 0.18 on1 of5.wav	2	1219
566	a 0.18 on1 of6.wav	2	594
567	a 0.18 on1 of7.wav	2	963
568	i 0.1 on1 of1.wav	2	781
569	i 0.1 on1 of2.wav	1	566
570	i 0.1 on1 of3.wav	1	1422
571	i 0.1 on1 of4.wav	1	515
572	i 0.1 on1 of5.wav	2	1196
573	i 0.1 on1 of6.wav	1	1533
574	i 0.1 on1 of7.wav	2	936
575	i 0.2 on1 of1.wav	1	598
576	i 0.2 on1 of2.wav	1	1085
577	i 0.2 on1 of3.wav	1	751
578	i 0.2 on1 of4.wav	2	950
579	i 0.2 on1 of5.wav	2	538
580	i 0.2 on1 of6.wav	2	529
581	i 0.2 on1 of7.wav	2	796
582	i 0.04 on1 of1.wav	2	1308
583	i 0.04 on1 of2.wav	1	1325
584	i 0.04 on1 of3.wav	2	1624
585	i 0.04 on1 of4.wav	1	747
586	i 0.04 on1 of5.wav	1	611
587	i 0.04 on1 of6.wav	1	1064
588	i 0.04 on1 of7.wav	1	1498
589	i 0.06 on1 of1.wav	1	1758
590	i 0.06 on1 of2.wav	1	742
591	i 0.06 on1 of3.wav	1	1116
592	i 0.06 on1 of4.wav	1	776
593	i 0.06 on1 of5.wav	1	2456
594	i 0.06 on1 of6.wav	1	867
595	i 0.06 on1 of7.wav	1	930
596	i 0.08 on1 of1.wav	1	596
597	i 0.08 on1 of2.wav	1	1690
598	i 0.08 on1 of3.wav	1	774
599	i 0.08 on1 of4.wav	1	582
600	i 0.08 on1 of5.wav	1	570
601	i 0.08 on1 of6.wav	1	720
602	i 0.08 on1 of7.wav	1	790
603	i 0.12 on1 of1.wav	2	809
604	i 0.12 on1 of2.wav	1	662
605	i 0.12 on1 of3.wav	1	918
606	i 0.12 on1 of4.wav	1	581
607	i 0.12 on1 of5.wav	2	572
608	i 0.12 on1 of6.wav	2	742
609	i 0.12 on1 of7.wav	2	746
610	i 0.14 on1 of1.wav	1	568
611	i 0.14 on1 of2.wav	1	808
612	i 0.14 on1 of3.wav	1	623
613	i 0.14 on1 of4.wav	1	659
614	i 0.14 on1 of5.wav	2	1623
615	i 0.14 on1 of6.wav	2	1468
616	i 0.14 on1 of7.wav	2	1083
617	i 0.16 on1 of1.wav	1	709
618	i 0.16 on1 of2.wav	1	606
619	i 0.16 on1 of3.wav	2	1117
620	i 0.16 on1 of4.wav	1	873
621	i 0.16 on1 of5.wav	2	1067
622	i 0.16 on1 of6.wav	2	526
623	i 0.16 on1 of7.wav	2	587
624	i 0.18 on1 of1.wav	1	661
625	i 0.18 on1 of2.wav	1	538
626	i 0.18 on1 of3.wav	1	1240
627	i 0.18 on1 of4.wav	2	1045
628	i 0.18 on1 of5.wav	2	599
629	i 0.18 on1 of6.wav	2	803
630	i 0.18 on1 of7.wav	2	596
