# Supplementary material for: Effects of stimulus duration and vowel quality in cross-linguistic categorical perception of pitch directions
Source: PLoS One. 2017 Jul 3;12(7):e0180656. doi: 10.1371/journal.pone.0180656 (PMC5495489; doi:10.1371/journal.pone.0180656)
Supplement: S1 Table — (ZIP) [file pone.0180656.s001.zip › supporting information/Raw data/eprime_id_CHINESE/sub2idrising.csv]

List2	stim1	Slide3.RESP	Slide3.RT
1	a 0.1 on1 of7r.wav	2	605
2	a 0.1 on2 of7.wav	2	772
3	a 0.1 on3 of7.wav	2	649
4	a 0.1 on4 of7.wav	2	702
5	a 0.1 on5 of7.wav	2	493
6	a 0.1 on6 of7.wav	1	633
7	a 0.1 on7 of7.wav	1	760
8	a 0.2 on1 of7r.wav	1	781
9	a 0.2 on2 of7.wav	2	580
10	a 0.2 on3 of7.wav	2	537
11	a 0.2 on4 of7.wav	2	662
12	a 0.2 on5 of7.wav	1	491
13	a 0.2 on6 of7.wav	1	833
14	a 0.2 on7 of7.wav	1	564
15	a 0.04 on1 of7r.wav	1	567
16	a 0.04 on2 of7.wav	1	822
17	a 0.04 on3 of7.wav	2	809
18	a 0.04 on4 of7.wav	1	1121
19	a 0.04 on5 of7.wav	1	683
20	a 0.04 on6 of7.wav	2	610
21	a 0.04 on7 of7.wav	1	775
22	a 0.06 on1 of7r.wav	1	457
23	a 0.06 on2 of7.wav	2	590
24	a 0.06 on3 of7.wav	2	998
25	a 0.06 on4 of7.wav	2	429
26	a 0.06 on5 of7.wav	2	813
27	a 0.06 on6 of7.wav	1	587
28	a 0.06 on7 of7.wav	2	743
29	a 0.08 on1 of7r.wav	2	759
30	a 0.08 on2 of7.wav	2	694
31	a 0.08 on3 of7.wav	2	688
32	a 0.08 on4 of7.wav	1	695
33	a 0.08 on5 of7.wav	1	484
34	a 0.08 on6 of7.wav	1	511
35	a 0.08 on7 of7.wav	1	572
36	a 0.12 on1 of7r.wav	2	564
37	a 0.12 on2 of7.wav	2	1047
38	a 0.12 on3 of7.wav	2	673
39	a 0.12 on4 of7.wav	1	812
40	a 0.12 on5 of7.wav	1	532
41	a 0.12 on6 of7.wav	1	467
42	a 0.12 on7 of7.wav	1	575
43	a 0.14 on1 of7r.wav	2	529
44	a 0.14 on2 of7.wav	2	502
45	a 0.14 on3 of7.wav	1	931
46	a 0.14 on4 of7.wav	1	593
47	a 0.14 on5 of7.wav	1	773
48	a 0.14 on6 of7.wav	1	497
49	a 0.14 on7 of7.wav	1	697
50	a 0.16 on1 of7r.wav	2	547
51	a 0.16 on2 of7.wav	2	672
52	a 0.16 on3 of7.wav	2	642
53	a 0.16 on4 of7.wav	2	640
54	a 0.16 on5 of7.wav	1	1056
55	a 0.16 on6 of7.wav	1	510
56	a 0.16 on7 of7.wav	1	559
57	a 0.18 on1 of7r.wav	2	587
58	a 0.18 on2 of7.wav	2	551
59	a 0.18 on3 of7.wav	2	680
60	a 0.18 on4 of7.wav	2	692
61	a 0.18 on5 of7.wav	1	677
62	a 0.18 on6 of7.wav	1	626
63	a 0.18 on7 of7.wav	1	638
64	i 0.1 on1 of7r.wav	2	1064
65	i 0.1 on2 of7.wav	2	560
66	i 0.1 on3 of7.wav	2	900
67	i 0.1 on4 of7.wav	2	719
68	i 0.1 on5 of7.wav	2	663
69	i 0.1 on6 of7.wav	1	469
70	i 0.1 on7 of7.wav	1	764
71	i 0.2 on1 of7r.wav	2	699
72	i 0.2 on2 of7.wav	2	572
73	i 0.2 on3 of7.wav	2	1688
74	i 0.2 on4 of7.wav	2	500
75	i 0.2 on5 of7.wav	1	801
76	i 0.2 on6 of7.wav	1	543
77	i 0.2 on7 of7.wav	1	609
78	i 0.04 on1 of7r.wav	1	680
79	i 0.04 on2 of7.wav	1	668
80	i 0.04 on3 of7.wav	1	492
81	i 0.04 on4 of7.wav	1	805
82	i 0.04 on5 of7.wav	2	1009
83	i 0.04 on6 of7.wav	1	926
84	i 0.04 on7 of7.wav	2	793
85	i 0.06 on1 of7r.wav	2	541
86	i 0.06 on2 of7.wav	2	450
87	i 0.06 on3 of7.wav	1	857
88	i 0.06 on4 of7.wav	1	799
89	i 0.06 on5 of7.wav	2	805
90	i 0.06 on6 of7.wav	1	781
91	i 0.06 on7 of7.wav	2	571
92	i 0.08 on1 of7r.wav	2	1040
93	i 0.08 on2 of7.wav	1	1391
94	i 0.08 on3 of7.wav	2	655
95	i 0.08 on4 of7.wav	2	562
96	i 0.08 on5 of7.wav	1	781
97	i 0.08 on6 of7.wav	1	681
98	i 0.08 on7 of7.wav	1	651
99	i 0.12 on1 of7r.wav	2	652
100	i 0.12 on2 of7.wav	2	859
101	i 0.12 on3 of7.wav	2	737
102	i 0.12 on4 of7.wav	2	868
103	i 0.12 on5 of7.wav	1	737
104	i 0.12 on6 of7.wav	1	875
105	i 0.12 on7 of7.wav	1	713
106	i 0.14 on1 of7r.wav	2	564
107	i 0.14 on2 of7.wav	2	1096
108	i 0.14 on3 of7.wav	2	587
109	i 0.14 on4 of7.wav	2	606
110	i 0.14 on5 of7.wav	1	743
111	i 0.14 on6 of7.wav	1	661
112	i 0.14 on7 of7.wav	1	504
113	i 0.16 on1 of7r.wav	2	577
114	i 0.16 on2 of7.wav	2	539
115	i 0.16 on3 of7.wav	2	584
116	i 0.16 on4 of7.wav	2	789
117	i 0.16 on5 of7.wav	1	2355
118	i 0.16 on6 of7.wav	1	446
119	i 0.16 on7 of7.wav	1	996
120	i 0.18 on1 of7r.wav	2	995
121	i 0.18 on2 of7.wav	2	812
122	i 0.18 on3 of7.wav	2	594
123	i 0.18 on4 of7.wav	2	593
124	i 0.18 on5 of7.wav	1	792
125	i 0.18 on6 of7.wav	1	497
126	i 0.18 on7 of7.wav	1	577
127	a 0.1 on1 of7r.wav	2	765
128	a 0.1 on2 of7.wav	2	1025
129	a 0.1 on3 of7.wav	2	1363
130	a 0.1 on4 of7.wav	2	662
131	a 0.1 on5 of7.wav	1	730
132	a 0.1 on6 of7.wav	1	621
133	a 0.1 on7 of7.wav	1	594
134	a 0.2 on1 of7r.wav	2	573
135	a 0.2 on2 of7.wav	2	586
136	a 0.2 on3 of7.wav	2	678
137	a 0.2 on4 of7.wav	2	729
138	a 0.2 on5 of7.wav	1	1351
139	a 0.2 on6 of7.wav	1	422
140	a 0.2 on7 of7.wav	1	505
141	a 0.04 on1 of7r.wav	2	968
142	a 0.04 on2 of7.wav	2	525
143	a 0.04 on3 of7.wav	1	502
144	a 0.04 on4 of7.wav	2	675
145	a 0.04 on5 of7.wav	1	800
146	a 0.04 on6 of7.wav	2	1149
147	a 0.04 on7 of7.wav	1	625
148	a 0.06 on1 of7r.wav	2	625
149	a 0.06 on2 of7.wav	2	767
150	a 0.06 on3 of7.wav	1	667
151	a 0.06 on4 of7.wav	1	1031
152	a 0.06 on5 of7.wav	1	762
153	a 0.06 on6 of7.wav	1	807
154	a 0.06 on7 of7.wav	1	520
155	a 0.08 on1 of7r.wav	2	845
156	a 0.08 on2 of7.wav	2	784
157	a 0.08 on3 of7.wav	2	1116
158	a 0.08 on4 of7.wav	2	664
159	a 0.08 on5 of7.wav	1	571
160	a 0.08 on6 of7.wav	1	687
161	a 0.08 on7 of7.wav	1	697
162	a 0.12 on1 of7r.wav	2	706
163	a 0.12 on2 of7.wav	2	684
164	a 0.12 on3 of7.wav	2	689
165	a 0.12 on4 of7.wav	1	937
166	a 0.12 on5 of7.wav	1	518
167	a 0.12 on6 of7.wav	1	650
168	a 0.12 on7 of7.wav	1	610
169	a 0.14 on1 of7r.wav	2	921
170	a 0.14 on2 of7.wav	2	878
171	a 0.14 on3 of7.wav	2	534
172	a 0.14 on4 of7.wav	1	570
173	a 0.14 on5 of7.wav	1	496
174	a 0.14 on6 of7.wav	1	734
175	a 0.14 on7 of7.wav	1	1200
176	a 0.16 on1 of7r.wav	2	450
177	a 0.16 on2 of7.wav	2	558
178	a 0.16 on3 of7.wav	2	685
179	a 0.16 on4 of7.wav	2	858
180	a 0.16 on5 of7.wav	1	1889
181	a 0.16 on6 of7.wav	1	628
182	a 0.16 on7 of7.wav	1	473
183	a 0.18 on1 of7r.wav	2	636
184	a 0.18 on2 of7.wav	2	1126
185	a 0.18 on3 of7.wav	2	901
186	a 0.18 on4 of7.wav	1	981
187	a 0.18 on5 of7.wav	1	681
188	a 0.18 on6 of7.wav	1	553
189	a 0.18 on7 of7.wav	1	412
190	i 0.1 on1 of7r.wav	2	585
191	i 0.1 on2 of7.wav	2	619
192	i 0.1 on3 of7.wav	2	804
193	i 0.1 on4 of7.wav	1	1468
194	i 0.1 on5 of7.wav	2	831
195	i 0.1 on6 of7.wav	1	1070
196	i 0.1 on7 of7.wav	1	657
197	i 0.2 on1 of7r.wav	2	713
198	i 0.2 on2 of7.wav	2	517
199	i 0.2 on3 of7.wav	2	450
200	i 0.2 on4 of7.wav	2	884
201	i 0.2 on5 of7.wav	1	566
202	i 0.2 on6 of7.wav	1	799
203	i 0.2 on7 of7.wav	1	595
204	i 0.04 on1 of7r.wav	1	864
205	i 0.04 on2 of7.wav	1	1287
206	i 0.04 on3 of7.wav	1	860
207	i 0.04 on4 of7.wav	1	772
208	i 0.04 on5 of7.wav	1	810
209	i 0.04 on6 of7.wav	1	698
210	i 0.04 on7 of7.wav	1	843
211	i 0.06 on1 of7r.wav	1	595
212	i 0.06 on2 of7.wav	1	833
213	i 0.06 on3 of7.wav	1	1167
214	i 0.06 on4 of7.wav	1	707
215	i 0.06 on5 of7.wav	1	483
216	i 0.06 on6 of7.wav	1	686
217	i 0.06 on7 of7.wav	1	692
218	i 0.08 on1 of7r.wav	2	1160
219	i 0.08 on2 of7.wav	2	559
220	i 0.08 on3 of7.wav	1	797
221	i 0.08 on4 of7.wav	1	867
222	i 0.08 on5 of7.wav	1	694
223	i 0.08 on6 of7.wav	1	604
224	i 0.08 on7 of7.wav	1	764
225	i 0.12 on1 of7r.wav	2	635
226	i 0.12 on2 of7.wav	2	512
227	i 0.12 on3 of7.wav	1	649
228	i 0.12 on4 of7.wav	2	664
229	i 0.12 on5 of7.wav	1	874
230	i 0.12 on6 of7.wav	1	574
231	i 0.12 on7 of7.wav	1	895
232	i 0.14 on1 of7r.wav	2	484
233	i 0.14 on2 of7.wav	2	607
234	i 0.14 on3 of7.wav	2	942
235	i 0.14 on4 of7.wav	2	678
236	i 0.14 on5 of7.wav	1	696
237	i 0.14 on6 of7.wav	2	510
238	i 0.14 on7 of7.wav	1	531
239	i 0.16 on1 of7r.wav	1	816
240	i 0.16 on2 of7.wav	2	485
241	i 0.16 on3 of7.wav	2	625
242	i 0.16 on4 of7.wav	2	512
243	i 0.16 on5 of7.wav	1	919
244	i 0.16 on6 of7.wav	1	468
245	i 0.16 on7 of7.wav	1	418
246	i 0.18 on1 of7r.wav	2	626
247	i 0.18 on2 of7.wav	2	554
248	i 0.18 on3 of7.wav	2	517
249	i 0.18 on4 of7.wav	2	979
250	i 0.18 on5 of7.wav	1	523
251	i 0.18 on6 of7.wav	1	542
252	i 0.18 on7 of7.wav	1	542
253	a 0.1 on1 of7r.wav	2	587
254	a 0.1 on2 of7.wav	2	654
255	a 0.1 on3 of7.wav	2	594
256	a 0.1 on4 of7.wav	2	543
257	a 0.1 on5 of7.wav	1	563
258	a 0.1 on6 of7.wav	1	603
259	a 0.1 on7 of7.wav	1	596
260	a 0.2 on1 of7r.wav	2	626
261	a 0.2 on2 of7.wav	2	591
262	a 0.2 on3 of7.wav	2	535
263	a 0.2 on4 of7.wav	2	731
264	a 0.2 on5 of7.wav	2	693
265	a 0.2 on6 of7.wav	1	490
266	a 0.2 on7 of7.wav	1	574
267	a 0.04 on1 of7r.wav	2	850
268	a 0.04 on2 of7.wav	2	857
269	a 0.04 on3 of7.wav	1	456
270	a 0.04 on4 of7.wav	1	687
271	a 0.04 on5 of7.wav	2	631
272	a 0.04 on6 of7.wav	2	511
273	a 0.04 on7 of7.wav	1	590
274	a 0.06 on1 of7r.wav	2	566
275	a 0.06 on2 of7.wav	2	1204
276	a 0.06 on3 of7.wav	1	853
277	a 0.06 on4 of7.wav	1	608
278	a 0.06 on5 of7.wav	2	618
279	a 0.06 on6 of7.wav	1	731
280	a 0.06 on7 of7.wav	1	1088
281	a 0.08 on1 of7r.wav	2	708
282	a 0.08 on2 of7.wav	2	552
283	a 0.08 on3 of7.wav	1	560
284	a 0.08 on4 of7.wav	1	862
285	a 0.08 on5 of7.wav	1	475
286	a 0.08 on6 of7.wav	1	478
287	a 0.08 on7 of7.wav	1	826
288	a 0.12 on1 of7r.wav	1	671
289	a 0.12 on2 of7.wav	2	451
290	a 0.12 on3 of7.wav	2	705
291	a 0.12 on4 of7.wav	1	838
292	a 0.12 on5 of7.wav	1	692
293	a 0.12 on6 of7.wav	1	570
294	a 0.12 on7 of7.wav	1	403
295	a 0.14 on1 of7r.wav	1	570
296	a 0.14 on2 of7.wav	1	464
297	a 0.14 on3 of7.wav	2	587
298	a 0.14 on4 of7.wav	2	665
299	a 0.14 on5 of7.wav	1	688
300	a 0.14 on6 of7.wav	1	566
301	a 0.14 on7 of7.wav	1	436
302	a 0.16 on1 of7r.wav	2	1697
303	a 0.16 on2 of7.wav	2	521
304	a 0.16 on3 of7.wav	2	1000
305	a 0.16 on4 of7.wav	2	1081
306	a 0.16 on5 of7.wav	1	1245
307	a 0.16 on6 of7.wav	1	462
308	a 0.16 on7 of7.wav	1	534
309	a 0.18 on1 of7r.wav	2	1749
310	a 0.18 on2 of7.wav	2	642
311	a 0.18 on3 of7.wav	2	800
312	a 0.18 on4 of7.wav	1	895
313	a 0.18 on5 of7.wav	1	656
314	a 0.18 on6 of7.wav	1	545
315	a 0.18 on7 of7.wav	1	661
316	i 0.1 on1 of7r.wav	2	639
317	i 0.1 on2 of7.wav	2	707
318	i 0.1 on3 of7.wav	1	704
319	i 0.1 on4 of7.wav	2	744
320	i 0.1 on5 of7.wav	1	1158
321	i 0.1 on6 of7.wav	1	784
322	i 0.1 on7 of7.wav	1	556
323	i 0.2 on1 of7r.wav	2	497
324	i 0.2 on2 of7.wav	2	664
325	i 0.2 on3 of7.wav	2	685
326	i 0.2 on4 of7.wav	1	909
327	i 0.2 on5 of7.wav	1	806
328	i 0.2 on6 of7.wav	1	676
329	i 0.2 on7 of7.wav	1	558
330	i 0.04 on1 of7r.wav	1	754
331	i 0.04 on2 of7.wav	1	680
332	i 0.04 on3 of7.wav	1	683
333	i 0.04 on4 of7.wav	2	817
334	i 0.04 on5 of7.wav	1	633
335	i 0.04 on6 of7.wav	1	723
336	i 0.04 on7 of7.wav	2	885
337	i 0.06 on1 of7r.wav	1	922
338	i 0.06 on2 of7.wav	1	792
339	i 0.06 on3 of7.wav	1	764
340	i 0.06 on4 of7.wav	1	588
341	i 0.06 on5 of7.wav	2	808
342	i 0.06 on6 of7.wav	2	567
343	i 0.06 on7 of7.wav	1	656
344	i 0.08 on1 of7r.wav	2	586
345	i 0.08 on2 of7.wav	2	1214
346	i 0.08 on3 of7.wav	2	527
347	i 0.08 on4 of7.wav	2	1651
348	i 0.08 on5 of7.wav	2	587
349	i 0.08 on6 of7.wav	1	735
350	i 0.08 on7 of7.wav	1	574
351	i 0.12 on1 of7r.wav	2	544
352	i 0.12 on2 of7.wav	2	1341
353	i 0.12 on3 of7.wav	2	526
354	i 0.12 on4 of7.wav	2	616
355	i 0.12 on5 of7.wav	1	1329
356	i 0.12 on6 of7.wav	1	890
357	i 0.12 on7 of7.wav	1	898
358	i 0.14 on1 of7r.wav	2	541
359	i 0.14 on2 of7.wav	2	562
360	i 0.14 on3 of7.wav	2	453
361	i 0.14 on4 of7.wav	2	1813
362	i 0.14 on5 of7.wav	1	624
363	i 0.14 on6 of7.wav	1	604
364	i 0.14 on7 of7.wav	2	584
365	i 0.16 on1 of7r.wav	2	513
366	i 0.16 on2 of7.wav	2	1017
367	i 0.16 on3 of7.wav	2	632
368	i 0.16 on4 of7.wav	1	469
369	i 0.16 on5 of7.wav	2	652
370	i 0.16 on6 of7.wav	1	781
371	i 0.16 on7 of7.wav	1	535
372	i 0.18 on1 of7r.wav	2	536
373	i 0.18 on2 of7.wav	2	438
374	i 0.18 on3 of7.wav	2	541
375	i 0.18 on4 of7.wav	1	522
376	i 0.18 on5 of7.wav	1	666
377	i 0.18 on6 of7.wav	1	479
378	i 0.18 on7 of7.wav	1	452
379	a 0.1 on1 of7r.wav	2	748
380	a 0.1 on2 of7.wav	2	531
381	a 0.1 on3 of7.wav	2	463
382	a 0.1 on4 of7.wav	2	1047
383	a 0.1 on5 of7.wav	1	703
384	a 0.1 on6 of7.wav	1	618
385	a 0.1 on7 of7.wav	1	591
386	a 0.2 on1 of7r.wav	2	602
387	a 0.2 on2 of7.wav	2	452
388	a 0.2 on3 of7.wav	2	546
389	a 0.2 on4 of7.wav	2	1155
390	a 0.2 on5 of7.wav	2	734
391	a 0.2 on6 of7.wav	1	537
392	a 0.2 on7 of7.wav	1	507
393	a 0.04 on1 of7r.wav	1	807
394	a 0.04 on2 of7.wav	2	582
395	a 0.04 on3 of7.wav	2	636
396	a 0.04 on4 of7.wav	2	643
397	a 0.04 on5 of7.wav	1	622
398	a 0.04 on6 of7.wav	1	716
399	a 0.04 on7 of7.wav	1	946
400	a 0.06 on1 of7r.wav	1	1191
401	a 0.06 on2 of7.wav	1	661
402	a 0.06 on3 of7.wav	1	1011
403	a 0.06 on4 of7.wav	2	564
404	a 0.06 on5 of7.wav	1	710
405	a 0.06 on6 of7.wav	2	690
406	a 0.06 on7 of7.wav	1	559
407	a 0.08 on1 of7r.wav	2	574
408	a 0.08 on2 of7.wav	2	444
409	a 0.08 on3 of7.wav	1	999
410	a 0.08 on4 of7.wav	1	544
411	a 0.08 on5 of7.wav	1	871
412	a 0.08 on6 of7.wav	1	705
413	a 0.08 on7 of7.wav	1	838
414	a 0.12 on1 of7r.wav	2	426
415	a 0.12 on2 of7.wav	2	550
416	a 0.12 on3 of7.wav	2	595
417	a 0.12 on4 of7.wav	1	694
418	a 0.12 on5 of7.wav	1	554
419	a 0.12 on6 of7.wav	1	501
420	a 0.12 on7 of7.wav	1	595
421	a 0.14 on1 of7r.wav	2	503
422	a 0.14 on2 of7.wav	2	545
423	a 0.14 on3 of7.wav	2	2106
424	a 0.14 on4 of7.wav	1	636
425	a 0.14 on5 of7.wav	1	1316
426	a 0.14 on6 of7.wav	1	522
427	a 0.14 on7 of7.wav	1	741
428	a 0.16 on1 of7r.wav	2	508
429	a 0.16 on2 of7.wav	2	961
430	a 0.16 on3 of7.wav	2	857
431	a 0.16 on4 of7.wav	2	467
432	a 0.16 on5 of7.wav	1	686
433	a 0.16 on6 of7.wav	1	534
434	a 0.16 on7 of7.wav	1	651
435	a 0.18 on1 of7r.wav	2	562
436	a 0.18 on2 of7.wav	2	589
437	a 0.18 on3 of7.wav	2	691
438	a 0.18 on4 of7.wav	1	600
439	a 0.18 on5 of7.wav	1	453
440	a 0.18 on6 of7.wav	1	630
441	a 0.18 on7 of7.wav	1	560
442	i 0.1 on1 of7r.wav	2	618
443	i 0.1 on2 of7.wav	1	570
444	i 0.1 on3 of7.wav	2	617
445	i 0.1 on4 of7.wav	2	781
446	i 0.1 on5 of7.wav	1	515
447	i 0.1 on6 of7.wav	1	668
448	i 0.1 on7 of7.wav	1	771
449	i 0.2 on1 of7r.wav	2	699
450	i 0.2 on2 of7.wav	2	809
451	i 0.2 on3 of7.wav	2	585
452	i 0.2 on4 of7.wav	2	525
453	i 0.2 on5 of7.wav	1	1209
454	i 0.2 on6 of7.wav	1	616
455	i 0.2 on7 of7.wav	1	707
456	i 0.04 on1 of7r.wav	1	627
457	i 0.04 on2 of7.wav	1	1581
458	i 0.04 on3 of7.wav	1	935
459	i 0.04 on4 of7.wav	1	794
460	i 0.04 on5 of7.wav	1	625
461	i 0.04 on6 of7.wav	1	633
462	i 0.04 on7 of7.wav	1	947
463	i 0.06 on1 of7r.wav	2	576
464	i 0.06 on2 of7.wav	2	795
465	i 0.06 on3 of7.wav	2	711
466	i 0.06 on4 of7.wav	2	865
467	i 0.06 on5 of7.wav	2	792
468	i 0.06 on6 of7.wav	1	799
469	i 0.06 on7 of7.wav	1	482
470	i 0.08 on1 of7r.wav	1	1685
471	i 0.08 on2 of7.wav	2	691
472	i 0.08 on3 of7.wav	2	1127
473	i 0.08 on4 of7.wav	2	679
474	i 0.08 on5 of7.wav	1	641
475	i 0.08 on6 of7.wav	1	1008
476	i 0.08 on7 of7.wav	1	898
477	i 0.12 on1 of7r.wav	2	670
478	i 0.12 on2 of7.wav	2	1076
479	i 0.12 on3 of7.wav	2	732
480	i 0.12 on4 of7.wav	2	536
481	i 0.12 on5 of7.wav	1	525
482	i 0.12 on6 of7.wav	1	528
483	i 0.12 on7 of7.wav	1	445
484	i 0.14 on1 of7r.wav	2	434
485	i 0.14 on2 of7.wav	2	648
486	i 0.14 on3 of7.wav	2	600
487	i 0.14 on4 of7.wav	2	1018
488	i 0.14 on5 of7.wav	1	619
489	i 0.14 on6 of7.wav	1	632
490	i 0.14 on7 of7.wav	1	554
491	i 0.16 on1 of7r.wav	2	649
492	i 0.16 on2 of7.wav	2	775
493	i 0.16 on3 of7.wav	2	512
494	i 0.16 on4 of7.wav	2	655
495	i 0.16 on5 of7.wav	1	899
496	i 0.16 on6 of7.wav	1	731
497	i 0.16 on7 of7.wav	1	510
498	i 0.18 on1 of7r.wav	2	553
499	i 0.18 on2 of7.wav	2	465
500	i 0.18 on3 of7.wav	2	730
501	i 0.18 on4 of7.wav	1	835
502	i 0.18 on5 of7.wav	1	629
503	i 0.18 on6 of7.wav	1	738
504	i 0.18 on7 of7.wav	1	555
505	a 0.1 on1 of7r.wav	2	646
506	a 0.1 on2 of7.wav	2	967
507	a 0.1 on3 of7.wav	2	803
508	a 0.1 on4 of7.wav	2	796
509	a 0.1 on5 of7.wav	1	705
510	a 0.1 on6 of7.wav	1	483
511	a 0.1 on7 of7.wav	1	562
512	a 0.2 on1 of7r.wav	2	553
513	a 0.2 on2 of7.wav	2	700
514	a 0.2 on3 of7.wav	2	768
515	a 0.2 on4 of7.wav	2	658
516	a 0.2 on5 of7.wav	1	545
517	a 0.2 on6 of7.wav	1	606
518	a 0.2 on7 of7.wav	1	540
519	a 0.04 on1 of7r.wav	1	693
520	a 0.04 on2 of7.wav	2	788
521	a 0.04 on3 of7.wav	1	729
522	a 0.04 on4 of7.wav	1	725
523	a 0.04 on5 of7.wav	1	610
524	a 0.04 on6 of7.wav	1	719
525	a 0.04 on7 of7.wav	1	943
526	a 0.06 on1 of7r.wav	1	866
527	a 0.06 on2 of7.wav	2	541
528	a 0.06 on3 of7.wav	1	590
529	a 0.06 on4 of7.wav	2	947
530	a 0.06 on5 of7.wav	1	666
531	a 0.06 on6 of7.wav	1	420
532	a 0.06 on7 of7.wav	1	853
533	a 0.08 on1 of7r.wav	2	689
534	a 0.08 on2 of7.wav	2	706
535	a 0.08 on3 of7.wav	2	1536
536	a 0.08 on4 of7.wav	1	452
537	a 0.08 on5 of7.wav	1	955
538	a 0.08 on6 of7.wav	1	526
539	a 0.08 on7 of7.wav	1	633
540	a 0.12 on1 of7r.wav	2	566
541	a 0.12 on2 of7.wav	2	599
542	a 0.12 on3 of7.wav	1	1006
543	a 0.12 on4 of7.wav	1	506
544	a 0.12 on5 of7.wav	1	887
545	a 0.12 on6 of7.wav	1	746
546	a 0.12 on7 of7.wav	1	732
547	a 0.14 on1 of7r.wav	2	643
548	a 0.14 on2 of7.wav	2	775
549	a 0.14 on3 of7.wav	2	500
550	a 0.14 on4 of7.wav	1	616
551	a 0.14 on5 of7.wav	1	787
552	a 0.14 on6 of7.wav	1	503
553	a 0.14 on7 of7.wav	1	598
554	a 0.16 on1 of7r.wav	2	761
555	a 0.16 on2 of7.wav	2	543
556	a 0.16 on3 of7.wav	1	1196
557	a 0.16 on4 of7.wav	2	766
558	a 0.16 on5 of7.wav	1	678
559	a 0.16 on6 of7.wav	1	533
560	a 0.16 on7 of7.wav	2	514
561	a 0.18 on1 of7r.wav	1	489
562	a 0.18 on2 of7.wav	2	738
563	a 0.18 on3 of7.wav	2	623
564	a 0.18 on4 of7.wav	2	725
565	a 0.18 on5 of7.wav	1	771
566	a 0.18 on6 of7.wav	1	730
567	a 0.18 on7 of7.wav	1	561
568	i 0.1 on1 of7r.wav	1	448
569	i 0.1 on2 of7.wav	2	862
570	i 0.1 on3 of7.wav	2	1218
571	i 0.1 on4 of7.wav	1	679
572	i 0.1 on5 of7.wav	1	1102
573	i 0.1 on6 of7.wav	1	660
574	i 0.1 on7 of7.wav	1	601
575	i 0.2 on1 of7r.wav	2	1092
576	i 0.2 on2 of7.wav	2	679
577	i 0.2 on3 of7.wav	2	584
578	i 0.2 on4 of7.wav	2	1059
579	i 0.2 on5 of7.wav	1	675
580	i 0.2 on6 of7.wav	1	489
581	i 0.2 on7 of7.wav	1	533
582	i 0.04 on1 of7r.wav	2	700
583	i 0.04 on2 of7.wav	1	787
584	i 0.04 on3 of7.wav	1	615
585	i 0.04 on4 of7.wav	1	1108
586	i 0.04 on5 of7.wav	1	604
587	i 0.04 on6 of7.wav	2	624
588	i 0.04 on7 of7.wav	1	1108
589	i 0.06 on1 of7r.wav	2	1730
590	i 0.06 on2 of7.wav	2	1289
591	i 0.06 on3 of7.wav	2	1007
592	i 0.06 on4 of7.wav	1	779
593	i 0.06 on5 of7.wav	1	734
594	i 0.06 on6 of7.wav	1	546
595	i 0.06 on7 of7.wav	1	686
596	i 0.08 on1 of7r.wav	2	767
597	i 0.08 on2 of7.wav	2	602
598	i 0.08 on3 of7.wav	1	818
599	i 0.08 on4 of7.wav	2	656
600	i 0.08 on5 of7.wav	1	792
601	i 0.08 on6 of7.wav	1	533
602	i 0.08 on7 of7.wav	1	597
603	i 0.12 on1 of7r.wav	2	580
604	i 0.12 on2 of7.wav	2	664
605	i 0.12 on3 of7.wav	2	491
606	i 0.12 on4 of7.wav	2	721
607	i 0.12 on5 of7.wav	1	657
608	i 0.12 on6 of7.wav	1	859
609	i 0.12 on7 of7.wav	1	505
610	i 0.14 on1 of7r.wav	2	620
611	i 0.14 on2 of7.wav	2	483
612	i 0.14 on3 of7.wav	2	653
613	i 0.14 on4 of7.wav	2	577
614	i 0.14 on5 of7.wav	1	486
615	i 0.14 on6 of7.wav	1	621
616	i 0.14 on7 of7.wav	1	494
617	i 0.16 on1 of7r.wav	2	638
618	i 0.16 on2 of7.wav	2	795
619	i 0.16 on3 of7.wav	2	485
620	i 0.16 on4 of7.wav	2	653
621	i 0.16 on5 of7.wav	1	447
622	i 0.16 on6 of7.wav	1	533
623	i 0.16 on7 of7.wav	1	447
624	i 0.18 on1 of7r.wav	1	852
625	i 0.18 on2 of7.wav	2	650
626	i 0.18 on3 of7.wav	2	655
627	i 0.18 on4 of7.wav	2	726
628	i 0.18 on5 of7.wav	1	874
629	i 0.18 on6 of7.wav	1	707
630	i 0.18 on7 of7.wav	1	478
