# Supplementary material for: Effects of stimulus duration and vowel quality in cross-linguistic categorical perception of pitch directions
Source: PLoS One. 2017 Jul 3;12(7):e0180656. doi: 10.1371/journal.pone.0180656 (PMC5495489; doi:10.1371/journal.pone.0180656)
Supplement: S1 Table — (ZIP) [file pone.0180656.s001.zip › supporting information/Raw data/eprime_id_CHINESE/sub3idfalling.csv]

List2	stim1	Slide3.RESP	Slide3.RT
1	a 0.1 on1 of1.wav	1	670
2	a 0.1 on1 of2.wav	1	469
3	a 0.1 on1 of3.wav	1	462
4	a 0.1 on1 of4.wav	2	688
5	a 0.1 on1 of5.wav	1	446
6	a 0.1 on1 of6.wav	1	519
7	a 0.1 on1 of7.wav	2	679
8	a 0.2 on1 of1.wav	1	668
9	a 0.2 on1 of2.wav	1	638
10	a 0.2 on1 of3.wav	2	704
11	a 0.2 on1 of4.wav	2	1298
12	a 0.2 on1 of5.wav	2	844
13	a 0.2 on1 of6.wav	2	494
14	a 0.2 on1 of7.wav	2	535
15	a 0.04 on1 of1.wav	1	557
16	a 0.04 on1 of2.wav	1	497
17	a 0.04 on1 of3.wav	1	582
18	a 0.04 on1 of4.wav	1	474
19	a 0.04 on1 of5.wav	1	673
20	a 0.04 on1 of6.wav	1	878
21	a 0.04 on1 of7.wav	1	432
22	a 0.06 on1 of1.wav	1	602
23	a 0.06 on1 of2.wav	1	798
24	a 0.06 on1 of3.wav	1	646
25	a 0.06 on1 of4.wav	2	491
26	a 0.06 on1 of5.wav	1	1873
27	a 0.06 on1 of6.wav	1	746
28	a 0.06 on1 of7.wav	1	573
29	a 0.08 on1 of1.wav	1	669
30	a 0.08 on1 of2.wav	1	697
31	a 0.08 on1 of3.wav	1	763
32	a 0.08 on1 of4.wav	1	554
33	a 0.08 on1 of5.wav	2	957
34	a 0.08 on1 of6.wav	1	367
35	a 0.08 on1 of7.wav	2	618
36	a 0.12 on1 of1.wav	1	699
37	a 0.12 on1 of2.wav	1	570
38	a 0.12 on1 of3.wav	1	604
39	a 0.12 on1 of4.wav	1	742
40	a 0.12 on1 of5.wav	2	951
41	a 0.12 on1 of6.wav	2	595
42	a 0.12 on1 of7.wav	2	652
43	a 0.14 on1 of1.wav	1	655
44	a 0.14 on1 of2.wav	1	635
45	a 0.14 on1 of3.wav	1	1000
46	a 0.14 on1 of4.wav	1	1189
47	a 0.14 on1 of5.wav	2	423
48	a 0.14 on1 of6.wav	2	681
49	a 0.14 on1 of7.wav	2	528
50	a 0.16 on1 of1.wav	1	739
51	a 0.16 on1 of2.wav	1	698
52	a 0.16 on1 of3.wav	1	691
53	a 0.16 on1 of4.wav	2	752
54	a 0.16 on1 of5.wav	2	743
55	a 0.16 on1 of6.wav	1	552
56	a 0.16 on1 of7.wav	2	516
57	a 0.18 on1 of1.wav	1	522
58	a 0.18 on1 of2.wav	1	587
59	a 0.18 on1 of3.wav	2	1152
60	a 0.18 on1 of4.wav	2	505
61	a 0.18 on1 of5.wav	2	600
62	a 0.18 on1 of6.wav	2	833
63	a 0.18 on1 of7.wav	2	397
64	i 0.1 on1 of1.wav	1	547
65	i 0.1 on1 of2.wav	1	614
66	i 0.1 on1 of3.wav	1	624
67	i 0.1 on1 of4.wav	1	873
68	i 0.1 on1 of5.wav	2	445
69	i 0.1 on1 of6.wav	2	555
70	i 0.1 on1 of7.wav	2	517
71	i 0.2 on1 of1.wav	1	605
72	i 0.2 on1 of2.wav	1	844
73	i 0.2 on1 of3.wav	2	1032
74	i 0.2 on1 of4.wav	2	561
75	i 0.2 on1 of5.wav	2	451
76	i 0.2 on1 of6.wav	2	459
77	i 0.2 on1 of7.wav	2	478
78	i 0.04 on1 of1.wav	1	494
79	i 0.04 on1 of2.wav	1	535
80	i 0.04 on1 of3.wav	1	545
81	i 0.04 on1 of4.wav	1	648
82	i 0.04 on1 of5.wav	1	487
83	i 0.04 on1 of6.wav	1	657
84	i 0.04 on1 of7.wav	1	625
85	i 0.06 on1 of1.wav	2	613
86	i 0.06 on1 of2.wav	1	666
87	i 0.06 on1 of3.wav	1	543
88	i 0.06 on1 of4.wav	1	912
89	i 0.06 on1 of5.wav	1	502
90	i 0.06 on1 of6.wav	1	537
91	i 0.06 on1 of7.wav	1	2063
92	i 0.08 on1 of1.wav	1	665
93	i 0.08 on1 of2.wav	1	750
94	i 0.08 on1 of3.wav	1	456
95	i 0.08 on1 of4.wav	1	1083
96	i 0.08 on1 of5.wav	1	1062
97	i 0.08 on1 of6.wav	2	1129
98	i 0.08 on1 of7.wav	2	1204
99	i 0.12 on1 of1.wav	1	839
100	i 0.12 on1 of2.wav	1	630
101	i 0.12 on1 of3.wav	1	611
102	i 0.12 on1 of4.wav	1	1274
103	i 0.12 on1 of5.wav	2	617
104	i 0.12 on1 of6.wav	2	558
105	i 0.12 on1 of7.wav	2	397
106	i 0.14 on1 of1.wav	1	508
107	i 0.14 on1 of2.wav	1	765
108	i 0.14 on1 of3.wav	1	806
109	i 0.14 on1 of4.wav	2	632
110	i 0.14 on1 of5.wav	2	562
111	i 0.14 on1 of6.wav	2	671
112	i 0.14 on1 of7.wav	2	449
113	i 0.16 on1 of1.wav	1	810
114	i 0.16 on1 of2.wav	1	907
115	i 0.16 on1 of3.wav	1	472
116	i 0.16 on1 of4.wav	1	661
117	i 0.16 on1 of5.wav	2	617
118	i 0.16 on1 of6.wav	2	532
119	i 0.16 on1 of7.wav	2	797
120	i 0.18 on1 of1.wav	1	577
121	i 0.18 on1 of2.wav	1	732
122	i 0.18 on1 of3.wav	1	955
123	i 0.18 on1 of4.wav	2	971
124	i 0.18 on1 of5.wav	2	555
125	i 0.18 on1 of6.wav	2	760
126	i 0.18 on1 of7.wav	2	633
127	a 0.1 on1 of1.wav	1	930
128	a 0.1 on1 of2.wav	1	603
129	a 0.1 on1 of3.wav	1	550
130	a 0.1 on1 of4.wav	1	780
131	a 0.1 on1 of5.wav	2	501
132	a 0.1 on1 of6.wav	2	539
133	a 0.1 on1 of7.wav	2	615
134	a 0.2 on1 of1.wav	1	531
135	a 0.2 on1 of2.wav	1	649
136	a 0.2 on1 of3.wav	1	926
137	a 0.2 on1 of4.wav	2	819
138	a 0.2 on1 of5.wav	2	625
139	a 0.2 on1 of6.wav	2	543
140	a 0.2 on1 of7.wav	2	581
141	a 0.04 on1 of1.wav	1	439
142	a 0.04 on1 of2.wav	1	490
143	a 0.04 on1 of3.wav	1	602
144	a 0.04 on1 of4.wav	1	458
145	a 0.04 on1 of5.wav	1	384
146	a 0.04 on1 of6.wav	1	675
147	a 0.04 on1 of7.wav	1	680
148	a 0.06 on1 of1.wav	1	836
149	a 0.06 on1 of2.wav	1	691
150	a 0.06 on1 of3.wav	1	1360
151	a 0.06 on1 of4.wav	1	513
152	a 0.06 on1 of5.wav	1	567
153	a 0.06 on1 of6.wav	1	494
154	a 0.06 on1 of7.wav	1	498
155	a 0.08 on1 of1.wav	1	392
156	a 0.08 on1 of2.wav	1	722
157	a 0.08 on1 of3.wav	1	720
158	a 0.08 on1 of4.wav	1	458
159	a 0.08 on1 of5.wav	2	550
160	a 0.08 on1 of6.wav	2	941
161	a 0.08 on1 of7.wav	2	671
162	a 0.12 on1 of1.wav	1	728
163	a 0.12 on1 of2.wav	1	605
164	a 0.12 on1 of3.wav	1	734
165	a 0.12 on1 of4.wav	1	1338
166	a 0.12 on1 of5.wav	2	612
167	a 0.12 on1 of6.wav	2	595
168	a 0.12 on1 of7.wav	2	584
169	a 0.14 on1 of1.wav	1	711
170	a 0.14 on1 of2.wav	1	520
171	a 0.14 on1 of3.wav	1	947
172	a 0.14 on1 of4.wav	2	498
173	a 0.14 on1 of5.wav	2	518
174	a 0.14 on1 of6.wav	2	545
175	a 0.14 on1 of7.wav	2	687
176	a 0.16 on1 of1.wav	1	651
177	a 0.16 on1 of2.wav	1	628
178	a 0.16 on1 of3.wav	1	810
179	a 0.16 on1 of4.wav	2	774
180	a 0.16 on1 of5.wav	2	812
181	a 0.16 on1 of6.wav	2	509
182	a 0.16 on1 of7.wav	2	1143
183	a 0.18 on1 of1.wav	1	712
184	a 0.18 on1 of2.wav	1	1043
185	a 0.18 on1 of3.wav	2	811
186	a 0.18 on1 of4.wav	2	788
187	a 0.18 on1 of5.wav	2	1036
188	a 0.18 on1 of6.wav	2	477
189	a 0.18 on1 of7.wav	2	389
190	i 0.1 on1 of1.wav	1	735
191	i 0.1 on1 of2.wav	1	514
192	i 0.1 on1 of3.wav	1	560
193	i 0.1 on1 of4.wav	1	828
194	i 0.1 on1 of5.wav	2	582
195	i 0.1 on1 of6.wav	2	664
196	i 0.1 on1 of7.wav	2	498
197	i 0.2 on1 of1.wav	1	767
198	i 0.2 on1 of2.wav	1	968
199	i 0.2 on1 of3.wav	1	1525
200	i 0.2 on1 of4.wav	2	1529
201	i 0.2 on1 of5.wav	2	771
202	i 0.2 on1 of6.wav	2	620
203	i 0.2 on1 of7.wav	2	603
204	i 0.04 on1 of1.wav	1	774
205	i 0.04 on1 of2.wav	1	679
206	i 0.04 on1 of3.wav	1	732
207	i 0.04 on1 of4.wav	2	832
208	i 0.04 on1 of5.wav	1	782
209	i 0.04 on1 of6.wav	1	801
210	i 0.04 on1 of7.wav	2	710
211	i 0.06 on1 of1.wav	2	574
212	i 0.06 on1 of2.wav	1	584
213	i 0.06 on1 of3.wav	1	521
214	i 0.06 on1 of4.wav	1	516
215	i 0.06 on1 of5.wav	1	499
216	i 0.06 on1 of6.wav	2	606
217	i 0.06 on1 of7.wav	1	786
218	i 0.08 on1 of1.wav	1	693
219	i 0.08 on1 of2.wav	1	528
220	i 0.08 on1 of3.wav	1	695
221	i 0.08 on1 of4.wav	1	1144
222	i 0.08 on1 of5.wav	1	895
223	i 0.08 on1 of6.wav	2	768
224	i 0.08 on1 of7.wav	2	722
225	i 0.12 on1 of1.wav	1	1222
226	i 0.12 on1 of2.wav	1	503
227	i 0.12 on1 of3.wav	1	1036
228	i 0.12 on1 of4.wav	1	458
229	i 0.12 on1 of5.wav	2	400
230	i 0.12 on1 of6.wav	2	749
231	i 0.12 on1 of7.wav	2	465
232	i 0.14 on1 of1.wav	1	491
233	i 0.14 on1 of2.wav	1	768
234	i 0.14 on1 of3.wav	1	553
235	i 0.14 on1 of4.wav	1	1391
236	i 0.14 on1 of5.wav	2	718
237	i 0.14 on1 of6.wav	2	473
238	i 0.14 on1 of7.wav	2	449
239	i 0.16 on1 of1.wav	1	662
240	i 0.16 on1 of2.wav	1	573
241	i 0.16 on1 of3.wav	1	584
242	i 0.16 on1 of4.wav	1	897
243	i 0.16 on1 of5.wav	2	722
244	i 0.16 on1 of6.wav	2	553
245	i 0.16 on1 of7.wav	2	616
246	i 0.18 on1 of1.wav	1	605
247	i 0.18 on1 of2.wav	1	847
248	i 0.18 on1 of3.wav	1	821
249	i 0.18 on1 of4.wav	2	1001
250	i 0.18 on1 of5.wav	2	655
251	i 0.18 on1 of6.wav	2	532
252	i 0.18 on1 of7.wav	2	708
253	a 0.1 on1 of1.wav	1	765
254	a 0.1 on1 of2.wav	1	936
255	a 0.1 on1 of3.wav	1	805
256	a 0.1 on1 of4.wav	2	800
257	a 0.1 on1 of5.wav	2	937
258	a 0.1 on1 of6.wav	2	893
259	a 0.1 on1 of7.wav	2	615
260	a 0.2 on1 of1.wav	1	578
261	a 0.2 on1 of2.wav	1	892
262	a 0.2 on1 of3.wav	1	1245
263	a 0.2 on1 of4.wav	2	895
264	a 0.2 on1 of5.wav	2	701
265	a 0.2 on1 of6.wav	2	614
266	a 0.2 on1 of7.wav	2	455
267	a 0.04 on1 of1.wav	1	588
268	a 0.04 on1 of2.wav	1	546
269	a 0.04 on1 of3.wav	1	621
270	a 0.04 on1 of4.wav	1	831
271	a 0.04 on1 of5.wav	1	555
272	a 0.04 on1 of6.wav	1	826
273	a 0.04 on1 of7.wav	1	561
274	a 0.06 on1 of1.wav	1	610
275	a 0.06 on1 of2.wav	1	742
276	a 0.06 on1 of3.wav	1	698
277	a 0.06 on1 of4.wav	1	518
278	a 0.06 on1 of5.wav	1	658
279	a 0.06 on1 of6.wav	1	687
280	a 0.06 on1 of7.wav	2	502
281	a 0.08 on1 of1.wav	1	666
282	a 0.08 on1 of2.wav	1	630
283	a 0.08 on1 of3.wav	1	519
284	a 0.08 on1 of4.wav	1	749
285	a 0.08 on1 of5.wav	1	827
286	a 0.08 on1 of6.wav	2	439
287	a 0.08 on1 of7.wav	2	492
288	a 0.12 on1 of1.wav	1	729
289	a 0.12 on1 of2.wav	1	510
290	a 0.12 on1 of3.wav	1	664
291	a 0.12 on1 of4.wav	2	437
292	a 0.12 on1 of5.wav	2	591
293	a 0.12 on1 of6.wav	2	841
294	a 0.12 on1 of7.wav	2	416
295	a 0.14 on1 of1.wav	1	689
296	a 0.14 on1 of2.wav	1	663
297	a 0.14 on1 of3.wav	1	650
298	a 0.14 on1 of4.wav	2	1229
299	a 0.14 on1 of5.wav	2	778
300	a 0.14 on1 of6.wav	2	615
301	a 0.14 on1 of7.wav	2	692
302	a 0.16 on1 of1.wav	1	628
303	a 0.16 on1 of2.wav	1	730
304	a 0.16 on1 of3.wav	1	831
305	a 0.16 on1 of4.wav	2	990
306	a 0.16 on1 of5.wav	2	649
307	a 0.16 on1 of6.wav	2	677
308	a 0.16 on1 of7.wav	2	668
309	a 0.18 on1 of1.wav	1	499
310	a 0.18 on1 of2.wav	1	555
311	a 0.18 on1 of3.wav	2	732
312	a 0.18 on1 of4.wav	2	546
313	a 0.18 on1 of5.wav	2	484
314	a 0.18 on1 of6.wav	1	509
315	a 0.18 on1 of7.wav	2	894
316	i 0.1 on1 of1.wav	1	501
317	i 0.1 on1 of2.wav	1	942
318	i 0.1 on1 of3.wav	1	544
319	i 0.1 on1 of4.wav	1	752
320	i 0.1 on1 of5.wav	2	572
321	i 0.1 on1 of6.wav	2	470
322	i 0.1 on1 of7.wav	2	596
323	i 0.2 on1 of1.wav	1	963
324	i 0.2 on1 of2.wav	1	814
325	i 0.2 on1 of3.wav	2	706
326	i 0.2 on1 of4.wav	2	603
327	i 0.2 on1 of5.wav	2	526
328	i 0.2 on1 of6.wav	2	532
329	i 0.2 on1 of7.wav	2	579
330	i 0.04 on1 of1.wav	1	762
331	i 0.04 on1 of2.wav	1	581
332	i 0.04 on1 of3.wav	1	1457
333	i 0.04 on1 of4.wav	1	403
334	i 0.04 on1 of5.wav	1	420
335	i 0.04 on1 of6.wav	2	599
336	i 0.04 on1 of7.wav	1	481
337	i 0.06 on1 of1.wav	1	721
338	i 0.06 on1 of2.wav	1	833
339	i 0.06 on1 of3.wav	1	474
340	i 0.06 on1 of4.wav	1	423
341	i 0.06 on1 of5.wav	1	419
342	i 0.06 on1 of6.wav	2	451
343	i 0.06 on1 of7.wav	1	665
344	i 0.08 on1 of1.wav	1	531
345	i 0.08 on1 of2.wav	1	587
346	i 0.08 on1 of3.wav	1	1100
347	i 0.08 on1 of4.wav	1	676
348	i 0.08 on1 of5.wav	1	639
349	i 0.08 on1 of6.wav	2	460
350	i 0.08 on1 of7.wav	2	550
351	i 0.12 on1 of1.wav	1	662
352	i 0.12 on1 of2.wav	2	493
353	i 0.12 on1 of3.wav	1	1089
354	i 0.12 on1 of4.wav	1	626
355	i 0.12 on1 of5.wav	2	545
356	i 0.12 on1 of6.wav	2	548
357	i 0.12 on1 of7.wav	2	721
358	i 0.14 on1 of1.wav	1	1136
359	i 0.14 on1 of2.wav	1	585
360	i 0.14 on1 of3.wav	1	815
361	i 0.14 on1 of4.wav	1	836
362	i 0.14 on1 of5.wav	2	610
363	i 0.14 on1 of6.wav	2	586
364	i 0.14 on1 of7.wav	2	466
365	i 0.16 on1 of1.wav	1	1294
366	i 0.16 on1 of2.wav	1	567
367	i 0.16 on1 of3.wav	1	786
368	i 0.16 on1 of4.wav	2	769
369	i 0.16 on1 of5.wav	2	551
370	i 0.16 on1 of6.wav	2	475
371	i 0.16 on1 of7.wav	2	596
372	i 0.18 on1 of1.wav	2	499
373	i 0.18 on1 of2.wav	1	1035
374	i 0.18 on1 of3.wav	1	857
375	i 0.18 on1 of4.wav	1	839
376	i 0.18 on1 of5.wav	2	670
377	i 0.18 on1 of6.wav	2	869
378	i 0.18 on1 of7.wav	2	829
379	a 0.1 on1 of1.wav	1	617
380	a 0.1 on1 of2.wav	1	522
381	a 0.1 on1 of3.wav	1	629
382	a 0.1 on1 of4.wav	1	790
383	a 0.1 on1 of5.wav	2	456
384	a 0.1 on1 of6.wav	2	799
385	a 0.1 on1 of7.wav	2	791
386	a 0.2 on1 of1.wav	1	808
387	a 0.2 on1 of2.wav	1	639
388	a 0.2 on1 of3.wav	2	679
389	a 0.2 on1 of4.wav	2	480
390	a 0.2 on1 of5.wav	2	415
391	a 0.2 on1 of6.wav	2	993
392	a 0.2 on1 of7.wav	2	493
393	a 0.04 on1 of1.wav	1	370
394	a 0.04 on1 of2.wav	1	558
395	a 0.04 on1 of3.wav	1	543
396	a 0.04 on1 of4.wav	2	780
397	a 0.04 on1 of5.wav	1	386
398	a 0.04 on1 of6.wav	1	479
399	a 0.04 on1 of7.wav	1	602
400	a 0.06 on1 of1.wav	1	418
401	a 0.06 on1 of2.wav	1	840
402	a 0.06 on1 of3.wav	1	406
403	a 0.06 on1 of4.wav	1	808
404	a 0.06 on1 of5.wav	1	688
405	a 0.06 on1 of6.wav	1	506
406	a 0.06 on1 of7.wav	1	590
407	a 0.08 on1 of1.wav	1	507
408	a 0.08 on1 of2.wav	1	530
409	a 0.08 on1 of3.wav	1	678
410	a 0.08 on1 of4.wav	1	827
411	a 0.08 on1 of5.wav	2	580
412	a 0.08 on1 of6.wav	2	620
413	a 0.08 on1 of7.wav	2	604
414	a 0.12 on1 of1.wav	1	634
415	a 0.12 on1 of2.wav	1	563
416	a 0.12 on1 of3.wav	2	1272
417	a 0.12 on1 of4.wav	2	441
418	a 0.12 on1 of5.wav	2	704
419	a 0.12 on1 of6.wav	2	673
420	a 0.12 on1 of7.wav	2	687
421	a 0.14 on1 of1.wav	1	674
422	a 0.14 on1 of2.wav	1	924
423	a 0.14 on1 of3.wav	1	574
424	a 0.14 on1 of4.wav	2	653
425	a 0.14 on1 of5.wav	2	778
426	a 0.14 on1 of6.wav	2	744
427	a 0.14 on1 of7.wav	2	531
428	a 0.16 on1 of1.wav	1	856
429	a 0.16 on1 of2.wav	1	989
430	a 0.16 on1 of3.wav	1	708
431	a 0.16 on1 of4.wav	2	1998
432	a 0.16 on1 of5.wav	2	677
433	a 0.16 on1 of6.wav	2	687
434	a 0.16 on1 of7.wav	2	489
435	a 0.18 on1 of1.wav	1	667
436	a 0.18 on1 of2.wav	1	547
437	a 0.18 on1 of3.wav	1	586
438	a 0.18 on1 of4.wav	2	585
439	a 0.18 on1 of5.wav	2	469
440	a 0.18 on1 of6.wav	2	694
441	a 0.18 on1 of7.wav	2	615
442	i 0.1 on1 of1.wav	1	849
443	i 0.1 on1 of2.wav	2	461
444	i 0.1 on1 of3.wav	1	670
445	i 0.1 on1 of4.wav	2	931
446	i 0.1 on1 of5.wav	2	443
447	i 0.1 on1 of6.wav	2	721
448	i 0.1 on1 of7.wav	2	502
449	i 0.2 on1 of1.wav	1	695
450	i 0.2 on1 of2.wav	1	959
451	i 0.2 on1 of3.wav	2	455
452	i 0.2 on1 of4.wav	2	594
453	i 0.2 on1 of5.wav	2	522
454	i 0.2 on1 of6.wav	2	583
455	i 0.2 on1 of7.wav	2	483
456	i 0.04 on1 of1.wav	1	525
457	i 0.04 on1 of2.wav	1	777
458	i 0.04 on1 of3.wav	1	510
459	i 0.04 on1 of4.wav	1	627
460	i 0.04 on1 of5.wav	2	410
461	i 0.04 on1 of6.wav	1	633
462	i 0.04 on1 of7.wav	1	632
463	i 0.06 on1 of1.wav	1	740
464	i 0.06 on1 of2.wav	1	1433
465	i 0.06 on1 of3.wav	1	443
466	i 0.06 on1 of4.wav	1	1164
467	i 0.06 on1 of5.wav	1	1586
468	i 0.06 on1 of6.wav	1	1188
469	i 0.06 on1 of7.wav	1	495
470	i 0.08 on1 of1.wav	1	577
471	i 0.08 on1 of2.wav	1	552
472	i 0.08 on1 of3.wav	1	804
473	i 0.08 on1 of4.wav	1	692
474	i 0.08 on1 of5.wav	1	753
475	i 0.08 on1 of6.wav	2	1883
476	i 0.08 on1 of7.wav	2	623
477	i 0.12 on1 of1.wav	1	871
478	i 0.12 on1 of2.wav	1	514
479	i 0.12 on1 of3.wav	1	787
480	i 0.12 on1 of4.wav	1	768
481	i 0.12 on1 of5.wav	2	695
482	i 0.12 on1 of6.wav	1	680
483	i 0.12 on1 of7.wav	2	594
484	i 0.14 on1 of1.wav	1	1099
485	i 0.14 on1 of2.wav	1	593
486	i 0.14 on1 of3.wav	1	809
487	i 0.14 on1 of4.wav	2	1350
488	i 0.14 on1 of5.wav	2	574
489	i 0.14 on1 of6.wav	2	728
490	i 0.14 on1 of7.wav	2	483
491	i 0.16 on1 of1.wav	1	817
492	i 0.16 on1 of2.wav	1	729
493	i 0.16 on1 of3.wav	1	629
494	i 0.16 on1 of4.wav	1	736
495	i 0.16 on1 of5.wav	2	770
496	i 0.16 on1 of6.wav	2	477
497	i 0.16 on1 of7.wav	2	744
498	i 0.18 on1 of1.wav	1	765
499	i 0.18 on1 of2.wav	1	632
500	i 0.18 on1 of3.wav	1	713
501	i 0.18 on1 of4.wav	2	737
502	i 0.18 on1 of5.wav	2	703
503	i 0.18 on1 of6.wav	2	539
504	i 0.18 on1 of7.wav	2	467
505	a 0.1 on1 of1.wav	1	1033
506	a 0.1 on1 of2.wav	1	713
507	a 0.1 on1 of3.wav	1	1223
508	a 0.1 on1 of4.wav	1	999
509	a 0.1 on1 of5.wav	2	805
510	a 0.1 on1 of6.wav	2	799
511	a 0.1 on1 of7.wav	2	396
512	a 0.2 on1 of1.wav	1	703
513	a 0.2 on1 of2.wav	1	693
514	a 0.2 on1 of3.wav	2	425
515	a 0.2 on1 of4.wav	2	612
516	a 0.2 on1 of5.wav	2	483
517	a 0.2 on1 of6.wav	2	538
518	a 0.2 on1 of7.wav	2	612
519	a 0.04 on1 of1.wav	1	720
520	a 0.04 on1 of2.wav	1	602
521	a 0.04 on1 of3.wav	1	607
522	a 0.04 on1 of4.wav	1	886
523	a 0.04 on1 of5.wav	1	591
524	a 0.04 on1 of6.wav	1	1134
525	a 0.04 on1 of7.wav	1	589
526	a 0.06 on1 of1.wav	1	478
527	a 0.06 on1 of2.wav	1	660
528	a 0.06 on1 of3.wav	1	577
529	a 0.06 on1 of4.wav	1	549
530	a 0.06 on1 of5.wav	2	520
531	a 0.06 on1 of6.wav	1	652
532	a 0.06 on1 of7.wav	1	450
533	a 0.08 on1 of1.wav	1	572
534	a 0.08 on1 of2.wav	1	588
535	a 0.08 on1 of3.wav	1	637
536	a 0.08 on1 of4.wav	1	590
537	a 0.08 on1 of5.wav	2	726
538	a 0.08 on1 of6.wav	2	794
539	a 0.08 on1 of7.wav	2	730
540	a 0.12 on1 of1.wav	1	760
541	a 0.12 on1 of2.wav	1	509
542	a 0.12 on1 of3.wav	2	948
543	a 0.12 on1 of4.wav	2	540
544	a 0.12 on1 of5.wav	2	513
545	a 0.12 on1 of6.wav	2	1030
546	a 0.12 on1 of7.wav	2	726
547	a 0.14 on1 of1.wav	1	566
548	a 0.14 on1 of2.wav	1	500
549	a 0.14 on1 of3.wav	1	728
550	a 0.14 on1 of4.wav	1	1037
551	a 0.14 on1 of5.wav	2	642
552	a 0.14 on1 of6.wav	2	684
553	a 0.14 on1 of7.wav	2	835
554	a 0.16 on1 of1.wav	1	735
555	a 0.16 on1 of2.wav	1	762
556	a 0.16 on1 of3.wav	1	776
557	a 0.16 on1 of4.wav	2	939
558	a 0.16 on1 of5.wav	2	366
559	a 0.16 on1 of6.wav	2	478
560	a 0.16 on1 of7.wav	2	568
561	a 0.18 on1 of1.wav	1	451
562	a 0.18 on1 of2.wav	1	945
563	a 0.18 on1 of3.wav	1	981
564	a 0.18 on1 of4.wav	2	887
565	a 0.18 on1 of5.wav	2	934
566	a 0.18 on1 of6.wav	2	626
567	a 0.18 on1 of7.wav	2	965
568	i 0.1 on1 of1.wav	1	689
569	i 0.1 on1 of2.wav	1	555
570	i 0.1 on1 of3.wav	1	802
571	i 0.1 on1 of4.wav	2	562
572	i 0.1 on1 of5.wav	2	667
573	i 0.1 on1 of6.wav	2	559
574	i 0.1 on1 of7.wav	2	520
575	i 0.2 on1 of1.wav	1	622
576	i 0.2 on1 of2.wav	1	651
577	i 0.2 on1 of3.wav	2	903
578	i 0.2 on1 of4.wav	2	783
579	i 0.2 on1 of5.wav	2	424
580	i 0.2 on1 of6.wav	2	539
581	i 0.2 on1 of7.wav	2	453
582	i 0.04 on1 of1.wav	1	995
583	i 0.04 on1 of2.wav	1	640
584	i 0.04 on1 of3.wav	1	732
585	i 0.04 on1 of4.wav	1	434
586	i 0.04 on1 of5.wav	1	666
587	i 0.04 on1 of6.wav	1	676
588	i 0.04 on1 of7.wav	1	835
589	i 0.06 on1 of1.wav	1	718
590	i 0.06 on1 of2.wav	1	477
591	i 0.06 on1 of3.wav	1	692
592	i 0.06 on1 of4.wav	1	602
593	i 0.06 on1 of5.wav	1	603
594	i 0.06 on1 of6.wav	1	541
595	i 0.06 on1 of7.wav	1	891
596	i 0.08 on1 of1.wav	1	761
597	i 0.08 on1 of2.wav	1	882
598	i 0.08 on1 of3.wav	1	902
599	i 0.08 on1 of4.wav	1	790
600	i 0.08 on1 of5.wav	1	790
601	i 0.08 on1 of6.wav	2	444
602	i 0.08 on1 of7.wav	2	508
603	i 0.12 on1 of1.wav	1	936
604	i 0.12 on1 of2.wav	1	528
605	i 0.12 on1 of3.wav	1	459
606	i 0.12 on1 of4.wav	1	1187
607	i 0.12 on1 of5.wav	2	845
608	i 0.12 on1 of6.wav	2	561
609	i 0.12 on1 of7.wav	2	548
610	i 0.14 on1 of1.wav	1	637
611	i 0.14 on1 of2.wav	1	536
612	i 0.14 on1 of3.wav	1	747
613	i 0.14 on1 of4.wav	2	862
614	i 0.14 on1 of5.wav	2	731
615	i 0.14 on1 of6.wav	2	724
616	i 0.14 on1 of7.wav	2	644
617	i 0.16 on1 of1.wav	1	559
618	i 0.16 on1 of2.wav	1	728
619	i 0.16 on1 of3.wav	1	1557
620	i 0.16 on1 of4.wav	1	1946
621	i 0.16 on1 of5.wav	2	463
622	i 0.16 on1 of6.wav	2	419
623	i 0.16 on1 of7.wav	2	408
624	i 0.18 on1 of1.wav	1	589
625	i 0.18 on1 of2.wav	1	910
626	i 0.18 on1 of3.wav	1	753
627	i 0.18 on1 of4.wav	1	1213
628	i 0.18 on1 of5.wav	2	471
629	i 0.18 on1 of6.wav	2	525
630	i 0.18 on1 of7.wav	2	631
