# Supplementary material for: Effects of stimulus duration and vowel quality in cross-linguistic categorical perception of pitch directions
Source: PLoS One. 2017 Jul 3;12(7):e0180656. doi: 10.1371/journal.pone.0180656 (PMC5495489; doi:10.1371/journal.pone.0180656)
Supplement: S1 Table — (ZIP) [file pone.0180656.s001.zip › supporting information/Raw data/eprime_id_CHINESE/sub3idrising.csv]

List2	stim1	Slide3.RESP	Slide3.RT
1	a 0.1 on1 of7r.wav	2	1030
2	a 0.1 on2 of7.wav	2	704
3	a 0.1 on3 of7.wav	2	1232
4	a 0.1 on4 of7.wav	1	807
5	a 0.1 on5 of7.wav	1	803
6	a 0.1 on6 of7.wav	1	745
7	a 0.1 on7 of7.wav	1	1254
8	a 0.2 on1 of7r.wav	2	690
9	a 0.2 on2 of7.wav	2	763
10	a 0.2 on3 of7.wav	2	841
11	a 0.2 on4 of7.wav	1	679
12	a 0.2 on5 of7.wav	1	1305
13	a 0.2 on6 of7.wav	1	551
14	a 0.2 on7 of7.wav	1	681
15	a 0.04 on1 of7r.wav	2	2803
16	a 0.04 on2 of7.wav	2	1151
17	a 0.04 on3 of7.wav	1	1009
18	a 0.04 on4 of7.wav	1	1714
19	a 0.04 on5 of7.wav	1	1594
20	a 0.04 on6 of7.wav	1	1218
21	a 0.04 on7 of7.wav	1	1079
22	a 0.06 on1 of7r.wav	2	1002
23	a 0.06 on2 of7.wav	2	1295
24	a 0.06 on3 of7.wav	2	632
25	a 0.06 on4 of7.wav	1	846
26	a 0.06 on5 of7.wav	1	2502
27	a 0.06 on6 of7.wav	2	1174
28	a 0.06 on7 of7.wav	1	1470
29	a 0.08 on1 of7r.wav	2	904
30	a 0.08 on2 of7.wav	2	861
31	a 0.08 on3 of7.wav	2	1434
32	a 0.08 on4 of7.wav	2	1287
33	a 0.08 on5 of7.wav	1	726
34	a 0.08 on6 of7.wav	1	652
35	a 0.08 on7 of7.wav	1	788
36	a 0.12 on1 of7r.wav	2	700
37	a 0.12 on2 of7.wav	2	768
38	a 0.12 on3 of7.wav	2	972
39	a 0.12 on4 of7.wav	1	1265
40	a 0.12 on5 of7.wav	1	865
41	a 0.12 on6 of7.wav	1	970
42	a 0.12 on7 of7.wav	1	771
43	a 0.14 on1 of7r.wav	2	917
44	a 0.14 on2 of7.wav	2	1113
45	a 0.14 on3 of7.wav	2	633
46	a 0.14 on4 of7.wav	1	665
47	a 0.14 on5 of7.wav	1	644
48	a 0.14 on6 of7.wav	1	676
49	a 0.14 on7 of7.wav	1	599
50	a 0.16 on1 of7r.wav	2	839
51	a 0.16 on2 of7.wav	2	730
52	a 0.16 on3 of7.wav	1	2337
53	a 0.16 on4 of7.wav	1	581
54	a 0.16 on5 of7.wav	1	1045
55	a 0.16 on6 of7.wav	1	787
56	a 0.16 on7 of7.wav	1	920
57	a 0.18 on1 of7r.wav	2	853
58	a 0.18 on2 of7.wav	2	1240
59	a 0.18 on3 of7.wav	2	713
60	a 0.18 on4 of7.wav	1	586
61	a 0.18 on5 of7.wav	1	584
62	a 0.18 on6 of7.wav	1	570
63	a 0.18 on7 of7.wav	1	629
64	i 0.1 on1 of7r.wav	2	3064
65	i 0.1 on2 of7.wav	2	796
66	i 0.1 on3 of7.wav	2	1380
67	i 0.1 on4 of7.wav	2	618
68	i 0.1 on5 of7.wav	2	865
69	i 0.1 on6 of7.wav	1	688
70	i 0.1 on7 of7.wav	1	1171
71	i 0.2 on1 of7r.wav	2	1000
72	i 0.2 on2 of7.wav	2	914
73	i 0.2 on3 of7.wav	2	1998
74	i 0.2 on4 of7.wav	1	795
75	i 0.2 on5 of7.wav	1	834
76	i 0.2 on6 of7.wav	1	623
77	i 0.2 on7 of7.wav	1	555
78	i 0.04 on1 of7r.wav	2	757
79	i 0.04 on2 of7.wav	2	735
80	i 0.04 on3 of7.wav	2	1945
81	i 0.04 on4 of7.wav	1	2164
82	i 0.04 on5 of7.wav	1	2603
83	i 0.04 on6 of7.wav	2	674
84	i 0.04 on7 of7.wav	2	839
85	i 0.06 on1 of7r.wav	2	674
86	i 0.06 on2 of7.wav	2	852
87	i 0.06 on3 of7.wav	2	1609
88	i 0.06 on4 of7.wav	1	1433
89	i 0.06 on5 of7.wav	1	1642
90	i 0.06 on6 of7.wav	1	1416
91	i 0.06 on7 of7.wav	1	1703
92	i 0.08 on1 of7r.wav	2	704
93	i 0.08 on2 of7.wav	2	930
94	i 0.08 on3 of7.wav	1	1298
95	i 0.08 on4 of7.wav	1	1442
96	i 0.08 on5 of7.wav	2	615
97	i 0.08 on6 of7.wav	1	1605
98	i 0.08 on7 of7.wav	1	561
99	i 0.12 on1 of7r.wav	2	756
100	i 0.12 on2 of7.wav	2	752
101	i 0.12 on3 of7.wav	2	567
102	i 0.12 on4 of7.wav	2	1766
103	i 0.12 on5 of7.wav	1	834
104	i 0.12 on6 of7.wav	1	969
105	i 0.12 on7 of7.wav	1	679
106	i 0.14 on1 of7r.wav	2	640
107	i 0.14 on2 of7.wav	2	880
108	i 0.14 on3 of7.wav	1	1465
109	i 0.14 on4 of7.wav	1	1065
110	i 0.14 on5 of7.wav	1	1011
111	i 0.14 on6 of7.wav	1	694
112	i 0.14 on7 of7.wav	1	548
113	i 0.16 on1 of7r.wav	2	644
114	i 0.16 on2 of7.wav	2	1882
115	i 0.16 on3 of7.wav	2	814
116	i 0.16 on4 of7.wav	1	964
117	i 0.16 on5 of7.wav	1	740
118	i 0.16 on6 of7.wav	1	1666
119	i 0.16 on7 of7.wav	1	713
120	i 0.18 on1 of7r.wav	2	1401
121	i 0.18 on2 of7.wav	2	817
122	i 0.18 on3 of7.wav	2	483
123	i 0.18 on4 of7.wav	1	1078
124	i 0.18 on5 of7.wav	1	779
125	i 0.18 on6 of7.wav	1	932
126	i 0.18 on7 of7.wav	1	576
127	a 0.1 on1 of7r.wav	2	917
128	a 0.1 on2 of7.wav	2	915
129	a 0.1 on3 of7.wav	2	1384
130	a 0.1 on4 of7.wav	2	926
131	a 0.1 on5 of7.wav	1	663
132	a 0.1 on6 of7.wav	1	875
133	a 0.1 on7 of7.wav	1	710
134	a 0.2 on1 of7r.wav	2	767
135	a 0.2 on2 of7.wav	2	783
136	a 0.2 on3 of7.wav	2	566
137	a 0.2 on4 of7.wav	1	656
138	a 0.2 on5 of7.wav	1	701
139	a 0.2 on6 of7.wav	1	620
140	a 0.2 on7 of7.wav	1	686
141	a 0.04 on1 of7r.wav	2	821
142	a 0.04 on2 of7.wav	2	1037
143	a 0.04 on3 of7.wav	1	541
144	a 0.04 on4 of7.wav	1	535
145	a 0.04 on5 of7.wav	1	2852
146	a 0.04 on6 of7.wav	1	1485
147	a 0.04 on7 of7.wav	1	1155
148	a 0.06 on1 of7r.wav	2	1471
149	a 0.06 on2 of7.wav	1	1146
150	a 0.06 on3 of7.wav	2	732
151	a 0.06 on4 of7.wav	1	1595
152	a 0.06 on5 of7.wav	2	2760
153	a 0.06 on6 of7.wav	1	800
154	a 0.06 on7 of7.wav	1	3281
155	a 0.08 on1 of7r.wav	2	1106
156	a 0.08 on2 of7.wav	2	710
157	a 0.08 on3 of7.wav	2	2428
158	a 0.08 on4 of7.wav	2	2216
159	a 0.08 on5 of7.wav	1	804
160	a 0.08 on6 of7.wav	1	761
161	a 0.08 on7 of7.wav	1	581
162	a 0.12 on1 of7r.wav	2	795
163	a 0.12 on2 of7.wav	2	725
164	a 0.12 on3 of7.wav	2	1187
165	a 0.12 on4 of7.wav	1	834
166	a 0.12 on5 of7.wav	1	597
167	a 0.12 on6 of7.wav	1	492
168	a 0.12 on7 of7.wav	1	888
169	a 0.14 on1 of7r.wav	2	809
170	a 0.14 on2 of7.wav	2	914
171	a 0.14 on3 of7.wav	2	1126
172	a 0.14 on4 of7.wav	1	1220
173	a 0.14 on5 of7.wav	1	890
174	a 0.14 on6 of7.wav	1	750
175	a 0.14 on7 of7.wav	1	639
176	a 0.16 on1 of7r.wav	2	619
177	a 0.16 on2 of7.wav	2	1227
178	a 0.16 on3 of7.wav	2	897
179	a 0.16 on4 of7.wav	1	593
180	a 0.16 on5 of7.wav	1	492
181	a 0.16 on6 of7.wav	1	698
182	a 0.16 on7 of7.wav	1	927
183	a 0.18 on1 of7r.wav	2	765
184	a 0.18 on2 of7.wav	2	698
185	a 0.18 on3 of7.wav	1	570
186	a 0.18 on4 of7.wav	1	939
187	a 0.18 on5 of7.wav	1	1001
188	a 0.18 on6 of7.wav	1	1008
189	a 0.18 on7 of7.wav	1	569
190	i 0.1 on1 of7r.wav	2	663
191	i 0.1 on2 of7.wav	2	596
192	i 0.1 on3 of7.wav	2	986
193	i 0.1 on4 of7.wav	2	917
194	i 0.1 on5 of7.wav	1	2193
195	i 0.1 on6 of7.wav	1	2026
196	i 0.1 on7 of7.wav	1	689
197	i 0.2 on1 of7r.wav	2	640
198	i 0.2 on2 of7.wav	2	1171
199	i 0.2 on3 of7.wav	2	740
200	i 0.2 on4 of7.wav	2	899
201	i 0.2 on5 of7.wav	1	652
202	i 0.2 on6 of7.wav	1	447
203	i 0.2 on7 of7.wav	1	766
204	i 0.04 on1 of7r.wav	2	711
205	i 0.04 on2 of7.wav	2	1030
206	i 0.04 on3 of7.wav	2	1411
207	i 0.04 on4 of7.wav	2	868
208	i 0.04 on5 of7.wav	2	1785
209	i 0.04 on6 of7.wav	1	1519
210	i 0.04 on7 of7.wav	2	589
211	i 0.06 on1 of7r.wav	2	855
212	i 0.06 on2 of7.wav	2	776
213	i 0.06 on3 of7.wav	2	738
214	i 0.06 on4 of7.wav	2	1628
215	i 0.06 on5 of7.wav	1	550
216	i 0.06 on6 of7.wav	2	1688
217	i 0.06 on7 of7.wav	2	803
218	i 0.08 on1 of7r.wav	2	571
219	i 0.08 on2 of7.wav	2	961
220	i 0.08 on3 of7.wav	2	858
221	i 0.08 on4 of7.wav	2	1579
222	i 0.08 on5 of7.wav	2	1150
223	i 0.08 on6 of7.wav	2	720
224	i 0.08 on7 of7.wav	1	1310
225	i 0.12 on1 of7r.wav	2	1152
226	i 0.12 on2 of7.wav	2	870
227	i 0.12 on3 of7.wav	2	707
228	i 0.12 on4 of7.wav	2	1746
229	i 0.12 on5 of7.wav	1	1693
230	i 0.12 on6 of7.wav	1	506
231	i 0.12 on7 of7.wav	1	820
232	i 0.14 on1 of7r.wav	2	1288
233	i 0.14 on2 of7.wav	2	814
234	i 0.14 on3 of7.wav	2	1423
235	i 0.14 on4 of7.wav	2	1452
236	i 0.14 on5 of7.wav	1	1463
237	i 0.14 on6 of7.wav	1	709
238	i 0.14 on7 of7.wav	1	1274
239	i 0.16 on1 of7r.wav	2	1265
240	i 0.16 on2 of7.wav	2	792
241	i 0.16 on3 of7.wav	2	932
242	i 0.16 on4 of7.wav	1	1323
243	i 0.16 on5 of7.wav	2	700
244	i 0.16 on6 of7.wav	1	1070
245	i 0.16 on7 of7.wav	1	848
246	i 0.18 on1 of7r.wav	2	837
247	i 0.18 on2 of7.wav	2	719
248	i 0.18 on3 of7.wav	2	797
249	i 0.18 on4 of7.wav	1	1018
250	i 0.18 on5 of7.wav	1	1175
251	i 0.18 on6 of7.wav	1	649
252	i 0.18 on7 of7.wav	1	959
253	a 0.1 on1 of7r.wav	2	854
254	a 0.1 on2 of7.wav	1	780
255	a 0.1 on3 of7.wav	2	1445
256	a 0.1 on4 of7.wav	2	703
257	a 0.1 on5 of7.wav	1	965
258	a 0.1 on6 of7.wav	1	814
259	a 0.1 on7 of7.wav	1	613
260	a 0.2 on1 of7r.wav	2	834
261	a 0.2 on2 of7.wav	2	753
262	a 0.2 on3 of7.wav	2	731
263	a 0.2 on4 of7.wav	1	666
264	a 0.2 on5 of7.wav	1	591
265	a 0.2 on6 of7.wav	1	636
266	a 0.2 on7 of7.wav	1	597
267	a 0.04 on1 of7r.wav	1	686
268	a 0.04 on2 of7.wav	1	2002
269	a 0.04 on3 of7.wav	2	4323
270	a 0.04 on4 of7.wav	2	1132
271	a 0.04 on5 of7.wav	1	1843
272	a 0.04 on6 of7.wav	1	1226
273	a 0.04 on7 of7.wav	1	1056
274	a 0.06 on1 of7r.wav	2	2627
275	a 0.06 on2 of7.wav	2	804
276	a 0.06 on3 of7.wav	2	694
277	a 0.06 on4 of7.wav	1	584
278	a 0.06 on5 of7.wav	1	872
279	a 0.06 on6 of7.wav	1	562
280	a 0.06 on7 of7.wav	1	603
281	a 0.08 on1 of7r.wav	2	824
282	a 0.08 on2 of7.wav	2	796
283	a 0.08 on3 of7.wav	2	859
284	a 0.08 on4 of7.wav	1	472
285	a 0.08 on5 of7.wav	1	689
286	a 0.08 on6 of7.wav	1	555
287	a 0.08 on7 of7.wav	1	603
288	a 0.12 on1 of7r.wav	2	1950
289	a 0.12 on2 of7.wav	2	549
290	a 0.12 on3 of7.wav	2	2257
291	a 0.12 on4 of7.wav	1	592
292	a 0.12 on5 of7.wav	1	1175
293	a 0.12 on6 of7.wav	1	645
294	a 0.12 on7 of7.wav	1	681
295	a 0.14 on1 of7r.wav	2	885
296	a 0.14 on2 of7.wav	2	832
297	a 0.14 on3 of7.wav	1	954
298	a 0.14 on4 of7.wav	2	711
299	a 0.14 on5 of7.wav	1	554
300	a 0.14 on6 of7.wav	1	800
301	a 0.14 on7 of7.wav	1	544
302	a 0.16 on1 of7r.wav	2	1366
303	a 0.16 on2 of7.wav	2	821
304	a 0.16 on3 of7.wav	2	1198
305	a 0.16 on4 of7.wav	2	959
306	a 0.16 on5 of7.wav	1	536
307	a 0.16 on6 of7.wav	1	521
308	a 0.16 on7 of7.wav	1	570
309	a 0.18 on1 of7r.wav	2	1003
310	a 0.18 on2 of7.wav	2	913
311	a 0.18 on3 of7.wav	1	756
312	a 0.18 on4 of7.wav	1	685
313	a 0.18 on5 of7.wav	1	872
314	a 0.18 on6 of7.wav	1	601
315	a 0.18 on7 of7.wav	1	640
316	i 0.1 on1 of7r.wav	2	632
317	i 0.1 on2 of7.wav	2	747
318	i 0.1 on3 of7.wav	2	755
319	i 0.1 on4 of7.wav	2	1449
320	i 0.1 on5 of7.wav	2	886
321	i 0.1 on6 of7.wav	1	851
322	i 0.1 on7 of7.wav	1	877
323	i 0.2 on1 of7r.wav	2	674
324	i 0.2 on2 of7.wav	2	820
325	i 0.2 on3 of7.wav	2	879
326	i 0.2 on4 of7.wav	2	3386
327	i 0.2 on5 of7.wav	1	709
328	i 0.2 on6 of7.wav	1	1077
329	i 0.2 on7 of7.wav	1	615
330	i 0.04 on1 of7r.wav	2	765
331	i 0.04 on2 of7.wav	2	1344
332	i 0.04 on3 of7.wav	1	1980
333	i 0.04 on4 of7.wav	1	3684
334	i 0.04 on5 of7.wav	2	1135
335	i 0.04 on6 of7.wav	2	1420
336	i 0.04 on7 of7.wav	2	1109
337	i 0.06 on1 of7r.wav	1	1912
338	i 0.06 on2 of7.wav	2	945
339	i 0.06 on3 of7.wav	2	1711
340	i 0.06 on4 of7.wav	2	1015
341	i 0.06 on5 of7.wav	2	1548
342	i 0.06 on6 of7.wav	2	1319
343	i 0.06 on7 of7.wav	2	1403
344	i 0.08 on1 of7r.wav	2	1167
345	i 0.08 on2 of7.wav	2	1376
346	i 0.08 on3 of7.wav	2	1148
347	i 0.08 on4 of7.wav	2	817
348	i 0.08 on5 of7.wav	2	1735
349	i 0.08 on6 of7.wav	2	1374
350	i 0.08 on7 of7.wav	1	818
351	i 0.12 on1 of7r.wav	2	1243
352	i 0.12 on2 of7.wav	2	923
353	i 0.12 on3 of7.wav	2	1660
354	i 0.12 on4 of7.wav	2	859
355	i 0.12 on5 of7.wav	1	1375
356	i 0.12 on6 of7.wav	1	924
357	i 0.12 on7 of7.wav	1	1210
358	i 0.14 on1 of7r.wav	2	794
359	i 0.14 on2 of7.wav	2	759
360	i 0.14 on3 of7.wav	1	719
361	i 0.14 on4 of7.wav	1	745
362	i 0.14 on5 of7.wav	1	973
363	i 0.14 on6 of7.wav	1	802
364	i 0.14 on7 of7.wav	1	698
365	i 0.16 on1 of7r.wav	2	598
366	i 0.16 on2 of7.wav	2	973
367	i 0.16 on3 of7.wav	2	3070
368	i 0.16 on4 of7.wav	1	1226
369	i 0.16 on5 of7.wav	1	881
370	i 0.16 on6 of7.wav	1	543
371	i 0.16 on7 of7.wav	1	944
372	i 0.18 on1 of7r.wav	2	841
373	i 0.18 on2 of7.wav	2	975
374	i 0.18 on3 of7.wav	2	1315
375	i 0.18 on4 of7.wav	1	672
376	i 0.18 on5 of7.wav	1	645
377	i 0.18 on6 of7.wav	1	786
378	i 0.18 on7 of7.wav	1	653
379	a 0.1 on1 of7r.wav	2	1321
380	a 0.1 on2 of7.wav	2	1055
381	a 0.1 on3 of7.wav	2	967
382	a 0.1 on4 of7.wav	2	1533
383	a 0.1 on5 of7.wav	1	881
384	a 0.1 on6 of7.wav	1	809
385	a 0.1 on7 of7.wav	1	537
386	a 0.2 on1 of7r.wav	2	740
387	a 0.2 on2 of7.wav	2	784
388	a 0.2 on3 of7.wav	2	1052
389	a 0.2 on4 of7.wav	1	1078
390	a 0.2 on5 of7.wav	1	655
391	a 0.2 on6 of7.wav	1	642
392	a 0.2 on7 of7.wav	1	702
393	a 0.04 on1 of7r.wav	2	1284
394	a 0.04 on2 of7.wav	2	1700
395	a 0.04 on3 of7.wav	2	1477
396	a 0.04 on4 of7.wav	1	1115
397	a 0.04 on5 of7.wav	2	1384
398	a 0.04 on6 of7.wav	1	766
399	a 0.04 on7 of7.wav	1	877
400	a 0.06 on1 of7r.wav	2	1631
401	a 0.06 on2 of7.wav	2	1056
402	a 0.06 on3 of7.wav	2	1514
403	a 0.06 on4 of7.wav	2	2999
404	a 0.06 on5 of7.wav	1	1662
405	a 0.06 on6 of7.wav	1	750
406	a 0.06 on7 of7.wav	1	788
407	a 0.08 on1 of7r.wav	2	1290
408	a 0.08 on2 of7.wav	2	1522
409	a 0.08 on3 of7.wav	2	1314
410	a 0.08 on4 of7.wav	1	1072
411	a 0.08 on5 of7.wav	1	949
412	a 0.08 on6 of7.wav	1	1439
413	a 0.08 on7 of7.wav	1	611
414	a 0.12 on1 of7r.wav	2	1827
415	a 0.12 on2 of7.wav	2	673
416	a 0.12 on3 of7.wav	2	2694
417	a 0.12 on4 of7.wav	1	1200
418	a 0.12 on5 of7.wav	1	550
419	a 0.12 on6 of7.wav	1	869
420	a 0.12 on7 of7.wav	1	574
421	a 0.14 on1 of7r.wav	2	2787
422	a 0.14 on2 of7.wav	2	811
423	a 0.14 on3 of7.wav	2	704
424	a 0.14 on4 of7.wav	1	680
425	a 0.14 on5 of7.wav	1	514
426	a 0.14 on6 of7.wav	1	726
427	a 0.14 on7 of7.wav	1	638
428	a 0.16 on1 of7r.wav	2	655
429	a 0.16 on2 of7.wav	2	916
430	a 0.16 on3 of7.wav	2	1286
431	a 0.16 on4 of7.wav	1	511
432	a 0.16 on5 of7.wav	1	1051
433	a 0.16 on6 of7.wav	1	591
434	a 0.16 on7 of7.wav	1	672
435	a 0.18 on1 of7r.wav	2	1129
436	a 0.18 on2 of7.wav	2	1277
437	a 0.18 on3 of7.wav	2	966
438	a 0.18 on4 of7.wav	1	1435
439	a 0.18 on5 of7.wav	1	971
440	a 0.18 on6 of7.wav	1	512
441	a 0.18 on7 of7.wav	1	941
442	i 0.1 on1 of7r.wav	2	743
443	i 0.1 on2 of7.wav	2	601
444	i 0.1 on3 of7.wav	2	1032
445	i 0.1 on4 of7.wav	1	980
446	i 0.1 on5 of7.wav	1	1027
447	i 0.1 on6 of7.wav	1	723
448	i 0.1 on7 of7.wav	2	602
449	i 0.2 on1 of7r.wav	2	919
450	i 0.2 on2 of7.wav	2	802
451	i 0.2 on3 of7.wav	2	765
452	i 0.2 on4 of7.wav	2	2568
453	i 0.2 on5 of7.wav	1	771
454	i 0.2 on6 of7.wav	1	674
455	i 0.2 on7 of7.wav	1	552
456	i 0.04 on1 of7r.wav	2	1015
457	i 0.04 on2 of7.wav	2	1495
458	i 0.04 on3 of7.wav	1	643
459	i 0.04 on4 of7.wav	2	707
460	i 0.04 on5 of7.wav	2	630
461	i 0.04 on6 of7.wav	2	908
462	i 0.04 on7 of7.wav	2	746
463	i 0.06 on1 of7r.wav	2	522
464	i 0.06 on2 of7.wav	2	863
465	i 0.06 on3 of7.wav	2	1318
466	i 0.06 on4 of7.wav	2	651
467	i 0.06 on5 of7.wav	2	1484
468	i 0.06 on6 of7.wav	1	1510
469	i 0.06 on7 of7.wav	2	613
470	i 0.08 on1 of7r.wav	2	1161
471	i 0.08 on2 of7.wav	2	2204
472	i 0.08 on3 of7.wav	2	984
473	i 0.08 on4 of7.wav	1	2528
474	i 0.08 on5 of7.wav	1	1312
475	i 0.08 on6 of7.wav	2	601
476	i 0.08 on7 of7.wav	2	1942
477	i 0.12 on1 of7r.wav	2	730
478	i 0.12 on2 of7.wav	2	982
479	i 0.12 on3 of7.wav	2	948
480	i 0.12 on4 of7.wav	2	712
481	i 0.12 on5 of7.wav	1	714
482	i 0.12 on6 of7.wav	1	1527
483	i 0.12 on7 of7.wav	1	2435
484	i 0.14 on1 of7r.wav	2	774
485	i 0.14 on2 of7.wav	2	983
486	i 0.14 on3 of7.wav	2	809
487	i 0.14 on4 of7.wav	1	779
488	i 0.14 on5 of7.wav	1	492
489	i 0.14 on6 of7.wav	1	604
490	i 0.14 on7 of7.wav	1	998
491	i 0.16 on1 of7r.wav	2	592
492	i 0.16 on2 of7.wav	2	670
493	i 0.16 on3 of7.wav	2	2954
494	i 0.16 on4 of7.wav	1	643
495	i 0.16 on5 of7.wav	1	754
496	i 0.16 on6 of7.wav	1	570
497	i 0.16 on7 of7.wav	1	744
498	i 0.18 on1 of7r.wav	2	1933
499	i 0.18 on2 of7.wav	2	571
500	i 0.18 on3 of7.wav	2	862
501	i 0.18 on4 of7.wav	1	962
502	i 0.18 on5 of7.wav	1	667
503	i 0.18 on6 of7.wav	1	1411
504	i 0.18 on7 of7.wav	1	652
505	a 0.1 on1 of7r.wav	2	739
506	a 0.1 on2 of7.wav	2	734
507	a 0.1 on3 of7.wav	2	829
508	a 0.1 on4 of7.wav	1	1503
509	a 0.1 on5 of7.wav	1	798
510	a 0.1 on6 of7.wav	1	944
511	a 0.1 on7 of7.wav	1	676
512	a 0.2 on1 of7r.wav	2	891
513	a 0.2 on2 of7.wav	2	658
514	a 0.2 on3 of7.wav	2	788
515	a 0.2 on4 of7.wav	1	837
516	a 0.2 on5 of7.wav	1	610
517	a 0.2 on6 of7.wav	1	912
518	a 0.2 on7 of7.wav	1	883
519	a 0.04 on1 of7r.wav	2	713
520	a 0.04 on2 of7.wav	2	675
521	a 0.04 on3 of7.wav	2	839
522	a 0.04 on4 of7.wav	1	1603
523	a 0.04 on5 of7.wav	1	699
524	a 0.04 on6 of7.wav	1	2186
525	a 0.04 on7 of7.wav	1	1789
526	a 0.06 on1 of7r.wav	2	1024
527	a 0.06 on2 of7.wav	2	708
528	a 0.06 on3 of7.wav	2	555
529	a 0.06 on4 of7.wav	2	496
530	a 0.06 on5 of7.wav	1	1549
531	a 0.06 on6 of7.wav	1	887
532	a 0.06 on7 of7.wav	1	810
533	a 0.08 on1 of7r.wav	2	692
534	a 0.08 on2 of7.wav	2	935
535	a 0.08 on3 of7.wav	2	1606
536	a 0.08 on4 of7.wav	1	1510
537	a 0.08 on5 of7.wav	1	794
538	a 0.08 on6 of7.wav	1	479
539	a 0.08 on7 of7.wav	1	554
540	a 0.12 on1 of7r.wav	2	1243
541	a 0.12 on2 of7.wav	2	1124
542	a 0.12 on3 of7.wav	2	1705
543	a 0.12 on4 of7.wav	1	716
544	a 0.12 on5 of7.wav	1	568
545	a 0.12 on6 of7.wav	1	721
546	a 0.12 on7 of7.wav	1	778
547	a 0.14 on1 of7r.wav	2	928
548	a 0.14 on2 of7.wav	2	1216
549	a 0.14 on3 of7.wav	1	1159
550	a 0.14 on4 of7.wav	1	557
551	a 0.14 on5 of7.wav	1	771
552	a 0.14 on6 of7.wav	1	619
553	a 0.14 on7 of7.wav	1	1049
554	a 0.16 on1 of7r.wav	2	716
555	a 0.16 on2 of7.wav	2	1219
556	a 0.16 on3 of7.wav	2	760
557	a 0.16 on4 of7.wav	1	1711
558	a 0.16 on5 of7.wav	1	530
559	a 0.16 on6 of7.wav	2	863
560	a 0.16 on7 of7.wav	1	557
561	a 0.18 on1 of7r.wav	2	873
562	a 0.18 on2 of7.wav	2	730
563	a 0.18 on3 of7.wav	2	635
564	a 0.18 on4 of7.wav	2	2268
565	a 0.18 on5 of7.wav	1	563
566	a 0.18 on6 of7.wav	1	639
567	a 0.18 on7 of7.wav	1	505
568	i 0.1 on1 of7r.wav	2	728
569	i 0.1 on2 of7.wav	2	1718
570	i 0.1 on3 of7.wav	2	937
571	i 0.1 on4 of7.wav	2	722
572	i 0.1 on5 of7.wav	1	1413
573	i 0.1 on6 of7.wav	2	1004
574	i 0.1 on7 of7.wav	1	1135
575	i 0.2 on1 of7r.wav	2	1092
576	i 0.2 on2 of7.wav	2	1296
577	i 0.2 on3 of7.wav	2	1169
578	i 0.2 on4 of7.wav	1	795
579	i 0.2 on5 of7.wav	1	762
580	i 0.2 on6 of7.wav	1	638
581	i 0.2 on7 of7.wav	1	485
582	i 0.04 on1 of7r.wav	2	711
583	i 0.04 on2 of7.wav	2	839
584	i 0.04 on3 of7.wav	2	782
585	i 0.04 on4 of7.wav	2	559
586	i 0.04 on5 of7.wav	2	694
587	i 0.04 on6 of7.wav	2	1510
588	i 0.04 on7 of7.wav	2	2179
589	i 0.06 on1 of7r.wav	2	680
590	i 0.06 on2 of7.wav	2	1114
591	i 0.06 on3 of7.wav	2	645
592	i 0.06 on4 of7.wav	2	770
593	i 0.06 on5 of7.wav	2	1975
594	i 0.06 on6 of7.wav	1	2318
595	i 0.06 on7 of7.wav	2	1496
596	i 0.08 on1 of7r.wav	2	1411
597	i 0.08 on2 of7.wav	2	827
598	i 0.08 on3 of7.wav	2	1229
599	i 0.08 on4 of7.wav	2	872
600	i 0.08 on5 of7.wav	2	923
601	i 0.08 on6 of7.wav	2	909
602	i 0.08 on7 of7.wav	1	1195
603	i 0.12 on1 of7r.wav	2	489
604	i 0.12 on2 of7.wav	2	623
605	i 0.12 on3 of7.wav	2	1013
606	i 0.12 on4 of7.wav	1	1665
607	i 0.12 on5 of7.wav	1	961
608	i 0.12 on6 of7.wav	1	830
609	i 0.12 on7 of7.wav	1	794
610	i 0.14 on1 of7r.wav	2	1109
611	i 0.14 on2 of7.wav	2	704
612	i 0.14 on3 of7.wav	2	1373
613	i 0.14 on4 of7.wav	1	1297
614	i 0.14 on5 of7.wav	1	769
615	i 0.14 on6 of7.wav	1	1067
616	i 0.14 on7 of7.wav	1	711
617	i 0.16 on1 of7r.wav	2	810
618	i 0.16 on2 of7.wav	2	952
619	i 0.16 on3 of7.wav	2	820
620	i 0.16 on4 of7.wav	1	967
621	i 0.16 on5 of7.wav	1	1071
622	i 0.16 on6 of7.wav	1	621
623	i 0.16 on7 of7.wav	1	679
624	i 0.18 on1 of7r.wav	2	734
625	i 0.18 on2 of7.wav	2	922
626	i 0.18 on3 of7.wav	2	786
627	i 0.18 on4 of7.wav	1	915
628	i 0.18 on5 of7.wav	1	984
629	i 0.18 on6 of7.wav	1	623
630	i 0.18 on7 of7.wav	1	553
