# Supplementary material for: Effects of stimulus duration and vowel quality in cross-linguistic categorical perception of pitch directions
Source: PLoS One. 2017 Jul 3;12(7):e0180656. doi: 10.1371/journal.pone.0180656 (PMC5495489; doi:10.1371/journal.pone.0180656)
Supplement: S1 Table — (ZIP) [file pone.0180656.s001.zip › supporting information/Raw data/eprime_id_CHINESE/sub4idfalling.csv]

List2	stim1	Slide3.RESP	Slide3.RT
1	a 0.1 on1 of1.wav	1	633
2	a 0.1 on1 of2.wav	1	603
3	a 0.1 on1 of3.wav	2	856
4	a 0.1 on1 of4.wav	2	859
5	a 0.1 on1 of5.wav	2	487
6	a 0.1 on1 of6.wav	2	480
7	a 0.1 on1 of7.wav	2	812
8	a 0.2 on1 of1.wav	1	703
9	a 0.2 on1 of2.wav	1	725
10	a 0.2 on1 of3.wav	1	791
11	a 0.2 on1 of4.wav	1	712
12	a 0.2 on1 of5.wav	2	714
13	a 0.2 on1 of6.wav	2	3400
14	a 0.2 on1 of7.wav	2	601
15	a 0.04 on1 of1.wav	1	746
16	a 0.04 on1 of2.wav	2	576
17	a 0.04 on1 of3.wav	2	800
18	a 0.04 on1 of4.wav	1	950
19	a 0.04 on1 of5.wav	1	640
20	a 0.04 on1 of6.wav	2	1430
21	a 0.04 on1 of7.wav	1	871
22	a 0.06 on1 of1.wav	1	410
23	a 0.06 on1 of2.wav	2	1304
24	a 0.06 on1 of3.wav	1	677
25	a 0.06 on1 of4.wav	2	469
26	a 0.06 on1 of5.wav	1	840
27	a 0.06 on1 of6.wav	1	1011
28	a 0.06 on1 of7.wav	1	972
29	a 0.08 on1 of1.wav	1	488
30	a 0.08 on1 of2.wav	1	777
31	a 0.08 on1 of3.wav	2	756
32	a 0.08 on1 of4.wav	2	729
33	a 0.08 on1 of5.wav	2	610
34	a 0.08 on1 of6.wav	1	777
35	a 0.08 on1 of7.wav	2	1489
36	a 0.12 on1 of1.wav	2	8381
37	a 0.12 on1 of2.wav	1	1197
38	a 0.12 on1 of3.wav	1	735
39	a 0.12 on1 of4.wav	1	756
40	a 0.12 on1 of5.wav	2	1104
41	a 0.12 on1 of6.wav	2	773
42	a 0.12 on1 of7.wav	2	1228
43	a 0.14 on1 of1.wav	1	628
44	a 0.14 on1 of2.wav	1	725
45	a 0.14 on1 of3.wav	1	1082
46	a 0.14 on1 of4.wav	2	591
47	a 0.14 on1 of5.wav	2	929
48	a 0.14 on1 of6.wav	2	644
49	a 0.14 on1 of7.wav	2	407
50	a 0.16 on1 of1.wav	1	1097
51	a 0.16 on1 of2.wav	1	885
52	a 0.16 on1 of3.wav	1	575
53	a 0.16 on1 of4.wav	2	553
54	a 0.16 on1 of5.wav	2	868
55	a 0.16 on1 of6.wav	2	507
56	a 0.16 on1 of7.wav	2	744
57	a 0.18 on1 of1.wav	1	490
58	a 0.18 on1 of2.wav	1	735
59	a 0.18 on1 of3.wav	2	808
60	a 0.18 on1 of4.wav	2	651
61	a 0.18 on1 of5.wav	2	652
62	a 0.18 on1 of6.wav	2	727
63	a 0.18 on1 of7.wav	2	639
64	i 0.1 on1 of1.wav	1	714
65	i 0.1 on1 of2.wav	1	667
66	i 0.1 on1 of3.wav	2	283
67	i 0.1 on1 of4.wav	2	2498
68	i 0.1 on1 of5.wav	2	461
69	i 0.1 on1 of6.wav	2	664
70	i 0.1 on1 of7.wav	2	1194
71	i 0.2 on1 of1.wav	1	587
72	i 0.2 on1 of2.wav	1	562
73	i 0.2 on1 of3.wav	1	813
74	i 0.2 on1 of4.wav	2	1415
75	i 0.2 on1 of5.wav	2	865
76	i 0.2 on1 of6.wav	2	519
77	i 0.2 on1 of7.wav	2	648
78	i 0.04 on1 of1.wav	1	813
79	i 0.04 on1 of2.wav	2	689
80	i 0.04 on1 of3.wav	2	626
81	i 0.04 on1 of4.wav	1	681
82	i 0.04 on1 of5.wav	1	461
83	i 0.04 on1 of6.wav	1	1014
84	i 0.04 on1 of7.wav	2	563
85	i 0.06 on1 of1.wav	2	584
86	i 0.06 on1 of2.wav	2	495
87	i 0.06 on1 of3.wav	1	535
88	i 0.06 on1 of4.wav	2	507
89	i 0.06 on1 of5.wav	2	638
90	i 0.06 on1 of6.wav	2	740
91	i 0.06 on1 of7.wav	2	793
92	i 0.08 on1 of1.wav	2	480
93	i 0.08 on1 of2.wav	1	656
94	i 0.08 on1 of3.wav	2	1739
95	i 0.08 on1 of4.wav	2	518
96	i 0.08 on1 of5.wav	2	624
97	i 0.08 on1 of6.wav	2	567
98	i 0.08 on1 of7.wav	2	670
99	i 0.12 on1 of1.wav	1	615
100	i 0.12 on1 of2.wav	2	947
101	i 0.12 on1 of3.wav	1	1835
102	i 0.12 on1 of4.wav	1	603
103	i 0.12 on1 of5.wav	2	630
104	i 0.12 on1 of6.wav	2	513
105	i 0.12 on1 of7.wav	2	558
106	i 0.14 on1 of1.wav	1	458
107	i 0.14 on1 of2.wav	1	630
108	i 0.14 on1 of3.wav	2	542
109	i 0.14 on1 of4.wav	2	585
110	i 0.14 on1 of5.wav	2	613
111	i 0.14 on1 of6.wav	2	646
112	i 0.14 on1 of7.wav	2	549
113	i 0.16 on1 of1.wav	1	798
114	i 0.16 on1 of2.wav	1	632
115	i 0.16 on1 of3.wav	1	651
116	i 0.16 on1 of4.wav	1	1885
117	i 0.16 on1 of5.wav	2	583
118	i 0.16 on1 of6.wav	2	603
119	i 0.16 on1 of7.wav	2	600
120	i 0.18 on1 of1.wav	1	521
121	i 0.18 on1 of2.wav	1	819
122	i 0.18 on1 of3.wav	1	792
123	i 0.18 on1 of4.wav	2	633
124	i 0.18 on1 of5.wav	2	830
125	i 0.18 on1 of6.wav	2	866
126	i 0.18 on1 of7.wav	2	809
127	a 0.1 on1 of1.wav	1	644
128	a 0.1 on1 of2.wav	1	837
129	a 0.1 on1 of3.wav	2	1689
130	a 0.1 on1 of4.wav	2	633
131	a 0.1 on1 of5.wav	2	534
132	a 0.1 on1 of6.wav	1	1364
133	a 0.1 on1 of7.wav	2	734
134	a 0.2 on1 of1.wav	1	792
135	a 0.2 on1 of2.wav	1	634
136	a 0.2 on1 of3.wav	1	978
137	a 0.2 on1 of4.wav	2	1018
138	a 0.2 on1 of5.wav	2	599
139	a 0.2 on1 of6.wav	2	554
140	a 0.2 on1 of7.wav	1	713
141	a 0.04 on1 of1.wav	1	730
142	a 0.04 on1 of2.wav	1	2499
143	a 0.04 on1 of3.wav	1	965
144	a 0.04 on1 of4.wav	2	537
145	a 0.04 on1 of5.wav	2	2633
146	a 0.04 on1 of6.wav	2	1643
147	a 0.04 on1 of7.wav	2	689
148	a 0.06 on1 of1.wav	1	1011
149	a 0.06 on1 of2.wav	1	1119
150	a 0.06 on1 of3.wav	2	886
151	a 0.06 on1 of4.wav	1	1392
152	a 0.06 on1 of5.wav	2	2338
153	a 0.06 on1 of6.wav	2	566
154	a 0.06 on1 of7.wav	2	793
155	a 0.08 on1 of1.wav	1	625
156	a 0.08 on1 of2.wav	1	638
157	a 0.08 on1 of3.wav	1	972
158	a 0.08 on1 of4.wav	2	834
159	a 0.08 on1 of5.wav	2	670
160	a 0.08 on1 of6.wav	1	477
161	a 0.08 on1 of7.wav	2	4321
162	a 0.12 on1 of1.wav	1	574
163	a 0.12 on1 of2.wav	1	793
164	a 0.12 on1 of3.wav	2	696
165	a 0.12 on1 of4.wav	1	897
166	a 0.12 on1 of5.wav	2	745
167	a 0.12 on1 of6.wav	2	782
168	a 0.12 on1 of7.wav	2	894
169	a 0.14 on1 of1.wav	1	778
170	a 0.14 on1 of2.wav	1	738
171	a 0.14 on1 of3.wav	2	498
172	a 0.14 on1 of4.wav	1	676
173	a 0.14 on1 of5.wav	2	1070
174	a 0.14 on1 of6.wav	2	815
175	a 0.14 on1 of7.wav	2	1087
176	a 0.16 on1 of1.wav	1	615
177	a 0.16 on1 of2.wav	1	726
178	a 0.16 on1 of3.wav	1	519
179	a 0.16 on1 of4.wav	2	406
180	a 0.16 on1 of5.wav	2	679
181	a 0.16 on1 of6.wav	2	801
182	a 0.16 on1 of7.wav	2	1081
183	a 0.18 on1 of1.wav	1	683
184	a 0.18 on1 of2.wav	1	768
185	a 0.18 on1 of3.wav	1	2282
186	a 0.18 on1 of4.wav	1	856
187	a 0.18 on1 of5.wav	2	611
188	a 0.18 on1 of6.wav	2	873
189	a 0.18 on1 of7.wav	2	543
190	i 0.1 on1 of1.wav	1	728
191	i 0.1 on1 of2.wav	2	815
192	i 0.1 on1 of3.wav	2	507
193	i 0.1 on1 of4.wav	1	1160
194	i 0.1 on1 of5.wav	2	692
195	i 0.1 on1 of6.wav	2	2305
196	i 0.1 on1 of7.wav	2	471
197	i 0.2 on1 of1.wav	1	614
198	i 0.2 on1 of2.wav	1	758
199	i 0.2 on1 of3.wav	1	820
200	i 0.2 on1 of4.wav	2	1181
201	i 0.2 on1 of5.wav	2	453
202	i 0.2 on1 of6.wav	2	604
203	i 0.2 on1 of7.wav	2	563
204	i 0.04 on1 of1.wav	2	689
205	i 0.04 on1 of2.wav	1	738
206	i 0.04 on1 of3.wav	2	516
207	i 0.04 on1 of4.wav	2	1557
208	i 0.04 on1 of5.wav	2	907
209	i 0.04 on1 of6.wav	2	556
210	i 0.04 on1 of7.wav	2	792
211	i 0.06 on1 of1.wav	1	965
212	i 0.06 on1 of2.wav	2	493
213	i 0.06 on1 of3.wav	2	916
214	i 0.06 on1 of4.wav	2	1421
215	i 0.06 on1 of5.wav	1	638
216	i 0.06 on1 of6.wav	2	608
217	i 0.06 on1 of7.wav	1	821
218	i 0.08 on1 of1.wav	2	651
219	i 0.08 on1 of2.wav	1	779
220	i 0.08 on1 of3.wav	1	885
221	i 0.08 on1 of4.wav	1	4153
222	i 0.08 on1 of5.wav	1	720
223	i 0.08 on1 of6.wav	2	5812
224	i 0.08 on1 of7.wav	2	581
225	i 0.12 on1 of1.wav	1	563
226	i 0.12 on1 of2.wav	2	245
227	i 0.12 on1 of3.wav	2	1471
228	i 0.12 on1 of4.wav	1	487
229	i 0.12 on1 of5.wav	2	605
230	i 0.12 on1 of6.wav	2	1645
231	i 0.12 on1 of7.wav	2	548
232	i 0.14 on1 of1.wav	1	740
233	i 0.14 on1 of2.wav	1	882
234	i 0.14 on1 of3.wav	2	591
235	i 0.14 on1 of4.wav	2	831
236	i 0.14 on1 of5.wav	2	638
237	i 0.14 on1 of6.wav	2	825
238	i 0.14 on1 of7.wav	2	533
239	i 0.16 on1 of1.wav	1	1531
240	i 0.16 on1 of2.wav	1	744
241	i 0.16 on1 of3.wav	1	1805
242	i 0.16 on1 of4.wav	2	1352
243	i 0.16 on1 of5.wav	2	443
244	i 0.16 on1 of6.wav	2	633
245	i 0.16 on1 of7.wav	2	1549
246	i 0.18 on1 of1.wav	1	728
247	i 0.18 on1 of2.wav	1	794
248	i 0.18 on1 of3.wav	1	839
249	i 0.18 on1 of4.wav	2	955
250	i 0.18 on1 of5.wav	2	592
251	i 0.18 on1 of6.wav	2	758
252	i 0.18 on1 of7.wav	2	647
253	a 0.1 on1 of1.wav	1	483
254	a 0.1 on1 of2.wav	1	648
255	a 0.1 on1 of3.wav	1	1341
256	a 0.1 on1 of4.wav	2	812
257	a 0.1 on1 of5.wav	2	785
258	a 0.1 on1 of6.wav	2	519
259	a 0.1 on1 of7.wav	2	735
260	a 0.2 on1 of1.wav	1	580
261	a 0.2 on1 of2.wav	1	801
262	a 0.2 on1 of3.wav	1	937
263	a 0.2 on1 of4.wav	1	2741
264	a 0.2 on1 of5.wav	2	661
265	a 0.2 on1 of6.wav	2	2399
266	a 0.2 on1 of7.wav	2	796
267	a 0.04 on1 of1.wav	2	804
268	a 0.04 on1 of2.wav	2	600
269	a 0.04 on1 of3.wav	1	1185
270	a 0.04 on1 of4.wav	1	1407
271	a 0.04 on1 of5.wav	1	470
272	a 0.04 on1 of6.wav	2	533
273	a 0.04 on1 of7.wav	2	1589
274	a 0.06 on1 of1.wav	2	705
275	a 0.06 on1 of2.wav	1	561
276	a 0.06 on1 of3.wav	2	693
277	a 0.06 on1 of4.wav	2	593
278	a 0.06 on1 of5.wav	2	1524
279	a 0.06 on1 of6.wav	2	1048
280	a 0.06 on1 of7.wav	2	3803
281	a 0.08 on1 of1.wav	1	913
282	a 0.08 on1 of2.wav	1	716
283	a 0.08 on1 of3.wav	2	879
284	a 0.08 on1 of4.wav	1	570
285	a 0.08 on1 of5.wav	2	490
286	a 0.08 on1 of6.wav	2	1186
287	a 0.08 on1 of7.wav	1	942
288	a 0.12 on1 of1.wav	1	649
289	a 0.12 on1 of2.wav	1	816
290	a 0.12 on1 of3.wav	1	1030
291	a 0.12 on1 of4.wav	1	692
292	a 0.12 on1 of5.wav	2	681
293	a 0.12 on1 of6.wav	2	356
294	a 0.12 on1 of7.wav	2	645
295	a 0.14 on1 of1.wav	1	601
296	a 0.14 on1 of2.wav	1	816
297	a 0.14 on1 of3.wav	2	701
298	a 0.14 on1 of4.wav	1	846
299	a 0.14 on1 of5.wav	1	450
300	a 0.14 on1 of6.wav	2	622
301	a 0.14 on1 of7.wav	2	466
302	a 0.16 on1 of1.wav	1	778
303	a 0.16 on1 of2.wav	1	647
304	a 0.16 on1 of3.wav	1	608
305	a 0.16 on1 of4.wav	2	875
306	a 0.16 on1 of5.wav	2	439
307	a 0.16 on1 of6.wav	2	585
308	a 0.16 on1 of7.wav	2	611
309	a 0.18 on1 of1.wav	1	672
310	a 0.18 on1 of2.wav	1	595
311	a 0.18 on1 of3.wav	2	801
312	a 0.18 on1 of4.wav	1	2545
313	a 0.18 on1 of5.wav	2	908
314	a 0.18 on1 of6.wav	2	709
315	a 0.18 on1 of7.wav	2	487
316	i 0.1 on1 of1.wav	1	2114
317	i 0.1 on1 of2.wav	1	502
318	i 0.1 on1 of3.wav	2	365
319	i 0.1 on1 of4.wav	2	661
320	i 0.1 on1 of5.wav	2	543
321	i 0.1 on1 of6.wav	2	533
322	i 0.1 on1 of7.wav	2	2257
323	i 0.2 on1 of1.wav	1	692
324	i 0.2 on1 of2.wav	1	750
325	i 0.2 on1 of3.wav	2	568
326	i 0.2 on1 of4.wav	2	730
327	i 0.2 on1 of5.wav	2	689
328	i 0.2 on1 of6.wav	2	818
329	i 0.2 on1 of7.wav	2	1271
330	i 0.04 on1 of1.wav	2	781
331	i 0.04 on1 of2.wav	1	736
332	i 0.04 on1 of3.wav	2	881
333	i 0.04 on1 of4.wav	1	718
334	i 0.04 on1 of5.wav	2	1339
335	i 0.04 on1 of6.wav	1	966
336	i 0.04 on1 of7.wav	1	608
337	i 0.06 on1 of1.wav	1	790
338	i 0.06 on1 of2.wav	2	658
339	i 0.06 on1 of3.wav	2	524
340	i 0.06 on1 of4.wav	2	606
341	i 0.06 on1 of5.wav	2	1344
342	i 0.06 on1 of6.wav	1	726
343	i 0.06 on1 of7.wav	2	543
344	i 0.08 on1 of1.wav	1	552
345	i 0.08 on1 of2.wav	2	944
346	i 0.08 on1 of3.wav	1	2364
347	i 0.08 on1 of4.wav	2	813
348	i 0.08 on1 of5.wav	1	798
349	i 0.08 on1 of6.wav	2	889
350	i 0.08 on1 of7.wav	1	476
351	i 0.12 on1 of1.wav	1	728
352	i 0.12 on1 of2.wav	1	578
353	i 0.12 on1 of3.wav	1	487
354	i 0.12 on1 of4.wav	1	687
355	i 0.12 on1 of5.wav	2	770
356	i 0.12 on1 of6.wav	2	712
357	i 0.12 on1 of7.wav	2	595
358	i 0.14 on1 of1.wav	1	601
359	i 0.14 on1 of2.wav	1	875
360	i 0.14 on1 of3.wav	1	594
361	i 0.14 on1 of4.wav	2	651
362	i 0.14 on1 of5.wav	2	645
363	i 0.14 on1 of6.wav	2	726
364	i 0.14 on1 of7.wav	2	826
365	i 0.16 on1 of1.wav	1	728
366	i 0.16 on1 of2.wav	1	668
367	i 0.16 on1 of3.wav	1	902
368	i 0.16 on1 of4.wav	2	1164
369	i 0.16 on1 of5.wav	2	899
370	i 0.16 on1 of6.wav	2	923
371	i 0.16 on1 of7.wav	2	620
372	i 0.18 on1 of1.wav	1	715
373	i 0.18 on1 of2.wav	1	597
374	i 0.18 on1 of3.wav	1	744
375	i 0.18 on1 of4.wav	2	515
376	i 0.18 on1 of5.wav	2	620
377	i 0.18 on1 of6.wav	1	902
378	i 0.18 on1 of7.wav	2	638
379	a 0.1 on1 of1.wav	1	553
380	a 0.1 on1 of2.wav	1	1930
381	a 0.1 on1 of3.wav	1	1437
382	a 0.1 on1 of4.wav	1	1004
383	a 0.1 on1 of5.wav	1	866
384	a 0.1 on1 of6.wav	2	1134
385	a 0.1 on1 of7.wav	2	515
386	a 0.2 on1 of1.wav	1	657
387	a 0.2 on1 of2.wav	1	781
388	a 0.2 on1 of3.wav	1	1127
389	a 0.2 on1 of4.wav	2	868
390	a 0.2 on1 of5.wav	2	633
391	a 0.2 on1 of6.wav	2	984
392	a 0.2 on1 of7.wav	2	572
393	a 0.04 on1 of1.wav	1	987
394	a 0.04 on1 of2.wav	2	3056
395	a 0.04 on1 of3.wav	1	709
396	a 0.04 on1 of4.wav	2	2152
397	a 0.04 on1 of5.wav	2	456
398	a 0.04 on1 of6.wav	2	926
399	a 0.04 on1 of7.wav	1	1821
400	a 0.06 on1 of1.wav	2	1048
401	a 0.06 on1 of2.wav	1	3367
402	a 0.06 on1 of3.wav	2	668
403	a 0.06 on1 of4.wav	1	944
404	a 0.06 on1 of5.wav	2	654
405	a 0.06 on1 of6.wav	2	576
406	a 0.06 on1 of7.wav	1	1256
407	a 0.08 on1 of1.wav	1	821
408	a 0.08 on1 of2.wav	1	1386
409	a 0.08 on1 of3.wav	1	668
410	a 0.08 on1 of4.wav	2	828
411	a 0.08 on1 of5.wav	2	668
412	a 0.08 on1 of6.wav	2	612
413	a 0.08 on1 of7.wav	2	581
414	a 0.12 on1 of1.wav	1	542
415	a 0.12 on1 of2.wav	1	773
416	a 0.12 on1 of3.wav	1	943
417	a 0.12 on1 of4.wav	2	1821
418	a 0.12 on1 of5.wav	2	667
419	a 0.12 on1 of6.wav	2	838
420	a 0.12 on1 of7.wav	2	672
421	a 0.14 on1 of1.wav	1	775
422	a 0.14 on1 of2.wav	1	523
423	a 0.14 on1 of3.wav	1	1427
424	a 0.14 on1 of4.wav	1	886
425	a 0.14 on1 of5.wav	1	1056
426	a 0.14 on1 of6.wav	2	595
427	a 0.14 on1 of7.wav	2	1198
428	a 0.16 on1 of1.wav	1	677
429	a 0.16 on1 of2.wav	1	1069
430	a 0.16 on1 of3.wav	1	802
431	a 0.16 on1 of4.wav	1	1239
432	a 0.16 on1 of5.wav	2	900
433	a 0.16 on1 of6.wav	2	630
434	a 0.16 on1 of7.wav	2	781
435	a 0.18 on1 of1.wav	1	551
436	a 0.18 on1 of2.wav	1	617
437	a 0.18 on1 of3.wav	1	865
438	a 0.18 on1 of4.wav	2	760
439	a 0.18 on1 of5.wav	2	961
440	a 0.18 on1 of6.wav	2	601
441	a 0.18 on1 of7.wav	2	691
442	i 0.1 on1 of1.wav	1	556
443	i 0.1 on1 of2.wav	1	560
444	i 0.1 on1 of3.wav	2	775
445	i 0.1 on1 of4.wav	2	785
446	i 0.1 on1 of5.wav	2	750
447	i 0.1 on1 of6.wav	2	924
448	i 0.1 on1 of7.wav	2	534
449	i 0.2 on1 of1.wav	1	623
450	i 0.2 on1 of2.wav	1	697
451	i 0.2 on1 of3.wav	1	904
452	i 0.2 on1 of4.wav	2	759
453	i 0.2 on1 of5.wav	2	756
454	i 0.2 on1 of6.wav	2	532
455	i 0.2 on1 of7.wav	2	619
456	i 0.04 on1 of1.wav	1	1040
457	i 0.04 on1 of2.wav	2	451
458	i 0.04 on1 of3.wav	1	433
459	i 0.04 on1 of4.wav	2	565
460	i 0.04 on1 of5.wav	2	618
461	i 0.04 on1 of6.wav	1	955
462	i 0.04 on1 of7.wav	2	944
463	i 0.06 on1 of1.wav	2	769
464	i 0.06 on1 of2.wav	1	1198
465	i 0.06 on1 of3.wav	1	1038
466	i 0.06 on1 of4.wav	1	1113
467	i 0.06 on1 of5.wav	2	576
468	i 0.06 on1 of6.wav	2	587
469	i 0.06 on1 of7.wav	1	714
470	i 0.08 on1 of1.wav	1	1098
471	i 0.08 on1 of2.wav	1	904
472	i 0.08 on1 of3.wav	2	925
473	i 0.08 on1 of4.wav	2	511
474	i 0.08 on1 of5.wav	1	1155
475	i 0.08 on1 of6.wav	2	520
476	i 0.08 on1 of7.wav	2	771
477	i 0.12 on1 of1.wav	1	611
478	i 0.12 on1 of2.wav	2	943
479	i 0.12 on1 of3.wav	2	612
480	i 0.12 on1 of4.wav	2	997
481	i 0.12 on1 of5.wav	2	897
482	i 0.12 on1 of6.wav	2	600
483	i 0.12 on1 of7.wav	2	490
484	i 0.14 on1 of1.wav	1	714
485	i 0.14 on1 of2.wav	1	722
486	i 0.14 on1 of3.wav	1	818
487	i 0.14 on1 of4.wav	2	1457
488	i 0.14 on1 of5.wav	2	470
489	i 0.14 on1 of6.wav	2	592
490	i 0.14 on1 of7.wav	2	3795
491	i 0.16 on1 of1.wav	1	662
492	i 0.16 on1 of2.wav	1	761
493	i 0.16 on1 of3.wav	1	819
494	i 0.16 on1 of4.wav	2	1727
495	i 0.16 on1 of5.wav	2	1097
496	i 0.16 on1 of6.wav	2	925
497	i 0.16 on1 of7.wav	2	481
498	i 0.18 on1 of1.wav	1	833
499	i 0.18 on1 of2.wav	1	651
500	i 0.18 on1 of3.wav	2	1560
501	i 0.18 on1 of4.wav	2	840
502	i 0.18 on1 of5.wav	2	680
503	i 0.18 on1 of6.wav	2	958
504	i 0.18 on1 of7.wav	2	470
505	a 0.1 on1 of1.wav	1	696
506	a 0.1 on1 of2.wav	1	631
507	a 0.1 on1 of3.wav	1	1661
508	a 0.1 on1 of4.wav	1	796
509	a 0.1 on1 of5.wav	2	669
510	a 0.1 on1 of6.wav	1	863
511	a 0.1 on1 of7.wav	2	939
512	a 0.2 on1 of1.wav	1	903
513	a 0.2 on1 of2.wav	2	402
514	a 0.2 on1 of3.wav	1	761
515	a 0.2 on1 of4.wav	2	116
516	a 0.2 on1 of5.wav	2	621
517	a 0.2 on1 of6.wav	2	771
518	a 0.2 on1 of7.wav	2	621
519	a 0.04 on1 of1.wav	2	2210
520	a 0.04 on1 of2.wav	1	695
521	a 0.04 on1 of3.wav	2	1369
522	a 0.04 on1 of4.wav	2	1115
523	a 0.04 on1 of5.wav	1	1303
524	a 0.04 on1 of6.wav	2	1269
525	a 0.04 on1 of7.wav	1	938
526	a 0.06 on1 of1.wav	2	1813
527	a 0.06 on1 of2.wav	2	978
528	a 0.06 on1 of3.wav	2	944
529	a 0.06 on1 of4.wav	2	510
530	a 0.06 on1 of5.wav	1	1814
531	a 0.06 on1 of6.wav	1	823
532	a 0.06 on1 of7.wav	1	845
533	a 0.08 on1 of1.wav	2	1411
534	a 0.08 on1 of2.wav	1	662
535	a 0.08 on1 of3.wav	1	713
536	a 0.08 on1 of4.wav	1	709
537	a 0.08 on1 of5.wav	1	732
538	a 0.08 on1 of6.wav	2	996
539	a 0.08 on1 of7.wav	2	541
540	a 0.12 on1 of1.wav	1	801
541	a 0.12 on1 of2.wav	1	683
542	a 0.12 on1 of3.wav	1	560
543	a 0.12 on1 of4.wav	2	801
544	a 0.12 on1 of5.wav	1	698
545	a 0.12 on1 of6.wav	2	893
546	a 0.12 on1 of7.wav	2	1052
547	a 0.14 on1 of1.wav	1	658
548	a 0.14 on1 of2.wav	1	692
549	a 0.14 on1 of3.wav	1	793
550	a 0.14 on1 of4.wav	2	679
551	a 0.14 on1 of5.wav	2	554
552	a 0.14 on1 of6.wav	2	948
553	a 0.14 on1 of7.wav	2	1754
554	a 0.16 on1 of1.wav	1	1207
555	a 0.16 on1 of2.wav	1	618
556	a 0.16 on1 of3.wav	1	702
557	a 0.16 on1 of4.wav	2	1611
558	a 0.16 on1 of5.wav	2	1406
559	a 0.16 on1 of6.wav	2	762
560	a 0.16 on1 of7.wav	2	485
561	a 0.18 on1 of1.wav	1	598
562	a 0.18 on1 of2.wav	1	508
563	a 0.18 on1 of3.wav	1	1021
564	a 0.18 on1 of4.wav	2	574
565	a 0.18 on1 of5.wav	2	1066
566	a 0.18 on1 of6.wav	2	975
567	a 0.18 on1 of7.wav	2	753
568	i 0.1 on1 of1.wav	1	759
569	i 0.1 on1 of2.wav	1	587
570	i 0.1 on1 of3.wav	2	784
571	i 0.1 on1 of4.wav	2	628
572	i 0.1 on1 of5.wav	2	1338
573	i 0.1 on1 of6.wav	2	595
574	i 0.1 on1 of7.wav	2	499
575	i 0.2 on1 of1.wav	1	518
576	i 0.2 on1 of2.wav	1	752
577	i 0.2 on1 of3.wav	1	1745
578	i 0.2 on1 of4.wav	1	608
579	i 0.2 on1 of5.wav	2	956
580	i 0.2 on1 of6.wav	2	688
581	i 0.2 on1 of7.wav	2	830
582	i 0.04 on1 of1.wav	2	690
583	i 0.04 on1 of2.wav	2	981
584	i 0.04 on1 of3.wav	2	847
585	i 0.04 on1 of4.wav	2	802
586	i 0.04 on1 of5.wav	2	687
587	i 0.04 on1 of6.wav	1	1167
588	i 0.04 on1 of7.wav	2	566
589	i 0.06 on1 of1.wav	2	523
590	i 0.06 on1 of2.wav	2	2561
591	i 0.06 on1 of3.wav	1	774
592	i 0.06 on1 of4.wav	1	848
593	i 0.06 on1 of5.wav	2	715
594	i 0.06 on1 of6.wav	1	785
595	i 0.06 on1 of7.wav	1	1130
596	i 0.08 on1 of1.wav	1	634
597	i 0.08 on1 of2.wav	2	580
598	i 0.08 on1 of3.wav	2	1686
599	i 0.08 on1 of4.wav	2	1016
600	i 0.08 on1 of5.wav	2	1288
601	i 0.08 on1 of6.wav	1	1109
602	i 0.08 on1 of7.wav	2	540
603	i 0.12 on1 of1.wav	1	835
604	i 0.12 on1 of2.wav	2	660
605	i 0.12 on1 of3.wav	2	1576
606	i 0.12 on1 of4.wav	2	728
607	i 0.12 on1 of5.wav	2	663
608	i 0.12 on1 of6.wav	2	549
609	i 0.12 on1 of7.wav	1	852
610	i 0.14 on1 of1.wav	1	770
611	i 0.14 on1 of2.wav	1	678
612	i 0.14 on1 of3.wav	1	783
613	i 0.14 on1 of4.wav	2	685
614	i 0.14 on1 of5.wav	2	530
615	i 0.14 on1 of6.wav	2	1600
616	i 0.14 on1 of7.wav	2	656
617	i 0.16 on1 of1.wav	1	892
618	i 0.16 on1 of2.wav	1	1178
619	i 0.16 on1 of3.wav	1	1444
620	i 0.16 on1 of4.wav	2	656
621	i 0.16 on1 of5.wav	2	819
622	i 0.16 on1 of6.wav	2	713
623	i 0.16 on1 of7.wav	2	530
624	i 0.18 on1 of1.wav	1	840
625	i 0.18 on1 of2.wav	1	531
626	i 0.18 on1 of3.wav	2	926
627	i 0.18 on1 of4.wav	2	694
628	i 0.18 on1 of5.wav	2	623
629	i 0.18 on1 of6.wav	2	600
630	i 0.18 on1 of7.wav	2	385
