# Supplementary material for: Effects of stimulus duration and vowel quality in cross-linguistic categorical perception of pitch directions
Source: PLoS One. 2017 Jul 3;12(7):e0180656. doi: 10.1371/journal.pone.0180656 (PMC5495489; doi:10.1371/journal.pone.0180656)
Supplement: S1 Table — (ZIP) [file pone.0180656.s001.zip › supporting information/Raw data/eprime_id_CHINESE/sub4idrising.csv]

List2	stim1	Slide3.RESP	Slide3.RT
1	a 0.1 on1 of7r.wav	1	491
2	a 0.1 on2 of7.wav	2	586
3	a 0.1 on3 of7.wav	2	698
4	a 0.1 on4 of7.wav	1	547
5	a 0.1 on5 of7.wav	1	1034
6	a 0.1 on6 of7.wav	1	776
7	a 0.1 on7 of7.wav	1	413
8	a 0.2 on1 of7r.wav	2	571
9	a 0.2 on2 of7.wav	2	761
10	a 0.2 on3 of7.wav	2	430
11	a 0.2 on4 of7.wav	1	534
12	a 0.2 on5 of7.wav	1	1058
13	a 0.2 on6 of7.wav	1	1616
14	a 0.2 on7 of7.wav	1	512
15	a 0.04 on1 of7r.wav	1	741
16	a 0.04 on2 of7.wav	1	583
17	a 0.04 on3 of7.wav	1	670
18	a 0.04 on4 of7.wav	1	812
19	a 0.04 on5 of7.wav	1	542
20	a 0.04 on6 of7.wav	1	608
21	a 0.04 on7 of7.wav	1	464
22	a 0.06 on1 of7r.wav	1	510
23	a 0.06 on2 of7.wav	1	519
24	a 0.06 on3 of7.wav	2	1008
25	a 0.06 on4 of7.wav	1	590
26	a 0.06 on5 of7.wav	1	713
27	a 0.06 on6 of7.wav	1	529
28	a 0.06 on7 of7.wav	1	413
29	a 0.08 on1 of7r.wav	2	541
30	a 0.08 on2 of7.wav	1	1145
31	a 0.08 on3 of7.wav	1	518
32	a 0.08 on4 of7.wav	1	489
33	a 0.08 on5 of7.wav	1	512
34	a 0.08 on6 of7.wav	1	674
35	a 0.08 on7 of7.wav	1	468
36	a 0.12 on1 of7r.wav	2	429
37	a 0.12 on2 of7.wav	1	903
38	a 0.12 on3 of7.wav	2	602
39	a 0.12 on4 of7.wav	1	634
40	a 0.12 on5 of7.wav	1	1073
41	a 0.12 on6 of7.wav	1	550
42	a 0.12 on7 of7.wav	1	592
43	a 0.14 on1 of7r.wav	2	552
44	a 0.14 on2 of7.wav	2	832
45	a 0.14 on3 of7.wav	2	521
46	a 0.14 on4 of7.wav	2	419
47	a 0.14 on5 of7.wav	1	566
48	a 0.14 on6 of7.wav	1	493
49	a 0.14 on7 of7.wav	1	385
50	a 0.16 on1 of7r.wav	2	595
51	a 0.16 on2 of7.wav	2	711
52	a 0.16 on3 of7.wav	2	1032
53	a 0.16 on4 of7.wav	2	757
54	a 0.16 on5 of7.wav	2	731
55	a 0.16 on6 of7.wav	1	607
56	a 0.16 on7 of7.wav	1	539
57	a 0.18 on1 of7r.wav	2	451
58	a 0.18 on2 of7.wav	2	485
59	a 0.18 on3 of7.wav	2	688
60	a 0.18 on4 of7.wav	2	551
61	a 0.18 on5 of7.wav	1	591
62	a 0.18 on6 of7.wav	1	560
63	a 0.18 on7 of7.wav	1	718
64	i 0.1 on1 of7r.wav	2	741
65	i 0.1 on2 of7.wav	2	804
66	i 0.1 on3 of7.wav	1	619
67	i 0.1 on4 of7.wav	1	635
68	i 0.1 on5 of7.wav	1	462
69	i 0.1 on6 of7.wav	1	719
70	i 0.1 on7 of7.wav	1	1031
71	i 0.2 on1 of7r.wav	2	589
72	i 0.2 on2 of7.wav	2	568
73	i 0.2 on3 of7.wav	2	368
74	i 0.2 on4 of7.wav	2	609
75	i 0.2 on5 of7.wav	2	759
76	i 0.2 on6 of7.wav	1	685
77	i 0.2 on7 of7.wav	1	585
78	i 0.04 on1 of7r.wav	1	618
79	i 0.04 on2 of7.wav	1	549
80	i 0.04 on3 of7.wav	1	472
81	i 0.04 on4 of7.wav	1	509
82	i 0.04 on5 of7.wav	1	558
83	i 0.04 on6 of7.wav	1	649
84	i 0.04 on7 of7.wav	1	655
85	i 0.06 on1 of7r.wav	1	1135
86	i 0.06 on2 of7.wav	1	1120
87	i 0.06 on3 of7.wav	1	415
88	i 0.06 on4 of7.wav	1	454
89	i 0.06 on5 of7.wav	1	545
90	i 0.06 on6 of7.wav	2	741
91	i 0.06 on7 of7.wav	1	682
92	i 0.08 on1 of7r.wav	1	502
93	i 0.08 on2 of7.wav	2	857
94	i 0.08 on3 of7.wav	1	638
95	i 0.08 on4 of7.wav	2	653
96	i 0.08 on5 of7.wav	1	444
97	i 0.08 on6 of7.wav	1	537
98	i 0.08 on7 of7.wav	1	562
99	i 0.12 on1 of7r.wav	2	839
100	i 0.12 on2 of7.wav	1	351
101	i 0.12 on3 of7.wav	2	592
102	i 0.12 on4 of7.wav	2	812
103	i 0.12 on5 of7.wav	1	558
104	i 0.12 on6 of7.wav	1	540
105	i 0.12 on7 of7.wav	1	775
106	i 0.14 on1 of7r.wav	2	1475
107	i 0.14 on2 of7.wav	2	505
108	i 0.14 on3 of7.wav	2	799
109	i 0.14 on4 of7.wav	2	527
110	i 0.14 on5 of7.wav	1	579
111	i 0.14 on6 of7.wav	1	401
112	i 0.14 on7 of7.wav	1	779
113	i 0.16 on1 of7r.wav	2	538
114	i 0.16 on2 of7.wav	2	897
115	i 0.16 on3 of7.wav	2	600
116	i 0.16 on4 of7.wav	2	744
117	i 0.16 on5 of7.wav	1	270
118	i 0.16 on6 of7.wav	1	710
119	i 0.16 on7 of7.wav	1	420
120	i 0.18 on1 of7r.wav	1	728
121	i 0.18 on2 of7.wav	2	528
122	i 0.18 on3 of7.wav	2	835
123	i 0.18 on4 of7.wav	2	930
124	i 0.18 on5 of7.wav	1	395
125	i 0.18 on6 of7.wav	1	569
126	i 0.18 on7 of7.wav	1	684
127	a 0.1 on1 of7r.wav	2	490
128	a 0.1 on2 of7.wav	2	491
129	a 0.1 on3 of7.wav	2	475
130	a 0.1 on4 of7.wav	2	763
131	a 0.1 on5 of7.wav	1	447
132	a 0.1 on6 of7.wav	1	643
133	a 0.1 on7 of7.wav	1	282
134	a 0.2 on1 of7r.wav	2	623
135	a 0.2 on2 of7.wav	2	898
136	a 0.2 on3 of7.wav	2	572
137	a 0.2 on4 of7.wav	2	927
138	a 0.2 on5 of7.wav	1	943
139	a 0.2 on6 of7.wav	1	515
140	a 0.2 on7 of7.wav	1	740
141	a 0.04 on1 of7r.wav	1	731
142	a 0.04 on2 of7.wav	1	576
143	a 0.04 on3 of7.wav	1	797
144	a 0.04 on4 of7.wav	1	460
145	a 0.04 on5 of7.wav	1	707
146	a 0.04 on6 of7.wav	2	286
147	a 0.04 on7 of7.wav	1	940
148	a 0.06 on1 of7r.wav	2	525
149	a 0.06 on2 of7.wav	1	416
150	a 0.06 on3 of7.wav	1	426
151	a 0.06 on4 of7.wav	1	748
152	a 0.06 on5 of7.wav	1	697
153	a 0.06 on6 of7.wav	1	512
154	a 0.06 on7 of7.wav	1	516
155	a 0.08 on1 of7r.wav	2	405
156	a 0.08 on2 of7.wav	1	499
157	a 0.08 on3 of7.wav	1	572
158	a 0.08 on4 of7.wav	1	887
159	a 0.08 on5 of7.wav	1	624
160	a 0.08 on6 of7.wav	1	532
161	a 0.08 on7 of7.wav	1	522
162	a 0.12 on1 of7r.wav	2	253
163	a 0.12 on2 of7.wav	2	903
164	a 0.12 on3 of7.wav	2	651
165	a 0.12 on4 of7.wav	1	615
166	a 0.12 on5 of7.wav	1	382
167	a 0.12 on6 of7.wav	1	929
168	a 0.12 on7 of7.wav	1	864
169	a 0.14 on1 of7r.wav	2	458
170	a 0.14 on2 of7.wav	2	626
171	a 0.14 on3 of7.wav	2	605
172	a 0.14 on4 of7.wav	1	493
173	a 0.14 on5 of7.wav	1	495
174	a 0.14 on6 of7.wav	1	698
175	a 0.14 on7 of7.wav	1	601
176	a 0.16 on1 of7r.wav	1	505
177	a 0.16 on2 of7.wav	2	684
178	a 0.16 on3 of7.wav	2	412
179	a 0.16 on4 of7.wav	2	587
180	a 0.16 on5 of7.wav	1	828
181	a 0.16 on6 of7.wav	1	961
182	a 0.16 on7 of7.wav	1	485
183	a 0.18 on1 of7r.wav	2	794
184	a 0.18 on2 of7.wav	2	639
185	a 0.18 on3 of7.wav	2	852
186	a 0.18 on4 of7.wav	2	710
187	a 0.18 on5 of7.wav	1	845
188	a 0.18 on6 of7.wav	1	663
189	a 0.18 on7 of7.wav	1	755
190	i 0.1 on1 of7r.wav	1	663
191	i 0.1 on2 of7.wav	1	320
192	i 0.1 on3 of7.wav	1	889
193	i 0.1 on4 of7.wav	2	475
194	i 0.1 on5 of7.wav	1	419
195	i 0.1 on6 of7.wav	1	588
196	i 0.1 on7 of7.wav	1	519
197	i 0.2 on1 of7r.wav	2	605
198	i 0.2 on2 of7.wav	2	702
199	i 0.2 on3 of7.wav	2	597
200	i 0.2 on4 of7.wav	1	570
201	i 0.2 on5 of7.wav	2	679
202	i 0.2 on6 of7.wav	1	497
203	i 0.2 on7 of7.wav	1	510
204	i 0.04 on1 of7r.wav	1	414
205	i 0.04 on2 of7.wav	2	782
206	i 0.04 on3 of7.wav	1	559
207	i 0.04 on4 of7.wav	2	650
208	i 0.04 on5 of7.wav	1	644
209	i 0.04 on6 of7.wav	1	1049
210	i 0.04 on7 of7.wav	1	426
211	i 0.06 on1 of7r.wav	2	540
212	i 0.06 on2 of7.wav	1	947
213	i 0.06 on3 of7.wav	1	447
214	i 0.06 on4 of7.wav	1	498
215	i 0.06 on5 of7.wav	1	358
216	i 0.06 on6 of7.wav	1	797
217	i 0.06 on7 of7.wav	1	872
218	i 0.08 on1 of7r.wav	1	405
219	i 0.08 on2 of7.wav	1	430
220	i 0.08 on3 of7.wav	1	436
221	i 0.08 on4 of7.wav	1	433
222	i 0.08 on5 of7.wav	1	623
223	i 0.08 on6 of7.wav	1	618
224	i 0.08 on7 of7.wav	1	535
225	i 0.12 on1 of7r.wav	2	609
226	i 0.12 on2 of7.wav	2	872
227	i 0.12 on3 of7.wav	2	580
228	i 0.12 on4 of7.wav	2	1708
229	i 0.12 on5 of7.wav	1	700
230	i 0.12 on6 of7.wav	1	565
231	i 0.12 on7 of7.wav	1	422
232	i 0.14 on1 of7r.wav	2	517
233	i 0.14 on2 of7.wav	2	825
234	i 0.14 on3 of7.wav	1	1015
235	i 0.14 on4 of7.wav	2	796
236	i 0.14 on5 of7.wav	1	553
237	i 0.14 on6 of7.wav	2	533
238	i 0.14 on7 of7.wav	1	439
239	i 0.16 on1 of7r.wav	2	1022
240	i 0.16 on2 of7.wav	1	796
241	i 0.16 on3 of7.wav	2	508
242	i 0.16 on4 of7.wav	2	624
243	i 0.16 on5 of7.wav	1	798
244	i 0.16 on6 of7.wav	1	494
245	i 0.16 on7 of7.wav	1	655
246	i 0.18 on1 of7r.wav	2	596
247	i 0.18 on2 of7.wav	2	594
248	i 0.18 on3 of7.wav	2	574
249	i 0.18 on4 of7.wav	2	630
250	i 0.18 on5 of7.wav	1	564
251	i 0.18 on6 of7.wav	1	468
252	i 0.18 on7 of7.wav	1	632
253	a 0.1 on1 of7r.wav	2	741
254	a 0.1 on2 of7.wav	2	457
255	a 0.1 on3 of7.wav	2	535
256	a 0.1 on4 of7.wav	2	769
257	a 0.1 on5 of7.wav	1	323
258	a 0.1 on6 of7.wav	1	479
259	a 0.1 on7 of7.wav	1	590
260	a 0.2 on1 of7r.wav	2	657
261	a 0.2 on2 of7.wav	2	543
262	a 0.2 on3 of7.wav	2	724
263	a 0.2 on4 of7.wav	2	539
264	a 0.2 on5 of7.wav	1	574
265	a 0.2 on6 of7.wav	1	512
266	a 0.2 on7 of7.wav	1	404
267	a 0.04 on1 of7r.wav	1	446
268	a 0.04 on2 of7.wav	1	634
269	a 0.04 on3 of7.wav	1	593
270	a 0.04 on4 of7.wav	1	793
271	a 0.04 on5 of7.wav	1	580
272	a 0.04 on6 of7.wav	1	896
273	a 0.04 on7 of7.wav	1	523
274	a 0.06 on1 of7r.wav	1	553
275	a 0.06 on2 of7.wav	1	624
276	a 0.06 on3 of7.wav	1	676
277	a 0.06 on4 of7.wav	1	460
278	a 0.06 on5 of7.wav	1	507
279	a 0.06 on6 of7.wav	1	594
280	a 0.06 on7 of7.wav	1	524
281	a 0.08 on1 of7r.wav	2	1326
282	a 0.08 on2 of7.wav	2	700
283	a 0.08 on3 of7.wav	1	489
284	a 0.08 on4 of7.wav	1	565
285	a 0.08 on5 of7.wav	2	673
286	a 0.08 on6 of7.wav	1	755
287	a 0.08 on7 of7.wav	1	733
288	a 0.12 on1 of7r.wav	2	672
289	a 0.12 on2 of7.wav	2	353
290	a 0.12 on3 of7.wav	2	603
291	a 0.12 on4 of7.wav	1	281
292	a 0.12 on5 of7.wav	1	1106
293	a 0.12 on6 of7.wav	1	676
294	a 0.12 on7 of7.wav	1	514
295	a 0.14 on1 of7r.wav	2	1260
296	a 0.14 on2 of7.wav	2	523
297	a 0.14 on3 of7.wav	2	917
298	a 0.14 on4 of7.wav	2	851
299	a 0.14 on5 of7.wav	2	1676
300	a 0.14 on6 of7.wav	2	547
301	a 0.14 on7 of7.wav	1	640
302	a 0.16 on1 of7r.wav	2	584
303	a 0.16 on2 of7.wav	2	581
304	a 0.16 on3 of7.wav	1	681
305	a 0.16 on4 of7.wav	2	1095
306	a 0.16 on5 of7.wav	1	566
307	a 0.16 on6 of7.wav	1	771
308	a 0.16 on7 of7.wav	1	989
309	a 0.18 on1 of7r.wav	2	742
310	a 0.18 on2 of7.wav	2	619
311	a 0.18 on3 of7.wav	2	636
312	a 0.18 on4 of7.wav	2	734
313	a 0.18 on5 of7.wav	1	1256
314	a 0.18 on6 of7.wav	1	607
315	a 0.18 on7 of7.wav	1	1151
316	i 0.1 on1 of7r.wav	2	507
317	i 0.1 on2 of7.wav	1	719
318	i 0.1 on3 of7.wav	2	814
319	i 0.1 on4 of7.wav	2	491
320	i 0.1 on5 of7.wav	2	1161
321	i 0.1 on6 of7.wav	1	508
322	i 0.1 on7 of7.wav	1	423
323	i 0.2 on1 of7r.wav	2	597
324	i 0.2 on2 of7.wav	2	534
325	i 0.2 on3 of7.wav	1	633
326	i 0.2 on4 of7.wav	2	813
327	i 0.2 on5 of7.wav	1	702
328	i 0.2 on6 of7.wav	1	607
329	i 0.2 on7 of7.wav	1	656
330	i 0.04 on1 of7r.wav	1	804
331	i 0.04 on2 of7.wav	1	721
332	i 0.04 on3 of7.wav	1	1136
333	i 0.04 on4 of7.wav	1	559
334	i 0.04 on5 of7.wav	1	605
335	i 0.04 on6 of7.wav	1	454
336	i 0.04 on7 of7.wav	1	438
337	i 0.06 on1 of7r.wav	1	488
338	i 0.06 on2 of7.wav	1	613
339	i 0.06 on3 of7.wav	1	529
340	i 0.06 on4 of7.wav	1	515
341	i 0.06 on5 of7.wav	1	378
342	i 0.06 on6 of7.wav	2	359
343	i 0.06 on7 of7.wav	1	700
344	i 0.08 on1 of7r.wav	1	733
345	i 0.08 on2 of7.wav	1	518
346	i 0.08 on3 of7.wav	1	564
347	i 0.08 on4 of7.wav	1	897
348	i 0.08 on5 of7.wav	1	505
349	i 0.08 on6 of7.wav	1	508
350	i 0.08 on7 of7.wav	1	673
351	i 0.12 on1 of7r.wav	2	487
352	i 0.12 on2 of7.wav	2	746
353	i 0.12 on3 of7.wav	2	1724
354	i 0.12 on4 of7.wav	1	398
355	i 0.12 on5 of7.wav	1	902
356	i 0.12 on6 of7.wav	1	690
357	i 0.12 on7 of7.wav	1	683
358	i 0.14 on1 of7r.wav	2	636
359	i 0.14 on2 of7.wav	2	647
360	i 0.14 on3 of7.wav	2	569
361	i 0.14 on4 of7.wav	2	642
362	i 0.14 on5 of7.wav	1	537
363	i 0.14 on6 of7.wav	1	450
364	i 0.14 on7 of7.wav	1	519
365	i 0.16 on1 of7r.wav	2	675
366	i 0.16 on2 of7.wav	2	809
367	i 0.16 on3 of7.wav	2	443
368	i 0.16 on4 of7.wav	2	559
369	i 0.16 on5 of7.wav	1	548
370	i 0.16 on6 of7.wav	1	795
371	i 0.16 on7 of7.wav	1	487
372	i 0.18 on1 of7r.wav	2	852
373	i 0.18 on2 of7.wav	2	553
374	i 0.18 on3 of7.wav	2	644
375	i 0.18 on4 of7.wav	1	512
376	i 0.18 on5 of7.wav	1	855
377	i 0.18 on6 of7.wav	1	656
378	i 0.18 on7 of7.wav	1	614
379	a 0.1 on1 of7r.wav	2	621
380	a 0.1 on2 of7.wav	2	655
381	a 0.1 on3 of7.wav	2	626
382	a 0.1 on4 of7.wav	2	1134
383	a 0.1 on5 of7.wav	1	603
384	a 0.1 on6 of7.wav	1	687
385	a 0.1 on7 of7.wav	1	571
386	a 0.2 on1 of7r.wav	2	529
387	a 0.2 on2 of7.wav	2	685
388	a 0.2 on3 of7.wav	2	1284
389	a 0.2 on4 of7.wav	2	569
390	a 0.2 on5 of7.wav	1	449
391	a 0.2 on6 of7.wav	1	623
392	a 0.2 on7 of7.wav	1	710
393	a 0.04 on1 of7r.wav	1	547
394	a 0.04 on2 of7.wav	1	790
395	a 0.04 on3 of7.wav	1	756
396	a 0.04 on4 of7.wav	1	616
397	a 0.04 on5 of7.wav	1	504
398	a 0.04 on6 of7.wav	1	642
399	a 0.04 on7 of7.wav	1	559
400	a 0.06 on1 of7r.wav	1	596
401	a 0.06 on2 of7.wav	2	598
402	a 0.06 on3 of7.wav	1	419
403	a 0.06 on4 of7.wav	1	618
404	a 0.06 on5 of7.wav	1	496
405	a 0.06 on6 of7.wav	1	900
406	a 0.06 on7 of7.wav	1	489
407	a 0.08 on1 of7r.wav	2	680
408	a 0.08 on2 of7.wav	2	871
409	a 0.08 on3 of7.wav	1	499
410	a 0.08 on4 of7.wav	1	530
411	a 0.08 on5 of7.wav	1	494
412	a 0.08 on6 of7.wav	1	540
413	a 0.08 on7 of7.wav	1	585
414	a 0.12 on1 of7r.wav	2	1013
415	a 0.12 on2 of7.wav	2	668
416	a 0.12 on3 of7.wav	2	499
417	a 0.12 on4 of7.wav	1	721
418	a 0.12 on5 of7.wav	2	423
419	a 0.12 on6 of7.wav	1	538
420	a 0.12 on7 of7.wav	1	656
421	a 0.14 on1 of7r.wav	2	408
422	a 0.14 on2 of7.wav	2	536
423	a 0.14 on3 of7.wav	2	725
424	a 0.14 on4 of7.wav	1	1930
425	a 0.14 on5 of7.wav	1	645
426	a 0.14 on6 of7.wav	1	352
427	a 0.14 on7 of7.wav	1	558
428	a 0.16 on1 of7r.wav	2	592
429	a 0.16 on2 of7.wav	2	532
430	a 0.16 on3 of7.wav	2	596
431	a 0.16 on4 of7.wav	1	874
432	a 0.16 on5 of7.wav	1	554
433	a 0.16 on6 of7.wav	1	535
434	a 0.16 on7 of7.wav	1	1217
435	a 0.18 on1 of7r.wav	2	516
436	a 0.18 on2 of7.wav	2	363
437	a 0.18 on3 of7.wav	2	599
438	a 0.18 on4 of7.wav	2	631
439	a 0.18 on5 of7.wav	1	464
440	a 0.18 on6 of7.wav	1	472
441	a 0.18 on7 of7.wav	1	512
442	i 0.1 on1 of7r.wav	2	4390
443	i 0.1 on2 of7.wav	1	889
444	i 0.1 on3 of7.wav	1	774
445	i 0.1 on4 of7.wav	1	420
446	i 0.1 on5 of7.wav	2	602
447	i 0.1 on6 of7.wav	1	574
448	i 0.1 on7 of7.wav	1	552
449	i 0.2 on1 of7r.wav	2	523
450	i 0.2 on2 of7.wav	2	581
451	i 0.2 on3 of7.wav	2	799
452	i 0.2 on4 of7.wav	2	480
453	i 0.2 on5 of7.wav	1	853
454	i 0.2 on6 of7.wav	1	723
455	i 0.2 on7 of7.wav	1	691
456	i 0.04 on1 of7r.wav	1	634
457	i 0.04 on2 of7.wav	1	798
458	i 0.04 on3 of7.wav	1	475
459	i 0.04 on4 of7.wav	1	193
460	i 0.04 on5 of7.wav	1	600
461	i 0.04 on6 of7.wav	1	571
462	i 0.04 on7 of7.wav	1	590
463	i 0.06 on1 of7r.wav	2	419
464	i 0.06 on2 of7.wav	1	665
465	i 0.06 on3 of7.wav	1	394
466	i 0.06 on4 of7.wav	1	469
467	i 0.06 on5 of7.wav	1	460
468	i 0.06 on6 of7.wav	1	362
469	i 0.06 on7 of7.wav	1	470
470	i 0.08 on1 of7r.wav	2	453
471	i 0.08 on2 of7.wav	1	546
472	i 0.08 on3 of7.wav	1	453
473	i 0.08 on4 of7.wav	2	558
474	i 0.08 on5 of7.wav	1	504
475	i 0.08 on6 of7.wav	1	472
476	i 0.08 on7 of7.wav	1	698
477	i 0.12 on1 of7r.wav	1	442
478	i 0.12 on2 of7.wav	2	711
479	i 0.12 on3 of7.wav	1	786
480	i 0.12 on4 of7.wav	2	564
481	i 0.12 on5 of7.wav	1	1979
482	i 0.12 on6 of7.wav	1	480
483	i 0.12 on7 of7.wav	1	616
484	i 0.14 on1 of7r.wav	2	518
485	i 0.14 on2 of7.wav	2	643
486	i 0.14 on3 of7.wav	2	459
487	i 0.14 on4 of7.wav	2	938
488	i 0.14 on5 of7.wav	1	574
489	i 0.14 on6 of7.wav	1	493
490	i 0.14 on7 of7.wav	1	932
491	i 0.16 on1 of7r.wav	2	492
492	i 0.16 on2 of7.wav	2	673
493	i 0.16 on3 of7.wav	2	394
494	i 0.16 on4 of7.wav	2	567
495	i 0.16 on5 of7.wav	1	1164
496	i 0.16 on6 of7.wav	1	942
497	i 0.16 on7 of7.wav	1	1225
498	i 0.18 on1 of7r.wav	2	421
499	i 0.18 on2 of7.wav	2	678
500	i 0.18 on3 of7.wav	1	751
501	i 0.18 on4 of7.wav	2	782
502	i 0.18 on5 of7.wav	1	469
503	i 0.18 on6 of7.wav	1	891
504	i 0.18 on7 of7.wav	1	698
505	a 0.1 on1 of7r.wav	2	757
506	a 0.1 on2 of7.wav	1	2029
507	a 0.1 on3 of7.wav	2	436
508	a 0.1 on4 of7.wav	2	853
509	a 0.1 on5 of7.wav	1	525
510	a 0.1 on6 of7.wav	1	615
511	a 0.1 on7 of7.wav	1	429
512	a 0.2 on1 of7r.wav	2	455
513	a 0.2 on2 of7.wav	2	424
514	a 0.2 on3 of7.wav	2	591
515	a 0.2 on4 of7.wav	2	908
516	a 0.2 on5 of7.wav	2	1402
517	a 0.2 on6 of7.wav	1	458
518	a 0.2 on7 of7.wav	1	610
519	a 0.04 on1 of7r.wav	1	757
520	a 0.04 on2 of7.wav	1	862
521	a 0.04 on3 of7.wav	1	505
522	a 0.04 on4 of7.wav	2	1401
523	a 0.04 on5 of7.wav	1	465
524	a 0.04 on6 of7.wav	1	386
525	a 0.04 on7 of7.wav	1	526
526	a 0.06 on1 of7r.wav	1	524
527	a 0.06 on2 of7.wav	2	755
528	a 0.06 on3 of7.wav	1	597
529	a 0.06 on4 of7.wav	2	1029
530	a 0.06 on5 of7.wav	1	368
531	a 0.06 on6 of7.wav	1	486
532	a 0.06 on7 of7.wav	1	720
533	a 0.08 on1 of7r.wav	1	403
534	a 0.08 on2 of7.wav	1	820
535	a 0.08 on3 of7.wav	1	635
536	a 0.08 on4 of7.wav	1	557
537	a 0.08 on5 of7.wav	1	827
538	a 0.08 on6 of7.wav	2	1150
539	a 0.08 on7 of7.wav	1	451
540	a 0.12 on1 of7r.wav	2	574
541	a 0.12 on2 of7.wav	1	965
542	a 0.12 on3 of7.wav	2	708
543	a 0.12 on4 of7.wav	1	508
544	a 0.12 on5 of7.wav	1	551
545	a 0.12 on6 of7.wav	1	485
546	a 0.12 on7 of7.wav	1	480
547	a 0.14 on1 of7r.wav	2	1022
548	a 0.14 on2 of7.wav	2	643
549	a 0.14 on3 of7.wav	2	785
550	a 0.14 on4 of7.wav	1	470
551	a 0.14 on5 of7.wav	1	566
552	a 0.14 on6 of7.wav	1	989
553	a 0.14 on7 of7.wav	1	579
554	a 0.16 on1 of7r.wav	2	431
555	a 0.16 on2 of7.wav	2	674
556	a 0.16 on3 of7.wav	2	655
557	a 0.16 on4 of7.wav	2	738
558	a 0.16 on5 of7.wav	1	701
559	a 0.16 on6 of7.wav	1	743
560	a 0.16 on7 of7.wav	1	481
561	a 0.18 on1 of7r.wav	2	540
562	a 0.18 on2 of7.wav	2	520
563	a 0.18 on3 of7.wav	2	619
564	a 0.18 on4 of7.wav	2	816
565	a 0.18 on5 of7.wav	1	973
566	a 0.18 on6 of7.wav	1	459
567	a 0.18 on7 of7.wav	1	788
568	i 0.1 on1 of7r.wav	2	594
569	i 0.1 on2 of7.wav	1	823
570	i 0.1 on3 of7.wav	2	763
571	i 0.1 on4 of7.wav	1	683
572	i 0.1 on5 of7.wav	1	943
573	i 0.1 on6 of7.wav	1	386
574	i 0.1 on7 of7.wav	1	599
575	i 0.2 on1 of7r.wav	2	490
576	i 0.2 on2 of7.wav	2	848
577	i 0.2 on3 of7.wav	2	888
578	i 0.2 on4 of7.wav	2	783
579	i 0.2 on5 of7.wav	1	971
580	i 0.2 on6 of7.wav	1	532
581	i 0.2 on7 of7.wav	1	577
582	i 0.04 on1 of7r.wav	1	547
583	i 0.04 on2 of7.wav	1	801
584	i 0.04 on3 of7.wav	1	939
585	i 0.04 on4 of7.wav	1	588
586	i 0.04 on5 of7.wav	1	416
587	i 0.04 on6 of7.wav	1	877
588	i 0.04 on7 of7.wav	1	562
589	i 0.06 on1 of7r.wav	1	441
590	i 0.06 on2 of7.wav	1	965
591	i 0.06 on3 of7.wav	1	606
592	i 0.06 on4 of7.wav	1	692
593	i 0.06 on5 of7.wav	1	568
594	i 0.06 on6 of7.wav	1	596
595	i 0.06 on7 of7.wav	1	402
596	i 0.08 on1 of7r.wav	1	585
597	i 0.08 on2 of7.wav	2	1108
598	i 0.08 on3 of7.wav	1	578
599	i 0.08 on4 of7.wav	2	844
600	i 0.08 on5 of7.wav	1	737
601	i 0.08 on6 of7.wav	1	823
602	i 0.08 on7 of7.wav	1	678
603	i 0.12 on1 of7r.wav	2	552
604	i 0.12 on2 of7.wav	1	861
605	i 0.12 on3 of7.wav	2	675
606	i 0.12 on4 of7.wav	2	557
607	i 0.12 on5 of7.wav	1	491
608	i 0.12 on6 of7.wav	1	596
609	i 0.12 on7 of7.wav	1	447
610	i 0.14 on1 of7r.wav	2	424
611	i 0.14 on2 of7.wav	2	422
612	i 0.14 on3 of7.wav	1	444
613	i 0.14 on4 of7.wav	2	537
614	i 0.14 on5 of7.wav	1	598
615	i 0.14 on6 of7.wav	1	1144
616	i 0.14 on7 of7.wav	1	513
617	i 0.16 on1 of7r.wav	2	751
618	i 0.16 on2 of7.wav	2	1337
619	i 0.16 on3 of7.wav	2	577
620	i 0.16 on4 of7.wav	2	762
621	i 0.16 on5 of7.wav	1	694
622	i 0.16 on6 of7.wav	1	535
623	i 0.16 on7 of7.wav	1	549
624	i 0.18 on1 of7r.wav	2	721
625	i 0.18 on2 of7.wav	2	1055
626	i 0.18 on3 of7.wav	2	485
627	i 0.18 on4 of7.wav	2	991
628	i 0.18 on5 of7.wav	1	522
629	i 0.18 on6 of7.wav	1	606
630	i 0.18 on7 of7.wav	1	512
