# Supplementary material for: Effects of stimulus duration and vowel quality in cross-linguistic categorical perception of pitch directions
Source: PLoS One. 2017 Jul 3;12(7):e0180656. doi: 10.1371/journal.pone.0180656 (PMC5495489; doi:10.1371/journal.pone.0180656)
Supplement: S1 Table — (ZIP) [file pone.0180656.s001.zip › supporting information/Raw data/eprime_id_CHINESE/sub5idfalling.csv]

List2	stim1	Slide3.RESP	Slide3.RT
1	a 0.1 on1 of1.wav	1	405
2	a 0.1 on1 of2.wav	2	792
3	a 0.1 on1 of3.wav	1	860
4	a 0.1 on1 of4.wav	1	969
5	a 0.1 on1 of5.wav	1	1623
6	a 0.1 on1 of6.wav	1	510
7	a 0.1 on1 of7.wav	2	602
8	a 0.2 on1 of1.wav	1	735
9	a 0.2 on1 of2.wav	1	809
10	a 0.2 on1 of3.wav	1	1054
11	a 0.2 on1 of4.wav	2	583
12	a 0.2 on1 of5.wav	1	873
13	a 0.2 on1 of6.wav	2	782
14	a 0.2 on1 of7.wav	2	456
15	a 0.04 on1 of1.wav	1	604
16	a 0.04 on1 of2.wav	1	528
17	a 0.04 on1 of3.wav	1	444
18	a 0.04 on1 of4.wav	1	526
19	a 0.04 on1 of5.wav	1	653
20	a 0.04 on1 of6.wav	1	646
21	a 0.04 on1 of7.wav	1	955
22	a 0.06 on1 of1.wav	1	533
23	a 0.06 on1 of2.wav	1	565
24	a 0.06 on1 of3.wav	1	601
25	a 0.06 on1 of4.wav	1	574
26	a 0.06 on1 of5.wav	1	538
27	a 0.06 on1 of6.wav	1	922
28	a 0.06 on1 of7.wav	1	670
29	a 0.08 on1 of1.wav	1	681
30	a 0.08 on1 of2.wav	1	394
31	a 0.08 on1 of3.wav	1	538
32	a 0.08 on1 of4.wav	1	424
33	a 0.08 on1 of5.wav	1	432
34	a 0.08 on1 of6.wav	1	506
35	a 0.08 on1 of7.wav	1	591
36	a 0.12 on1 of1.wav	1	558
37	a 0.12 on1 of2.wav	1	741
38	a 0.12 on1 of3.wav	1	578
39	a 0.12 on1 of4.wav	1	1048
40	a 0.12 on1 of5.wav	1	211
41	a 0.12 on1 of6.wav	2	878
42	a 0.12 on1 of7.wav	2	629
43	a 0.14 on1 of1.wav	1	628
44	a 0.14 on1 of2.wav	2	927
45	a 0.14 on1 of3.wav	1	660
46	a 0.14 on1 of4.wav	2	2317
47	a 0.14 on1 of5.wav	2	508
48	a 0.14 on1 of6.wav	2	707
49	a 0.14 on1 of7.wav	1	590
50	a 0.16 on1 of1.wav	1	1323
51	a 0.16 on1 of2.wav	1	493
52	a 0.16 on1 of3.wav	2	534
53	a 0.16 on1 of4.wav	2	548
54	a 0.16 on1 of5.wav	1	503
55	a 0.16 on1 of6.wav	2	578
56	a 0.16 on1 of7.wav	2	1001
57	a 0.18 on1 of1.wav	1	492
58	a 0.18 on1 of2.wav	1	699
59	a 0.18 on1 of3.wav	2	890
60	a 0.18 on1 of4.wav	1	628
61	a 0.18 on1 of5.wav	2	370
62	a 0.18 on1 of6.wav	2	683
63	a 0.18 on1 of7.wav	2	410
64	i 0.1 on1 of1.wav	1	450
65	i 0.1 on1 of2.wav	1	473
66	i 0.1 on1 of3.wav	1	319
67	i 0.1 on1 of4.wav	1	633
68	i 0.1 on1 of5.wav	1	764
69	i 0.1 on1 of6.wav	1	470
70	i 0.1 on1 of7.wav	1	777
71	i 0.2 on1 of1.wav	1	571
72	i 0.2 on1 of2.wav	1	637
73	i 0.2 on1 of3.wav	1	871
74	i 0.2 on1 of4.wav	2	534
75	i 0.2 on1 of5.wav	2	696
76	i 0.2 on1 of6.wav	2	565
77	i 0.2 on1 of7.wav	2	602
78	i 0.04 on1 of1.wav	1	551
79	i 0.04 on1 of2.wav	1	635
80	i 0.04 on1 of3.wav	1	453
81	i 0.04 on1 of4.wav	1	581
82	i 0.04 on1 of5.wav	1	552
83	i 0.04 on1 of6.wav	1	754
84	i 0.04 on1 of7.wav	1	464
85	i 0.06 on1 of1.wav	1	489
86	i 0.06 on1 of2.wav	1	508
87	i 0.06 on1 of3.wav	1	853
88	i 0.06 on1 of4.wav	1	498
89	i 0.06 on1 of5.wav	1	534
90	i 0.06 on1 of6.wav	1	678
91	i 0.06 on1 of7.wav	1	709
92	i 0.08 on1 of1.wav	1	532
93	i 0.08 on1 of2.wav	1	433
94	i 0.08 on1 of3.wav	1	482
95	i 0.08 on1 of4.wav	1	753
96	i 0.08 on1 of5.wav	1	416
97	i 0.08 on1 of6.wav	2	377
98	i 0.08 on1 of7.wav	1	562
99	i 0.12 on1 of1.wav	1	430
100	i 0.12 on1 of2.wav	1	598
101	i 0.12 on1 of3.wav	1	619
102	i 0.12 on1 of4.wav	1	1319
103	i 0.12 on1 of5.wav	2	415
104	i 0.12 on1 of6.wav	2	674
105	i 0.12 on1 of7.wav	1	570
106	i 0.14 on1 of1.wav	1	588
107	i 0.14 on1 of2.wav	1	468
108	i 0.14 on1 of3.wav	1	483
109	i 0.14 on1 of4.wav	1	828
110	i 0.14 on1 of5.wav	2	310
111	i 0.14 on1 of6.wav	2	915
112	i 0.14 on1 of7.wav	1	845
113	i 0.16 on1 of1.wav	1	479
114	i 0.16 on1 of2.wav	1	551
115	i 0.16 on1 of3.wav	1	559
116	i 0.16 on1 of4.wav	1	714
117	i 0.16 on1 of5.wav	2	1077
118	i 0.16 on1 of6.wav	1	616
119	i 0.16 on1 of7.wav	2	598
120	i 0.18 on1 of1.wav	1	725
121	i 0.18 on1 of2.wav	1	473
122	i 0.18 on1 of3.wav	1	320
123	i 0.18 on1 of4.wav	1	695
124	i 0.18 on1 of5.wav	2	875
125	i 0.18 on1 of6.wav	2	624
126	i 0.18 on1 of7.wav	2	1061
127	a 0.1 on1 of1.wav	1	898
128	a 0.1 on1 of2.wav	1	301
129	a 0.1 on1 of3.wav	1	420
130	a 0.1 on1 of4.wav	1	766
131	a 0.1 on1 of5.wav	2	593
132	a 0.1 on1 of6.wav	1	688
133	a 0.1 on1 of7.wav	1	649
134	a 0.2 on1 of1.wav	1	433
135	a 0.2 on1 of2.wav	1	617
136	a 0.2 on1 of3.wav	1	805
137	a 0.2 on1 of4.wav	2	658
138	a 0.2 on1 of5.wav	2	436
139	a 0.2 on1 of6.wav	2	858
140	a 0.2 on1 of7.wav	2	596
141	a 0.04 on1 of1.wav	1	1266
142	a 0.04 on1 of2.wav	1	406
143	a 0.04 on1 of3.wav	1	629
144	a 0.04 on1 of4.wav	1	513
145	a 0.04 on1 of5.wav	1	520
146	a 0.04 on1 of6.wav	1	925
147	a 0.04 on1 of7.wav	1	338
148	a 0.06 on1 of1.wav	1	366
149	a 0.06 on1 of2.wav	1	549
150	a 0.06 on1 of3.wav	1	455
151	a 0.06 on1 of4.wav	1	759
152	a 0.06 on1 of5.wav	2	351
153	a 0.06 on1 of6.wav	2	378
154	a 0.06 on1 of7.wav	1	737
155	a 0.08 on1 of1.wav	1	542
156	a 0.08 on1 of2.wav	2	557
157	a 0.08 on1 of3.wav	1	504
158	a 0.08 on1 of4.wav	1	599
159	a 0.08 on1 of5.wav	1	822
160	a 0.08 on1 of6.wav	1	1033
161	a 0.08 on1 of7.wav	1	647
162	a 0.12 on1 of1.wav	1	1179
163	a 0.12 on1 of2.wav	1	468
164	a 0.12 on1 of3.wav	2	293
165	a 0.12 on1 of4.wav	1	659
166	a 0.12 on1 of5.wav	1	864
167	a 0.12 on1 of6.wav	2	873
168	a 0.12 on1 of7.wav	1	358
169	a 0.14 on1 of1.wav	1	671
170	a 0.14 on1 of2.wav	1	558
171	a 0.14 on1 of3.wav	2	631
172	a 0.14 on1 of4.wav	2	583
173	a 0.14 on1 of5.wav	2	526
174	a 0.14 on1 of6.wav	2	629
175	a 0.14 on1 of7.wav	1	683
176	a 0.16 on1 of1.wav	2	307
177	a 0.16 on1 of2.wav	1	531
178	a 0.16 on1 of3.wav	1	492
179	a 0.16 on1 of4.wav	2	470
180	a 0.16 on1 of5.wav	2	802
181	a 0.16 on1 of6.wav	2	507
182	a 0.16 on1 of7.wav	2	856
183	a 0.18 on1 of1.wav	1	613
184	a 0.18 on1 of2.wav	1	632
185	a 0.18 on1 of3.wav	1	767
186	a 0.18 on1 of4.wav	1	1245
187	a 0.18 on1 of5.wav	2	739
188	a 0.18 on1 of6.wav	2	630
189	a 0.18 on1 of7.wav	2	511
190	i 0.1 on1 of1.wav	1	638
191	i 0.1 on1 of2.wav	1	456
192	i 0.1 on1 of3.wav	1	606
193	i 0.1 on1 of4.wav	1	458
194	i 0.1 on1 of5.wav	1	1086
195	i 0.1 on1 of6.wav	1	609
196	i 0.1 on1 of7.wav	1	533
197	i 0.2 on1 of1.wav	1	535
198	i 0.2 on1 of2.wav	1	585
199	i 0.2 on1 of3.wav	1	1156
200	i 0.2 on1 of4.wav	2	617
201	i 0.2 on1 of5.wav	2	326
202	i 0.2 on1 of6.wav	2	643
203	i 0.2 on1 of7.wav	2	632
204	i 0.04 on1 of1.wav	1	465
205	i 0.04 on1 of2.wav	1	580
206	i 0.04 on1 of3.wav	1	729
207	i 0.04 on1 of4.wav	1	476
208	i 0.04 on1 of5.wav	2	821
209	i 0.04 on1 of6.wav	1	604
210	i 0.04 on1 of7.wav	1	464
211	i 0.06 on1 of1.wav	1	509
212	i 0.06 on1 of2.wav	1	663
213	i 0.06 on1 of3.wav	1	915
214	i 0.06 on1 of4.wav	2	478
215	i 0.06 on1 of5.wav	1	500
216	i 0.06 on1 of6.wav	1	754
217	i 0.06 on1 of7.wav	2	495
218	i 0.08 on1 of1.wav	1	511
219	i 0.08 on1 of2.wav	1	386
220	i 0.08 on1 of3.wav	1	803
221	i 0.08 on1 of4.wav	1	360
222	i 0.08 on1 of5.wav	1	706
223	i 0.08 on1 of6.wav	1	454
224	i 0.08 on1 of7.wav	1	508
225	i 0.12 on1 of1.wav	1	786
226	i 0.12 on1 of2.wav	1	749
227	i 0.12 on1 of3.wav	1	983
228	i 0.12 on1 of4.wav	1	420
229	i 0.12 on1 of5.wav	1	795
230	i 0.12 on1 of6.wav	1	895
231	i 0.12 on1 of7.wav	2	1179
232	i 0.14 on1 of1.wav	1	371
233	i 0.14 on1 of2.wav	1	492
234	i 0.14 on1 of3.wav	1	509
235	i 0.14 on1 of4.wav	1	513
236	i 0.14 on1 of5.wav	2	549
237	i 0.14 on1 of6.wav	1	552
238	i 0.14 on1 of7.wav	2	402
239	i 0.16 on1 of1.wav	1	582
240	i 0.16 on1 of2.wav	1	518
241	i 0.16 on1 of3.wav	1	443
242	i 0.16 on1 of4.wav	2	467
243	i 0.16 on1 of5.wav	2	647
244	i 0.16 on1 of6.wav	1	960
245	i 0.16 on1 of7.wav	2	752
246	i 0.18 on1 of1.wav	1	578
247	i 0.18 on1 of2.wav	1	753
248	i 0.18 on1 of3.wav	1	737
249	i 0.18 on1 of4.wav	2	779
250	i 0.18 on1 of5.wav	1	730
251	i 0.18 on1 of6.wav	2	737
252	i 0.18 on1 of7.wav	2	961
253	a 0.1 on1 of1.wav	1	438
254	a 0.1 on1 of2.wav	1	755
255	a 0.1 on1 of3.wav	1	834
256	a 0.1 on1 of4.wav	1	636
257	a 0.1 on1 of5.wav	1	646
258	a 0.1 on1 of6.wav	1	446
259	a 0.1 on1 of7.wav	2	656
260	a 0.2 on1 of1.wav	1	586
261	a 0.2 on1 of2.wav	2	585
262	a 0.2 on1 of3.wav	2	480
263	a 0.2 on1 of4.wav	2	628
264	a 0.2 on1 of5.wav	2	440
265	a 0.2 on1 of6.wav	2	674
266	a 0.2 on1 of7.wav	2	607
267	a 0.04 on1 of1.wav	1	571
268	a 0.04 on1 of2.wav	2	762
269	a 0.04 on1 of3.wav	1	524
270	a 0.04 on1 of4.wav	1	592
271	a 0.04 on1 of5.wav	1	627
272	a 0.04 on1 of6.wav	2	518
273	a 0.04 on1 of7.wav	1	428
274	a 0.06 on1 of1.wav	1	579
275	a 0.06 on1 of2.wav	1	400
276	a 0.06 on1 of3.wav	1	666
277	a 0.06 on1 of4.wav	1	464
278	a 0.06 on1 of5.wav	1	843
279	a 0.06 on1 of6.wav	1	803
280	a 0.06 on1 of7.wav	1	656
281	a 0.08 on1 of1.wav	2	449
282	a 0.08 on1 of2.wav	1	793
283	a 0.08 on1 of3.wav	1	538
284	a 0.08 on1 of4.wav	1	470
285	a 0.08 on1 of5.wav	1	519
286	a 0.08 on1 of6.wav	1	461
287	a 0.08 on1 of7.wav	1	741
288	a 0.12 on1 of1.wav	1	937
289	a 0.12 on1 of2.wav	1	652
290	a 0.12 on1 of3.wav	2	560
291	a 0.12 on1 of4.wav	2	402
292	a 0.12 on1 of5.wav	2	647
293	a 0.12 on1 of6.wav	1	2315
294	a 0.12 on1 of7.wav	2	334
295	a 0.14 on1 of1.wav	1	433
296	a 0.14 on1 of2.wav	1	447
297	a 0.14 on1 of3.wav	2	832
298	a 0.14 on1 of4.wav	1	610
299	a 0.14 on1 of5.wav	1	829
300	a 0.14 on1 of6.wav	2	666
301	a 0.14 on1 of7.wav	2	364
302	a 0.16 on1 of1.wav	1	597
303	a 0.16 on1 of2.wav	1	616
304	a 0.16 on1 of3.wav	2	330
305	a 0.16 on1 of4.wav	2	507
306	a 0.16 on1 of5.wav	2	503
307	a 0.16 on1 of6.wav	1	484
308	a 0.16 on1 of7.wav	2	441
309	a 0.18 on1 of1.wav	1	751
310	a 0.18 on1 of2.wav	1	594
311	a 0.18 on1 of3.wav	1	950
312	a 0.18 on1 of4.wav	2	977
313	a 0.18 on1 of5.wav	2	465
314	a 0.18 on1 of6.wav	2	410
315	a 0.18 on1 of7.wav	2	504
316	i 0.1 on1 of1.wav	1	398
317	i 0.1 on1 of2.wav	1	602
318	i 0.1 on1 of3.wav	1	527
319	i 0.1 on1 of4.wav	1	441
320	i 0.1 on1 of5.wav	1	483
321	i 0.1 on1 of6.wav	1	910
322	i 0.1 on1 of7.wav	1	1149
323	i 0.2 on1 of1.wav	1	853
324	i 0.2 on1 of2.wav	1	464
325	i 0.2 on1 of3.wav	2	515
326	i 0.2 on1 of4.wav	2	590
327	i 0.2 on1 of5.wav	2	708
328	i 0.2 on1 of6.wav	2	440
329	i 0.2 on1 of7.wav	1	564
330	i 0.04 on1 of1.wav	1	799
331	i 0.04 on1 of2.wav	1	487
332	i 0.04 on1 of3.wav	1	549
333	i 0.04 on1 of4.wav	1	327
334	i 0.04 on1 of5.wav	1	347
335	i 0.04 on1 of6.wav	1	598
336	i 0.04 on1 of7.wav	1	386
337	i 0.06 on1 of1.wav	1	1075
338	i 0.06 on1 of2.wav	1	438
339	i 0.06 on1 of3.wav	1	504
340	i 0.06 on1 of4.wav	1	846
341	i 0.06 on1 of5.wav	1	528
342	i 0.06 on1 of6.wav	1	568
343	i 0.06 on1 of7.wav	1	776
344	i 0.08 on1 of1.wav	1	535
345	i 0.08 on1 of2.wav	1	574
346	i 0.08 on1 of3.wav	1	490
347	i 0.08 on1 of4.wav	1	529
348	i 0.08 on1 of5.wav	1	505
349	i 0.08 on1 of6.wav	1	514
350	i 0.08 on1 of7.wav	1	980
351	i 0.12 on1 of1.wav	1	712
352	i 0.12 on1 of2.wav	2	895
353	i 0.12 on1 of3.wav	1	827
354	i 0.12 on1 of4.wav	1	514
355	i 0.12 on1 of5.wav	1	645
356	i 0.12 on1 of6.wav	2	624
357	i 0.12 on1 of7.wav	1	381
358	i 0.14 on1 of1.wav	2	378
359	i 0.14 on1 of2.wav	1	720
360	i 0.14 on1 of3.wav	1	500
361	i 0.14 on1 of4.wav	1	486
362	i 0.14 on1 of5.wav	1	760
363	i 0.14 on1 of6.wav	2	859
364	i 0.14 on1 of7.wav	2	802
365	i 0.16 on1 of1.wav	1	483
366	i 0.16 on1 of2.wav	1	459
367	i 0.16 on1 of3.wav	1	784
368	i 0.16 on1 of4.wav	1	618
369	i 0.16 on1 of5.wav	2	440
370	i 0.16 on1 of6.wav	1	454
371	i 0.16 on1 of7.wav	2	520
372	i 0.18 on1 of1.wav	1	646
373	i 0.18 on1 of2.wav	1	504
374	i 0.18 on1 of3.wav	1	945
375	i 0.18 on1 of4.wav	2	669
376	i 0.18 on1 of5.wav	2	859
377	i 0.18 on1 of6.wav	2	575
378	i 0.18 on1 of7.wav	2	628
379	a 0.1 on1 of1.wav	1	611
380	a 0.1 on1 of2.wav	1	629
381	a 0.1 on1 of3.wav	1	757
382	a 0.1 on1 of4.wav	1	539
383	a 0.1 on1 of5.wav	1	481
384	a 0.1 on1 of6.wav	1	680
385	a 0.1 on1 of7.wav	1	341
386	a 0.2 on1 of1.wav	1	616
387	a 0.2 on1 of2.wav	1	841
388	a 0.2 on1 of3.wav	1	636
389	a 0.2 on1 of4.wav	2	568
390	a 0.2 on1 of5.wav	2	651
391	a 0.2 on1 of6.wav	1	542
392	a 0.2 on1 of7.wav	2	629
393	a 0.04 on1 of1.wav	1	405
394	a 0.04 on1 of2.wav	1	441
395	a 0.04 on1 of3.wav	1	397
396	a 0.04 on1 of4.wav	1	515
397	a 0.04 on1 of5.wav	1	819
398	a 0.04 on1 of6.wav	1	661
399	a 0.04 on1 of7.wav	1	451
400	a 0.06 on1 of1.wav	2	360
401	a 0.06 on1 of2.wav	1	566
402	a 0.06 on1 of3.wav	1	370
403	a 0.06 on1 of4.wav	1	577
404	a 0.06 on1 of5.wav	1	778
405	a 0.06 on1 of6.wav	1	474
406	a 0.06 on1 of7.wav	1	511
407	a 0.08 on1 of1.wav	1	480
408	a 0.08 on1 of2.wav	2	1588
409	a 0.08 on1 of3.wav	1	814
410	a 0.08 on1 of4.wav	1	748
411	a 0.08 on1 of5.wav	1	1511
412	a 0.08 on1 of6.wav	1	1047
413	a 0.08 on1 of7.wav	1	969
414	a 0.12 on1 of1.wav	1	770
415	a 0.12 on1 of2.wav	1	726
416	a 0.12 on1 of3.wav	1	752
417	a 0.12 on1 of4.wav	1	620
418	a 0.12 on1 of5.wav	2	674
419	a 0.12 on1 of6.wav	2	499
420	a 0.12 on1 of7.wav	2	736
421	a 0.14 on1 of1.wav	1	774
422	a 0.14 on1 of2.wav	1	637
423	a 0.14 on1 of3.wav	1	366
424	a 0.14 on1 of4.wav	2	609
425	a 0.14 on1 of5.wav	2	668
426	a 0.14 on1 of6.wav	2	430
427	a 0.14 on1 of7.wav	2	559
428	a 0.16 on1 of1.wav	1	1109
429	a 0.16 on1 of2.wav	1	545
430	a 0.16 on1 of3.wav	1	1568
431	a 0.16 on1 of4.wav	2	445
432	a 0.16 on1 of5.wav	2	640
433	a 0.16 on1 of6.wav	2	442
434	a 0.16 on1 of7.wav	2	654
435	a 0.18 on1 of1.wav	1	393
436	a 0.18 on1 of2.wav	1	1034
437	a 0.18 on1 of3.wav	2	555
438	a 0.18 on1 of4.wav	2	662
439	a 0.18 on1 of5.wav	2	678
440	a 0.18 on1 of6.wav	2	684
441	a 0.18 on1 of7.wav	2	521
442	i 0.1 on1 of1.wav	1	502
443	i 0.1 on1 of2.wav	1	768
444	i 0.1 on1 of3.wav	1	510
445	i 0.1 on1 of4.wav	1	407
446	i 0.1 on1 of5.wav	1	729
447	i 0.1 on1 of6.wav	1	1025
448	i 0.1 on1 of7.wav	1	833
449	i 0.2 on1 of1.wav	1	536
450	i 0.2 on1 of2.wav	1	967
451	i 0.2 on1 of3.wav	2	819
452	i 0.2 on1 of4.wav	2	853
453	i 0.2 on1 of5.wav	2	596
454	i 0.2 on1 of6.wav	2	594
455	i 0.2 on1 of7.wav	2	572
456	i 0.04 on1 of1.wav	1	537
457	i 0.04 on1 of2.wav	1	439
458	i 0.04 on1 of3.wav	1	692
459	i 0.04 on1 of4.wav	1	506
460	i 0.04 on1 of5.wav	2	593
461	i 0.04 on1 of6.wav	1	387
462	i 0.04 on1 of7.wav	1	572
463	i 0.06 on1 of1.wav	1	572
464	i 0.06 on1 of2.wav	1	924
465	i 0.06 on1 of3.wav	1	1689
466	i 0.06 on1 of4.wav	1	879
467	i 0.06 on1 of5.wav	1	623
468	i 0.06 on1 of6.wav	1	465
469	i 0.06 on1 of7.wav	1	1133
470	i 0.08 on1 of1.wav	1	377
471	i 0.08 on1 of2.wav	1	416
472	i 0.08 on1 of3.wav	1	548
473	i 0.08 on1 of4.wav	2	648
474	i 0.08 on1 of5.wav	1	677
475	i 0.08 on1 of6.wav	1	400
476	i 0.08 on1 of7.wav	1	503
477	i 0.12 on1 of1.wav	1	535
478	i 0.12 on1 of2.wav	1	387
479	i 0.12 on1 of3.wav	1	920
480	i 0.12 on1 of4.wav	1	500
481	i 0.12 on1 of5.wav	1	611
482	i 0.12 on1 of6.wav	1	387
483	i 0.12 on1 of7.wav	2	1045
484	i 0.14 on1 of1.wav	1	752
485	i 0.14 on1 of2.wav	1	595
486	i 0.14 on1 of3.wav	1	331
487	i 0.14 on1 of4.wav	2	861
488	i 0.14 on1 of5.wav	1	1208
489	i 0.14 on1 of6.wav	1	510
490	i 0.14 on1 of7.wav	1	414
491	i 0.16 on1 of1.wav	2	503
492	i 0.16 on1 of2.wav	1	660
493	i 0.16 on1 of3.wav	1	893
494	i 0.16 on1 of4.wav	1	855
495	i 0.16 on1 of5.wav	2	791
496	i 0.16 on1 of6.wav	2	611
497	i 0.16 on1 of7.wav	2	616
498	i 0.18 on1 of1.wav	1	524
499	i 0.18 on1 of2.wav	1	520
500	i 0.18 on1 of3.wav	1	733
501	i 0.18 on1 of4.wav	2	914
502	i 0.18 on1 of5.wav	2	1101
503	i 0.18 on1 of6.wav	2	547
504	i 0.18 on1 of7.wav	1	414
505	a 0.1 on1 of1.wav	1	427
506	a 0.1 on1 of2.wav	1	539
507	a 0.1 on1 of3.wav	1	667
508	a 0.1 on1 of4.wav	1	807
509	a 0.1 on1 of5.wav	2	742
510	a 0.1 on1 of6.wav	2	636
511	a 0.1 on1 of7.wav	2	639
512	a 0.2 on1 of1.wav	1	591
513	a 0.2 on1 of2.wav	1	2060
514	a 0.2 on1 of3.wav	1	747
515	a 0.2 on1 of4.wav	2	832
516	a 0.2 on1 of5.wav	2	556
517	a 0.2 on1 of6.wav	1	476
518	a 0.2 on1 of7.wav	2	541
519	a 0.04 on1 of1.wav	1	539
520	a 0.04 on1 of2.wav	1	624
521	a 0.04 on1 of3.wav	1	451
522	a 0.04 on1 of4.wav	1	705
523	a 0.04 on1 of5.wav	1	636
524	a 0.04 on1 of6.wav	1	632
525	a 0.04 on1 of7.wav	1	484
526	a 0.06 on1 of1.wav	2	312
527	a 0.06 on1 of2.wav	1	558
528	a 0.06 on1 of3.wav	2	601
529	a 0.06 on1 of4.wav	1	612
530	a 0.06 on1 of5.wav	2	522
531	a 0.06 on1 of6.wav	1	376
532	a 0.06 on1 of7.wav	1	775
533	a 0.08 on1 of1.wav	1	415
534	a 0.08 on1 of2.wav	1	1001
535	a 0.08 on1 of3.wav	2	784
536	a 0.08 on1 of4.wav	1	524
537	a 0.08 on1 of5.wav	2	563
538	a 0.08 on1 of6.wav	1	864
539	a 0.08 on1 of7.wav	1	714
540	a 0.12 on1 of1.wav	2	1062
541	a 0.12 on1 of2.wav	1	621
542	a 0.12 on1 of3.wav	1	504
543	a 0.12 on1 of4.wav	2	632
544	a 0.12 on1 of5.wav	1	394
545	a 0.12 on1 of6.wav	1	359
546	a 0.12 on1 of7.wav	2	489
547	a 0.14 on1 of1.wav	1	461
548	a 0.14 on1 of2.wav	1	573
549	a 0.14 on1 of3.wav	1	656
550	a 0.14 on1 of4.wav	2	869
551	a 0.14 on1 of5.wav	2	460
552	a 0.14 on1 of6.wav	1	1077
553	a 0.14 on1 of7.wav	2	535
554	a 0.16 on1 of1.wav	1	534
555	a 0.16 on1 of2.wav	1	519
556	a 0.16 on1 of3.wav	1	519
557	a 0.16 on1 of4.wav	1	586
558	a 0.16 on1 of5.wav	2	631
559	a 0.16 on1 of6.wav	2	762
560	a 0.16 on1 of7.wav	2	594
561	a 0.18 on1 of1.wav	2	281
562	a 0.18 on1 of2.wav	1	887
563	a 0.18 on1 of3.wav	2	634
564	a 0.18 on1 of4.wav	2	961
565	a 0.18 on1 of5.wav	2	609
566	a 0.18 on1 of6.wav	2	472
567	a 0.18 on1 of7.wav	2	602
568	i 0.1 on1 of1.wav	1	1190
569	i 0.1 on1 of2.wav	1	579
570	i 0.1 on1 of3.wav	1	585
571	i 0.1 on1 of4.wav	1	420
572	i 0.1 on1 of5.wav	1	721
573	i 0.1 on1 of6.wav	1	883
574	i 0.1 on1 of7.wav	1	685
575	i 0.2 on1 of1.wav	1	511
576	i 0.2 on1 of2.wav	1	688
577	i 0.2 on1 of3.wav	2	472
578	i 0.2 on1 of4.wav	2	583
579	i 0.2 on1 of5.wav	2	638
580	i 0.2 on1 of6.wav	1	215
581	i 0.2 on1 of7.wav	2	608
582	i 0.04 on1 of1.wav	2	234
583	i 0.04 on1 of2.wav	1	860
584	i 0.04 on1 of3.wav	1	364
585	i 0.04 on1 of4.wav	1	444
586	i 0.04 on1 of5.wav	2	525
587	i 0.04 on1 of6.wav	1	593
588	i 0.04 on1 of7.wav	1	581
589	i 0.06 on1 of1.wav	1	676
590	i 0.06 on1 of2.wav	1	778
591	i 0.06 on1 of3.wav	1	540
592	i 0.06 on1 of4.wav	1	1239
593	i 0.06 on1 of5.wav	1	340
594	i 0.06 on1 of6.wav	2	520
595	i 0.06 on1 of7.wav	1	407
596	i 0.08 on1 of1.wav	1	592
597	i 0.08 on1 of2.wav	1	543
598	i 0.08 on1 of3.wav	1	398
599	i 0.08 on1 of4.wav	1	454
600	i 0.08 on1 of5.wav	1	505
601	i 0.08 on1 of6.wav	1	730
602	i 0.08 on1 of7.wav	1	672
603	i 0.12 on1 of1.wav	1	765
604	i 0.12 on1 of2.wav	1	462
605	i 0.12 on1 of3.wav	1	271
606	i 0.12 on1 of4.wav	1	431
607	i 0.12 on1 of5.wav	1	1098
608	i 0.12 on1 of6.wav	1	516
609	i 0.12 on1 of7.wav	2	937
610	i 0.14 on1 of1.wav	1	422
611	i 0.14 on1 of2.wav	1	506
612	i 0.14 on1 of3.wav	1	486
613	i 0.14 on1 of4.wav	1	493
614	i 0.14 on1 of5.wav	1	657
615	i 0.14 on1 of6.wav	1	878
616	i 0.14 on1 of7.wav	2	623
617	i 0.16 on1 of1.wav	1	679
618	i 0.16 on1 of2.wav	1	630
619	i 0.16 on1 of3.wav	1	632
620	i 0.16 on1 of4.wav	2	685
621	i 0.16 on1 of5.wav	2	1070
622	i 0.16 on1 of6.wav	2	585
623	i 0.16 on1 of7.wav	2	475
624	i 0.18 on1 of1.wav	1	613
625	i 0.18 on1 of2.wav	1	541
626	i 0.18 on1 of3.wav	2	1157
627	i 0.18 on1 of4.wav	2	743
628	i 0.18 on1 of5.wav	1	888
629	i 0.18 on1 of6.wav	2	550
630	i 0.18 on1 of7.wav	2	999
