# Supplementary material for: Effects of stimulus duration and vowel quality in cross-linguistic categorical perception of pitch directions
Source: PLoS One. 2017 Jul 3;12(7):e0180656. doi: 10.1371/journal.pone.0180656 (PMC5495489; doi:10.1371/journal.pone.0180656)
Supplement: S1 Table — (ZIP) [file pone.0180656.s001.zip › supporting information/Raw data/eprime_id_CHINESE/sub5idrising.csv]

List2	stim1	Slide3.RESP	Slide3.RT
1	a 0.1 on1 of7r.wav	1	518
2	a 0.1 on2 of7.wav	2	724
3	a 0.1 on3 of7.wav	2	675
4	a 0.1 on4 of7.wav	2	1842
5	a 0.1 on5 of7.wav	1	904
6	a 0.1 on6 of7.wav	1	514
7	a 0.1 on7 of7.wav	1	1862
8	a 0.2 on1 of7r.wav	2	682
9	a 0.2 on2 of7.wav	2	886
10	a 0.2 on3 of7.wav	2	771
11	a 0.2 on4 of7.wav	2	914
12	a 0.2 on5 of7.wav	1	858
13	a 0.2 on6 of7.wav	1	1921
14	a 0.2 on7 of7.wav	1	710
15	a 0.04 on1 of7r.wav	2	516
16	a 0.04 on2 of7.wav	1	746
17	a 0.04 on3 of7.wav	1	867
18	a 0.04 on4 of7.wav	1	1055
19	a 0.04 on5 of7.wav	1	774
20	a 0.04 on6 of7.wav	1	699
21	a 0.04 on7 of7.wav	1	583
22	a 0.06 on1 of7r.wav	1	635
23	a 0.06 on2 of7.wav	1	931
24	a 0.06 on3 of7.wav	1	1153
25	a 0.06 on4 of7.wav	1	527
26	a 0.06 on5 of7.wav	1	643
27	a 0.06 on6 of7.wav	1	1296
28	a 0.06 on7 of7.wav	1	1349
29	a 0.08 on1 of7r.wav	1	398
30	a 0.08 on2 of7.wav	1	1600
31	a 0.08 on3 of7.wav	2	837
32	a 0.08 on4 of7.wav	1	1262
33	a 0.08 on5 of7.wav	1	807
34	a 0.08 on6 of7.wav	1	726
35	a 0.08 on7 of7.wav	1	597
36	a 0.12 on1 of7r.wav	2	651
37	a 0.12 on2 of7.wav	2	1547
38	a 0.12 on3 of7.wav	2	535
39	a 0.12 on4 of7.wav	2	721
40	a 0.12 on5 of7.wav	2	1324
41	a 0.12 on6 of7.wav	1	454
42	a 0.12 on7 of7.wav	1	1552
43	a 0.14 on1 of7r.wav	2	630
44	a 0.14 on2 of7.wav	2	2093
45	a 0.14 on3 of7.wav	2	784
46	a 0.14 on4 of7.wav	1	1404
47	a 0.14 on5 of7.wav	1	618
48	a 0.14 on6 of7.wav	1	561
49	a 0.14 on7 of7.wav	1	700
50	a 0.16 on1 of7r.wav	2	712
51	a 0.16 on2 of7.wav	2	474
52	a 0.16 on3 of7.wav	2	583
53	a 0.16 on4 of7.wav	1	1040
54	a 0.16 on5 of7.wav	1	823
55	a 0.16 on6 of7.wav	1	598
56	a 0.16 on7 of7.wav	1	903
57	a 0.18 on1 of7r.wav	1	455
58	a 0.18 on2 of7.wav	2	685
59	a 0.18 on3 of7.wav	2	475
60	a 0.18 on4 of7.wav	1	1361
61	a 0.18 on5 of7.wav	1	3563
62	a 0.18 on6 of7.wav	1	839
63	a 0.18 on7 of7.wav	1	662
64	i 0.1 on1 of7r.wav	2	500
65	i 0.1 on2 of7.wav	1	514
66	i 0.1 on3 of7.wav	1	596
67	i 0.1 on4 of7.wav	1	887
68	i 0.1 on5 of7.wav	1	1762
69	i 0.1 on6 of7.wav	1	744
70	i 0.1 on7 of7.wav	1	816
71	i 0.2 on1 of7r.wav	1	635
72	i 0.2 on2 of7.wav	2	513
73	i 0.2 on3 of7.wav	2	745
74	i 0.2 on4 of7.wav	2	767
75	i 0.2 on5 of7.wav	1	1415
76	i 0.2 on6 of7.wav	1	1260
77	i 0.2 on7 of7.wav	1	768
78	i 0.04 on1 of7r.wav	1	647
79	i 0.04 on2 of7.wav	1	837
80	i 0.04 on3 of7.wav	1	469
81	i 0.04 on4 of7.wav	2	783
82	i 0.04 on5 of7.wav	2	461
83	i 0.04 on6 of7.wav	1	553
84	i 0.04 on7 of7.wav	1	670
85	i 0.06 on1 of7r.wav	2	851
86	i 0.06 on2 of7.wav	1	1124
87	i 0.06 on3 of7.wav	1	1045
88	i 0.06 on4 of7.wav	1	843
89	i 0.06 on5 of7.wav	1	577
90	i 0.06 on6 of7.wav	1	1335
91	i 0.06 on7 of7.wav	1	830
92	i 0.08 on1 of7r.wav	1	988
93	i 0.08 on2 of7.wav	2	703
94	i 0.08 on3 of7.wav	1	707
95	i 0.08 on4 of7.wav	1	749
96	i 0.08 on5 of7.wav	1	506
97	i 0.08 on6 of7.wav	1	773
98	i 0.08 on7 of7.wav	1	781
99	i 0.12 on1 of7r.wav	2	1660
100	i 0.12 on2 of7.wav	2	915
101	i 0.12 on3 of7.wav	1	732
102	i 0.12 on4 of7.wav	1	753
103	i 0.12 on5 of7.wav	2	476
104	i 0.12 on6 of7.wav	1	1150
105	i 0.12 on7 of7.wav	1	780
106	i 0.14 on1 of7r.wav	2	752
107	i 0.14 on2 of7.wav	2	1184
108	i 0.14 on3 of7.wav	2	403
109	i 0.14 on4 of7.wav	1	432
110	i 0.14 on5 of7.wav	1	496
111	i 0.14 on6 of7.wav	1	635
112	i 0.14 on7 of7.wav	1	552
113	i 0.16 on1 of7r.wav	2	557
114	i 0.16 on2 of7.wav	2	563
115	i 0.16 on3 of7.wav	2	417
116	i 0.16 on4 of7.wav	1	597
117	i 0.16 on5 of7.wav	1	752
118	i 0.16 on6 of7.wav	1	750
119	i 0.16 on7 of7.wav	1	711
120	i 0.18 on1 of7r.wav	2	631
121	i 0.18 on2 of7.wav	2	865
122	i 0.18 on3 of7.wav	2	743
123	i 0.18 on4 of7.wav	1	876
124	i 0.18 on5 of7.wav	1	1342
125	i 0.18 on6 of7.wav	1	693
126	i 0.18 on7 of7.wav	1	989
127	a 0.1 on1 of7r.wav	2	972
128	a 0.1 on2 of7.wav	1	591
129	a 0.1 on3 of7.wav	1	659
130	a 0.1 on4 of7.wav	1	734
131	a 0.1 on5 of7.wav	1	670
132	a 0.1 on6 of7.wav	1	496
133	a 0.1 on7 of7.wav	1	727
134	a 0.2 on1 of7r.wav	2	618
135	a 0.2 on2 of7.wav	2	570
136	a 0.2 on3 of7.wav	2	611
137	a 0.2 on4 of7.wav	2	777
138	a 0.2 on5 of7.wav	1	1037
139	a 0.2 on6 of7.wav	1	667
140	a 0.2 on7 of7.wav	1	699
141	a 0.04 on1 of7r.wav	1	758
142	a 0.04 on2 of7.wav	1	1382
143	a 0.04 on3 of7.wav	1	1219
144	a 0.04 on4 of7.wav	1	721
145	a 0.04 on5 of7.wav	2	673
146	a 0.04 on6 of7.wav	1	584
147	a 0.04 on7 of7.wav	1	747
148	a 0.06 on1 of7r.wav	2	486
149	a 0.06 on2 of7.wav	1	440
150	a 0.06 on3 of7.wav	1	1095
151	a 0.06 on4 of7.wav	1	1060
152	a 0.06 on5 of7.wav	1	1296
153	a 0.06 on6 of7.wav	1	1331
154	a 0.06 on7 of7.wav	1	547
155	a 0.08 on1 of7r.wav	2	577
156	a 0.08 on2 of7.wav	2	509
157	a 0.08 on3 of7.wav	2	528
158	a 0.08 on4 of7.wav	2	531
159	a 0.08 on5 of7.wav	1	1608
160	a 0.08 on6 of7.wav	1	711
161	a 0.08 on7 of7.wav	1	700
162	a 0.12 on1 of7r.wav	2	682
163	a 0.12 on2 of7.wav	2	3565
164	a 0.12 on3 of7.wav	2	700
165	a 0.12 on4 of7.wav	1	990
166	a 0.12 on5 of7.wav	1	829
167	a 0.12 on6 of7.wav	1	618
168	a 0.12 on7 of7.wav	2	800
169	a 0.14 on1 of7r.wav	2	1475
170	a 0.14 on2 of7.wav	1	336
171	a 0.14 on3 of7.wav	2	621
172	a 0.14 on4 of7.wav	1	616
173	a 0.14 on5 of7.wav	1	813
174	a 0.14 on6 of7.wav	1	803
175	a 0.14 on7 of7.wav	1	1229
176	a 0.16 on1 of7r.wav	2	612
177	a 0.16 on2 of7.wav	2	804
178	a 0.16 on3 of7.wav	2	1030
179	a 0.16 on4 of7.wav	1	1144
180	a 0.16 on5 of7.wav	2	541
181	a 0.16 on6 of7.wav	1	679
182	a 0.16 on7 of7.wav	1	560
183	a 0.18 on1 of7r.wav	2	649
184	a 0.18 on2 of7.wav	2	757
185	a 0.18 on3 of7.wav	2	1866
186	a 0.18 on4 of7.wav	1	704
187	a 0.18 on5 of7.wav	1	991
188	a 0.18 on6 of7.wav	1	685
189	a 0.18 on7 of7.wav	1	1465
190	i 0.1 on1 of7r.wav	1	878
191	i 0.1 on2 of7.wav	2	809
192	i 0.1 on3 of7.wav	1	965
193	i 0.1 on4 of7.wav	1	777
194	i 0.1 on5 of7.wav	1	647
195	i 0.1 on6 of7.wav	1	686
196	i 0.1 on7 of7.wav	1	647
197	i 0.2 on1 of7r.wav	2	861
198	i 0.2 on2 of7.wav	2	1278
199	i 0.2 on3 of7.wav	2	760
200	i 0.2 on4 of7.wav	2	568
201	i 0.2 on5 of7.wav	1	1089
202	i 0.2 on6 of7.wav	2	612
203	i 0.2 on7 of7.wav	1	917
204	i 0.04 on1 of7r.wav	1	508
205	i 0.04 on2 of7.wav	1	710
206	i 0.04 on3 of7.wav	1	835
207	i 0.04 on4 of7.wav	1	683
208	i 0.04 on5 of7.wav	1	1108
209	i 0.04 on6 of7.wav	1	951
210	i 0.04 on7 of7.wav	1	653
211	i 0.06 on1 of7r.wav	1	836
212	i 0.06 on2 of7.wav	1	908
213	i 0.06 on3 of7.wav	1	604
214	i 0.06 on4 of7.wav	1	552
215	i 0.06 on5 of7.wav	1	795
216	i 0.06 on6 of7.wav	2	615
217	i 0.06 on7 of7.wav	1	447
218	i 0.08 on1 of7r.wav	1	1440
219	i 0.08 on2 of7.wav	2	1049
220	i 0.08 on3 of7.wav	1	295
221	i 0.08 on4 of7.wav	2	556
222	i 0.08 on5 of7.wav	1	840
223	i 0.08 on6 of7.wav	1	740
224	i 0.08 on7 of7.wav	1	437
225	i 0.12 on1 of7r.wav	2	660
226	i 0.12 on2 of7.wav	2	709
227	i 0.12 on3 of7.wav	1	629
228	i 0.12 on4 of7.wav	1	805
229	i 0.12 on5 of7.wav	1	798
230	i 0.12 on6 of7.wav	1	623
231	i 0.12 on7 of7.wav	1	483
232	i 0.14 on1 of7r.wav	2	802
233	i 0.14 on2 of7.wav	1	667
234	i 0.14 on3 of7.wav	2	613
235	i 0.14 on4 of7.wav	2	747
236	i 0.14 on5 of7.wav	1	657
237	i 0.14 on6 of7.wav	1	524
238	i 0.14 on7 of7.wav	1	592
239	i 0.16 on1 of7r.wav	2	601
240	i 0.16 on2 of7.wav	2	842
241	i 0.16 on3 of7.wav	1	822
242	i 0.16 on4 of7.wav	1	1033
243	i 0.16 on5 of7.wav	1	513
244	i 0.16 on6 of7.wav	1	278
245	i 0.16 on7 of7.wav	1	750
246	i 0.18 on1 of7r.wav	2	654
247	i 0.18 on2 of7.wav	2	873
248	i 0.18 on3 of7.wav	2	775
249	i 0.18 on4 of7.wav	2	537
250	i 0.18 on5 of7.wav	1	613
251	i 0.18 on6 of7.wav	1	695
252	i 0.18 on7 of7.wav	1	790
253	a 0.1 on1 of7r.wav	2	525
254	a 0.1 on2 of7.wav	2	719
255	a 0.1 on3 of7.wav	1	777
256	a 0.1 on4 of7.wav	1	650
257	a 0.1 on5 of7.wav	1	745
258	a 0.1 on6 of7.wav	1	609
259	a 0.1 on7 of7.wav	1	571
260	a 0.2 on1 of7r.wav	2	1809
261	a 0.2 on2 of7.wav	2	696
262	a 0.2 on3 of7.wav	2	565
263	a 0.2 on4 of7.wav	2	750
264	a 0.2 on5 of7.wav	1	369
265	a 0.2 on6 of7.wav	1	720
266	a 0.2 on7 of7.wav	1	545
267	a 0.04 on1 of7r.wav	1	668
268	a 0.04 on2 of7.wav	1	1753
269	a 0.04 on3 of7.wav	1	703
270	a 0.04 on4 of7.wav	1	735
271	a 0.04 on5 of7.wav	1	667
272	a 0.04 on6 of7.wav	1	911
273	a 0.04 on7 of7.wav	1	607
274	a 0.06 on1 of7r.wav	1	639
275	a 0.06 on2 of7.wav	1	811
276	a 0.06 on3 of7.wav	1	466
277	a 0.06 on4 of7.wav	1	823
278	a 0.06 on5 of7.wav	1	600
279	a 0.06 on6 of7.wav	1	409
280	a 0.06 on7 of7.wav	1	877
281	a 0.08 on1 of7r.wav	1	835
282	a 0.08 on2 of7.wav	1	1515
283	a 0.08 on3 of7.wav	1	681
284	a 0.08 on4 of7.wav	1	1275
285	a 0.08 on5 of7.wav	1	471
286	a 0.08 on6 of7.wav	1	492
287	a 0.08 on7 of7.wav	1	950
288	a 0.12 on1 of7r.wav	1	437
289	a 0.12 on2 of7.wav	2	1648
290	a 0.12 on3 of7.wav	1	578
291	a 0.12 on4 of7.wav	1	846
292	a 0.12 on5 of7.wav	2	772
293	a 0.12 on6 of7.wav	1	742
294	a 0.12 on7 of7.wav	1	1194
295	a 0.14 on1 of7r.wav	2	622
296	a 0.14 on2 of7.wav	1	567
297	a 0.14 on3 of7.wav	2	714
298	a 0.14 on4 of7.wav	1	776
299	a 0.14 on5 of7.wav	1	459
300	a 0.14 on6 of7.wav	1	853
301	a 0.14 on7 of7.wav	1	516
302	a 0.16 on1 of7r.wav	2	373
303	a 0.16 on2 of7.wav	1	715
304	a 0.16 on3 of7.wav	1	488
305	a 0.16 on4 of7.wav	1	1113
306	a 0.16 on5 of7.wav	2	577
307	a 0.16 on6 of7.wav	1	605
308	a 0.16 on7 of7.wav	1	1123
309	a 0.18 on1 of7r.wav	2	488
310	a 0.18 on2 of7.wav	2	518
311	a 0.18 on3 of7.wav	2	887
312	a 0.18 on4 of7.wav	2	673
313	a 0.18 on5 of7.wav	1	824
314	a 0.18 on6 of7.wav	1	584
315	a 0.18 on7 of7.wav	1	679
316	i 0.1 on1 of7r.wav	2	1061
317	i 0.1 on2 of7.wav	2	565
318	i 0.1 on3 of7.wav	1	769
319	i 0.1 on4 of7.wav	1	953
320	i 0.1 on5 of7.wav	1	320
321	i 0.1 on6 of7.wav	1	591
322	i 0.1 on7 of7.wav	1	1220
323	i 0.2 on1 of7r.wav	2	642
324	i 0.2 on2 of7.wav	1	667
325	i 0.2 on3 of7.wav	2	917
326	i 0.2 on4 of7.wav	2	2670
327	i 0.2 on5 of7.wav	1	990
328	i 0.2 on6 of7.wav	1	1268
329	i 0.2 on7 of7.wav	1	619
330	i 0.04 on1 of7r.wav	1	963
331	i 0.04 on2 of7.wav	1	640
332	i 0.04 on3 of7.wav	1	1029
333	i 0.04 on4 of7.wav	1	633
334	i 0.04 on5 of7.wav	1	675
335	i 0.04 on6 of7.wav	1	729
336	i 0.04 on7 of7.wav	1	407
337	i 0.06 on1 of7r.wav	1	566
338	i 0.06 on2 of7.wav	2	447
339	i 0.06 on3 of7.wav	1	1140
340	i 0.06 on4 of7.wav	1	1327
341	i 0.06 on5 of7.wav	1	579
342	i 0.06 on6 of7.wav	1	547
343	i 0.06 on7 of7.wav	1	606
344	i 0.08 on1 of7r.wav	1	956
345	i 0.08 on2 of7.wav	1	847
346	i 0.08 on3 of7.wav	1	609
347	i 0.08 on4 of7.wav	1	699
348	i 0.08 on5 of7.wav	1	388
349	i 0.08 on6 of7.wav	2	414
350	i 0.08 on7 of7.wav	1	990
351	i 0.12 on1 of7r.wav	1	624
352	i 0.12 on2 of7.wav	1	610
353	i 0.12 on3 of7.wav	2	412
354	i 0.12 on4 of7.wav	2	572
355	i 0.12 on5 of7.wav	2	853
356	i 0.12 on6 of7.wav	1	531
357	i 0.12 on7 of7.wav	1	1064
358	i 0.14 on1 of7r.wav	2	927
359	i 0.14 on2 of7.wav	2	407
360	i 0.14 on3 of7.wav	2	666
361	i 0.14 on4 of7.wav	2	404
362	i 0.14 on5 of7.wav	1	565
363	i 0.14 on6 of7.wav	1	650
364	i 0.14 on7 of7.wav	1	710
365	i 0.16 on1 of7r.wav	1	1033
366	i 0.16 on2 of7.wav	2	950
367	i 0.16 on3 of7.wav	2	766
368	i 0.16 on4 of7.wav	2	833
369	i 0.16 on5 of7.wav	1	992
370	i 0.16 on6 of7.wav	1	747
371	i 0.16 on7 of7.wav	1	591
372	i 0.18 on1 of7r.wav	2	1241
373	i 0.18 on2 of7.wav	2	503
374	i 0.18 on3 of7.wav	2	806
375	i 0.18 on4 of7.wav	2	659
376	i 0.18 on5 of7.wav	1	636
377	i 0.18 on6 of7.wav	2	757
378	i 0.18 on7 of7.wav	1	551
379	a 0.1 on1 of7r.wav	2	581
380	a 0.1 on2 of7.wav	2	680
381	a 0.1 on3 of7.wav	1	440
382	a 0.1 on4 of7.wav	2	615
383	a 0.1 on5 of7.wav	2	589
384	a 0.1 on6 of7.wav	1	645
385	a 0.1 on7 of7.wav	2	463
386	a 0.2 on1 of7r.wav	2	585
387	a 0.2 on2 of7.wav	2	472
388	a 0.2 on3 of7.wav	2	706
389	a 0.2 on4 of7.wav	2	747
390	a 0.2 on5 of7.wav	1	942
391	a 0.2 on6 of7.wav	1	1282
392	a 0.2 on7 of7.wav	2	505
393	a 0.04 on1 of7r.wav	1	323
394	a 0.04 on2 of7.wav	2	616
395	a 0.04 on3 of7.wav	1	317
396	a 0.04 on4 of7.wav	1	722
397	a 0.04 on5 of7.wav	1	573
398	a 0.04 on6 of7.wav	1	844
399	a 0.04 on7 of7.wav	1	648
400	a 0.06 on1 of7r.wav	1	906
401	a 0.06 on2 of7.wav	2	690
402	a 0.06 on3 of7.wav	1	811
403	a 0.06 on4 of7.wav	1	361
404	a 0.06 on5 of7.wav	1	893
405	a 0.06 on6 of7.wav	1	1620
406	a 0.06 on7 of7.wav	1	254
407	a 0.08 on1 of7r.wav	1	224
408	a 0.08 on2 of7.wav	2	766
409	a 0.08 on3 of7.wav	1	1119
410	a 0.08 on4 of7.wav	1	622
411	a 0.08 on5 of7.wav	1	1230
412	a 0.08 on6 of7.wav	1	738
413	a 0.08 on7 of7.wav	1	458
414	a 0.12 on1 of7r.wav	1	488
415	a 0.12 on2 of7.wav	1	1280
416	a 0.12 on3 of7.wav	2	498
417	a 0.12 on4 of7.wav	1	637
418	a 0.12 on5 of7.wav	1	1598
419	a 0.12 on6 of7.wav	1	737
420	a 0.12 on7 of7.wav	1	1316
421	a 0.14 on1 of7r.wav	2	873
422	a 0.14 on2 of7.wav	2	922
423	a 0.14 on3 of7.wav	2	578
424	a 0.14 on4 of7.wav	1	798
425	a 0.14 on5 of7.wav	1	1668
426	a 0.14 on6 of7.wav	1	573
427	a 0.14 on7 of7.wav	1	552
428	a 0.16 on1 of7r.wav	1	624
429	a 0.16 on2 of7.wav	2	485
430	a 0.16 on3 of7.wav	2	1335
431	a 0.16 on4 of7.wav	2	710
432	a 0.16 on5 of7.wav	2	575
433	a 0.16 on6 of7.wav	1	774
434	a 0.16 on7 of7.wav	1	615
435	a 0.18 on1 of7r.wav	2	438
436	a 0.18 on2 of7.wav	2	645
437	a 0.18 on3 of7.wav	2	661
438	a 0.18 on4 of7.wav	2	552
439	a 0.18 on5 of7.wav	1	1229
440	a 0.18 on6 of7.wav	1	678
441	a 0.18 on7 of7.wav	1	1350
442	i 0.1 on1 of7r.wav	1	932
443	i 0.1 on2 of7.wav	1	469
444	i 0.1 on3 of7.wav	2	1881
445	i 0.1 on4 of7.wav	1	1324
446	i 0.1 on5 of7.wav	1	813
447	i 0.1 on6 of7.wav	1	526
448	i 0.1 on7 of7.wav	1	624
449	i 0.2 on1 of7r.wav	2	501
450	i 0.2 on2 of7.wav	2	763
451	i 0.2 on3 of7.wav	2	602
452	i 0.2 on4 of7.wav	1	1018
453	i 0.2 on5 of7.wav	2	671
454	i 0.2 on6 of7.wav	1	523
455	i 0.2 on7 of7.wav	1	1199
456	i 0.04 on1 of7r.wav	1	661
457	i 0.04 on2 of7.wav	1	710
458	i 0.04 on3 of7.wav	1	680
459	i 0.04 on4 of7.wav	1	693
460	i 0.04 on5 of7.wav	1	646
461	i 0.04 on6 of7.wav	1	955
462	i 0.04 on7 of7.wav	1	799
463	i 0.06 on1 of7r.wav	1	490
464	i 0.06 on2 of7.wav	1	700
465	i 0.06 on3 of7.wav	2	701
466	i 0.06 on4 of7.wav	1	896
467	i 0.06 on5 of7.wav	1	594
468	i 0.06 on6 of7.wav	1	804
469	i 0.06 on7 of7.wav	1	555
470	i 0.08 on1 of7r.wav	1	1567
471	i 0.08 on2 of7.wav	2	600
472	i 0.08 on3 of7.wav	1	326
473	i 0.08 on4 of7.wav	2	680
474	i 0.08 on5 of7.wav	1	570
475	i 0.08 on6 of7.wav	1	627
476	i 0.08 on7 of7.wav	1	549
477	i 0.12 on1 of7r.wav	2	1556
478	i 0.12 on2 of7.wav	2	808
479	i 0.12 on3 of7.wav	1	802
480	i 0.12 on4 of7.wav	1	793
481	i 0.12 on5 of7.wav	2	460
482	i 0.12 on6 of7.wav	1	632
483	i 0.12 on7 of7.wav	1	840
484	i 0.14 on1 of7r.wav	2	659
485	i 0.14 on2 of7.wav	1	534
486	i 0.14 on3 of7.wav	2	285
487	i 0.14 on4 of7.wav	2	1304
488	i 0.14 on5 of7.wav	1	1021
489	i 0.14 on6 of7.wav	1	922
490	i 0.14 on7 of7.wav	1	624
491	i 0.16 on1 of7r.wav	1	448
492	i 0.16 on2 of7.wav	2	678
493	i 0.16 on3 of7.wav	1	755
494	i 0.16 on4 of7.wav	2	754
495	i 0.16 on5 of7.wav	1	884
496	i 0.16 on6 of7.wav	1	563
497	i 0.16 on7 of7.wav	1	771
498	i 0.18 on1 of7r.wav	2	1314
499	i 0.18 on2 of7.wav	2	668
500	i 0.18 on3 of7.wav	2	703
501	i 0.18 on4 of7.wav	1	651
502	i 0.18 on5 of7.wav	1	856
503	i 0.18 on6 of7.wav	1	1141
504	i 0.18 on7 of7.wav	1	614
505	a 0.1 on1 of7r.wav	1	649
506	a 0.1 on2 of7.wav	1	1080
507	a 0.1 on3 of7.wav	2	454
508	a 0.1 on4 of7.wav	1	441
509	a 0.1 on5 of7.wav	2	1173
510	a 0.1 on6 of7.wav	1	1819
511	a 0.1 on7 of7.wav	1	642
512	a 0.2 on1 of7r.wav	2	777
513	a 0.2 on2 of7.wav	2	689
514	a 0.2 on3 of7.wav	2	468
515	a 0.2 on4 of7.wav	2	877
516	a 0.2 on5 of7.wav	1	635
517	a 0.2 on6 of7.wav	1	31
518	a 0.2 on7 of7.wav	1	774
519	a 0.04 on1 of7r.wav	2	768
520	a 0.04 on2 of7.wav	1	678
521	a 0.04 on3 of7.wav	1	1068
522	a 0.04 on4 of7.wav	1	1668
523	a 0.04 on5 of7.wav	2	876
524	a 0.04 on6 of7.wav	1	639
525	a 0.04 on7 of7.wav	2	666
526	a 0.06 on1 of7r.wav	1	490
527	a 0.06 on2 of7.wav	1	684
528	a 0.06 on3 of7.wav	1	1549
529	a 0.06 on4 of7.wav	1	595
530	a 0.06 on5 of7.wav	1	740
531	a 0.06 on6 of7.wav	1	777
532	a 0.06 on7 of7.wav	1	762
533	a 0.08 on1 of7r.wav	1	1059
534	a 0.08 on2 of7.wav	1	388
535	a 0.08 on3 of7.wav	2	767
536	a 0.08 on4 of7.wav	1	255
537	a 0.08 on5 of7.wav	1	967
538	a 0.08 on6 of7.wav	1	1424
539	a 0.08 on7 of7.wav	1	535
540	a 0.12 on1 of7r.wav	2	1505
541	a 0.12 on2 of7.wav	1	1098
542	a 0.12 on3 of7.wav	2	620
543	a 0.12 on4 of7.wav	1	623
544	a 0.12 on5 of7.wav	2	430
545	a 0.12 on6 of7.wav	2	566
546	a 0.12 on7 of7.wav	2	591
547	a 0.14 on1 of7r.wav	2	515
548	a 0.14 on2 of7.wav	2	593
549	a 0.14 on3 of7.wav	2	767
550	a 0.14 on4 of7.wav	2	776
551	a 0.14 on5 of7.wav	1	586
552	a 0.14 on6 of7.wav	1	605
553	a 0.14 on7 of7.wav	1	590
554	a 0.16 on1 of7r.wav	2	610
555	a 0.16 on2 of7.wav	2	688
556	a 0.16 on3 of7.wav	2	2010
557	a 0.16 on4 of7.wav	1	1100
558	a 0.16 on5 of7.wav	1	500
559	a 0.16 on6 of7.wav	1	500
560	a 0.16 on7 of7.wav	1	1103
561	a 0.18 on1 of7r.wav	2	929
562	a 0.18 on2 of7.wav	2	697
563	a 0.18 on3 of7.wav	2	858
564	a 0.18 on4 of7.wav	1	1179
565	a 0.18 on5 of7.wav	1	1537
566	a 0.18 on6 of7.wav	1	783
567	a 0.18 on7 of7.wav	1	456
568	i 0.1 on1 of7r.wav	1	453
569	i 0.1 on2 of7.wav	2	393
570	i 0.1 on3 of7.wav	2	477
571	i 0.1 on4 of7.wav	1	621
572	i 0.1 on5 of7.wav	1	604
573	i 0.1 on6 of7.wav	1	584
574	i 0.1 on7 of7.wav	1	519
575	i 0.2 on1 of7r.wav	2	1025
576	i 0.2 on2 of7.wav	2	593
577	i 0.2 on3 of7.wav	2	591
578	i 0.2 on4 of7.wav	2	1067
579	i 0.2 on5 of7.wav	2	658
580	i 0.2 on6 of7.wav	1	860
581	i 0.2 on7 of7.wav	1	703
582	i 0.04 on1 of7r.wav	1	464
583	i 0.04 on2 of7.wav	1	890
584	i 0.04 on3 of7.wav	1	312
585	i 0.04 on4 of7.wav	1	507
586	i 0.04 on5 of7.wav	1	621
587	i 0.04 on6 of7.wav	1	555
588	i 0.04 on7 of7.wav	1	2304
589	i 0.06 on1 of7r.wav	1	651
590	i 0.06 on2 of7.wav	1	727
591	i 0.06 on3 of7.wav	1	543
592	i 0.06 on4 of7.wav	1	966
593	i 0.06 on5 of7.wav	1	588
594	i 0.06 on6 of7.wav	1	508
595	i 0.06 on7 of7.wav	1	390
596	i 0.08 on1 of7r.wav	1	512
597	i 0.08 on2 of7.wav	1	450
598	i 0.08 on3 of7.wav	1	770
599	i 0.08 on4 of7.wav	2	660
600	i 0.08 on5 of7.wav	2	582
601	i 0.08 on6 of7.wav	1	630
602	i 0.08 on7 of7.wav	1	693
603	i 0.12 on1 of7r.wav	2	472
604	i 0.12 on2 of7.wav	2	670
605	i 0.12 on3 of7.wav	1	1367
606	i 0.12 on4 of7.wav	1	691
607	i 0.12 on5 of7.wav	1	799
608	i 0.12 on6 of7.wav	1	655
609	i 0.12 on7 of7.wav	1	562
610	i 0.14 on1 of7r.wav	2	899
611	i 0.14 on2 of7.wav	2	672
612	i 0.14 on3 of7.wav	2	858
613	i 0.14 on4 of7.wav	1	443
614	i 0.14 on5 of7.wav	1	569
615	i 0.14 on6 of7.wav	1	571
616	i 0.14 on7 of7.wav	1	634
617	i 0.16 on1 of7r.wav	1	1069
618	i 0.16 on2 of7.wav	2	745
619	i 0.16 on3 of7.wav	1	405
620	i 0.16 on4 of7.wav	2	530
621	i 0.16 on5 of7.wav	2	539
622	i 0.16 on6 of7.wav	1	582
623	i 0.16 on7 of7.wav	1	670
624	i 0.18 on1 of7r.wav	1	629
625	i 0.18 on2 of7.wav	2	761
626	i 0.18 on3 of7.wav	2	671
627	i 0.18 on4 of7.wav	1	726
628	i 0.18 on5 of7.wav	1	785
629	i 0.18 on6 of7.wav	1	585
630	i 0.18 on7 of7.wav	1	897
