# Supplementary material for: Effects of stimulus duration and vowel quality in cross-linguistic categorical perception of pitch directions
Source: PLoS One. 2017 Jul 3;12(7):e0180656. doi: 10.1371/journal.pone.0180656 (PMC5495489; doi:10.1371/journal.pone.0180656)
Supplement: S1 Table — (ZIP) [file pone.0180656.s001.zip › supporting information/Raw data/eprime_id_CHINESE/sub6idfalling.csv]

List2	stim1	Slide3.RESP	Slide3.RT
1	a 0.1 on1 of1.wav	1	770
2	a 0.1 on1 of2.wav	1	612
3	a 0.1 on1 of3.wav	2	1338
4	a 0.1 on1 of4.wav	1	689
5	a 0.1 on1 of5.wav	2	664
6	a 0.1 on1 of6.wav	2	770
7	a 0.1 on1 of7.wav	2	665
8	a 0.2 on1 of1.wav	1	858
9	a 0.2 on1 of2.wav	1	1046
10	a 0.2 on1 of3.wav	2	1203
11	a 0.2 on1 of4.wav	2	792
12	a 0.2 on1 of5.wav	2	700
13	a 0.2 on1 of6.wav	2	613
14	a 0.2 on1 of7.wav	2	804
15	a 0.04 on1 of1.wav	1	695
16	a 0.04 on1 of2.wav	1	565
17	a 0.04 on1 of3.wav	1	641
18	a 0.04 on1 of4.wav	1	690
19	a 0.04 on1 of5.wav	1	741
20	a 0.04 on1 of6.wav	2	1230
21	a 0.04 on1 of7.wav	2	849
22	a 0.06 on1 of1.wav	1	735
23	a 0.06 on1 of2.wav	1	616
24	a 0.06 on1 of3.wav	2	643
25	a 0.06 on1 of4.wav	1	607
26	a 0.06 on1 of5.wav	2	1403
27	a 0.06 on1 of6.wav	1	599
28	a 0.06 on1 of7.wav	2	642
29	a 0.08 on1 of1.wav	1	736
30	a 0.08 on1 of2.wav	1	795
31	a 0.08 on1 of3.wav	1	586
32	a 0.08 on1 of4.wav	2	1122
33	a 0.08 on1 of5.wav	2	794
34	a 0.08 on1 of6.wav	2	696
35	a 0.08 on1 of7.wav	2	920
36	a 0.12 on1 of1.wav	1	877
37	a 0.12 on1 of2.wav	1	550
38	a 0.12 on1 of3.wav	1	692
39	a 0.12 on1 of4.wav	2	924
40	a 0.12 on1 of5.wav	2	708
41	a 0.12 on1 of6.wav	2	582
42	a 0.12 on1 of7.wav	2	572
43	a 0.14 on1 of1.wav	1	909
44	a 0.14 on1 of2.wav	1	1092
45	a 0.14 on1 of3.wav	2	887
46	a 0.14 on1 of4.wav	2	644
47	a 0.14 on1 of5.wav	2	715
48	a 0.14 on1 of6.wav	2	762
49	a 0.14 on1 of7.wav	2	859
50	a 0.16 on1 of1.wav	1	1261
51	a 0.16 on1 of2.wav	1	635
52	a 0.16 on1 of3.wav	1	905
53	a 0.16 on1 of4.wav	2	506
54	a 0.16 on1 of5.wav	2	594
55	a 0.16 on1 of6.wav	2	705
56	a 0.16 on1 of7.wav	2	531
57	a 0.18 on1 of1.wav	1	733
58	a 0.18 on1 of2.wav	1	1475
59	a 0.18 on1 of3.wav	2	1219
60	a 0.18 on1 of4.wav	2	606
61	a 0.18 on1 of5.wav	2	688
62	a 0.18 on1 of6.wav	2	1331
63	a 0.18 on1 of7.wav	2	853
64	i 0.1 on1 of1.wav	1	733
65	i 0.1 on1 of2.wav	1	532
66	i 0.1 on1 of3.wav	1	729
67	i 0.1 on1 of4.wav	2	547
68	i 0.1 on1 of5.wav	2	649
69	i 0.1 on1 of6.wav	2	898
70	i 0.1 on1 of7.wav	1	808
71	i 0.2 on1 of1.wav	1	794
72	i 0.2 on1 of2.wav	1	1063
73	i 0.2 on1 of3.wav	2	1255
74	i 0.2 on1 of4.wav	2	782
75	i 0.2 on1 of5.wav	2	646
76	i 0.2 on1 of6.wav	2	588
77	i 0.2 on1 of7.wav	2	612
78	i 0.04 on1 of1.wav	2	782
79	i 0.04 on1 of2.wav	1	628
80	i 0.04 on1 of3.wav	1	581
81	i 0.04 on1 of4.wav	1	1397
82	i 0.04 on1 of5.wav	2	663
83	i 0.04 on1 of6.wav	2	490
84	i 0.04 on1 of7.wav	1	751
85	i 0.06 on1 of1.wav	1	798
86	i 0.06 on1 of2.wav	1	824
87	i 0.06 on1 of3.wav	1	1575
88	i 0.06 on1 of4.wav	1	988
89	i 0.06 on1 of5.wav	1	571
90	i 0.06 on1 of6.wav	1	550
91	i 0.06 on1 of7.wav	1	607
92	i 0.08 on1 of1.wav	1	667
93	i 0.08 on1 of2.wav	1	597
94	i 0.08 on1 of3.wav	1	1738
95	i 0.08 on1 of4.wav	1	757
96	i 0.08 on1 of5.wav	2	539
97	i 0.08 on1 of6.wav	1	748
98	i 0.08 on1 of7.wav	2	596
99	i 0.12 on1 of1.wav	1	976
100	i 0.12 on1 of2.wav	1	532
101	i 0.12 on1 of3.wav	1	802
102	i 0.12 on1 of4.wav	1	1030
103	i 0.12 on1 of5.wav	2	968
104	i 0.12 on1 of6.wav	2	568
105	i 0.12 on1 of7.wav	2	757
106	i 0.14 on1 of1.wav	1	940
107	i 0.14 on1 of2.wav	1	889
108	i 0.14 on1 of3.wav	2	1355
109	i 0.14 on1 of4.wav	2	533
110	i 0.14 on1 of5.wav	2	863
111	i 0.14 on1 of6.wav	2	610
112	i 0.14 on1 of7.wav	2	636
113	i 0.16 on1 of1.wav	1	586
114	i 0.16 on1 of2.wav	1	1015
115	i 0.16 on1 of3.wav	2	1322
116	i 0.16 on1 of4.wav	2	555
117	i 0.16 on1 of5.wav	2	791
118	i 0.16 on1 of6.wav	2	623
119	i 0.16 on1 of7.wav	2	1062
120	i 0.18 on1 of1.wav	1	609
121	i 0.18 on1 of2.wav	1	584
122	i 0.18 on1 of3.wav	1	813
123	i 0.18 on1 of4.wav	2	833
124	i 0.18 on1 of5.wav	2	547
125	i 0.18 on1 of6.wav	2	439
126	i 0.18 on1 of7.wav	2	696
127	a 0.1 on1 of1.wav	1	594
128	a 0.1 on1 of2.wav	1	1108
129	a 0.1 on1 of3.wav	2	820
130	a 0.1 on1 of4.wav	2	956
131	a 0.1 on1 of5.wav	2	473
132	a 0.1 on1 of6.wav	2	664
133	a 0.1 on1 of7.wav	2	516
134	a 0.2 on1 of1.wav	1	665
135	a 0.2 on1 of2.wav	1	571
136	a 0.2 on1 of3.wav	1	1488
137	a 0.2 on1 of4.wav	2	506
138	a 0.2 on1 of5.wav	2	618
139	a 0.2 on1 of6.wav	2	672
140	a 0.2 on1 of7.wav	2	685
141	a 0.04 on1 of1.wav	1	477
142	a 0.04 on1 of2.wav	1	659
143	a 0.04 on1 of3.wav	1	853
144	a 0.04 on1 of4.wav	1	614
145	a 0.04 on1 of5.wav	2	681
146	a 0.04 on1 of6.wav	1	678
147	a 0.04 on1 of7.wav	1	763
148	a 0.06 on1 of1.wav	1	710
149	a 0.06 on1 of2.wav	1	731
150	a 0.06 on1 of3.wav	1	707
151	a 0.06 on1 of4.wav	1	638
152	a 0.06 on1 of5.wav	2	837
153	a 0.06 on1 of6.wav	1	1384
154	a 0.06 on1 of7.wav	1	963
155	a 0.08 on1 of1.wav	1	1561
156	a 0.08 on1 of2.wav	1	605
157	a 0.08 on1 of3.wav	1	930
158	a 0.08 on1 of4.wav	1	918
159	a 0.08 on1 of5.wav	2	765
160	a 0.08 on1 of6.wav	2	1034
161	a 0.08 on1 of7.wav	2	896
162	a 0.12 on1 of1.wav	1	580
163	a 0.12 on1 of2.wav	1	739
164	a 0.12 on1 of3.wav	1	716
165	a 0.12 on1 of4.wav	2	666
166	a 0.12 on1 of5.wav	2	513
167	a 0.12 on1 of6.wav	2	602
168	a 0.12 on1 of7.wav	2	765
169	a 0.14 on1 of1.wav	1	665
170	a 0.14 on1 of2.wav	1	656
171	a 0.14 on1 of3.wav	1	749
172	a 0.14 on1 of4.wav	2	627
173	a 0.14 on1 of5.wav	2	758
174	a 0.14 on1 of6.wav	2	726
175	a 0.14 on1 of7.wav	2	724
176	a 0.16 on1 of1.wav	1	661
177	a 0.16 on1 of2.wav	1	965
178	a 0.16 on1 of3.wav	2	1065
179	a 0.16 on1 of4.wav	2	693
180	a 0.16 on1 of5.wav	2	567
181	a 0.16 on1 of6.wav	2	564
182	a 0.16 on1 of7.wav	2	1261
183	a 0.18 on1 of1.wav	1	611
184	a 0.18 on1 of2.wav	1	629
185	a 0.18 on1 of3.wav	1	703
186	a 0.18 on1 of4.wav	2	471
187	a 0.18 on1 of5.wav	2	723
188	a 0.18 on1 of6.wav	2	629
189	a 0.18 on1 of7.wav	2	752
190	i 0.1 on1 of1.wav	1	851
191	i 0.1 on1 of2.wav	1	551
192	i 0.1 on1 of3.wav	1	606
193	i 0.1 on1 of4.wav	1	486
194	i 0.1 on1 of5.wav	2	903
195	i 0.1 on1 of6.wav	2	698
196	i 0.1 on1 of7.wav	2	623
197	i 0.2 on1 of1.wav	1	822
198	i 0.2 on1 of2.wav	1	872
199	i 0.2 on1 of3.wav	1	1413
200	i 0.2 on1 of4.wav	2	690
201	i 0.2 on1 of5.wav	2	556
202	i 0.2 on1 of6.wav	2	591
203	i 0.2 on1 of7.wav	2	858
204	i 0.04 on1 of1.wav	1	1091
205	i 0.04 on1 of2.wav	1	894
206	i 0.04 on1 of3.wav	1	874
207	i 0.04 on1 of4.wav	1	580
208	i 0.04 on1 of5.wav	2	505
209	i 0.04 on1 of6.wav	1	627
210	i 0.04 on1 of7.wav	2	531
211	i 0.06 on1 of1.wav	1	618
212	i 0.06 on1 of2.wav	1	870
213	i 0.06 on1 of3.wav	1	556
214	i 0.06 on1 of4.wav	2	858
215	i 0.06 on1 of5.wav	1	1766
216	i 0.06 on1 of6.wav	1	593
217	i 0.06 on1 of7.wav	2	1022
218	i 0.08 on1 of1.wav	1	625
219	i 0.08 on1 of2.wav	1	643
220	i 0.08 on1 of3.wav	1	558
221	i 0.08 on1 of4.wav	2	931
222	i 0.08 on1 of5.wav	2	1215
223	i 0.08 on1 of6.wav	2	1301
224	i 0.08 on1 of7.wav	1	617
225	i 0.12 on1 of1.wav	1	592
226	i 0.12 on1 of2.wav	1	943
227	i 0.12 on1 of3.wav	2	891
228	i 0.12 on1 of4.wav	1	486
229	i 0.12 on1 of5.wav	2	477
230	i 0.12 on1 of6.wav	2	566
231	i 0.12 on1 of7.wav	2	660
232	i 0.14 on1 of1.wav	1	673
233	i 0.14 on1 of2.wav	1	787
234	i 0.14 on1 of3.wav	1	697
235	i 0.14 on1 of4.wav	1	1435
236	i 0.14 on1 of5.wav	2	717
237	i 0.14 on1 of6.wav	2	527
238	i 0.14 on1 of7.wav	2	503
239	i 0.16 on1 of1.wav	1	584
240	i 0.16 on1 of2.wav	1	992
241	i 0.16 on1 of3.wav	2	1388
242	i 0.16 on1 of4.wav	2	1323
243	i 0.16 on1 of5.wav	2	586
244	i 0.16 on1 of6.wav	2	478
245	i 0.16 on1 of7.wav	2	515
246	i 0.18 on1 of1.wav	1	517
247	i 0.18 on1 of2.wav	1	877
248	i 0.18 on1 of3.wav	1	1014
249	i 0.18 on1 of4.wav	2	979
250	i 0.18 on1 of5.wav	2	683
251	i 0.18 on1 of6.wav	2	633
252	i 0.18 on1 of7.wav	2	950
253	a 0.1 on1 of1.wav	1	1848
254	a 0.1 on1 of2.wav	1	598
255	a 0.1 on1 of3.wav	1	1074
256	a 0.1 on1 of4.wav	1	573
257	a 0.1 on1 of5.wav	2	499
258	a 0.1 on1 of6.wav	2	746
259	a 0.1 on1 of7.wav	2	776
260	a 0.2 on1 of1.wav	1	746
261	a 0.2 on1 of2.wav	1	623
262	a 0.2 on1 of3.wav	2	1509
263	a 0.2 on1 of4.wav	2	930
264	a 0.2 on1 of5.wav	2	597
265	a 0.2 on1 of6.wav	2	562
266	a 0.2 on1 of7.wav	2	796
267	a 0.04 on1 of1.wav	1	707
268	a 0.04 on1 of2.wav	1	628
269	a 0.04 on1 of3.wav	1	543
270	a 0.04 on1 of4.wav	1	781
271	a 0.04 on1 of5.wav	1	653
272	a 0.04 on1 of6.wav	1	1268
273	a 0.04 on1 of7.wav	1	673
274	a 0.06 on1 of1.wav	1	1029
275	a 0.06 on1 of2.wav	1	537
276	a 0.06 on1 of3.wav	1	444
277	a 0.06 on1 of4.wav	1	590
278	a 0.06 on1 of5.wav	2	975
279	a 0.06 on1 of6.wav	1	787
280	a 0.06 on1 of7.wav	1	681
281	a 0.08 on1 of1.wav	1	749
282	a 0.08 on1 of2.wav	1	832
283	a 0.08 on1 of3.wav	1	719
284	a 0.08 on1 of4.wav	1	807
285	a 0.08 on1 of5.wav	2	799
286	a 0.08 on1 of6.wav	2	587
287	a 0.08 on1 of7.wav	2	744
288	a 0.12 on1 of1.wav	1	573
289	a 0.12 on1 of2.wav	1	653
290	a 0.12 on1 of3.wav	1	493
291	a 0.12 on1 of4.wav	2	900
292	a 0.12 on1 of5.wav	2	702
293	a 0.12 on1 of6.wav	2	765
294	a 0.12 on1 of7.wav	2	980
295	a 0.14 on1 of1.wav	1	990
296	a 0.14 on1 of2.wav	1	636
297	a 0.14 on1 of3.wav	1	730
298	a 0.14 on1 of4.wav	2	797
299	a 0.14 on1 of5.wav	2	670
300	a 0.14 on1 of6.wav	2	747
301	a 0.14 on1 of7.wav	2	745
302	a 0.16 on1 of1.wav	1	605
303	a 0.16 on1 of2.wav	1	1047
304	a 0.16 on1 of3.wav	2	2861
305	a 0.16 on1 of4.wav	2	799
306	a 0.16 on1 of5.wav	2	456
307	a 0.16 on1 of6.wav	2	556
308	a 0.16 on1 of7.wav	2	575
309	a 0.18 on1 of1.wav	1	598
310	a 0.18 on1 of2.wav	2	1285
311	a 0.18 on1 of3.wav	2	1681
312	a 0.18 on1 of4.wav	2	549
313	a 0.18 on1 of5.wav	2	582
314	a 0.18 on1 of6.wav	2	521
315	a 0.18 on1 of7.wav	2	1145
316	i 0.1 on1 of1.wav	1	700
317	i 0.1 on1 of2.wav	1	583
318	i 0.1 on1 of3.wav	2	668
319	i 0.1 on1 of4.wav	1	716
320	i 0.1 on1 of5.wav	2	564
321	i 0.1 on1 of6.wav	2	837
322	i 0.1 on1 of7.wav	2	717
323	i 0.2 on1 of1.wav	1	817
324	i 0.2 on1 of2.wav	1	693
325	i 0.2 on1 of3.wav	2	976
326	i 0.2 on1 of4.wav	2	1116
327	i 0.2 on1 of5.wav	2	690
328	i 0.2 on1 of6.wav	2	569
329	i 0.2 on1 of7.wav	2	927
330	i 0.04 on1 of1.wav	2	899
331	i 0.04 on1 of2.wav	2	718
332	i 0.04 on1 of3.wav	1	1044
333	i 0.04 on1 of4.wav	1	522
334	i 0.04 on1 of5.wav	1	620
335	i 0.04 on1 of6.wav	2	2513
336	i 0.04 on1 of7.wav	1	949
337	i 0.06 on1 of1.wav	1	688
338	i 0.06 on1 of2.wav	2	480
339	i 0.06 on1 of3.wav	1	677
340	i 0.06 on1 of4.wav	1	2087
341	i 0.06 on1 of5.wav	1	821
342	i 0.06 on1 of6.wav	1	540
343	i 0.06 on1 of7.wav	1	674
344	i 0.08 on1 of1.wav	1	616
345	i 0.08 on1 of2.wav	1	563
346	i 0.08 on1 of3.wav	1	716
347	i 0.08 on1 of4.wav	2	792
348	i 0.08 on1 of5.wav	1	626
349	i 0.08 on1 of6.wav	1	682
350	i 0.08 on1 of7.wav	2	475
351	i 0.12 on1 of1.wav	1	572
352	i 0.12 on1 of2.wav	1	684
353	i 0.12 on1 of3.wav	1	774
354	i 0.12 on1 of4.wav	2	699
355	i 0.12 on1 of5.wav	2	1501
356	i 0.12 on1 of6.wav	2	590
357	i 0.12 on1 of7.wav	2	441
358	i 0.14 on1 of1.wav	1	844
359	i 0.14 on1 of2.wav	1	577
360	i 0.14 on1 of3.wav	1	777
361	i 0.14 on1 of4.wav	2	683
362	i 0.14 on1 of5.wav	1	832
363	i 0.14 on1 of6.wav	2	680
364	i 0.14 on1 of7.wav	2	540
365	i 0.16 on1 of1.wav	1	756
366	i 0.16 on1 of2.wav	1	852
367	i 0.16 on1 of3.wav	2	1270
368	i 0.16 on1 of4.wav	2	833
369	i 0.16 on1 of5.wav	2	558
370	i 0.16 on1 of6.wav	2	797
371	i 0.16 on1 of7.wav	2	1419
372	i 0.18 on1 of1.wav	1	623
373	i 0.18 on1 of2.wav	1	837
374	i 0.18 on1 of3.wav	2	728
375	i 0.18 on1 of4.wav	2	563
376	i 0.18 on1 of5.wav	2	718
377	i 0.18 on1 of6.wav	2	588
378	i 0.18 on1 of7.wav	2	518
379	a 0.1 on1 of1.wav	1	757
380	a 0.1 on1 of2.wav	1	1310
381	a 0.1 on1 of3.wav	1	1059
382	a 0.1 on1 of4.wav	2	1431
383	a 0.1 on1 of5.wav	2	647
384	a 0.1 on1 of6.wav	2	485
385	a 0.1 on1 of7.wav	2	764
386	a 0.2 on1 of1.wav	1	593
387	a 0.2 on1 of2.wav	1	1027
388	a 0.2 on1 of3.wav	1	1192
389	a 0.2 on1 of4.wav	2	1028
390	a 0.2 on1 of5.wav	2	614
391	a 0.2 on1 of6.wav	2	465
392	a 0.2 on1 of7.wav	2	607
393	a 0.04 on1 of1.wav	1	615
394	a 0.04 on1 of2.wav	1	684
395	a 0.04 on1 of3.wav	1	1152
396	a 0.04 on1 of4.wav	1	634
397	a 0.04 on1 of5.wav	1	742
398	a 0.04 on1 of6.wav	1	863
399	a 0.04 on1 of7.wav	1	633
400	a 0.06 on1 of1.wav	1	923
401	a 0.06 on1 of2.wav	1	764
402	a 0.06 on1 of3.wav	1	651
403	a 0.06 on1 of4.wav	1	700
404	a 0.06 on1 of5.wav	2	902
405	a 0.06 on1 of6.wav	1	828
406	a 0.06 on1 of7.wav	1	418
407	a 0.08 on1 of1.wav	1	561
408	a 0.08 on1 of2.wav	1	504
409	a 0.08 on1 of3.wav	1	964
410	a 0.08 on1 of4.wav	2	1323
411	a 0.08 on1 of5.wav	1	609
412	a 0.08 on1 of6.wav	2	858
413	a 0.08 on1 of7.wav	2	526
414	a 0.12 on1 of1.wav	1	588
415	a 0.12 on1 of2.wav	1	1410
416	a 0.12 on1 of3.wav	2	1003
417	a 0.12 on1 of4.wav	2	1903
418	a 0.12 on1 of5.wav	2	1232
419	a 0.12 on1 of6.wav	2	1139
420	a 0.12 on1 of7.wav	2	469
421	a 0.14 on1 of1.wav	1	531
422	a 0.14 on1 of2.wav	1	772
423	a 0.14 on1 of3.wav	2	1333
424	a 0.14 on1 of4.wav	2	1450
425	a 0.14 on1 of5.wav	2	641
426	a 0.14 on1 of6.wav	2	691
427	a 0.14 on1 of7.wav	2	561
428	a 0.16 on1 of1.wav	1	696
429	a 0.16 on1 of2.wav	1	608
430	a 0.16 on1 of3.wav	1	779
431	a 0.16 on1 of4.wav	2	559
432	a 0.16 on1 of5.wav	2	656
433	a 0.16 on1 of6.wav	2	531
434	a 0.16 on1 of7.wav	2	584
435	a 0.18 on1 of1.wav	1	859
436	a 0.18 on1 of2.wav	1	1041
437	a 0.18 on1 of3.wav	2	1191
438	a 0.18 on1 of4.wav	2	594
439	a 0.18 on1 of5.wav	2	790
440	a 0.18 on1 of6.wav	2	493
441	a 0.18 on1 of7.wav	2	469
442	i 0.1 on1 of1.wav	1	597
443	i 0.1 on1 of2.wav	1	1221
444	i 0.1 on1 of3.wav	1	650
445	i 0.1 on1 of4.wav	1	528
446	i 0.1 on1 of5.wav	2	508
447	i 0.1 on1 of6.wav	2	842
448	i 0.1 on1 of7.wav	2	662
449	i 0.2 on1 of1.wav	1	618
450	i 0.2 on1 of2.wav	1	822
451	i 0.2 on1 of3.wav	2	1216
452	i 0.2 on1 of4.wav	2	1385
453	i 0.2 on1 of5.wav	2	521
454	i 0.2 on1 of6.wav	2	535
455	i 0.2 on1 of7.wav	2	538
456	i 0.04 on1 of1.wav	2	1033
457	i 0.04 on1 of2.wav	1	598
458	i 0.04 on1 of3.wav	2	559
459	i 0.04 on1 of4.wav	1	840
460	i 0.04 on1 of5.wav	2	571
461	i 0.04 on1 of6.wav	1	771
462	i 0.04 on1 of7.wav	2	489
463	i 0.06 on1 of1.wav	1	676
464	i 0.06 on1 of2.wav	1	661
465	i 0.06 on1 of3.wav	1	652
466	i 0.06 on1 of4.wav	1	753
467	i 0.06 on1 of5.wav	1	1019
468	i 0.06 on1 of6.wav	1	629
469	i 0.06 on1 of7.wav	2	1152
470	i 0.08 on1 of1.wav	1	501
471	i 0.08 on1 of2.wav	1	700
472	i 0.08 on1 of3.wav	1	1259
473	i 0.08 on1 of4.wav	1	835
474	i 0.08 on1 of5.wav	1	727
475	i 0.08 on1 of6.wav	1	671
476	i 0.08 on1 of7.wav	1	717
477	i 0.12 on1 of1.wav	1	781
478	i 0.12 on1 of2.wav	1	1389
479	i 0.12 on1 of3.wav	2	2483
480	i 0.12 on1 of4.wav	1	902
481	i 0.12 on1 of5.wav	2	605
482	i 0.12 on1 of6.wav	2	999
483	i 0.12 on1 of7.wav	2	736
484	i 0.14 on1 of1.wav	1	648
485	i 0.14 on1 of2.wav	1	710
486	i 0.14 on1 of3.wav	1	753
487	i 0.14 on1 of4.wav	1	800
488	i 0.14 on1 of5.wav	2	596
489	i 0.14 on1 of6.wav	2	494
490	i 0.14 on1 of7.wav	2	884
491	i 0.16 on1 of1.wav	1	667
492	i 0.16 on1 of2.wav	1	890
493	i 0.16 on1 of3.wav	2	2653
494	i 0.16 on1 of4.wav	2	1096
495	i 0.16 on1 of5.wav	2	882
496	i 0.16 on1 of6.wav	2	820
497	i 0.16 on1 of7.wav	2	554
498	i 0.18 on1 of1.wav	1	1613
499	i 0.18 on1 of2.wav	1	1204
500	i 0.18 on1 of3.wav	1	1153
501	i 0.18 on1 of4.wav	2	703
502	i 0.18 on1 of5.wav	2	773
503	i 0.18 on1 of6.wav	2	851
504	i 0.18 on1 of7.wav	2	604
505	a 0.1 on1 of1.wav	1	596
506	a 0.1 on1 of2.wav	1	563
507	a 0.1 on1 of3.wav	2	813
508	a 0.1 on1 of4.wav	2	467
509	a 0.1 on1 of5.wav	2	608
510	a 0.1 on1 of6.wav	2	986
511	a 0.1 on1 of7.wav	2	717
512	a 0.2 on1 of1.wav	1	777
513	a 0.2 on1 of2.wav	1	767
514	a 0.2 on1 of3.wav	2	2320
515	a 0.2 on1 of4.wav	2	865
516	a 0.2 on1 of5.wav	2	477
517	a 0.2 on1 of6.wav	2	819
518	a 0.2 on1 of7.wav	2	593
519	a 0.04 on1 of1.wav	1	733
520	a 0.04 on1 of2.wav	1	630
521	a 0.04 on1 of3.wav	1	1135
522	a 0.04 on1 of4.wav	1	616
523	a 0.04 on1 of5.wav	2	1312
524	a 0.04 on1 of6.wav	1	720
525	a 0.04 on1 of7.wav	2	1322
526	a 0.06 on1 of1.wav	1	661
527	a 0.06 on1 of2.wav	1	723
528	a 0.06 on1 of3.wav	1	810
529	a 0.06 on1 of4.wav	1	746
530	a 0.06 on1 of5.wav	2	961
531	a 0.06 on1 of6.wav	1	1566
532	a 0.06 on1 of7.wav	2	774
533	a 0.08 on1 of1.wav	1	903
534	a 0.08 on1 of2.wav	1	658
535	a 0.08 on1 of3.wav	1	594
536	a 0.08 on1 of4.wav	1	581
537	a 0.08 on1 of5.wav	2	695
538	a 0.08 on1 of6.wav	2	1738
539	a 0.08 on1 of7.wav	2	841
540	a 0.12 on1 of1.wav	1	646
541	a 0.12 on1 of2.wav	1	858
542	a 0.12 on1 of3.wav	2	618
543	a 0.12 on1 of4.wav	2	573
544	a 0.12 on1 of5.wav	2	1270
545	a 0.12 on1 of6.wav	2	597
546	a 0.12 on1 of7.wav	2	677
547	a 0.14 on1 of1.wav	1	1240
548	a 0.14 on1 of2.wav	1	595
549	a 0.14 on1 of3.wav	2	691
550	a 0.14 on1 of4.wav	2	544
551	a 0.14 on1 of5.wav	2	524
552	a 0.14 on1 of6.wav	2	415
553	a 0.14 on1 of7.wav	2	486
554	a 0.16 on1 of1.wav	1	522
555	a 0.16 on1 of2.wav	1	551
556	a 0.16 on1 of3.wav	1	719
557	a 0.16 on1 of4.wav	2	1066
558	a 0.16 on1 of5.wav	2	659
559	a 0.16 on1 of6.wav	2	601
560	a 0.16 on1 of7.wav	2	740
561	a 0.18 on1 of1.wav	1	547
562	a 0.18 on1 of2.wav	1	888
563	a 0.18 on1 of3.wav	1	1088
564	a 0.18 on1 of4.wav	2	674
565	a 0.18 on1 of5.wav	2	563
566	a 0.18 on1 of6.wav	2	628
567	a 0.18 on1 of7.wav	2	601
568	i 0.1 on1 of1.wav	1	729
569	i 0.1 on1 of2.wav	1	1182
570	i 0.1 on1 of3.wav	1	1320
571	i 0.1 on1 of4.wav	2	416
572	i 0.1 on1 of5.wav	2	720
573	i 0.1 on1 of6.wav	2	605
574	i 0.1 on1 of7.wav	2	808
575	i 0.2 on1 of1.wav	1	549
576	i 0.2 on1 of2.wav	1	629
577	i 0.2 on1 of3.wav	2	1509
578	i 0.2 on1 of4.wav	2	754
579	i 0.2 on1 of5.wav	2	628
580	i 0.2 on1 of6.wav	2	535
581	i 0.2 on1 of7.wav	2	583
582	i 0.04 on1 of1.wav	1	708
583	i 0.04 on1 of2.wav	2	376
584	i 0.04 on1 of3.wav	1	611
585	i 0.04 on1 of4.wav	2	566
586	i 0.04 on1 of5.wav	2	563
587	i 0.04 on1 of6.wav	2	686
588	i 0.04 on1 of7.wav	1	807
589	i 0.06 on1 of1.wav	1	725
590	i 0.06 on1 of2.wav	1	737
591	i 0.06 on1 of3.wav	1	1101
592	i 0.06 on1 of4.wav	1	780
593	i 0.06 on1 of5.wav	1	588
594	i 0.06 on1 of6.wav	1	1001
595	i 0.06 on1 of7.wav	2	632
596	i 0.08 on1 of1.wav	1	585
597	i 0.08 on1 of2.wav	1	596
598	i 0.08 on1 of3.wav	1	690
599	i 0.08 on1 of4.wav	2	1240
600	i 0.08 on1 of5.wav	1	857
601	i 0.08 on1 of6.wav	2	644
602	i 0.08 on1 of7.wav	1	633
603	i 0.12 on1 of1.wav	1	577
604	i 0.12 on1 of2.wav	1	1544
605	i 0.12 on1 of3.wav	1	762
606	i 0.12 on1 of4.wav	2	1473
607	i 0.12 on1 of5.wav	2	538
608	i 0.12 on1 of6.wav	2	462
609	i 0.12 on1 of7.wav	2	747
610	i 0.14 on1 of1.wav	1	855
611	i 0.14 on1 of2.wav	1	939
612	i 0.14 on1 of3.wav	1	509
613	i 0.14 on1 of4.wav	2	1016
614	i 0.14 on1 of5.wav	1	1816
615	i 0.14 on1 of6.wav	2	600
616	i 0.14 on1 of7.wav	2	740
617	i 0.16 on1 of1.wav	1	500
618	i 0.16 on1 of2.wav	1	667
619	i 0.16 on1 of3.wav	2	1151
620	i 0.16 on1 of4.wav	2	663
621	i 0.16 on1 of5.wav	2	682
622	i 0.16 on1 of6.wav	2	800
623	i 0.16 on1 of7.wav	2	520
624	i 0.18 on1 of1.wav	1	640
625	i 0.18 on1 of2.wav	1	753
626	i 0.18 on1 of3.wav	1	845
627	i 0.18 on1 of4.wav	2	901
628	i 0.18 on1 of5.wav	2	645
629	i 0.18 on1 of6.wav	2	731
630	i 0.18 on1 of7.wav	2	676
