# Supplementary material for: Effects of stimulus duration and vowel quality in cross-linguistic categorical perception of pitch directions
Source: PLoS One. 2017 Jul 3;12(7):e0180656. doi: 10.1371/journal.pone.0180656 (PMC5495489; doi:10.1371/journal.pone.0180656)
Supplement: S1 Table — (ZIP) [file pone.0180656.s001.zip › supporting information/Raw data/eprime_id_CHINESE/sub6idrising.csv]

List2	stim1	Slide3.RESP	Slide3.RT
1	a 0.1 on1 of7r.wav	2	678
2	a 0.1 on2 of7.wav	2	538
3	a 0.1 on3 of7.wav	2	803
4	a 0.1 on4 of7.wav	2	689
5	a 0.1 on5 of7.wav	2	1461
6	a 0.1 on6 of7.wav	1	613
7	a 0.1 on7 of7.wav	1	646
8	a 0.2 on1 of7r.wav	2	555
9	a 0.2 on2 of7.wav	2	464
10	a 0.2 on3 of7.wav	2	409
11	a 0.2 on4 of7.wav	2	859
12	a 0.2 on5 of7.wav	1	775
13	a 0.2 on6 of7.wav	1	801
14	a 0.2 on7 of7.wav	1	630
15	a 0.04 on1 of7r.wav	1	1050
16	a 0.04 on2 of7.wav	1	826
17	a 0.04 on3 of7.wav	1	783
18	a 0.04 on4 of7.wav	1	519
19	a 0.04 on5 of7.wav	1	705
20	a 0.04 on6 of7.wav	1	617
21	a 0.04 on7 of7.wav	1	492
22	a 0.06 on1 of7r.wav	1	711
23	a 0.06 on2 of7.wav	2	959
24	a 0.06 on3 of7.wav	1	798
25	a 0.06 on4 of7.wav	1	1280
26	a 0.06 on5 of7.wav	1	1404
27	a 0.06 on6 of7.wav	1	550
28	a 0.06 on7 of7.wav	1	1201
29	a 0.08 on1 of7r.wav	2	447
30	a 0.08 on2 of7.wav	2	666
31	a 0.08 on3 of7.wav	2	941
32	a 0.08 on4 of7.wav	2	597
33	a 0.08 on5 of7.wav	1	719
34	a 0.08 on6 of7.wav	1	917
35	a 0.08 on7 of7.wav	1	627
36	a 0.12 on1 of7r.wav	2	711
37	a 0.12 on2 of7.wav	2	1125
38	a 0.12 on3 of7.wav	1	846
39	a 0.12 on4 of7.wav	2	1050
40	a 0.12 on5 of7.wav	2	844
41	a 0.12 on6 of7.wav	1	470
42	a 0.12 on7 of7.wav	1	821
43	a 0.14 on1 of7r.wav	2	698
44	a 0.14 on2 of7.wav	2	660
45	a 0.14 on3 of7.wav	2	996
46	a 0.14 on4 of7.wav	2	708
47	a 0.14 on5 of7.wav	1	707
48	a 0.14 on6 of7.wav	1	631
49	a 0.14 on7 of7.wav	1	607
50	a 0.16 on1 of7r.wav	2	1006
51	a 0.16 on2 of7.wav	2	582
52	a 0.16 on3 of7.wav	2	696
53	a 0.16 on4 of7.wav	2	916
54	a 0.16 on5 of7.wav	1	919
55	a 0.16 on6 of7.wav	1	597
56	a 0.16 on7 of7.wav	1	697
57	a 0.18 on1 of7r.wav	2	781
58	a 0.18 on2 of7.wav	2	658
59	a 0.18 on3 of7.wav	2	826
60	a 0.18 on4 of7.wav	2	1278
61	a 0.18 on5 of7.wav	1	672
62	a 0.18 on6 of7.wav	1	437
63	a 0.18 on7 of7.wav	1	673
64	i 0.1 on1 of7r.wav	2	545
65	i 0.1 on2 of7.wav	2	533
66	i 0.1 on3 of7.wav	2	460
67	i 0.1 on4 of7.wav	2	646
68	i 0.1 on5 of7.wav	1	634
69	i 0.1 on6 of7.wav	1	858
70	i 0.1 on7 of7.wav	1	604
71	i 0.2 on1 of7r.wav	2	610
72	i 0.2 on2 of7.wav	2	485
73	i 0.2 on3 of7.wav	2	483
74	i 0.2 on4 of7.wav	2	687
75	i 0.2 on5 of7.wav	1	968
76	i 0.2 on6 of7.wav	1	584
77	i 0.2 on7 of7.wav	1	1071
78	i 0.04 on1 of7r.wav	1	595
79	i 0.04 on2 of7.wav	1	393
80	i 0.04 on3 of7.wav	1	753
81	i 0.04 on4 of7.wav	1	465
82	i 0.04 on5 of7.wav	1	528
83	i 0.04 on6 of7.wav	1	624
84	i 0.04 on7 of7.wav	1	761
85	i 0.06 on1 of7r.wav	1	680
86	i 0.06 on2 of7.wav	1	745
87	i 0.06 on3 of7.wav	1	566
88	i 0.06 on4 of7.wav	1	578
89	i 0.06 on5 of7.wav	1	577
90	i 0.06 on6 of7.wav	1	707
91	i 0.06 on7 of7.wav	1	630
92	i 0.08 on1 of7r.wav	1	1023
93	i 0.08 on2 of7.wav	2	1126
94	i 0.08 on3 of7.wav	1	593
95	i 0.08 on4 of7.wav	2	468
96	i 0.08 on5 of7.wav	1	690
97	i 0.08 on6 of7.wav	1	638
98	i 0.08 on7 of7.wav	1	601
99	i 0.12 on1 of7r.wav	2	706
100	i 0.12 on2 of7.wav	2	679
101	i 0.12 on3 of7.wav	2	767
102	i 0.12 on4 of7.wav	2	555
103	i 0.12 on5 of7.wav	1	600
104	i 0.12 on6 of7.wav	1	578
105	i 0.12 on7 of7.wav	1	905
106	i 0.14 on1 of7r.wav	2	621
107	i 0.14 on2 of7.wav	2	605
108	i 0.14 on3 of7.wav	2	877
109	i 0.14 on4 of7.wav	1	775
110	i 0.14 on5 of7.wav	1	519
111	i 0.14 on6 of7.wav	1	646
112	i 0.14 on7 of7.wav	1	688
113	i 0.16 on1 of7r.wav	2	512
114	i 0.16 on2 of7.wav	2	555
115	i 0.16 on3 of7.wav	2	1181
116	i 0.16 on4 of7.wav	1	1425
117	i 0.16 on5 of7.wav	1	661
118	i 0.16 on6 of7.wav	1	753
119	i 0.16 on7 of7.wav	1	530
120	i 0.18 on1 of7r.wav	2	480
121	i 0.18 on2 of7.wav	2	529
122	i 0.18 on3 of7.wav	2	616
123	i 0.18 on4 of7.wav	2	648
124	i 0.18 on5 of7.wav	1	696
125	i 0.18 on6 of7.wav	1	949
126	i 0.18 on7 of7.wav	1	491
127	a 0.1 on1 of7r.wav	2	509
128	a 0.1 on2 of7.wav	2	962
129	a 0.1 on3 of7.wav	2	645
130	a 0.1 on4 of7.wav	2	663
131	a 0.1 on5 of7.wav	1	1119
132	a 0.1 on6 of7.wav	1	542
133	a 0.1 on7 of7.wav	1	1108
134	a 0.2 on1 of7r.wav	2	484
135	a 0.2 on2 of7.wav	2	608
136	a 0.2 on3 of7.wav	2	460
137	a 0.2 on4 of7.wav	2	800
138	a 0.2 on5 of7.wav	2	1135
139	a 0.2 on6 of7.wav	1	594
140	a 0.2 on7 of7.wav	1	698
141	a 0.04 on1 of7r.wav	1	749
142	a 0.04 on2 of7.wav	1	760
143	a 0.04 on3 of7.wav	1	834
144	a 0.04 on4 of7.wav	1	518
145	a 0.04 on5 of7.wav	1	651
146	a 0.04 on6 of7.wav	1	528
147	a 0.04 on7 of7.wav	1	629
148	a 0.06 on1 of7r.wav	1	1066
149	a 0.06 on2 of7.wav	2	438
150	a 0.06 on3 of7.wav	2	880
151	a 0.06 on4 of7.wav	1	637
152	a 0.06 on5 of7.wav	1	1681
153	a 0.06 on6 of7.wav	1	572
154	a 0.06 on7 of7.wav	1	1571
155	a 0.08 on1 of7r.wav	1	694
156	a 0.08 on2 of7.wav	2	827
157	a 0.08 on3 of7.wav	1	1201
158	a 0.08 on4 of7.wav	1	634
159	a 0.08 on5 of7.wav	1	416
160	a 0.08 on6 of7.wav	1	508
161	a 0.08 on7 of7.wav	1	677
162	a 0.12 on1 of7r.wav	2	650
163	a 0.12 on2 of7.wav	2	664
164	a 0.12 on3 of7.wav	2	487
165	a 0.12 on4 of7.wav	2	1194
166	a 0.12 on5 of7.wav	1	477
167	a 0.12 on6 of7.wav	1	591
168	a 0.12 on7 of7.wav	1	556
169	a 0.14 on1 of7r.wav	2	570
170	a 0.14 on2 of7.wav	2	585
171	a 0.14 on3 of7.wav	2	552
172	a 0.14 on4 of7.wav	1	1378
173	a 0.14 on5 of7.wav	1	504
174	a 0.14 on6 of7.wav	1	541
175	a 0.14 on7 of7.wav	1	806
176	a 0.16 on1 of7r.wav	2	626
177	a 0.16 on2 of7.wav	2	585
178	a 0.16 on3 of7.wav	2	849
179	a 0.16 on4 of7.wav	2	906
180	a 0.16 on5 of7.wav	1	703
181	a 0.16 on6 of7.wav	1	474
182	a 0.16 on7 of7.wav	1	646
183	a 0.18 on1 of7r.wav	2	579
184	a 0.18 on2 of7.wav	2	480
185	a 0.18 on3 of7.wav	2	714
186	a 0.18 on4 of7.wav	2	1081
187	a 0.18 on5 of7.wav	1	633
188	a 0.18 on6 of7.wav	1	593
189	a 0.18 on7 of7.wav	1	766
190	i 0.1 on1 of7r.wav	2	700
191	i 0.1 on2 of7.wav	2	900
192	i 0.1 on3 of7.wav	1	499
193	i 0.1 on4 of7.wav	2	504
194	i 0.1 on5 of7.wav	1	930
195	i 0.1 on6 of7.wav	1	575
196	i 0.1 on7 of7.wav	1	881
197	i 0.2 on1 of7r.wav	2	516
198	i 0.2 on2 of7.wav	2	652
199	i 0.2 on3 of7.wav	2	571
200	i 0.2 on4 of7.wav	2	1662
201	i 0.2 on5 of7.wav	1	1284
202	i 0.2 on6 of7.wav	1	610
203	i 0.2 on7 of7.wav	1	870
204	i 0.04 on1 of7r.wav	1	590
205	i 0.04 on2 of7.wav	1	636
206	i 0.04 on3 of7.wav	1	723
207	i 0.04 on4 of7.wav	1	774
208	i 0.04 on5 of7.wav	1	820
209	i 0.04 on6 of7.wav	1	521
210	i 0.04 on7 of7.wav	1	477
211	i 0.06 on1 of7r.wav	1	684
212	i 0.06 on2 of7.wav	1	635
213	i 0.06 on3 of7.wav	1	589
214	i 0.06 on4 of7.wav	1	812
215	i 0.06 on5 of7.wav	1	727
216	i 0.06 on6 of7.wav	1	926
217	i 0.06 on7 of7.wav	1	664
218	i 0.08 on1 of7r.wav	2	1295
219	i 0.08 on2 of7.wav	2	1181
220	i 0.08 on3 of7.wav	2	1492
221	i 0.08 on4 of7.wav	1	1062
222	i 0.08 on5 of7.wav	1	593
223	i 0.08 on6 of7.wav	1	901
224	i 0.08 on7 of7.wav	1	799
225	i 0.12 on1 of7r.wav	2	547
226	i 0.12 on2 of7.wav	2	594
227	i 0.12 on3 of7.wav	2	1321
228	i 0.12 on4 of7.wav	2	950
229	i 0.12 on5 of7.wav	1	942
230	i 0.12 on6 of7.wav	1	872
231	i 0.12 on7 of7.wav	1	784
232	i 0.14 on1 of7r.wav	2	607
233	i 0.14 on2 of7.wav	2	2155
234	i 0.14 on3 of7.wav	2	593
235	i 0.14 on4 of7.wav	2	760
236	i 0.14 on5 of7.wav	1	664
237	i 0.14 on6 of7.wav	1	538
238	i 0.14 on7 of7.wav	1	688
239	i 0.16 on1 of7r.wav	2	730
240	i 0.16 on2 of7.wav	2	553
241	i 0.16 on3 of7.wav	2	607
242	i 0.16 on4 of7.wav	2	802
243	i 0.16 on5 of7.wav	1	692
244	i 0.16 on6 of7.wav	1	657
245	i 0.16 on7 of7.wav	1	624
246	i 0.18 on1 of7r.wav	2	648
247	i 0.18 on2 of7.wav	2	763
248	i 0.18 on3 of7.wav	2	509
249	i 0.18 on4 of7.wav	2	738
250	i 0.18 on5 of7.wav	1	643
251	i 0.18 on6 of7.wav	1	642
252	i 0.18 on7 of7.wav	1	1708
253	a 0.1 on1 of7r.wav	2	663
254	a 0.1 on2 of7.wav	2	722
255	a 0.1 on3 of7.wav	2	574
256	a 0.1 on4 of7.wav	2	899
257	a 0.1 on5 of7.wav	1	674
258	a 0.1 on6 of7.wav	1	795
259	a 0.1 on7 of7.wav	1	654
260	a 0.2 on1 of7r.wav	2	667
261	a 0.2 on2 of7.wav	2	513
262	a 0.2 on3 of7.wav	2	912
263	a 0.2 on4 of7.wav	2	970
264	a 0.2 on5 of7.wav	1	859
265	a 0.2 on6 of7.wav	1	699
266	a 0.2 on7 of7.wav	1	489
267	a 0.04 on1 of7r.wav	1	2042
268	a 0.04 on2 of7.wav	1	710
269	a 0.04 on3 of7.wav	1	464
270	a 0.04 on4 of7.wav	1	652
271	a 0.04 on5 of7.wav	1	603
272	a 0.04 on6 of7.wav	1	623
273	a 0.04 on7 of7.wav	1	551
274	a 0.06 on1 of7r.wav	2	1017
275	a 0.06 on2 of7.wav	2	685
276	a 0.06 on3 of7.wav	1	2211
277	a 0.06 on4 of7.wav	1	489
278	a 0.06 on5 of7.wav	1	795
279	a 0.06 on6 of7.wav	1	576
280	a 0.06 on7 of7.wav	1	636
281	a 0.08 on1 of7r.wav	2	669
282	a 0.08 on2 of7.wav	1	1070
283	a 0.08 on3 of7.wav	2	777
284	a 0.08 on4 of7.wav	1	784
285	a 0.08 on5 of7.wav	1	1388
286	a 0.08 on6 of7.wav	1	642
287	a 0.08 on7 of7.wav	1	714
288	a 0.12 on1 of7r.wav	2	539
289	a 0.12 on2 of7.wav	2	587
290	a 0.12 on3 of7.wav	2	562
291	a 0.12 on4 of7.wav	2	847
292	a 0.12 on5 of7.wav	1	1320
293	a 0.12 on6 of7.wav	1	678
294	a 0.12 on7 of7.wav	1	1449
295	a 0.14 on1 of7r.wav	2	561
296	a 0.14 on2 of7.wav	2	535
297	a 0.14 on3 of7.wav	2	458
298	a 0.14 on4 of7.wav	1	1065
299	a 0.14 on5 of7.wav	1	677
300	a 0.14 on6 of7.wav	1	629
301	a 0.14 on7 of7.wav	1	602
302	a 0.16 on1 of7r.wav	2	667
303	a 0.16 on2 of7.wav	2	1145
304	a 0.16 on3 of7.wav	2	969
305	a 0.16 on4 of7.wav	2	558
306	a 0.16 on5 of7.wav	1	560
307	a 0.16 on6 of7.wav	2	729
308	a 0.16 on7 of7.wav	1	2041
309	a 0.18 on1 of7r.wav	2	441
310	a 0.18 on2 of7.wav	2	662
311	a 0.18 on3 of7.wav	2	451
312	a 0.18 on4 of7.wav	2	2077
313	a 0.18 on5 of7.wav	1	758
314	a 0.18 on6 of7.wav	1	680
315	a 0.18 on7 of7.wav	1	841
316	i 0.1 on1 of7r.wav	2	1057
317	i 0.1 on2 of7.wav	2	621
318	i 0.1 on3 of7.wav	2	722
319	i 0.1 on4 of7.wav	2	1003
320	i 0.1 on5 of7.wav	1	1420
321	i 0.1 on6 of7.wav	1	592
322	i 0.1 on7 of7.wav	1	1248
323	i 0.2 on1 of7r.wav	2	528
324	i 0.2 on2 of7.wav	2	801
325	i 0.2 on3 of7.wav	2	635
326	i 0.2 on4 of7.wav	2	1141
327	i 0.2 on5 of7.wav	1	832
328	i 0.2 on6 of7.wav	1	777
329	i 0.2 on7 of7.wav	1	442
330	i 0.04 on1 of7r.wav	1	651
331	i 0.04 on2 of7.wav	1	621
332	i 0.04 on3 of7.wav	1	912
333	i 0.04 on4 of7.wav	1	725
334	i 0.04 on5 of7.wav	1	610
335	i 0.04 on6 of7.wav	1	1080
336	i 0.04 on7 of7.wav	1	919
337	i 0.06 on1 of7r.wav	1	614
338	i 0.06 on2 of7.wav	1	474
339	i 0.06 on3 of7.wav	1	499
340	i 0.06 on4 of7.wav	1	1066
341	i 0.06 on5 of7.wav	1	667
342	i 0.06 on6 of7.wav	1	693
343	i 0.06 on7 of7.wav	1	583
344	i 0.08 on1 of7r.wav	2	747
345	i 0.08 on2 of7.wav	2	646
346	i 0.08 on3 of7.wav	1	1014
347	i 0.08 on4 of7.wav	2	610
348	i 0.08 on5 of7.wav	1	1216
349	i 0.08 on6 of7.wav	1	498
350	i 0.08 on7 of7.wav	1	657
351	i 0.12 on1 of7r.wav	2	650
352	i 0.12 on2 of7.wav	2	928
353	i 0.12 on3 of7.wav	2	456
354	i 0.12 on4 of7.wav	2	621
355	i 0.12 on5 of7.wav	1	730
356	i 0.12 on6 of7.wav	1	577
357	i 0.12 on7 of7.wav	1	598
358	i 0.14 on1 of7r.wav	2	760
359	i 0.14 on2 of7.wav	2	555
360	i 0.14 on3 of7.wav	2	1027
361	i 0.14 on4 of7.wav	2	1034
362	i 0.14 on5 of7.wav	1	532
363	i 0.14 on6 of7.wav	1	1060
364	i 0.14 on7 of7.wav	1	577
365	i 0.16 on1 of7r.wav	2	622
366	i 0.16 on2 of7.wav	2	544
367	i 0.16 on3 of7.wav	2	641
368	i 0.16 on4 of7.wav	2	665
369	i 0.16 on5 of7.wav	2	1361
370	i 0.16 on6 of7.wav	1	765
371	i 0.16 on7 of7.wav	1	682
372	i 0.18 on1 of7r.wav	2	582
373	i 0.18 on2 of7.wav	2	704
374	i 0.18 on3 of7.wav	2	625
375	i 0.18 on4 of7.wav	2	1228
376	i 0.18 on5 of7.wav	1	627
377	i 0.18 on6 of7.wav	1	484
378	i 0.18 on7 of7.wav	1	533
379	a 0.1 on1 of7r.wav	2	652
380	a 0.1 on2 of7.wav	2	597
381	a 0.1 on3 of7.wav	2	781
382	a 0.1 on4 of7.wav	2	629
383	a 0.1 on5 of7.wav	2	560
384	a 0.1 on6 of7.wav	1	451
385	a 0.1 on7 of7.wav	1	655
386	a 0.2 on1 of7r.wav	2	433
387	a 0.2 on2 of7.wav	2	453
388	a 0.2 on3 of7.wav	2	1004
389	a 0.2 on4 of7.wav	2	844
390	a 0.2 on5 of7.wav	1	1147
391	a 0.2 on6 of7.wav	1	710
392	a 0.2 on7 of7.wav	1	722
393	a 0.04 on1 of7r.wav	1	745
394	a 0.04 on2 of7.wav	1	1310
395	a 0.04 on3 of7.wav	1	647
396	a 0.04 on4 of7.wav	1	658
397	a 0.04 on5 of7.wav	1	639
398	a 0.04 on6 of7.wav	1	538
399	a 0.04 on7 of7.wav	1	448
400	a 0.06 on1 of7r.wav	1	778
401	a 0.06 on2 of7.wav	1	1323
402	a 0.06 on3 of7.wav	2	697
403	a 0.06 on4 of7.wav	1	565
404	a 0.06 on5 of7.wav	1	1212
405	a 0.06 on6 of7.wav	1	734
406	a 0.06 on7 of7.wav	1	762
407	a 0.08 on1 of7r.wav	2	470
408	a 0.08 on2 of7.wav	2	617
409	a 0.08 on3 of7.wav	1	600
410	a 0.08 on4 of7.wav	2	1109
411	a 0.08 on5 of7.wav	1	486
412	a 0.08 on6 of7.wav	1	508
413	a 0.08 on7 of7.wav	1	561
414	a 0.12 on1 of7r.wav	2	738
415	a 0.12 on2 of7.wav	2	779
416	a 0.12 on3 of7.wav	2	637
417	a 0.12 on4 of7.wav	1	915
418	a 0.12 on5 of7.wav	1	696
419	a 0.12 on6 of7.wav	1	590
420	a 0.12 on7 of7.wav	1	488
421	a 0.14 on1 of7r.wav	2	640
422	a 0.14 on2 of7.wav	2	621
423	a 0.14 on3 of7.wav	2	571
424	a 0.14 on4 of7.wav	1	648
425	a 0.14 on5 of7.wav	1	631
426	a 0.14 on6 of7.wav	1	938
427	a 0.14 on7 of7.wav	1	1640
428	a 0.16 on1 of7r.wav	2	694
429	a 0.16 on2 of7.wav	2	905
430	a 0.16 on3 of7.wav	2	531
431	a 0.16 on4 of7.wav	2	664
432	a 0.16 on5 of7.wav	1	512
433	a 0.16 on6 of7.wav	1	650
434	a 0.16 on7 of7.wav	1	595
435	a 0.18 on1 of7r.wav	2	461
436	a 0.18 on2 of7.wav	2	531
437	a 0.18 on3 of7.wav	2	640
438	a 0.18 on4 of7.wav	2	825
439	a 0.18 on5 of7.wav	1	1066
440	a 0.18 on6 of7.wav	1	731
441	a 0.18 on7 of7.wav	1	496
442	i 0.1 on1 of7r.wav	2	471
443	i 0.1 on2 of7.wav	2	582
444	i 0.1 on3 of7.wav	2	1196
445	i 0.1 on4 of7.wav	2	608
446	i 0.1 on5 of7.wav	2	592
447	i 0.1 on6 of7.wav	1	768
448	i 0.1 on7 of7.wav	1	595
449	i 0.2 on1 of7r.wav	2	566
450	i 0.2 on2 of7.wav	2	525
451	i 0.2 on3 of7.wav	2	1406
452	i 0.2 on4 of7.wav	2	706
453	i 0.2 on5 of7.wav	1	1746
454	i 0.2 on6 of7.wav	1	578
455	i 0.2 on7 of7.wav	1	649
456	i 0.04 on1 of7r.wav	1	624
457	i 0.04 on2 of7.wav	1	561
458	i 0.04 on3 of7.wav	1	1076
459	i 0.04 on4 of7.wav	1	612
460	i 0.04 on5 of7.wav	1	825
461	i 0.04 on6 of7.wav	1	668
462	i 0.04 on7 of7.wav	1	629
463	i 0.06 on1 of7r.wav	1	899
464	i 0.06 on2 of7.wav	1	1068
465	i 0.06 on3 of7.wav	1	900
466	i 0.06 on4 of7.wav	1	876
467	i 0.06 on5 of7.wav	1	659
468	i 0.06 on6 of7.wav	1	595
469	i 0.06 on7 of7.wav	1	1031
470	i 0.08 on1 of7r.wav	2	492
471	i 0.08 on2 of7.wav	1	1059
472	i 0.08 on3 of7.wav	2	781
473	i 0.08 on4 of7.wav	1	2713
474	i 0.08 on5 of7.wav	1	865
475	i 0.08 on6 of7.wav	1	574
476	i 0.08 on7 of7.wav	1	542
477	i 0.12 on1 of7r.wav	2	468
478	i 0.12 on2 of7.wav	2	714
479	i 0.12 on3 of7.wav	2	732
480	i 0.12 on4 of7.wav	1	512
481	i 0.12 on5 of7.wav	1	717
482	i 0.12 on6 of7.wav	1	569
483	i 0.12 on7 of7.wav	1	553
484	i 0.14 on1 of7r.wav	2	566
485	i 0.14 on2 of7.wav	2	569
486	i 0.14 on3 of7.wav	2	511
487	i 0.14 on4 of7.wav	1	1402
488	i 0.14 on5 of7.wav	1	597
489	i 0.14 on6 of7.wav	1	642
490	i 0.14 on7 of7.wav	1	658
491	i 0.16 on1 of7r.wav	2	440
492	i 0.16 on2 of7.wav	2	799
493	i 0.16 on3 of7.wav	2	589
494	i 0.16 on4 of7.wav	2	1177
495	i 0.16 on5 of7.wav	1	822
496	i 0.16 on6 of7.wav	1	661
497	i 0.16 on7 of7.wav	1	1551
498	i 0.18 on1 of7r.wav	2	557
499	i 0.18 on2 of7.wav	2	612
500	i 0.18 on3 of7.wav	2	545
501	i 0.18 on4 of7.wav	2	839
502	i 0.18 on5 of7.wav	1	1276
503	i 0.18 on6 of7.wav	1	580
504	i 0.18 on7 of7.wav	1	729
505	a 0.1 on1 of7r.wav	2	510
506	a 0.1 on2 of7.wav	2	671
507	a 0.1 on3 of7.wav	2	689
508	a 0.1 on4 of7.wav	2	589
509	a 0.1 on5 of7.wav	1	1149
510	a 0.1 on6 of7.wav	1	1000
511	a 0.1 on7 of7.wav	1	473
512	a 0.2 on1 of7r.wav	2	875
513	a 0.2 on2 of7.wav	2	635
514	a 0.2 on3 of7.wav	2	589
515	a 0.2 on4 of7.wav	2	886
516	a 0.2 on5 of7.wav	2	1179
517	a 0.2 on6 of7.wav	1	572
518	a 0.2 on7 of7.wav	1	633
519	a 0.04 on1 of7r.wav	1	952
520	a 0.04 on2 of7.wav	1	667
521	a 0.04 on3 of7.wav	1	821
522	a 0.04 on4 of7.wav	1	1220
523	a 0.04 on5 of7.wav	1	564
524	a 0.04 on6 of7.wav	1	843
525	a 0.04 on7 of7.wav	1	646
526	a 0.06 on1 of7r.wav	2	796
527	a 0.06 on2 of7.wav	2	613
528	a 0.06 on3 of7.wav	1	1075
529	a 0.06 on4 of7.wav	1	745
530	a 0.06 on5 of7.wav	1	857
531	a 0.06 on6 of7.wav	1	605
532	a 0.06 on7 of7.wav	1	678
533	a 0.08 on1 of7r.wav	2	1476
534	a 0.08 on2 of7.wav	1	1456
535	a 0.08 on3 of7.wav	2	897
536	a 0.08 on4 of7.wav	1	559
537	a 0.08 on5 of7.wav	1	848
538	a 0.08 on6 of7.wav	1	523
539	a 0.08 on7 of7.wav	1	725
540	a 0.12 on1 of7r.wav	2	659
541	a 0.12 on2 of7.wav	2	825
542	a 0.12 on3 of7.wav	2	848
543	a 0.12 on4 of7.wav	1	551
544	a 0.12 on5 of7.wav	1	650
545	a 0.12 on6 of7.wav	1	522
546	a 0.12 on7 of7.wav	1	600
547	a 0.14 on1 of7r.wav	2	841
548	a 0.14 on2 of7.wav	2	515
549	a 0.14 on3 of7.wav	2	565
550	a 0.14 on4 of7.wav	2	718
551	a 0.14 on5 of7.wav	1	564
552	a 0.14 on6 of7.wav	1	691
553	a 0.14 on7 of7.wav	1	614
554	a 0.16 on1 of7r.wav	2	555
555	a 0.16 on2 of7.wav	2	627
556	a 0.16 on3 of7.wav	2	576
557	a 0.16 on4 of7.wav	2	858
558	a 0.16 on5 of7.wav	1	630
559	a 0.16 on6 of7.wav	1	491
560	a 0.16 on7 of7.wav	1	542
561	a 0.18 on1 of7r.wav	2	624
562	a 0.18 on2 of7.wav	2	527
563	a 0.18 on3 of7.wav	2	641
564	a 0.18 on4 of7.wav	2	960
565	a 0.18 on5 of7.wav	1	973
566	a 0.18 on6 of7.wav	1	968
567	a 0.18 on7 of7.wav	1	499
568	i 0.1 on1 of7r.wav	2	527
569	i 0.1 on2 of7.wav	2	709
570	i 0.1 on3 of7.wav	1	458
571	i 0.1 on4 of7.wav	2	1592
572	i 0.1 on5 of7.wav	2	477
573	i 0.1 on6 of7.wav	1	680
574	i 0.1 on7 of7.wav	1	495
575	i 0.2 on1 of7r.wav	2	556
576	i 0.2 on2 of7.wav	2	759
577	i 0.2 on3 of7.wav	2	495
578	i 0.2 on4 of7.wav	2	594
579	i 0.2 on5 of7.wav	1	1450
580	i 0.2 on6 of7.wav	1	491
581	i 0.2 on7 of7.wav	1	843
582	i 0.04 on1 of7r.wav	1	727
583	i 0.04 on2 of7.wav	1	523
584	i 0.04 on3 of7.wav	1	623
585	i 0.04 on4 of7.wav	1	567
586	i 0.04 on5 of7.wav	1	930
587	i 0.04 on6 of7.wav	1	510
588	i 0.04 on7 of7.wav	1	1229
589	i 0.06 on1 of7r.wav	1	756
590	i 0.06 on2 of7.wav	1	607
591	i 0.06 on3 of7.wav	1	825
592	i 0.06 on4 of7.wav	1	460
593	i 0.06 on5 of7.wav	1	684
594	i 0.06 on6 of7.wav	1	513
595	i 0.06 on7 of7.wav	1	659
596	i 0.08 on1 of7r.wav	1	461
597	i 0.08 on2 of7.wav	2	582
598	i 0.08 on3 of7.wav	2	653
599	i 0.08 on4 of7.wav	1	794
600	i 0.08 on5 of7.wav	1	745
601	i 0.08 on6 of7.wav	1	729
602	i 0.08 on7 of7.wav	1	577
603	i 0.12 on1 of7r.wav	2	1258
604	i 0.12 on2 of7.wav	2	768
605	i 0.12 on3 of7.wav	2	620
606	i 0.12 on4 of7.wav	2	775
607	i 0.12 on5 of7.wav	2	767
608	i 0.12 on6 of7.wav	1	532
609	i 0.12 on7 of7.wav	1	790
610	i 0.14 on1 of7r.wav	2	832
611	i 0.14 on2 of7.wav	2	499
612	i 0.14 on3 of7.wav	2	1338
613	i 0.14 on4 of7.wav	2	663
614	i 0.14 on5 of7.wav	1	933
615	i 0.14 on6 of7.wav	1	724
616	i 0.14 on7 of7.wav	1	490
617	i 0.16 on1 of7r.wav	2	728
618	i 0.16 on2 of7.wav	2	427
619	i 0.16 on3 of7.wav	2	582
620	i 0.16 on4 of7.wav	1	517
621	i 0.16 on5 of7.wav	1	970
622	i 0.16 on6 of7.wav	1	1975
623	i 0.16 on7 of7.wav	1	593
624	i 0.18 on1 of7r.wav	2	943
625	i 0.18 on2 of7.wav	2	944
626	i 0.18 on3 of7.wav	2	617
627	i 0.18 on4 of7.wav	2	669
628	i 0.18 on5 of7.wav	1	756
629	i 0.18 on6 of7.wav	1	495
630	i 0.18 on7 of7.wav	1	778
