# Supplementary material for: Effects of stimulus duration and vowel quality in cross-linguistic categorical perception of pitch directions
Source: PLoS One. 2017 Jul 3;12(7):e0180656. doi: 10.1371/journal.pone.0180656 (PMC5495489; doi:10.1371/journal.pone.0180656)
Supplement: S1 Table — (ZIP) [file pone.0180656.s001.zip › supporting information/Raw data/eprime_id_CHINESE/sub7idfalling.csv]

List2	stim1	Slide3.RESP	Slide3.RT
1	a 0.1 on1 of1.wav	1	599
2	a 0.1 on1 of2.wav	1	836
3	a 0.1 on1 of3.wav	1	1173
4	a 0.1 on1 of4.wav	2	1284
5	a 0.1 on1 of5.wav	2	574
6	a 0.1 on1 of6.wav	2	779
7	a 0.1 on1 of7.wav	2	779
8	a 0.2 on1 of1.wav	1	590
9	a 0.2 on1 of2.wav	1	496
10	a 0.2 on1 of3.wav	1	679
11	a 0.2 on1 of4.wav	2	585
12	a 0.2 on1 of5.wav	2	927
13	a 0.2 on1 of6.wav	2	594
14	a 0.2 on1 of7.wav	2	616
15	a 0.04 on1 of1.wav	1	809
16	a 0.04 on1 of2.wav	2	2485
17	a 0.04 on1 of3.wav	2	479
18	a 0.04 on1 of4.wav	2	1734
19	a 0.04 on1 of5.wav	2	893
20	a 0.04 on1 of6.wav	2	929
21	a 0.04 on1 of7.wav	2	698
22	a 0.06 on1 of1.wav	2	415
23	a 0.06 on1 of2.wav	2	1541
24	a 0.06 on1 of3.wav	2	861
25	a 0.06 on1 of4.wav	2	768
26	a 0.06 on1 of5.wav	1	1642
27	a 0.06 on1 of6.wav	2	1174
28	a 0.06 on1 of7.wav	2	1150
29	a 0.08 on1 of1.wav	1	563
30	a 0.08 on1 of2.wav	1	558
31	a 0.08 on1 of3.wav	2	561
32	a 0.08 on1 of4.wav	1	801
33	a 0.08 on1 of5.wav	2	558
34	a 0.08 on1 of6.wav	2	1069
35	a 0.08 on1 of7.wav	2	845
36	a 0.12 on1 of1.wav	1	977
37	a 0.12 on1 of2.wav	1	478
38	a 0.12 on1 of3.wav	1	571
39	a 0.12 on1 of4.wav	2	1169
40	a 0.12 on1 of5.wav	2	511
41	a 0.12 on1 of6.wav	2	643
42	a 0.12 on1 of7.wav	2	895
43	a 0.14 on1 of1.wav	1	737
44	a 0.14 on1 of2.wav	1	933
45	a 0.14 on1 of3.wav	2	907
46	a 0.14 on1 of4.wav	2	989
47	a 0.14 on1 of5.wav	2	1260
48	a 0.14 on1 of6.wav	2	662
49	a 0.14 on1 of7.wav	2	944
50	a 0.16 on1 of1.wav	2	625
51	a 0.16 on1 of2.wav	1	795
52	a 0.16 on1 of3.wav	2	940
53	a 0.16 on1 of4.wav	2	752
54	a 0.16 on1 of5.wav	2	691
55	a 0.16 on1 of6.wav	2	702
56	a 0.16 on1 of7.wav	2	625
57	a 0.18 on1 of1.wav	1	981
58	a 0.18 on1 of2.wav	1	665
59	a 0.18 on1 of3.wav	1	818
60	a 0.18 on1 of4.wav	2	1109
61	a 0.18 on1 of5.wav	2	844
62	a 0.18 on1 of6.wav	2	692
63	a 0.18 on1 of7.wav	2	646
64	i 0.1 on1 of1.wav	1	829
65	i 0.1 on1 of2.wav	1	1272
66	i 0.1 on1 of3.wav	1	600
67	i 0.1 on1 of4.wav	2	886
68	i 0.1 on1 of5.wav	2	620
69	i 0.1 on1 of6.wav	2	1538
70	i 0.1 on1 of7.wav	2	525
71	i 0.2 on1 of1.wav	1	498
72	i 0.2 on1 of2.wav	1	710
73	i 0.2 on1 of3.wav	1	661
74	i 0.2 on1 of4.wav	2	646
75	i 0.2 on1 of5.wav	2	675
76	i 0.2 on1 of6.wav	2	526
77	i 0.2 on1 of7.wav	2	876
78	i 0.04 on1 of1.wav	2	812
79	i 0.04 on1 of2.wav	2	1636
80	i 0.04 on1 of3.wav	2	1035
81	i 0.04 on1 of4.wav	2	417
82	i 0.04 on1 of5.wav	2	871
83	i 0.04 on1 of6.wav	2	1991
84	i 0.04 on1 of7.wav	2	423
85	i 0.06 on1 of1.wav	2	686
86	i 0.06 on1 of2.wav	2	416
87	i 0.06 on1 of3.wav	2	511
88	i 0.06 on1 of4.wav	2	2728
89	i 0.06 on1 of5.wav	2	883
90	i 0.06 on1 of6.wav	2	731
91	i 0.06 on1 of7.wav	2	724
92	i 0.08 on1 of1.wav	1	1089
93	i 0.08 on1 of2.wav	1	1205
94	i 0.08 on1 of3.wav	2	1209
95	i 0.08 on1 of4.wav	2	783
96	i 0.08 on1 of5.wav	2	1062
97	i 0.08 on1 of6.wav	2	510
98	i 0.08 on1 of7.wav	2	605
99	i 0.12 on1 of1.wav	1	756
100	i 0.12 on1 of2.wav	1	1987
101	i 0.12 on1 of3.wav	1	587
102	i 0.12 on1 of4.wav	1	574
103	i 0.12 on1 of5.wav	2	1063
104	i 0.12 on1 of6.wav	2	957
105	i 0.12 on1 of7.wav	2	1230
106	i 0.14 on1 of1.wav	1	677
107	i 0.14 on1 of2.wav	1	1951
108	i 0.14 on1 of3.wav	1	549
109	i 0.14 on1 of4.wav	2	442
110	i 0.14 on1 of5.wav	2	520
111	i 0.14 on1 of6.wav	2	444
112	i 0.14 on1 of7.wav	2	563
113	i 0.16 on1 of1.wav	1	749
114	i 0.16 on1 of2.wav	1	685
115	i 0.16 on1 of3.wav	1	781
116	i 0.16 on1 of4.wav	2	793
117	i 0.16 on1 of5.wav	2	733
118	i 0.16 on1 of6.wav	2	769
119	i 0.16 on1 of7.wav	2	725
120	i 0.18 on1 of1.wav	1	624
121	i 0.18 on1 of2.wav	1	2515
122	i 0.18 on1 of3.wav	1	1534
123	i 0.18 on1 of4.wav	2	1335
124	i 0.18 on1 of5.wav	2	682
125	i 0.18 on1 of6.wav	2	712
126	i 0.18 on1 of7.wav	2	648
127	a 0.1 on1 of1.wav	1	563
128	a 0.1 on1 of2.wav	1	680
129	a 0.1 on1 of3.wav	2	693
130	a 0.1 on1 of4.wav	2	1223
131	a 0.1 on1 of5.wav	2	1294
132	a 0.1 on1 of6.wav	2	680
133	a 0.1 on1 of7.wav	2	629
134	a 0.2 on1 of1.wav	1	615
135	a 0.2 on1 of2.wav	1	649
136	a 0.2 on1 of3.wav	1	1183
137	a 0.2 on1 of4.wav	2	1013
138	a 0.2 on1 of5.wav	2	605
139	a 0.2 on1 of6.wav	2	1143
140	a 0.2 on1 of7.wav	2	664
141	a 0.04 on1 of1.wav	2	485
142	a 0.04 on1 of2.wav	2	556
143	a 0.04 on1 of3.wav	2	1282
144	a 0.04 on1 of4.wav	2	745
145	a 0.04 on1 of5.wav	2	915
146	a 0.04 on1 of6.wav	1	1646
147	a 0.04 on1 of7.wav	2	556
148	a 0.06 on1 of1.wav	2	2887
149	a 0.06 on1 of2.wav	2	912
150	a 0.06 on1 of3.wav	2	1454
151	a 0.06 on1 of4.wav	2	928
152	a 0.06 on1 of5.wav	2	724
153	a 0.06 on1 of6.wav	2	1833
154	a 0.06 on1 of7.wav	2	435
155	a 0.08 on1 of1.wav	1	919
156	a 0.08 on1 of2.wav	1	1245
157	a 0.08 on1 of3.wav	2	2082
158	a 0.08 on1 of4.wav	2	715
159	a 0.08 on1 of5.wav	2	846
160	a 0.08 on1 of6.wav	2	705
161	a 0.08 on1 of7.wav	2	549
162	a 0.12 on1 of1.wav	2	555
163	a 0.12 on1 of2.wav	1	495
164	a 0.12 on1 of3.wav	2	745
165	a 0.12 on1 of4.wav	2	1336
166	a 0.12 on1 of5.wav	2	654
167	a 0.12 on1 of6.wav	2	951
168	a 0.12 on1 of7.wav	2	755
169	a 0.14 on1 of1.wav	1	532
170	a 0.14 on1 of2.wav	1	524
171	a 0.14 on1 of3.wav	1	753
172	a 0.14 on1 of4.wav	2	833
173	a 0.14 on1 of5.wav	2	584
174	a 0.14 on1 of6.wav	2	606
175	a 0.14 on1 of7.wav	2	648
176	a 0.16 on1 of1.wav	1	582
177	a 0.16 on1 of2.wav	1	858
178	a 0.16 on1 of3.wav	1	728
179	a 0.16 on1 of4.wav	2	887
180	a 0.16 on1 of5.wav	2	598
181	a 0.16 on1 of6.wav	2	737
182	a 0.16 on1 of7.wav	2	644
183	a 0.18 on1 of1.wav	1	541
184	a 0.18 on1 of2.wav	1	696
185	a 0.18 on1 of3.wav	1	1343
186	a 0.18 on1 of4.wav	2	1002
187	a 0.18 on1 of5.wav	2	1781
188	a 0.18 on1 of6.wav	2	555
189	a 0.18 on1 of7.wav	2	572
190	i 0.1 on1 of1.wav	1	647
191	i 0.1 on1 of2.wav	1	609
192	i 0.1 on1 of3.wav	1	764
193	i 0.1 on1 of4.wav	2	469
194	i 0.1 on1 of5.wav	2	1040
195	i 0.1 on1 of6.wav	2	809
196	i 0.1 on1 of7.wav	2	704
197	i 0.2 on1 of1.wav	1	555
198	i 0.2 on1 of2.wav	1	731
199	i 0.2 on1 of3.wav	2	546
200	i 0.2 on1 of4.wav	2	1393
201	i 0.2 on1 of5.wav	2	700
202	i 0.2 on1 of6.wav	2	848
203	i 0.2 on1 of7.wav	2	562
204	i 0.04 on1 of1.wav	2	1508
205	i 0.04 on1 of2.wav	2	1279
206	i 0.04 on1 of3.wav	2	634
207	i 0.04 on1 of4.wav	2	2245
208	i 0.04 on1 of5.wav	2	471
209	i 0.04 on1 of6.wav	2	472
210	i 0.04 on1 of7.wav	2	1759
211	i 0.06 on1 of1.wav	2	548
212	i 0.06 on1 of2.wav	2	1769
213	i 0.06 on1 of3.wav	1	706
214	i 0.06 on1 of4.wav	2	1156
215	i 0.06 on1 of5.wav	2	2129
216	i 0.06 on1 of6.wav	2	459
217	i 0.06 on1 of7.wav	2	802
218	i 0.08 on1 of1.wav	1	484
219	i 0.08 on1 of2.wav	1	1325
220	i 0.08 on1 of3.wav	2	1504
221	i 0.08 on1 of4.wav	2	721
222	i 0.08 on1 of5.wav	2	623
223	i 0.08 on1 of6.wav	2	1023
224	i 0.08 on1 of7.wav	2	1090
225	i 0.12 on1 of1.wav	1	1316
226	i 0.12 on1 of2.wav	2	698
227	i 0.12 on1 of3.wav	1	663
228	i 0.12 on1 of4.wav	2	669
229	i 0.12 on1 of5.wav	2	1118
230	i 0.12 on1 of6.wav	2	1005
231	i 0.12 on1 of7.wav	2	582
232	i 0.14 on1 of1.wav	1	1155
233	i 0.14 on1 of2.wav	1	596
234	i 0.14 on1 of3.wav	1	668
235	i 0.14 on1 of4.wav	1	965
236	i 0.14 on1 of5.wav	2	664
237	i 0.14 on1 of6.wav	2	756
238	i 0.14 on1 of7.wav	2	589
239	i 0.16 on1 of1.wav	1	518
240	i 0.16 on1 of2.wav	1	874
241	i 0.16 on1 of3.wav	1	711
242	i 0.16 on1 of4.wav	2	787
243	i 0.16 on1 of5.wav	2	782
244	i 0.16 on1 of6.wav	2	577
245	i 0.16 on1 of7.wav	2	779
246	i 0.18 on1 of1.wav	1	587
247	i 0.18 on1 of2.wav	1	494
248	i 0.18 on1 of3.wav	1	1202
249	i 0.18 on1 of4.wav	2	754
250	i 0.18 on1 of5.wav	2	1119
251	i 0.18 on1 of6.wav	2	847
252	i 0.18 on1 of7.wav	2	1613
253	a 0.1 on1 of1.wav	1	783
254	a 0.1 on1 of2.wav	2	633
255	a 0.1 on1 of3.wav	1	711
256	a 0.1 on1 of4.wav	2	1474
257	a 0.1 on1 of5.wav	2	479
258	a 0.1 on1 of6.wav	2	527
259	a 0.1 on1 of7.wav	2	684
260	a 0.2 on1 of1.wav	1	460
261	a 0.2 on1 of2.wav	1	564
262	a 0.2 on1 of3.wav	1	539
263	a 0.2 on1 of4.wav	2	1025
264	a 0.2 on1 of5.wav	2	724
265	a 0.2 on1 of6.wav	2	563
266	a 0.2 on1 of7.wav	2	838
267	a 0.04 on1 of1.wav	2	1410
268	a 0.04 on1 of2.wav	2	2296
269	a 0.04 on1 of3.wav	2	503
270	a 0.04 on1 of4.wav	2	910
271	a 0.04 on1 of5.wav	2	964
272	a 0.04 on1 of6.wav	1	1638
273	a 0.04 on1 of7.wav	2	540
274	a 0.06 on1 of1.wav	2	451
275	a 0.06 on1 of2.wav	2	792
276	a 0.06 on1 of3.wav	2	1542
277	a 0.06 on1 of4.wav	2	707
278	a 0.06 on1 of5.wav	2	561
279	a 0.06 on1 of6.wav	1	619
280	a 0.06 on1 of7.wav	2	453
281	a 0.08 on1 of1.wav	1	613
282	a 0.08 on1 of2.wav	1	728
283	a 0.08 on1 of3.wav	2	616
284	a 0.08 on1 of4.wav	1	1492
285	a 0.08 on1 of5.wav	2	1629
286	a 0.08 on1 of6.wav	2	559
287	a 0.08 on1 of7.wav	2	1182
288	a 0.12 on1 of1.wav	1	857
289	a 0.12 on1 of2.wav	1	1023
290	a 0.12 on1 of3.wav	2	828
291	a 0.12 on1 of4.wav	2	1119
292	a 0.12 on1 of5.wav	2	1090
293	a 0.12 on1 of6.wav	2	507
294	a 0.12 on1 of7.wav	2	564
295	a 0.14 on1 of1.wav	1	726
296	a 0.14 on1 of2.wav	1	541
297	a 0.14 on1 of3.wav	1	1017
298	a 0.14 on1 of4.wav	2	729
299	a 0.14 on1 of5.wav	2	552
300	a 0.14 on1 of6.wav	2	629
301	a 0.14 on1 of7.wav	2	470
302	a 0.16 on1 of1.wav	1	591
303	a 0.16 on1 of2.wav	1	599
304	a 0.16 on1 of3.wav	2	1318
305	a 0.16 on1 of4.wav	2	767
306	a 0.16 on1 of5.wav	2	780
307	a 0.16 on1 of6.wav	2	548
308	a 0.16 on1 of7.wav	2	611
309	a 0.18 on1 of1.wav	1	630
310	a 0.18 on1 of2.wav	1	803
311	a 0.18 on1 of3.wav	1	1245
312	a 0.18 on1 of4.wav	2	516
313	a 0.18 on1 of5.wav	2	999
314	a 0.18 on1 of6.wav	2	1203
315	a 0.18 on1 of7.wav	2	452
316	i 0.1 on1 of1.wav	1	868
317	i 0.1 on1 of2.wav	2	1199
318	i 0.1 on1 of3.wav	2	764
319	i 0.1 on1 of4.wav	2	486
320	i 0.1 on1 of5.wav	2	1579
321	i 0.1 on1 of6.wav	2	634
322	i 0.1 on1 of7.wav	2	836
323	i 0.2 on1 of1.wav	1	637
324	i 0.2 on1 of2.wav	1	586
325	i 0.2 on1 of3.wav	1	572
326	i 0.2 on1 of4.wav	2	702
327	i 0.2 on1 of5.wav	2	724
328	i 0.2 on1 of6.wav	2	489
329	i 0.2 on1 of7.wav	2	678
330	i 0.04 on1 of1.wav	2	512
331	i 0.04 on1 of2.wav	2	1267
332	i 0.04 on1 of3.wav	1	2250
333	i 0.04 on1 of4.wav	2	893
334	i 0.04 on1 of5.wav	2	514
335	i 0.04 on1 of6.wav	2	497
336	i 0.04 on1 of7.wav	2	775
337	i 0.06 on1 of1.wav	2	578
338	i 0.06 on1 of2.wav	2	650
339	i 0.06 on1 of3.wav	2	534
340	i 0.06 on1 of4.wav	2	409
341	i 0.06 on1 of5.wav	2	865
342	i 0.06 on1 of6.wav	2	573
343	i 0.06 on1 of7.wav	2	502
344	i 0.08 on1 of1.wav	2	1600
345	i 0.08 on1 of2.wav	2	1769
346	i 0.08 on1 of3.wav	2	512
347	i 0.08 on1 of4.wav	2	1443
348	i 0.08 on1 of5.wav	2	784
349	i 0.08 on1 of6.wav	2	525
350	i 0.08 on1 of7.wav	2	595
351	i 0.12 on1 of1.wav	1	572
352	i 0.12 on1 of2.wav	1	1712
353	i 0.12 on1 of3.wav	1	589
354	i 0.12 on1 of4.wav	2	602
355	i 0.12 on1 of5.wav	2	622
356	i 0.12 on1 of6.wav	2	588
357	i 0.12 on1 of7.wav	2	545
358	i 0.14 on1 of1.wav	1	551
359	i 0.14 on1 of2.wav	2	1089
360	i 0.14 on1 of3.wav	1	898
361	i 0.14 on1 of4.wav	2	921
362	i 0.14 on1 of5.wav	2	673
363	i 0.14 on1 of6.wav	2	837
364	i 0.14 on1 of7.wav	2	505
365	i 0.16 on1 of1.wav	1	522
366	i 0.16 on1 of2.wav	1	523
367	i 0.16 on1 of3.wav	1	724
368	i 0.16 on1 of4.wav	2	796
369	i 0.16 on1 of5.wav	2	766
370	i 0.16 on1 of6.wav	2	922
371	i 0.16 on1 of7.wav	2	885
372	i 0.18 on1 of1.wav	1	467
373	i 0.18 on1 of2.wav	1	713
374	i 0.18 on1 of3.wav	1	996
375	i 0.18 on1 of4.wav	2	1092
376	i 0.18 on1 of5.wav	2	817
377	i 0.18 on1 of6.wav	2	593
378	i 0.18 on1 of7.wav	2	677
379	a 0.1 on1 of1.wav	2	476
380	a 0.1 on1 of2.wav	1	767
381	a 0.1 on1 of3.wav	1	1170
382	a 0.1 on1 of4.wav	2	898
383	a 0.1 on1 of5.wav	2	634
384	a 0.1 on1 of6.wav	2	843
385	a 0.1 on1 of7.wav	2	758
386	a 0.2 on1 of1.wav	1	613
387	a 0.2 on1 of2.wav	1	606
388	a 0.2 on1 of3.wav	1	742
389	a 0.2 on1 of4.wav	1	984
390	a 0.2 on1 of5.wav	2	705
391	a 0.2 on1 of6.wav	2	737
392	a 0.2 on1 of7.wav	2	643
393	a 0.04 on1 of1.wav	2	490
394	a 0.04 on1 of2.wav	2	383
395	a 0.04 on1 of3.wav	2	1172
396	a 0.04 on1 of4.wav	2	1713
397	a 0.04 on1 of5.wav	2	1856
398	a 0.04 on1 of6.wav	2	523
399	a 0.04 on1 of7.wav	2	1202
400	a 0.06 on1 of1.wav	2	1001
401	a 0.06 on1 of2.wav	2	2392
402	a 0.06 on1 of3.wav	2	1496
403	a 0.06 on1 of4.wav	2	696
404	a 0.06 on1 of5.wav	2	3085
405	a 0.06 on1 of6.wav	2	1099
406	a 0.06 on1 of7.wav	2	741
407	a 0.08 on1 of1.wav	1	683
408	a 0.08 on1 of2.wav	1	856
409	a 0.08 on1 of3.wav	2	525
410	a 0.08 on1 of4.wav	2	1357
411	a 0.08 on1 of5.wav	2	477
412	a 0.08 on1 of6.wav	2	581
413	a 0.08 on1 of7.wav	2	832
414	a 0.12 on1 of1.wav	1	697
415	a 0.12 on1 of2.wav	1	684
416	a 0.12 on1 of3.wav	1	704
417	a 0.12 on1 of4.wav	2	821
418	a 0.12 on1 of5.wav	2	741
419	a 0.12 on1 of6.wav	2	830
420	a 0.12 on1 of7.wav	2	615
421	a 0.14 on1 of1.wav	1	531
422	a 0.14 on1 of2.wav	1	589
423	a 0.14 on1 of3.wav	1	879
424	a 0.14 on1 of4.wav	2	693
425	a 0.14 on1 of5.wav	2	534
426	a 0.14 on1 of6.wav	2	819
427	a 0.14 on1 of7.wav	2	737
428	a 0.16 on1 of1.wav	1	608
429	a 0.16 on1 of2.wav	1	663
430	a 0.16 on1 of3.wav	1	870
431	a 0.16 on1 of4.wav	2	716
432	a 0.16 on1 of5.wav	2	586
433	a 0.16 on1 of6.wav	2	681
434	a 0.16 on1 of7.wav	2	879
435	a 0.18 on1 of1.wav	1	647
436	a 0.18 on1 of2.wav	1	744
437	a 0.18 on1 of3.wav	2	1536
438	a 0.18 on1 of4.wav	2	1204
439	a 0.18 on1 of5.wav	2	589
440	a 0.18 on1 of6.wav	2	667
441	a 0.18 on1 of7.wav	2	606
442	i 0.1 on1 of1.wav	1	556
443	i 0.1 on1 of2.wav	2	518
444	i 0.1 on1 of3.wav	1	847
445	i 0.1 on1 of4.wav	2	621
446	i 0.1 on1 of5.wav	2	707
447	i 0.1 on1 of6.wav	2	871
448	i 0.1 on1 of7.wav	2	787
449	i 0.2 on1 of1.wav	1	772
450	i 0.2 on1 of2.wav	1	564
451	i 0.2 on1 of3.wav	1	667
452	i 0.2 on1 of4.wav	2	839
453	i 0.2 on1 of5.wav	2	1048
454	i 0.2 on1 of6.wav	2	831
455	i 0.2 on1 of7.wav	2	754
456	i 0.04 on1 of1.wav	2	1041
457	i 0.04 on1 of2.wav	2	795
458	i 0.04 on1 of3.wav	2	584
459	i 0.04 on1 of4.wav	2	739
460	i 0.04 on1 of5.wav	2	883
461	i 0.04 on1 of6.wav	2	457
462	i 0.04 on1 of7.wav	2	1135
463	i 0.06 on1 of1.wav	2	733
464	i 0.06 on1 of2.wav	2	2551
465	i 0.06 on1 of3.wav	2	885
466	i 0.06 on1 of4.wav	2	553
467	i 0.06 on1 of5.wav	2	999
468	i 0.06 on1 of6.wav	2	433
469	i 0.06 on1 of7.wav	2	1901
470	i 0.08 on1 of1.wav	1	1148
471	i 0.08 on1 of2.wav	2	826
472	i 0.08 on1 of3.wav	2	1901
473	i 0.08 on1 of4.wav	2	809
474	i 0.08 on1 of5.wav	2	920
475	i 0.08 on1 of6.wav	2	942
476	i 0.08 on1 of7.wav	2	711
477	i 0.12 on1 of1.wav	1	576
478	i 0.12 on1 of2.wav	2	573
479	i 0.12 on1 of3.wav	2	1604
480	i 0.12 on1 of4.wav	2	782
481	i 0.12 on1 of5.wav	2	925
482	i 0.12 on1 of6.wav	2	726
483	i 0.12 on1 of7.wav	2	575
484	i 0.14 on1 of1.wav	1	687
485	i 0.14 on1 of2.wav	1	874
486	i 0.14 on1 of3.wav	2	1660
487	i 0.14 on1 of4.wav	2	1511
488	i 0.14 on1 of5.wav	2	537
489	i 0.14 on1 of6.wav	2	410
490	i 0.14 on1 of7.wav	2	647
491	i 0.16 on1 of1.wav	1	558
492	i 0.16 on1 of2.wav	1	651
493	i 0.16 on1 of3.wav	1	796
494	i 0.16 on1 of4.wav	2	1536
495	i 0.16 on1 of5.wav	2	746
496	i 0.16 on1 of6.wav	2	489
497	i 0.16 on1 of7.wav	2	1415
498	i 0.18 on1 of1.wav	1	570
499	i 0.18 on1 of2.wav	1	1437
500	i 0.18 on1 of3.wav	2	1334
501	i 0.18 on1 of4.wav	2	714
502	i 0.18 on1 of5.wav	2	984
503	i 0.18 on1 of6.wav	2	1050
504	i 0.18 on1 of7.wav	2	708
505	a 0.1 on1 of1.wav	1	627
506	a 0.1 on1 of2.wav	1	1711
507	a 0.1 on1 of3.wav	1	2120
508	a 0.1 on1 of4.wav	2	677
509	a 0.1 on1 of5.wav	2	915
510	a 0.1 on1 of6.wav	2	586
511	a 0.1 on1 of7.wav	2	949
512	a 0.2 on1 of1.wav	1	643
513	a 0.2 on1 of2.wav	1	743
514	a 0.2 on1 of3.wav	1	826
515	a 0.2 on1 of4.wav	2	1793
516	a 0.2 on1 of5.wav	2	688
517	a 0.2 on1 of6.wav	2	709
518	a 0.2 on1 of7.wav	2	937
519	a 0.04 on1 of1.wav	2	1889
520	a 0.04 on1 of2.wav	1	1419
521	a 0.04 on1 of3.wav	2	813
522	a 0.04 on1 of4.wav	2	2891
523	a 0.04 on1 of5.wav	2	846
524	a 0.04 on1 of6.wav	2	1632
525	a 0.04 on1 of7.wav	2	546
526	a 0.06 on1 of1.wav	2	457
527	a 0.06 on1 of2.wav	2	828
528	a 0.06 on1 of3.wav	2	551
529	a 0.06 on1 of4.wav	1	2476
530	a 0.06 on1 of5.wav	2	669
531	a 0.06 on1 of6.wav	2	632
532	a 0.06 on1 of7.wav	2	492
533	a 0.08 on1 of1.wav	1	1343
534	a 0.08 on1 of2.wav	1	1560
535	a 0.08 on1 of3.wav	1	1129
536	a 0.08 on1 of4.wav	1	1677
537	a 0.08 on1 of5.wav	2	1159
538	a 0.08 on1 of6.wav	2	641
539	a 0.08 on1 of7.wav	2	555
540	a 0.12 on1 of1.wav	1	410
541	a 0.12 on1 of2.wav	1	886
542	a 0.12 on1 of3.wav	1	1018
543	a 0.12 on1 of4.wav	2	1064
544	a 0.12 on1 of5.wav	2	754
545	a 0.12 on1 of6.wav	2	639
546	a 0.12 on1 of7.wav	2	723
547	a 0.14 on1 of1.wav	1	631
548	a 0.14 on1 of2.wav	1	683
549	a 0.14 on1 of3.wav	1	760
550	a 0.14 on1 of4.wav	2	1136
551	a 0.14 on1 of5.wav	2	589
552	a 0.14 on1 of6.wav	2	766
553	a 0.14 on1 of7.wav	2	734
554	a 0.16 on1 of1.wav	1	701
555	a 0.16 on1 of2.wav	1	775
556	a 0.16 on1 of3.wav	1	1122
557	a 0.16 on1 of4.wav	2	621
558	a 0.16 on1 of5.wav	2	1208
559	a 0.16 on1 of6.wav	2	638
560	a 0.16 on1 of7.wav	2	537
561	a 0.18 on1 of1.wav	1	597
562	a 0.18 on1 of2.wav	1	584
563	a 0.18 on1 of3.wav	2	2043
564	a 0.18 on1 of4.wav	2	779
565	a 0.18 on1 of5.wav	2	738
566	a 0.18 on1 of6.wav	2	1104
567	a 0.18 on1 of7.wav	2	638
568	i 0.1 on1 of1.wav	1	413
569	i 0.1 on1 of2.wav	2	903
570	i 0.1 on1 of3.wav	2	793
571	i 0.1 on1 of4.wav	2	1503
572	i 0.1 on1 of5.wav	2	681
573	i 0.1 on1 of6.wav	2	533
574	i 0.1 on1 of7.wav	2	1101
575	i 0.2 on1 of1.wav	1	490
576	i 0.2 on1 of2.wav	1	696
577	i 0.2 on1 of3.wav	1	1231
578	i 0.2 on1 of4.wav	2	650
579	i 0.2 on1 of5.wav	2	588
580	i 0.2 on1 of6.wav	2	720
581	i 0.2 on1 of7.wav	2	735
582	i 0.04 on1 of1.wav	2	655
583	i 0.04 on1 of2.wav	2	646
584	i 0.04 on1 of3.wav	2	551
585	i 0.04 on1 of4.wav	2	1966
586	i 0.04 on1 of5.wav	2	442
587	i 0.04 on1 of6.wav	2	1829
588	i 0.04 on1 of7.wav	2	564
589	i 0.06 on1 of1.wav	2	529
590	i 0.06 on1 of2.wav	2	1430
591	i 0.06 on1 of3.wav	2	522
592	i 0.06 on1 of4.wav	2	936
593	i 0.06 on1 of5.wav	2	485
594	i 0.06 on1 of6.wav	2	1130
595	i 0.06 on1 of7.wav	2	1322
596	i 0.08 on1 of1.wav	2	2830
597	i 0.08 on1 of2.wav	2	899
598	i 0.08 on1 of3.wav	2	782
599	i 0.08 on1 of4.wav	2	568
600	i 0.08 on1 of5.wav	2	611
601	i 0.08 on1 of6.wav	2	393
602	i 0.08 on1 of7.wav	2	1024
603	i 0.12 on1 of1.wav	1	774
604	i 0.12 on1 of2.wav	1	668
605	i 0.12 on1 of3.wav	1	1106
606	i 0.12 on1 of4.wav	2	991
607	i 0.12 on1 of5.wav	2	883
608	i 0.12 on1 of6.wav	2	573
609	i 0.12 on1 of7.wav	2	653
610	i 0.14 on1 of1.wav	1	1437
611	i 0.14 on1 of2.wav	1	605
612	i 0.14 on1 of3.wav	1	691
613	i 0.14 on1 of4.wav	2	2067
614	i 0.14 on1 of5.wav	2	795
615	i 0.14 on1 of6.wav	2	598
616	i 0.14 on1 of7.wav	2	949
617	i 0.16 on1 of1.wav	1	1185
618	i 0.16 on1 of2.wav	1	852
619	i 0.16 on1 of3.wav	2	571
620	i 0.16 on1 of4.wav	2	1810
621	i 0.16 on1 of5.wav	2	362
622	i 0.16 on1 of6.wav	2	724
623	i 0.16 on1 of7.wav	2	644
624	i 0.18 on1 of1.wav	1	572
625	i 0.18 on1 of2.wav	1	490
626	i 0.18 on1 of3.wav	1	1860
627	i 0.18 on1 of4.wav	2	766
628	i 0.18 on1 of5.wav	2	828
629	i 0.18 on1 of6.wav	2	554
630	i 0.18 on1 of7.wav	2	371
