# Supplementary material for: Effects of stimulus duration and vowel quality in cross-linguistic categorical perception of pitch directions
Source: PLoS One. 2017 Jul 3;12(7):e0180656. doi: 10.1371/journal.pone.0180656 (PMC5495489; doi:10.1371/journal.pone.0180656)
Supplement: S1 Table — (ZIP) [file pone.0180656.s001.zip › supporting information/Raw data/eprime_id_CHINESE/sub7idrising.csv]

List2	stim1	Slide3.RESP	Slide3.RT
1	a 0.1 on1 of7r.wav	1	1478
2	a 0.1 on2 of7.wav	2	575
3	a 0.1 on3 of7.wav	2	668
4	a 0.1 on4 of7.wav	2	737
5	a 0.1 on5 of7.wav	1	771
6	a 0.1 on6 of7.wav	1	939
7	a 0.1 on7 of7.wav	1	709
8	a 0.2 on1 of7r.wav	2	798
9	a 0.2 on2 of7.wav	2	733
10	a 0.2 on3 of7.wav	2	1446
11	a 0.2 on4 of7.wav	2	819
12	a 0.2 on5 of7.wav	1	1489
13	a 0.2 on6 of7.wav	1	672
14	a 0.2 on7 of7.wav	1	647
15	a 0.04 on1 of7r.wav	1	1633
16	a 0.04 on2 of7.wav	1	1878
17	a 0.04 on3 of7.wav	1	1296
18	a 0.04 on4 of7.wav	1	1101
19	a 0.04 on5 of7.wav	1	744
20	a 0.04 on6 of7.wav	1	864
21	a 0.04 on7 of7.wav	1	903
22	a 0.06 on1 of7r.wav	1	2057
23	a 0.06 on2 of7.wav	1	598
24	a 0.06 on3 of7.wav	1	684
25	a 0.06 on4 of7.wav	1	538
26	a 0.06 on5 of7.wav	1	758
27	a 0.06 on6 of7.wav	1	2572
28	a 0.06 on7 of7.wav	1	551
29	a 0.08 on1 of7r.wav	2	751
30	a 0.08 on2 of7.wav	2	1205
31	a 0.08 on3 of7.wav	1	734
32	a 0.08 on4 of7.wav	1	686
33	a 0.08 on5 of7.wav	1	775
34	a 0.08 on6 of7.wav	1	718
35	a 0.08 on7 of7.wav	1	640
36	a 0.12 on1 of7r.wav	2	511
37	a 0.12 on2 of7.wav	2	1464
38	a 0.12 on3 of7.wav	2	1201
39	a 0.12 on4 of7.wav	2	1385
40	a 0.12 on5 of7.wav	1	1068
41	a 0.12 on6 of7.wav	1	642
42	a 0.12 on7 of7.wav	1	671
43	a 0.14 on1 of7r.wav	2	645
44	a 0.14 on2 of7.wav	2	618
45	a 0.14 on3 of7.wav	2	682
46	a 0.14 on4 of7.wav	2	1739
47	a 0.14 on5 of7.wav	1	1063
48	a 0.14 on6 of7.wav	1	733
49	a 0.14 on7 of7.wav	1	536
50	a 0.16 on1 of7r.wav	2	730
51	a 0.16 on2 of7.wav	2	609
52	a 0.16 on3 of7.wav	2	630
53	a 0.16 on4 of7.wav	1	1690
54	a 0.16 on5 of7.wav	1	1332
55	a 0.16 on6 of7.wav	1	568
56	a 0.16 on7 of7.wav	1	674
57	a 0.18 on1 of7r.wav	2	944
58	a 0.18 on2 of7.wav	2	928
59	a 0.18 on3 of7.wav	2	1158
60	a 0.18 on4 of7.wav	2	1529
61	a 0.18 on5 of7.wav	1	1148
62	a 0.18 on6 of7.wav	1	574
63	a 0.18 on7 of7.wav	1	680
64	i 0.1 on1 of7r.wav	2	478
65	i 0.1 on2 of7.wav	2	767
66	i 0.1 on3 of7.wav	2	1202
67	i 0.1 on4 of7.wav	1	1619
68	i 0.1 on5 of7.wav	1	1813
69	i 0.1 on6 of7.wav	1	1121
70	i 0.1 on7 of7.wav	1	1717
71	i 0.2 on1 of7r.wav	2	804
72	i 0.2 on2 of7.wav	2	821
73	i 0.2 on3 of7.wav	2	1323
74	i 0.2 on4 of7.wav	2	1007
75	i 0.2 on5 of7.wav	1	2008
76	i 0.2 on6 of7.wav	1	922
77	i 0.2 on7 of7.wav	1	1162
78	i 0.04 on1 of7r.wav	1	2487
79	i 0.04 on2 of7.wav	2	2381
80	i 0.04 on3 of7.wav	1	2326
81	i 0.04 on4 of7.wav	1	2628
82	i 0.04 on5 of7.wav	1	3066
83	i 0.04 on6 of7.wav	1	3279
84	i 0.04 on7 of7.wav	1	637
85	i 0.06 on1 of7r.wav	1	1006
86	i 0.06 on2 of7.wav	1	558
87	i 0.06 on3 of7.wav	2	2166
88	i 0.06 on4 of7.wav	1	2666
89	i 0.06 on5 of7.wav	2	1863
90	i 0.06 on6 of7.wav	1	1527
91	i 0.06 on7 of7.wav	2	1811
92	i 0.08 on1 of7r.wav	2	2504
93	i 0.08 on2 of7.wav	1	1927
94	i 0.08 on3 of7.wav	1	1087
95	i 0.08 on4 of7.wav	1	1218
96	i 0.08 on5 of7.wav	2	1447
97	i 0.08 on6 of7.wav	1	726
98	i 0.08 on7 of7.wav	1	1266
99	i 0.12 on1 of7r.wav	2	666
100	i 0.12 on2 of7.wav	2	569
101	i 0.12 on3 of7.wav	1	1734
102	i 0.12 on4 of7.wav	2	836
103	i 0.12 on5 of7.wav	1	702
104	i 0.12 on6 of7.wav	1	1685
105	i 0.12 on7 of7.wav	1	990
106	i 0.14 on1 of7r.wav	2	806
107	i 0.14 on2 of7.wav	2	969
108	i 0.14 on3 of7.wav	2	749
109	i 0.14 on4 of7.wav	1	2069
110	i 0.14 on5 of7.wav	1	977
111	i 0.14 on6 of7.wav	1	781
112	i 0.14 on7 of7.wav	1	1373
113	i 0.16 on1 of7r.wav	2	1083
114	i 0.16 on2 of7.wav	2	717
115	i 0.16 on3 of7.wav	2	670
116	i 0.16 on4 of7.wav	2	912
117	i 0.16 on5 of7.wav	1	508
118	i 0.16 on6 of7.wav	1	831
119	i 0.16 on7 of7.wav	1	789
120	i 0.18 on1 of7r.wav	2	599
121	i 0.18 on2 of7.wav	2	585
122	i 0.18 on3 of7.wav	2	556
123	i 0.18 on4 of7.wav	1	1149
124	i 0.18 on5 of7.wav	1	1017
125	i 0.18 on6 of7.wav	1	669
126	i 0.18 on7 of7.wav	1	706
127	a 0.1 on1 of7r.wav	2	681
128	a 0.1 on2 of7.wav	2	1378
129	a 0.1 on3 of7.wav	2	866
130	a 0.1 on4 of7.wav	2	579
131	a 0.1 on5 of7.wav	1	2269
132	a 0.1 on6 of7.wav	1	731
133	a 0.1 on7 of7.wav	1	2638
134	a 0.2 on1 of7r.wav	1	1057
135	a 0.2 on2 of7.wav	2	1515
136	a 0.2 on3 of7.wav	2	1253
137	a 0.2 on4 of7.wav	2	1079
138	a 0.2 on5 of7.wav	1	1220
139	a 0.2 on6 of7.wav	1	1071
140	a 0.2 on7 of7.wav	1	930
141	a 0.04 on1 of7r.wav	1	1242
142	a 0.04 on2 of7.wav	1	3525
143	a 0.04 on3 of7.wav	1	848
144	a 0.04 on4 of7.wav	1	960
145	a 0.04 on5 of7.wav	1	614
146	a 0.04 on6 of7.wav	1	721
147	a 0.04 on7 of7.wav	1	1006
148	a 0.06 on1 of7r.wav	1	909
149	a 0.06 on2 of7.wav	1	2520
150	a 0.06 on3 of7.wav	1	2024
151	a 0.06 on4 of7.wav	1	613
152	a 0.06 on5 of7.wav	1	598
153	a 0.06 on6 of7.wav	1	1353
154	a 0.06 on7 of7.wav	1	546
155	a 0.08 on1 of7r.wav	2	735
156	a 0.08 on2 of7.wav	2	903
157	a 0.08 on3 of7.wav	1	603
158	a 0.08 on4 of7.wav	1	1283
159	a 0.08 on5 of7.wav	1	934
160	a 0.08 on6 of7.wav	1	695
161	a 0.08 on7 of7.wav	1	528
162	a 0.12 on1 of7r.wav	2	639
163	a 0.12 on2 of7.wav	2	1706
164	a 0.12 on3 of7.wav	2	1215
165	a 0.12 on4 of7.wav	2	1838
166	a 0.12 on5 of7.wav	1	612
167	a 0.12 on6 of7.wav	1	683
168	a 0.12 on7 of7.wav	1	669
169	a 0.14 on1 of7r.wav	2	633
170	a 0.14 on2 of7.wav	2	681
171	a 0.14 on3 of7.wav	2	501
172	a 0.14 on4 of7.wav	2	820
173	a 0.14 on5 of7.wav	1	635
174	a 0.14 on6 of7.wav	1	538
175	a 0.14 on7 of7.wav	1	1184
176	a 0.16 on1 of7r.wav	2	642
177	a 0.16 on2 of7.wav	2	550
178	a 0.16 on3 of7.wav	2	949
179	a 0.16 on4 of7.wav	2	1362
180	a 0.16 on5 of7.wav	1	731
181	a 0.16 on6 of7.wav	1	700
182	a 0.16 on7 of7.wav	1	664
183	a 0.18 on1 of7r.wav	2	2044
184	a 0.18 on2 of7.wav	2	660
185	a 0.18 on3 of7.wav	2	742
186	a 0.18 on4 of7.wav	2	3138
187	a 0.18 on5 of7.wav	1	2133
188	a 0.18 on6 of7.wav	1	552
189	a 0.18 on7 of7.wav	1	646
190	i 0.1 on1 of7r.wav	2	808
191	i 0.1 on2 of7.wav	2	575
192	i 0.1 on3 of7.wav	2	3118
193	i 0.1 on4 of7.wav	1	2688
194	i 0.1 on5 of7.wav	1	875
195	i 0.1 on6 of7.wav	1	1627
196	i 0.1 on7 of7.wav	1	803
197	i 0.2 on1 of7r.wav	2	706
198	i 0.2 on2 of7.wav	2	682
199	i 0.2 on3 of7.wav	2	719
200	i 0.2 on4 of7.wav	2	805
201	i 0.2 on5 of7.wav	1	1706
202	i 0.2 on6 of7.wav	1	826
203	i 0.2 on7 of7.wav	1	697
204	i 0.04 on1 of7r.wav	1	584
205	i 0.04 on2 of7.wav	1	3314
206	i 0.04 on3 of7.wav	1	1116
207	i 0.04 on4 of7.wav	2	3462
208	i 0.04 on5 of7.wav	1	1402
209	i 0.04 on6 of7.wav	1	1085
210	i 0.04 on7 of7.wav	1	1180
211	i 0.06 on1 of7r.wav	1	830
212	i 0.06 on2 of7.wav	2	1930
213	i 0.06 on3 of7.wav	2	2013
214	i 0.06 on4 of7.wav	1	5448
215	i 0.06 on5 of7.wav	2	2103
216	i 0.06 on6 of7.wav	1	672
217	i 0.06 on7 of7.wav	1	500
218	i 0.08 on1 of7r.wav	2	1026
219	i 0.08 on2 of7.wav	2	1187
220	i 0.08 on3 of7.wav	2	2270
221	i 0.08 on4 of7.wav	2	1149
222	i 0.08 on5 of7.wav	1	1274
223	i 0.08 on6 of7.wav	1	1059
224	i 0.08 on7 of7.wav	1	1658
225	i 0.12 on1 of7r.wav	2	1980
226	i 0.12 on2 of7.wav	2	701
227	i 0.12 on3 of7.wav	2	782
228	i 0.12 on4 of7.wav	1	1045
229	i 0.12 on5 of7.wav	1	2541
230	i 0.12 on6 of7.wav	1	656
231	i 0.12 on7 of7.wav	1	638
232	i 0.14 on1 of7r.wav	2	846
233	i 0.14 on2 of7.wav	2	1611
234	i 0.14 on3 of7.wav	2	1245
235	i 0.14 on4 of7.wav	2	683
236	i 0.14 on5 of7.wav	1	787
237	i 0.14 on6 of7.wav	1	886
238	i 0.14 on7 of7.wav	1	1351
239	i 0.16 on1 of7r.wav	2	759
240	i 0.16 on2 of7.wav	2	720
241	i 0.16 on3 of7.wav	2	1096
242	i 0.16 on4 of7.wav	2	1007
243	i 0.16 on5 of7.wav	1	1666
244	i 0.16 on6 of7.wav	1	517
245	i 0.16 on7 of7.wav	1	754
246	i 0.18 on1 of7r.wav	2	1044
247	i 0.18 on2 of7.wav	2	1002
248	i 0.18 on3 of7.wav	2	627
249	i 0.18 on4 of7.wav	2	1086
250	i 0.18 on5 of7.wav	1	689
251	i 0.18 on6 of7.wav	1	711
252	i 0.18 on7 of7.wav	1	662
253	a 0.1 on1 of7r.wav	2	949
254	a 0.1 on2 of7.wav	2	822
255	a 0.1 on3 of7.wav	2	1211
256	a 0.1 on4 of7.wav	2	1011
257	a 0.1 on5 of7.wav	1	1093
258	a 0.1 on6 of7.wav	1	682
259	a 0.1 on7 of7.wav	1	812
260	a 0.2 on1 of7r.wav	2	587
261	a 0.2 on2 of7.wav	2	549
262	a 0.2 on3 of7.wav	2	564
263	a 0.2 on4 of7.wav	2	1116
264	a 0.2 on5 of7.wav	2	919
265	a 0.2 on6 of7.wav	1	719
266	a 0.2 on7 of7.wav	1	649
267	a 0.04 on1 of7r.wav	1	1905
268	a 0.04 on2 of7.wav	1	615
269	a 0.04 on3 of7.wav	2	2716
270	a 0.04 on4 of7.wav	1	596
271	a 0.04 on5 of7.wav	1	1335
272	a 0.04 on6 of7.wav	1	490
273	a 0.04 on7 of7.wav	1	3650
274	a 0.06 on1 of7r.wav	1	2712
275	a 0.06 on2 of7.wav	1	1576
276	a 0.06 on3 of7.wav	1	627
277	a 0.06 on4 of7.wav	1	1000
278	a 0.06 on5 of7.wav	2	3566
279	a 0.06 on6 of7.wav	1	901
280	a 0.06 on7 of7.wav	1	1224
281	a 0.08 on1 of7r.wav	2	783
282	a 0.08 on2 of7.wav	2	1687
283	a 0.08 on3 of7.wav	2	1235
284	a 0.08 on4 of7.wav	1	1100
285	a 0.08 on5 of7.wav	1	763
286	a 0.08 on6 of7.wav	1	748
287	a 0.08 on7 of7.wav	1	589
288	a 0.12 on1 of7r.wav	2	747
289	a 0.12 on2 of7.wav	2	1090
290	a 0.12 on3 of7.wav	2	2884
291	a 0.12 on4 of7.wav	1	798
292	a 0.12 on5 of7.wav	1	1051
293	a 0.12 on6 of7.wav	1	657
294	a 0.12 on7 of7.wav	1	818
295	a 0.14 on1 of7r.wav	2	530
296	a 0.14 on2 of7.wav	2	1389
297	a 0.14 on3 of7.wav	2	661
298	a 0.14 on4 of7.wav	1	1489
299	a 0.14 on5 of7.wav	1	640
300	a 0.14 on6 of7.wav	1	605
301	a 0.14 on7 of7.wav	1	830
302	a 0.16 on1 of7r.wav	2	2031
303	a 0.16 on2 of7.wav	2	639
304	a 0.16 on3 of7.wav	1	2015
305	a 0.16 on4 of7.wav	1	1628
306	a 0.16 on5 of7.wav	1	1201
307	a 0.16 on6 of7.wav	1	620
308	a 0.16 on7 of7.wav	1	524
309	a 0.18 on1 of7r.wav	2	818
310	a 0.18 on2 of7.wav	2	841
311	a 0.18 on3 of7.wav	2	770
312	a 0.18 on4 of7.wav	2	767
313	a 0.18 on5 of7.wav	1	658
314	a 0.18 on6 of7.wav	1	916
315	a 0.18 on7 of7.wav	1	709
316	i 0.1 on1 of7r.wav	2	585
317	i 0.1 on2 of7.wav	2	835
318	i 0.1 on3 of7.wav	2	3122
319	i 0.1 on4 of7.wav	1	2065
320	i 0.1 on5 of7.wav	1	1467
321	i 0.1 on6 of7.wav	2	1890
322	i 0.1 on7 of7.wav	1	992
323	i 0.2 on1 of7r.wav	2	690
324	i 0.2 on2 of7.wav	2	630
325	i 0.2 on3 of7.wav	2	622
326	i 0.2 on4 of7.wav	2	850
327	i 0.2 on5 of7.wav	1	1379
328	i 0.2 on6 of7.wav	1	764
329	i 0.2 on7 of7.wav	1	627
330	i 0.04 on1 of7r.wav	1	681
331	i 0.04 on2 of7.wav	1	629
332	i 0.04 on3 of7.wav	2	2636
333	i 0.04 on4 of7.wav	1	3675
334	i 0.04 on5 of7.wav	2	4467
335	i 0.04 on6 of7.wav	1	819
336	i 0.04 on7 of7.wav	1	645
337	i 0.06 on1 of7r.wav	1	612
338	i 0.06 on2 of7.wav	2	1895
339	i 0.06 on3 of7.wav	1	745
340	i 0.06 on4 of7.wav	2	2686
341	i 0.06 on5 of7.wav	1	720
342	i 0.06 on6 of7.wav	1	1702
343	i 0.06 on7 of7.wav	1	932
344	i 0.08 on1 of7r.wav	2	974
345	i 0.08 on2 of7.wav	2	2652
346	i 0.08 on3 of7.wav	1	578
347	i 0.08 on4 of7.wav	1	1062
348	i 0.08 on5 of7.wav	1	1185
349	i 0.08 on6 of7.wav	1	663
350	i 0.08 on7 of7.wav	1	933
351	i 0.12 on1 of7r.wav	2	961
352	i 0.12 on2 of7.wav	2	745
353	i 0.12 on3 of7.wav	2	743
354	i 0.12 on4 of7.wav	2	582
355	i 0.12 on5 of7.wav	1	1130
356	i 0.12 on6 of7.wav	1	762
357	i 0.12 on7 of7.wav	1	902
358	i 0.14 on1 of7r.wav	2	722
359	i 0.14 on2 of7.wav	2	478
360	i 0.14 on3 of7.wav	2	1025
361	i 0.14 on4 of7.wav	1	936
362	i 0.14 on5 of7.wav	1	1213
363	i 0.14 on6 of7.wav	1	651
364	i 0.14 on7 of7.wav	1	683
365	i 0.16 on1 of7r.wav	2	1373
366	i 0.16 on2 of7.wav	2	676
367	i 0.16 on3 of7.wav	2	1254
368	i 0.16 on4 of7.wav	2	922
369	i 0.16 on5 of7.wav	1	1726
370	i 0.16 on6 of7.wav	1	774
371	i 0.16 on7 of7.wav	1	594
372	i 0.18 on1 of7r.wav	2	608
373	i 0.18 on2 of7.wav	2	925
374	i 0.18 on3 of7.wav	2	639
375	i 0.18 on4 of7.wav	2	778
376	i 0.18 on5 of7.wav	1	659
377	i 0.18 on6 of7.wav	1	811
378	i 0.18 on7 of7.wav	1	856
379	a 0.1 on1 of7r.wav	2	752
380	a 0.1 on2 of7.wav	2	1634
381	a 0.1 on3 of7.wav	2	987
382	a 0.1 on4 of7.wav	2	1077
383	a 0.1 on5 of7.wav	2	1493
384	a 0.1 on6 of7.wav	1	808
385	a 0.1 on7 of7.wav	1	768
386	a 0.2 on1 of7r.wav	2	725
387	a 0.2 on2 of7.wav	2	635
388	a 0.2 on3 of7.wav	2	597
389	a 0.2 on4 of7.wav	2	961
390	a 0.2 on5 of7.wav	2	802
391	a 0.2 on6 of7.wav	1	661
392	a 0.2 on7 of7.wav	1	740
393	a 0.04 on1 of7r.wav	1	639
394	a 0.04 on2 of7.wav	1	1095
395	a 0.04 on3 of7.wav	1	617
396	a 0.04 on4 of7.wav	1	842
397	a 0.04 on5 of7.wav	1	881
398	a 0.04 on6 of7.wav	1	746
399	a 0.04 on7 of7.wav	1	640
400	a 0.06 on1 of7r.wav	1	1515
401	a 0.06 on2 of7.wav	1	607
402	a 0.06 on3 of7.wav	1	560
403	a 0.06 on4 of7.wav	1	461
404	a 0.06 on5 of7.wav	1	1233
405	a 0.06 on6 of7.wav	1	607
406	a 0.06 on7 of7.wav	1	1227
407	a 0.08 on1 of7r.wav	2	799
408	a 0.08 on2 of7.wav	2	613
409	a 0.08 on3 of7.wav	1	1664
410	a 0.08 on4 of7.wav	2	771
411	a 0.08 on5 of7.wav	1	1250
412	a 0.08 on6 of7.wav	1	608
413	a 0.08 on7 of7.wav	1	658
414	a 0.12 on1 of7r.wav	2	631
415	a 0.12 on2 of7.wav	2	1209
416	a 0.12 on3 of7.wav	2	785
417	a 0.12 on4 of7.wav	2	2162
418	a 0.12 on5 of7.wav	1	1216
419	a 0.12 on6 of7.wav	1	688
420	a 0.12 on7 of7.wav	1	592
421	a 0.14 on1 of7r.wav	1	1379
422	a 0.14 on2 of7.wav	2	1106
423	a 0.14 on3 of7.wav	2	610
424	a 0.14 on4 of7.wav	2	889
425	a 0.14 on5 of7.wav	1	728
426	a 0.14 on6 of7.wav	1	806
427	a 0.14 on7 of7.wav	1	637
428	a 0.16 on1 of7r.wav	2	891
429	a 0.16 on2 of7.wav	2	580
430	a 0.16 on3 of7.wav	2	804
431	a 0.16 on4 of7.wav	1	1372
432	a 0.16 on5 of7.wav	1	472
433	a 0.16 on6 of7.wav	1	768
434	a 0.16 on7 of7.wav	1	644
435	a 0.18 on1 of7r.wav	2	504
436	a 0.18 on2 of7.wav	2	688
437	a 0.18 on3 of7.wav	2	688
438	a 0.18 on4 of7.wav	2	682
439	a 0.18 on5 of7.wav	1	653
440	a 0.18 on6 of7.wav	1	733
441	a 0.18 on7 of7.wav	1	865
442	i 0.1 on1 of7r.wav	2	692
443	i 0.1 on2 of7.wav	2	802
444	i 0.1 on3 of7.wav	2	1887
445	i 0.1 on4 of7.wav	2	1212
446	i 0.1 on5 of7.wav	1	764
447	i 0.1 on6 of7.wav	1	581
448	i 0.1 on7 of7.wav	1	1073
449	i 0.2 on1 of7r.wav	2	1041
450	i 0.2 on2 of7.wav	2	537
451	i 0.2 on3 of7.wav	2	618
452	i 0.2 on4 of7.wav	2	819
453	i 0.2 on5 of7.wav	1	1140
454	i 0.2 on6 of7.wav	1	613
455	i 0.2 on7 of7.wav	1	732
456	i 0.04 on1 of7r.wav	2	865
457	i 0.04 on2 of7.wav	2	1142
458	i 0.04 on3 of7.wav	1	780
459	i 0.04 on4 of7.wav	1	904
460	i 0.04 on5 of7.wav	1	1707
461	i 0.04 on6 of7.wav	1	1095
462	i 0.04 on7 of7.wav	2	1873
463	i 0.06 on1 of7r.wav	1	1087
464	i 0.06 on2 of7.wav	1	3845
465	i 0.06 on3 of7.wav	1	599
466	i 0.06 on4 of7.wav	1	1351
467	i 0.06 on5 of7.wav	1	1516
468	i 0.06 on6 of7.wav	1	908
469	i 0.06 on7 of7.wav	1	962
470	i 0.08 on1 of7r.wav	1	801
471	i 0.08 on2 of7.wav	2	754
472	i 0.08 on3 of7.wav	1	818
473	i 0.08 on4 of7.wav	1	641
474	i 0.08 on5 of7.wav	1	2240
475	i 0.08 on6 of7.wav	2	2147
476	i 0.08 on7 of7.wav	1	715
477	i 0.12 on1 of7r.wav	2	644
478	i 0.12 on2 of7.wav	2	1015
479	i 0.12 on3 of7.wav	2	636
480	i 0.12 on4 of7.wav	2	860
481	i 0.12 on5 of7.wav	1	891
482	i 0.12 on6 of7.wav	1	840
483	i 0.12 on7 of7.wav	1	685
484	i 0.14 on1 of7r.wav	2	1393
485	i 0.14 on2 of7.wav	2	1396
486	i 0.14 on3 of7.wav	2	572
487	i 0.14 on4 of7.wav	2	864
488	i 0.14 on5 of7.wav	1	1278
489	i 0.14 on6 of7.wav	1	514
490	i 0.14 on7 of7.wav	1	680
491	i 0.16 on1 of7r.wav	2	627
492	i 0.16 on2 of7.wav	2	649
493	i 0.16 on3 of7.wav	2	1289
494	i 0.16 on4 of7.wav	2	897
495	i 0.16 on5 of7.wav	2	794
496	i 0.16 on6 of7.wav	1	783
497	i 0.16 on7 of7.wav	1	563
498	i 0.18 on1 of7r.wav	2	765
499	i 0.18 on2 of7.wav	2	545
500	i 0.18 on3 of7.wav	2	1753
501	i 0.18 on4 of7.wav	2	883
502	i 0.18 on5 of7.wav	1	834
503	i 0.18 on6 of7.wav	1	722
504	i 0.18 on7 of7.wav	1	819
505	a 0.1 on1 of7r.wav	2	768
506	a 0.1 on2 of7.wav	2	771
507	a 0.1 on3 of7.wav	2	582
508	a 0.1 on4 of7.wav	2	858
509	a 0.1 on5 of7.wav	2	1051
510	a 0.1 on6 of7.wav	1	1140
511	a 0.1 on7 of7.wav	1	644
512	a 0.2 on1 of7r.wav	2	759
513	a 0.2 on2 of7.wav	2	1488
514	a 0.2 on3 of7.wav	2	670
515	a 0.2 on4 of7.wav	2	1183
516	a 0.2 on5 of7.wav	1	855
517	a 0.2 on6 of7.wav	1	557
518	a 0.2 on7 of7.wav	1	747
519	a 0.04 on1 of7r.wav	1	975
520	a 0.04 on2 of7.wav	1	1850
521	a 0.04 on3 of7.wav	1	2769
522	a 0.04 on4 of7.wav	1	660
523	a 0.04 on5 of7.wav	1	725
524	a 0.04 on6 of7.wav	1	2384
525	a 0.04 on7 of7.wav	1	937
526	a 0.06 on1 of7r.wav	1	1126
527	a 0.06 on2 of7.wav	2	994
528	a 0.06 on3 of7.wav	1	717
529	a 0.06 on4 of7.wav	1	716
530	a 0.06 on5 of7.wav	1	894
531	a 0.06 on6 of7.wav	1	643
532	a 0.06 on7 of7.wav	1	952
533	a 0.08 on1 of7r.wav	2	1027
534	a 0.08 on2 of7.wav	2	2330
535	a 0.08 on3 of7.wav	1	1209
536	a 0.08 on4 of7.wav	2	3618
537	a 0.08 on5 of7.wav	1	626
538	a 0.08 on6 of7.wav	1	1431
539	a 0.08 on7 of7.wav	1	795
540	a 0.12 on1 of7r.wav	2	1229
541	a 0.12 on2 of7.wav	2	593
542	a 0.12 on3 of7.wav	2	697
543	a 0.12 on4 of7.wav	2	625
544	a 0.12 on5 of7.wav	2	2885
545	a 0.12 on6 of7.wav	1	697
546	a 0.12 on7 of7.wav	1	944
547	a 0.14 on1 of7r.wav	2	717
548	a 0.14 on2 of7.wav	2	681
549	a 0.14 on3 of7.wav	2	814
550	a 0.14 on4 of7.wav	2	850
551	a 0.14 on5 of7.wav	1	620
552	a 0.14 on6 of7.wav	1	1579
553	a 0.14 on7 of7.wav	1	634
554	a 0.16 on1 of7r.wav	2	1121
555	a 0.16 on2 of7.wav	2	672
556	a 0.16 on3 of7.wav	2	897
557	a 0.16 on4 of7.wav	2	625
558	a 0.16 on5 of7.wav	2	707
559	a 0.16 on6 of7.wav	1	1363
560	a 0.16 on7 of7.wav	1	557
561	a 0.18 on1 of7r.wav	2	728
562	a 0.18 on2 of7.wav	2	544
563	a 0.18 on3 of7.wav	2	802
564	a 0.18 on4 of7.wav	1	2852
565	a 0.18 on5 of7.wav	1	1143
566	a 0.18 on6 of7.wav	1	1369
567	a 0.18 on7 of7.wav	1	579
568	i 0.1 on1 of7r.wav	2	1830
569	i 0.1 on2 of7.wav	2	1091
570	i 0.1 on3 of7.wav	1	1404
571	i 0.1 on4 of7.wav	2	1238
572	i 0.1 on5 of7.wav	1	2455
573	i 0.1 on6 of7.wav	1	2312
574	i 0.1 on7 of7.wav	1	1142
575	i 0.2 on1 of7r.wav	2	1601
576	i 0.2 on2 of7.wav	2	551
577	i 0.2 on3 of7.wav	2	678
578	i 0.2 on4 of7.wav	2	746
579	i 0.2 on5 of7.wav	2	951
580	i 0.2 on6 of7.wav	1	732
581	i 0.2 on7 of7.wav	1	630
582	i 0.04 on1 of7r.wav	1	1086
583	i 0.04 on2 of7.wav	1	2025
584	i 0.04 on3 of7.wav	1	2078
585	i 0.04 on4 of7.wav	2	1096
586	i 0.04 on5 of7.wav	1	712
587	i 0.04 on6 of7.wav	1	1104
588	i 0.04 on7 of7.wav	1	691
589	i 0.06 on1 of7r.wav	1	3645
590	i 0.06 on2 of7.wav	1	1960
591	i 0.06 on3 of7.wav	1	798
592	i 0.06 on4 of7.wav	1	1808
593	i 0.06 on5 of7.wav	1	801
594	i 0.06 on6 of7.wav	2	1578
595	i 0.06 on7 of7.wav	2	1163
596	i 0.08 on1 of7r.wav	2	893
597	i 0.08 on2 of7.wav	2	2876
598	i 0.08 on3 of7.wav	1	844
599	i 0.08 on4 of7.wav	2	2650
600	i 0.08 on5 of7.wav	1	1367
601	i 0.08 on6 of7.wav	1	1069
602	i 0.08 on7 of7.wav	1	724
603	i 0.12 on1 of7r.wav	2	1238
604	i 0.12 on2 of7.wav	2	510
605	i 0.12 on3 of7.wav	1	683
606	i 0.12 on4 of7.wav	2	1867
607	i 0.12 on5 of7.wav	1	784
608	i 0.12 on6 of7.wav	1	695
609	i 0.12 on7 of7.wav	1	1602
610	i 0.14 on1 of7r.wav	2	588
611	i 0.14 on2 of7.wav	2	630
612	i 0.14 on3 of7.wav	2	783
613	i 0.14 on4 of7.wav	2	992
614	i 0.14 on5 of7.wav	2	1770
615	i 0.14 on6 of7.wav	1	806
616	i 0.14 on7 of7.wav	1	723
617	i 0.16 on1 of7r.wav	2	1194
618	i 0.16 on2 of7.wav	2	727
619	i 0.16 on3 of7.wav	2	632
620	i 0.16 on4 of7.wav	2	732
621	i 0.16 on5 of7.wav	1	867
622	i 0.16 on6 of7.wav	1	548
623	i 0.16 on7 of7.wav	1	788
624	i 0.18 on1 of7r.wav	2	777
625	i 0.18 on2 of7.wav	2	1172
626	i 0.18 on3 of7.wav	2	655
627	i 0.18 on4 of7.wav	1	947
628	i 0.18 on5 of7.wav	1	1237
629	i 0.18 on6 of7.wav	1	729
630	i 0.18 on7 of7.wav	1	630
