# Supplementary material for: Effects of stimulus duration and vowel quality in cross-linguistic categorical perception of pitch directions
Source: PLoS One. 2017 Jul 3;12(7):e0180656. doi: 10.1371/journal.pone.0180656 (PMC5495489; doi:10.1371/journal.pone.0180656)
Supplement: S1 Table — (ZIP) [file pone.0180656.s001.zip › supporting information/Raw data/eprime_id_CHINESE/sub8idfalling.csv]

List2	stim1	Slide3.RESP	Slide3.RT
1	a 0.1 on1 of1.wav	1	529
2	a 0.1 on1 of2.wav	1	832
3	a 0.1 on1 of3.wav	1	779
4	a 0.1 on1 of4.wav	1	1584
5	a 0.1 on1 of5.wav	1	647
6	a 0.1 on1 of6.wav	1	919
7	a 0.1 on1 of7.wav	2	536
8	a 0.2 on1 of1.wav	1	1951
9	a 0.2 on1 of2.wav	1	2088
10	a 0.2 on1 of3.wav	2	717
11	a 0.2 on1 of4.wav	1	676
12	a 0.2 on1 of5.wav	2	981
13	a 0.2 on1 of6.wav	1	972
14	a 0.2 on1 of7.wav	2	578
15	a 0.04 on1 of1.wav	1	428
16	a 0.04 on1 of2.wav	1	939
17	a 0.04 on1 of3.wav	1	1012
18	a 0.04 on1 of4.wav	1	530
19	a 0.04 on1 of5.wav	1	407
20	a 0.04 on1 of6.wav	1	559
21	a 0.04 on1 of7.wav	1	1633
22	a 0.06 on1 of1.wav	1	681
23	a 0.06 on1 of2.wav	1	425
24	a 0.06 on1 of3.wav	1	861
25	a 0.06 on1 of4.wav	1	597
26	a 0.06 on1 of5.wav	1	983
27	a 0.06 on1 of6.wav	1	496
28	a 0.06 on1 of7.wav	1	488
29	a 0.08 on1 of1.wav	1	1575
30	a 0.08 on1 of2.wav	1	671
31	a 0.08 on1 of3.wav	1	854
32	a 0.08 on1 of4.wav	1	672
33	a 0.08 on1 of5.wav	1	655
34	a 0.08 on1 of6.wav	1	400
35	a 0.08 on1 of7.wav	1	3249
36	a 0.12 on1 of1.wav	1	611
37	a 0.12 on1 of2.wav	1	781
38	a 0.12 on1 of3.wav	1	718
39	a 0.12 on1 of4.wav	1	637
40	a 0.12 on1 of5.wav	1	1122
41	a 0.12 on1 of6.wav	1	1652
42	a 0.12 on1 of7.wav	1	549
43	a 0.14 on1 of1.wav	1	2093
44	a 0.14 on1 of2.wav	1	4079
45	a 0.14 on1 of3.wav	1	567
46	a 0.14 on1 of4.wav	1	548
47	a 0.14 on1 of5.wav	1	1556
48	a 0.14 on1 of6.wav	1	565
49	a 0.14 on1 of7.wav	1	1020
50	a 0.16 on1 of1.wav	1	869
51	a 0.16 on1 of2.wav	1	2881
52	a 0.16 on1 of3.wav	1	796
53	a 0.16 on1 of4.wav	1	714
54	a 0.16 on1 of5.wav	1	485
55	a 0.16 on1 of6.wav	1	529
56	a 0.16 on1 of7.wav	2	1401
57	a 0.18 on1 of1.wav	1	575
58	a 0.18 on1 of2.wav	1	1541
59	a 0.18 on1 of3.wav	1	665
60	a 0.18 on1 of4.wav	1	569
61	a 0.18 on1 of5.wav	1	559
62	a 0.18 on1 of6.wav	2	1052
63	a 0.18 on1 of7.wav	2	696
64	i 0.1 on1 of1.wav	1	683
65	i 0.1 on1 of2.wav	1	677
66	i 0.1 on1 of3.wav	1	430
67	i 0.1 on1 of4.wav	1	413
68	i 0.1 on1 of5.wav	1	453
69	i 0.1 on1 of6.wav	1	1148
70	i 0.1 on1 of7.wav	1	393
71	i 0.2 on1 of1.wav	2	1856
72	i 0.2 on1 of2.wav	1	784
73	i 0.2 on1 of3.wav	1	645
74	i 0.2 on1 of4.wav	1	626
75	i 0.2 on1 of5.wav	1	1210
76	i 0.2 on1 of6.wav	1	1330
77	i 0.2 on1 of7.wav	2	1588
78	i 0.04 on1 of1.wav	1	487
79	i 0.04 on1 of2.wav	1	468
80	i 0.04 on1 of3.wav	1	733
81	i 0.04 on1 of4.wav	1	681
82	i 0.04 on1 of5.wav	1	535
83	i 0.04 on1 of6.wav	1	554
84	i 0.04 on1 of7.wav	1	436
85	i 0.06 on1 of1.wav	1	1199
86	i 0.06 on1 of2.wav	1	819
87	i 0.06 on1 of3.wav	1	491
88	i 0.06 on1 of4.wav	1	559
89	i 0.06 on1 of5.wav	1	703
90	i 0.06 on1 of6.wav	1	525
91	i 0.06 on1 of7.wav	1	421
92	i 0.08 on1 of1.wav	1	407
93	i 0.08 on1 of2.wav	1	521
94	i 0.08 on1 of3.wav	1	440
95	i 0.08 on1 of4.wav	1	406
96	i 0.08 on1 of5.wav	1	433
97	i 0.08 on1 of6.wav	1	454
98	i 0.08 on1 of7.wav	1	556
99	i 0.12 on1 of1.wav	1	886
100	i 0.12 on1 of2.wav	1	472
101	i 0.12 on1 of3.wav	1	508
102	i 0.12 on1 of4.wav	1	495
103	i 0.12 on1 of5.wav	1	494
104	i 0.12 on1 of6.wav	1	404
105	i 0.12 on1 of7.wav	1	862
106	i 0.14 on1 of1.wav	1	705
107	i 0.14 on1 of2.wav	1	666
108	i 0.14 on1 of3.wav	1	539
109	i 0.14 on1 of4.wav	1	583
110	i 0.14 on1 of5.wav	1	609
111	i 0.14 on1 of6.wav	1	604
112	i 0.14 on1 of7.wav	1	1598
113	i 0.16 on1 of1.wav	1	1035
114	i 0.16 on1 of2.wav	1	761
115	i 0.16 on1 of3.wav	1	481
116	i 0.16 on1 of4.wav	1	1192
117	i 0.16 on1 of5.wav	1	562
118	i 0.16 on1 of6.wav	1	452
119	i 0.16 on1 of7.wav	1	1325
120	i 0.18 on1 of1.wav	1	550
121	i 0.18 on1 of2.wav	1	566
122	i 0.18 on1 of3.wav	1	685
123	i 0.18 on1 of4.wav	1	1360
124	i 0.18 on1 of5.wav	1	697
125	i 0.18 on1 of6.wav	1	728
126	i 0.18 on1 of7.wav	1	619
127	a 0.1 on1 of1.wav	1	787
128	a 0.1 on1 of2.wav	2	848
129	a 0.1 on1 of3.wav	1	454
130	a 0.1 on1 of4.wav	1	396
131	a 0.1 on1 of5.wav	1	558
132	a 0.1 on1 of6.wav	1	415
133	a 0.1 on1 of7.wav	1	574
134	a 0.2 on1 of1.wav	1	717
135	a 0.2 on1 of2.wav	1	557
136	a 0.2 on1 of3.wav	2	852
137	a 0.2 on1 of4.wav	1	601
138	a 0.2 on1 of5.wav	1	306
139	a 0.2 on1 of6.wav	2	708
140	a 0.2 on1 of7.wav	2	1107
141	a 0.04 on1 of1.wav	1	1391
142	a 0.04 on1 of2.wav	1	615
143	a 0.04 on1 of3.wav	1	3064
144	a 0.04 on1 of4.wav	1	511
145	a 0.04 on1 of5.wav	1	580
146	a 0.04 on1 of6.wav	1	448
147	a 0.04 on1 of7.wav	1	677
148	a 0.06 on1 of1.wav	1	335
149	a 0.06 on1 of2.wav	1	385
150	a 0.06 on1 of3.wav	1	2034
151	a 0.06 on1 of4.wav	1	490
152	a 0.06 on1 of5.wav	1	442
153	a 0.06 on1 of6.wav	1	765
154	a 0.06 on1 of7.wav	1	1195
155	a 0.08 on1 of1.wav	1	1331
156	a 0.08 on1 of2.wav	1	997
157	a 0.08 on1 of3.wav	1	736
158	a 0.08 on1 of4.wav	1	447
159	a 0.08 on1 of5.wav	1	2618
160	a 0.08 on1 of6.wav	2	786
161	a 0.08 on1 of7.wav	1	623
162	a 0.12 on1 of1.wav	1	1175
163	a 0.12 on1 of2.wav	1	27226
164	a 0.12 on1 of3.wav	1	1745
165	a 0.12 on1 of4.wav	1	774
166	a 0.12 on1 of5.wav	1	421
167	a 0.12 on1 of6.wav	1	375
168	a 0.12 on1 of7.wav	2	682
169	a 0.14 on1 of1.wav	1	676
170	a 0.14 on1 of2.wav	1	771
171	a 0.14 on1 of3.wav	1	428
172	a 0.14 on1 of4.wav	1	642
173	a 0.14 on1 of5.wav	2	1431
174	a 0.14 on1 of6.wav	2	618
175	a 0.14 on1 of7.wav	1	485
176	a 0.16 on1 of1.wav	1	468
177	a 0.16 on1 of2.wav	1	379
178	a 0.16 on1 of3.wav	1	514
179	a 0.16 on1 of4.wav	2	665
180	a 0.16 on1 of5.wav	1	767
181	a 0.16 on1 of6.wav	1	1162
182	a 0.16 on1 of7.wav	2	826
183	a 0.18 on1 of1.wav	1	754
184	a 0.18 on1 of2.wav	1	1048
185	a 0.18 on1 of3.wav	1	773
186	a 0.18 on1 of4.wav	2	470
187	a 0.18 on1 of5.wav	2	752
188	a 0.18 on1 of6.wav	1	1015
189	a 0.18 on1 of7.wav	2	972
190	i 0.1 on1 of1.wav	1	626
191	i 0.1 on1 of2.wav	1	618
192	i 0.1 on1 of3.wav	1	956
193	i 0.1 on1 of4.wav	1	491
194	i 0.1 on1 of5.wav	1	440
195	i 0.1 on1 of6.wav	1	760
196	i 0.1 on1 of7.wav	1	640
197	i 0.2 on1 of1.wav	1	804
198	i 0.2 on1 of2.wav	1	541
199	i 0.2 on1 of3.wav	1	784
200	i 0.2 on1 of4.wav	1	870
201	i 0.2 on1 of5.wav	1	768
202	i 0.2 on1 of6.wav	2	1054
203	i 0.2 on1 of7.wav	1	508
204	i 0.04 on1 of1.wav	1	774
205	i 0.04 on1 of2.wav	1	490
206	i 0.04 on1 of3.wav	1	1367
207	i 0.04 on1 of4.wav	1	1058
208	i 0.04 on1 of5.wav	1	579
209	i 0.04 on1 of6.wav	1	419
210	i 0.04 on1 of7.wav	1	1319
211	i 0.06 on1 of1.wav	1	448
212	i 0.06 on1 of2.wav	1	513
213	i 0.06 on1 of3.wav	1	324
214	i 0.06 on1 of4.wav	1	1217
215	i 0.06 on1 of5.wav	1	617
216	i 0.06 on1 of6.wav	1	609
217	i 0.06 on1 of7.wav	1	601
218	i 0.08 on1 of1.wav	1	559
219	i 0.08 on1 of2.wav	1	469
220	i 0.08 on1 of3.wav	1	482
221	i 0.08 on1 of4.wav	1	529
222	i 0.08 on1 of5.wav	1	469
223	i 0.08 on1 of6.wav	1	585
224	i 0.08 on1 of7.wav	1	2431
225	i 0.12 on1 of1.wav	1	739
226	i 0.12 on1 of2.wav	1	1129
227	i 0.12 on1 of3.wav	1	314
228	i 0.12 on1 of4.wav	1	532
229	i 0.12 on1 of5.wav	1	590
230	i 0.12 on1 of6.wav	1	628
231	i 0.12 on1 of7.wav	1	1417
232	i 0.14 on1 of1.wav	1	1191
233	i 0.14 on1 of2.wav	1	600
234	i 0.14 on1 of3.wav	1	1059
235	i 0.14 on1 of4.wav	1	485
236	i 0.14 on1 of5.wav	1	446
237	i 0.14 on1 of6.wav	1	465
238	i 0.14 on1 of7.wav	2	1355
239	i 0.16 on1 of1.wav	1	751
240	i 0.16 on1 of2.wav	1	580
241	i 0.16 on1 of3.wav	1	497
242	i 0.16 on1 of4.wav	1	585
243	i 0.16 on1 of5.wav	1	1153
244	i 0.16 on1 of6.wav	1	441
245	i 0.16 on1 of7.wav	1	1049
246	i 0.18 on1 of1.wav	1	639
247	i 0.18 on1 of2.wav	1	610
248	i 0.18 on1 of3.wav	1	327
249	i 0.18 on1 of4.wav	1	409
250	i 0.18 on1 of5.wav	1	576
251	i 0.18 on1 of6.wav	1	770
252	i 0.18 on1 of7.wav	2	1858
253	a 0.1 on1 of1.wav	1	467
254	a 0.1 on1 of2.wav	1	535
255	a 0.1 on1 of3.wav	1	619
256	a 0.1 on1 of4.wav	1	2695
257	a 0.1 on1 of5.wav	1	669
258	a 0.1 on1 of6.wav	1	423
259	a 0.1 on1 of7.wav	2	590
260	a 0.2 on1 of1.wav	1	866
261	a 0.2 on1 of2.wav	1	4517
262	a 0.2 on1 of3.wav	1	1225
263	a 0.2 on1 of4.wav	1	843
264	a 0.2 on1 of5.wav	2	791
265	a 0.2 on1 of6.wav	1	1195
266	a 0.2 on1 of7.wav	2	1263
267	a 0.04 on1 of1.wav	1	544
268	a 0.04 on1 of2.wav	1	735
269	a 0.04 on1 of3.wav	1	664
270	a 0.04 on1 of4.wav	1	629
271	a 0.04 on1 of5.wav	1	432
272	a 0.04 on1 of6.wav	1	397
273	a 0.04 on1 of7.wav	1	662
274	a 0.06 on1 of1.wav	1	457
275	a 0.06 on1 of2.wav	2	740
276	a 0.06 on1 of3.wav	1	541
277	a 0.06 on1 of4.wav	1	317
278	a 0.06 on1 of5.wav	2	1620
279	a 0.06 on1 of6.wav	1	534
280	a 0.06 on1 of7.wav	1	617
281	a 0.08 on1 of1.wav	1	434
282	a 0.08 on1 of2.wav	1	443
283	a 0.08 on1 of3.wav	1	670
284	a 0.08 on1 of4.wav	1	859
285	a 0.08 on1 of5.wav	1	712
286	a 0.08 on1 of6.wav	1	556
287	a 0.08 on1 of7.wav	1	910
288	a 0.12 on1 of1.wav	1	455
289	a 0.12 on1 of2.wav	1	355
290	a 0.12 on1 of3.wav	1	1927
291	a 0.12 on1 of4.wav	1	1104
292	a 0.12 on1 of5.wav	1	826
293	a 0.12 on1 of6.wav	1	1067
294	a 0.12 on1 of7.wav	2	1341
295	a 0.14 on1 of1.wav	1	1112
296	a 0.14 on1 of2.wav	1	619
297	a 0.14 on1 of3.wav	1	638
298	a 0.14 on1 of4.wav	2	803
299	a 0.14 on1 of5.wav	1	819
300	a 0.14 on1 of6.wav	2	1113
301	a 0.14 on1 of7.wav	2	1594
302	a 0.16 on1 of1.wav	1	1387
303	a 0.16 on1 of2.wav	1	766
304	a 0.16 on1 of3.wav	1	1032
305	a 0.16 on1 of4.wav	1	413
306	a 0.16 on1 of5.wav	2	1755
307	a 0.16 on1 of6.wav	1	1451
308	a 0.16 on1 of7.wav	2	831
309	a 0.18 on1 of1.wav	1	842
310	a 0.18 on1 of2.wav	1	557
311	a 0.18 on1 of3.wav	1	744
312	a 0.18 on1 of4.wav	2	958
313	a 0.18 on1 of5.wav	1	1114
314	a 0.18 on1 of6.wav	2	2177
315	a 0.18 on1 of7.wav	2	471
316	i 0.1 on1 of1.wav	1	451
317	i 0.1 on1 of2.wav	1	923
318	i 0.1 on1 of3.wav	1	524
319	i 0.1 on1 of4.wav	1	841
320	i 0.1 on1 of5.wav	1	1495
321	i 0.1 on1 of6.wav	1	495
322	i 0.1 on1 of7.wav	1	1240
323	i 0.2 on1 of1.wav	1	2968
324	i 0.2 on1 of2.wav	1	681
325	i 0.2 on1 of3.wav	1	1408
326	i 0.2 on1 of4.wav	1	698
327	i 0.2 on1 of5.wav	1	1718
328	i 0.2 on1 of6.wav	2	2889
329	i 0.2 on1 of7.wav	1	510
330	i 0.04 on1 of1.wav	1	727
331	i 0.04 on1 of2.wav	1	499
332	i 0.04 on1 of3.wav	1	496
333	i 0.04 on1 of4.wav	1	561
334	i 0.04 on1 of5.wav	1	380
335	i 0.04 on1 of6.wav	1	812
336	i 0.04 on1 of7.wav	1	823
337	i 0.06 on1 of1.wav	1	271
338	i 0.06 on1 of2.wav	1	913
339	i 0.06 on1 of3.wav	1	364
340	i 0.06 on1 of4.wav	1	656
341	i 0.06 on1 of5.wav	1	1000
342	i 0.06 on1 of6.wav	1	557
343	i 0.06 on1 of7.wav	1	314
344	i 0.08 on1 of1.wav	1	527
345	i 0.08 on1 of2.wav	1	456
346	i 0.08 on1 of3.wav	1	525
347	i 0.08 on1 of4.wav	1	605
348	i 0.08 on1 of5.wav	1	465
349	i 0.08 on1 of6.wav	1	753
350	i 0.08 on1 of7.wav	1	3776
351	i 0.12 on1 of1.wav	1	515
352	i 0.12 on1 of2.wav	1	531
353	i 0.12 on1 of3.wav	1	545
354	i 0.12 on1 of4.wav	1	581
355	i 0.12 on1 of5.wav	1	513
356	i 0.12 on1 of6.wav	1	408
357	i 0.12 on1 of7.wav	1	850
358	i 0.14 on1 of1.wav	1	602
359	i 0.14 on1 of2.wav	1	705
360	i 0.14 on1 of3.wav	1	815
361	i 0.14 on1 of4.wav	1	1053
362	i 0.14 on1 of5.wav	1	576
363	i 0.14 on1 of6.wav	1	501
364	i 0.14 on1 of7.wav	1	580
365	i 0.16 on1 of1.wav	1	1053
366	i 0.16 on1 of2.wav	1	1097
367	i 0.16 on1 of3.wav	1	648
368	i 0.16 on1 of4.wav	1	576
369	i 0.16 on1 of5.wav	1	585
370	i 0.16 on1 of6.wav	1	472
371	i 0.16 on1 of7.wav	1	725
372	i 0.18 on1 of1.wav	1	1633
373	i 0.18 on1 of2.wav	1	1323
374	i 0.18 on1 of3.wav	1	760
375	i 0.18 on1 of4.wav	1	991
376	i 0.18 on1 of5.wav	1	2439
377	i 0.18 on1 of6.wav	1	490
378	i 0.18 on1 of7.wav	1	463
379	a 0.1 on1 of1.wav	1	673
380	a 0.1 on1 of2.wav	1	1015
381	a 0.1 on1 of3.wav	1	596
382	a 0.1 on1 of4.wav	1	407
383	a 0.1 on1 of5.wav	1	516
384	a 0.1 on1 of6.wav	1	2210
385	a 0.1 on1 of7.wav	1	1271
386	a 0.2 on1 of1.wav	1	443
387	a 0.2 on1 of2.wav	1	1308
388	a 0.2 on1 of3.wav	2	840
389	a 0.2 on1 of4.wav	1	822
390	a 0.2 on1 of5.wav	2	865
391	a 0.2 on1 of6.wav	2	441
392	a 0.2 on1 of7.wav	2	1460
393	a 0.04 on1 of1.wav	1	1070
394	a 0.04 on1 of2.wav	1	734
395	a 0.04 on1 of3.wav	1	2714
396	a 0.04 on1 of4.wav	1	541
397	a 0.04 on1 of5.wav	2	1114
398	a 0.04 on1 of6.wav	1	845
399	a 0.04 on1 of7.wav	1	337
400	a 0.06 on1 of1.wav	1	764
401	a 0.06 on1 of2.wav	1	2364
402	a 0.06 on1 of3.wav	1	800
403	a 0.06 on1 of4.wav	1	831
404	a 0.06 on1 of5.wav	2	662
405	a 0.06 on1 of6.wav	1	619
406	a 0.06 on1 of7.wav	1	809
407	a 0.08 on1 of1.wav	1	691
408	a 0.08 on1 of2.wav	1	488
409	a 0.08 on1 of3.wav	1	554
410	a 0.08 on1 of4.wav	1	1716
411	a 0.08 on1 of5.wav	1	746
412	a 0.08 on1 of6.wav	1	862
413	a 0.08 on1 of7.wav	2	790
414	a 0.12 on1 of1.wav	1	522
415	a 0.12 on1 of2.wav	1	378
416	a 0.12 on1 of3.wav	1	667
417	a 0.12 on1 of4.wav	1	455
418	a 0.12 on1 of5.wav	1	1384
419	a 0.12 on1 of6.wav	2	508
420	a 0.12 on1 of7.wav	2	914
421	a 0.14 on1 of1.wav	1	587
422	a 0.14 on1 of2.wav	1	1091
423	a 0.14 on1 of3.wav	1	745
424	a 0.14 on1 of4.wav	1	2931
425	a 0.14 on1 of5.wav	1	447
426	a 0.14 on1 of6.wav	1	381
427	a 0.14 on1 of7.wav	2	459
428	a 0.16 on1 of1.wav	1	882
429	a 0.16 on1 of2.wav	2	1904
430	a 0.16 on1 of3.wav	1	1351
431	a 0.16 on1 of4.wav	1	1717
432	a 0.16 on1 of5.wav	1	1706
433	a 0.16 on1 of6.wav	1	1709
434	a 0.16 on1 of7.wav	1	747
435	a 0.18 on1 of1.wav	1	1637
436	a 0.18 on1 of2.wav	1	497
437	a 0.18 on1 of3.wav	1	749
438	a 0.18 on1 of4.wav	1	535
439	a 0.18 on1 of5.wav	2	459
440	a 0.18 on1 of6.wav	2	1798
441	a 0.18 on1 of7.wav	2	2073
442	i 0.1 on1 of1.wav	1	507
443	i 0.1 on1 of2.wav	1	705
444	i 0.1 on1 of3.wav	1	492
445	i 0.1 on1 of4.wav	1	486
446	i 0.1 on1 of5.wav	1	538
447	i 0.1 on1 of6.wav	1	387
448	i 0.1 on1 of7.wav	1	5159
449	i 0.2 on1 of1.wav	1	877
450	i 0.2 on1 of2.wav	1	719
451	i 0.2 on1 of3.wav	1	727
452	i 0.2 on1 of4.wav	1	403
453	i 0.2 on1 of5.wav	1	346
454	i 0.2 on1 of6.wav	1	985
455	i 0.2 on1 of7.wav	1	964
456	i 0.04 on1 of1.wav	1	693
457	i 0.04 on1 of2.wav	1	839
458	i 0.04 on1 of3.wav	1	731
459	i 0.04 on1 of4.wav	1	904
460	i 0.04 on1 of5.wav	1	515
461	i 0.04 on1 of6.wav	1	629
462	i 0.04 on1 of7.wav	1	767
463	i 0.06 on1 of1.wav	1	593
464	i 0.06 on1 of2.wav	1	632
465	i 0.06 on1 of3.wav	1	356
466	i 0.06 on1 of4.wav	1	666
467	i 0.06 on1 of5.wav	1	469
468	i 0.06 on1 of6.wav	1	589
469	i 0.06 on1 of7.wav	1	524
470	i 0.08 on1 of1.wav	1	434
471	i 0.08 on1 of2.wav	1	398
472	i 0.08 on1 of3.wav	1	781
473	i 0.08 on1 of4.wav	1	870
474	i 0.08 on1 of5.wav	1	378
475	i 0.08 on1 of6.wav	1	411
476	i 0.08 on1 of7.wav	1	1184
477	i 0.12 on1 of1.wav	1	425
478	i 0.12 on1 of2.wav	1	732
479	i 0.12 on1 of3.wav	1	500
480	i 0.12 on1 of4.wav	1	1230
481	i 0.12 on1 of5.wav	1	498
482	i 0.12 on1 of6.wav	1	542
483	i 0.12 on1 of7.wav	1	447
484	i 0.14 on1 of1.wav	1	395
485	i 0.14 on1 of2.wav	1	488
486	i 0.14 on1 of3.wav	1	523
487	i 0.14 on1 of4.wav	1	1151
488	i 0.14 on1 of5.wav	1	519
489	i 0.14 on1 of6.wav	1	704
490	i 0.14 on1 of7.wav	1	857
491	i 0.16 on1 of1.wav	1	797
492	i 0.16 on1 of2.wav	1	518
493	i 0.16 on1 of3.wav	1	1725
494	i 0.16 on1 of4.wav	1	847
495	i 0.16 on1 of5.wav	1	461
496	i 0.16 on1 of6.wav	1	411
497	i 0.16 on1 of7.wav	2	3209
498	i 0.18 on1 of1.wav	1	553
499	i 0.18 on1 of2.wav	1	1795
500	i 0.18 on1 of3.wav	1	4524
501	i 0.18 on1 of4.wav	1	376
502	i 0.18 on1 of5.wav	1	524
503	i 0.18 on1 of6.wav	1	2078
504	i 0.18 on1 of7.wav	1	503
505	a 0.1 on1 of1.wav	1	932
506	a 0.1 on1 of2.wav	1	902
507	a 0.1 on1 of3.wav	1	1012
508	a 0.1 on1 of4.wav	1	2678
509	a 0.1 on1 of5.wav	1	1150
510	a 0.1 on1 of6.wav	1	971
511	a 0.1 on1 of7.wav	2	588
512	a 0.2 on1 of1.wav	1	1356
513	a 0.2 on1 of2.wav	1	2058
514	a 0.2 on1 of3.wav	1	1471
515	a 0.2 on1 of4.wav	2	2546
516	a 0.2 on1 of5.wav	1	736
517	a 0.2 on1 of6.wav	2	2011
518	a 0.2 on1 of7.wav	2	2071
519	a 0.04 on1 of1.wav	1	570
520	a 0.04 on1 of2.wav	1	572
521	a 0.04 on1 of3.wav	1	579
522	a 0.04 on1 of4.wav	1	779
523	a 0.04 on1 of5.wav	1	646
524	a 0.04 on1 of6.wav	1	516
525	a 0.04 on1 of7.wav	1	935
526	a 0.06 on1 of1.wav	1	513
527	a 0.06 on1 of2.wav	1	629
528	a 0.06 on1 of3.wav	1	769
529	a 0.06 on1 of4.wav	1	631
530	a 0.06 on1 of5.wav	1	448
531	a 0.06 on1 of6.wav	1	791
532	a 0.06 on1 of7.wav	1	1198
533	a 0.08 on1 of1.wav	1	639
534	a 0.08 on1 of2.wav	1	541
535	a 0.08 on1 of3.wav	1	803
536	a 0.08 on1 of4.wav	1	658
537	a 0.08 on1 of5.wav	1	878
538	a 0.08 on1 of6.wav	2	553
539	a 0.08 on1 of7.wav	1	465
540	a 0.12 on1 of1.wav	1	664
541	a 0.12 on1 of2.wav	1	695
542	a 0.12 on1 of3.wav	1	1967
543	a 0.12 on1 of4.wav	1	757
544	a 0.12 on1 of5.wav	1	942
545	a 0.12 on1 of6.wav	2	1009
546	a 0.12 on1 of7.wav	1	486
547	a 0.14 on1 of1.wav	1	794
548	a 0.14 on1 of2.wav	1	2407
549	a 0.14 on1 of3.wav	1	620
550	a 0.14 on1 of4.wav	1	559
551	a 0.14 on1 of5.wav	1	463
552	a 0.14 on1 of6.wav	1	472
553	a 0.14 on1 of7.wav	2	847
554	a 0.16 on1 of1.wav	1	866
555	a 0.16 on1 of2.wav	1	946
556	a 0.16 on1 of3.wav	1	852
557	a 0.16 on1 of4.wav	1	536
558	a 0.16 on1 of5.wav	2	525
559	a 0.16 on1 of6.wav	1	640
560	a 0.16 on1 of7.wav	1	542
561	a 0.18 on1 of1.wav	2	997
562	a 0.18 on1 of2.wav	1	1379
563	a 0.18 on1 of3.wav	1	802
564	a 0.18 on1 of4.wav	1	922
565	a 0.18 on1 of5.wav	1	1739
566	a 0.18 on1 of6.wav	2	802
567	a 0.18 on1 of7.wav	2	2445
568	i 0.1 on1 of1.wav	1	572
569	i 0.1 on1 of2.wav	1	1597
570	i 0.1 on1 of3.wav	1	770
571	i 0.1 on1 of4.wav	1	678
572	i 0.1 on1 of5.wav	1	596
573	i 0.1 on1 of6.wav	1	1169
574	i 0.1 on1 of7.wav	2	4982
575	i 0.2 on1 of1.wav	1	776
576	i 0.2 on1 of2.wav	1	538
577	i 0.2 on1 of3.wav	1	1160
578	i 0.2 on1 of4.wav	1	912
579	i 0.2 on1 of5.wav	1	1204
580	i 0.2 on1 of6.wav	1	2875
581	i 0.2 on1 of7.wav	1	664
582	i 0.04 on1 of1.wav	1	621
583	i 0.04 on1 of2.wav	1	655
584	i 0.04 on1 of3.wav	1	870
585	i 0.04 on1 of4.wav	1	799
586	i 0.04 on1 of5.wav	1	559
587	i 0.04 on1 of6.wav	1	746
588	i 0.04 on1 of7.wav	1	306
589	i 0.06 on1 of1.wav	1	504
590	i 0.06 on1 of2.wav	1	616
591	i 0.06 on1 of3.wav	1	378
592	i 0.06 on1 of4.wav	1	518
593	i 0.06 on1 of5.wav	1	531
594	i 0.06 on1 of6.wav	1	544
595	i 0.06 on1 of7.wav	1	417
596	i 0.08 on1 of1.wav	1	326
597	i 0.08 on1 of2.wav	1	572
598	i 0.08 on1 of3.wav	1	523
599	i 0.08 on1 of4.wav	1	467
600	i 0.08 on1 of5.wav	1	828
601	i 0.08 on1 of6.wav	1	365
602	i 0.08 on1 of7.wav	1	790
603	i 0.12 on1 of1.wav	1	603
604	i 0.12 on1 of2.wav	1	560
605	i 0.12 on1 of3.wav	1	364
606	i 0.12 on1 of4.wav	1	664
607	i 0.12 on1 of5.wav	1	405
608	i 0.12 on1 of6.wav	1	787
609	i 0.12 on1 of7.wav	1	889
610	i 0.14 on1 of1.wav	1	535
611	i 0.14 on1 of2.wav	1	897
612	i 0.14 on1 of3.wav	1	629
613	i 0.14 on1 of4.wav	1	571
614	i 0.14 on1 of5.wav	1	673
615	i 0.14 on1 of6.wav	1	575
616	i 0.14 on1 of7.wav	1	654
617	i 0.16 on1 of1.wav	1	560
618	i 0.16 on1 of2.wav	1	541
619	i 0.16 on1 of3.wav	1	754
620	i 0.16 on1 of4.wav	1	652
621	i 0.16 on1 of5.wav	1	585
622	i 0.16 on1 of6.wav	1	467
623	i 0.16 on1 of7.wav	1	430
624	i 0.18 on1 of1.wav	1	1347
625	i 0.18 on1 of2.wav	1	1401
626	i 0.18 on1 of3.wav	1	535
627	i 0.18 on1 of4.wav	1	443
628	i 0.18 on1 of5.wav	1	637
629	i 0.18 on1 of6.wav	1	1082
630	i 0.18 on1 of7.wav	1	494
