# Supplementary material for: Effects of stimulus duration and vowel quality in cross-linguistic categorical perception of pitch directions
Source: PLoS One. 2017 Jul 3;12(7):e0180656. doi: 10.1371/journal.pone.0180656 (PMC5495489; doi:10.1371/journal.pone.0180656)
Supplement: S1 Table — (ZIP) [file pone.0180656.s001.zip › supporting information/Raw data/eprime_id_CHINESE/sub8idrising.csv]

List2	stim1	Slide3.RESP	Slide3.RT
1	a 0.1 on1 of7r.wav	2	139
2	a 0.1 on2 of7.wav	2	557
3	a 0.1 on3 of7.wav	1	119
4	a 0.1 on4 of7.wav	1	154
5	a 0.1 on5 of7.wav	1	334
6	a 0.1 on6 of7.wav	1	383
7	a 0.1 on7 of7.wav	2	225
8	a 0.2 on1 of7r.wav	2	24
9	a 0.2 on2 of7.wav	1	371
10	a 0.2 on3 of7.wav	1	218
11	a 0.2 on4 of7.wav	2	1162
12	a 0.2 on5 of7.wav	1	499
13	a 0.2 on6 of7.wav	1	168
14	a 0.2 on7 of7.wav	2	191
15	a 0.04 on1 of7r.wav	1	1420
16	a 0.04 on2 of7.wav	1	1132
17	a 0.04 on3 of7.wav	1	209
18	a 0.04 on4 of7.wav	1	479
19	a 0.04 on5 of7.wav	1	703
20	a 0.04 on6 of7.wav	1	41
21	a 0.04 on7 of7.wav	2	172
22	a 0.06 on1 of7r.wav	1	128
23	a 0.06 on2 of7.wav	1	34
24	a 0.06 on3 of7.wav	1	371
25	a 0.06 on4 of7.wav	1	45
26	a 0.06 on5 of7.wav	1	147
27	a 0.06 on6 of7.wav	2	3349
28	a 0.06 on7 of7.wav	2	186
29	a 0.08 on1 of7r.wav	2	633
30	a 0.08 on2 of7.wav	2	204
31	a 0.08 on3 of7.wav	1	464
32	a 0.08 on4 of7.wav	1	558
33	a 0.08 on5 of7.wav	2	699
34	a 0.08 on6 of7.wav	1	787
35	a 0.08 on7 of7.wav	1	204
36	a 0.12 on1 of7r.wav	1	236
37	a 0.12 on2 of7.wav	1	198
38	a 0.12 on3 of7.wav	2	602
39	a 0.12 on4 of7.wav	1	288
40	a 0.12 on5 of7.wav	1	66
41	a 0.12 on6 of7.wav	1	482
42	a 0.12 on7 of7.wav	1	923
43	a 0.14 on1 of7r.wav	2	492
44	a 0.14 on2 of7.wav	2	659
45	a 0.14 on3 of7.wav	1	455
46	a 0.14 on4 of7.wav	2	231
47	a 0.14 on5 of7.wav	1	174
48	a 0.14 on6 of7.wav	1	1259
49	a 0.14 on7 of7.wav	1	136
50	a 0.16 on1 of7r.wav	1	490
51	a 0.16 on2 of7.wav	2	723
52	a 0.16 on3 of7.wav	2	648
53	a 0.16 on4 of7.wav	1	511
54	a 0.16 on5 of7.wav	2	525
55	a 0.16 on6 of7.wav	1	2142
56	a 0.16 on7 of7.wav	1	820
57	a 0.18 on1 of7r.wav	1	28
58	a 0.18 on2 of7.wav	2	669
59	a 0.18 on3 of7.wav	2	1286
60	a 0.18 on4 of7.wav	1	366
61	a 0.18 on5 of7.wav	1	512
62	a 0.18 on6 of7.wav	1	638
63	a 0.18 on7 of7.wav	1	988
64	i 0.1 on1 of7r.wav	1	672
65	i 0.1 on2 of7.wav	1	90
66	i 0.1 on3 of7.wav	1	199
67	i 0.1 on4 of7.wav	1	425
68	i 0.1 on5 of7.wav	2	44
69	i 0.1 on6 of7.wav	2	155
70	i 0.1 on7 of7.wav	1	890
71	i 0.2 on1 of7r.wav	2	288
72	i 0.2 on2 of7.wav	1	567
73	i 0.2 on3 of7.wav	1	68
74	i 0.2 on4 of7.wav	2	232
75	i 0.2 on5 of7.wav	1	252
76	i 0.2 on6 of7.wav	1	159
77	i 0.2 on7 of7.wav	2	374
78	i 0.04 on1 of7r.wav	1	491
79	i 0.04 on2 of7.wav	1	655
80	i 0.04 on3 of7.wav	1	380
81	i 0.04 on4 of7.wav	2	203
82	i 0.04 on5 of7.wav	2	89
83	i 0.04 on6 of7.wav	1	234
84	i 0.04 on7 of7.wav	1	544
85	i 0.06 on1 of7r.wav	2	206
86	i 0.06 on2 of7.wav	2	432
87	i 0.06 on3 of7.wav	1	633
88	i 0.06 on4 of7.wav	1	240
89	i 0.06 on5 of7.wav	2	238
90	i 0.06 on6 of7.wav	1	9
91	i 0.06 on7 of7.wav	1	561
92	i 0.08 on1 of7r.wav	1	351
93	i 0.08 on2 of7.wav	1	57
94	i 0.08 on3 of7.wav	1	85
95	i 0.08 on4 of7.wav	2	559
96	i 0.08 on5 of7.wav	1	315
97	i 0.08 on6 of7.wav	1	1261
98	i 0.08 on7 of7.wav	1	541
99	i 0.12 on1 of7r.wav	2	1037
100	i 0.12 on2 of7.wav	1	423
101	i 0.12 on3 of7.wav	1	212
102	i 0.12 on4 of7.wav	1	301
103	i 0.12 on5 of7.wav	1	233
104	i 0.12 on6 of7.wav	1	291
105	i 0.12 on7 of7.wav	2	119
106	i 0.14 on1 of7r.wav	1	481
107	i 0.14 on2 of7.wav	1	448
108	i 0.14 on3 of7.wav	1	531
109	i 0.14 on4 of7.wav	2	243
110	i 0.14 on5 of7.wav	1	43
111	i 0.14 on6 of7.wav	1	60
112	i 0.14 on7 of7.wav	2	314
113	i 0.16 on1 of7r.wav	1	389
114	i 0.16 on2 of7.wav	2	551
115	i 0.16 on3 of7.wav	2	883
116	i 0.16 on4 of7.wav	1	179
117	i 0.16 on5 of7.wav	1	948
118	i 0.16 on6 of7.wav	1	544
119	i 0.16 on7 of7.wav	2	198
120	i 0.18 on1 of7r.wav	1	296
121	i 0.18 on2 of7.wav	2	1099
122	i 0.18 on3 of7.wav	2	243
123	i 0.18 on4 of7.wav	1	599
124	i 0.18 on5 of7.wav	1	270
125	i 0.18 on6 of7.wav	1	353
126	i 0.18 on7 of7.wav	1	471
127	a 0.1 on1 of7r.wav	2	91
128	a 0.1 on2 of7.wav	2	602
129	a 0.1 on3 of7.wav	2	177
130	a 0.1 on4 of7.wav	2	1264
131	a 0.1 on5 of7.wav	2	533
132	a 0.1 on6 of7.wav	2	556
133	a 0.1 on7 of7.wav	2	129
134	a 0.2 on1 of7r.wav	2	606
135	a 0.2 on2 of7.wav	2	800
136	a 0.2 on3 of7.wav	2	557
137	a 0.2 on4 of7.wav	1	69
138	a 0.2 on5 of7.wav	1	803
139	a 0.2 on6 of7.wav	1	223
140	a 0.2 on7 of7.wav	1	141
141	a 0.04 on1 of7r.wav	1	367
142	a 0.04 on2 of7.wav	2	439
143	a 0.04 on3 of7.wav	2	563
144	a 0.04 on4 of7.wav	1	832
145	a 0.04 on5 of7.wav	1	148
146	a 0.04 on6 of7.wav	2	446
147	a 0.04 on7 of7.wav	2	204
148	a 0.06 on1 of7r.wav	1	391
149	a 0.06 on2 of7.wav	1	619
150	a 0.06 on3 of7.wav	2	773
151	a 0.06 on4 of7.wav	1	385
152	a 0.06 on5 of7.wav	1	69
153	a 0.06 on6 of7.wav	2	798
154	a 0.06 on7 of7.wav	1	662
155	a 0.08 on1 of7r.wav	1	68
156	a 0.08 on2 of7.wav	2	416
157	a 0.08 on3 of7.wav	2	719
158	a 0.08 on4 of7.wav	1	391
159	a 0.08 on5 of7.wav	1	92
160	a 0.08 on6 of7.wav	2	321
161	a 0.08 on7 of7.wav	2	349
162	a 0.12 on1 of7r.wav	1	407
163	a 0.12 on2 of7.wav	1	667
164	a 0.12 on3 of7.wav	1	589
165	a 0.12 on4 of7.wav	2	369
166	a 0.12 on5 of7.wav	2	123
167	a 0.12 on6 of7.wav	1	247
168	a 0.12 on7 of7.wav	1	576
169	a 0.14 on1 of7r.wav	2	109
170	a 0.14 on2 of7.wav	1	175
171	a 0.14 on3 of7.wav	2	763
172	a 0.14 on4 of7.wav	2	354
173	a 0.14 on5 of7.wav	2	151
174	a 0.14 on6 of7.wav	2	68
175	a 0.14 on7 of7.wav	1	423
176	a 0.16 on1 of7r.wav	2	548
177	a 0.16 on2 of7.wav	2	331
178	a 0.16 on3 of7.wav	2	150
179	a 0.16 on4 of7.wav	2	345
180	a 0.16 on5 of7.wav	2	397
181	a 0.16 on6 of7.wav	1	239
182	a 0.16 on7 of7.wav	2	268
183	a 0.18 on1 of7r.wav	2	252
184	a 0.18 on2 of7.wav	1	496
185	a 0.18 on3 of7.wav	1	228
186	a 0.18 on4 of7.wav	2	499
187	a 0.18 on5 of7.wav	2	500
188	a 0.18 on6 of7.wav	1	456
189	a 0.18 on7 of7.wav	1	814
190	i 0.1 on1 of7r.wav	1	365
191	i 0.1 on2 of7.wav	1	623
192	i 0.1 on3 of7.wav	1	852
193	i 0.1 on4 of7.wav	2	117
194	i 0.1 on5 of7.wav	2	150
195	i 0.1 on6 of7.wav	1	427
196	i 0.1 on7 of7.wav	1	72
197	i 0.2 on1 of7r.wav	1	401
198	i 0.2 on2 of7.wav	1	326
199	i 0.2 on3 of7.wav	1	171
200	i 0.2 on4 of7.wav	1	48
201	i 0.2 on5 of7.wav	1	194
202	i 0.2 on6 of7.wav	1	651
203	i 0.2 on7 of7.wav	2	288
204	i 0.04 on1 of7r.wav	1	407
205	i 0.04 on2 of7.wav	1	229
206	i 0.04 on3 of7.wav	1	148
207	i 0.04 on4 of7.wav	2	265
208	i 0.04 on5 of7.wav	2	65
209	i 0.04 on6 of7.wav	2	68
210	i 0.04 on7 of7.wav	2	542
211	i 0.06 on1 of7r.wav	1	699
212	i 0.06 on2 of7.wav	1	633
213	i 0.06 on3 of7.wav	2	265
214	i 0.06 on4 of7.wav	1	582
215	i 0.06 on5 of7.wav	1	536
216	i 0.06 on6 of7.wav	1	509
217	i 0.06 on7 of7.wav	1	804
218	i 0.08 on1 of7r.wav	1	706
219	i 0.08 on2 of7.wav	2	191
220	i 0.08 on3 of7.wav	1	258
221	i 0.08 on4 of7.wav	1	465
222	i 0.08 on5 of7.wav	2	440
223	i 0.08 on6 of7.wav	1	131
224	i 0.08 on7 of7.wav	2	287
225	i 0.12 on1 of7r.wav	1	124
226	i 0.12 on2 of7.wav	1	453
227	i 0.12 on3 of7.wav	2	862
228	i 0.12 on4 of7.wav	1	458
229	i 0.12 on5 of7.wav	2	144
230	i 0.12 on6 of7.wav	1	324
231	i 0.12 on7 of7.wav	1	525
232	i 0.14 on1 of7r.wav	2	842
233	i 0.14 on2 of7.wav	2	147
234	i 0.14 on3 of7.wav	1	666
235	i 0.14 on4 of7.wav	2	151
236	i 0.14 on5 of7.wav	1	570
237	i 0.14 on6 of7.wav	1	80
238	i 0.14 on7 of7.wav	1	492
239	i 0.16 on1 of7r.wav	2	1045
240	i 0.16 on2 of7.wav	1	497
241	i 0.16 on3 of7.wav	1	104
242	i 0.16 on4 of7.wav	1	1110
243	i 0.16 on5 of7.wav	1	105
244	i 0.16 on6 of7.wav	2	55
245	i 0.16 on7 of7.wav	1	460
246	i 0.18 on1 of7r.wav	1	556
247	i 0.18 on2 of7.wav	2	1019
248	i 0.18 on3 of7.wav	1	343
249	i 0.18 on4 of7.wav	2	686
250	i 0.18 on5 of7.wav	1	952
251	i 0.18 on6 of7.wav	1	4
252	i 0.18 on7 of7.wav	1	708
253	a 0.1 on1 of7r.wav	2	708
254	a 0.1 on2 of7.wav	1	326
255	a 0.1 on3 of7.wav	1	182
256	a 0.1 on4 of7.wav	1	323
257	a 0.1 on5 of7.wav	1	21
258	a 0.1 on6 of7.wav	2	497
259	a 0.1 on7 of7.wav	2	882
260	a 0.2 on1 of7r.wav	1	143
261	a 0.2 on2 of7.wav	2	292
262	a 0.2 on3 of7.wav	1	173
263	a 0.2 on4 of7.wav	1	662
264	a 0.2 on5 of7.wav	1	1686
265	a 0.2 on6 of7.wav	2	736
266	a 0.2 on7 of7.wav	1	797
267	a 0.04 on1 of7r.wav	1	364
268	a 0.04 on2 of7.wav	1	203
269	a 0.04 on3 of7.wav	1	5
270	a 0.04 on4 of7.wav	1	414
271	a 0.04 on5 of7.wav	1	378
272	a 0.04 on6 of7.wav	1	745
273	a 0.04 on7 of7.wav	1	738
274	a 0.06 on1 of7r.wav	1	951
275	a 0.06 on2 of7.wav	1	331
276	a 0.06 on3 of7.wav	2	142
277	a 0.06 on4 of7.wav	1	273
278	a 0.06 on5 of7.wav	2	529
279	a 0.06 on6 of7.wav	1	124
280	a 0.06 on7 of7.wav	1	864
281	a 0.08 on1 of7r.wav	2	275
282	a 0.08 on2 of7.wav	2	112
283	a 0.08 on3 of7.wav	1	1355
284	a 0.08 on4 of7.wav	1	1204
285	a 0.08 on5 of7.wav	2	1016
286	a 0.08 on6 of7.wav	1	800
287	a 0.08 on7 of7.wav	1	787
288	a 0.12 on1 of7r.wav	2	608
289	a 0.12 on2 of7.wav	2	97
290	a 0.12 on3 of7.wav	2	401
291	a 0.12 on4 of7.wav	1	311
292	a 0.12 on5 of7.wav	1	42
293	a 0.12 on6 of7.wav	2	36
294	a 0.12 on7 of7.wav	1	361
295	a 0.14 on1 of7r.wav	2	417
296	a 0.14 on2 of7.wav	2	220
297	a 0.14 on3 of7.wav	2	478
298	a 0.14 on4 of7.wav	1	877
299	a 0.14 on5 of7.wav	2	75
300	a 0.14 on6 of7.wav	1	144
301	a 0.14 on7 of7.wav	1	725
302	a 0.16 on1 of7r.wav	2	410
303	a 0.16 on2 of7.wav	2	438
304	a 0.16 on3 of7.wav	1	120
305	a 0.16 on4 of7.wav	1	1397
306	a 0.16 on5 of7.wav	1	330
307	a 0.16 on6 of7.wav	2	1050
308	a 0.16 on7 of7.wav	1	540
309	a 0.18 on1 of7r.wav	2	440
310	a 0.18 on2 of7.wav	1	24
311	a 0.18 on3 of7.wav	1	183
312	a 0.18 on4 of7.wav	2	257
313	a 0.18 on5 of7.wav	2	396
314	a 0.18 on6 of7.wav	1	617
315	a 0.18 on7 of7.wav	2	141
316	i 0.1 on1 of7r.wav	1	493
317	i 0.1 on2 of7.wav	1	79
318	i 0.1 on3 of7.wav	1	481
319	i 0.1 on4 of7.wav	1	473
320	i 0.1 on5 of7.wav	1	379
321	i 0.1 on6 of7.wav	1	117
322	i 0.1 on7 of7.wav	1	54
323	i 0.2 on1 of7r.wav	1	348
324	i 0.2 on2 of7.wav	1	43
325	i 0.2 on3 of7.wav	2	706
326	i 0.2 on4 of7.wav	2	1312
327	i 0.2 on5 of7.wav	1	86
328	i 0.2 on6 of7.wav	1	1045
329	i 0.2 on7 of7.wav	2	808
330	i 0.04 on1 of7r.wav	1	244
331	i 0.04 on2 of7.wav	1	463
332	i 0.04 on3 of7.wav	2	890
333	i 0.04 on4 of7.wav	1	19
334	i 0.04 on5 of7.wav	1	732
335	i 0.04 on6 of7.wav	1	213
336	i 0.04 on7 of7.wav	1	222
337	i 0.06 on1 of7r.wav	1	720
338	i 0.06 on2 of7.wav	2	133
339	i 0.06 on3 of7.wav	1	737
340	i 0.06 on4 of7.wav	1	494
341	i 0.06 on5 of7.wav	1	493
342	i 0.06 on6 of7.wav	1	665
343	i 0.06 on7 of7.wav	1	840
344	i 0.08 on1 of7r.wav	2	764
345	i 0.08 on2 of7.wav	1	210
346	i 0.08 on3 of7.wav	2	392
347	i 0.08 on4 of7.wav	1	246
348	i 0.08 on5 of7.wav	1	935
349	i 0.08 on6 of7.wav	1	986
350	i 0.08 on7 of7.wav	1	148
351	i 0.12 on1 of7r.wav	1	115
352	i 0.12 on2 of7.wav	2	381
353	i 0.12 on3 of7.wav	1	704
354	i 0.12 on4 of7.wav	2	249
355	i 0.12 on5 of7.wav	1	553
356	i 0.12 on6 of7.wav	1	427
357	i 0.12 on7 of7.wav	1	459
358	i 0.14 on1 of7r.wav	2	297
359	i 0.14 on2 of7.wav	1	304
360	i 0.14 on3 of7.wav	2	272
361	i 0.14 on4 of7.wav	1	507
362	i 0.14 on5 of7.wav	2	170
363	i 0.14 on6 of7.wav	1	797
364	i 0.14 on7 of7.wav	2	305
365	i 0.16 on1 of7r.wav	1	89
366	i 0.16 on2 of7.wav	1	211
367	i 0.16 on3 of7.wav	1	892
368	i 0.16 on4 of7.wav	2	29
369	i 0.16 on5 of7.wav	1	98
370	i 0.16 on6 of7.wav	1	195
371	i 0.16 on7 of7.wav	1	81
372	i 0.18 on1 of7r.wav	1	249
373	i 0.18 on2 of7.wav	1	101
374	i 0.18 on3 of7.wav	1	595
375	i 0.18 on4 of7.wav	1	23
376	i 0.18 on5 of7.wav	1	80
377	i 0.18 on6 of7.wav	1	258
378	i 0.18 on7 of7.wav	1	151
379	a 0.1 on1 of7r.wav	1	405
380	a 0.1 on2 of7.wav	2	274
381	a 0.1 on3 of7.wav	1	317
382	a 0.1 on4 of7.wav	1	490
383	a 0.1 on5 of7.wav	2	136
384	a 0.1 on6 of7.wav	1	769
385	a 0.1 on7 of7.wav	1	541
386	a 0.2 on1 of7r.wav	1	234
387	a 0.2 on2 of7.wav	2	758
388	a 0.2 on3 of7.wav	2	887
389	a 0.2 on4 of7.wav	2	1146
390	a 0.2 on5 of7.wav	1	1417
391	a 0.2 on6 of7.wav	1	1013
392	a 0.2 on7 of7.wav	1	865
393	a 0.04 on1 of7r.wav	1	434
394	a 0.04 on2 of7.wav	2	323
395	a 0.04 on3 of7.wav	1	399
396	a 0.04 on4 of7.wav	1	634
397	a 0.04 on5 of7.wav	1	506
398	a 0.04 on6 of7.wav	1	91
399	a 0.04 on7 of7.wav	1	644
400	a 0.06 on1 of7r.wav	1	839
401	a 0.06 on2 of7.wav	2	80
402	a 0.06 on3 of7.wav	1	697
403	a 0.06 on4 of7.wav	1	22
404	a 0.06 on5 of7.wav	1	733
405	a 0.06 on6 of7.wav	2	425
406	a 0.06 on7 of7.wav	2	861
407	a 0.08 on1 of7r.wav	1	104
408	a 0.08 on2 of7.wav	1	525
409	a 0.08 on3 of7.wav	1	223
410	a 0.08 on4 of7.wav	2	379
411	a 0.08 on5 of7.wav	1	142
412	a 0.08 on6 of7.wav	2	1112
413	a 0.08 on7 of7.wav	1	645
414	a 0.12 on1 of7r.wav	1	256
415	a 0.12 on2 of7.wav	2	607
416	a 0.12 on3 of7.wav	2	581
417	a 0.12 on4 of7.wav	2	670
418	a 0.12 on5 of7.wav	1	528
419	a 0.12 on6 of7.wav	1	487
420	a 0.12 on7 of7.wav	2	563
421	a 0.14 on1 of7r.wav	2	449
422	a 0.14 on2 of7.wav	1	581
423	a 0.14 on3 of7.wav	1	89
424	a 0.14 on4 of7.wav	2	263
425	a 0.14 on5 of7.wav	2	15
426	a 0.14 on6 of7.wav	1	641
427	a 0.14 on7 of7.wav	1	478
428	a 0.16 on1 of7r.wav	1	307
429	a 0.16 on2 of7.wav	1	313
430	a 0.16 on3 of7.wav	2	227
431	a 0.16 on4 of7.wav	1	479
432	a 0.16 on5 of7.wav	1	932
433	a 0.16 on6 of7.wav	1	845
434	a 0.16 on7 of7.wav	1	3512
435	a 0.18 on1 of7r.wav	1	402
436	a 0.18 on2 of7.wav	1	593
437	a 0.18 on3 of7.wav	2	569
438	a 0.18 on4 of7.wav	2	158
439	a 0.18 on5 of7.wav	1	301
440	a 0.18 on6 of7.wav	1	917
441	a 0.18 on7 of7.wav	2	680
442	i 0.1 on1 of7r.wav	1	661
443	i 0.1 on2 of7.wav	1	412
444	i 0.1 on3 of7.wav	1	652
445	i 0.1 on4 of7.wav	2	246
446	i 0.1 on5 of7.wav	2	449
447	i 0.1 on6 of7.wav	1	233
448	i 0.1 on7 of7.wav	1	225
449	i 0.2 on1 of7r.wav	2	544
450	i 0.2 on2 of7.wav	2	1021
451	i 0.2 on3 of7.wav	1	200
452	i 0.2 on4 of7.wav	1	303
453	i 0.2 on5 of7.wav	1	603
454	i 0.2 on6 of7.wav	2	190
455	i 0.2 on7 of7.wav	2	911
456	i 0.04 on1 of7r.wav	1	577
457	i 0.04 on2 of7.wav	1	198
458	i 0.04 on3 of7.wav	1	86
459	i 0.04 on4 of7.wav	2	603
460	i 0.04 on5 of7.wav	1	720
461	i 0.04 on6 of7.wav	1	906
462	i 0.04 on7 of7.wav	1	213
463	i 0.06 on1 of7r.wav	2	10
464	i 0.06 on2 of7.wav	1	344
465	i 0.06 on3 of7.wav	1	77
466	i 0.06 on4 of7.wav	1	106
467	i 0.06 on5 of7.wav	2	260
468	i 0.06 on6 of7.wav	1	75
469	i 0.06 on7 of7.wav	1	577
470	i 0.08 on1 of7r.wav	1	484
471	i 0.08 on2 of7.wav	1	360
472	i 0.08 on3 of7.wav	1	486
473	i 0.08 on4 of7.wav	1	562
474	i 0.08 on5 of7.wav	1	627
475	i 0.08 on6 of7.wav	1	44
476	i 0.08 on7 of7.wav	2	101
477	i 0.12 on1 of7r.wav	2	143
478	i 0.12 on2 of7.wav	1	16702
479	i 0.12 on3 of7.wav	1	996
480	i 0.12 on4 of7.wav	1	57
481	i 0.12 on5 of7.wav	2	150
482	i 0.12 on6 of7.wav	2	82
483	i 0.12 on7 of7.wav	1	218
484	i 0.14 on1 of7r.wav	2	741
485	i 0.14 on2 of7.wav	1	61
486	i 0.14 on3 of7.wav	2	90
487	i 0.14 on4 of7.wav	1	577
488	i 0.14 on5 of7.wav	1	6
489	i 0.14 on6 of7.wav	1	169
490	i 0.14 on7 of7.wav	1	368
491	i 0.16 on1 of7r.wav	1	944
492	i 0.16 on2 of7.wav	2	510
493	i 0.16 on3 of7.wav	2	255
494	i 0.16 on4 of7.wav	1	235
495	i 0.16 on5 of7.wav	1	794
496	i 0.16 on6 of7.wav	2	503
497	i 0.16 on7 of7.wav	2	115
498	i 0.18 on1 of7r.wav	1	522
499	i 0.18 on2 of7.wav	2	803
500	i 0.18 on3 of7.wav	1	229
501	i 0.18 on4 of7.wav	2	1260
502	i 0.18 on5 of7.wav	1	181
503	i 0.18 on6 of7.wav	2	334
504	i 0.18 on7 of7.wav	1	568
505	a 0.1 on1 of7r.wav	2	98
506	a 0.1 on2 of7.wav	1	695
507	a 0.1 on3 of7.wav	1	351
508	a 0.1 on4 of7.wav	2	520
509	a 0.1 on5 of7.wav	2	19
510	a 0.1 on6 of7.wav	1	487
511	a 0.1 on7 of7.wav	1	752
512	a 0.2 on1 of7r.wav	2	185
513	a 0.2 on2 of7.wav	2	587
514	a 0.2 on3 of7.wav	1	140
515	a 0.2 on4 of7.wav	2	290
516	a 0.2 on5 of7.wav	1	1027
517	a 0.2 on6 of7.wav	2	91
518	a 0.2 on7 of7.wav	2	105
519	a 0.04 on1 of7r.wav	2	605
520	a 0.04 on2 of7.wav	1	687
521	a 0.04 on3 of7.wav	1	360
522	a 0.04 on4 of7.wav	2	829
523	a 0.04 on5 of7.wav	1	485
524	a 0.04 on6 of7.wav	1	29
525	a 0.04 on7 of7.wav	1	956
526	a 0.06 on1 of7r.wav	2	458
527	a 0.06 on2 of7.wav	2	199
528	a 0.06 on3 of7.wav	2	162
529	a 0.06 on4 of7.wav	1	206
530	a 0.06 on5 of7.wav	1	8
531	a 0.06 on6 of7.wav	2	169
532	a 0.06 on7 of7.wav	1	659
533	a 0.08 on1 of7r.wav	1	243
534	a 0.08 on2 of7.wav	1	433
535	a 0.08 on3 of7.wav	2	509
536	a 0.08 on4 of7.wav	2	203
537	a 0.08 on5 of7.wav	2	165
538	a 0.08 on6 of7.wav	1	153
539	a 0.08 on7 of7.wav	1	514
540	a 0.12 on1 of7r.wav	1	6
541	a 0.12 on2 of7.wav	2	455
542	a 0.12 on3 of7.wav	1	303
543	a 0.12 on4 of7.wav	1	104
544	a 0.12 on5 of7.wav	2	900
545	a 0.12 on6 of7.wav	2	375
546	a 0.12 on7 of7.wav	2	288
547	a 0.14 on1 of7r.wav	2	559
548	a 0.14 on2 of7.wav	2	616
549	a 0.14 on3 of7.wav	2	1010
550	a 0.14 on4 of7.wav	2	430
551	a 0.14 on5 of7.wav	1	9
552	a 0.14 on6 of7.wav	1	606
553	a 0.14 on7 of7.wav	1	617
554	a 0.16 on1 of7r.wav	2	560
555	a 0.16 on2 of7.wav	1	486
556	a 0.16 on3 of7.wav	2	721
557	a 0.16 on4 of7.wav	2	853
558	a 0.16 on5 of7.wav	1	266
559	a 0.16 on6 of7.wav	2	142
560	a 0.16 on7 of7.wav	1	120
561	a 0.18 on1 of7r.wav	1	1
562	a 0.18 on2 of7.wav	2	731
563	a 0.18 on3 of7.wav	2	722
564	a 0.18 on4 of7.wav	2	470
565	a 0.18 on5 of7.wav	1	202
566	a 0.18 on6 of7.wav	2	254
567	a 0.18 on7 of7.wav	1	631
568	i 0.1 on1 of7r.wav	2	714
569	i 0.1 on2 of7.wav	1	662
570	i 0.1 on3 of7.wav	1	514
571	i 0.1 on4 of7.wav	2	294
572	i 0.1 on5 of7.wav	1	690
573	i 0.1 on6 of7.wav	1	641
574	i 0.1 on7 of7.wav	1	522
575	i 0.2 on1 of7r.wav	1	511
576	i 0.2 on2 of7.wav	2	536
577	i 0.2 on3 of7.wav	2	321
578	i 0.2 on4 of7.wav	2	258
579	i 0.2 on5 of7.wav	1	438
580	i 0.2 on6 of7.wav	2	947
581	i 0.2 on7 of7.wav	1	545
582	i 0.04 on1 of7r.wav	1	235
583	i 0.04 on2 of7.wav	2	230
584	i 0.04 on3 of7.wav	1	475
585	i 0.04 on4 of7.wav	1	492
586	i 0.04 on5 of7.wav	1	719
587	i 0.04 on6 of7.wav	1	365
588	i 0.04 on7 of7.wav	1	225
589	i 0.06 on1 of7r.wav	1	1254
590	i 0.06 on2 of7.wav	1	671
591	i 0.06 on3 of7.wav	2	843
592	i 0.06 on4 of7.wav	1	140
593	i 0.06 on5 of7.wav	2	347
594	i 0.06 on6 of7.wav	1	641
595	i 0.06 on7 of7.wav	1	498
596	i 0.08 on1 of7r.wav	1	466
597	i 0.08 on2 of7.wav	1	611
598	i 0.08 on3 of7.wav	2	87
599	i 0.08 on4 of7.wav	1	370
600	i 0.08 on5 of7.wav	1	93
601	i 0.08 on6 of7.wav	1	868
602	i 0.08 on7 of7.wav	1	309
603	i 0.12 on1 of7r.wav	1	471
604	i 0.12 on2 of7.wav	2	820
605	i 0.12 on3 of7.wav	2	12
606	i 0.12 on4 of7.wav	1	456
607	i 0.12 on5 of7.wav	1	522
608	i 0.12 on6 of7.wav	2	389
609	i 0.12 on7 of7.wav	1	672
610	i 0.14 on1 of7r.wav	1	458
611	i 0.14 on2 of7.wav	2	120
612	i 0.14 on3 of7.wav	2	332
613	i 0.14 on4 of7.wav	2	278
614	i 0.14 on5 of7.wav	1	768
615	i 0.14 on6 of7.wav	1	444
616	i 0.14 on7 of7.wav	1	24
617	i 0.16 on1 of7r.wav	1	203
618	i 0.16 on2 of7.wav	2	270
619	i 0.16 on3 of7.wav	1	231
620	i 0.16 on4 of7.wav	2	113
621	i 0.16 on5 of7.wav	1	861
622	i 0.16 on6 of7.wav	1	28
623	i 0.16 on7 of7.wav	1	88
624	i 0.18 on1 of7r.wav	1	638
625	i 0.18 on2 of7.wav	1	437
626	i 0.18 on3 of7.wav	2	828
627	i 0.18 on4 of7.wav	2	175
628	i 0.18 on5 of7.wav	1	832
629	i 0.18 on6 of7.wav	1	232
630	i 0.18 on7 of7.wav	1	1305
