# Supplementary material for: Effects of stimulus duration and vowel quality in cross-linguistic categorical perception of pitch directions
Source: PLoS One. 2017 Jul 3;12(7):e0180656. doi: 10.1371/journal.pone.0180656 (PMC5495489; doi:10.1371/journal.pone.0180656)
Supplement: S1 Table — (ZIP) [file pone.0180656.s001.zip › supporting information/Raw data/eprime_id_CHINESE/sub9idfalling.csv]

List2	stim1	Slide3.RESP	Slide3.RT
1	a 0.1 on1 of1.wav	1	948
2	a 0.1 on1 of2.wav	2	1160
3	a 0.1 on1 of3.wav	2	662
4	a 0.1 on1 of4.wav	2	563
5	a 0.1 on1 of5.wav	2	874
6	a 0.1 on1 of6.wav	2	666
7	a 0.1 on1 of7.wav	2	768
8	a 0.2 on1 of1.wav	1	752
9	a 0.2 on1 of2.wav	1	1076
10	a 0.2 on1 of3.wav	2	589
11	a 0.2 on1 of4.wav	2	627
12	a 0.2 on1 of5.wav	2	634
13	a 0.2 on1 of6.wav	2	530
14	a 0.2 on1 of7.wav	2	690
15	a 0.04 on1 of1.wav	2	1082
16	a 0.04 on1 of2.wav	2	659
17	a 0.04 on1 of3.wav	2	744
18	a 0.04 on1 of4.wav	2	510
19	a 0.04 on1 of5.wav	2	505
20	a 0.04 on1 of6.wav	2	1375
21	a 0.04 on1 of7.wav	2	849
22	a 0.06 on1 of1.wav	2	490
23	a 0.06 on1 of2.wav	2	851
24	a 0.06 on1 of3.wav	1	1574
25	a 0.06 on1 of4.wav	2	1244
26	a 0.06 on1 of5.wav	2	532
27	a 0.06 on1 of6.wav	2	1318
28	a 0.06 on1 of7.wav	2	591
29	a 0.08 on1 of1.wav	1	805
30	a 0.08 on1 of2.wav	1	760
31	a 0.08 on1 of3.wav	2	1151
32	a 0.08 on1 of4.wav	2	2902
33	a 0.08 on1 of5.wav	2	1541
34	a 0.08 on1 of6.wav	2	948
35	a 0.08 on1 of7.wav	2	608
36	a 0.12 on1 of1.wav	1	575
37	a 0.12 on1 of2.wav	1	720
38	a 0.12 on1 of3.wav	2	799
39	a 0.12 on1 of4.wav	2	562
40	a 0.12 on1 of5.wav	2	1183
41	a 0.12 on1 of6.wav	1	1041
42	a 0.12 on1 of7.wav	2	971
43	a 0.14 on1 of1.wav	1	625
44	a 0.14 on1 of2.wav	1	671
45	a 0.14 on1 of3.wav	2	543
46	a 0.14 on1 of4.wav	2	611
47	a 0.14 on1 of5.wav	2	960
48	a 0.14 on1 of6.wav	2	793
49	a 0.14 on1 of7.wav	2	706
50	a 0.16 on1 of1.wav	1	656
51	a 0.16 on1 of2.wav	1	1998
52	a 0.16 on1 of3.wav	2	738
53	a 0.16 on1 of4.wav	2	705
54	a 0.16 on1 of5.wav	2	669
55	a 0.16 on1 of6.wav	2	471
56	a 0.16 on1 of7.wav	2	613
57	a 0.18 on1 of1.wav	1	702
58	a 0.18 on1 of2.wav	1	726
59	a 0.18 on1 of3.wav	2	1394
60	a 0.18 on1 of4.wav	2	518
61	a 0.18 on1 of5.wav	2	606
62	a 0.18 on1 of6.wav	2	637
63	a 0.18 on1 of7.wav	2	692
64	i 0.1 on1 of1.wav	1	655
65	i 0.1 on1 of2.wav	1	769
66	i 0.1 on1 of3.wav	2	526
67	i 0.1 on1 of4.wav	2	508
68	i 0.1 on1 of5.wav	2	839
69	i 0.1 on1 of6.wav	2	735
70	i 0.1 on1 of7.wav	2	643
71	i 0.2 on1 of1.wav	1	716
72	i 0.2 on1 of2.wav	1	907
73	i 0.2 on1 of3.wav	2	588
74	i 0.2 on1 of4.wav	2	568
75	i 0.2 on1 of5.wav	2	790
76	i 0.2 on1 of6.wav	2	653
77	i 0.2 on1 of7.wav	2	596
78	i 0.04 on1 of1.wav	2	723
79	i 0.04 on1 of2.wav	2	536
80	i 0.04 on1 of3.wav	2	432
81	i 0.04 on1 of4.wav	2	1450
82	i 0.04 on1 of5.wav	2	1344
83	i 0.04 on1 of6.wav	2	1769
84	i 0.04 on1 of7.wav	2	756
85	i 0.06 on1 of1.wav	2	1139
86	i 0.06 on1 of2.wav	2	999
87	i 0.06 on1 of3.wav	2	875
88	i 0.06 on1 of4.wav	1	781
89	i 0.06 on1 of5.wav	2	759
90	i 0.06 on1 of6.wav	2	645
91	i 0.06 on1 of7.wav	2	1279
92	i 0.08 on1 of1.wav	1	713
93	i 0.08 on1 of2.wav	2	530
94	i 0.08 on1 of3.wav	2	615
95	i 0.08 on1 of4.wav	2	1826
96	i 0.08 on1 of5.wav	2	956
97	i 0.08 on1 of6.wav	2	801
98	i 0.08 on1 of7.wav	2	522
99	i 0.12 on1 of1.wav	1	817
100	i 0.12 on1 of2.wav	1	1496
101	i 0.12 on1 of3.wav	1	841
102	i 0.12 on1 of4.wav	2	618
103	i 0.12 on1 of5.wav	2	1066
104	i 0.12 on1 of6.wav	2	703
105	i 0.12 on1 of7.wav	2	637
106	i 0.14 on1 of1.wav	1	582
107	i 0.14 on1 of2.wav	1	746
108	i 0.14 on1 of3.wav	2	638
109	i 0.14 on1 of4.wav	2	579
110	i 0.14 on1 of5.wav	2	835
111	i 0.14 on1 of6.wav	2	498
112	i 0.14 on1 of7.wav	2	672
113	i 0.16 on1 of1.wav	1	730
114	i 0.16 on1 of2.wav	1	684
115	i 0.16 on1 of3.wav	2	939
116	i 0.16 on1 of4.wav	2	719
117	i 0.16 on1 of5.wav	2	669
118	i 0.16 on1 of6.wav	2	656
119	i 0.16 on1 of7.wav	2	966
120	i 0.18 on1 of1.wav	1	662
121	i 0.18 on1 of2.wav	1	912
122	i 0.18 on1 of3.wav	1	780
123	i 0.18 on1 of4.wav	2	436
124	i 0.18 on1 of5.wav	2	659
125	i 0.18 on1 of6.wav	2	876
126	i 0.18 on1 of7.wav	2	488
127	a 0.1 on1 of1.wav	1	750
128	a 0.1 on1 of2.wav	1	857
129	a 0.1 on1 of3.wav	2	693
130	a 0.1 on1 of4.wav	2	668
131	a 0.1 on1 of5.wav	2	650
132	a 0.1 on1 of6.wav	2	981
133	a 0.1 on1 of7.wav	2	1016
134	a 0.2 on1 of1.wav	1	706
135	a 0.2 on1 of2.wav	1	1032
136	a 0.2 on1 of3.wav	2	1236
137	a 0.2 on1 of4.wav	2	911
138	a 0.2 on1 of5.wav	2	751
139	a 0.2 on1 of6.wav	2	793
140	a 0.2 on1 of7.wav	2	754
141	a 0.04 on1 of1.wav	2	644
142	a 0.04 on1 of2.wav	2	1162
143	a 0.04 on1 of3.wav	1	1712
144	a 0.04 on1 of4.wav	2	749
145	a 0.04 on1 of5.wav	2	869
146	a 0.04 on1 of6.wav	1	1179
147	a 0.04 on1 of7.wav	2	605
148	a 0.06 on1 of1.wav	2	725
149	a 0.06 on1 of2.wav	2	1574
150	a 0.06 on1 of3.wav	2	630
151	a 0.06 on1 of4.wav	2	437
152	a 0.06 on1 of5.wav	2	778
153	a 0.06 on1 of6.wav	2	691
154	a 0.06 on1 of7.wav	2	706
155	a 0.08 on1 of1.wav	1	1333
156	a 0.08 on1 of2.wav	1	873
157	a 0.08 on1 of3.wav	2	561
158	a 0.08 on1 of4.wav	2	520
159	a 0.08 on1 of5.wav	2	943
160	a 0.08 on1 of6.wav	2	652
161	a 0.08 on1 of7.wav	2	1354
162	a 0.12 on1 of1.wav	1	825
163	a 0.12 on1 of2.wav	1	842
164	a 0.12 on1 of3.wav	2	606
165	a 0.12 on1 of4.wav	2	1391
166	a 0.12 on1 of5.wav	2	537
167	a 0.12 on1 of6.wav	2	732
168	a 0.12 on1 of7.wav	2	839
169	a 0.14 on1 of1.wav	1	532
170	a 0.14 on1 of2.wav	1	1060
171	a 0.14 on1 of3.wav	1	778
172	a 0.14 on1 of4.wav	2	660
173	a 0.14 on1 of5.wav	2	651
174	a 0.14 on1 of6.wav	2	505
175	a 0.14 on1 of7.wav	2	815
176	a 0.16 on1 of1.wav	1	823
177	a 0.16 on1 of2.wav	1	640
178	a 0.16 on1 of3.wav	1	832
179	a 0.16 on1 of4.wav	2	805
180	a 0.16 on1 of5.wav	2	883
181	a 0.16 on1 of6.wav	2	679
182	a 0.16 on1 of7.wav	2	482
183	a 0.18 on1 of1.wav	1	638
184	a 0.18 on1 of2.wav	1	647
185	a 0.18 on1 of3.wav	1	1014
186	a 0.18 on1 of4.wav	2	610
187	a 0.18 on1 of5.wav	2	542
188	a 0.18 on1 of6.wav	2	692
189	a 0.18 on1 of7.wav	2	452
190	i 0.1 on1 of1.wav	1	1002
191	i 0.1 on1 of2.wav	1	774
192	i 0.1 on1 of3.wav	1	683
193	i 0.1 on1 of4.wav	2	509
194	i 0.1 on1 of5.wav	2	908
195	i 0.1 on1 of6.wav	2	488
196	i 0.1 on1 of7.wav	2	962
197	i 0.2 on1 of1.wav	1	639
198	i 0.2 on1 of2.wav	1	908
199	i 0.2 on1 of3.wav	2	703
200	i 0.2 on1 of4.wav	2	1406
201	i 0.2 on1 of5.wav	2	648
202	i 0.2 on1 of6.wav	2	663
203	i 0.2 on1 of7.wav	2	683
204	i 0.04 on1 of1.wav	2	630
205	i 0.04 on1 of2.wav	2	481
206	i 0.04 on1 of3.wav	2	521
207	i 0.04 on1 of4.wav	2	606
208	i 0.04 on1 of5.wav	2	761
209	i 0.04 on1 of6.wav	2	932
210	i 0.04 on1 of7.wav	2	635
211	i 0.06 on1 of1.wav	2	707
212	i 0.06 on1 of2.wav	1	870
213	i 0.06 on1 of3.wav	2	498
214	i 0.06 on1 of4.wav	2	896
215	i 0.06 on1 of5.wav	2	627
216	i 0.06 on1 of6.wav	2	807
217	i 0.06 on1 of7.wav	2	568
218	i 0.08 on1 of1.wav	2	598
219	i 0.08 on1 of2.wav	2	616
220	i 0.08 on1 of3.wav	2	515
221	i 0.08 on1 of4.wav	2	747
222	i 0.08 on1 of5.wav	2	661
223	i 0.08 on1 of6.wav	2	603
224	i 0.08 on1 of7.wav	1	1450
225	i 0.12 on1 of1.wav	1	807
226	i 0.12 on1 of2.wav	1	709
227	i 0.12 on1 of3.wav	2	1138
228	i 0.12 on1 of4.wav	2	428
229	i 0.12 on1 of5.wav	2	655
230	i 0.12 on1 of6.wav	2	493
231	i 0.12 on1 of7.wav	2	593
232	i 0.14 on1 of1.wav	1	624
233	i 0.14 on1 of2.wav	2	770
234	i 0.14 on1 of3.wav	1	646
235	i 0.14 on1 of4.wav	2	654
236	i 0.14 on1 of5.wav	2	569
237	i 0.14 on1 of6.wav	2	696
238	i 0.14 on1 of7.wav	2	566
239	i 0.16 on1 of1.wav	1	559
240	i 0.16 on1 of2.wav	1	866
241	i 0.16 on1 of3.wav	2	1061
242	i 0.16 on1 of4.wav	2	448
243	i 0.16 on1 of5.wav	2	718
244	i 0.16 on1 of6.wav	2	578
245	i 0.16 on1 of7.wav	2	521
246	i 0.18 on1 of1.wav	1	562
247	i 0.18 on1 of2.wav	1	562
248	i 0.18 on1 of3.wav	2	515
249	i 0.18 on1 of4.wav	2	552
250	i 0.18 on1 of5.wav	2	634
251	i 0.18 on1 of6.wav	2	675
252	i 0.18 on1 of7.wav	2	553
253	a 0.1 on1 of1.wav	1	958
254	a 0.1 on1 of2.wav	1	707
255	a 0.1 on1 of3.wav	1	883
256	a 0.1 on1 of4.wav	2	754
257	a 0.1 on1 of5.wav	2	594
258	a 0.1 on1 of6.wav	2	739
259	a 0.1 on1 of7.wav	2	750
260	a 0.2 on1 of1.wav	1	669
261	a 0.2 on1 of2.wav	1	877
262	a 0.2 on1 of3.wav	1	1324
263	a 0.2 on1 of4.wav	2	859
264	a 0.2 on1 of5.wav	2	564
265	a 0.2 on1 of6.wav	2	666
266	a 0.2 on1 of7.wav	2	593
267	a 0.04 on1 of1.wav	2	1299
268	a 0.04 on1 of2.wav	2	899
269	a 0.04 on1 of3.wav	2	661
270	a 0.04 on1 of4.wav	2	738
271	a 0.04 on1 of5.wav	2	723
272	a 0.04 on1 of6.wav	2	786
273	a 0.04 on1 of7.wav	2	848
274	a 0.06 on1 of1.wav	2	1456
275	a 0.06 on1 of2.wav	2	641
276	a 0.06 on1 of3.wav	1	1481
277	a 0.06 on1 of4.wav	2	543
278	a 0.06 on1 of5.wav	2	707
279	a 0.06 on1 of6.wav	2	603
280	a 0.06 on1 of7.wav	2	719
281	a 0.08 on1 of1.wav	1	1198
282	a 0.08 on1 of2.wav	1	862
283	a 0.08 on1 of3.wav	2	1026
284	a 0.08 on1 of4.wav	2	2210
285	a 0.08 on1 of5.wav	2	766
286	a 0.08 on1 of6.wav	2	1383
287	a 0.08 on1 of7.wav	2	866
288	a 0.12 on1 of1.wav	1	804
289	a 0.12 on1 of2.wav	1	690
290	a 0.12 on1 of3.wav	2	757
291	a 0.12 on1 of4.wav	2	833
292	a 0.12 on1 of5.wav	2	621
293	a 0.12 on1 of6.wav	2	445
294	a 0.12 on1 of7.wav	2	982
295	a 0.14 on1 of1.wav	1	604
296	a 0.14 on1 of2.wav	1	737
297	a 0.14 on1 of3.wav	2	603
298	a 0.14 on1 of4.wav	2	755
299	a 0.14 on1 of5.wav	2	606
300	a 0.14 on1 of6.wav	2	620
301	a 0.14 on1 of7.wav	2	519
302	a 0.16 on1 of1.wav	1	687
303	a 0.16 on1 of2.wav	1	705
304	a 0.16 on1 of3.wav	2	1065
305	a 0.16 on1 of4.wav	2	705
306	a 0.16 on1 of5.wav	2	687
307	a 0.16 on1 of6.wav	2	725
308	a 0.16 on1 of7.wav	2	677
309	a 0.18 on1 of1.wav	1	975
310	a 0.18 on1 of2.wav	1	952
311	a 0.18 on1 of3.wav	1	912
312	a 0.18 on1 of4.wav	2	884
313	a 0.18 on1 of5.wav	2	659
314	a 0.18 on1 of6.wav	2	673
315	a 0.18 on1 of7.wav	2	567
316	i 0.1 on1 of1.wav	1	802
317	i 0.1 on1 of2.wav	2	558
318	i 0.1 on1 of3.wav	2	597
319	i 0.1 on1 of4.wav	2	476
320	i 0.1 on1 of5.wav	2	855
321	i 0.1 on1 of6.wav	2	575
322	i 0.1 on1 of7.wav	2	1198
323	i 0.2 on1 of1.wav	1	638
324	i 0.2 on1 of2.wav	1	815
325	i 0.2 on1 of3.wav	2	659
326	i 0.2 on1 of4.wav	2	728
327	i 0.2 on1 of5.wav	2	665
328	i 0.2 on1 of6.wav	2	567
329	i 0.2 on1 of7.wav	2	585
330	i 0.04 on1 of1.wav	2	579
331	i 0.04 on1 of2.wav	2	514
332	i 0.04 on1 of3.wav	2	637
333	i 0.04 on1 of4.wav	1	636
334	i 0.04 on1 of5.wav	2	510
335	i 0.04 on1 of6.wav	2	848
336	i 0.04 on1 of7.wav	2	991
337	i 0.06 on1 of1.wav	2	745
338	i 0.06 on1 of2.wav	2	781
339	i 0.06 on1 of3.wav	2	1102
340	i 0.06 on1 of4.wav	2	689
341	i 0.06 on1 of5.wav	2	573
342	i 0.06 on1 of6.wav	2	680
343	i 0.06 on1 of7.wav	2	558
344	i 0.08 on1 of1.wav	1	801
345	i 0.08 on1 of2.wav	1	957
346	i 0.08 on1 of3.wav	2	592
347	i 0.08 on1 of4.wav	2	674
348	i 0.08 on1 of5.wav	2	970
349	i 0.08 on1 of6.wav	2	606
350	i 0.08 on1 of7.wav	1	1288
351	i 0.12 on1 of1.wav	1	548
352	i 0.12 on1 of2.wav	1	748
353	i 0.12 on1 of3.wav	2	898
354	i 0.12 on1 of4.wav	1	985
355	i 0.12 on1 of5.wav	2	508
356	i 0.12 on1 of6.wav	2	616
357	i 0.12 on1 of7.wav	2	691
358	i 0.14 on1 of1.wav	1	896
359	i 0.14 on1 of2.wav	1	666
360	i 0.14 on1 of3.wav	2	987
361	i 0.14 on1 of4.wav	2	707
362	i 0.14 on1 of5.wav	2	620
363	i 0.14 on1 of6.wav	2	686
364	i 0.14 on1 of7.wav	2	440
365	i 0.16 on1 of1.wav	1	681
366	i 0.16 on1 of2.wav	1	652
367	i 0.16 on1 of3.wav	1	792
368	i 0.16 on1 of4.wav	2	600
369	i 0.16 on1 of5.wav	2	474
370	i 0.16 on1 of6.wav	2	512
371	i 0.16 on1 of7.wav	2	559
372	i 0.18 on1 of1.wav	1	790
373	i 0.18 on1 of2.wav	1	753
374	i 0.18 on1 of3.wav	2	591
375	i 0.18 on1 of4.wav	2	809
376	i 0.18 on1 of5.wav	2	655
377	i 0.18 on1 of6.wav	2	855
378	i 0.18 on1 of7.wav	2	601
379	a 0.1 on1 of1.wav	1	652
380	a 0.1 on1 of2.wav	1	834
381	a 0.1 on1 of3.wav	1	1766
382	a 0.1 on1 of4.wav	2	981
383	a 0.1 on1 of5.wav	2	592
384	a 0.1 on1 of6.wav	2	634
385	a 0.1 on1 of7.wav	2	848
386	a 0.2 on1 of1.wav	1	723
387	a 0.2 on1 of2.wav	1	958
388	a 0.2 on1 of3.wav	2	571
389	a 0.2 on1 of4.wav	2	554
390	a 0.2 on1 of5.wav	2	1077
391	a 0.2 on1 of6.wav	2	819
392	a 0.2 on1 of7.wav	2	492
393	a 0.04 on1 of1.wav	1	1665
394	a 0.04 on1 of2.wav	2	693
395	a 0.04 on1 of3.wav	2	676
396	a 0.04 on1 of4.wav	2	508
397	a 0.04 on1 of5.wav	2	950
398	a 0.04 on1 of6.wav	2	816
399	a 0.04 on1 of7.wav	2	1773
400	a 0.06 on1 of1.wav	2	858
401	a 0.06 on1 of2.wav	2	642
402	a 0.06 on1 of3.wav	1	1275
403	a 0.06 on1 of4.wav	2	555
404	a 0.06 on1 of5.wav	2	649
405	a 0.06 on1 of6.wav	2	514
406	a 0.06 on1 of7.wav	2	1184
407	a 0.08 on1 of1.wav	1	791
408	a 0.08 on1 of2.wav	1	745
409	a 0.08 on1 of3.wav	2	659
410	a 0.08 on1 of4.wav	2	610
411	a 0.08 on1 of5.wav	2	636
412	a 0.08 on1 of6.wav	2	597
413	a 0.08 on1 of7.wav	2	1118
414	a 0.12 on1 of1.wav	1	754
415	a 0.12 on1 of2.wav	1	778
416	a 0.12 on1 of3.wav	1	1137
417	a 0.12 on1 of4.wav	2	565
418	a 0.12 on1 of5.wav	2	1327
419	a 0.12 on1 of6.wav	2	1088
420	a 0.12 on1 of7.wav	2	578
421	a 0.14 on1 of1.wav	1	744
422	a 0.14 on1 of2.wav	1	631
423	a 0.14 on1 of3.wav	1	1018
424	a 0.14 on1 of4.wav	2	479
425	a 0.14 on1 of5.wav	2	665
426	a 0.14 on1 of6.wav	2	625
427	a 0.14 on1 of7.wav	2	531
428	a 0.16 on1 of1.wav	1	670
429	a 0.16 on1 of2.wav	1	841
430	a 0.16 on1 of3.wav	1	753
431	a 0.16 on1 of4.wav	2	753
432	a 0.16 on1 of5.wav	2	660
433	a 0.16 on1 of6.wav	2	660
434	a 0.16 on1 of7.wav	2	557
435	a 0.18 on1 of1.wav	1	693
436	a 0.18 on1 of2.wav	1	807
437	a 0.18 on1 of3.wav	1	1160
438	a 0.18 on1 of4.wav	2	653
439	a 0.18 on1 of5.wav	2	677
440	a 0.18 on1 of6.wav	2	582
441	a 0.18 on1 of7.wav	2	666
442	i 0.1 on1 of1.wav	1	778
443	i 0.1 on1 of2.wav	1	914
444	i 0.1 on1 of3.wav	2	419
445	i 0.1 on1 of4.wav	2	796
446	i 0.1 on1 of5.wav	2	1066
447	i 0.1 on1 of6.wav	2	750
448	i 0.1 on1 of7.wav	2	643
449	i 0.2 on1 of1.wav	1	714
450	i 0.2 on1 of2.wav	1	996
451	i 0.2 on1 of3.wav	1	862
452	i 0.2 on1 of4.wav	2	628
453	i 0.2 on1 of5.wav	2	647
454	i 0.2 on1 of6.wav	2	820
455	i 0.2 on1 of7.wav	2	747
456	i 0.04 on1 of1.wav	1	734
457	i 0.04 on1 of2.wav	2	589
458	i 0.04 on1 of3.wav	2	1222
459	i 0.04 on1 of4.wav	2	1087
460	i 0.04 on1 of5.wav	2	1057
461	i 0.04 on1 of6.wav	2	586
462	i 0.04 on1 of7.wav	2	758
463	i 0.06 on1 of1.wav	2	834
464	i 0.06 on1 of2.wav	1	914
465	i 0.06 on1 of3.wav	1	1133
466	i 0.06 on1 of4.wav	2	598
467	i 0.06 on1 of5.wav	1	632
468	i 0.06 on1 of6.wav	2	594
469	i 0.06 on1 of7.wav	1	1439
470	i 0.08 on1 of1.wav	1	778
471	i 0.08 on1 of2.wav	1	1548
472	i 0.08 on1 of3.wav	2	609
473	i 0.08 on1 of4.wav	2	676
474	i 0.08 on1 of5.wav	2	544
475	i 0.08 on1 of6.wav	2	1460
476	i 0.08 on1 of7.wav	2	425
477	i 0.12 on1 of1.wav	1	938
478	i 0.12 on1 of2.wav	2	933
479	i 0.12 on1 of3.wav	1	884
480	i 0.12 on1 of4.wav	2	566
481	i 0.12 on1 of5.wav	2	589
482	i 0.12 on1 of6.wav	2	552
483	i 0.12 on1 of7.wav	2	681
484	i 0.14 on1 of1.wav	1	755
485	i 0.14 on1 of2.wav	1	721
486	i 0.14 on1 of3.wav	1	697
487	i 0.14 on1 of4.wav	2	584
488	i 0.14 on1 of5.wav	2	856
489	i 0.14 on1 of6.wav	2	746
490	i 0.14 on1 of7.wav	2	730
491	i 0.16 on1 of1.wav	1	659
492	i 0.16 on1 of2.wav	1	1168
493	i 0.16 on1 of3.wav	2	1036
494	i 0.16 on1 of4.wav	2	921
495	i 0.16 on1 of5.wav	2	586
496	i 0.16 on1 of6.wav	2	738
497	i 0.16 on1 of7.wav	2	514
498	i 0.18 on1 of1.wav	1	776
499	i 0.18 on1 of2.wav	1	724
500	i 0.18 on1 of3.wav	2	575
501	i 0.18 on1 of4.wav	2	749
502	i 0.18 on1 of5.wav	2	534
503	i 0.18 on1 of6.wav	2	560
504	i 0.18 on1 of7.wav	2	564
505	a 0.1 on1 of1.wav	1	1052
506	a 0.1 on1 of2.wav	1	634
507	a 0.1 on1 of3.wav	1	867
508	a 0.1 on1 of4.wav	2	652
509	a 0.1 on1 of5.wav	2	736
510	a 0.1 on1 of6.wav	2	738
511	a 0.1 on1 of7.wav	2	578
512	a 0.2 on1 of1.wav	1	1138
513	a 0.2 on1 of2.wav	1	1287
514	a 0.2 on1 of3.wav	2	632
515	a 0.2 on1 of4.wav	2	687
516	a 0.2 on1 of5.wav	2	723
517	a 0.2 on1 of6.wav	2	606
518	a 0.2 on1 of7.wav	2	685
519	a 0.04 on1 of1.wav	2	734
520	a 0.04 on1 of2.wav	2	619
521	a 0.04 on1 of3.wav	2	811
522	a 0.04 on1 of4.wav	1	873
523	a 0.04 on1 of5.wav	2	1191
524	a 0.04 on1 of6.wav	2	1258
525	a 0.04 on1 of7.wav	2	440
526	a 0.06 on1 of1.wav	1	947
527	a 0.06 on1 of2.wav	2	707
528	a 0.06 on1 of3.wav	2	1047
529	a 0.06 on1 of4.wav	2	692
530	a 0.06 on1 of5.wav	2	919
531	a 0.06 on1 of6.wav	2	910
532	a 0.06 on1 of7.wav	2	535
533	a 0.08 on1 of1.wav	1	622
534	a 0.08 on1 of2.wav	1	1176
535	a 0.08 on1 of3.wav	1	796
536	a 0.08 on1 of4.wav	2	1022
537	a 0.08 on1 of5.wav	2	816
538	a 0.08 on1 of6.wav	2	999
539	a 0.08 on1 of7.wav	2	888
540	a 0.12 on1 of1.wav	1	943
541	a 0.12 on1 of2.wav	1	1172
542	a 0.12 on1 of3.wav	2	1027
543	a 0.12 on1 of4.wav	2	568
544	a 0.12 on1 of5.wav	2	625
545	a 0.12 on1 of6.wav	2	681
546	a 0.12 on1 of7.wav	2	1480
547	a 0.14 on1 of1.wav	1	663
548	a 0.14 on1 of2.wav	1	1008
549	a 0.14 on1 of3.wav	1	609
550	a 0.14 on1 of4.wav	2	644
551	a 0.14 on1 of5.wav	2	732
552	a 0.14 on1 of6.wav	2	979
553	a 0.14 on1 of7.wav	2	499
554	a 0.16 on1 of1.wav	1	719
555	a 0.16 on1 of2.wav	1	560
556	a 0.16 on1 of3.wav	2	559
557	a 0.16 on1 of4.wav	2	525
558	a 0.16 on1 of5.wav	2	793
559	a 0.16 on1 of6.wav	2	724
560	a 0.16 on1 of7.wav	2	531
561	a 0.18 on1 of1.wav	1	643
562	a 0.18 on1 of2.wav	1	833
563	a 0.18 on1 of3.wav	2	848
564	a 0.18 on1 of4.wav	2	610
565	a 0.18 on1 of5.wav	2	525
566	a 0.18 on1 of6.wav	2	803
567	a 0.18 on1 of7.wav	2	639
568	i 0.1 on1 of1.wav	1	860
569	i 0.1 on1 of2.wav	2	766
570	i 0.1 on1 of3.wav	2	779
571	i 0.1 on1 of4.wav	2	637
572	i 0.1 on1 of5.wav	2	728
573	i 0.1 on1 of6.wav	2	552
574	i 0.1 on1 of7.wav	2	1034
575	i 0.2 on1 of1.wav	1	608
576	i 0.2 on1 of2.wav	1	735
577	i 0.2 on1 of3.wav	2	678
578	i 0.2 on1 of4.wav	2	579
579	i 0.2 on1 of5.wav	2	566
580	i 0.2 on1 of6.wav	2	495
581	i 0.2 on1 of7.wav	2	614
582	i 0.04 on1 of1.wav	2	1212
583	i 0.04 on1 of2.wav	2	789
584	i 0.04 on1 of3.wav	2	772
585	i 0.04 on1 of4.wav	2	612
586	i 0.04 on1 of5.wav	2	917
587	i 0.04 on1 of6.wav	2	653
588	i 0.04 on1 of7.wav	2	541
589	i 0.06 on1 of1.wav	2	506
590	i 0.06 on1 of2.wav	2	1335
591	i 0.06 on1 of3.wav	2	456
592	i 0.06 on1 of4.wav	2	681
593	i 0.06 on1 of5.wav	2	769
594	i 0.06 on1 of6.wav	2	660
595	i 0.06 on1 of7.wav	2	1091
596	i 0.08 on1 of1.wav	1	593
597	i 0.08 on1 of2.wav	1	598
598	i 0.08 on1 of3.wav	2	595
599	i 0.08 on1 of4.wav	2	587
600	i 0.08 on1 of5.wav	1	1290
601	i 0.08 on1 of6.wav	2	1166
602	i 0.08 on1 of7.wav	2	633
603	i 0.12 on1 of1.wav	1	788
604	i 0.12 on1 of2.wav	1	708
605	i 0.12 on1 of3.wav	2	703
606	i 0.12 on1 of4.wav	2	494
607	i 0.12 on1 of5.wav	2	574
608	i 0.12 on1 of6.wav	2	755
609	i 0.12 on1 of7.wav	2	639
610	i 0.14 on1 of1.wav	1	744
611	i 0.14 on1 of2.wav	1	712
612	i 0.14 on1 of3.wav	1	907
613	i 0.14 on1 of4.wav	2	627
614	i 0.14 on1 of5.wav	2	648
615	i 0.14 on1 of6.wav	2	591
616	i 0.14 on1 of7.wav	2	645
617	i 0.16 on1 of1.wav	1	684
618	i 0.16 on1 of2.wav	1	617
619	i 0.16 on1 of3.wav	1	859
620	i 0.16 on1 of4.wav	2	660
621	i 0.16 on1 of5.wav	2	504
622	i 0.16 on1 of6.wav	2	507
623	i 0.16 on1 of7.wav	2	616
624	i 0.18 on1 of1.wav	1	602
625	i 0.18 on1 of2.wav	1	736
626	i 0.18 on1 of3.wav	2	648
627	i 0.18 on1 of4.wav	2	1063
628	i 0.18 on1 of5.wav	2	596
629	i 0.18 on1 of6.wav	2	626
630	i 0.18 on1 of7.wav	2	610
