# Supplementary material for: Effects of stimulus duration and vowel quality in cross-linguistic categorical perception of pitch directions
Source: PLoS One. 2017 Jul 3;12(7):e0180656. doi: 10.1371/journal.pone.0180656 (PMC5495489; doi:10.1371/journal.pone.0180656)
Supplement: S1 Table — (ZIP) [file pone.0180656.s001.zip › supporting information/Raw data/eprime_id_CHINESE/sub9idrising.csv]

List2	stim1	Slide3.RESP	Slide3.RT
1	a 0.1 on1 of7r.wav	2	1352
2	a 0.1 on2 of7.wav	2	1072
3	a 0.1 on3 of7.wav	2	685
4	a 0.1 on4 of7.wav	2	828
5	a 0.1 on5 of7.wav	2	823
6	a 0.1 on6 of7.wav	1	786
7	a 0.1 on7 of7.wav	1	717
8	a 0.2 on1 of7r.wav	2	687
9	a 0.2 on2 of7.wav	2	632
10	a 0.2 on3 of7.wav	2	1043
11	a 0.2 on4 of7.wav	2	875
12	a 0.2 on5 of7.wav	1	835
13	a 0.2 on6 of7.wav	1	812
14	a 0.2 on7 of7.wav	1	783
15	a 0.04 on1 of7r.wav	1	1047
16	a 0.04 on2 of7.wav	2	860
17	a 0.04 on3 of7.wav	1	1609
18	a 0.04 on4 of7.wav	1	857
19	a 0.04 on5 of7.wav	2	816
20	a 0.04 on6 of7.wav	2	988
21	a 0.04 on7 of7.wav	1	1731
22	a 0.06 on1 of7r.wav	2	835
23	a 0.06 on2 of7.wav	2	551
24	a 0.06 on3 of7.wav	1	1102
25	a 0.06 on4 of7.wav	1	819
26	a 0.06 on5 of7.wav	2	1052
27	a 0.06 on6 of7.wav	1	1285
28	a 0.06 on7 of7.wav	1	832
29	a 0.08 on1 of7r.wav	2	1079
30	a 0.08 on2 of7.wav	2	708
31	a 0.08 on3 of7.wav	2	1239
32	a 0.08 on4 of7.wav	2	1013
33	a 0.08 on5 of7.wav	1	1061
34	a 0.08 on6 of7.wav	1	775
35	a 0.08 on7 of7.wav	1	989
36	a 0.12 on1 of7r.wav	2	677
37	a 0.12 on2 of7.wav	2	728
38	a 0.12 on3 of7.wav	2	1025
39	a 0.12 on4 of7.wav	1	790
40	a 0.12 on5 of7.wav	1	884
41	a 0.12 on6 of7.wav	1	883
42	a 0.12 on7 of7.wav	1	729
43	a 0.14 on1 of7r.wav	2	741
44	a 0.14 on2 of7.wav	2	570
45	a 0.14 on3 of7.wav	2	892
46	a 0.14 on4 of7.wav	1	1189
47	a 0.14 on5 of7.wav	1	631
48	a 0.14 on6 of7.wav	1	764
49	a 0.14 on7 of7.wav	1	1139
50	a 0.16 on1 of7r.wav	2	664
51	a 0.16 on2 of7.wav	1	852
52	a 0.16 on3 of7.wav	2	743
53	a 0.16 on4 of7.wav	1	818
54	a 0.16 on5 of7.wav	1	539
55	a 0.16 on6 of7.wav	1	709
56	a 0.16 on7 of7.wav	1	1315
57	a 0.18 on1 of7r.wav	2	853
58	a 0.18 on2 of7.wav	2	1110
59	a 0.18 on3 of7.wav	2	595
60	a 0.18 on4 of7.wav	2	1349
61	a 0.18 on5 of7.wav	1	686
62	a 0.18 on6 of7.wav	1	979
63	a 0.18 on7 of7.wav	1	929
64	i 0.1 on1 of7r.wav	2	994
65	i 0.1 on2 of7.wav	2	929
66	i 0.1 on3 of7.wav	2	1008
67	i 0.1 on4 of7.wav	2	728
68	i 0.1 on5 of7.wav	2	777
69	i 0.1 on6 of7.wav	1	1124
70	i 0.1 on7 of7.wav	1	808
71	i 0.2 on1 of7r.wav	2	732
72	i 0.2 on2 of7.wav	2	619
73	i 0.2 on3 of7.wav	2	735
74	i 0.2 on4 of7.wav	2	653
75	i 0.2 on5 of7.wav	1	716
76	i 0.2 on6 of7.wav	1	672
77	i 0.2 on7 of7.wav	1	643
78	i 0.04 on1 of7r.wav	2	517
79	i 0.04 on2 of7.wav	2	593
80	i 0.04 on3 of7.wav	1	1163
81	i 0.04 on4 of7.wav	2	1375
82	i 0.04 on5 of7.wav	1	1048
83	i 0.04 on6 of7.wav	1	1064
84	i 0.04 on7 of7.wav	1	757
85	i 0.06 on1 of7r.wav	2	886
86	i 0.06 on2 of7.wav	1	1270
87	i 0.06 on3 of7.wav	2	891
88	i 0.06 on4 of7.wav	2	676
89	i 0.06 on5 of7.wav	1	1427
90	i 0.06 on6 of7.wav	1	599
91	i 0.06 on7 of7.wav	1	677
92	i 0.08 on1 of7r.wav	2	1032
93	i 0.08 on2 of7.wav	2	930
94	i 0.08 on3 of7.wav	2	1073
95	i 0.08 on4 of7.wav	2	1071
96	i 0.08 on5 of7.wav	1	944
97	i 0.08 on6 of7.wav	1	812
98	i 0.08 on7 of7.wav	1	805
99	i 0.12 on1 of7r.wav	2	970
100	i 0.12 on2 of7.wav	2	1160
101	i 0.12 on3 of7.wav	2	729
102	i 0.12 on4 of7.wav	2	718
103	i 0.12 on5 of7.wav	1	677
104	i 0.12 on6 of7.wav	1	1002
105	i 0.12 on7 of7.wav	1	682
106	i 0.14 on1 of7r.wav	2	673
107	i 0.14 on2 of7.wav	2	714
108	i 0.14 on3 of7.wav	2	738
109	i 0.14 on4 of7.wav	2	836
110	i 0.14 on5 of7.wav	1	845
111	i 0.14 on6 of7.wav	1	811
112	i 0.14 on7 of7.wav	1	1081
113	i 0.16 on1 of7r.wav	2	844
114	i 0.16 on2 of7.wav	2	986
115	i 0.16 on3 of7.wav	2	938
116	i 0.16 on4 of7.wav	2	1137
117	i 0.16 on5 of7.wav	1	1164
118	i 0.16 on6 of7.wav	1	634
119	i 0.16 on7 of7.wav	1	550
120	i 0.18 on1 of7r.wav	2	954
121	i 0.18 on2 of7.wav	2	635
122	i 0.18 on3 of7.wav	2	715
123	i 0.18 on4 of7.wav	1	1005
124	i 0.18 on5 of7.wav	2	1099
125	i 0.18 on6 of7.wav	1	791
126	i 0.18 on7 of7.wav	1	918
127	a 0.1 on1 of7r.wav	2	917
128	a 0.1 on2 of7.wav	2	751
129	a 0.1 on3 of7.wav	2	584
130	a 0.1 on4 of7.wav	2	3656
131	a 0.1 on5 of7.wav	2	830
132	a 0.1 on6 of7.wav	1	714
133	a 0.1 on7 of7.wav	1	782
134	a 0.2 on1 of7r.wav	2	753
135	a 0.2 on2 of7.wav	2	826
136	a 0.2 on3 of7.wav	2	867
137	a 0.2 on4 of7.wav	2	1685
138	a 0.2 on5 of7.wav	1	633
139	a 0.2 on6 of7.wav	1	750
140	a 0.2 on7 of7.wav	1	967
141	a 0.04 on1 of7r.wav	1	1228
142	a 0.04 on2 of7.wav	2	1185
143	a 0.04 on3 of7.wav	2	993
144	a 0.04 on4 of7.wav	1	1176
145	a 0.04 on5 of7.wav	1	731
146	a 0.04 on6 of7.wav	1	777
147	a 0.04 on7 of7.wav	2	1007
148	a 0.06 on1 of7r.wav	2	837
149	a 0.06 on2 of7.wav	2	872
150	a 0.06 on3 of7.wav	1	974
151	a 0.06 on4 of7.wav	1	1429
152	a 0.06 on5 of7.wav	1	1324
153	a 0.06 on6 of7.wav	1	928
154	a 0.06 on7 of7.wav	1	889
155	a 0.08 on1 of7r.wav	2	639
156	a 0.08 on2 of7.wav	1	862
157	a 0.08 on3 of7.wav	2	887
158	a 0.08 on4 of7.wav	1	889
159	a 0.08 on5 of7.wav	2	884
160	a 0.08 on6 of7.wav	1	830
161	a 0.08 on7 of7.wav	2	665
162	a 0.12 on1 of7r.wav	2	574
163	a 0.12 on2 of7.wav	2	831
164	a 0.12 on3 of7.wav	2	805
165	a 0.12 on4 of7.wav	1	857
166	a 0.12 on5 of7.wav	1	841
167	a 0.12 on6 of7.wav	1	1119
168	a 0.12 on7 of7.wav	1	851
169	a 0.14 on1 of7r.wav	2	846
170	a 0.14 on2 of7.wav	2	686
171	a 0.14 on3 of7.wav	2	897
172	a 0.14 on4 of7.wav	1	683
173	a 0.14 on5 of7.wav	1	935
174	a 0.14 on6 of7.wav	1	519
175	a 0.14 on7 of7.wav	1	776
176	a 0.16 on1 of7r.wav	2	805
177	a 0.16 on2 of7.wav	2	467
178	a 0.16 on3 of7.wav	2	629
179	a 0.16 on4 of7.wav	1	844
180	a 0.16 on5 of7.wav	1	992
181	a 0.16 on6 of7.wav	1	689
182	a 0.16 on7 of7.wav	1	692
183	a 0.18 on1 of7r.wav	2	652
184	a 0.18 on2 of7.wav	2	808
185	a 0.18 on3 of7.wav	2	881
186	a 0.18 on4 of7.wav	2	970
187	a 0.18 on5 of7.wav	1	684
188	a 0.18 on6 of7.wav	1	916
189	a 0.18 on7 of7.wav	1	1010
190	i 0.1 on1 of7r.wav	2	873
191	i 0.1 on2 of7.wav	2	749
192	i 0.1 on3 of7.wav	2	636
193	i 0.1 on4 of7.wav	2	1057
194	i 0.1 on5 of7.wav	2	876
195	i 0.1 on6 of7.wav	1	643
196	i 0.1 on7 of7.wav	1	1088
197	i 0.2 on1 of7r.wav	2	698
198	i 0.2 on2 of7.wav	2	720
199	i 0.2 on3 of7.wav	2	852
200	i 0.2 on4 of7.wav	1	1195
201	i 0.2 on5 of7.wav	1	665
202	i 0.2 on6 of7.wav	1	645
203	i 0.2 on7 of7.wav	1	749
204	i 0.04 on1 of7r.wav	1	852
205	i 0.04 on2 of7.wav	1	893
206	i 0.04 on3 of7.wav	2	647
207	i 0.04 on4 of7.wav	1	953
208	i 0.04 on5 of7.wav	1	649
209	i 0.04 on6 of7.wav	1	923
210	i 0.04 on7 of7.wav	2	577
211	i 0.06 on1 of7r.wav	2	1200
212	i 0.06 on2 of7.wav	1	905
213	i 0.06 on3 of7.wav	2	1238
214	i 0.06 on4 of7.wav	2	670
215	i 0.06 on5 of7.wav	1	803
216	i 0.06 on6 of7.wav	1	882
217	i 0.06 on7 of7.wav	2	801
218	i 0.08 on1 of7r.wav	2	678
219	i 0.08 on2 of7.wav	2	979
220	i 0.08 on3 of7.wav	2	709
221	i 0.08 on4 of7.wav	2	620
222	i 0.08 on5 of7.wav	1	1145
223	i 0.08 on6 of7.wav	1	856
224	i 0.08 on7 of7.wav	1	1086
225	i 0.12 on1 of7r.wav	2	863
226	i 0.12 on2 of7.wav	2	625
227	i 0.12 on3 of7.wav	2	948
228	i 0.12 on4 of7.wav	2	835
229	i 0.12 on5 of7.wav	2	657
230	i 0.12 on6 of7.wav	1	692
231	i 0.12 on7 of7.wav	1	695
232	i 0.14 on1 of7r.wav	2	1167
233	i 0.14 on2 of7.wav	2	922
234	i 0.14 on3 of7.wav	2	1547
235	i 0.14 on4 of7.wav	2	917
236	i 0.14 on5 of7.wav	1	1040
237	i 0.14 on6 of7.wav	1	1155
238	i 0.14 on7 of7.wav	1	733
239	i 0.16 on1 of7r.wav	2	1121
240	i 0.16 on2 of7.wav	2	590
241	i 0.16 on3 of7.wav	2	881
242	i 0.16 on4 of7.wav	2	649
243	i 0.16 on5 of7.wav	1	820
244	i 0.16 on6 of7.wav	1	676
245	i 0.16 on7 of7.wav	1	680
246	i 0.18 on1 of7r.wav	2	707
247	i 0.18 on2 of7.wav	2	619
248	i 0.18 on3 of7.wav	2	657
249	i 0.18 on4 of7.wav	2	974
250	i 0.18 on5 of7.wav	1	535
251	i 0.18 on6 of7.wav	1	891
252	i 0.18 on7 of7.wav	1	1029
253	a 0.1 on1 of7r.wav	2	870
254	a 0.1 on2 of7.wav	2	636
255	a 0.1 on3 of7.wav	2	805
256	a 0.1 on4 of7.wav	2	828
257	a 0.1 on5 of7.wav	1	728
258	a 0.1 on6 of7.wav	1	1432
259	a 0.1 on7 of7.wav	1	682
260	a 0.2 on1 of7r.wav	2	781
261	a 0.2 on2 of7.wav	2	600
262	a 0.2 on3 of7.wav	2	599
263	a 0.2 on4 of7.wav	2	960
264	a 0.2 on5 of7.wav	1	664
265	a 0.2 on6 of7.wav	1	816
266	a 0.2 on7 of7.wav	1	564
267	a 0.04 on1 of7r.wav	2	746
268	a 0.04 on2 of7.wav	1	1047
269	a 0.04 on3 of7.wav	2	1165
270	a 0.04 on4 of7.wav	1	1066
271	a 0.04 on5 of7.wav	1	1015
272	a 0.04 on6 of7.wav	1	808
273	a 0.04 on7 of7.wav	1	849
274	a 0.06 on1 of7r.wav	1	988
275	a 0.06 on2 of7.wav	2	1983
276	a 0.06 on3 of7.wav	1	904
277	a 0.06 on4 of7.wav	2	902
278	a 0.06 on5 of7.wav	2	1945
279	a 0.06 on6 of7.wav	1	839
280	a 0.06 on7 of7.wav	1	899
281	a 0.08 on1 of7r.wav	2	669
282	a 0.08 on2 of7.wav	2	916
283	a 0.08 on3 of7.wav	2	1111
284	a 0.08 on4 of7.wav	2	734
285	a 0.08 on5 of7.wav	2	839
286	a 0.08 on6 of7.wav	2	693
287	a 0.08 on7 of7.wav	1	724
288	a 0.12 on1 of7r.wav	2	633
289	a 0.12 on2 of7.wav	2	633
290	a 0.12 on3 of7.wav	2	837
291	a 0.12 on4 of7.wav	1	1432
292	a 0.12 on5 of7.wav	2	1114
293	a 0.12 on6 of7.wav	1	742
294	a 0.12 on7 of7.wav	1	778
295	a 0.14 on1 of7r.wav	2	598
296	a 0.14 on2 of7.wav	2	915
297	a 0.14 on3 of7.wav	2	828
298	a 0.14 on4 of7.wav	2	1398
299	a 0.14 on5 of7.wav	1	731
300	a 0.14 on6 of7.wav	1	825
301	a 0.14 on7 of7.wav	1	732
302	a 0.16 on1 of7r.wav	2	705
303	a 0.16 on2 of7.wav	2	847
304	a 0.16 on3 of7.wav	2	1053
305	a 0.16 on4 of7.wav	1	1048
306	a 0.16 on5 of7.wav	1	1148
307	a 0.16 on6 of7.wav	1	636
308	a 0.16 on7 of7.wav	1	747
309	a 0.18 on1 of7r.wav	2	671
310	a 0.18 on2 of7.wav	2	694
311	a 0.18 on3 of7.wav	2	781
312	a 0.18 on4 of7.wav	2	690
313	a 0.18 on5 of7.wav	1	1164
314	a 0.18 on6 of7.wav	1	863
315	a 0.18 on7 of7.wav	1	947
316	i 0.1 on1 of7r.wav	2	838
317	i 0.1 on2 of7.wav	2	951
318	i 0.1 on3 of7.wav	1	681
319	i 0.1 on4 of7.wav	2	900
320	i 0.1 on5 of7.wav	1	739
321	i 0.1 on6 of7.wav	1	598
322	i 0.1 on7 of7.wav	1	746
323	i 0.2 on1 of7r.wav	2	554
324	i 0.2 on2 of7.wav	2	688
325	i 0.2 on3 of7.wav	2	681
326	i 0.2 on4 of7.wav	2	1079
327	i 0.2 on5 of7.wav	1	729
328	i 0.2 on6 of7.wav	1	888
329	i 0.2 on7 of7.wav	1	715
330	i 0.04 on1 of7r.wav	2	857
331	i 0.04 on2 of7.wav	1	896
332	i 0.04 on3 of7.wav	2	717
333	i 0.04 on4 of7.wav	1	883
334	i 0.04 on5 of7.wav	2	636
335	i 0.04 on6 of7.wav	1	725
336	i 0.04 on7 of7.wav	2	960
337	i 0.06 on1 of7r.wav	2	790
338	i 0.06 on2 of7.wav	1	1290
339	i 0.06 on3 of7.wav	1	856
340	i 0.06 on4 of7.wav	1	1062
341	i 0.06 on5 of7.wav	1	1553
342	i 0.06 on6 of7.wav	2	896
343	i 0.06 on7 of7.wav	2	797
344	i 0.08 on1 of7r.wav	2	1591
345	i 0.08 on2 of7.wav	2	1848
346	i 0.08 on3 of7.wav	2	867
347	i 0.08 on4 of7.wav	2	1087
348	i 0.08 on5 of7.wav	1	1107
349	i 0.08 on6 of7.wav	1	825
350	i 0.08 on7 of7.wav	1	1217
351	i 0.12 on1 of7r.wav	2	975
352	i 0.12 on2 of7.wav	2	685
353	i 0.12 on3 of7.wav	2	660
354	i 0.12 on4 of7.wav	2	796
355	i 0.12 on5 of7.wav	1	1592
356	i 0.12 on6 of7.wav	1	648
357	i 0.12 on7 of7.wav	1	479
358	i 0.14 on1 of7r.wav	2	756
359	i 0.14 on2 of7.wav	2	663
360	i 0.14 on3 of7.wav	2	956
361	i 0.14 on4 of7.wav	2	1117
362	i 0.14 on5 of7.wav	1	717
363	i 0.14 on6 of7.wav	1	591
364	i 0.14 on7 of7.wav	1	643
365	i 0.16 on1 of7r.wav	2	848
366	i 0.16 on2 of7.wav	2	790
367	i 0.16 on3 of7.wav	2	850
368	i 0.16 on4 of7.wav	2	2002
369	i 0.16 on5 of7.wav	1	1074
370	i 0.16 on6 of7.wav	1	866
371	i 0.16 on7 of7.wav	1	1094
372	i 0.18 on1 of7r.wav	2	832
373	i 0.18 on2 of7.wav	2	671
374	i 0.18 on3 of7.wav	2	691
375	i 0.18 on4 of7.wav	1	732
376	i 0.18 on5 of7.wav	1	839
377	i 0.18 on6 of7.wav	1	787
378	i 0.18 on7 of7.wav	1	646
379	a 0.1 on1 of7r.wav	2	719
380	a 0.1 on2 of7.wav	2	887
381	a 0.1 on3 of7.wav	2	1136
382	a 0.1 on4 of7.wav	2	1589
383	a 0.1 on5 of7.wav	1	1023
384	a 0.1 on6 of7.wav	1	1009
385	a 0.1 on7 of7.wav	1	1131
386	a 0.2 on1 of7r.wav	2	755
387	a 0.2 on2 of7.wav	2	882
388	a 0.2 on3 of7.wav	2	714
389	a 0.2 on4 of7.wav	2	1046
390	a 0.2 on5 of7.wav	2	934
391	a 0.2 on6 of7.wav	1	710
392	a 0.2 on7 of7.wav	1	791
393	a 0.04 on1 of7r.wav	1	1013
394	a 0.04 on2 of7.wav	1	980
395	a 0.04 on3 of7.wav	1	1392
396	a 0.04 on4 of7.wav	1	955
397	a 0.04 on5 of7.wav	2	597
398	a 0.04 on6 of7.wav	1	984
399	a 0.04 on7 of7.wav	2	779
400	a 0.06 on1 of7r.wav	2	991
401	a 0.06 on2 of7.wav	2	746
402	a 0.06 on3 of7.wav	2	1306
403	a 0.06 on4 of7.wav	2	980
404	a 0.06 on5 of7.wav	1	690
405	a 0.06 on6 of7.wav	1	732
406	a 0.06 on7 of7.wav	1	1372
407	a 0.08 on1 of7r.wav	2	700
408	a 0.08 on2 of7.wav	2	1132
409	a 0.08 on3 of7.wav	2	1066
410	a 0.08 on4 of7.wav	2	943
411	a 0.08 on5 of7.wav	1	1131
412	a 0.08 on6 of7.wav	1	924
413	a 0.08 on7 of7.wav	1	1040
414	a 0.12 on1 of7r.wav	2	903
415	a 0.12 on2 of7.wav	2	926
416	a 0.12 on3 of7.wav	2	561
417	a 0.12 on4 of7.wav	2	1080
418	a 0.12 on5 of7.wav	2	945
419	a 0.12 on6 of7.wav	1	804
420	a 0.12 on7 of7.wav	1	1019
421	a 0.14 on1 of7r.wav	2	643
422	a 0.14 on2 of7.wav	2	788
423	a 0.14 on3 of7.wav	2	614
424	a 0.14 on4 of7.wav	1	833
425	a 0.14 on5 of7.wav	1	868
426	a 0.14 on6 of7.wav	1	1012
427	a 0.14 on7 of7.wav	1	782
428	a 0.16 on1 of7r.wav	2	593
429	a 0.16 on2 of7.wav	2	533
430	a 0.16 on3 of7.wav	2	634
431	a 0.16 on4 of7.wav	1	767
432	a 0.16 on5 of7.wav	1	805
433	a 0.16 on6 of7.wav	1	1227
434	a 0.16 on7 of7.wav	1	1714
435	a 0.18 on1 of7r.wav	2	565
436	a 0.18 on2 of7.wav	2	958
437	a 0.18 on3 of7.wav	2	727
438	a 0.18 on4 of7.wav	1	554
439	a 0.18 on5 of7.wav	1	909
440	a 0.18 on6 of7.wav	1	731
441	a 0.18 on7 of7.wav	1	611
442	i 0.1 on1 of7r.wav	1	892
443	i 0.1 on2 of7.wav	2	799
444	i 0.1 on3 of7.wav	2	675
445	i 0.1 on4 of7.wav	2	930
446	i 0.1 on5 of7.wav	2	1248
447	i 0.1 on6 of7.wav	1	764
448	i 0.1 on7 of7.wav	1	925
449	i 0.2 on1 of7r.wav	2	613
450	i 0.2 on2 of7.wav	2	619
451	i 0.2 on3 of7.wav	2	823
452	i 0.2 on4 of7.wav	1	1236
453	i 0.2 on5 of7.wav	1	959
454	i 0.2 on6 of7.wav	1	808
455	i 0.2 on7 of7.wav	1	632
456	i 0.04 on1 of7r.wav	1	636
457	i 0.04 on2 of7.wav	1	829
458	i 0.04 on3 of7.wav	1	842
459	i 0.04 on4 of7.wav	1	1019
460	i 0.04 on5 of7.wav	1	1112
461	i 0.04 on6 of7.wav	2	869
462	i 0.04 on7 of7.wav	1	803
463	i 0.06 on1 of7r.wav	2	1342
464	i 0.06 on2 of7.wav	1	776
465	i 0.06 on3 of7.wav	2	513
466	i 0.06 on4 of7.wav	2	661
467	i 0.06 on5 of7.wav	2	638
468	i 0.06 on6 of7.wav	1	886
469	i 0.06 on7 of7.wav	2	826
470	i 0.08 on1 of7r.wav	2	601
471	i 0.08 on2 of7.wav	2	1013
472	i 0.08 on3 of7.wav	1	1136
473	i 0.08 on4 of7.wav	2	1067
474	i 0.08 on5 of7.wav	1	1044
475	i 0.08 on6 of7.wav	1	856
476	i 0.08 on7 of7.wav	2	807
477	i 0.12 on1 of7r.wav	2	691
478	i 0.12 on2 of7.wav	2	816
479	i 0.12 on3 of7.wav	2	623
480	i 0.12 on4 of7.wav	2	729
481	i 0.12 on5 of7.wav	1	718
482	i 0.12 on6 of7.wav	1	773
483	i 0.12 on7 of7.wav	1	622
484	i 0.14 on1 of7r.wav	2	573
485	i 0.14 on2 of7.wav	2	660
486	i 0.14 on3 of7.wav	2	787
487	i 0.14 on4 of7.wav	2	734
488	i 0.14 on5 of7.wav	1	1087
489	i 0.14 on6 of7.wav	1	701
490	i 0.14 on7 of7.wav	1	620
491	i 0.16 on1 of7r.wav	1	783
492	i 0.16 on2 of7.wav	2	580
493	i 0.16 on3 of7.wav	2	1142
494	i 0.16 on4 of7.wav	2	1781
495	i 0.16 on5 of7.wav	1	1513
496	i 0.16 on6 of7.wav	1	640
497	i 0.16 on7 of7.wav	1	774
498	i 0.18 on1 of7r.wav	2	688
499	i 0.18 on2 of7.wav	2	862
500	i 0.18 on3 of7.wav	2	849
501	i 0.18 on4 of7.wav	2	903
502	i 0.18 on5 of7.wav	1	617
503	i 0.18 on6 of7.wav	1	770
504	i 0.18 on7 of7.wav	1	822
505	a 0.1 on1 of7r.wav	2	645
506	a 0.1 on2 of7.wav	2	645
507	a 0.1 on3 of7.wav	2	1009
508	a 0.1 on4 of7.wav	2	685
509	a 0.1 on5 of7.wav	2	750
510	a 0.1 on6 of7.wav	2	660
511	a 0.1 on7 of7.wav	1	878
512	a 0.2 on1 of7r.wav	2	502
513	a 0.2 on2 of7.wav	2	793
514	a 0.2 on3 of7.wav	2	862
515	a 0.2 on4 of7.wav	2	1037
516	a 0.2 on5 of7.wav	1	852
517	a 0.2 on6 of7.wav	1	765
518	a 0.2 on7 of7.wav	1	538
519	a 0.04 on1 of7r.wav	2	938
520	a 0.04 on2 of7.wav	1	1932
521	a 0.04 on3 of7.wav	2	938
522	a 0.04 on4 of7.wav	1	745
523	a 0.04 on5 of7.wav	2	637
524	a 0.04 on6 of7.wav	1	1337
525	a 0.04 on7 of7.wav	2	819
526	a 0.06 on1 of7r.wav	2	990
527	a 0.06 on2 of7.wav	2	885
528	a 0.06 on3 of7.wav	1	1963
529	a 0.06 on4 of7.wav	1	775
530	a 0.06 on5 of7.wav	2	1081
531	a 0.06 on6 of7.wav	1	1083
532	a 0.06 on7 of7.wav	1	721
533	a 0.08 on1 of7r.wav	2	972
534	a 0.08 on2 of7.wav	2	683
535	a 0.08 on3 of7.wav	2	1224
536	a 0.08 on4 of7.wav	2	564
537	a 0.08 on5 of7.wav	2	572
538	a 0.08 on6 of7.wav	1	1113
539	a 0.08 on7 of7.wav	1	1111
540	a 0.12 on1 of7r.wav	2	577
541	a 0.12 on2 of7.wav	2	656
542	a 0.12 on3 of7.wav	2	805
543	a 0.12 on4 of7.wav	1	961
544	a 0.12 on5 of7.wav	1	751
545	a 0.12 on6 of7.wav	1	612
546	a 0.12 on7 of7.wav	1	782
547	a 0.14 on1 of7r.wav	2	660
548	a 0.14 on2 of7.wav	2	968
549	a 0.14 on3 of7.wav	2	1278
550	a 0.14 on4 of7.wav	2	883
551	a 0.14 on5 of7.wav	1	888
552	a 0.14 on6 of7.wav	1	588
553	a 0.14 on7 of7.wav	1	698
554	a 0.16 on1 of7r.wav	2	797
555	a 0.16 on2 of7.wav	2	726
556	a 0.16 on3 of7.wav	2	701
557	a 0.16 on4 of7.wav	2	919
558	a 0.16 on5 of7.wav	1	761
559	a 0.16 on6 of7.wav	1	1086
560	a 0.16 on7 of7.wav	1	647
561	a 0.18 on1 of7r.wav	2	668
562	a 0.18 on2 of7.wav	2	1035
563	a 0.18 on3 of7.wav	2	761
564	a 0.18 on4 of7.wav	2	1260
565	a 0.18 on5 of7.wav	1	945
566	a 0.18 on6 of7.wav	1	977
567	a 0.18 on7 of7.wav	1	636
568	i 0.1 on1 of7r.wav	2	713
569	i 0.1 on2 of7.wav	2	823
570	i 0.1 on3 of7.wav	2	1167
571	i 0.1 on4 of7.wav	2	1580
572	i 0.1 on5 of7.wav	2	933
573	i 0.1 on6 of7.wav	1	599
574	i 0.1 on7 of7.wav	1	928
575	i 0.2 on1 of7r.wav	2	800
576	i 0.2 on2 of7.wav	2	733
577	i 0.2 on3 of7.wav	2	806
578	i 0.2 on4 of7.wav	2	1009
579	i 0.2 on5 of7.wav	1	859
580	i 0.2 on6 of7.wav	1	763
581	i 0.2 on7 of7.wav	1	743
582	i 0.04 on1 of7r.wav	2	767
583	i 0.04 on2 of7.wav	1	686
584	i 0.04 on3 of7.wav	1	864
585	i 0.04 on4 of7.wav	1	1431
586	i 0.04 on5 of7.wav	2	447
587	i 0.04 on6 of7.wav	2	1105
588	i 0.04 on7 of7.wav	1	1002
589	i 0.06 on1 of7r.wav	1	919
590	i 0.06 on2 of7.wav	1	1134
591	i 0.06 on3 of7.wav	1	1310
592	i 0.06 on4 of7.wav	1	1113
593	i 0.06 on5 of7.wav	2	600
594	i 0.06 on6 of7.wav	1	1299
595	i 0.06 on7 of7.wav	1	929
596	i 0.08 on1 of7r.wav	2	713
597	i 0.08 on2 of7.wav	2	647
598	i 0.08 on3 of7.wav	2	608
599	i 0.08 on4 of7.wav	1	872
600	i 0.08 on5 of7.wav	2	978
601	i 0.08 on6 of7.wav	1	721
602	i 0.08 on7 of7.wav	1	749
603	i 0.12 on1 of7r.wav	2	667
604	i 0.12 on2 of7.wav	2	878
605	i 0.12 on3 of7.wav	2	677
606	i 0.12 on4 of7.wav	2	1287
607	i 0.12 on5 of7.wav	1	710
608	i 0.12 on6 of7.wav	1	769
609	i 0.12 on7 of7.wav	1	548
610	i 0.14 on1 of7r.wav	2	515
611	i 0.14 on2 of7.wav	2	636
612	i 0.14 on3 of7.wav	2	581
613	i 0.14 on4 of7.wav	2	741
614	i 0.14 on5 of7.wav	1	1021
615	i 0.14 on6 of7.wav	1	772
616	i 0.14 on7 of7.wav	1	684
617	i 0.16 on1 of7r.wav	2	861
618	i 0.16 on2 of7.wav	2	664
619	i 0.16 on3 of7.wav	2	811
620	i 0.16 on4 of7.wav	2	1338
621	i 0.16 on5 of7.wav	1	575
622	i 0.16 on6 of7.wav	1	689
623	i 0.16 on7 of7.wav	1	653
624	i 0.18 on1 of7r.wav	2	629
625	i 0.18 on2 of7.wav	2	757
626	i 0.18 on3 of7.wav	2	503
627	i 0.18 on4 of7.wav	2	1125
628	i 0.18 on5 of7.wav	1	983
629	i 0.18 on6 of7.wav	1	730
630	i 0.18 on7 of7.wav	1	777
