# Supplementary material for: Effects of stimulus duration and vowel quality in cross-linguistic categorical perception of pitch directions
Source: PLoS One. 2017 Jul 3;12(7):e0180656. doi: 10.1371/journal.pone.0180656 (PMC5495489; doi:10.1371/journal.pone.0180656)
Supplement: S1 Table — (ZIP) [file pone.0180656.s001.zip › supporting information/Raw data/eprime_id_ENGLISH/sub10idfalling.csv]

List2	stim1	Slide3.RESP	Slide3.RT
1	a 0.1 on1 of1.wav	1	1570
2	a 0.1 on1 of2.wav	1	787
3	a 0.1 on1 of3.wav	1	914
4	a 0.1 on1 of4.wav	2	617
5	a 0.1 on1 of5.wav	1	1937
6	a 0.1 on1 of6.wav	2	730
7	a 0.1 on1 of7.wav	1	2125
8	a 0.2 on1 of1.wav	1	2621
9	a 0.2 on1 of2.wav	2	714
10	a 0.2 on1 of3.wav	2	860
11	a 0.2 on1 of4.wav	2	1152
12	a 0.2 on1 of5.wav	1	2857
13	a 0.2 on1 of6.wav	1	1647
14	a 0.2 on1 of7.wav	1	783
15	a 0.04 on1 of1.wav	1	726
16	a 0.04 on1 of2.wav	1	978
17	a 0.04 on1 of3.wav	1	1116
18	a 0.04 on1 of4.wav	1	1740
19	a 0.04 on1 of5.wav	1	678
20	a 0.04 on1 of6.wav	1	1333
21	a 0.04 on1 of7.wav	1	901
22	a 0.06 on1 of1.wav	1	2666
23	a 0.06 on1 of2.wav	1	641
24	a 0.06 on1 of3.wav	1	693
25	a 0.06 on1 of4.wav	1	928
26	a 0.06 on1 of5.wav	1	1397
27	a 0.06 on1 of6.wav	1	1317
28	a 0.06 on1 of7.wav	1	732
29	a 0.08 on1 of1.wav	1	557
30	a 0.08 on1 of2.wav	1	980
31	a 0.08 on1 of3.wav	1	862
32	a 0.08 on1 of4.wav	1	866
33	a 0.08 on1 of5.wav	1	1047
34	a 0.08 on1 of6.wav	1	667
35	a 0.08 on1 of7.wav	1	1149
36	a 0.12 on1 of1.wav	2	1126
37	a 0.12 on1 of2.wav	1	640
38	a 0.12 on1 of3.wav	1	702
39	a 0.12 on1 of4.wav	2	695
40	a 0.12 on1 of5.wav	2	496
41	a 0.12 on1 of6.wav	1	1127
42	a 0.12 on1 of7.wav	1	7723
43	a 0.14 on1 of1.wav	1	1093
44	a 0.14 on1 of2.wav	2	909
45	a 0.14 on1 of3.wav	1	943
46	a 0.14 on1 of4.wav	1	632
47	a 0.14 on1 of5.wav	2	939
48	a 0.14 on1 of6.wav	1	677
49	a 0.14 on1 of7.wav	2	789
50	a 0.16 on1 of1.wav	1	1445
51	a 0.16 on1 of2.wav	1	1270
52	a 0.16 on1 of3.wav	1	754
53	a 0.16 on1 of4.wav	2	942
54	a 0.16 on1 of5.wav	1	1013
55	a 0.16 on1 of6.wav	1	1547
56	a 0.16 on1 of7.wav	2	790
57	a 0.18 on1 of1.wav	1	1616
58	a 0.18 on1 of2.wav	1	1753
59	a 0.18 on1 of3.wav	1	1038
60	a 0.18 on1 of4.wav	2	803
61	a 0.18 on1 of5.wav	1	1701
62	a 0.18 on1 of6.wav	1	776
63	a 0.18 on1 of7.wav	2	802
64	i 0.1 on1 of1.wav	1	2098
65	i 0.1 on1 of2.wav	2	771
66	i 0.1 on1 of3.wav	1	851
67	i 0.1 on1 of4.wav	2	590
68	i 0.1 on1 of5.wav	1	505
69	i 0.1 on1 of6.wav	1	943
70	i 0.1 on1 of7.wav	2	1660
71	i 0.2 on1 of1.wav	1	1402
72	i 0.2 on1 of2.wav	1	866
73	i 0.2 on1 of3.wav	1	1841
74	i 0.2 on1 of4.wav	2	833
75	i 0.2 on1 of5.wav	2	623
76	i 0.2 on1 of6.wav	1	1253
77	i 0.2 on1 of7.wav	2	715
78	i 0.04 on1 of1.wav	2	2355
79	i 0.04 on1 of2.wav	1	1071
80	i 0.04 on1 of3.wav	2	1020
81	i 0.04 on1 of4.wav	1	763
82	i 0.04 on1 of5.wav	1	565
83	i 0.04 on1 of6.wav	1	716
84	i 0.04 on1 of7.wav	1	799
85	i 0.06 on1 of1.wav	1	1300
86	i 0.06 on1 of2.wav	1	821
87	i 0.06 on1 of3.wav	1	1938
88	i 0.06 on1 of4.wav	2	2967
89	i 0.06 on1 of5.wav	1	715
90	i 0.06 on1 of6.wav	2	1372
91	i 0.06 on1 of7.wav	1	1879
92	i 0.08 on1 of1.wav	2	881
93	i 0.08 on1 of2.wav	1	645
94	i 0.08 on1 of3.wav	1	1034
95	i 0.08 on1 of4.wav	1	1266
96	i 0.08 on1 of5.wav	1	1177
97	i 0.08 on1 of6.wav	1	1103
98	i 0.08 on1 of7.wav	1	1859
99	i 0.12 on1 of1.wav	1	3330
100	i 0.12 on1 of2.wav	1	1236
101	i 0.12 on1 of3.wav	2	1060
102	i 0.12 on1 of4.wav	2	1205
103	i 0.12 on1 of5.wav	1	3384
104	i 0.12 on1 of6.wav	2	1069
105	i 0.12 on1 of7.wav	2	871
106	i 0.14 on1 of1.wav	1	844
107	i 0.14 on1 of2.wav	2	1544
108	i 0.14 on1 of3.wav	1	873
109	i 0.14 on1 of4.wav	1	1169
110	i 0.14 on1 of5.wav	1	826
111	i 0.14 on1 of6.wav	1	967
112	i 0.14 on1 of7.wav	1	1368
113	i 0.16 on1 of1.wav	1	2904
114	i 0.16 on1 of2.wav	2	1087
115	i 0.16 on1 of3.wav	1	3991
116	i 0.16 on1 of4.wav	2	1125
117	i 0.16 on1 of5.wav	2	703
118	i 0.16 on1 of6.wav	1	715
119	i 0.16 on1 of7.wav	2	938
120	i 0.18 on1 of1.wav	1	1692
121	i 0.18 on1 of2.wav	1	1110
122	i 0.18 on1 of3.wav	2	614
123	i 0.18 on1 of4.wav	1	1110
124	i 0.18 on1 of5.wav	2	977
125	i 0.18 on1 of6.wav	2	636
126	i 0.18 on1 of7.wav	2	1195
127	a 0.1 on1 of1.wav	1	1389
128	a 0.1 on1 of2.wav	1	706
129	a 0.1 on1 of3.wav	1	1751
130	a 0.1 on1 of4.wav	1	927
131	a 0.1 on1 of5.wav	1	546
132	a 0.1 on1 of6.wav	2	706
133	a 0.1 on1 of7.wav	2	762
134	a 0.2 on1 of1.wav	1	1152
135	a 0.2 on1 of2.wav	1	1703
136	a 0.2 on1 of3.wav	1	1928
137	a 0.2 on1 of4.wav	1	3938
138	a 0.2 on1 of5.wav	1	1543
139	a 0.2 on1 of6.wav	2	1124
140	a 0.2 on1 of7.wav	1	894
141	a 0.04 on1 of1.wav	1	855
142	a 0.04 on1 of2.wav	1	824
143	a 0.04 on1 of3.wav	1	1066
144	a 0.04 on1 of4.wav	2	591
145	a 0.04 on1 of5.wav	1	738
146	a 0.04 on1 of6.wav	1	1161
147	a 0.04 on1 of7.wav	2	1089
148	a 0.06 on1 of1.wav	2	683
149	a 0.06 on1 of2.wav	1	946
150	a 0.06 on1 of3.wav	1	834
151	a 0.06 on1 of4.wav	1	790
152	a 0.06 on1 of5.wav	1	740
153	a 0.06 on1 of6.wav	1	2283
154	a 0.06 on1 of7.wav	1	1186
155	a 0.08 on1 of1.wav	1	628
156	a 0.08 on1 of2.wav	1	1525
157	a 0.08 on1 of3.wav	1	815
158	a 0.08 on1 of4.wav	2	815
159	a 0.08 on1 of5.wav	1	794
160	a 0.08 on1 of6.wav	2	784
161	a 0.08 on1 of7.wav	2	1518
162	a 0.12 on1 of1.wav	1	761
163	a 0.12 on1 of2.wav	1	501
164	a 0.12 on1 of3.wav	1	719
165	a 0.12 on1 of4.wav	1	791
166	a 0.12 on1 of5.wav	1	789
167	a 0.12 on1 of6.wav	1	1489
168	a 0.12 on1 of7.wav	1	513
169	a 0.14 on1 of1.wav	1	856
170	a 0.14 on1 of2.wav	2	1169
171	a 0.14 on1 of3.wav	2	814
172	a 0.14 on1 of4.wav	2	1141
173	a 0.14 on1 of5.wav	1	724
174	a 0.14 on1 of6.wav	1	635
175	a 0.14 on1 of7.wav	2	847
176	a 0.16 on1 of1.wav	1	1449
177	a 0.16 on1 of2.wav	1	1124
178	a 0.16 on1 of3.wav	2	868
179	a 0.16 on1 of4.wav	2	2186
180	a 0.16 on1 of5.wav	2	797
181	a 0.16 on1 of6.wav	1	998
182	a 0.16 on1 of7.wav	2	1091
183	a 0.18 on1 of1.wav	1	824
184	a 0.18 on1 of2.wav	1	1210
185	a 0.18 on1 of3.wav	2	1910
186	a 0.18 on1 of4.wav	1	1084
187	a 0.18 on1 of5.wav	2	846
188	a 0.18 on1 of6.wav	1	857
189	a 0.18 on1 of7.wav	2	963
190	i 0.1 on1 of1.wav	1	2263
191	i 0.1 on1 of2.wav	1	1256
192	i 0.1 on1 of3.wav	1	1087
193	i 0.1 on1 of4.wav	2	1028
194	i 0.1 on1 of5.wav	1	787
195	i 0.1 on1 of6.wav	1	1680
196	i 0.1 on1 of7.wav	1	926
197	i 0.2 on1 of1.wav	2	783
198	i 0.2 on1 of2.wav	2	2164
199	i 0.2 on1 of3.wav	1	1397
200	i 0.2 on1 of4.wav	2	775
201	i 0.2 on1 of5.wav	2	1201
202	i 0.2 on1 of6.wav	2	630
203	i 0.2 on1 of7.wav	2	882
204	i 0.04 on1 of1.wav	1	704
205	i 0.04 on1 of2.wav	1	1156
206	i 0.04 on1 of3.wav	1	981
207	i 0.04 on1 of4.wav	1	1335
208	i 0.04 on1 of5.wav	1	1059
209	i 0.04 on1 of6.wav	1	1433
210	i 0.04 on1 of7.wav	2	797
211	i 0.06 on1 of1.wav	2	6600
212	i 0.06 on1 of2.wav	1	655
213	i 0.06 on1 of3.wav	1	736
214	i 0.06 on1 of4.wav	1	1114
215	i 0.06 on1 of5.wav	1	1136
216	i 0.06 on1 of6.wav	1	921
217	i 0.06 on1 of7.wav	1	674
218	i 0.08 on1 of1.wav	1	707
219	i 0.08 on1 of2.wav	2	782
220	i 0.08 on1 of3.wav	1	882
221	i 0.08 on1 of4.wav	1	1940
222	i 0.08 on1 of5.wav	2	898
223	i 0.08 on1 of6.wav	2	744
224	i 0.08 on1 of7.wav	1	1104
225	i 0.12 on1 of1.wav	2	679
226	i 0.12 on1 of2.wav	1	742
227	i 0.12 on1 of3.wav	1	1702
228	i 0.12 on1 of4.wav	2	827
229	i 0.12 on1 of5.wav	1	1133
230	i 0.12 on1 of6.wav	2	672
231	i 0.12 on1 of7.wav	1	1159
232	i 0.14 on1 of1.wav	1	1874
233	i 0.14 on1 of2.wav	1	639
234	i 0.14 on1 of3.wav	1	3888
235	i 0.14 on1 of4.wav	2	994
236	i 0.14 on1 of5.wav	2	721
237	i 0.14 on1 of6.wav	1	595
238	i 0.14 on1 of7.wav	1	1372
239	i 0.16 on1 of1.wav	2	1367
240	i 0.16 on1 of2.wav	2	1336
241	i 0.16 on1 of3.wav	1	4288
242	i 0.16 on1 of4.wav	1	2067
243	i 0.16 on1 of5.wav	1	782
244	i 0.16 on1 of6.wav	2	819
245	i 0.16 on1 of7.wav	2	2921
246	i 0.18 on1 of1.wav	2	1388
247	i 0.18 on1 of2.wav	1	1980
248	i 0.18 on1 of3.wav	2	745
249	i 0.18 on1 of4.wav	1	738
250	i 0.18 on1 of5.wav	1	900
251	i 0.18 on1 of6.wav	1	2801
252	i 0.18 on1 of7.wav	2	824
253	a 0.1 on1 of1.wav	2	735
254	a 0.1 on1 of2.wav	2	1048
255	a 0.1 on1 of3.wav	1	981
256	a 0.1 on1 of4.wav	2	2105
257	a 0.1 on1 of5.wav	1	777
258	a 0.1 on1 of6.wav	1	531
259	a 0.1 on1 of7.wav	1	716
260	a 0.2 on1 of1.wav	1	2729
261	a 0.2 on1 of2.wav	1	849
262	a 0.2 on1 of3.wav	1	812
263	a 0.2 on1 of4.wav	2	1314
264	a 0.2 on1 of5.wav	2	929
265	a 0.2 on1 of6.wav	2	2140
266	a 0.2 on1 of7.wav	1	1135
267	a 0.04 on1 of1.wav	1	802
268	a 0.04 on1 of2.wav	1	1424
269	a 0.04 on1 of3.wav	1	996
270	a 0.04 on1 of4.wav	1	971
271	a 0.04 on1 of5.wav	1	907
272	a 0.04 on1 of6.wav	1	823
273	a 0.04 on1 of7.wav	1	766
274	a 0.06 on1 of1.wav	1	1037
275	a 0.06 on1 of2.wav	1	406
276	a 0.06 on1 of3.wav	1	1265
277	a 0.06 on1 of4.wav	1	852
278	a 0.06 on1 of5.wav	1	780
279	a 0.06 on1 of6.wav	1	1596
280	a 0.06 on1 of7.wav	1	633
281	a 0.08 on1 of1.wav	1	875
282	a 0.08 on1 of2.wav	2	703
283	a 0.08 on1 of3.wav	1	704
284	a 0.08 on1 of4.wav	1	870
285	a 0.08 on1 of5.wav	1	2637
286	a 0.08 on1 of6.wav	1	507
287	a 0.08 on1 of7.wav	1	831
288	a 0.12 on1 of1.wav	1	742
289	a 0.12 on1 of2.wav	1	954
290	a 0.12 on1 of3.wav	1	853
291	a 0.12 on1 of4.wav	1	764
292	a 0.12 on1 of5.wav	2	1271
293	a 0.12 on1 of6.wav	1	902
294	a 0.12 on1 of7.wav	1	1650
295	a 0.14 on1 of1.wav	1	1687
296	a 0.14 on1 of2.wav	1	891
297	a 0.14 on1 of3.wav	2	820
298	a 0.14 on1 of4.wav	1	4187
299	a 0.14 on1 of5.wav	2	926
300	a 0.14 on1 of6.wav	1	573
301	a 0.14 on1 of7.wav	2	906
302	a 0.16 on1 of1.wav	1	2511
303	a 0.16 on1 of2.wav	1	1564
304	a 0.16 on1 of3.wav	1	1468
305	a 0.16 on1 of4.wav	1	975
306	a 0.16 on1 of5.wav	1	784
307	a 0.16 on1 of6.wav	1	589
308	a 0.16 on1 of7.wav	1	2081
309	a 0.18 on1 of1.wav	1	958
310	a 0.18 on1 of2.wav	1	1107
311	a 0.18 on1 of3.wav	2	5548
312	a 0.18 on1 of4.wav	1	793
313	a 0.18 on1 of5.wav	1	885
314	a 0.18 on1 of6.wav	1	1406
315	a 0.18 on1 of7.wav	2	733
316	i 0.1 on1 of1.wav	1	1114
317	i 0.1 on1 of2.wav	2	945
318	i 0.1 on1 of3.wav	2	1020
319	i 0.1 on1 of4.wav	2	625
320	i 0.1 on1 of5.wav	1	1381
321	i 0.1 on1 of6.wav	1	1161
322	i 0.1 on1 of7.wav	2	724
323	i 0.2 on1 of1.wav	1	1144
324	i 0.2 on1 of2.wav	2	752
325	i 0.2 on1 of3.wav	1	1120
326	i 0.2 on1 of4.wav	2	945
327	i 0.2 on1 of5.wav	2	654
328	i 0.2 on1 of6.wav	2	1174
329	i 0.2 on1 of7.wav	2	924
330	i 0.04 on1 of1.wav	1	722
331	i 0.04 on1 of2.wav	1	1848
332	i 0.04 on1 of3.wav	1	1059
333	i 0.04 on1 of4.wav	1	886
334	i 0.04 on1 of5.wav	1	957
335	i 0.04 on1 of6.wav	1	1475
336	i 0.04 on1 of7.wav	1	1592
337	i 0.06 on1 of1.wav	2	1070
338	i 0.06 on1 of2.wav	1	852
339	i 0.06 on1 of3.wav	1	1181
340	i 0.06 on1 of4.wav	1	1016
341	i 0.06 on1 of5.wav	1	1448
342	i 0.06 on1 of6.wav	1	1218
343	i 0.06 on1 of7.wav	1	1177
344	i 0.08 on1 of1.wav	2	2069
345	i 0.08 on1 of2.wav	2	657
346	i 0.08 on1 of3.wav	1	4202
347	i 0.08 on1 of4.wav	2	944
348	i 0.08 on1 of5.wav	1	1159
349	i 0.08 on1 of6.wav	1	1013
350	i 0.08 on1 of7.wav	2	887
351	i 0.12 on1 of1.wav	1	1199
352	i 0.12 on1 of2.wav	1	811
353	i 0.12 on1 of3.wav	2	1244
354	i 0.12 on1 of4.wav	1	924
355	i 0.12 on1 of5.wav	1	2797
356	i 0.12 on1 of6.wav	1	1471
357	i 0.12 on1 of7.wav	1	793
358	i 0.14 on1 of1.wav	1	1198
359	i 0.14 on1 of2.wav	1	2119
360	i 0.14 on1 of3.wav	2	700
361	i 0.14 on1 of4.wav	1	783
362	i 0.14 on1 of5.wav	2	870
363	i 0.14 on1 of6.wav	2	1666
364	i 0.14 on1 of7.wav	2	627
365	i 0.16 on1 of1.wav	1	847
366	i 0.16 on1 of2.wav	1	983
367	i 0.16 on1 of3.wav	2	961
368	i 0.16 on1 of4.wav	2	737
369	i 0.16 on1 of5.wav	1	994
370	i 0.16 on1 of6.wav	1	631
371	i 0.16 on1 of7.wav	2	619
372	i 0.18 on1 of1.wav	2	1529
373	i 0.18 on1 of2.wav	2	2631
374	i 0.18 on1 of3.wav	1	3220
375	i 0.18 on1 of4.wav	2	809
376	i 0.18 on1 of5.wav	1	1016
377	i 0.18 on1 of6.wav	1	785
378	i 0.18 on1 of7.wav	1	832
379	a 0.1 on1 of1.wav	1	2301
380	a 0.1 on1 of2.wav	1	585
381	a 0.1 on1 of3.wav	1	1432
382	a 0.1 on1 of4.wav	1	1103
383	a 0.1 on1 of5.wav	1	814
384	a 0.1 on1 of6.wav	1	3014
385	a 0.1 on1 of7.wav	1	1065
386	a 0.2 on1 of1.wav	1	958
387	a 0.2 on1 of2.wav	1	1356
388	a 0.2 on1 of3.wav	2	1020
389	a 0.2 on1 of4.wav	2	1008
390	a 0.2 on1 of5.wav	2	1150
391	a 0.2 on1 of6.wav	2	999
392	a 0.2 on1 of7.wav	2	1126
393	a 0.04 on1 of1.wav	1	842
394	a 0.04 on1 of2.wav	1	841
395	a 0.04 on1 of3.wav	2	1050
396	a 0.04 on1 of4.wav	1	672
397	a 0.04 on1 of5.wav	1	759
398	a 0.04 on1 of6.wav	2	1429
399	a 0.04 on1 of7.wav	2	761
400	a 0.06 on1 of1.wav	1	5695
401	a 0.06 on1 of2.wav	1	528
402	a 0.06 on1 of3.wav	1	1788
403	a 0.06 on1 of4.wav	1	788
404	a 0.06 on1 of5.wav	1	1111
405	a 0.06 on1 of6.wav	2	1716
406	a 0.06 on1 of7.wav	2	922
407	a 0.08 on1 of1.wav	1	1031
408	a 0.08 on1 of2.wav	1	972
409	a 0.08 on1 of3.wav	1	4795
410	a 0.08 on1 of4.wav	1	647
411	a 0.08 on1 of5.wav	1	701
412	a 0.08 on1 of6.wav	1	441
413	a 0.08 on1 of7.wav	1	880
414	a 0.12 on1 of1.wav	1	1040
415	a 0.12 on1 of2.wav	1	1035
416	a 0.12 on1 of3.wav	1	1401
417	a 0.12 on1 of4.wav	1	879
418	a 0.12 on1 of5.wav	1	757
419	a 0.12 on1 of6.wav	1	780
420	a 0.12 on1 of7.wav	1	936
421	a 0.14 on1 of1.wav	1	982
422	a 0.14 on1 of2.wav	2	921
423	a 0.14 on1 of3.wav	1	934
424	a 0.14 on1 of4.wav	1	803
425	a 0.14 on1 of5.wav	1	530
426	a 0.14 on1 of6.wav	1	705
427	a 0.14 on1 of7.wav	2	964
428	a 0.16 on1 of1.wav	1	812
429	a 0.16 on1 of2.wav	1	1031
430	a 0.16 on1 of3.wav	2	1152
431	a 0.16 on1 of4.wav	2	1140
432	a 0.16 on1 of5.wav	2	2433
433	a 0.16 on1 of6.wav	1	689
434	a 0.16 on1 of7.wav	1	3785
435	a 0.18 on1 of1.wav	1	2907
436	a 0.18 on1 of2.wav	1	656
437	a 0.18 on1 of3.wav	1	739
438	a 0.18 on1 of4.wav	1	676
439	a 0.18 on1 of5.wav	1	1841
440	a 0.18 on1 of6.wav	1	935
441	a 0.18 on1 of7.wav	1	833
442	i 0.1 on1 of1.wav	1	878
443	i 0.1 on1 of2.wav	2	896
444	i 0.1 on1 of3.wav	1	577
445	i 0.1 on1 of4.wav	2	883
446	i 0.1 on1 of5.wav	1	800
447	i 0.1 on1 of6.wav	1	875
448	i 0.1 on1 of7.wav	2	1090
449	i 0.2 on1 of1.wav	2	835
450	i 0.2 on1 of2.wav	1	2364
451	i 0.2 on1 of3.wav	2	780
452	i 0.2 on1 of4.wav	2	943
453	i 0.2 on1 of5.wav	2	799
454	i 0.2 on1 of6.wav	1	1114
455	i 0.2 on1 of7.wav	2	782
456	i 0.04 on1 of1.wav	2	788
457	i 0.04 on1 of2.wav	2	2531
458	i 0.04 on1 of3.wav	1	2263
459	i 0.04 on1 of4.wav	2	722
460	i 0.04 on1 of5.wav	1	1173
461	i 0.04 on1 of6.wav	1	925
462	i 0.04 on1 of7.wav	2	1220
463	i 0.06 on1 of1.wav	1	830
464	i 0.06 on1 of2.wav	1	663
465	i 0.06 on1 of3.wav	1	1408
466	i 0.06 on1 of4.wav	2	675
467	i 0.06 on1 of5.wav	1	854
468	i 0.06 on1 of6.wav	2	877
469	i 0.06 on1 of7.wav	2	1004
470	i 0.08 on1 of1.wav	1	1163
471	i 0.08 on1 of2.wav	1	416
472	i 0.08 on1 of3.wav	1	1215
473	i 0.08 on1 of4.wav	2	1437
474	i 0.08 on1 of5.wav	1	812
475	i 0.08 on1 of6.wav	1	792
476	i 0.08 on1 of7.wav	1	964
477	i 0.12 on1 of1.wav	1	1478
478	i 0.12 on1 of2.wav	2	802
479	i 0.12 on1 of3.wav	1	1583
480	i 0.12 on1 of4.wav	1	705
481	i 0.12 on1 of5.wav	1	838
482	i 0.12 on1 of6.wav	1	689
483	i 0.12 on1 of7.wav	2	1959
484	i 0.14 on1 of1.wav	1	4309
485	i 0.14 on1 of2.wav	1	2102
486	i 0.14 on1 of3.wav	1	1263
487	i 0.14 on1 of4.wav	2	867
488	i 0.14 on1 of5.wav	1	704
489	i 0.14 on1 of6.wav	1	1634
490	i 0.14 on1 of7.wav	1	1229
491	i 0.16 on1 of1.wav	1	499
492	i 0.16 on1 of2.wav	1	845
493	i 0.16 on1 of3.wav	2	871
494	i 0.16 on1 of4.wav	1	2298
495	i 0.16 on1 of5.wav	1	1190
496	i 0.16 on1 of6.wav	1	1172
497	i 0.16 on1 of7.wav	2	613
498	i 0.18 on1 of1.wav	1	1966
499	i 0.18 on1 of2.wav	2	1144
500	i 0.18 on1 of3.wav	1	563
501	i 0.18 on1 of4.wav	1	4974
502	i 0.18 on1 of5.wav	2	661
503	i 0.18 on1 of6.wav	1	618
504	i 0.18 on1 of7.wav	2	1540
505	a 0.1 on1 of1.wav	1	889
506	a 0.1 on1 of2.wav	1	700
507	a 0.1 on1 of3.wav	1	731
508	a 0.1 on1 of4.wav	2	755
509	a 0.1 on1 of5.wav	1	2013
510	a 0.1 on1 of6.wav	1	754
511	a 0.1 on1 of7.wav	1	711
512	a 0.2 on1 of1.wav	1	2235
513	a 0.2 on1 of2.wav	2	962
514	a 0.2 on1 of3.wav	2	950
515	a 0.2 on1 of4.wav	2	798
516	a 0.2 on1 of5.wav	1	1011
517	a 0.2 on1 of6.wav	2	737
518	a 0.2 on1 of7.wav	2	648
519	a 0.04 on1 of1.wav	1	1243
520	a 0.04 on1 of2.wav	1	1165
521	a 0.04 on1 of3.wav	1	820
522	a 0.04 on1 of4.wav	1	670
523	a 0.04 on1 of5.wav	1	715
524	a 0.04 on1 of6.wav	1	911
525	a 0.04 on1 of7.wav	1	659
526	a 0.06 on1 of1.wav	1	1326
527	a 0.06 on1 of2.wav	1	844
528	a 0.06 on1 of3.wav	1	895
529	a 0.06 on1 of4.wav	1	693
530	a 0.06 on1 of5.wav	1	762
531	a 0.06 on1 of6.wav	1	3986
532	a 0.06 on1 of7.wav	1	968
533	a 0.08 on1 of1.wav	1	5829
534	a 0.08 on1 of2.wav	2	1085
535	a 0.08 on1 of3.wav	1	848
536	a 0.08 on1 of4.wav	1	860
537	a 0.08 on1 of5.wav	2	3392
538	a 0.08 on1 of6.wav	2	1780
539	a 0.08 on1 of7.wav	2	686
540	a 0.12 on1 of1.wav	1	625
541	a 0.12 on1 of2.wav	1	1423
542	a 0.12 on1 of3.wav	2	1352
543	a 0.12 on1 of4.wav	1	787
544	a 0.12 on1 of5.wav	1	1009
545	a 0.12 on1 of6.wav	1	3464
546	a 0.12 on1 of7.wav	1	794
547	a 0.14 on1 of1.wav	1	1088
548	a 0.14 on1 of2.wav	1	2301
549	a 0.14 on1 of3.wav	1	608
550	a 0.14 on1 of4.wav	1	857
551	a 0.14 on1 of5.wav	2	617
552	a 0.14 on1 of6.wav	2	1186
553	a 0.14 on1 of7.wav	1	886
554	a 0.16 on1 of1.wav	1	2168
555	a 0.16 on1 of2.wav	1	780
556	a 0.16 on1 of3.wav	1	1278
557	a 0.16 on1 of4.wav	1	1870
558	a 0.16 on1 of5.wav	1	1103
559	a 0.16 on1 of6.wav	1	508
560	a 0.16 on1 of7.wav	2	984
561	a 0.18 on1 of1.wav	1	3320
562	a 0.18 on1 of2.wav	2	1259
563	a 0.18 on1 of3.wav	1	3033
564	a 0.18 on1 of4.wav	2	1294
565	a 0.18 on1 of5.wav	1	1235
566	a 0.18 on1 of6.wav	1	715
567	a 0.18 on1 of7.wav	2	720
568	i 0.1 on1 of1.wav	2	1697
569	i 0.1 on1 of2.wav	2	829
570	i 0.1 on1 of3.wav	2	1216
571	i 0.1 on1 of4.wav	1	787
572	i 0.1 on1 of5.wav	2	1135
573	i 0.1 on1 of6.wav	1	918
574	i 0.1 on1 of7.wav	1	951
575	i 0.2 on1 of1.wav	1	976
576	i 0.2 on1 of2.wav	2	1094
577	i 0.2 on1 of3.wav	1	3601
578	i 0.2 on1 of4.wav	2	755
579	i 0.2 on1 of5.wav	2	1548
580	i 0.2 on1 of6.wav	2	950
581	i 0.2 on1 of7.wav	1	882
582	i 0.04 on1 of1.wav	1	518
583	i 0.04 on1 of2.wav	1	716
584	i 0.04 on1 of3.wav	1	1993
585	i 0.04 on1 of4.wav	1	932
586	i 0.04 on1 of5.wav	2	607
587	i 0.04 on1 of6.wav	1	2839
588	i 0.04 on1 of7.wav	1	605
589	i 0.06 on1 of1.wav	2	1344
590	i 0.06 on1 of2.wav	1	1039
591	i 0.06 on1 of3.wav	1	2662
592	i 0.06 on1 of4.wav	1	995
593	i 0.06 on1 of5.wav	1	848
594	i 0.06 on1 of6.wav	1	1576
595	i 0.06 on1 of7.wav	2	751
596	i 0.08 on1 of1.wav	1	771
597	i 0.08 on1 of2.wav	1	657
598	i 0.08 on1 of3.wav	1	1719
599	i 0.08 on1 of4.wav	2	1506
600	i 0.08 on1 of5.wav	1	880
601	i 0.08 on1 of6.wav	2	677
602	i 0.08 on1 of7.wav	2	671
603	i 0.12 on1 of1.wav	2	4314
604	i 0.12 on1 of2.wav	1	674
605	i 0.12 on1 of3.wav	2	653
606	i 0.12 on1 of4.wav	1	939
607	i 0.12 on1 of5.wav	2	768
608	i 0.12 on1 of6.wav	2	663
609	i 0.12 on1 of7.wav	2	750
610	i 0.14 on1 of1.wav	1	1039
611	i 0.14 on1 of2.wav	1	1003
612	i 0.14 on1 of3.wav	1	1001
613	i 0.14 on1 of4.wav	1	863
614	i 0.14 on1 of5.wav	2	789
615	i 0.14 on1 of6.wav	2	1689
616	i 0.14 on1 of7.wav	1	1035
617	i 0.16 on1 of1.wav	2	801
618	i 0.16 on1 of2.wav	1	890
619	i 0.16 on1 of3.wav	2	1492
620	i 0.16 on1 of4.wav	2	681
621	i 0.16 on1 of5.wav	2	557
622	i 0.16 on1 of6.wav	2	930
623	i 0.16 on1 of7.wav	1	678
624	i 0.18 on1 of1.wav	1	1158
625	i 0.18 on1 of2.wav	1	2789
626	i 0.18 on1 of3.wav	1	653
627	i 0.18 on1 of4.wav	2	761
628	i 0.18 on1 of5.wav	2	1393
629	i 0.18 on1 of6.wav	2	920
630	i 0.18 on1 of7.wav	2	653
