# Supplementary material for: Effects of stimulus duration and vowel quality in cross-linguistic categorical perception of pitch directions
Source: PLoS One. 2017 Jul 3;12(7):e0180656. doi: 10.1371/journal.pone.0180656 (PMC5495489; doi:10.1371/journal.pone.0180656)
Supplement: S1 Table — (ZIP) [file pone.0180656.s001.zip › supporting information/Raw data/eprime_id_ENGLISH/sub10idrising.csv]

List2	stim1	Slide3.RESP	Slide3.RT
1	a 0.1 on1 of7r.wav	1	1158
2	a 0.1 on2 of7.wav	1	824
3	a 0.1 on3 of7.wav	1	475
4	a 0.1 on4 of7.wav	1	554
5	a 0.1 on5 of7.wav	1	495
6	a 0.1 on6 of7.wav	1	1260
7	a 0.1 on7 of7.wav	1	649
8	a 0.2 on1 of7r.wav	2	889
9	a 0.2 on2 of7.wav	1	1058
10	a 0.2 on3 of7.wav	2	739
11	a 0.2 on4 of7.wav	1	947
12	a 0.2 on5 of7.wav	1	4690
13	a 0.2 on6 of7.wav	1	1344
14	a 0.2 on7 of7.wav	2	683
15	a 0.04 on1 of7r.wav	1	755
16	a 0.04 on2 of7.wav	1	587
17	a 0.04 on3 of7.wav	1	1152
18	a 0.04 on4 of7.wav	1	752
19	a 0.04 on5 of7.wav	1	517
20	a 0.04 on6 of7.wav	1	570
21	a 0.04 on7 of7.wav	1	387
22	a 0.06 on1 of7r.wav	1	497
23	a 0.06 on2 of7.wav	1	470
24	a 0.06 on3 of7.wav	1	706
25	a 0.06 on4 of7.wav	1	614
26	a 0.06 on5 of7.wav	1	993
27	a 0.06 on6 of7.wav	1	3569
28	a 0.06 on7 of7.wav	1	593
29	a 0.08 on1 of7r.wav	1	533
30	a 0.08 on2 of7.wav	1	688
31	a 0.08 on3 of7.wav	2	590
32	a 0.08 on4 of7.wav	1	592
33	a 0.08 on5 of7.wav	2	612
34	a 0.08 on6 of7.wav	1	490
35	a 0.08 on7 of7.wav	1	593
36	a 0.12 on1 of7r.wav	1	643
37	a 0.12 on2 of7.wav	1	464
38	a 0.12 on3 of7.wav	1	559
39	a 0.12 on4 of7.wav	1	1574
40	a 0.12 on5 of7.wav	1	487
41	a 0.12 on6 of7.wav	1	865
42	a 0.12 on7 of7.wav	2	693
43	a 0.14 on1 of7r.wav	1	1181
44	a 0.14 on2 of7.wav	1	1384
45	a 0.14 on3 of7.wav	2	719
46	a 0.14 on4 of7.wav	1	1390
47	a 0.14 on5 of7.wav	1	1330
48	a 0.14 on6 of7.wav	2	673
49	a 0.14 on7 of7.wav	1	516
50	a 0.16 on1 of7r.wav	1	4501
51	a 0.16 on2 of7.wav	1	870
52	a 0.16 on3 of7.wav	2	497
53	a 0.16 on4 of7.wav	2	3187
54	a 0.16 on5 of7.wav	2	658
55	a 0.16 on6 of7.wav	1	549
56	a 0.16 on7 of7.wav	1	1299
57	a 0.18 on1 of7r.wav	1	417
58	a 0.18 on2 of7.wav	2	849
59	a 0.18 on3 of7.wav	2	559
60	a 0.18 on4 of7.wav	2	738
61	a 0.18 on5 of7.wav	2	670
62	a 0.18 on6 of7.wav	2	730
63	a 0.18 on7 of7.wav	2	775
64	i 0.1 on1 of7r.wav	1	652
65	i 0.1 on2 of7.wav	1	780
66	i 0.1 on3 of7.wav	2	705
67	i 0.1 on4 of7.wav	1	700
68	i 0.1 on5 of7.wav	1	2209
69	i 0.1 on6 of7.wav	1	1883
70	i 0.1 on7 of7.wav	1	805
71	i 0.2 on1 of7r.wav	1	5404
72	i 0.2 on2 of7.wav	1	919
73	i 0.2 on3 of7.wav	1	884
74	i 0.2 on4 of7.wav	2	632
75	i 0.2 on5 of7.wav	1	757
76	i 0.2 on6 of7.wav	2	653
77	i 0.2 on7 of7.wav	2	692
78	i 0.04 on1 of7r.wav	1	709
79	i 0.04 on2 of7.wav	1	680
80	i 0.04 on3 of7.wav	1	466
81	i 0.04 on4 of7.wav	1	608
82	i 0.04 on5 of7.wav	1	658
83	i 0.04 on6 of7.wav	1	1077
84	i 0.04 on7 of7.wav	1	2582
85	i 0.06 on1 of7r.wav	1	1115
86	i 0.06 on2 of7.wav	1	571
87	i 0.06 on3 of7.wav	1	557
88	i 0.06 on4 of7.wav	1	1516
89	i 0.06 on5 of7.wav	1	953
90	i 0.06 on6 of7.wav	1	666
91	i 0.06 on7 of7.wav	1	1843
92	i 0.08 on1 of7r.wav	1	2041
93	i 0.08 on2 of7.wav	1	678
94	i 0.08 on3 of7.wav	1	656
95	i 0.08 on4 of7.wav	1	901
96	i 0.08 on5 of7.wav	1	760
97	i 0.08 on6 of7.wav	1	1490
98	i 0.08 on7 of7.wav	1	3101
99	i 0.12 on1 of7r.wav	2	1422
100	i 0.12 on2 of7.wav	1	1032
101	i 0.12 on3 of7.wav	1	942
102	i 0.12 on4 of7.wav	1	1450
103	i 0.12 on5 of7.wav	1	809
104	i 0.12 on6 of7.wav	1	766
105	i 0.12 on7 of7.wav	1	810
106	i 0.14 on1 of7r.wav	1	791
107	i 0.14 on2 of7.wav	1	1442
108	i 0.14 on3 of7.wav	1	969
109	i 0.14 on4 of7.wav	1	1139
110	i 0.14 on5 of7.wav	2	448
111	i 0.14 on6 of7.wav	1	1536
112	i 0.14 on7 of7.wav	1	2384
113	i 0.16 on1 of7r.wav	1	1275
114	i 0.16 on2 of7.wav	1	2220
115	i 0.16 on3 of7.wav	2	1298
116	i 0.16 on4 of7.wav	1	978
117	i 0.16 on5 of7.wav	1	2929
118	i 0.16 on6 of7.wav	2	681
119	i 0.16 on7 of7.wav	2	453
120	i 0.18 on1 of7r.wav	2	1052
121	i 0.18 on2 of7.wav	2	760
122	i 0.18 on3 of7.wav	2	1375
123	i 0.18 on4 of7.wav	2	1555
124	i 0.18 on5 of7.wav	1	642
125	i 0.18 on6 of7.wav	1	729
126	i 0.18 on7 of7.wav	2	639
127	a 0.1 on1 of7r.wav	1	507
128	a 0.1 on2 of7.wav	1	561
129	a 0.1 on3 of7.wav	1	718
130	a 0.1 on4 of7.wav	2	1160
131	a 0.1 on5 of7.wav	1	520
132	a 0.1 on6 of7.wav	1	718
133	a 0.1 on7 of7.wav	2	1047
134	a 0.2 on1 of7r.wav	1	905
135	a 0.2 on2 of7.wav	1	683
136	a 0.2 on3 of7.wav	1	499
137	a 0.2 on4 of7.wav	2	638
138	a 0.2 on5 of7.wav	2	1192
139	a 0.2 on6 of7.wav	2	1698
140	a 0.2 on7 of7.wav	2	3766
141	a 0.04 on1 of7r.wav	1	780
142	a 0.04 on2 of7.wav	1	619
143	a 0.04 on3 of7.wav	1	526
144	a 0.04 on4 of7.wav	1	518
145	a 0.04 on5 of7.wav	2	548
146	a 0.04 on6 of7.wav	1	1052
147	a 0.04 on7 of7.wav	1	1005
148	a 0.06 on1 of7r.wav	1	674
149	a 0.06 on2 of7.wav	1	858
150	a 0.06 on3 of7.wav	1	459
151	a 0.06 on4 of7.wav	1	792
152	a 0.06 on5 of7.wav	1	558
153	a 0.06 on6 of7.wav	1	4538
154	a 0.06 on7 of7.wav	1	722
155	a 0.08 on1 of7r.wav	1	497
156	a 0.08 on2 of7.wav	1	666
157	a 0.08 on3 of7.wav	2	903
158	a 0.08 on4 of7.wav	1	1184
159	a 0.08 on5 of7.wav	1	460
160	a 0.08 on6 of7.wav	2	1211
161	a 0.08 on7 of7.wav	1	590
162	a 0.12 on1 of7r.wav	1	1097
163	a 0.12 on2 of7.wav	1	1623
164	a 0.12 on3 of7.wav	1	735
165	a 0.12 on4 of7.wav	2	1871
166	a 0.12 on5 of7.wav	1	2621
167	a 0.12 on6 of7.wav	1	622
168	a 0.12 on7 of7.wav	2	952
169	a 0.14 on1 of7r.wav	1	2720
170	a 0.14 on2 of7.wav	2	1343
171	a 0.14 on3 of7.wav	1	739
172	a 0.14 on4 of7.wav	1	730
173	a 0.14 on5 of7.wav	2	1392
174	a 0.14 on6 of7.wav	2	687
175	a 0.14 on7 of7.wav	1	1404
176	a 0.16 on1 of7r.wav	1	873
177	a 0.16 on2 of7.wav	1	765
178	a 0.16 on3 of7.wav	2	776
179	a 0.16 on4 of7.wav	1	4054
180	a 0.16 on5 of7.wav	1	579
181	a 0.16 on6 of7.wav	2	641
182	a 0.16 on7 of7.wav	1	565
183	a 0.18 on1 of7r.wav	2	1531
184	a 0.18 on2 of7.wav	1	831
185	a 0.18 on3 of7.wav	1	782
186	a 0.18 on4 of7.wav	2	640
187	a 0.18 on5 of7.wav	2	1507
188	a 0.18 on6 of7.wav	1	2366
189	a 0.18 on7 of7.wav	2	846
190	i 0.1 on1 of7r.wav	1	2607
191	i 0.1 on2 of7.wav	2	673
192	i 0.1 on3 of7.wav	2	896
193	i 0.1 on4 of7.wav	1	1201
194	i 0.1 on5 of7.wav	1	736
195	i 0.1 on6 of7.wav	1	743
196	i 0.1 on7 of7.wav	1	801
197	i 0.2 on1 of7r.wav	1	1289
198	i 0.2 on2 of7.wav	2	518
199	i 0.2 on3 of7.wav	2	633
200	i 0.2 on4 of7.wav	1	2466
201	i 0.2 on5 of7.wav	1	596
202	i 0.2 on6 of7.wav	2	1733
203	i 0.2 on7 of7.wav	2	1236
204	i 0.04 on1 of7r.wav	1	631
205	i 0.04 on2 of7.wav	1	700
206	i 0.04 on3 of7.wav	1	722
207	i 0.04 on4 of7.wav	1	731
208	i 0.04 on5 of7.wav	1	715
209	i 0.04 on6 of7.wav	1	502
210	i 0.04 on7 of7.wav	1	977
211	i 0.06 on1 of7r.wav	1	503
212	i 0.06 on2 of7.wav	1	976
213	i 0.06 on3 of7.wav	1	725
214	i 0.06 on4 of7.wav	1	598
215	i 0.06 on5 of7.wav	1	628
216	i 0.06 on6 of7.wav	1	918
217	i 0.06 on7 of7.wav	1	1141
218	i 0.08 on1 of7r.wav	1	3346
219	i 0.08 on2 of7.wav	1	1522
220	i 0.08 on3 of7.wav	2	5068
221	i 0.08 on4 of7.wav	1	1079
222	i 0.08 on5 of7.wav	1	799
223	i 0.08 on6 of7.wav	2	687
224	i 0.08 on7 of7.wav	1	617
225	i 0.12 on1 of7r.wav	2	1118
226	i 0.12 on2 of7.wav	1	736
227	i 0.12 on3 of7.wav	1	725
228	i 0.12 on4 of7.wav	1	1007
229	i 0.12 on5 of7.wav	1	1409
230	i 0.12 on6 of7.wav	1	1305
231	i 0.12 on7 of7.wav	1	564
232	i 0.14 on1 of7r.wav	1	1681
233	i 0.14 on2 of7.wav	1	854
234	i 0.14 on3 of7.wav	1	879
235	i 0.14 on4 of7.wav	1	4618
236	i 0.14 on5 of7.wav	2	894
237	i 0.14 on6 of7.wav	1	1001
238	i 0.14 on7 of7.wav	1	3856
239	i 0.16 on1 of7r.wav	1	2586
240	i 0.16 on2 of7.wav	1	2070
241	i 0.16 on3 of7.wav	1	684
242	i 0.16 on4 of7.wav	1	979
243	i 0.16 on5 of7.wav	2	762
244	i 0.16 on6 of7.wav	2	977
245	i 0.16 on7 of7.wav	2	3832
246	i 0.18 on1 of7r.wav	1	891
247	i 0.18 on2 of7.wav	2	953
248	i 0.18 on3 of7.wav	2	4140
249	i 0.18 on4 of7.wav	1	986
250	i 0.18 on5 of7.wav	1	1629
251	i 0.18 on6 of7.wav	2	665
252	i 0.18 on7 of7.wav	1	7097
253	a 0.1 on1 of7r.wav	1	770
254	a 0.1 on2 of7.wav	1	519
255	a 0.1 on3 of7.wav	1	1160
256	a 0.1 on4 of7.wav	1	1441
257	a 0.1 on5 of7.wav	1	658
258	a 0.1 on6 of7.wav	1	507
259	a 0.1 on7 of7.wav	2	717
260	a 0.2 on1 of7r.wav	1	4034
261	a 0.2 on2 of7.wav	2	805
262	a 0.2 on3 of7.wav	1	1327
263	a 0.2 on4 of7.wav	2	1058
264	a 0.2 on5 of7.wav	1	4459
265	a 0.2 on6 of7.wav	2	681
266	a 0.2 on7 of7.wav	2	559
267	a 0.04 on1 of7r.wav	2	978
268	a 0.04 on2 of7.wav	1	492
269	a 0.04 on3 of7.wav	1	596
270	a 0.04 on4 of7.wav	1	695
271	a 0.04 on5 of7.wav	1	645
272	a 0.04 on6 of7.wav	1	575
273	a 0.04 on7 of7.wav	1	580
274	a 0.06 on1 of7r.wav	1	754
275	a 0.06 on2 of7.wav	1	563
276	a 0.06 on3 of7.wav	1	476
277	a 0.06 on4 of7.wav	2	1265
278	a 0.06 on5 of7.wav	1	539
279	a 0.06 on6 of7.wav	1	731
280	a 0.06 on7 of7.wav	1	1000
281	a 0.08 on1 of7r.wav	1	710
282	a 0.08 on2 of7.wav	2	2570
283	a 0.08 on3 of7.wav	1	458
284	a 0.08 on4 of7.wav	1	713
285	a 0.08 on5 of7.wav	1	578
286	a 0.08 on6 of7.wav	1	799
287	a 0.08 on7 of7.wav	1	677
288	a 0.12 on1 of7r.wav	1	659
289	a 0.12 on2 of7.wav	1	448
290	a 0.12 on3 of7.wav	2	652
291	a 0.12 on4 of7.wav	1	617
292	a 0.12 on5 of7.wav	1	616
293	a 0.12 on6 of7.wav	1	635
294	a 0.12 on7 of7.wav	2	1151
295	a 0.14 on1 of7r.wav	2	718
296	a 0.14 on2 of7.wav	2	838
297	a 0.14 on3 of7.wav	1	789
298	a 0.14 on4 of7.wav	1	477
299	a 0.14 on5 of7.wav	1	976
300	a 0.14 on6 of7.wav	2	509
301	a 0.14 on7 of7.wav	2	881
302	a 0.16 on1 of7r.wav	2	888
303	a 0.16 on2 of7.wav	2	1051
304	a 0.16 on3 of7.wav	2	807
305	a 0.16 on4 of7.wav	1	909
306	a 0.16 on5 of7.wav	1	505
307	a 0.16 on6 of7.wav	1	466
308	a 0.16 on7 of7.wav	2	661
309	a 0.18 on1 of7r.wav	2	2592
310	a 0.18 on2 of7.wav	2	560
311	a 0.18 on3 of7.wav	1	1033
312	a 0.18 on4 of7.wav	1	5048
313	a 0.18 on5 of7.wav	1	1430
314	a 0.18 on6 of7.wav	1	1011
315	a 0.18 on7 of7.wav	2	543
316	i 0.1 on1 of7r.wav	1	576
317	i 0.1 on2 of7.wav	1	455
318	i 0.1 on3 of7.wav	1	869
319	i 0.1 on4 of7.wav	1	684
320	i 0.1 on5 of7.wav	1	735
321	i 0.1 on6 of7.wav	2	1319
322	i 0.1 on7 of7.wav	1	648
323	i 0.2 on1 of7r.wav	2	680
324	i 0.2 on2 of7.wav	1	4307
325	i 0.2 on3 of7.wav	2	728
326	i 0.2 on4 of7.wav	1	1699
327	i 0.2 on5 of7.wav	2	2204
328	i 0.2 on6 of7.wav	1	2525
329	i 0.2 on7 of7.wav	2	665
330	i 0.04 on1 of7r.wav	1	680
331	i 0.04 on2 of7.wav	1	728
332	i 0.04 on3 of7.wav	1	706
333	i 0.04 on4 of7.wav	1	697
334	i 0.04 on5 of7.wav	1	506
335	i 0.04 on6 of7.wav	2	621
336	i 0.04 on7 of7.wav	1	617
337	i 0.06 on1 of7r.wav	1	1527
338	i 0.06 on2 of7.wav	1	443
339	i 0.06 on3 of7.wav	1	569
340	i 0.06 on4 of7.wav	2	1084
341	i 0.06 on5 of7.wav	1	775
342	i 0.06 on6 of7.wav	1	2517
343	i 0.06 on7 of7.wav	1	1420
344	i 0.08 on1 of7r.wav	1	891
345	i 0.08 on2 of7.wav	1	652
346	i 0.08 on3 of7.wav	1	965
347	i 0.08 on4 of7.wav	1	833
348	i 0.08 on5 of7.wav	1	4490
349	i 0.08 on6 of7.wav	1	685
350	i 0.08 on7 of7.wav	1	3883
351	i 0.12 on1 of7r.wav	1	1323
352	i 0.12 on2 of7.wav	1	676
353	i 0.12 on3 of7.wav	1	4234
354	i 0.12 on4 of7.wav	1	1228
355	i 0.12 on5 of7.wav	1	748
356	i 0.12 on6 of7.wav	2	1091
357	i 0.12 on7 of7.wav	1	4252
358	i 0.14 on1 of7r.wav	1	760
359	i 0.14 on2 of7.wav	1	626
360	i 0.14 on3 of7.wav	1	976
361	i 0.14 on4 of7.wav	2	1332
362	i 0.14 on5 of7.wav	1	1304
363	i 0.14 on6 of7.wav	1	709
364	i 0.14 on7 of7.wav	1	826
365	i 0.16 on1 of7r.wav	2	543
366	i 0.16 on2 of7.wav	2	651
367	i 0.16 on3 of7.wav	2	2618
368	i 0.16 on4 of7.wav	2	685
369	i 0.16 on5 of7.wav	2	1115
370	i 0.16 on6 of7.wav	1	862
371	i 0.16 on7 of7.wav	2	1186
372	i 0.18 on1 of7r.wav	1	695
373	i 0.18 on2 of7.wav	2	649
374	i 0.18 on3 of7.wav	1	1824
375	i 0.18 on4 of7.wav	2	782
376	i 0.18 on5 of7.wav	2	933
377	i 0.18 on6 of7.wav	2	763
378	i 0.18 on7 of7.wav	2	1825
379	a 0.1 on1 of7r.wav	1	648
380	a 0.1 on2 of7.wav	1	676
381	a 0.1 on3 of7.wav	2	626
382	a 0.1 on4 of7.wav	2	656
383	a 0.1 on5 of7.wav	1	618
384	a 0.1 on6 of7.wav	1	1035
385	a 0.1 on7 of7.wav	2	710
386	a 0.2 on1 of7r.wav	1	4800
387	a 0.2 on2 of7.wav	2	2555
388	a 0.2 on3 of7.wav	1	1769
389	a 0.2 on4 of7.wav	2	1983
390	a 0.2 on5 of7.wav	1	935
391	a 0.2 on6 of7.wav	2	861
392	a 0.2 on7 of7.wav	2	605
393	a 0.04 on1 of7r.wav	1	548
394	a 0.04 on2 of7.wav	1	922
395	a 0.04 on3 of7.wav	1	726
396	a 0.04 on4 of7.wav	1	706
397	a 0.04 on5 of7.wav	1	524
398	a 0.04 on6 of7.wav	1	678
399	a 0.04 on7 of7.wav	1	486
400	a 0.06 on1 of7r.wav	1	564
401	a 0.06 on2 of7.wav	1	6027
402	a 0.06 on3 of7.wav	1	605
403	a 0.06 on4 of7.wav	1	657
404	a 0.06 on5 of7.wav	1	552
405	a 0.06 on6 of7.wav	1	595
406	a 0.06 on7 of7.wav	1	504
407	a 0.08 on1 of7r.wav	1	569
408	a 0.08 on2 of7.wav	1	895
409	a 0.08 on3 of7.wav	1	633
410	a 0.08 on4 of7.wav	1	1327
411	a 0.08 on5 of7.wav	2	3757
412	a 0.08 on6 of7.wav	1	2714
413	a 0.08 on7 of7.wav	1	906
414	a 0.12 on1 of7r.wav	1	6212
415	a 0.12 on2 of7.wav	1	773
416	a 0.12 on3 of7.wav	2	1007
417	a 0.12 on4 of7.wav	1	816
418	a 0.12 on5 of7.wav	1	1097
419	a 0.12 on6 of7.wav	1	358
420	a 0.12 on7 of7.wav	1	482
421	a 0.14 on1 of7r.wav	2	973
422	a 0.14 on2 of7.wav	1	903
423	a 0.14 on3 of7.wav	1	1235
424	a 0.14 on4 of7.wav	1	473
425	a 0.14 on5 of7.wav	1	1137
426	a 0.14 on6 of7.wav	1	996
427	a 0.14 on7 of7.wav	1	577
428	a 0.16 on1 of7r.wav	1	490
429	a 0.16 on2 of7.wav	2	802
430	a 0.16 on3 of7.wav	1	6404
431	a 0.16 on4 of7.wav	2	2535
432	a 0.16 on5 of7.wav	2	1189
433	a 0.16 on6 of7.wav	1	1933
434	a 0.16 on7 of7.wav	1	3705
435	a 0.18 on1 of7r.wav	2	782
436	a 0.18 on2 of7.wav	1	1399
437	a 0.18 on3 of7.wav	1	2637
438	a 0.18 on4 of7.wav	2	654
439	a 0.18 on5 of7.wav	2	698
440	a 0.18 on6 of7.wav	2	3539
441	a 0.18 on7 of7.wav	1	3757
442	i 0.1 on1 of7r.wav	1	506
443	i 0.1 on2 of7.wav	1	1578
444	i 0.1 on3 of7.wav	1	606
445	i 0.1 on4 of7.wav	1	454
446	i 0.1 on5 of7.wav	1	746
447	i 0.1 on6 of7.wav	1	616
448	i 0.1 on7 of7.wav	2	938
449	i 0.2 on1 of7r.wav	2	1040
450	i 0.2 on2 of7.wav	1	3090
451	i 0.2 on3 of7.wav	2	629
452	i 0.2 on4 of7.wav	2	1136
453	i 0.2 on5 of7.wav	1	6068
454	i 0.2 on6 of7.wav	2	614
455	i 0.2 on7 of7.wav	2	560
456	i 0.04 on1 of7r.wav	1	570
457	i 0.04 on2 of7.wav	1	716
458	i 0.04 on3 of7.wav	1	748
459	i 0.04 on4 of7.wav	1	786
460	i 0.04 on5 of7.wav	2	3172
461	i 0.04 on6 of7.wav	1	752
462	i 0.04 on7 of7.wav	1	1678
463	i 0.06 on1 of7r.wav	1	890
464	i 0.06 on2 of7.wav	1	622
465	i 0.06 on3 of7.wav	1	826
466	i 0.06 on4 of7.wav	1	864
467	i 0.06 on5 of7.wav	1	1439
468	i 0.06 on6 of7.wav	1	1014
469	i 0.06 on7 of7.wav	1	2461
470	i 0.08 on1 of7r.wav	1	745
471	i 0.08 on2 of7.wav	1	3160
472	i 0.08 on3 of7.wav	1	991
473	i 0.08 on4 of7.wav	1	2495
474	i 0.08 on5 of7.wav	1	704
475	i 0.08 on6 of7.wav	1	2143
476	i 0.08 on7 of7.wav	1	1420
477	i 0.12 on1 of7r.wav	1	1334
478	i 0.12 on2 of7.wav	1	2624
479	i 0.12 on3 of7.wav	1	3911
480	i 0.12 on4 of7.wav	1	1024
481	i 0.12 on5 of7.wav	1	780
482	i 0.12 on6 of7.wav	1	1152
483	i 0.12 on7 of7.wav	2	2129
484	i 0.14 on1 of7r.wav	2	584
485	i 0.14 on2 of7.wav	1	832
486	i 0.14 on3 of7.wav	1	1924
487	i 0.14 on4 of7.wav	1	1356
488	i 0.14 on5 of7.wav	1	963
489	i 0.14 on6 of7.wav	2	616
490	i 0.14 on7 of7.wav	2	1501
491	i 0.16 on1 of7r.wav	1	1432
492	i 0.16 on2 of7.wav	1	4452
493	i 0.16 on3 of7.wav	1	632
494	i 0.16 on4 of7.wav	1	1155
495	i 0.16 on5 of7.wav	1	967
496	i 0.16 on6 of7.wav	2	916
497	i 0.16 on7 of7.wav	2	1364
498	i 0.18 on1 of7r.wav	2	724
499	i 0.18 on2 of7.wav	1	1146
500	i 0.18 on3 of7.wav	1	704
501	i 0.18 on4 of7.wav	1	1754
502	i 0.18 on5 of7.wav	1	877
503	i 0.18 on6 of7.wav	1	524
504	i 0.18 on7 of7.wav	2	892
505	a 0.1 on1 of7r.wav	1	600
506	a 0.1 on2 of7.wav	1	3025
507	a 0.1 on3 of7.wav	2	2892
508	a 0.1 on4 of7.wav	1	814
509	a 0.1 on5 of7.wav	1	596
510	a 0.1 on6 of7.wav	1	524
511	a 0.1 on7 of7.wav	1	4913
512	a 0.2 on1 of7r.wav	2	1191
513	a 0.2 on2 of7.wav	2	739
514	a 0.2 on3 of7.wav	2	857
515	a 0.2 on4 of7.wav	2	623
516	a 0.2 on5 of7.wav	2	752
517	a 0.2 on6 of7.wav	2	2121
518	a 0.2 on7 of7.wav	2	628
519	a 0.04 on1 of7r.wav	2	1364
520	a 0.04 on2 of7.wav	1	822
521	a 0.04 on3 of7.wav	1	541
522	a 0.04 on4 of7.wav	2	937
523	a 0.04 on5 of7.wav	2	1067
524	a 0.04 on6 of7.wav	1	542
525	a 0.04 on7 of7.wav	1	725
526	a 0.06 on1 of7r.wav	1	463
527	a 0.06 on2 of7.wav	1	654
528	a 0.06 on3 of7.wav	1	805
529	a 0.06 on4 of7.wav	1	1573
530	a 0.06 on5 of7.wav	1	625
531	a 0.06 on6 of7.wav	1	556
532	a 0.06 on7 of7.wav	1	449
533	a 0.08 on1 of7r.wav	1	574
534	a 0.08 on2 of7.wav	1	518
535	a 0.08 on3 of7.wav	1	671
536	a 0.08 on4 of7.wav	1	478
537	a 0.08 on5 of7.wav	1	465
538	a 0.08 on6 of7.wav	1	486
539	a 0.08 on7 of7.wav	1	1381
540	a 0.12 on1 of7r.wav	1	775
541	a 0.12 on2 of7.wav	1	730
542	a 0.12 on3 of7.wav	1	1138
543	a 0.12 on4 of7.wav	1	819
544	a 0.12 on5 of7.wav	1	701
545	a 0.12 on6 of7.wav	1	545
546	a 0.12 on7 of7.wav	1	825
547	a 0.14 on1 of7r.wav	1	628
548	a 0.14 on2 of7.wav	1	1057
549	a 0.14 on3 of7.wav	1	569
550	a 0.14 on4 of7.wav	2	507
551	a 0.14 on5 of7.wav	2	637
552	a 0.14 on6 of7.wav	2	696
553	a 0.14 on7 of7.wav	2	659
554	a 0.16 on1 of7r.wav	1	2806
555	a 0.16 on2 of7.wav	1	886
556	a 0.16 on3 of7.wav	1	1161
557	a 0.16 on4 of7.wav	2	3680
558	a 0.16 on5 of7.wav	2	583
559	a 0.16 on6 of7.wav	2	624
560	a 0.16 on7 of7.wav	2	652
561	a 0.18 on1 of7r.wav	1	1085
562	a 0.18 on2 of7.wav	1	734
563	a 0.18 on3 of7.wav	1	694
564	a 0.18 on4 of7.wav	2	1930
565	a 0.18 on5 of7.wav	2	1269
566	a 0.18 on6 of7.wav	2	704
567	a 0.18 on7 of7.wav	2	632
568	i 0.1 on1 of7r.wav	2	1873
569	i 0.1 on2 of7.wav	1	1739
570	i 0.1 on3 of7.wav	1	2292
571	i 0.1 on4 of7.wav	1	965
572	i 0.1 on5 of7.wav	1	1089
573	i 0.1 on6 of7.wav	1	709
574	i 0.1 on7 of7.wav	1	627
575	i 0.2 on1 of7r.wav	2	11425
576	i 0.2 on2 of7.wav	2	838
577	i 0.2 on3 of7.wav	2	1799
578	i 0.2 on4 of7.wav	1	750
579	i 0.2 on5 of7.wav	1	963
580	i 0.2 on6 of7.wav	2	632
581	i 0.2 on7 of7.wav	2	784
582	i 0.04 on1 of7r.wav	1	646
583	i 0.04 on2 of7.wav	1	4793
584	i 0.04 on3 of7.wav	1	675
585	i 0.04 on4 of7.wav	1	831
586	i 0.04 on5 of7.wav	1	527
587	i 0.04 on6 of7.wav	1	789
588	i 0.04 on7 of7.wav	1	804
589	i 0.06 on1 of7r.wav	1	674
590	i 0.06 on2 of7.wav	1	631
591	i 0.06 on3 of7.wav	1	718
592	i 0.06 on4 of7.wav	1	743
593	i 0.06 on5 of7.wav	1	892
594	i 0.06 on6 of7.wav	1	1721
595	i 0.06 on7 of7.wav	1	630
596	i 0.08 on1 of7r.wav	1	1068
597	i 0.08 on2 of7.wav	1	774
598	i 0.08 on3 of7.wav	1	687
599	i 0.08 on4 of7.wav	1	422
600	i 0.08 on5 of7.wav	1	567
601	i 0.08 on6 of7.wav	2	2005
602	i 0.08 on7 of7.wav	1	1478
603	i 0.12 on1 of7r.wav	1	765
604	i 0.12 on2 of7.wav	1	530
605	i 0.12 on3 of7.wav	1	718
606	i 0.12 on4 of7.wav	1	1061
607	i 0.12 on5 of7.wav	1	986
608	i 0.12 on6 of7.wav	2	768
609	i 0.12 on7 of7.wav	2	673
610	i 0.14 on1 of7r.wav	1	2691
611	i 0.14 on2 of7.wav	2	715
612	i 0.14 on3 of7.wav	1	2548
613	i 0.14 on4 of7.wav	1	687
614	i 0.14 on5 of7.wav	1	628
615	i 0.14 on6 of7.wav	1	1104
616	i 0.14 on7 of7.wav	2	1285
617	i 0.16 on1 of7r.wav	2	482
618	i 0.16 on2 of7.wav	2	888
619	i 0.16 on3 of7.wav	2	539
620	i 0.16 on4 of7.wav	2	890
621	i 0.16 on5 of7.wav	2	588
622	i 0.16 on6 of7.wav	2	880
623	i 0.16 on7 of7.wav	2	623
624	i 0.18 on1 of7r.wav	1	567
625	i 0.18 on2 of7.wav	2	895
626	i 0.18 on3 of7.wav	2	2509
627	i 0.18 on4 of7.wav	1	736
628	i 0.18 on5 of7.wav	1	2209
629	i 0.18 on6 of7.wav	2	2115
630	i 0.18 on7 of7.wav	2	919
