# Supplementary material for: Effects of stimulus duration and vowel quality in cross-linguistic categorical perception of pitch directions
Source: PLoS One. 2017 Jul 3;12(7):e0180656. doi: 10.1371/journal.pone.0180656 (PMC5495489; doi:10.1371/journal.pone.0180656)
Supplement: S1 Table — (ZIP) [file pone.0180656.s001.zip › supporting information/Raw data/eprime_id_ENGLISH/sub11idfalling.csv]

List2	stim1	Slide3.RESP	Slide3.RT
1	a 0.1 on1 of1.wav	2	316
2	a 0.1 on1 of2.wav	2	538
3	a 0.1 on1 of3.wav	2	365
4	a 0.1 on1 of4.wav	2	412
5	a 0.1 on1 of5.wav	2	1252
6	a 0.1 on1 of6.wav	2	493
7	a 0.1 on1 of7.wav	1	436
8	a 0.2 on1 of1.wav	2	373
9	a 0.2 on1 of2.wav	2	749
10	a 0.2 on1 of3.wav	2	293
11	a 0.2 on1 of4.wav	2	484
12	a 0.2 on1 of5.wav	2	873
13	a 0.2 on1 of6.wav	2	475
14	a 0.2 on1 of7.wav	2	535
15	a 0.04 on1 of1.wav	2	536
16	a 0.04 on1 of2.wav	2	425
17	a 0.04 on1 of3.wav	2	1302
18	a 0.04 on1 of4.wav	2	449
19	a 0.04 on1 of5.wav	2	821
20	a 0.04 on1 of6.wav	2	487
21	a 0.04 on1 of7.wav	2	970
22	a 0.06 on1 of1.wav	2	298
23	a 0.06 on1 of2.wav	2	454
24	a 0.06 on1 of3.wav	2	508
25	a 0.06 on1 of4.wav	2	656
26	a 0.06 on1 of5.wav	2	559
27	a 0.06 on1 of6.wav	2	361
28	a 0.06 on1 of7.wav	2	438
29	a 0.08 on1 of1.wav	2	420
30	a 0.08 on1 of2.wav	2	641
31	a 0.08 on1 of3.wav	2	550
32	a 0.08 on1 of4.wav	2	432
33	a 0.08 on1 of5.wav	2	442
34	a 0.08 on1 of6.wav	2	518
35	a 0.08 on1 of7.wav	2	573
36	a 0.12 on1 of1.wav	2	325
37	a 0.12 on1 of2.wav	2	543
38	a 0.12 on1 of3.wav	2	336
39	a 0.12 on1 of4.wav	2	668
40	a 0.12 on1 of5.wav	2	531
41	a 0.12 on1 of6.wav	2	490
42	a 0.12 on1 of7.wav	2	396
43	a 0.14 on1 of1.wav	2	697
44	a 0.14 on1 of2.wav	2	412
45	a 0.14 on1 of3.wav	2	489
46	a 0.14 on1 of4.wav	2	318
47	a 0.14 on1 of5.wav	2	434
48	a 0.14 on1 of6.wav	2	482
49	a 0.14 on1 of7.wav	2	830
50	a 0.16 on1 of1.wav	2	625
51	a 0.16 on1 of2.wav	2	661
52	a 0.16 on1 of3.wav	2	367
53	a 0.16 on1 of4.wav	2	431
54	a 0.16 on1 of5.wav	2	379
55	a 0.16 on1 of6.wav	2	678
56	a 0.16 on1 of7.wav	2	650
57	a 0.18 on1 of1.wav	2	517
58	a 0.18 on1 of2.wav	2	557
59	a 0.18 on1 of3.wav	2	689
60	a 0.18 on1 of4.wav	2	449
61	a 0.18 on1 of5.wav	2	655
62	a 0.18 on1 of6.wav	2	655
63	a 0.18 on1 of7.wav	2	318
64	i 0.1 on1 of1.wav	1	387
65	i 0.1 on1 of2.wav	1	722
66	i 0.1 on1 of3.wav	1	461
67	i 0.1 on1 of4.wav	1	700
68	i 0.1 on1 of5.wav	1	383
69	i 0.1 on1 of6.wav	1	463
70	i 0.1 on1 of7.wav	1	416
71	i 0.2 on1 of1.wav	1	757
72	i 0.2 on1 of2.wav	1	414
73	i 0.2 on1 of3.wav	1	679
74	i 0.2 on1 of4.wav	1	523
75	i 0.2 on1 of5.wav	1	599
76	i 0.2 on1 of6.wav	1	677
77	i 0.2 on1 of7.wav	1	1101
78	i 0.04 on1 of1.wav	1	345
79	i 0.04 on1 of2.wav	1	530
80	i 0.04 on1 of3.wav	1	717
81	i 0.04 on1 of4.wav	1	735
82	i 0.04 on1 of5.wav	1	334
83	i 0.04 on1 of6.wav	1	583
84	i 0.04 on1 of7.wav	1	326
85	i 0.06 on1 of1.wav	1	620
86	i 0.06 on1 of2.wav	1	650
87	i 0.06 on1 of3.wav	1	653
88	i 0.06 on1 of4.wav	1	447
89	i 0.06 on1 of5.wav	1	471
90	i 0.06 on1 of6.wav	1	379
91	i 0.06 on1 of7.wav	1	924
92	i 0.08 on1 of1.wav	1	699
93	i 0.08 on1 of2.wav	1	424
94	i 0.08 on1 of3.wav	1	466
95	i 0.08 on1 of4.wav	1	463
96	i 0.08 on1 of5.wav	1	801
97	i 0.08 on1 of6.wav	1	766
98	i 0.08 on1 of7.wav	1	649
99	i 0.12 on1 of1.wav	1	1458
100	i 0.12 on1 of2.wav	1	748
101	i 0.12 on1 of3.wav	1	488
102	i 0.12 on1 of4.wav	1	392
103	i 0.12 on1 of5.wav	1	722
104	i 0.12 on1 of6.wav	1	411
105	i 0.12 on1 of7.wav	1	645
106	i 0.14 on1 of1.wav	1	465
107	i 0.14 on1 of2.wav	1	917
108	i 0.14 on1 of3.wav	1	688
109	i 0.14 on1 of4.wav	1	785
110	i 0.14 on1 of5.wav	1	367
111	i 0.14 on1 of6.wav	1	422
112	i 0.14 on1 of7.wav	1	537
113	i 0.16 on1 of1.wav	1	318
114	i 0.16 on1 of2.wav	1	480
115	i 0.16 on1 of3.wav	1	486
116	i 0.16 on1 of4.wav	1	199
117	i 0.16 on1 of5.wav	1	560
118	i 0.16 on1 of6.wav	1	735
119	i 0.16 on1 of7.wav	1	452
120	i 0.18 on1 of1.wav	1	588
121	i 0.18 on1 of2.wav	1	574
122	i 0.18 on1 of3.wav	1	726
123	i 0.18 on1 of4.wav	1	734
124	i 0.18 on1 of5.wav	1	795
125	i 0.18 on1 of6.wav	1	507
126	i 0.18 on1 of7.wav	1	370
127	a 0.1 on1 of1.wav	2	1229
128	a 0.1 on1 of2.wav	2	705
129	a 0.1 on1 of3.wav	2	341
130	a 0.1 on1 of4.wav	2	359
131	a 0.1 on1 of5.wav	2	544
132	a 0.1 on1 of6.wav	2	720
133	a 0.1 on1 of7.wav	2	392
134	a 0.2 on1 of1.wav	2	466
135	a 0.2 on1 of2.wav	2	643
136	a 0.2 on1 of3.wav	2	829
137	a 0.2 on1 of4.wav	2	372
138	a 0.2 on1 of5.wav	1	272
139	a 0.2 on1 of6.wav	2	745
140	a 0.2 on1 of7.wav	2	1669
141	a 0.04 on1 of1.wav	2	486
142	a 0.04 on1 of2.wav	2	1221
143	a 0.04 on1 of3.wav	2	429
144	a 0.04 on1 of4.wav	1	1624
145	a 0.04 on1 of5.wav	2	697
146	a 0.04 on1 of6.wav	2	621
147	a 0.04 on1 of7.wav	2	560
148	a 0.06 on1 of1.wav	2	649
149	a 0.06 on1 of2.wav	2	559
150	a 0.06 on1 of3.wav	2	442
151	a 0.06 on1 of4.wav	2	452
152	a 0.06 on1 of5.wav	2	572
153	a 0.06 on1 of6.wav	2	535
154	a 0.06 on1 of7.wav	2	544
155	a 0.08 on1 of1.wav	2	1358
156	a 0.08 on1 of2.wav	2	424
157	a 0.08 on1 of3.wav	2	493
158	a 0.08 on1 of4.wav	2	695
159	a 0.08 on1 of5.wav	2	310
160	a 0.08 on1 of6.wav	2	506
161	a 0.08 on1 of7.wav	2	458
162	a 0.12 on1 of1.wav	2	538
163	a 0.12 on1 of2.wav	2	367
164	a 0.12 on1 of3.wav	2	385
165	a 0.12 on1 of4.wav	2	606
166	a 0.12 on1 of5.wav	2	828
167	a 0.12 on1 of6.wav	2	379
168	a 0.12 on1 of7.wav	2	574
169	a 0.14 on1 of1.wav	2	516
170	a 0.14 on1 of2.wav	2	431
171	a 0.14 on1 of3.wav	2	860
172	a 0.14 on1 of4.wav	2	494
173	a 0.14 on1 of5.wav	2	430
174	a 0.14 on1 of6.wav	2	711
175	a 0.14 on1 of7.wav	2	770
176	a 0.16 on1 of1.wav	2	522
177	a 0.16 on1 of2.wav	2	737
178	a 0.16 on1 of3.wav	2	465
179	a 0.16 on1 of4.wav	2	367
180	a 0.16 on1 of5.wav	2	309
181	a 0.16 on1 of6.wav	2	529
182	a 0.16 on1 of7.wav	2	1758
183	a 0.18 on1 of1.wav	2	377
184	a 0.18 on1 of2.wav	2	424
185	a 0.18 on1 of3.wav	2	724
186	a 0.18 on1 of4.wav	2	711
187	a 0.18 on1 of5.wav	2	603
188	a 0.18 on1 of6.wav	2	431
189	a 0.18 on1 of7.wav	2	1094
190	i 0.1 on1 of1.wav	1	633
191	i 0.1 on1 of2.wav	1	1098
192	i 0.1 on1 of3.wav	1	700
193	i 0.1 on1 of4.wav	1	433
194	i 0.1 on1 of5.wav	1	558
195	i 0.1 on1 of6.wav	1	443
196	i 0.1 on1 of7.wav	1	603
197	i 0.2 on1 of1.wav	1	466
198	i 0.2 on1 of2.wav	1	744
199	i 0.2 on1 of3.wav	1	367
200	i 0.2 on1 of4.wav	1	450
201	i 0.2 on1 of5.wav	1	460
202	i 0.2 on1 of6.wav	1	593
203	i 0.2 on1 of7.wav	1	483
204	i 0.04 on1 of1.wav	1	459
205	i 0.04 on1 of2.wav	1	509
206	i 0.04 on1 of3.wav	1	615
207	i 0.04 on1 of4.wav	1	637
208	i 0.04 on1 of5.wav	1	633
209	i 0.04 on1 of6.wav	1	577
210	i 0.04 on1 of7.wav	1	588
211	i 0.06 on1 of1.wav	1	779
212	i 0.06 on1 of2.wav	1	465
213	i 0.06 on1 of3.wav	1	657
214	i 0.06 on1 of4.wav	1	418
215	i 0.06 on1 of5.wav	1	671
216	i 0.06 on1 of6.wav	1	665
217	i 0.06 on1 of7.wav	1	548
218	i 0.08 on1 of1.wav	1	485
219	i 0.08 on1 of2.wav	1	578
220	i 0.08 on1 of3.wav	1	540
221	i 0.08 on1 of4.wav	1	433
222	i 0.08 on1 of5.wav	2	353
223	i 0.08 on1 of6.wav	1	782
224	i 0.08 on1 of7.wav	1	544
225	i 0.12 on1 of1.wav	1	508
226	i 0.12 on1 of2.wav	1	704
227	i 0.12 on1 of3.wav	1	489
228	i 0.12 on1 of4.wav	1	386
229	i 0.12 on1 of5.wav	1	679
230	i 0.12 on1 of6.wav	1	292
231	i 0.12 on1 of7.wav	1	847
232	i 0.14 on1 of1.wav	1	929
233	i 0.14 on1 of2.wav	2	418
234	i 0.14 on1 of3.wav	1	451
235	i 0.14 on1 of4.wav	1	1829
236	i 0.14 on1 of5.wav	1	612
237	i 0.14 on1 of6.wav	1	700
238	i 0.14 on1 of7.wav	1	510
239	i 0.16 on1 of1.wav	1	790
240	i 0.16 on1 of2.wav	1	406
241	i 0.16 on1 of3.wav	1	520
242	i 0.16 on1 of4.wav	1	273
243	i 0.16 on1 of5.wav	1	372
244	i 0.16 on1 of6.wav	1	441
245	i 0.16 on1 of7.wav	1	526
246	i 0.18 on1 of1.wav	1	392
247	i 0.18 on1 of2.wav	1	630
248	i 0.18 on1 of3.wav	1	703
249	i 0.18 on1 of4.wav	1	565
250	i 0.18 on1 of5.wav	1	483
251	i 0.18 on1 of6.wav	1	651
252	i 0.18 on1 of7.wav	1	468
253	a 0.1 on1 of1.wav	2	717
254	a 0.1 on1 of2.wav	2	324
255	a 0.1 on1 of3.wav	2	470
256	a 0.1 on1 of4.wav	2	803
257	a 0.1 on1 of5.wav	2	523
258	a 0.1 on1 of6.wav	2	479
259	a 0.1 on1 of7.wav	2	670
260	a 0.2 on1 of1.wav	2	424
261	a 0.2 on1 of2.wav	2	400
262	a 0.2 on1 of3.wav	2	408
263	a 0.2 on1 of4.wav	2	853
264	a 0.2 on1 of5.wav	2	582
265	a 0.2 on1 of6.wav	2	590
266	a 0.2 on1 of7.wav	2	408
267	a 0.04 on1 of1.wav	2	373
268	a 0.04 on1 of2.wav	2	416
269	a 0.04 on1 of3.wav	2	489
270	a 0.04 on1 of4.wav	2	522
271	a 0.04 on1 of5.wav	2	733
272	a 0.04 on1 of6.wav	2	563
273	a 0.04 on1 of7.wav	2	767
274	a 0.06 on1 of1.wav	2	918
275	a 0.06 on1 of2.wav	2	378
276	a 0.06 on1 of3.wav	1	377
277	a 0.06 on1 of4.wav	2	487
278	a 0.06 on1 of5.wav	2	519
279	a 0.06 on1 of6.wav	2	523
280	a 0.06 on1 of7.wav	2	610
281	a 0.08 on1 of1.wav	2	677
282	a 0.08 on1 of2.wav	2	946
283	a 0.08 on1 of3.wav	2	509
284	a 0.08 on1 of4.wav	2	765
285	a 0.08 on1 of5.wav	2	465
286	a 0.08 on1 of6.wav	2	396
287	a 0.08 on1 of7.wav	2	449
288	a 0.12 on1 of1.wav	2	466
289	a 0.12 on1 of2.wav	2	376
290	a 0.12 on1 of3.wav	2	758
291	a 0.12 on1 of4.wav	2	437
292	a 0.12 on1 of5.wav	2	470
293	a 0.12 on1 of6.wav	2	507
294	a 0.12 on1 of7.wav	2	507
295	a 0.14 on1 of1.wav	2	387
296	a 0.14 on1 of2.wav	2	363
297	a 0.14 on1 of3.wav	2	463
298	a 0.14 on1 of4.wav	2	446
299	a 0.14 on1 of5.wav	2	846
300	a 0.14 on1 of6.wav	2	375
301	a 0.14 on1 of7.wav	2	764
302	a 0.16 on1 of1.wav	2	394
303	a 0.16 on1 of2.wav	2	461
304	a 0.16 on1 of3.wav	2	621
305	a 0.16 on1 of4.wav	2	442
306	a 0.16 on1 of5.wav	2	416
307	a 0.16 on1 of6.wav	1	429
308	a 0.16 on1 of7.wav	2	347
309	a 0.18 on1 of1.wav	2	913
310	a 0.18 on1 of2.wav	2	890
311	a 0.18 on1 of3.wav	2	415
312	a 0.18 on1 of4.wav	2	459
313	a 0.18 on1 of5.wav	2	412
314	a 0.18 on1 of6.wav	2	727
315	a 0.18 on1 of7.wav	2	713
316	i 0.1 on1 of1.wav	1	651
317	i 0.1 on1 of2.wav	1	454
318	i 0.1 on1 of3.wav	1	711
319	i 0.1 on1 of4.wav	1	581
320	i 0.1 on1 of5.wav	1	795
321	i 0.1 on1 of6.wav	1	634
322	i 0.1 on1 of7.wav	1	486
323	i 0.2 on1 of1.wav	1	508
324	i 0.2 on1 of2.wav	1	633
325	i 0.2 on1 of3.wav	1	1053
326	i 0.2 on1 of4.wav	1	337
327	i 0.2 on1 of5.wav	1	431
328	i 0.2 on1 of6.wav	1	457
329	i 0.2 on1 of7.wav	1	390
330	i 0.04 on1 of1.wav	1	419
331	i 0.04 on1 of2.wav	1	549
332	i 0.04 on1 of3.wav	1	420
333	i 0.04 on1 of4.wav	1	407
334	i 0.04 on1 of5.wav	1	399
335	i 0.04 on1 of6.wav	1	526
336	i 0.04 on1 of7.wav	1	1087
337	i 0.06 on1 of1.wav	1	1136
338	i 0.06 on1 of2.wav	1	907
339	i 0.06 on1 of3.wav	1	425
340	i 0.06 on1 of4.wav	1	576
341	i 0.06 on1 of5.wav	1	300
342	i 0.06 on1 of6.wav	1	437
343	i 0.06 on1 of7.wav	1	681
344	i 0.08 on1 of1.wav	1	675
345	i 0.08 on1 of2.wav	1	467
346	i 0.08 on1 of3.wav	1	625
347	i 0.08 on1 of4.wav	1	600
348	i 0.08 on1 of5.wav	1	1554
349	i 0.08 on1 of6.wav	1	722
350	i 0.08 on1 of7.wav	1	579
351	i 0.12 on1 of1.wav	1	506
352	i 0.12 on1 of2.wav	1	1007
353	i 0.12 on1 of3.wav	1	488
354	i 0.12 on1 of4.wav	1	735
355	i 0.12 on1 of5.wav	1	677
356	i 0.12 on1 of6.wav	1	3410
357	i 0.12 on1 of7.wav	1	519
358	i 0.14 on1 of1.wav	1	636
359	i 0.14 on1 of2.wav	1	571
360	i 0.14 on1 of3.wav	1	1492
361	i 0.14 on1 of4.wav	1	548
362	i 0.14 on1 of5.wav	1	598
363	i 0.14 on1 of6.wav	1	674
364	i 0.14 on1 of7.wav	1	1013
365	i 0.16 on1 of1.wav	1	460
366	i 0.16 on1 of2.wav	1	548
367	i 0.16 on1 of3.wav	1	536
368	i 0.16 on1 of4.wav	1	433
369	i 0.16 on1 of5.wav	1	490
370	i 0.16 on1 of6.wav	1	360
371	i 0.16 on1 of7.wav	1	425
372	i 0.18 on1 of1.wav	1	607
373	i 0.18 on1 of2.wav	1	708
374	i 0.18 on1 of3.wav	1	730
375	i 0.18 on1 of4.wav	1	1026
376	i 0.18 on1 of5.wav	1	675
377	i 0.18 on1 of6.wav	1	531
378	i 0.18 on1 of7.wav	1	560
379	a 0.1 on1 of1.wav	2	657
380	a 0.1 on1 of2.wav	2	407
381	a 0.1 on1 of3.wav	2	1059
382	a 0.1 on1 of4.wav	2	613
383	a 0.1 on1 of5.wav	2	605
384	a 0.1 on1 of6.wav	2	434
385	a 0.1 on1 of7.wav	2	441
386	a 0.2 on1 of1.wav	2	437
387	a 0.2 on1 of2.wav	2	495
388	a 0.2 on1 of3.wav	2	601
389	a 0.2 on1 of4.wav	2	415
390	a 0.2 on1 of5.wav	2	386
391	a 0.2 on1 of6.wav	2	351
392	a 0.2 on1 of7.wav	2	494
393	a 0.04 on1 of1.wav	2	460
394	a 0.04 on1 of2.wav	2	445
395	a 0.04 on1 of3.wav	2	612
396	a 0.04 on1 of4.wav	2	830
397	a 0.04 on1 of5.wav	2	700
398	a 0.04 on1 of6.wav	2	501
399	a 0.04 on1 of7.wav	2	471
400	a 0.06 on1 of1.wav	2	1265
401	a 0.06 on1 of2.wav	2	765
402	a 0.06 on1 of3.wav	2	677
403	a 0.06 on1 of4.wav	2	419
404	a 0.06 on1 of5.wav	2	418
405	a 0.06 on1 of6.wav	2	677
406	a 0.06 on1 of7.wav	2	480
407	a 0.08 on1 of1.wav	2	356
408	a 0.08 on1 of2.wav	2	744
409	a 0.08 on1 of3.wav	2	505
410	a 0.08 on1 of4.wav	2	297
411	a 0.08 on1 of5.wav	2	606
412	a 0.08 on1 of6.wav	2	452
413	a 0.08 on1 of7.wav	2	486
414	a 0.12 on1 of1.wav	2	393
415	a 0.12 on1 of2.wav	2	493
416	a 0.12 on1 of3.wav	2	1149
417	a 0.12 on1 of4.wav	2	492
418	a 0.12 on1 of5.wav	2	973
419	a 0.12 on1 of6.wav	2	396
420	a 0.12 on1 of7.wav	2	792
421	a 0.14 on1 of1.wav	2	1049
422	a 0.14 on1 of2.wav	2	821
423	a 0.14 on1 of3.wav	2	420
424	a 0.14 on1 of4.wav	2	495
425	a 0.14 on1 of5.wav	2	805
426	a 0.14 on1 of6.wav	2	698
427	a 0.14 on1 of7.wav	2	404
428	a 0.16 on1 of1.wav	2	904
429	a 0.16 on1 of2.wav	2	4903
430	a 0.16 on1 of3.wav	2	544
431	a 0.16 on1 of4.wav	2	418
432	a 0.16 on1 of5.wav	2	557
433	a 0.16 on1 of6.wav	2	351
434	a 0.16 on1 of7.wav	2	541
435	a 0.18 on1 of1.wav	2	653
436	a 0.18 on1 of2.wav	2	431
437	a 0.18 on1 of3.wav	2	438
438	a 0.18 on1 of4.wav	2	641
439	a 0.18 on1 of5.wav	2	310
440	a 0.18 on1 of6.wav	2	638
441	a 0.18 on1 of7.wav	2	449
442	i 0.1 on1 of1.wav	1	489
443	i 0.1 on1 of2.wav	1	436
444	i 0.1 on1 of3.wav	1	337
445	i 0.1 on1 of4.wav	1	566
446	i 0.1 on1 of5.wav	1	552
447	i 0.1 on1 of6.wav	1	474
448	i 0.1 on1 of7.wav	1	350
449	i 0.2 on1 of1.wav	1	678
450	i 0.2 on1 of2.wav	1	707
451	i 0.2 on1 of3.wav	1	465
452	i 0.2 on1 of4.wav	1	492
453	i 0.2 on1 of5.wav	1	426
454	i 0.2 on1 of6.wav	1	334
455	i 0.2 on1 of7.wav	1	1000
456	i 0.04 on1 of1.wav	1	535
457	i 0.04 on1 of2.wav	1	632
458	i 0.04 on1 of3.wav	1	717
459	i 0.04 on1 of4.wav	1	426
460	i 0.04 on1 of5.wav	1	928
461	i 0.04 on1 of6.wav	1	540
462	i 0.04 on1 of7.wav	1	550
463	i 0.06 on1 of1.wav	1	419
464	i 0.06 on1 of2.wav	1	525
465	i 0.06 on1 of3.wav	1	483
466	i 0.06 on1 of4.wav	1	547
467	i 0.06 on1 of5.wav	1	2024
468	i 0.06 on1 of6.wav	2	429
469	i 0.06 on1 of7.wav	1	854
470	i 0.08 on1 of1.wav	1	1283
471	i 0.08 on1 of2.wav	1	997
472	i 0.08 on1 of3.wav	1	2537
473	i 0.08 on1 of4.wav	1	573
474	i 0.08 on1 of5.wav	1	2351
475	i 0.08 on1 of6.wav	1	431
476	i 0.08 on1 of7.wav	1	817
477	i 0.12 on1 of1.wav	1	665
478	i 0.12 on1 of2.wav	1	506
479	i 0.12 on1 of3.wav	1	637
480	i 0.12 on1 of4.wav	1	572
481	i 0.12 on1 of5.wav	1	841
482	i 0.12 on1 of6.wav	1	617
483	i 0.12 on1 of7.wav	1	549
484	i 0.14 on1 of1.wav	1	569
485	i 0.14 on1 of2.wav	1	610
486	i 0.14 on1 of3.wav	1	490
487	i 0.14 on1 of4.wav	1	859
488	i 0.14 on1 of5.wav	1	318
489	i 0.14 on1 of6.wav	1	318
490	i 0.14 on1 of7.wav	1	330
491	i 0.16 on1 of1.wav	1	460
492	i 0.16 on1 of2.wav	1	680
493	i 0.16 on1 of3.wav	1	524
494	i 0.16 on1 of4.wav	1	468
495	i 0.16 on1 of5.wav	1	494
496	i 0.16 on1 of6.wav	1	601
497	i 0.16 on1 of7.wav	1	411
498	i 0.18 on1 of1.wav	1	864
499	i 0.18 on1 of2.wav	1	411
500	i 0.18 on1 of3.wav	1	749
501	i 0.18 on1 of4.wav	1	407
502	i 0.18 on1 of5.wav	1	437
503	i 0.18 on1 of6.wav	1	558
504	i 0.18 on1 of7.wav	1	416
505	a 0.1 on1 of1.wav	2	1199
506	a 0.1 on1 of2.wav	2	512
507	a 0.1 on1 of3.wav	2	355
508	a 0.1 on1 of4.wav	2	378
509	a 0.1 on1 of5.wav	2	557
510	a 0.1 on1 of6.wav	2	410
511	a 0.1 on1 of7.wav	2	453
512	a 0.2 on1 of1.wav	2	676
513	a 0.2 on1 of2.wav	2	1715
514	a 0.2 on1 of3.wav	2	422
515	a 0.2 on1 of4.wav	2	1441
516	a 0.2 on1 of5.wav	2	474
517	a 0.2 on1 of6.wav	2	999
518	a 0.2 on1 of7.wav	2	797
519	a 0.04 on1 of1.wav	2	421
520	a 0.04 on1 of2.wav	2	405
521	a 0.04 on1 of3.wav	2	314
522	a 0.04 on1 of4.wav	2	421
523	a 0.04 on1 of5.wav	2	429
524	a 0.04 on1 of6.wav	2	421
525	a 0.04 on1 of7.wav	2	697
526	a 0.06 on1 of1.wav	2	618
527	a 0.06 on1 of2.wav	2	424
528	a 0.06 on1 of3.wav	2	632
529	a 0.06 on1 of4.wav	2	561
530	a 0.06 on1 of5.wav	2	558
531	a 0.06 on1 of6.wav	2	1093
532	a 0.06 on1 of7.wav	2	1903
533	a 0.08 on1 of1.wav	2	800
534	a 0.08 on1 of2.wav	2	2283
535	a 0.08 on1 of3.wav	2	467
536	a 0.08 on1 of4.wav	2	351
537	a 0.08 on1 of5.wav	2	1401
538	a 0.08 on1 of6.wav	2	547
539	a 0.08 on1 of7.wav	2	429
540	a 0.12 on1 of1.wav	2	841
541	a 0.12 on1 of2.wav	2	459
542	a 0.12 on1 of3.wav	2	318
543	a 0.12 on1 of4.wav	2	923
544	a 0.12 on1 of5.wav	2	318
545	a 0.12 on1 of6.wav	2	317
546	a 0.12 on1 of7.wav	2	308
547	a 0.14 on1 of1.wav	2	1257
548	a 0.14 on1 of2.wav	2	600
549	a 0.14 on1 of3.wav	2	754
550	a 0.14 on1 of4.wav	2	488
551	a 0.14 on1 of5.wav	2	521
552	a 0.14 on1 of6.wav	2	515
553	a 0.14 on1 of7.wav	2	356
554	a 0.16 on1 of1.wav	2	553
555	a 0.16 on1 of2.wav	2	425
556	a 0.16 on1 of3.wav	2	372
557	a 0.16 on1 of4.wav	2	367
558	a 0.16 on1 of5.wav	2	343
559	a 0.16 on1 of6.wav	2	304
560	a 0.16 on1 of7.wav	2	429
561	a 0.18 on1 of1.wav	2	479
562	a 0.18 on1 of2.wav	2	602
563	a 0.18 on1 of3.wav	2	500
564	a 0.18 on1 of4.wav	2	640
565	a 0.18 on1 of5.wav	2	507
566	a 0.18 on1 of6.wav	2	572
567	a 0.18 on1 of7.wav	2	1162
568	i 0.1 on1 of1.wav	1	820
569	i 0.1 on1 of2.wav	1	555
570	i 0.1 on1 of3.wav	1	747
571	i 0.1 on1 of4.wav	1	447
572	i 0.1 on1 of5.wav	1	569
573	i 0.1 on1 of6.wav	1	574
574	i 0.1 on1 of7.wav	1	812
575	i 0.2 on1 of1.wav	1	1465
576	i 0.2 on1 of2.wav	1	546
577	i 0.2 on1 of3.wav	1	822
578	i 0.2 on1 of4.wav	1	459
579	i 0.2 on1 of5.wav	1	558
580	i 0.2 on1 of6.wav	1	560
581	i 0.2 on1 of7.wav	1	834
582	i 0.04 on1 of1.wav	1	700
583	i 0.04 on1 of2.wav	1	323
584	i 0.04 on1 of3.wav	1	713
585	i 0.04 on1 of4.wav	1	712
586	i 0.04 on1 of5.wav	1	545
587	i 0.04 on1 of6.wav	1	705
588	i 0.04 on1 of7.wav	1	542
589	i 0.06 on1 of1.wav	1	868
590	i 0.06 on1 of2.wav	1	1258
591	i 0.06 on1 of3.wav	1	593
592	i 0.06 on1 of4.wav	1	768
593	i 0.06 on1 of5.wav	1	766
594	i 0.06 on1 of6.wav	1	570
595	i 0.06 on1 of7.wav	1	533
596	i 0.08 on1 of1.wav	1	532
597	i 0.08 on1 of2.wav	1	405
598	i 0.08 on1 of3.wav	1	417
599	i 0.08 on1 of4.wav	1	380
600	i 0.08 on1 of5.wav	1	491
601	i 0.08 on1 of6.wav	1	572
602	i 0.08 on1 of7.wav	1	551
603	i 0.12 on1 of1.wav	1	469
604	i 0.12 on1 of2.wav	1	537
605	i 0.12 on1 of3.wav	1	540
606	i 0.12 on1 of4.wav	1	2257
607	i 0.12 on1 of5.wav	1	2169
608	i 0.12 on1 of6.wav	1	387
609	i 0.12 on1 of7.wav	1	643
610	i 0.14 on1 of1.wav	1	417
611	i 0.14 on1 of2.wav	1	523
612	i 0.14 on1 of3.wav	1	443
613	i 0.14 on1 of4.wav	1	594
614	i 0.14 on1 of5.wav	1	477
615	i 0.14 on1 of6.wav	1	710
616	i 0.14 on1 of7.wav	2	315
617	i 0.16 on1 of1.wav	1	519
618	i 0.16 on1 of2.wav	2	293
619	i 0.16 on1 of3.wav	1	391
620	i 0.16 on1 of4.wav	1	463
621	i 0.16 on1 of5.wav	1	439
622	i 0.16 on1 of6.wav	1	824
623	i 0.16 on1 of7.wav	1	537
624	i 0.18 on1 of1.wav	1	621
625	i 0.18 on1 of2.wav	1	314
626	i 0.18 on1 of3.wav	1	439
627	i 0.18 on1 of4.wav	1	623
628	i 0.18 on1 of5.wav	1	448
629	i 0.18 on1 of6.wav	1	393
630	i 0.18 on1 of7.wav	1	564
