# Supplementary material for: Effects of stimulus duration and vowel quality in cross-linguistic categorical perception of pitch directions
Source: PLoS One. 2017 Jul 3;12(7):e0180656. doi: 10.1371/journal.pone.0180656 (PMC5495489; doi:10.1371/journal.pone.0180656)
Supplement: S1 Table — (ZIP) [file pone.0180656.s001.zip › supporting information/Raw data/eprime_id_ENGLISH/sub11idrising.csv]

List2	stim1	Slide3.RESP	Slide3.RT
1	a 0.1 on1 of7r.wav	2	604
2	a 0.1 on2 of7.wav	2	471
3	a 0.1 on3 of7.wav	2	539
4	a 0.1 on4 of7.wav	2	824
5	a 0.1 on5 of7.wav	2	2019
6	a 0.1 on6 of7.wav	2	404
7	a 0.1 on7 of7.wav	2	1052
8	a 0.2 on1 of7r.wav	2	2127
9	a 0.2 on2 of7.wav	2	544
10	a 0.2 on3 of7.wav	2	497
11	a 0.2 on4 of7.wav	2	667
12	a 0.2 on5 of7.wav	2	658
13	a 0.2 on6 of7.wav	2	423
14	a 0.2 on7 of7.wav	2	546
15	a 0.04 on1 of7r.wav	2	951
16	a 0.04 on2 of7.wav	2	731
17	a 0.04 on3 of7.wav	2	692
18	a 0.04 on4 of7.wav	2	721
19	a 0.04 on5 of7.wav	2	562
20	a 0.04 on6 of7.wav	2	1064
21	a 0.04 on7 of7.wav	2	778
22	a 0.06 on1 of7r.wav	2	516
23	a 0.06 on2 of7.wav	2	723
24	a 0.06 on3 of7.wav	1	2008
25	a 0.06 on4 of7.wav	2	569
26	a 0.06 on5 of7.wav	2	651
27	a 0.06 on6 of7.wav	2	529
28	a 0.06 on7 of7.wav	2	500
29	a 0.08 on1 of7r.wav	2	744
30	a 0.08 on2 of7.wav	2	430
31	a 0.08 on3 of7.wav	2	575
32	a 0.08 on4 of7.wav	2	1127
33	a 0.08 on5 of7.wav	2	457
34	a 0.08 on6 of7.wav	2	426
35	a 0.08 on7 of7.wav	2	768
36	a 0.12 on1 of7r.wav	2	546
37	a 0.12 on2 of7.wav	2	1181
38	a 0.12 on3 of7.wav	2	486
39	a 0.12 on4 of7.wav	2	769
40	a 0.12 on5 of7.wav	2	734
41	a 0.12 on6 of7.wav	2	664
42	a 0.12 on7 of7.wav	2	635
43	a 0.14 on1 of7r.wav	2	480
44	a 0.14 on2 of7.wav	2	410
45	a 0.14 on3 of7.wav	2	641
46	a 0.14 on4 of7.wav	2	490
47	a 0.14 on5 of7.wav	2	500
48	a 0.14 on6 of7.wav	2	414
49	a 0.14 on7 of7.wav	2	601
50	a 0.16 on1 of7r.wav	2	496
51	a 0.16 on2 of7.wav	2	440
52	a 0.16 on3 of7.wav	2	572
53	a 0.16 on4 of7.wav	2	498
54	a 0.16 on5 of7.wav	2	1152
55	a 0.16 on6 of7.wav	2	503
56	a 0.16 on7 of7.wav	2	837
57	a 0.18 on1 of7r.wav	2	484
58	a 0.18 on2 of7.wav	2	555
59	a 0.18 on3 of7.wav	2	565
60	a 0.18 on4 of7.wav	2	595
61	a 0.18 on5 of7.wav	2	594
62	a 0.18 on6 of7.wav	2	476
63	a 0.18 on7 of7.wav	1	512
64	i 0.1 on1 of7r.wav	1	2213
65	i 0.1 on2 of7.wav	1	2492
66	i 0.1 on3 of7.wav	1	359
67	i 0.1 on4 of7.wav	1	855
68	i 0.1 on5 of7.wav	1	425
69	i 0.1 on6 of7.wav	1	685
70	i 0.1 on7 of7.wav	1	1182
71	i 0.2 on1 of7r.wav	1	693
72	i 0.2 on2 of7.wav	1	669
73	i 0.2 on3 of7.wav	1	560
74	i 0.2 on4 of7.wav	1	474
75	i 0.2 on5 of7.wav	1	482
76	i 0.2 on6 of7.wav	1	1062
77	i 0.2 on7 of7.wav	1	468
78	i 0.04 on1 of7r.wav	1	587
79	i 0.04 on2 of7.wav	1	549
80	i 0.04 on3 of7.wav	2	546
81	i 0.04 on4 of7.wav	1	823
82	i 0.04 on5 of7.wav	2	1776
83	i 0.04 on6 of7.wav	1	1826
84	i 0.04 on7 of7.wav	1	423
85	i 0.06 on1 of7r.wav	1	749
86	i 0.06 on2 of7.wav	1	1352
87	i 0.06 on3 of7.wav	1	713
88	i 0.06 on4 of7.wav	1	532
89	i 0.06 on5 of7.wav	1	556
90	i 0.06 on6 of7.wav	1	458
91	i 0.06 on7 of7.wav	1	525
92	i 0.08 on1 of7r.wav	1	763
93	i 0.08 on2 of7.wav	1	400
94	i 0.08 on3 of7.wav	1	497
95	i 0.08 on4 of7.wav	1	574
96	i 0.08 on5 of7.wav	1	592
97	i 0.08 on6 of7.wav	1	540
98	i 0.08 on7 of7.wav	1	3084
99	i 0.12 on1 of7r.wav	1	1317
100	i 0.12 on2 of7.wav	2	2410
101	i 0.12 on3 of7.wav	1	860
102	i 0.12 on4 of7.wav	1	450
103	i 0.12 on5 of7.wav	1	571
104	i 0.12 on6 of7.wav	1	485
105	i 0.12 on7 of7.wav	1	730
106	i 0.14 on1 of7r.wav	1	434
107	i 0.14 on2 of7.wav	1	431
108	i 0.14 on3 of7.wav	1	419
109	i 0.14 on4 of7.wav	1	1776
110	i 0.14 on5 of7.wav	1	378
111	i 0.14 on6 of7.wav	1	963
112	i 0.14 on7 of7.wav	1	482
113	i 0.16 on1 of7r.wav	1	436
114	i 0.16 on2 of7.wav	1	1698
115	i 0.16 on3 of7.wav	1	521
116	i 0.16 on4 of7.wav	1	632
117	i 0.16 on5 of7.wav	1	491
118	i 0.16 on6 of7.wav	1	468
119	i 0.16 on7 of7.wav	1	636
120	i 0.18 on1 of7r.wav	1	560
121	i 0.18 on2 of7.wav	2	1218
122	i 0.18 on3 of7.wav	1	598
123	i 0.18 on4 of7.wav	1	576
124	i 0.18 on5 of7.wav	1	810
125	i 0.18 on6 of7.wav	1	3149
126	i 0.18 on7 of7.wav	1	488
127	a 0.1 on1 of7r.wav	2	646
128	a 0.1 on2 of7.wav	2	415
129	a 0.1 on3 of7.wav	2	567
130	a 0.1 on4 of7.wav	2	526
131	a 0.1 on5 of7.wav	2	500
132	a 0.1 on6 of7.wav	2	494
133	a 0.1 on7 of7.wav	2	737
134	a 0.2 on1 of7r.wav	2	446
135	a 0.2 on2 of7.wav	2	1899
136	a 0.2 on3 of7.wav	2	510
137	a 0.2 on4 of7.wav	2	956
138	a 0.2 on5 of7.wav	2	550
139	a 0.2 on6 of7.wav	2	622
140	a 0.2 on7 of7.wav	2	547
141	a 0.04 on1 of7r.wav	2	694
142	a 0.04 on2 of7.wav	2	855
143	a 0.04 on3 of7.wav	2	635
144	a 0.04 on4 of7.wav	2	792
145	a 0.04 on5 of7.wav	2	3990
146	a 0.04 on6 of7.wav	2	548
147	a 0.04 on7 of7.wav	2	446
148	a 0.06 on1 of7r.wav	2	684
149	a 0.06 on2 of7.wav	2	1182
150	a 0.06 on3 of7.wav	2	430
151	a 0.06 on4 of7.wav	2	610
152	a 0.06 on5 of7.wav	2	453
153	a 0.06 on6 of7.wav	1	472
154	a 0.06 on7 of7.wav	2	519
155	a 0.08 on1 of7r.wav	2	669
156	a 0.08 on2 of7.wav	2	1009
157	a 0.08 on3 of7.wav	2	665
158	a 0.08 on4 of7.wav	2	487
159	a 0.08 on5 of7.wav	2	874
160	a 0.08 on6 of7.wav	2	432
161	a 0.08 on7 of7.wav	2	727
162	a 0.12 on1 of7r.wav	2	466
163	a 0.12 on2 of7.wav	2	738
164	a 0.12 on3 of7.wav	2	923
165	a 0.12 on4 of7.wav	2	507
166	a 0.12 on5 of7.wav	2	953
167	a 0.12 on6 of7.wav	2	402
168	a 0.12 on7 of7.wav	2	480
169	a 0.14 on1 of7r.wav	2	556
170	a 0.14 on2 of7.wav	2	1198
171	a 0.14 on3 of7.wav	2	479
172	a 0.14 on4 of7.wav	2	1069
173	a 0.14 on5 of7.wav	2	446
174	a 0.14 on6 of7.wav	2	682
175	a 0.14 on7 of7.wav	2	572
176	a 0.16 on1 of7r.wav	2	1363
177	a 0.16 on2 of7.wav	2	765
178	a 0.16 on3 of7.wav	2	608
179	a 0.16 on4 of7.wav	2	577
180	a 0.16 on5 of7.wav	2	502
181	a 0.16 on6 of7.wav	2	1672
182	a 0.16 on7 of7.wav	2	507
183	a 0.18 on1 of7r.wav	2	523
184	a 0.18 on2 of7.wav	2	648
185	a 0.18 on3 of7.wav	2	585
186	a 0.18 on4 of7.wav	2	572
187	a 0.18 on5 of7.wav	2	548
188	a 0.18 on6 of7.wav	2	567
189	a 0.18 on7 of7.wav	2	974
190	i 0.1 on1 of7r.wav	1	1204
191	i 0.1 on2 of7.wav	1	361
192	i 0.1 on3 of7.wav	1	563
193	i 0.1 on4 of7.wav	1	441
194	i 0.1 on5 of7.wav	1	436
195	i 0.1 on6 of7.wav	1	814
196	i 0.1 on7 of7.wav	1	837
197	i 0.2 on1 of7r.wav	1	2172
198	i 0.2 on2 of7.wav	1	524
199	i 0.2 on3 of7.wav	1	779
200	i 0.2 on4 of7.wav	1	968
201	i 0.2 on5 of7.wav	1	1141
202	i 0.2 on6 of7.wav	1	600
203	i 0.2 on7 of7.wav	1	537
204	i 0.04 on1 of7r.wav	1	746
205	i 0.04 on2 of7.wav	1	522
206	i 0.04 on3 of7.wav	1	474
207	i 0.04 on4 of7.wav	1	625
208	i 0.04 on5 of7.wav	1	1197
209	i 0.04 on6 of7.wav	1	609
210	i 0.04 on7 of7.wav	1	400
211	i 0.06 on1 of7r.wav	1	1193
212	i 0.06 on2 of7.wav	1	1020
213	i 0.06 on3 of7.wav	1	597
214	i 0.06 on4 of7.wav	1	394
215	i 0.06 on5 of7.wav	1	474
216	i 0.06 on6 of7.wav	1	1216
217	i 0.06 on7 of7.wav	1	804
218	i 0.08 on1 of7r.wav	1	1193
219	i 0.08 on2 of7.wav	1	399
220	i 0.08 on3 of7.wav	1	477
221	i 0.08 on4 of7.wav	1	1582
222	i 0.08 on5 of7.wav	1	1974
223	i 0.08 on6 of7.wav	1	1373
224	i 0.08 on7 of7.wav	1	706
225	i 0.12 on1 of7r.wav	1	1442
226	i 0.12 on2 of7.wav	1	2723
227	i 0.12 on3 of7.wav	1	695
228	i 0.12 on4 of7.wav	1	467
229	i 0.12 on5 of7.wav	1	370
230	i 0.12 on6 of7.wav	1	578
231	i 0.12 on7 of7.wav	1	433
232	i 0.14 on1 of7r.wav	1	809
233	i 0.14 on2 of7.wav	1	547
234	i 0.14 on3 of7.wav	1	549
235	i 0.14 on4 of7.wav	1	647
236	i 0.14 on5 of7.wav	1	462
237	i 0.14 on6 of7.wav	1	653
238	i 0.14 on7 of7.wav	1	838
239	i 0.16 on1 of7r.wav	1	970
240	i 0.16 on2 of7.wav	1	499
241	i 0.16 on3 of7.wav	1	435
242	i 0.16 on4 of7.wav	1	646
243	i 0.16 on5 of7.wav	1	480
244	i 0.16 on6 of7.wav	1	1706
245	i 0.16 on7 of7.wav	1	661
246	i 0.18 on1 of7r.wav	1	462
247	i 0.18 on2 of7.wav	1	588
248	i 0.18 on3 of7.wav	1	732
249	i 0.18 on4 of7.wav	1	577
250	i 0.18 on5 of7.wav	1	386
251	i 0.18 on6 of7.wav	1	1043
252	i 0.18 on7 of7.wav	1	671
253	a 0.1 on1 of7r.wav	2	460
254	a 0.1 on2 of7.wav	2	406
255	a 0.1 on3 of7.wav	2	647
256	a 0.1 on4 of7.wav	2	449
257	a 0.1 on5 of7.wav	2	590
258	a 0.1 on6 of7.wav	2	346
259	a 0.1 on7 of7.wav	2	429
260	a 0.2 on1 of7r.wav	2	498
261	a 0.2 on2 of7.wav	2	572
262	a 0.2 on3 of7.wav	2	569
263	a 0.2 on4 of7.wav	2	802
264	a 0.2 on5 of7.wav	2	595
265	a 0.2 on6 of7.wav	2	437
266	a 0.2 on7 of7.wav	2	579
267	a 0.04 on1 of7r.wav	2	882
268	a 0.04 on2 of7.wav	2	460
269	a 0.04 on3 of7.wav	2	520
270	a 0.04 on4 of7.wav	1	2712
271	a 0.04 on5 of7.wav	2	674
272	a 0.04 on6 of7.wav	2	1378
273	a 0.04 on7 of7.wav	2	657
274	a 0.06 on1 of7r.wav	2	662
275	a 0.06 on2 of7.wav	2	1677
276	a 0.06 on3 of7.wav	2	252
277	a 0.06 on4 of7.wav	2	1067
278	a 0.06 on5 of7.wav	2	508
279	a 0.06 on6 of7.wav	2	1010
280	a 0.06 on7 of7.wav	2	951
281	a 0.08 on1 of7r.wav	2	526
282	a 0.08 on2 of7.wav	2	635
283	a 0.08 on3 of7.wav	2	544
284	a 0.08 on4 of7.wav	2	563
285	a 0.08 on5 of7.wav	2	867
286	a 0.08 on6 of7.wav	2	746
287	a 0.08 on7 of7.wav	2	956
288	a 0.12 on1 of7r.wav	2	503
289	a 0.12 on2 of7.wav	2	680
290	a 0.12 on3 of7.wav	2	495
291	a 0.12 on4 of7.wav	2	462
292	a 0.12 on5 of7.wav	2	595
293	a 0.12 on6 of7.wav	2	726
294	a 0.12 on7 of7.wav	2	637
295	a 0.14 on1 of7r.wav	2	1141
296	a 0.14 on2 of7.wav	2	514
297	a 0.14 on3 of7.wav	2	628
298	a 0.14 on4 of7.wav	2	488
299	a 0.14 on5 of7.wav	2	933
300	a 0.14 on6 of7.wav	2	494
301	a 0.14 on7 of7.wav	2	566
302	a 0.16 on1 of7r.wav	2	692
303	a 0.16 on2 of7.wav	2	604
304	a 0.16 on3 of7.wav	2	738
305	a 0.16 on4 of7.wav	2	490
306	a 0.16 on5 of7.wav	2	626
307	a 0.16 on6 of7.wav	2	457
308	a 0.16 on7 of7.wav	2	526
309	a 0.18 on1 of7r.wav	2	463
310	a 0.18 on2 of7.wav	2	1714
311	a 0.18 on3 of7.wav	2	437
312	a 0.18 on4 of7.wav	2	487
313	a 0.18 on5 of7.wav	2	692
314	a 0.18 on6 of7.wav	2	937
315	a 0.18 on7 of7.wav	2	466
316	i 0.1 on1 of7r.wav	1	514
317	i 0.1 on2 of7.wav	1	567
318	i 0.1 on3 of7.wav	1	1152
319	i 0.1 on4 of7.wav	1	917
320	i 0.1 on5 of7.wav	1	766
321	i 0.1 on6 of7.wav	1	522
322	i 0.1 on7 of7.wav	1	886
323	i 0.2 on1 of7r.wav	1	466
324	i 0.2 on2 of7.wav	1	578
325	i 0.2 on3 of7.wav	1	601
326	i 0.2 on4 of7.wav	1	488
327	i 0.2 on5 of7.wav	1	435
328	i 0.2 on6 of7.wav	1	517
329	i 0.2 on7 of7.wav	1	459
330	i 0.04 on1 of7r.wav	1	720
331	i 0.04 on2 of7.wav	1	711
332	i 0.04 on3 of7.wav	1	642
333	i 0.04 on4 of7.wav	1	456
334	i 0.04 on5 of7.wav	1	643
335	i 0.04 on6 of7.wav	1	558
336	i 0.04 on7 of7.wav	1	579
337	i 0.06 on1 of7r.wav	1	656
338	i 0.06 on2 of7.wav	1	483
339	i 0.06 on3 of7.wav	1	631
340	i 0.06 on4 of7.wav	1	484
341	i 0.06 on5 of7.wav	1	419
342	i 0.06 on6 of7.wav	2	341
343	i 0.06 on7 of7.wav	1	1333
344	i 0.08 on1 of7r.wav	1	1750
345	i 0.08 on2 of7.wav	1	608
346	i 0.08 on3 of7.wav	1	750
347	i 0.08 on4 of7.wav	1	898
348	i 0.08 on5 of7.wav	1	1616
349	i 0.08 on6 of7.wav	1	520
350	i 0.08 on7 of7.wav	1	3442
351	i 0.12 on1 of7r.wav	1	525
352	i 0.12 on2 of7.wav	1	3016
353	i 0.12 on3 of7.wav	1	579
354	i 0.12 on4 of7.wav	1	446
355	i 0.12 on5 of7.wav	1	525
356	i 0.12 on6 of7.wav	1	598
357	i 0.12 on7 of7.wav	1	4496
358	i 0.14 on1 of7r.wav	1	414
359	i 0.14 on2 of7.wav	1	449
360	i 0.14 on3 of7.wav	1	432
361	i 0.14 on4 of7.wav	1	466
362	i 0.14 on5 of7.wav	1	1928
363	i 0.14 on6 of7.wav	1	458
364	i 0.14 on7 of7.wav	1	478
365	i 0.16 on1 of7r.wav	2	7929
366	i 0.16 on2 of7.wav	1	607
367	i 0.16 on3 of7.wav	1	436
368	i 0.16 on4 of7.wav	1	425
369	i 0.16 on5 of7.wav	1	1313
370	i 0.16 on6 of7.wav	1	524
371	i 0.16 on7 of7.wav	2	1599
372	i 0.18 on1 of7r.wav	1	745
373	i 0.18 on2 of7.wav	1	452
374	i 0.18 on3 of7.wav	1	540
375	i 0.18 on4 of7.wav	1	4480
376	i 0.18 on5 of7.wav	1	549
377	i 0.18 on6 of7.wav	1	563
378	i 0.18 on7 of7.wav	1	2643
379	a 0.1 on1 of7r.wav	2	1181
380	a 0.1 on2 of7.wav	2	463
381	a 0.1 on3 of7.wav	2	993
382	a 0.1 on4 of7.wav	2	592
383	a 0.1 on5 of7.wav	1	800
384	a 0.1 on6 of7.wav	2	709
385	a 0.1 on7 of7.wav	2	387
386	a 0.2 on1 of7r.wav	2	2742
387	a 0.2 on2 of7.wav	2	677
388	a 0.2 on3 of7.wav	2	599
389	a 0.2 on4 of7.wav	2	607
390	a 0.2 on5 of7.wav	2	810
391	a 0.2 on6 of7.wav	2	2244
392	a 0.2 on7 of7.wav	2	963
393	a 0.04 on1 of7r.wav	2	530
394	a 0.04 on2 of7.wav	2	426
395	a 0.04 on3 of7.wav	2	1320
396	a 0.04 on4 of7.wav	2	888
397	a 0.04 on5 of7.wav	2	888
398	a 0.04 on6 of7.wav	2	467
399	a 0.04 on7 of7.wav	2	808
400	a 0.06 on1 of7r.wav	2	593
401	a 0.06 on2 of7.wav	2	819
402	a 0.06 on3 of7.wav	2	600
403	a 0.06 on4 of7.wav	2	488
404	a 0.06 on5 of7.wav	2	4268
405	a 0.06 on6 of7.wav	2	1333
406	a 0.06 on7 of7.wav	2	662
407	a 0.08 on1 of7r.wav	2	533
408	a 0.08 on2 of7.wav	2	640
409	a 0.08 on3 of7.wav	2	616
410	a 0.08 on4 of7.wav	2	2577
411	a 0.08 on5 of7.wav	2	2096
412	a 0.08 on6 of7.wav	2	371
413	a 0.08 on7 of7.wav	2	7241
414	a 0.12 on1 of7r.wav	2	5245
415	a 0.12 on2 of7.wav	2	424
416	a 0.12 on3 of7.wav	2	1392
417	a 0.12 on4 of7.wav	2	913
418	a 0.12 on5 of7.wav	2	427
419	a 0.12 on6 of7.wav	2	854
420	a 0.12 on7 of7.wav	2	477
421	a 0.14 on1 of7r.wav	2	487
422	a 0.14 on2 of7.wav	2	764
423	a 0.14 on3 of7.wav	2	829
424	a 0.14 on4 of7.wav	2	960
425	a 0.14 on5 of7.wav	2	2005
426	a 0.14 on6 of7.wav	2	1324
427	a 0.14 on7 of7.wav	2	542
428	a 0.16 on1 of7r.wav	2	543
429	a 0.16 on2 of7.wav	2	925
430	a 0.16 on3 of7.wav	1	3763
431	a 0.16 on4 of7.wav	2	619
432	a 0.16 on5 of7.wav	2	479
433	a 0.16 on6 of7.wav	2	578
434	a 0.16 on7 of7.wav	2	362
435	a 0.18 on1 of7r.wav	2	478
436	a 0.18 on2 of7.wav	2	476
437	a 0.18 on3 of7.wav	2	440
438	a 0.18 on4 of7.wav	2	689
439	a 0.18 on5 of7.wav	2	474
440	a 0.18 on6 of7.wav	2	873
441	a 0.18 on7 of7.wav	2	515
442	i 0.1 on1 of7r.wav	1	732
443	i 0.1 on2 of7.wav	1	449
444	i 0.1 on3 of7.wav	1	734
445	i 0.1 on4 of7.wav	1	456
446	i 0.1 on5 of7.wav	1	1301
447	i 0.1 on6 of7.wav	1	812
448	i 0.1 on7 of7.wav	1	666
449	i 0.2 on1 of7r.wav	1	504
450	i 0.2 on2 of7.wav	1	517
451	i 0.2 on3 of7.wav	1	606
452	i 0.2 on4 of7.wav	1	669
453	i 0.2 on5 of7.wav	1	536
454	i 0.2 on6 of7.wav	1	564
455	i 0.2 on7 of7.wav	1	459
456	i 0.04 on1 of7r.wav	1	586
457	i 0.04 on2 of7.wav	2	773
458	i 0.04 on3 of7.wav	1	783
459	i 0.04 on4 of7.wav	2	4250
460	i 0.04 on5 of7.wav	1	624
461	i 0.04 on6 of7.wav	1	554
462	i 0.04 on7 of7.wav	1	614
463	i 0.06 on1 of7r.wav	1	505
464	i 0.06 on2 of7.wav	1	459
465	i 0.06 on3 of7.wav	1	2179
466	i 0.06 on4 of7.wav	1	825
467	i 0.06 on5 of7.wav	1	5475
468	i 0.06 on6 of7.wav	1	569
469	i 0.06 on7 of7.wav	1	435
470	i 0.08 on1 of7r.wav	1	587
471	i 0.08 on2 of7.wav	1	492
472	i 0.08 on3 of7.wav	1	597
473	i 0.08 on4 of7.wav	1	634
474	i 0.08 on5 of7.wav	1	432
475	i 0.08 on6 of7.wav	1	545
476	i 0.08 on7 of7.wav	1	509
477	i 0.12 on1 of7r.wav	1	531
478	i 0.12 on2 of7.wav	1	371
479	i 0.12 on3 of7.wav	1	381
480	i 0.12 on4 of7.wav	1	614
481	i 0.12 on5 of7.wav	1	532
482	i 0.12 on6 of7.wav	1	1539
483	i 0.12 on7 of7.wav	1	711
484	i 0.14 on1 of7r.wav	1	961
485	i 0.14 on2 of7.wav	1	1539
486	i 0.14 on3 of7.wav	1	977
487	i 0.14 on4 of7.wav	1	377
488	i 0.14 on5 of7.wav	1	468
489	i 0.14 on6 of7.wav	1	493
490	i 0.14 on7 of7.wav	1	493
491	i 0.16 on1 of7r.wav	1	813
492	i 0.16 on2 of7.wav	1	1142
493	i 0.16 on3 of7.wav	1	693
494	i 0.16 on4 of7.wav	1	4195
495	i 0.16 on5 of7.wav	2	550
496	i 0.16 on6 of7.wav	1	437
497	i 0.16 on7 of7.wav	1	816
498	i 0.18 on1 of7r.wav	1	611
499	i 0.18 on2 of7.wav	1	857
500	i 0.18 on3 of7.wav	1	406
501	i 0.18 on4 of7.wav	1	657
502	i 0.18 on5 of7.wav	1	555
503	i 0.18 on6 of7.wav	1	465
504	i 0.18 on7 of7.wav	1	910
505	a 0.1 on1 of7r.wav	2	690
506	a 0.1 on2 of7.wav	2	709
507	a 0.1 on3 of7.wav	2	502
508	a 0.1 on4 of7.wav	2	520
509	a 0.1 on5 of7.wav	2	918
510	a 0.1 on6 of7.wav	2	775
511	a 0.1 on7 of7.wav	2	821
512	a 0.2 on1 of7r.wav	2	485
513	a 0.2 on2 of7.wav	2	612
514	a 0.2 on3 of7.wav	2	1350
515	a 0.2 on4 of7.wav	2	593
516	a 0.2 on5 of7.wav	2	2610
517	a 0.2 on6 of7.wav	2	1282
518	a 0.2 on7 of7.wav	2	480
519	a 0.04 on1 of7r.wav	2	555
520	a 0.04 on2 of7.wav	2	1859
521	a 0.04 on3 of7.wav	2	1090
522	a 0.04 on4 of7.wav	2	647
523	a 0.04 on5 of7.wav	2	549
524	a 0.04 on6 of7.wav	2	888
525	a 0.04 on7 of7.wav	2	500
526	a 0.06 on1 of7r.wav	2	560
527	a 0.06 on2 of7.wav	2	636
528	a 0.06 on3 of7.wav	2	560
529	a 0.06 on4 of7.wav	2	520
530	a 0.06 on5 of7.wav	2	510
531	a 0.06 on6 of7.wav	2	3054
532	a 0.06 on7 of7.wav	2	645
533	a 0.08 on1 of7r.wav	2	658
534	a 0.08 on2 of7.wav	2	557
535	a 0.08 on3 of7.wav	2	950
536	a 0.08 on4 of7.wav	2	688
537	a 0.08 on5 of7.wav	2	2359
538	a 0.08 on6 of7.wav	2	1880
539	a 0.08 on7 of7.wav	2	591
540	a 0.12 on1 of7r.wav	2	467
541	a 0.12 on2 of7.wav	2	636
542	a 0.12 on3 of7.wav	2	445
543	a 0.12 on4 of7.wav	2	2109
544	a 0.12 on5 of7.wav	2	648
545	a 0.12 on6 of7.wav	2	333
546	a 0.12 on7 of7.wav	2	488
547	a 0.14 on1 of7r.wav	2	539
548	a 0.14 on2 of7.wav	2	573
549	a 0.14 on3 of7.wav	2	709
550	a 0.14 on4 of7.wav	2	575
551	a 0.14 on5 of7.wav	2	563
552	a 0.14 on6 of7.wav	2	1090
553	a 0.14 on7 of7.wav	2	493
554	a 0.16 on1 of7r.wav	2	567
555	a 0.16 on2 of7.wav	2	438
556	a 0.16 on3 of7.wav	2	681
557	a 0.16 on4 of7.wav	2	544
558	a 0.16 on5 of7.wav	2	571
559	a 0.16 on6 of7.wav	2	425
560	a 0.16 on7 of7.wav	2	978
561	a 0.18 on1 of7r.wav	2	639
562	a 0.18 on2 of7.wav	2	631
563	a 0.18 on3 of7.wav	2	448
564	a 0.18 on4 of7.wav	2	485
565	a 0.18 on5 of7.wav	2	469
566	a 0.18 on6 of7.wav	2	623
567	a 0.18 on7 of7.wav	2	696
568	i 0.1 on1 of7r.wav	1	450
569	i 0.1 on2 of7.wav	1	1121
570	i 0.1 on3 of7.wav	1	846
571	i 0.1 on4 of7.wav	1	747
572	i 0.1 on5 of7.wav	1	1850
573	i 0.1 on6 of7.wav	1	475
574	i 0.1 on7 of7.wav	1	411
575	i 0.2 on1 of7r.wav	1	487
576	i 0.2 on2 of7.wav	1	797
577	i 0.2 on3 of7.wav	1	478
578	i 0.2 on4 of7.wav	1	458
579	i 0.2 on5 of7.wav	1	1172
580	i 0.2 on6 of7.wav	1	627
581	i 0.2 on7 of7.wav	1	838
582	i 0.04 on1 of7r.wav	1	477
583	i 0.04 on2 of7.wav	1	554
584	i 0.04 on3 of7.wav	2	622
585	i 0.04 on4 of7.wav	1	373
586	i 0.04 on5 of7.wav	2	621
587	i 0.04 on6 of7.wav	1	633
588	i 0.04 on7 of7.wav	1	518
589	i 0.06 on1 of7r.wav	1	474
590	i 0.06 on2 of7.wav	1	678
591	i 0.06 on3 of7.wav	1	2161
592	i 0.06 on4 of7.wav	1	934
593	i 0.06 on5 of7.wav	2	1473
594	i 0.06 on6 of7.wav	1	576
595	i 0.06 on7 of7.wav	1	761
596	i 0.08 on1 of7r.wav	1	523
597	i 0.08 on2 of7.wav	1	374
598	i 0.08 on3 of7.wav	1	539
599	i 0.08 on4 of7.wav	2	3115
600	i 0.08 on5 of7.wav	1	419
601	i 0.08 on6 of7.wav	1	1247
602	i 0.08 on7 of7.wav	1	447
603	i 0.12 on1 of7r.wav	1	604
604	i 0.12 on2 of7.wav	1	366
605	i 0.12 on3 of7.wav	1	518
606	i 0.12 on4 of7.wav	1	290
607	i 0.12 on5 of7.wav	1	484
608	i 0.12 on6 of7.wav	1	873
609	i 0.12 on7 of7.wav	1	745
610	i 0.14 on1 of7r.wav	1	558
611	i 0.14 on2 of7.wav	1	1010
612	i 0.14 on3 of7.wav	1	521
613	i 0.14 on4 of7.wav	1	428
614	i 0.14 on5 of7.wav	1	406
615	i 0.14 on6 of7.wav	1	535
616	i 0.14 on7 of7.wav	1	591
617	i 0.16 on1 of7r.wav	1	533
618	i 0.16 on2 of7.wav	1	543
619	i 0.16 on3 of7.wav	1	932
620	i 0.16 on4 of7.wav	1	1645
621	i 0.16 on5 of7.wav	1	1134
622	i 0.16 on6 of7.wav	1	678
623	i 0.16 on7 of7.wav	1	580
624	i 0.18 on1 of7r.wav	1	532
625	i 0.18 on2 of7.wav	1	477
626	i 0.18 on3 of7.wav	1	607
627	i 0.18 on4 of7.wav	1	646
628	i 0.18 on5 of7.wav	1	676
629	i 0.18 on6 of7.wav	1	508
630	i 0.18 on7 of7.wav	1	407
