# Supplementary material for: Effects of stimulus duration and vowel quality in cross-linguistic categorical perception of pitch directions
Source: PLoS One. 2017 Jul 3;12(7):e0180656. doi: 10.1371/journal.pone.0180656 (PMC5495489; doi:10.1371/journal.pone.0180656)
Supplement: S1 Table — (ZIP) [file pone.0180656.s001.zip › supporting information/Raw data/eprime_id_ENGLISH/sub12idfalling.csv]

List2	stim1	Slide3.RESP	Slide3.RT
1	a 0.1 on1 of1.wav	2	939
2	a 0.1 on1 of2.wav	1	916
3	a 0.1 on1 of3.wav	2	1857
4	a 0.1 on1 of4.wav	1	317
5	a 0.1 on1 of5.wav	1	1528
6	a 0.1 on1 of6.wav	1	1674
7	a 0.1 on1 of7.wav	1	71
8	a 0.2 on1 of1.wav	1	66
9	a 0.2 on1 of2.wav	1	5511
10	a 0.2 on1 of3.wav	2	1194
11	a 0.2 on1 of4.wav	1	1060
12	a 0.2 on1 of5.wav	2	285
13	a 0.2 on1 of6.wav	2	876
14	a 0.2 on1 of7.wav	2	4525
15	a 0.04 on1 of1.wav	1	853
16	a 0.04 on1 of2.wav	1	955
17	a 0.04 on1 of3.wav	2	2826
18	a 0.04 on1 of4.wav	1	2600
19	a 0.04 on1 of5.wav	1	924
20	a 0.04 on1 of6.wav	2	779
21	a 0.04 on1 of7.wav	1	773
22	a 0.06 on1 of1.wav	2	686
23	a 0.06 on1 of2.wav	1	1121
24	a 0.06 on1 of3.wav	2	395
25	a 0.06 on1 of4.wav	2	804
26	a 0.06 on1 of5.wav	1	494
27	a 0.06 on1 of6.wav	2	2486
28	a 0.06 on1 of7.wav	1	1058
29	a 0.08 on1 of1.wav	1	255
30	a 0.08 on1 of2.wav	2	821
31	a 0.08 on1 of3.wav	2	933
32	a 0.08 on1 of4.wav	1	2566
33	a 0.08 on1 of5.wav	2	1731
34	a 0.08 on1 of6.wav	2	1052
35	a 0.08 on1 of7.wav	1	1270
36	a 0.12 on1 of1.wav	2	322
37	a 0.12 on1 of2.wav	1	1069
38	a 0.12 on1 of3.wav	2	2241
39	a 0.12 on1 of4.wav	1	3492
40	a 0.12 on1 of5.wav	1	734
41	a 0.12 on1 of6.wav	1	490
42	a 0.12 on1 of7.wav	1	510
43	a 0.14 on1 of1.wav	1	912
44	a 0.14 on1 of2.wav	1	1046
45	a 0.14 on1 of3.wav	1	806
46	a 0.14 on1 of4.wav	1	4295
47	a 0.14 on1 of5.wav	1	496
48	a 0.14 on1 of6.wav	2	1631
49	a 0.14 on1 of7.wav	1	1703
50	a 0.16 on1 of1.wav	1	1033
51	a 0.16 on1 of2.wav	2	687
52	a 0.16 on1 of3.wav	2	537
53	a 0.16 on1 of4.wav	1	750
54	a 0.16 on1 of5.wav	2	1179
55	a 0.16 on1 of6.wav	1	359
56	a 0.16 on1 of7.wav	2	758
57	a 0.18 on1 of1.wav	1	897
58	a 0.18 on1 of2.wav	2	1882
59	a 0.18 on1 of3.wav	2	793
60	a 0.18 on1 of4.wav	2	493
61	a 0.18 on1 of5.wav	2	843
62	a 0.18 on1 of6.wav	2	194
63	a 0.18 on1 of7.wav	1	1230
64	i 0.1 on1 of1.wav	1	757
65	i 0.1 on1 of2.wav	1	585
66	i 0.1 on1 of3.wav	2	812
67	i 0.1 on1 of4.wav	2	895
68	i 0.1 on1 of5.wav	2	571
69	i 0.1 on1 of6.wav	1	940
70	i 0.1 on1 of7.wav	2	855
71	i 0.2 on1 of1.wav	2	2188
72	i 0.2 on1 of2.wav	1	1509
73	i 0.2 on1 of3.wav	1	717
74	i 0.2 on1 of4.wav	2	541
75	i 0.2 on1 of5.wav	1	1133
76	i 0.2 on1 of6.wav	2	385
77	i 0.2 on1 of7.wav	2	566
78	i 0.04 on1 of1.wav	2	810
79	i 0.04 on1 of2.wav	1	94
80	i 0.04 on1 of3.wav	1	589
81	i 0.04 on1 of4.wav	2	884
82	i 0.04 on1 of5.wav	2	650
83	i 0.04 on1 of6.wav	2	512
84	i 0.04 on1 of7.wav	2	723
85	i 0.06 on1 of1.wav	2	515
86	i 0.06 on1 of2.wav	2	552
87	i 0.06 on1 of3.wav	2	756
88	i 0.06 on1 of4.wav	1	969
89	i 0.06 on1 of5.wav	2	153
90	i 0.06 on1 of6.wav	2	629
91	i 0.06 on1 of7.wav	1	739
92	i 0.08 on1 of1.wav	2	188
93	i 0.08 on1 of2.wav	1	310
94	i 0.08 on1 of3.wav	2	656
95	i 0.08 on1 of4.wav	1	600
96	i 0.08 on1 of5.wav	2	277
97	i 0.08 on1 of6.wav	1	1645
98	i 0.08 on1 of7.wav	2	477
99	i 0.12 on1 of1.wav	2	882
100	i 0.12 on1 of2.wav	1	1026
101	i 0.12 on1 of3.wav	1	864
102	i 0.12 on1 of4.wav	2	155
103	i 0.12 on1 of5.wav	2	855
104	i 0.12 on1 of6.wav	2	2536
105	i 0.12 on1 of7.wav	1	3139
106	i 0.14 on1 of1.wav	1	1690
107	i 0.14 on1 of2.wav	2	317
108	i 0.14 on1 of3.wav	1	632
109	i 0.14 on1 of4.wav	1	66
110	i 0.14 on1 of5.wav	2	463
111	i 0.14 on1 of6.wav	1	2018
112	i 0.14 on1 of7.wav	1	3402
113	i 0.16 on1 of1.wav	1	200
114	i 0.16 on1 of2.wav	2	1601
115	i 0.16 on1 of3.wav	2	704
116	i 0.16 on1 of4.wav	2	158
117	i 0.16 on1 of5.wav	1	557
118	i 0.16 on1 of6.wav	2	1297
119	i 0.16 on1 of7.wav	2	473
120	i 0.18 on1 of1.wav	1	873
121	i 0.18 on1 of2.wav	1	165
122	i 0.18 on1 of3.wav	2	863
123	i 0.18 on1 of4.wav	2	766
124	i 0.18 on1 of5.wav	2	180
125	i 0.18 on1 of6.wav	1	592
126	i 0.18 on1 of7.wav	2	263
127	a 0.1 on1 of1.wav	1	858
128	a 0.1 on1 of2.wav	1	316
129	a 0.1 on1 of3.wav	2	812
130	a 0.1 on1 of4.wav	2	134
131	a 0.1 on1 of5.wav	2	2170
132	a 0.1 on1 of6.wav	2	674
133	a 0.1 on1 of7.wav	1	159
134	a 0.2 on1 of1.wav	1	1262
135	a 0.2 on1 of2.wav	1	2141
136	a 0.2 on1 of3.wav	2	194
137	a 0.2 on1 of4.wav	2	2176
138	a 0.2 on1 of5.wav	2	968
139	a 0.2 on1 of6.wav	1	5146
140	a 0.2 on1 of7.wav	2	407
141	a 0.04 on1 of1.wav	1	1910
142	a 0.04 on1 of2.wav	1	453
143	a 0.04 on1 of3.wav	1	3313
144	a 0.04 on1 of4.wav	1	578
145	a 0.04 on1 of5.wav	1	795
146	a 0.04 on1 of6.wav	2	1585
147	a 0.04 on1 of7.wav	2	4557
148	a 0.06 on1 of1.wav	1	730
149	a 0.06 on1 of2.wav	1	610
150	a 0.06 on1 of3.wav	2	269
151	a 0.06 on1 of4.wav	2	2215
152	a 0.06 on1 of5.wav	1	824
153	a 0.06 on1 of6.wav	1	909
154	a 0.06 on1 of7.wav	1	709
155	a 0.08 on1 of1.wav	1	682
156	a 0.08 on1 of2.wav	1	588
157	a 0.08 on1 of3.wav	1	595
158	a 0.08 on1 of4.wav	1	767
159	a 0.08 on1 of5.wav	1	638
160	a 0.08 on1 of6.wav	2	4663
161	a 0.08 on1 of7.wav	1	31
162	a 0.12 on1 of1.wav	1	1359
163	a 0.12 on1 of2.wav	1	744
164	a 0.12 on1 of3.wav	1	108
165	a 0.12 on1 of4.wav	2	2163
166	a 0.12 on1 of5.wav	2	3050
167	a 0.12 on1 of6.wav	2	234
168	a 0.12 on1 of7.wav	2	3082
169	a 0.14 on1 of1.wav	2	310
170	a 0.14 on1 of2.wav	1	279
171	a 0.14 on1 of3.wav	1	876
172	a 0.14 on1 of4.wav	2	318
173	a 0.14 on1 of5.wav	1	798
174	a 0.14 on1 of6.wav	2	599
175	a 0.14 on1 of7.wav	2	1414
176	a 0.16 on1 of1.wav	2	372
177	a 0.16 on1 of2.wav	2	3878
178	a 0.16 on1 of3.wav	2	1641
179	a 0.16 on1 of4.wav	1	708
180	a 0.16 on1 of5.wav	2	944
181	a 0.16 on1 of6.wav	2	485
182	a 0.16 on1 of7.wav	2	602
183	a 0.18 on1 of1.wav	2	1135
184	a 0.18 on1 of2.wav	1	680
185	a 0.18 on1 of3.wav	2	396
186	a 0.18 on1 of4.wav	1	485
187	a 0.18 on1 of5.wav	1	1441
188	a 0.18 on1 of6.wav	2	1217
189	a 0.18 on1 of7.wav	2	939
190	i 0.1 on1 of1.wav	1	1334
191	i 0.1 on1 of2.wav	2	309
192	i 0.1 on1 of3.wav	2	681
193	i 0.1 on1 of4.wav	1	918
194	i 0.1 on1 of5.wav	1	286
195	i 0.1 on1 of6.wav	1	762
196	i 0.1 on1 of7.wav	2	887
197	i 0.2 on1 of1.wav	1	894
198	i 0.2 on1 of2.wav	2	188
199	i 0.2 on1 of3.wav	2	1252
200	i 0.2 on1 of4.wav	1	1178
201	i 0.2 on1 of5.wav	2	516
202	i 0.2 on1 of6.wav	2	594
203	i 0.2 on1 of7.wav	2	801
204	i 0.04 on1 of1.wav	2	2634
205	i 0.04 on1 of2.wav	1	844
206	i 0.04 on1 of3.wav	2	443
207	i 0.04 on1 of4.wav	2	705
208	i 0.04 on1 of5.wav	1	868
209	i 0.04 on1 of6.wav	2	871
210	i 0.04 on1 of7.wav	2	493
211	i 0.06 on1 of1.wav	2	500
212	i 0.06 on1 of2.wav	1	692
213	i 0.06 on1 of3.wav	1	175
214	i 0.06 on1 of4.wav	1	385
215	i 0.06 on1 of5.wav	2	663
216	i 0.06 on1 of6.wav	1	1946
217	i 0.06 on1 of7.wav	2	5241
218	i 0.08 on1 of1.wav	1	192
219	i 0.08 on1 of2.wav	2	694
220	i 0.08 on1 of3.wav	2	199
221	i 0.08 on1 of4.wav	1	582
222	i 0.08 on1 of5.wav	2	857
223	i 0.08 on1 of6.wav	2	1272
224	i 0.08 on1 of7.wav	1	835
225	i 0.12 on1 of1.wav	2	4252
226	i 0.12 on1 of2.wav	2	5375
227	i 0.12 on1 of3.wav	1	2197
228	i 0.12 on1 of4.wav	2	765
229	i 0.12 on1 of5.wav	2	2403
230	i 0.12 on1 of6.wav	2	166
231	i 0.12 on1 of7.wav	1	858
232	i 0.14 on1 of1.wav	1	5195
233	i 0.14 on1 of2.wav	1	4445
234	i 0.14 on1 of3.wav	2	1162
235	i 0.14 on1 of4.wav	1	435
236	i 0.14 on1 of5.wav	2	608
237	i 0.14 on1 of6.wav	1	3745
238	i 0.14 on1 of7.wav	2	616
239	i 0.16 on1 of1.wav	2	394
240	i 0.16 on1 of2.wav	2	896
241	i 0.16 on1 of3.wav	2	1017
242	i 0.16 on1 of4.wav	2	884
243	i 0.16 on1 of5.wav	1	606
244	i 0.16 on1 of6.wav	2	811
245	i 0.16 on1 of7.wav	2	255
246	i 0.18 on1 of1.wav	2	923
247	i 0.18 on1 of2.wav	2	30
248	i 0.18 on1 of3.wav	2	902
249	i 0.18 on1 of4.wav	1	980
250	i 0.18 on1 of5.wav	2	736
251	i 0.18 on1 of6.wav	2	817
252	i 0.18 on1 of7.wav	2	176
253	a 0.1 on1 of1.wav	2	2710
254	a 0.1 on1 of2.wav	2	1
255	a 0.1 on1 of3.wav	2	128
256	a 0.1 on1 of4.wav	1	671
257	a 0.1 on1 of5.wav	1	1382
258	a 0.1 on1 of6.wav	2	2389
259	a 0.1 on1 of7.wav	2	4903
260	a 0.2 on1 of1.wav	2	1981
261	a 0.2 on1 of2.wav	2	772
262	a 0.2 on1 of3.wav	1	618
263	a 0.2 on1 of4.wav	2	391
264	a 0.2 on1 of5.wav	1	453
265	a 0.2 on1 of6.wav	2	192
266	a 0.2 on1 of7.wav	2	691
267	a 0.04 on1 of1.wav	1	173
268	a 0.04 on1 of2.wav	1	1020
269	a 0.04 on1 of3.wav	1	730
270	a 0.04 on1 of4.wav	1	1110
271	a 0.04 on1 of5.wav	1	689
272	a 0.04 on1 of6.wav	2	457
273	a 0.04 on1 of7.wav	2	3070
274	a 0.06 on1 of1.wav	1	825
275	a 0.06 on1 of2.wav	1	636
276	a 0.06 on1 of3.wav	1	233
277	a 0.06 on1 of4.wav	2	4494
278	a 0.06 on1 of5.wav	1	122
279	a 0.06 on1 of6.wav	1	974
280	a 0.06 on1 of7.wav	1	293
281	a 0.08 on1 of1.wav	1	3201
282	a 0.08 on1 of2.wav	1	1131
283	a 0.08 on1 of3.wav	2	10123
284	a 0.08 on1 of4.wav	2	1130
285	a 0.08 on1 of5.wav	1	1562
286	a 0.08 on1 of6.wav	2	951
287	a 0.08 on1 of7.wav	1	631
288	a 0.12 on1 of1.wav	2	217
289	a 0.12 on1 of2.wav	2	991
290	a 0.12 on1 of3.wav	2	582
291	a 0.12 on1 of4.wav	1	1054
292	a 0.12 on1 of5.wav	1	869
293	a 0.12 on1 of6.wav	2	621
294	a 0.12 on1 of7.wav	1	1049
295	a 0.14 on1 of1.wav	1	774
296	a 0.14 on1 of2.wav	2	1741
297	a 0.14 on1 of3.wav	1	940
298	a 0.14 on1 of4.wav	2	137
299	a 0.14 on1 of5.wav	2	15057
300	a 0.14 on1 of6.wav	2	1869
301	a 0.14 on1 of7.wav	2	844
302	a 0.16 on1 of1.wav	1	883
303	a 0.16 on1 of2.wav	2	501
304	a 0.16 on1 of3.wav	1	493
305	a 0.16 on1 of4.wav	1	977
306	a 0.16 on1 of5.wav	1	31
307	a 0.16 on1 of6.wav	2	710
308	a 0.16 on1 of7.wav	2	701
309	a 0.18 on1 of1.wav	2	27
310	a 0.18 on1 of2.wav	2	454
311	a 0.18 on1 of3.wav	1	1949
312	a 0.18 on1 of4.wav	1	971
313	a 0.18 on1 of5.wav	2	810
314	a 0.18 on1 of6.wav	2	708
315	a 0.18 on1 of7.wav	1	427
316	i 0.1 on1 of1.wav	2	375
317	i 0.1 on1 of2.wav	1	987
318	i 0.1 on1 of3.wav	1	866
319	i 0.1 on1 of4.wav	1	4331
320	i 0.1 on1 of5.wav	1	246
321	i 0.1 on1 of6.wav	1	272
322	i 0.1 on1 of7.wav	1	172
323	i 0.2 on1 of1.wav	1	166
324	i 0.2 on1 of2.wav	1	245
325	i 0.2 on1 of3.wav	2	417
326	i 0.2 on1 of4.wav	1	1695
327	i 0.2 on1 of5.wav	1	1336
328	i 0.2 on1 of6.wav	1	5348
329	i 0.2 on1 of7.wav	2	532
330	i 0.04 on1 of1.wav	2	703
331	i 0.04 on1 of2.wav	2	322
332	i 0.04 on1 of3.wav	2	723
333	i 0.04 on1 of4.wav	2	1066
334	i 0.04 on1 of5.wav	2	2847
335	i 0.04 on1 of6.wav	1	922
336	i 0.04 on1 of7.wav	2	4648
337	i 0.06 on1 of1.wav	2	477
338	i 0.06 on1 of2.wav	2	1783
339	i 0.06 on1 of3.wav	2	3984
340	i 0.06 on1 of4.wav	2	693
341	i 0.06 on1 of5.wav	2	534
342	i 0.06 on1 of6.wav	1	849
343	i 0.06 on1 of7.wav	2	107
344	i 0.08 on1 of1.wav	1	674
345	i 0.08 on1 of2.wav	1	886
346	i 0.08 on1 of3.wav	2	278
347	i 0.08 on1 of4.wav	2	637
348	i 0.08 on1 of5.wav	1	178
349	i 0.08 on1 of6.wav	2	702
350	i 0.08 on1 of7.wav	1	2015
351	i 0.12 on1 of1.wav	1	683
352	i 0.12 on1 of2.wav	2	445
353	i 0.12 on1 of3.wav	2	803
354	i 0.12 on1 of4.wav	2	673
355	i 0.12 on1 of5.wav	1	989
356	i 0.12 on1 of6.wav	1	274
357	i 0.12 on1 of7.wav	2	921
358	i 0.14 on1 of1.wav	1	1112
359	i 0.14 on1 of2.wav	2	693
360	i 0.14 on1 of3.wav	2	636
361	i 0.14 on1 of4.wav	1	1321
362	i 0.14 on1 of5.wav	2	5
363	i 0.14 on1 of6.wav	2	3845
364	i 0.14 on1 of7.wav	2	894
365	i 0.16 on1 of1.wav	1	856
366	i 0.16 on1 of2.wav	2	263
367	i 0.16 on1 of3.wav	1	383
368	i 0.16 on1 of4.wav	1	173
369	i 0.16 on1 of5.wav	2	269
370	i 0.16 on1 of6.wav	2	7
371	i 0.16 on1 of7.wav	1	268
372	i 0.18 on1 of1.wav	2	240
373	i 0.18 on1 of2.wav	1	370
374	i 0.18 on1 of3.wav	2	675
375	i 0.18 on1 of4.wav	2	210
376	i 0.18 on1 of5.wav	2	795
377	i 0.18 on1 of6.wav	1	324
378	i 0.18 on1 of7.wav	2	1018
379	a 0.1 on1 of1.wav	1	1435
380	a 0.1 on1 of2.wav	2	667
381	a 0.1 on1 of3.wav	1	834
382	a 0.1 on1 of4.wav	1	899
383	a 0.1 on1 of5.wav	1	4565
384	a 0.1 on1 of6.wav	1	920
385	a 0.1 on1 of7.wav	1	3799
386	a 0.2 on1 of1.wav	1	1523
387	a 0.2 on1 of2.wav	1	2069
388	a 0.2 on1 of3.wav	2	1078
389	a 0.2 on1 of4.wav	2	573
390	a 0.2 on1 of5.wav	1	120
391	a 0.2 on1 of6.wav	2	543
392	a 0.2 on1 of7.wav	1	571
393	a 0.04 on1 of1.wav	2	3559
394	a 0.04 on1 of2.wav	1	694
395	a 0.04 on1 of3.wav	2	1039
396	a 0.04 on1 of4.wav	1	681
397	a 0.04 on1 of5.wav	1	618
398	a 0.04 on1 of6.wav	1	515
399	a 0.04 on1 of7.wav	2	580
400	a 0.06 on1 of1.wav	2	862
401	a 0.06 on1 of2.wav	2	402
402	a 0.06 on1 of3.wav	2	3395
403	a 0.06 on1 of4.wav	2	195
404	a 0.06 on1 of5.wav	1	186
405	a 0.06 on1 of6.wav	1	355
406	a 0.06 on1 of7.wav	2	644
407	a 0.08 on1 of1.wav	1	615
408	a 0.08 on1 of2.wav	1	843
409	a 0.08 on1 of3.wav	2	2206
410	a 0.08 on1 of4.wav	1	630
411	a 0.08 on1 of5.wav	2	1698
412	a 0.08 on1 of6.wav	2	802
413	a 0.08 on1 of7.wav	1	1034
414	a 0.12 on1 of1.wav	2	474
415	a 0.12 on1 of2.wav	2	6140
416	a 0.12 on1 of3.wav	1	80
417	a 0.12 on1 of4.wav	1	662
418	a 0.12 on1 of5.wav	1	756
419	a 0.12 on1 of6.wav	1	393
420	a 0.12 on1 of7.wav	2	91
421	a 0.14 on1 of1.wav	1	410
422	a 0.14 on1 of2.wav	2	7
423	a 0.14 on1 of3.wav	1	1129
424	a 0.14 on1 of4.wav	2	706
425	a 0.14 on1 of5.wav	1	638
426	a 0.14 on1 of6.wav	2	159
427	a 0.14 on1 of7.wav	2	197
428	a 0.16 on1 of1.wav	2	839
429	a 0.16 on1 of2.wav	1	1370
430	a 0.16 on1 of3.wav	2	163
431	a 0.16 on1 of4.wav	2	1061
432	a 0.16 on1 of5.wav	1	743
433	a 0.16 on1 of6.wav	2	4229
434	a 0.16 on1 of7.wav	1	3423
435	a 0.18 on1 of1.wav	1	879
436	a 0.18 on1 of2.wav	2	760
437	a 0.18 on1 of3.wav	1	785
438	a 0.18 on1 of4.wav	2	681
439	a 0.18 on1 of5.wav	2	415
440	a 0.18 on1 of6.wav	2	153
441	a 0.18 on1 of7.wav	2	420
442	i 0.1 on1 of1.wav	1	874
443	i 0.1 on1 of2.wav	1	2136
444	i 0.1 on1 of3.wav	1	407
445	i 0.1 on1 of4.wav	2	1402
446	i 0.1 on1 of5.wav	2	927
447	i 0.1 on1 of6.wav	2	1347
448	i 0.1 on1 of7.wav	2	310
449	i 0.2 on1 of1.wav	1	819
450	i 0.2 on1 of2.wav	2	796
451	i 0.2 on1 of3.wav	2	489
452	i 0.2 on1 of4.wav	2	868
453	i 0.2 on1 of5.wav	2	710
454	i 0.2 on1 of6.wav	1	328
455	i 0.2 on1 of7.wav	2	1497
456	i 0.04 on1 of1.wav	2	1463
457	i 0.04 on1 of2.wav	2	2161
458	i 0.04 on1 of3.wav	1	688
459	i 0.04 on1 of4.wav	1	159
460	i 0.04 on1 of5.wav	1	1004
461	i 0.04 on1 of6.wav	1	1263
462	i 0.04 on1 of7.wav	2	1111
463	i 0.06 on1 of1.wav	2	386
464	i 0.06 on1 of2.wav	1	9844
465	i 0.06 on1 of3.wav	1	776
466	i 0.06 on1 of4.wav	1	487
467	i 0.06 on1 of5.wav	2	442
468	i 0.06 on1 of6.wav	1	1105
469	i 0.06 on1 of7.wav	2	138
470	i 0.08 on1 of1.wav	1	874
471	i 0.08 on1 of2.wav	2	499
472	i 0.08 on1 of3.wav	2	2529
473	i 0.08 on1 of4.wav	2	736
474	i 0.08 on1 of5.wav	2	1471
475	i 0.08 on1 of6.wav	1	8985
476	i 0.08 on1 of7.wav	1	448
477	i 0.12 on1 of1.wav	1	779
478	i 0.12 on1 of2.wav	1	1609
479	i 0.12 on1 of3.wav	1	475
480	i 0.12 on1 of4.wav	1	497
481	i 0.12 on1 of5.wav	2	815
482	i 0.12 on1 of6.wav	2	737
483	i 0.12 on1 of7.wav	2	794
484	i 0.14 on1 of1.wav	1	1161
485	i 0.14 on1 of2.wav	2	2723
486	i 0.14 on1 of3.wav	2	749
487	i 0.14 on1 of4.wav	1	921
488	i 0.14 on1 of5.wav	2	551
489	i 0.14 on1 of6.wav	1	134
490	i 0.14 on1 of7.wav	1	1023
491	i 0.16 on1 of1.wav	1	1173
492	i 0.16 on1 of2.wav	1	1160
493	i 0.16 on1 of3.wav	2	801
494	i 0.16 on1 of4.wav	1	1121
495	i 0.16 on1 of5.wav	2	743
496	i 0.16 on1 of6.wav	2	719
497	i 0.16 on1 of7.wav	2	1013
498	i 0.18 on1 of1.wav	2	980
499	i 0.18 on1 of2.wav	1	1179
500	i 0.18 on1 of3.wav	1	261
501	i 0.18 on1 of4.wav	2	1157
502	i 0.18 on1 of5.wav	2	1079
503	i 0.18 on1 of6.wav	2	4154
504	i 0.18 on1 of7.wav	2	860
505	a 0.1 on1 of1.wav	1	809
506	a 0.1 on1 of2.wav	2	517
507	a 0.1 on1 of3.wav	1	1685
508	a 0.1 on1 of4.wav	2	2127
509	a 0.1 on1 of5.wav	1	1218
510	a 0.1 on1 of6.wav	2	814
511	a 0.1 on1 of7.wav	1	246
512	a 0.2 on1 of1.wav	2	341
513	a 0.2 on1 of2.wav	1	8837
514	a 0.2 on1 of3.wav	2	2976
515	a 0.2 on1 of4.wav	2	708
516	a 0.2 on1 of5.wav	2	915
517	a 0.2 on1 of6.wav	2	77
518	a 0.2 on1 of7.wav	1	1182
519	a 0.04 on1 of1.wav	1	1507
520	a 0.04 on1 of2.wav	2	587
521	a 0.04 on1 of3.wav	2	455
522	a 0.04 on1 of4.wav	2	440
523	a 0.04 on1 of5.wav	1	345
524	a 0.04 on1 of6.wav	1	784
525	a 0.04 on1 of7.wav	1	868
526	a 0.06 on1 of1.wav	1	532
527	a 0.06 on1 of2.wav	2	953
528	a 0.06 on1 of3.wav	1	802
529	a 0.06 on1 of4.wav	1	758
530	a 0.06 on1 of5.wav	1	583
531	a 0.06 on1 of6.wav	1	1122
532	a 0.06 on1 of7.wav	1	1185
533	a 0.08 on1 of1.wav	1	43
534	a 0.08 on1 of2.wav	1	6562
535	a 0.08 on1 of3.wav	1	1060
536	a 0.08 on1 of4.wav	1	803
537	a 0.08 on1 of5.wav	1	1817
538	a 0.08 on1 of6.wav	2	529
539	a 0.08 on1 of7.wav	2	1433
540	a 0.12 on1 of1.wav	1	677
541	a 0.12 on1 of2.wav	1	1383
542	a 0.12 on1 of3.wav	2	835
543	a 0.12 on1 of4.wav	1	220
544	a 0.12 on1 of5.wav	2	577
545	a 0.12 on1 of6.wav	1	475
546	a 0.12 on1 of7.wav	1	511
547	a 0.14 on1 of1.wav	2	5009
548	a 0.14 on1 of2.wav	2	712
549	a 0.14 on1 of3.wav	2	271
550	a 0.14 on1 of4.wav	2	458
551	a 0.14 on1 of5.wav	2	2099
552	a 0.14 on1 of6.wav	2	263
553	a 0.14 on1 of7.wav	1	908
554	a 0.16 on1 of1.wav	1	1139
555	a 0.16 on1 of2.wav	1	713
556	a 0.16 on1 of3.wav	2	187
557	a 0.16 on1 of4.wav	2	802
558	a 0.16 on1 of5.wav	2	415
559	a 0.16 on1 of6.wav	2	782
560	a 0.16 on1 of7.wav	2	4205
561	a 0.18 on1 of1.wav	2	734
562	a 0.18 on1 of2.wav	1	915
563	a 0.18 on1 of3.wav	2	1273
564	a 0.18 on1 of4.wav	2	544
565	a 0.18 on1 of5.wav	1	675
566	a 0.18 on1 of6.wav	2	1304
567	a 0.18 on1 of7.wav	2	771
568	i 0.1 on1 of1.wav	2	1193
569	i 0.1 on1 of2.wav	1	1056
570	i 0.1 on1 of3.wav	1	566
571	i 0.1 on1 of4.wav	2	237
572	i 0.1 on1 of5.wav	2	1636
573	i 0.1 on1 of6.wav	1	2945
574	i 0.1 on1 of7.wav	2	937
575	i 0.2 on1 of1.wav	2	768
576	i 0.2 on1 of2.wav	2	649
577	i 0.2 on1 of3.wav	1	1381
578	i 0.2 on1 of4.wav	2	433
579	i 0.2 on1 of5.wav	2	1225
580	i 0.2 on1 of6.wav	2	2033
581	i 0.2 on1 of7.wav	2	434
582	i 0.04 on1 of1.wav	1	539
583	i 0.04 on1 of2.wav	1	1283
584	i 0.04 on1 of3.wav	1	477
585	i 0.04 on1 of4.wav	1	674
586	i 0.04 on1 of5.wav	1	525
587	i 0.04 on1 of6.wav	1	878
588	i 0.04 on1 of7.wav	1	3115
589	i 0.06 on1 of1.wav	2	281
590	i 0.06 on1 of2.wav	1	297
591	i 0.06 on1 of3.wav	1	801
592	i 0.06 on1 of4.wav	1	499
593	i 0.06 on1 of5.wav	2	293
594	i 0.06 on1 of6.wav	2	1984
595	i 0.06 on1 of7.wav	2	1199
596	i 0.08 on1 of1.wav	1	787
597	i 0.08 on1 of2.wav	1	782
598	i 0.08 on1 of3.wav	1	735
599	i 0.08 on1 of4.wav	1	57
600	i 0.08 on1 of5.wav	1	661
601	i 0.08 on1 of6.wav	1	731
602	i 0.08 on1 of7.wav	1	991
603	i 0.12 on1 of1.wav	1	898
604	i 0.12 on1 of2.wav	1	1830
605	i 0.12 on1 of3.wav	2	1481
606	i 0.12 on1 of4.wav	2	973
607	i 0.12 on1 of5.wav	1	803
608	i 0.12 on1 of6.wav	2	1097
609	i 0.12 on1 of7.wav	1	1601
610	i 0.14 on1 of1.wav	1	721
611	i 0.14 on1 of2.wav	2	640
612	i 0.14 on1 of3.wav	1	998
613	i 0.14 on1 of4.wav	2	2878
614	i 0.14 on1 of5.wav	2	892
615	i 0.14 on1 of6.wav	2	619
616	i 0.14 on1 of7.wav	2	853
617	i 0.16 on1 of1.wav	2	374
618	i 0.16 on1 of2.wav	2	444
619	i 0.16 on1 of3.wav	2	774
620	i 0.16 on1 of4.wav	2	507
621	i 0.16 on1 of5.wav	2	3467
622	i 0.16 on1 of6.wav	2	784
623	i 0.16 on1 of7.wav	1	1418
624	i 0.18 on1 of1.wav	1	791
625	i 0.18 on1 of2.wav	2	1625
626	i 0.18 on1 of3.wav	1	2749
627	i 0.18 on1 of4.wav	2	733
628	i 0.18 on1 of5.wav	2	661
629	i 0.18 on1 of6.wav	2	872
630	i 0.18 on1 of7.wav	1	965
