# Supplementary material for: Effects of stimulus duration and vowel quality in cross-linguistic categorical perception of pitch directions
Source: PLoS One. 2017 Jul 3;12(7):e0180656. doi: 10.1371/journal.pone.0180656 (PMC5495489; doi:10.1371/journal.pone.0180656)
Supplement: S1 Table — (ZIP) [file pone.0180656.s001.zip › supporting information/Raw data/eprime_id_ENGLISH/sub12idrising.csv]

List2	stim1	Slide3.RESP	Slide3.RT
1	a 0.1 on1 of7r.wav	1	1081
2	a 0.1 on2 of7.wav	1	1496
3	a 0.1 on3 of7.wav	2	375
4	a 0.1 on4 of7.wav	2	659
5	a 0.1 on5 of7.wav	2	882
6	a 0.1 on6 of7.wav	1	631
7	a 0.1 on7 of7.wav	2	1194
8	a 0.2 on1 of7r.wav	2	566
9	a 0.2 on2 of7.wav	1	282
10	a 0.2 on3 of7.wav	2	1193
11	a 0.2 on4 of7.wav	2	793
12	a 0.2 on5 of7.wav	2	1878
13	a 0.2 on6 of7.wav	2	709
14	a 0.2 on7 of7.wav	2	933
15	a 0.04 on1 of7r.wav	1	663
16	a 0.04 on2 of7.wav	1	937
17	a 0.04 on3 of7.wav	2	644
18	a 0.04 on4 of7.wav	1	1437
19	a 0.04 on5 of7.wav	1	694
20	a 0.04 on6 of7.wav	2	6454
21	a 0.04 on7 of7.wav	2	1072
22	a 0.06 on1 of7r.wav	2	347
23	a 0.06 on2 of7.wav	2	1058
24	a 0.06 on3 of7.wav	1	699
25	a 0.06 on4 of7.wav	1	387
26	a 0.06 on5 of7.wav	1	789
27	a 0.06 on6 of7.wav	1	556
28	a 0.06 on7 of7.wav	2	199
29	a 0.08 on1 of7r.wav	1	624
30	a 0.08 on2 of7.wav	1	820
31	a 0.08 on3 of7.wav	1	882
32	a 0.08 on4 of7.wav	1	399
33	a 0.08 on5 of7.wav	1	1129
34	a 0.08 on6 of7.wav	2	348
35	a 0.08 on7 of7.wav	1	439
36	a 0.12 on1 of7r.wav	1	694
37	a 0.12 on2 of7.wav	2	4152
38	a 0.12 on3 of7.wav	1	851
39	a 0.12 on4 of7.wav	2	881
40	a 0.12 on5 of7.wav	2	1024
41	a 0.12 on6 of7.wav	1	73
42	a 0.12 on7 of7.wav	1	1389
43	a 0.14 on1 of7r.wav	2	520
44	a 0.14 on2 of7.wav	2	1861
45	a 0.14 on3 of7.wav	2	527
46	a 0.14 on4 of7.wav	2	353
47	a 0.14 on5 of7.wav	2	845
48	a 0.14 on6 of7.wav	1	709
49	a 0.14 on7 of7.wav	1	448
50	a 0.16 on1 of7r.wav	2	980
51	a 0.16 on2 of7.wav	2	785
52	a 0.16 on3 of7.wav	2	537
53	a 0.16 on4 of7.wav	2	1359
54	a 0.16 on5 of7.wav	2	527
55	a 0.16 on6 of7.wav	2	671
56	a 0.16 on7 of7.wav	2	836
57	a 0.18 on1 of7r.wav	2	573
58	a 0.18 on2 of7.wav	2	957
59	a 0.18 on3 of7.wav	2	1405
60	a 0.18 on4 of7.wav	1	484
61	a 0.18 on5 of7.wav	2	4296
62	a 0.18 on6 of7.wav	1	793
63	a 0.18 on7 of7.wav	2	589
64	i 0.1 on1 of7r.wav	1	462
65	i 0.1 on2 of7.wav	2	3488
66	i 0.1 on3 of7.wav	2	902
67	i 0.1 on4 of7.wav	1	799
68	i 0.1 on5 of7.wav	1	543
69	i 0.1 on6 of7.wav	2	739
70	i 0.1 on7 of7.wav	2	650
71	i 0.2 on1 of7r.wav	2	945
72	i 0.2 on2 of7.wav	1	458
73	i 0.2 on3 of7.wav	2	669
74	i 0.2 on4 of7.wav	2	954
75	i 0.2 on5 of7.wav	2	729
76	i 0.2 on6 of7.wav	1	1681
77	i 0.2 on7 of7.wav	1	73
78	i 0.04 on1 of7r.wav	1	373
79	i 0.04 on2 of7.wav	1	708
80	i 0.04 on3 of7.wav	2	455
81	i 0.04 on4 of7.wav	1	838
82	i 0.04 on5 of7.wav	1	732
83	i 0.04 on6 of7.wav	1	843
84	i 0.04 on7 of7.wav	1	537
85	i 0.06 on1 of7r.wav	1	763
86	i 0.06 on2 of7.wav	1	752
87	i 0.06 on3 of7.wav	1	728
88	i 0.06 on4 of7.wav	1	1271
89	i 0.06 on5 of7.wav	2	474
90	i 0.06 on6 of7.wav	1	532
91	i 0.06 on7 of7.wav	1	370
92	i 0.08 on1 of7r.wav	1	558
93	i 0.08 on2 of7.wav	2	1617
94	i 0.08 on3 of7.wav	1	427
95	i 0.08 on4 of7.wav	2	285
96	i 0.08 on5 of7.wav	2	784
97	i 0.08 on6 of7.wav	2	443
98	i 0.08 on7 of7.wav	1	504
99	i 0.12 on1 of7r.wav	1	1387
100	i 0.12 on2 of7.wav	1	706
101	i 0.12 on3 of7.wav	2	726
102	i 0.12 on4 of7.wav	2	414
103	i 0.12 on5 of7.wav	1	1155
104	i 0.12 on6 of7.wav	2	1712
105	i 0.12 on7 of7.wav	2	808
106	i 0.14 on1 of7r.wav	2	1699
107	i 0.14 on2 of7.wav	1	833
108	i 0.14 on3 of7.wav	2	914
109	i 0.14 on4 of7.wav	1	1628
110	i 0.14 on5 of7.wav	1	889
111	i 0.14 on6 of7.wav	1	1030
112	i 0.14 on7 of7.wav	1	959
113	i 0.16 on1 of7r.wav	2	1083
114	i 0.16 on2 of7.wav	1	384
115	i 0.16 on3 of7.wav	1	266
116	i 0.16 on4 of7.wav	2	1530
117	i 0.16 on5 of7.wav	2	815
118	i 0.16 on6 of7.wav	2	229
119	i 0.16 on7 of7.wav	1	1848
120	i 0.18 on1 of7r.wav	2	530
121	i 0.18 on2 of7.wav	2	475
122	i 0.18 on3 of7.wav	2	656
123	i 0.18 on4 of7.wav	2	1552
124	i 0.18 on5 of7.wav	1	349
125	i 0.18 on6 of7.wav	1	1043
126	i 0.18 on7 of7.wav	2	902
127	a 0.1 on1 of7r.wav	1	288
128	a 0.1 on2 of7.wav	1	239
129	a 0.1 on3 of7.wav	1	919
130	a 0.1 on4 of7.wav	2	1610
131	a 0.1 on5 of7.wav	2	667
132	a 0.1 on6 of7.wav	1	906
133	a 0.1 on7 of7.wav	2	768
134	a 0.2 on1 of7r.wav	2	512
135	a 0.2 on2 of7.wav	2	678
136	a 0.2 on3 of7.wav	2	883
137	a 0.2 on4 of7.wav	2	703
138	a 0.2 on5 of7.wav	2	666
139	a 0.2 on6 of7.wav	2	632
140	a 0.2 on7 of7.wav	2	800
141	a 0.04 on1 of7r.wav	2	3089
142	a 0.04 on2 of7.wav	2	104
143	a 0.04 on3 of7.wav	1	1067
144	a 0.04 on4 of7.wav	2	975
145	a 0.04 on5 of7.wav	1	795
146	a 0.04 on6 of7.wav	1	661
147	a 0.04 on7 of7.wav	1	581
148	a 0.06 on1 of7r.wav	2	1605
149	a 0.06 on2 of7.wav	1	727
150	a 0.06 on3 of7.wav	1	507
151	a 0.06 on4 of7.wav	2	518
152	a 0.06 on5 of7.wav	2	659
153	a 0.06 on6 of7.wav	1	778
154	a 0.06 on7 of7.wav	1	1021
155	a 0.08 on1 of7r.wav	2	827
156	a 0.08 on2 of7.wav	1	574
157	a 0.08 on3 of7.wav	1	772
158	a 0.08 on4 of7.wav	1	375
159	a 0.08 on5 of7.wav	1	723
160	a 0.08 on6 of7.wav	1	1038
161	a 0.08 on7 of7.wav	1	739
162	a 0.12 on1 of7r.wav	2	400
163	a 0.12 on2 of7.wav	1	1228
164	a 0.12 on3 of7.wav	2	845
165	a 0.12 on4 of7.wav	1	4011
166	a 0.12 on5 of7.wav	1	1143
167	a 0.12 on6 of7.wav	1	7256
168	a 0.12 on7 of7.wav	1	1076
169	a 0.14 on1 of7r.wav	2	594
170	a 0.14 on2 of7.wav	1	606
171	a 0.14 on3 of7.wav	1	917
172	a 0.14 on4 of7.wav	2	946
173	a 0.14 on5 of7.wav	2	400
174	a 0.14 on6 of7.wav	2	3214
175	a 0.14 on7 of7.wav	1	1446
176	a 0.16 on1 of7r.wav	2	800
177	a 0.16 on2 of7.wav	2	661
178	a 0.16 on3 of7.wav	2	535
179	a 0.16 on4 of7.wav	2	759
180	a 0.16 on5 of7.wav	2	972
181	a 0.16 on6 of7.wav	2	2386
182	a 0.16 on7 of7.wav	2	1081
183	a 0.18 on1 of7r.wav	2	649
184	a 0.18 on2 of7.wav	2	800
185	a 0.18 on3 of7.wav	2	716
186	a 0.18 on4 of7.wav	1	605
187	a 0.18 on5 of7.wav	2	498
188	a 0.18 on6 of7.wav	2	5065
189	a 0.18 on7 of7.wav	2	794
190	i 0.1 on1 of7r.wav	1	923
191	i 0.1 on2 of7.wav	1	526
192	i 0.1 on3 of7.wav	1	624
193	i 0.1 on4 of7.wav	1	831
194	i 0.1 on5 of7.wav	1	710
195	i 0.1 on6 of7.wav	1	747
196	i 0.1 on7 of7.wav	2	736
197	i 0.2 on1 of7r.wav	2	66
198	i 0.2 on2 of7.wav	2	844
199	i 0.2 on3 of7.wav	1	988
200	i 0.2 on4 of7.wav	2	1106
201	i 0.2 on5 of7.wav	2	208
202	i 0.2 on6 of7.wav	2	998
203	i 0.2 on7 of7.wav	2	808
204	i 0.04 on1 of7r.wav	1	647
205	i 0.04 on2 of7.wav	2	586
206	i 0.04 on3 of7.wav	1	1268
207	i 0.04 on4 of7.wav	1	952
208	i 0.04 on5 of7.wav	1	651
209	i 0.04 on6 of7.wav	1	541
210	i 0.04 on7 of7.wav	2	767
211	i 0.06 on1 of7r.wav	1	1123
212	i 0.06 on2 of7.wav	1	274
213	i 0.06 on3 of7.wav	2	4464
214	i 0.06 on4 of7.wav	2	707
215	i 0.06 on5 of7.wav	2	487
216	i 0.06 on6 of7.wav	1	545
217	i 0.06 on7 of7.wav	1	493
218	i 0.08 on1 of7r.wav	1	387
219	i 0.08 on2 of7.wav	1	505
220	i 0.08 on3 of7.wav	1	687
221	i 0.08 on4 of7.wav	2	980
222	i 0.08 on5 of7.wav	1	560
223	i 0.08 on6 of7.wav	1	407
224	i 0.08 on7 of7.wav	1	1022
225	i 0.12 on1 of7r.wav	1	890
226	i 0.12 on2 of7.wav	2	1421
227	i 0.12 on3 of7.wav	2	2518
228	i 0.12 on4 of7.wav	2	72
229	i 0.12 on5 of7.wav	2	1578
230	i 0.12 on6 of7.wav	1	1196
231	i 0.12 on7 of7.wav	1	735
232	i 0.14 on1 of7r.wav	1	986
233	i 0.14 on2 of7.wav	1	1028
234	i 0.14 on3 of7.wav	1	388
235	i 0.14 on4 of7.wav	2	524
236	i 0.14 on5 of7.wav	1	701
237	i 0.14 on6 of7.wav	1	521
238	i 0.14 on7 of7.wav	1	306
239	i 0.16 on1 of7r.wav	2	3210
240	i 0.16 on2 of7.wav	2	362
241	i 0.16 on3 of7.wav	1	1017
242	i 0.16 on4 of7.wav	2	416
243	i 0.16 on5 of7.wav	2	1078
244	i 0.16 on6 of7.wav	2	1045
245	i 0.16 on7 of7.wav	1	574
246	i 0.18 on1 of7r.wav	1	990
247	i 0.18 on2 of7.wav	1	367
248	i 0.18 on3 of7.wav	2	2665
249	i 0.18 on4 of7.wav	2	273
250	i 0.18 on5 of7.wav	2	1308
251	i 0.18 on6 of7.wav	2	774
252	i 0.18 on7 of7.wav	2	608
253	a 0.1 on1 of7r.wav	2	628
254	a 0.1 on2 of7.wav	1	1225
255	a 0.1 on3 of7.wav	1	520
256	a 0.1 on4 of7.wav	2	981
257	a 0.1 on5 of7.wav	1	659
258	a 0.1 on6 of7.wav	1	705
259	a 0.1 on7 of7.wav	1	346
260	a 0.2 on1 of7r.wav	2	975
261	a 0.2 on2 of7.wav	2	335
262	a 0.2 on3 of7.wav	2	531
263	a 0.2 on4 of7.wav	2	592
264	a 0.2 on5 of7.wav	2	640
265	a 0.2 on6 of7.wav	2	411
266	a 0.2 on7 of7.wav	2	593
267	a 0.04 on1 of7r.wav	1	1177
268	a 0.04 on2 of7.wav	2	784
269	a 0.04 on3 of7.wav	1	707
270	a 0.04 on4 of7.wav	1	900
271	a 0.04 on5 of7.wav	1	459
272	a 0.04 on6 of7.wav	1	402
273	a 0.04 on7 of7.wav	1	530
274	a 0.06 on1 of7r.wav	1	1113
275	a 0.06 on2 of7.wav	2	166
276	a 0.06 on3 of7.wav	2	348
277	a 0.06 on4 of7.wav	2	247
278	a 0.06 on5 of7.wav	1	432
279	a 0.06 on6 of7.wav	1	632
280	a 0.06 on7 of7.wav	2	970
281	a 0.08 on1 of7r.wav	1	1254
282	a 0.08 on2 of7.wav	1	774
283	a 0.08 on3 of7.wav	2	277
284	a 0.08 on4 of7.wav	1	2834
285	a 0.08 on5 of7.wav	1	674
286	a 0.08 on6 of7.wav	1	1197
287	a 0.08 on7 of7.wav	2	733
288	a 0.12 on1 of7r.wav	2	686
289	a 0.12 on2 of7.wav	2	803
290	a 0.12 on3 of7.wav	1	1967
291	a 0.12 on4 of7.wav	1	811
292	a 0.12 on5 of7.wav	1	264
293	a 0.12 on6 of7.wav	1	1506
294	a 0.12 on7 of7.wav	2	800
295	a 0.14 on1 of7r.wav	2	943
296	a 0.14 on2 of7.wav	1	609
297	a 0.14 on3 of7.wav	1	82
298	a 0.14 on4 of7.wav	1	548
299	a 0.14 on5 of7.wav	2	1052
300	a 0.14 on6 of7.wav	1	3641
301	a 0.14 on7 of7.wav	2	794
302	a 0.16 on1 of7r.wav	1	1532
303	a 0.16 on2 of7.wav	2	695
304	a 0.16 on3 of7.wav	2	1156
305	a 0.16 on4 of7.wav	2	451
306	a 0.16 on5 of7.wav	1	237
307	a 0.16 on6 of7.wav	2	488
308	a 0.16 on7 of7.wav	2	590
309	a 0.18 on1 of7r.wav	2	645
310	a 0.18 on2 of7.wav	1	2319
311	a 0.18 on3 of7.wav	1	815
312	a 0.18 on4 of7.wav	2	1123
313	a 0.18 on5 of7.wav	2	977
314	a 0.18 on6 of7.wav	2	690
315	a 0.18 on7 of7.wav	2	84
316	i 0.1 on1 of7r.wav	1	1101
317	i 0.1 on2 of7.wav	1	670
318	i 0.1 on3 of7.wav	1	408
319	i 0.1 on4 of7.wav	1	1034
320	i 0.1 on5 of7.wav	1	755
321	i 0.1 on6 of7.wav	1	1181
322	i 0.1 on7 of7.wav	1	777
323	i 0.2 on1 of7r.wav	2	1452
324	i 0.2 on2 of7.wav	2	609
325	i 0.2 on3 of7.wav	2	1100
326	i 0.2 on4 of7.wav	2	779
327	i 0.2 on5 of7.wav	2	891
328	i 0.2 on6 of7.wav	2	573
329	i 0.2 on7 of7.wav	2	874
330	i 0.04 on1 of7r.wav	2	233
331	i 0.04 on2 of7.wav	1	735
332	i 0.04 on3 of7.wav	2	485
333	i 0.04 on4 of7.wav	1	854
334	i 0.04 on5 of7.wav	2	201
335	i 0.04 on6 of7.wav	1	9917
336	i 0.04 on7 of7.wav	2	516
337	i 0.06 on1 of7r.wav	1	503
338	i 0.06 on2 of7.wav	2	897
339	i 0.06 on3 of7.wav	1	482
340	i 0.06 on4 of7.wav	2	305
341	i 0.06 on5 of7.wav	1	734
342	i 0.06 on6 of7.wav	1	685
343	i 0.06 on7 of7.wav	1	1154
344	i 0.08 on1 of7r.wav	1	713
345	i 0.08 on2 of7.wav	1	6679
346	i 0.08 on3 of7.wav	1	452
347	i 0.08 on4 of7.wav	2	4589
348	i 0.08 on5 of7.wav	1	1317
349	i 0.08 on6 of7.wav	1	985
350	i 0.08 on7 of7.wav	1	510
351	i 0.12 on1 of7r.wav	1	877
352	i 0.12 on2 of7.wav	1	294
353	i 0.12 on3 of7.wav	1	659
354	i 0.12 on4 of7.wav	2	510
355	i 0.12 on5 of7.wav	1	327
356	i 0.12 on6 of7.wav	2	846
357	i 0.12 on7 of7.wav	2	2522
358	i 0.14 on1 of7r.wav	1	895
359	i 0.14 on2 of7.wav	1	603
360	i 0.14 on3 of7.wav	2	945
361	i 0.14 on4 of7.wav	1	769
362	i 0.14 on5 of7.wav	1	891
363	i 0.14 on6 of7.wav	1	952
364	i 0.14 on7 of7.wav	2	2399
365	i 0.16 on1 of7r.wav	2	705
366	i 0.16 on2 of7.wav	1	517
367	i 0.16 on3 of7.wav	1	744
368	i 0.16 on4 of7.wav	1	894
369	i 0.16 on5 of7.wav	2	1157
370	i 0.16 on6 of7.wav	2	399
371	i 0.16 on7 of7.wav	2	437
372	i 0.18 on1 of7r.wav	1	2152
373	i 0.18 on2 of7.wav	2	1936
374	i 0.18 on3 of7.wav	2	2919
375	i 0.18 on4 of7.wav	2	314
376	i 0.18 on5 of7.wav	2	731
377	i 0.18 on6 of7.wav	1	652
378	i 0.18 on7 of7.wav	2	1234
379	a 0.1 on1 of7r.wav	1	1073
380	a 0.1 on2 of7.wav	1	633
381	a 0.1 on3 of7.wav	2	4629
382	a 0.1 on4 of7.wav	1	514
383	a 0.1 on5 of7.wav	2	1190
384	a 0.1 on6 of7.wav	1	3397
385	a 0.1 on7 of7.wav	2	1572
386	a 0.2 on1 of7r.wav	2	3203
387	a 0.2 on2 of7.wav	2	658
388	a 0.2 on3 of7.wav	2	1256
389	a 0.2 on4 of7.wav	2	963
390	a 0.2 on5 of7.wav	2	640
391	a 0.2 on6 of7.wav	2	743
392	a 0.2 on7 of7.wav	2	637
393	a 0.04 on1 of7r.wav	1	3469
394	a 0.04 on2 of7.wav	1	792
395	a 0.04 on3 of7.wav	2	2671
396	a 0.04 on4 of7.wav	1	674
397	a 0.04 on5 of7.wav	1	654
398	a 0.04 on6 of7.wav	1	305
399	a 0.04 on7 of7.wav	2	261
400	a 0.06 on1 of7r.wav	2	834
401	a 0.06 on2 of7.wav	1	568
402	a 0.06 on3 of7.wav	1	692
403	a 0.06 on4 of7.wav	1	1502
404	a 0.06 on5 of7.wav	1	3553
405	a 0.06 on6 of7.wav	1	333
406	a 0.06 on7 of7.wav	1	477
407	a 0.08 on1 of7r.wav	1	1835
408	a 0.08 on2 of7.wav	1	925
409	a 0.08 on3 of7.wav	1	769
410	a 0.08 on4 of7.wav	1	615
411	a 0.08 on5 of7.wav	2	550
412	a 0.08 on6 of7.wav	2	339
413	a 0.08 on7 of7.wav	1	475
414	a 0.12 on1 of7r.wav	2	602
415	a 0.12 on2 of7.wav	2	567
416	a 0.12 on3 of7.wav	1	814
417	a 0.12 on4 of7.wav	1	5911
418	a 0.12 on5 of7.wav	1	707
419	a 0.12 on6 of7.wav	1	531
420	a 0.12 on7 of7.wav	1	1418
421	a 0.14 on1 of7r.wav	2	1002
422	a 0.14 on2 of7.wav	2	150
423	a 0.14 on3 of7.wav	1	844
424	a 0.14 on4 of7.wav	1	891
425	a 0.14 on5 of7.wav	1	1030
426	a 0.14 on6 of7.wav	2	720
427	a 0.14 on7 of7.wav	1	60
428	a 0.16 on1 of7r.wav	2	622
429	a 0.16 on2 of7.wav	2	970
430	a 0.16 on3 of7.wav	2	429
431	a 0.16 on4 of7.wav	1	703
432	a 0.16 on5 of7.wav	1	756
433	a 0.16 on6 of7.wav	2	566
434	a 0.16 on7 of7.wav	2	619
435	a 0.18 on1 of7r.wav	1	2763
436	a 0.18 on2 of7.wav	2	1910
437	a 0.18 on3 of7.wav	1	1873
438	a 0.18 on4 of7.wav	2	312
439	a 0.18 on5 of7.wav	1	3657
440	a 0.18 on6 of7.wav	2	366
441	a 0.18 on7 of7.wav	2	413
442	i 0.1 on1 of7r.wav	1	1336
443	i 0.1 on2 of7.wav	1	986
444	i 0.1 on3 of7.wav	2	570
445	i 0.1 on4 of7.wav	1	523
446	i 0.1 on5 of7.wav	1	724
447	i 0.1 on6 of7.wav	2	912
448	i 0.1 on7 of7.wav	1	1250
449	i 0.2 on1 of7r.wav	2	630
450	i 0.2 on2 of7.wav	2	251
451	i 0.2 on3 of7.wav	2	464
452	i 0.2 on4 of7.wav	1	1422
453	i 0.2 on5 of7.wav	1	862
454	i 0.2 on6 of7.wav	2	698
455	i 0.2 on7 of7.wav	2	627
456	i 0.04 on1 of7r.wav	1	552
457	i 0.04 on2 of7.wav	2	626
458	i 0.04 on3 of7.wav	1	458
459	i 0.04 on4 of7.wav	1	624
460	i 0.04 on5 of7.wav	1	722
461	i 0.04 on6 of7.wav	2	622
462	i 0.04 on7 of7.wav	1	650
463	i 0.06 on1 of7r.wav	2	742
464	i 0.06 on2 of7.wav	1	838
465	i 0.06 on3 of7.wav	1	560
466	i 0.06 on4 of7.wav	2	581
467	i 0.06 on5 of7.wav	1	774
468	i 0.06 on6 of7.wav	1	640
469	i 0.06 on7 of7.wav	1	733
470	i 0.08 on1 of7r.wav	1	607
471	i 0.08 on2 of7.wav	1	604
472	i 0.08 on3 of7.wav	1	603
473	i 0.08 on4 of7.wav	2	4613
474	i 0.08 on5 of7.wav	1	403
475	i 0.08 on6 of7.wav	1	587
476	i 0.08 on7 of7.wav	2	548
477	i 0.12 on1 of7r.wav	1	251
478	i 0.12 on2 of7.wav	2	813
479	i 0.12 on3 of7.wav	1	539
480	i 0.12 on4 of7.wav	1	832
481	i 0.12 on5 of7.wav	1	682
482	i 0.12 on6 of7.wav	1	1360
483	i 0.12 on7 of7.wav	1	917
484	i 0.14 on1 of7r.wav	1	723
485	i 0.14 on2 of7.wav	2	1021
486	i 0.14 on3 of7.wav	1	1023
487	i 0.14 on4 of7.wav	1	714
488	i 0.14 on5 of7.wav	1	1611
489	i 0.14 on6 of7.wav	2	1484
490	i 0.14 on7 of7.wav	2	1016
491	i 0.16 on1 of7r.wav	1	2387
492	i 0.16 on2 of7.wav	1	985
493	i 0.16 on3 of7.wav	1	600
494	i 0.16 on4 of7.wav	1	905
495	i 0.16 on5 of7.wav	2	563
496	i 0.16 on6 of7.wav	1	494
497	i 0.16 on7 of7.wav	2	1094
498	i 0.18 on1 of7r.wav	1	1137
499	i 0.18 on2 of7.wav	1	10
500	i 0.18 on3 of7.wav	1	1879
501	i 0.18 on4 of7.wav	2	623
502	i 0.18 on5 of7.wav	2	566
503	i 0.18 on6 of7.wav	2	940
504	i 0.18 on7 of7.wav	2	608
505	a 0.1 on1 of7r.wav	2	1125
506	a 0.1 on2 of7.wav	1	998
507	a 0.1 on3 of7.wav	2	2510
508	a 0.1 on4 of7.wav	2	3820
509	a 0.1 on5 of7.wav	1	388
510	a 0.1 on6 of7.wav	2	764
511	a 0.1 on7 of7.wav	2	574
512	a 0.2 on1 of7r.wav	2	572
513	a 0.2 on2 of7.wav	2	704
514	a 0.2 on3 of7.wav	2	442
515	a 0.2 on4 of7.wav	2	14
516	a 0.2 on5 of7.wav	2	493
517	a 0.2 on6 of7.wav	2	4819
518	a 0.2 on7 of7.wav	2	595
519	a 0.04 on1 of7r.wav	1	531
520	a 0.04 on2 of7.wav	2	906
521	a 0.04 on3 of7.wav	1	608
522	a 0.04 on4 of7.wav	2	2817
523	a 0.04 on5 of7.wav	2	956
524	a 0.04 on6 of7.wav	1	918
525	a 0.04 on7 of7.wav	1	634
526	a 0.06 on1 of7r.wav	1	425
527	a 0.06 on2 of7.wav	1	794
528	a 0.06 on3 of7.wav	1	1685
529	a 0.06 on4 of7.wav	2	233
530	a 0.06 on5 of7.wav	1	617
531	a 0.06 on6 of7.wav	2	4705
532	a 0.06 on7 of7.wav	2	546
533	a 0.08 on1 of7r.wav	1	812
534	a 0.08 on2 of7.wav	1	124
535	a 0.08 on3 of7.wav	1	3221
536	a 0.08 on4 of7.wav	1	648
537	a 0.08 on5 of7.wav	1	46
538	a 0.08 on6 of7.wav	2	2300
539	a 0.08 on7 of7.wav	1	526
540	a 0.12 on1 of7r.wav	1	752
541	a 0.12 on2 of7.wav	1	1174
542	a 0.12 on3 of7.wav	2	2031
543	a 0.12 on4 of7.wav	2	1102
544	a 0.12 on5 of7.wav	1	1549
545	a 0.12 on6 of7.wav	2	1229
546	a 0.12 on7 of7.wav	2	915
547	a 0.14 on1 of7r.wav	1	2135
548	a 0.14 on2 of7.wav	1	1478
549	a 0.14 on3 of7.wav	1	1872
550	a 0.14 on4 of7.wav	2	143
551	a 0.14 on5 of7.wav	2	600
552	a 0.14 on6 of7.wav	2	592
553	a 0.14 on7 of7.wav	1	549
554	a 0.16 on1 of7r.wav	2	858
555	a 0.16 on2 of7.wav	2	418
556	a 0.16 on3 of7.wav	2	838
557	a 0.16 on4 of7.wav	1	1225
558	a 0.16 on5 of7.wav	2	547
559	a 0.16 on6 of7.wav	2	606
560	a 0.16 on7 of7.wav	2	379
561	a 0.18 on1 of7r.wav	2	815
562	a 0.18 on2 of7.wav	1	288
563	a 0.18 on3 of7.wav	2	732
564	a 0.18 on4 of7.wav	2	806
565	a 0.18 on5 of7.wav	2	2012
566	a 0.18 on6 of7.wav	1	660
567	a 0.18 on7 of7.wav	2	525
568	i 0.1 on1 of7r.wav	2	3818
569	i 0.1 on2 of7.wav	1	916
570	i 0.1 on3 of7.wav	1	366
571	i 0.1 on4 of7.wav	1	315
572	i 0.1 on5 of7.wav	2	1260
573	i 0.1 on6 of7.wav	2	860
574	i 0.1 on7 of7.wav	1	472
575	i 0.2 on1 of7r.wav	1	807
576	i 0.2 on2 of7.wav	2	737
577	i 0.2 on3 of7.wav	2	662
578	i 0.2 on4 of7.wav	2	865
579	i 0.2 on5 of7.wav	2	701
580	i 0.2 on6 of7.wav	1	725
581	i 0.2 on7 of7.wav	2	641
582	i 0.04 on1 of7r.wav	1	570
583	i 0.04 on2 of7.wav	1	1050
584	i 0.04 on3 of7.wav	1	574
585	i 0.04 on4 of7.wav	1	667
586	i 0.04 on5 of7.wav	2	980
587	i 0.04 on6 of7.wav	1	475
588	i 0.04 on7 of7.wav	1	628
589	i 0.06 on1 of7r.wav	1	868
590	i 0.06 on2 of7.wav	1	446
591	i 0.06 on3 of7.wav	1	710
592	i 0.06 on4 of7.wav	1	535
593	i 0.06 on5 of7.wav	1	649
594	i 0.06 on6 of7.wav	1	922
595	i 0.06 on7 of7.wav	2	544
596	i 0.08 on1 of7r.wav	2	551
597	i 0.08 on2 of7.wav	2	499
598	i 0.08 on3 of7.wav	1	1260
599	i 0.08 on4 of7.wav	2	761
600	i 0.08 on5 of7.wav	2	703
601	i 0.08 on6 of7.wav	2	639
602	i 0.08 on7 of7.wav	1	1242
603	i 0.12 on1 of7r.wav	1	333
604	i 0.12 on2 of7.wav	1	641
605	i 0.12 on3 of7.wav	1	539
606	i 0.12 on4 of7.wav	1	769
607	i 0.12 on5 of7.wav	2	1733
608	i 0.12 on6 of7.wav	2	293
609	i 0.12 on7 of7.wav	1	618
610	i 0.14 on1 of7r.wav	1	355
611	i 0.14 on2 of7.wav	1	672
612	i 0.14 on3 of7.wav	1	530
613	i 0.14 on4 of7.wav	1	749
614	i 0.14 on5 of7.wav	2	836
615	i 0.14 on6 of7.wav	1	720
616	i 0.14 on7 of7.wav	1	299
617	i 0.16 on1 of7r.wav	1	847
618	i 0.16 on2 of7.wav	1	785
619	i 0.16 on3 of7.wav	2	747
620	i 0.16 on4 of7.wav	2	880
621	i 0.16 on5 of7.wav	2	1375
622	i 0.16 on6 of7.wav	2	825
623	i 0.16 on7 of7.wav	2	599
624	i 0.18 on1 of7r.wav	2	627
625	i 0.18 on2 of7.wav	1	674
626	i 0.18 on3 of7.wav	1	635
627	i 0.18 on4 of7.wav	1	746
628	i 0.18 on5 of7.wav	1	759
629	i 0.18 on6 of7.wav	2	4302
630	i 0.18 on7 of7.wav	1	3002
