# Supplementary material for: Effects of stimulus duration and vowel quality in cross-linguistic categorical perception of pitch directions
Source: PLoS One. 2017 Jul 3;12(7):e0180656. doi: 10.1371/journal.pone.0180656 (PMC5495489; doi:10.1371/journal.pone.0180656)
Supplement: S1 Table — (ZIP) [file pone.0180656.s001.zip › supporting information/Raw data/eprime_id_ENGLISH/sub13idfalling.csv]

List2	stim1	Slide3.RESP	Slide3.RT
1	a 0.1 on1 of1.wav	1	663
2	a 0.1 on1 of2.wav	1	869
3	a 0.1 on1 of3.wav	1	1829
4	a 0.1 on1 of4.wav	1	1241
5	a 0.1 on1 of5.wav	1	1314
6	a 0.1 on1 of6.wav	1	979
7	a 0.1 on1 of7.wav	1	1272
8	a 0.2 on1 of1.wav	1	1121
9	a 0.2 on1 of2.wav	1	2959
10	a 0.2 on1 of3.wav	1	899
11	a 0.2 on1 of4.wav	1	719
12	a 0.2 on1 of5.wav	2	1794
13	a 0.2 on1 of6.wav	1	977
14	a 0.2 on1 of7.wav	2	1184
15	a 0.04 on1 of1.wav	2	3525
16	a 0.04 on1 of2.wav	1	2818
17	a 0.04 on1 of3.wav	1	1244
18	a 0.04 on1 of4.wav	1	437
19	a 0.04 on1 of5.wav	1	812
20	a 0.04 on1 of6.wav	2	1967
21	a 0.04 on1 of7.wav	1	1278
22	a 0.06 on1 of1.wav	1	513
23	a 0.06 on1 of2.wav	1	355
24	a 0.06 on1 of3.wav	1	1381
25	a 0.06 on1 of4.wav	1	633
26	a 0.06 on1 of5.wav	1	949
27	a 0.06 on1 of6.wav	1	719
28	a 0.06 on1 of7.wav	1	571
29	a 0.08 on1 of1.wav	1	823
30	a 0.08 on1 of2.wav	1	915
31	a 0.08 on1 of3.wav	1	348
32	a 0.08 on1 of4.wav	1	653
33	a 0.08 on1 of5.wav	1	1029
34	a 0.08 on1 of6.wav	1	1060
35	a 0.08 on1 of7.wav	2	2185
36	a 0.12 on1 of1.wav	1	808
37	a 0.12 on1 of2.wav	1	746
38	a 0.12 on1 of3.wav	1	702
39	a 0.12 on1 of4.wav	1	697
40	a 0.12 on1 of5.wav	1	2368
41	a 0.12 on1 of6.wav	1	685
42	a 0.12 on1 of7.wav	1	1952
43	a 0.14 on1 of1.wav	1	1570
44	a 0.14 on1 of2.wav	1	465
45	a 0.14 on1 of3.wav	1	1158
46	a 0.14 on1 of4.wav	2	1061
47	a 0.14 on1 of5.wav	1	1023
48	a 0.14 on1 of6.wav	1	893
49	a 0.14 on1 of7.wav	2	1975
50	a 0.16 on1 of1.wav	1	2487
51	a 0.16 on1 of2.wav	1	961
52	a 0.16 on1 of3.wav	1	894
53	a 0.16 on1 of4.wav	2	1431
54	a 0.16 on1 of5.wav	2	648
55	a 0.16 on1 of6.wav	1	2708
56	a 0.16 on1 of7.wav	2	893
57	a 0.18 on1 of1.wav	1	889
58	a 0.18 on1 of2.wav	1	1347
59	a 0.18 on1 of3.wav	1	1146
60	a 0.18 on1 of4.wav	2	947
61	a 0.18 on1 of5.wav	1	2382
62	a 0.18 on1 of6.wav	1	1034
63	a 0.18 on1 of7.wav	2	1069
64	i 0.1 on1 of1.wav	1	421
65	i 0.1 on1 of2.wav	1	818
66	i 0.1 on1 of3.wav	1	594
67	i 0.1 on1 of4.wav	1	978
68	i 0.1 on1 of5.wav	1	1031
69	i 0.1 on1 of6.wav	1	1242
70	i 0.1 on1 of7.wav	1	694
71	i 0.2 on1 of1.wav	2	1834
72	i 0.2 on1 of2.wav	1	748
73	i 0.2 on1 of3.wav	1	841
74	i 0.2 on1 of4.wav	1	967
75	i 0.2 on1 of5.wav	2	1828
76	i 0.2 on1 of6.wav	2	2109
77	i 0.2 on1 of7.wav	1	1651
78	i 0.04 on1 of1.wav	2	1205
79	i 0.04 on1 of2.wav	1	657
80	i 0.04 on1 of3.wav	1	757
81	i 0.04 on1 of4.wav	1	1556
82	i 0.04 on1 of5.wav	1	830
83	i 0.04 on1 of6.wav	1	727
84	i 0.04 on1 of7.wav	1	1480
85	i 0.06 on1 of1.wav	1	728
86	i 0.06 on1 of2.wav	1	528
87	i 0.06 on1 of3.wav	1	2979
88	i 0.06 on1 of4.wav	1	1637
89	i 0.06 on1 of5.wav	1	674
90	i 0.06 on1 of6.wav	1	1243
91	i 0.06 on1 of7.wav	1	1257
92	i 0.08 on1 of1.wav	1	717
93	i 0.08 on1 of2.wav	2	1568
94	i 0.08 on1 of3.wav	1	680
95	i 0.08 on1 of4.wav	1	958
96	i 0.08 on1 of5.wav	1	1061
97	i 0.08 on1 of6.wav	2	1287
98	i 0.08 on1 of7.wav	1	623
99	i 0.12 on1 of1.wav	1	697
100	i 0.12 on1 of2.wav	1	8552
101	i 0.12 on1 of3.wav	1	1132
102	i 0.12 on1 of4.wav	1	4864
103	i 0.12 on1 of5.wav	1	798
104	i 0.12 on1 of6.wav	2	1907
105	i 0.12 on1 of7.wav	1	1008
106	i 0.14 on1 of1.wav	1	778
107	i 0.14 on1 of2.wav	1	2232
108	i 0.14 on1 of3.wav	1	1190
109	i 0.14 on1 of4.wav	1	1079
110	i 0.14 on1 of5.wav	1	800
111	i 0.14 on1 of6.wav	1	996
112	i 0.14 on1 of7.wav	2	1469
113	i 0.16 on1 of1.wav	1	1221
114	i 0.16 on1 of2.wav	1	1249
115	i 0.16 on1 of3.wav	1	1620
116	i 0.16 on1 of4.wav	1	1419
117	i 0.16 on1 of5.wav	1	1070
118	i 0.16 on1 of6.wav	2	585
119	i 0.16 on1 of7.wav	2	890
120	i 0.18 on1 of1.wav	1	825
121	i 0.18 on1 of2.wav	1	2821
122	i 0.18 on1 of3.wav	1	2182
123	i 0.18 on1 of4.wav	1	769
124	i 0.18 on1 of5.wav	2	1314
125	i 0.18 on1 of6.wav	1	639
126	i 0.18 on1 of7.wav	1	4450
127	a 0.1 on1 of1.wav	1	477
128	a 0.1 on1 of2.wav	1	526
129	a 0.1 on1 of3.wav	1	768
130	a 0.1 on1 of4.wav	1	1558
131	a 0.1 on1 of5.wav	1	2030
132	a 0.1 on1 of6.wav	1	794
133	a 0.1 on1 of7.wav	1	1007
134	a 0.2 on1 of1.wav	1	1338
135	a 0.2 on1 of2.wav	2	570
136	a 0.2 on1 of3.wav	1	1190
137	a 0.2 on1 of4.wav	1	1196
138	a 0.2 on1 of5.wav	1	764
139	a 0.2 on1 of6.wav	2	840
140	a 0.2 on1 of7.wav	2	4094
141	a 0.04 on1 of1.wav	1	691
142	a 0.04 on1 of2.wav	1	602
143	a 0.04 on1 of3.wav	1	458
144	a 0.04 on1 of4.wav	1	714
145	a 0.04 on1 of5.wav	1	2537
146	a 0.04 on1 of6.wav	2	898
147	a 0.04 on1 of7.wav	1	362
148	a 0.06 on1 of1.wav	1	874
149	a 0.06 on1 of2.wav	1	509
150	a 0.06 on1 of3.wav	1	724
151	a 0.06 on1 of4.wav	1	963
152	a 0.06 on1 of5.wav	1	886
153	a 0.06 on1 of6.wav	1	1337
154	a 0.06 on1 of7.wav	2	550
155	a 0.08 on1 of1.wav	1	832
156	a 0.08 on1 of2.wav	1	2131
157	a 0.08 on1 of3.wav	1	621
158	a 0.08 on1 of4.wav	1	915
159	a 0.08 on1 of5.wav	1	667
160	a 0.08 on1 of6.wav	1	512
161	a 0.08 on1 of7.wav	1	1279
162	a 0.12 on1 of1.wav	1	1226
163	a 0.12 on1 of2.wav	1	806
164	a 0.12 on1 of3.wav	1	596
165	a 0.12 on1 of4.wav	1	2733
166	a 0.12 on1 of5.wav	1	988
167	a 0.12 on1 of6.wav	1	592
168	a 0.12 on1 of7.wav	1	1061
169	a 0.14 on1 of1.wav	1	519
170	a 0.14 on1 of2.wav	1	981
171	a 0.14 on1 of3.wav	1	897
172	a 0.14 on1 of4.wav	1	1072
173	a 0.14 on1 of5.wav	1	733
174	a 0.14 on1 of6.wav	2	3175
175	a 0.14 on1 of7.wav	1	757
176	a 0.16 on1 of1.wav	2	5249
177	a 0.16 on1 of2.wav	1	1061
178	a 0.16 on1 of3.wav	1	722
179	a 0.16 on1 of4.wav	1	838
180	a 0.16 on1 of5.wav	1	818
181	a 0.16 on1 of6.wav	1	1003
182	a 0.16 on1 of7.wav	1	1997
183	a 0.18 on1 of1.wav	1	634
184	a 0.18 on1 of2.wav	1	1421
185	a 0.18 on1 of3.wav	2	1161
186	a 0.18 on1 of4.wav	1	997
187	a 0.18 on1 of5.wav	1	1215
188	a 0.18 on1 of6.wav	1	861
189	a 0.18 on1 of7.wav	2	760
190	i 0.1 on1 of1.wav	1	611
191	i 0.1 on1 of2.wav	1	686
192	i 0.1 on1 of3.wav	1	545
193	i 0.1 on1 of4.wav	1	1554
194	i 0.1 on1 of5.wav	1	1315
195	i 0.1 on1 of6.wav	1	659
196	i 0.1 on1 of7.wav	1	2212
197	i 0.2 on1 of1.wav	1	1022
198	i 0.2 on1 of2.wav	1	1201
199	i 0.2 on1 of3.wav	2	2015
200	i 0.2 on1 of4.wav	2	1288
201	i 0.2 on1 of5.wav	2	2661
202	i 0.2 on1 of6.wav	2	1563
203	i 0.2 on1 of7.wav	2	1439
204	i 0.04 on1 of1.wav	1	1018
205	i 0.04 on1 of2.wav	1	630
206	i 0.04 on1 of3.wav	1	566
207	i 0.04 on1 of4.wav	1	1328
208	i 0.04 on1 of5.wav	1	1254
209	i 0.04 on1 of6.wav	1	4926
210	i 0.04 on1 of7.wav	2	758
211	i 0.06 on1 of1.wav	1	560
212	i 0.06 on1 of2.wav	1	625
213	i 0.06 on1 of3.wav	1	650
214	i 0.06 on1 of4.wav	1	864
215	i 0.06 on1 of5.wav	1	952
216	i 0.06 on1 of6.wav	1	724
217	i 0.06 on1 of7.wav	1	1055
218	i 0.08 on1 of1.wav	1	631
219	i 0.08 on1 of2.wav	1	3367
220	i 0.08 on1 of3.wav	1	622
221	i 0.08 on1 of4.wav	1	685
222	i 0.08 on1 of5.wav	1	585
223	i 0.08 on1 of6.wav	1	1034
224	i 0.08 on1 of7.wav	1	830
225	i 0.12 on1 of1.wav	1	647
226	i 0.12 on1 of2.wav	1	546
227	i 0.12 on1 of3.wav	1	4380
228	i 0.12 on1 of4.wav	1	2307
229	i 0.12 on1 of5.wav	1	504
230	i 0.12 on1 of6.wav	1	863
231	i 0.12 on1 of7.wav	1	998
232	i 0.14 on1 of1.wav	1	652
233	i 0.14 on1 of2.wav	1	735
234	i 0.14 on1 of3.wav	1	834
235	i 0.14 on1 of4.wav	1	1502
236	i 0.14 on1 of5.wav	1	2129
237	i 0.14 on1 of6.wav	1	1313
238	i 0.14 on1 of7.wav	1	710
239	i 0.16 on1 of1.wav	1	2229
240	i 0.16 on1 of2.wav	1	3688
241	i 0.16 on1 of3.wav	1	655
242	i 0.16 on1 of4.wav	1	1088
243	i 0.16 on1 of5.wav	1	865
244	i 0.16 on1 of6.wav	1	1026
245	i 0.16 on1 of7.wav	2	669
246	i 0.18 on1 of1.wav	1	1959
247	i 0.18 on1 of2.wav	1	752
248	i 0.18 on1 of3.wav	1	1261
249	i 0.18 on1 of4.wav	1	1471
250	i 0.18 on1 of5.wav	1	1805
251	i 0.18 on1 of6.wav	2	789
252	i 0.18 on1 of7.wav	1	1099
253	a 0.1 on1 of1.wav	1	610
254	a 0.1 on1 of2.wav	1	872
255	a 0.1 on1 of3.wav	1	1325
256	a 0.1 on1 of4.wav	1	813
257	a 0.1 on1 of5.wav	1	2065
258	a 0.1 on1 of6.wav	1	784
259	a 0.1 on1 of7.wav	1	629
260	a 0.2 on1 of1.wav	1	1456
261	a 0.2 on1 of2.wav	1	971
262	a 0.2 on1 of3.wav	1	818
263	a 0.2 on1 of4.wav	2	581
264	a 0.2 on1 of5.wav	2	920
265	a 0.2 on1 of6.wav	2	1478
266	a 0.2 on1 of7.wav	2	793
267	a 0.04 on1 of1.wav	1	436
268	a 0.04 on1 of2.wav	1	756
269	a 0.04 on1 of3.wav	1	471
270	a 0.04 on1 of4.wav	1	642
271	a 0.04 on1 of5.wav	1	1607
272	a 0.04 on1 of6.wav	2	2425
273	a 0.04 on1 of7.wav	1	930
274	a 0.06 on1 of1.wav	1	1554
275	a 0.06 on1 of2.wav	1	628
276	a 0.06 on1 of3.wav	1	669
277	a 0.06 on1 of4.wav	1	779
278	a 0.06 on1 of5.wav	1	826
279	a 0.06 on1 of6.wav	1	530
280	a 0.06 on1 of7.wav	1	2780
281	a 0.08 on1 of1.wav	1	1909
282	a 0.08 on1 of2.wav	1	1548
283	a 0.08 on1 of3.wav	1	639
284	a 0.08 on1 of4.wav	1	697
285	a 0.08 on1 of5.wav	2	1161
286	a 0.08 on1 of6.wav	1	2030
287	a 0.08 on1 of7.wav	2	622
288	a 0.12 on1 of1.wav	1	1105
289	a 0.12 on1 of2.wav	1	1261
290	a 0.12 on1 of3.wav	1	787
291	a 0.12 on1 of4.wav	2	696
292	a 0.12 on1 of5.wav	1	807
293	a 0.12 on1 of6.wav	1	545
294	a 0.12 on1 of7.wav	1	699
295	a 0.14 on1 of1.wav	1	1190
296	a 0.14 on1 of2.wav	1	3435
297	a 0.14 on1 of3.wav	1	892
298	a 0.14 on1 of4.wav	1	615
299	a 0.14 on1 of5.wav	1	2695
300	a 0.14 on1 of6.wav	1	754
301	a 0.14 on1 of7.wav	1	1038
302	a 0.16 on1 of1.wav	1	738
303	a 0.16 on1 of2.wav	1	1411
304	a 0.16 on1 of3.wav	1	751
305	a 0.16 on1 of4.wav	1	4785
306	a 0.16 on1 of5.wav	1	635
307	a 0.16 on1 of6.wav	1	659
308	a 0.16 on1 of7.wav	2	1396
309	a 0.18 on1 of1.wav	1	1467
310	a 0.18 on1 of2.wav	1	651
311	a 0.18 on1 of3.wav	1	1886
312	a 0.18 on1 of4.wav	1	921
313	a 0.18 on1 of5.wav	1	916
314	a 0.18 on1 of6.wav	1	1242
315	a 0.18 on1 of7.wav	1	1952
316	i 0.1 on1 of1.wav	1	818
317	i 0.1 on1 of2.wav	1	623
318	i 0.1 on1 of3.wav	1	823
319	i 0.1 on1 of4.wav	1	687
320	i 0.1 on1 of5.wav	2	765
321	i 0.1 on1 of6.wav	1	733
322	i 0.1 on1 of7.wav	2	669
323	i 0.2 on1 of1.wav	1	7475
324	i 0.2 on1 of2.wav	2	1523
325	i 0.2 on1 of3.wav	1	820
326	i 0.2 on1 of4.wav	1	857
327	i 0.2 on1 of5.wav	2	554
328	i 0.2 on1 of6.wav	2	645
329	i 0.2 on1 of7.wav	2	1515
330	i 0.04 on1 of1.wav	1	553
331	i 0.04 on1 of2.wav	1	868
332	i 0.04 on1 of3.wav	1	1472
333	i 0.04 on1 of4.wav	2	1030
334	i 0.04 on1 of5.wav	1	816
335	i 0.04 on1 of6.wav	1	2035
336	i 0.04 on1 of7.wav	1	1258
337	i 0.06 on1 of1.wav	1	526
338	i 0.06 on1 of2.wav	1	980
339	i 0.06 on1 of3.wav	1	434
340	i 0.06 on1 of4.wav	1	908
341	i 0.06 on1 of5.wav	1	1421
342	i 0.06 on1 of6.wav	1	997
343	i 0.06 on1 of7.wav	1	1156
344	i 0.08 on1 of1.wav	1	872
345	i 0.08 on1 of2.wav	1	1279
346	i 0.08 on1 of3.wav	1	794
347	i 0.08 on1 of4.wav	2	1548
348	i 0.08 on1 of5.wav	1	2375
349	i 0.08 on1 of6.wav	1	659
350	i 0.08 on1 of7.wav	1	1976
351	i 0.12 on1 of1.wav	1	619
352	i 0.12 on1 of2.wav	1	1040
353	i 0.12 on1 of3.wav	1	1148
354	i 0.12 on1 of4.wav	1	621
355	i 0.12 on1 of5.wav	1	973
356	i 0.12 on1 of6.wav	1	825
357	i 0.12 on1 of7.wav	1	652
358	i 0.14 on1 of1.wav	1	781
359	i 0.14 on1 of2.wav	1	1245
360	i 0.14 on1 of3.wav	1	571
361	i 0.14 on1 of4.wav	1	907
362	i 0.14 on1 of5.wav	1	995
363	i 0.14 on1 of6.wav	2	719
364	i 0.14 on1 of7.wav	1	715
365	i 0.16 on1 of1.wav	1	1089
366	i 0.16 on1 of2.wav	1	915
367	i 0.16 on1 of3.wav	1	1045
368	i 0.16 on1 of4.wav	1	1154
369	i 0.16 on1 of5.wav	1	644
370	i 0.16 on1 of6.wav	2	601
371	i 0.16 on1 of7.wav	1	393
372	i 0.18 on1 of1.wav	1	770
373	i 0.18 on1 of2.wav	1	1126
374	i 0.18 on1 of3.wav	1	663
375	i 0.18 on1 of4.wav	1	872
376	i 0.18 on1 of5.wav	1	942
377	i 0.18 on1 of6.wav	2	808
378	i 0.18 on1 of7.wav	1	612
379	a 0.1 on1 of1.wav	1	949
380	a 0.1 on1 of2.wav	1	555
381	a 0.1 on1 of3.wav	1	1003
382	a 0.1 on1 of4.wav	1	1441
383	a 0.1 on1 of5.wav	2	6141
384	a 0.1 on1 of6.wav	2	884
385	a 0.1 on1 of7.wav	1	1238
386	a 0.2 on1 of1.wav	1	1163
387	a 0.2 on1 of2.wav	1	1317
388	a 0.2 on1 of3.wav	2	1421
389	a 0.2 on1 of4.wav	1	1380
390	a 0.2 on1 of5.wav	1	1667
391	a 0.2 on1 of6.wav	1	773
392	a 0.2 on1 of7.wav	1	973
393	a 0.04 on1 of1.wav	1	702
394	a 0.04 on1 of2.wav	1	1189
395	a 0.04 on1 of3.wav	1	434
396	a 0.04 on1 of4.wav	1	542
397	a 0.04 on1 of5.wav	1	1421
398	a 0.04 on1 of6.wav	1	2609
399	a 0.04 on1 of7.wav	1	864
400	a 0.06 on1 of1.wav	1	2127
401	a 0.06 on1 of2.wav	1	740
402	a 0.06 on1 of3.wav	2	689
403	a 0.06 on1 of4.wav	1	500
404	a 0.06 on1 of5.wav	1	3211
405	a 0.06 on1 of6.wav	1	1004
406	a 0.06 on1 of7.wav	1	722
407	a 0.08 on1 of1.wav	1	1255
408	a 0.08 on1 of2.wav	1	627
409	a 0.08 on1 of3.wav	1	869
410	a 0.08 on1 of4.wav	1	628
411	a 0.08 on1 of5.wav	1	1155
412	a 0.08 on1 of6.wav	1	693
413	a 0.08 on1 of7.wav	1	1129
414	a 0.12 on1 of1.wav	1	644
415	a 0.12 on1 of2.wav	1	600
416	a 0.12 on1 of3.wav	1	549
417	a 0.12 on1 of4.wav	1	422
418	a 0.12 on1 of5.wav	1	707
419	a 0.12 on1 of6.wav	1	1042
420	a 0.12 on1 of7.wav	1	1129
421	a 0.14 on1 of1.wav	1	735
422	a 0.14 on1 of2.wav	1	1243
423	a 0.14 on1 of3.wav	1	681
424	a 0.14 on1 of4.wav	1	1334
425	a 0.14 on1 of5.wav	1	1074
426	a 0.14 on1 of6.wav	1	909
427	a 0.14 on1 of7.wav	1	804
428	a 0.16 on1 of1.wav	1	465
429	a 0.16 on1 of2.wav	1	939
430	a 0.16 on1 of3.wav	2	1673
431	a 0.16 on1 of4.wav	2	3887
432	a 0.16 on1 of5.wav	1	479
433	a 0.16 on1 of6.wav	1	829
434	a 0.16 on1 of7.wav	1	853
435	a 0.18 on1 of1.wav	1	843
436	a 0.18 on1 of2.wav	1	812
437	a 0.18 on1 of3.wav	1	1402
438	a 0.18 on1 of4.wav	1	873
439	a 0.18 on1 of5.wav	1	1993
440	a 0.18 on1 of6.wav	2	950
441	a 0.18 on1 of7.wav	2	935
442	i 0.1 on1 of1.wav	1	574
443	i 0.1 on1 of2.wav	1	712
444	i 0.1 on1 of3.wav	1	652
445	i 0.1 on1 of4.wav	1	515
446	i 0.1 on1 of5.wav	1	451
447	i 0.1 on1 of6.wav	1	714
448	i 0.1 on1 of7.wav	1	1427
449	i 0.2 on1 of1.wav	1	1329
450	i 0.2 on1 of2.wav	1	621
451	i 0.2 on1 of3.wav	2	998
452	i 0.2 on1 of4.wav	1	1273
453	i 0.2 on1 of5.wav	1	1201
454	i 0.2 on1 of6.wav	2	1030
455	i 0.2 on1 of7.wav	2	824
456	i 0.04 on1 of1.wav	1	575
457	i 0.04 on1 of2.wav	2	1044
458	i 0.04 on1 of3.wav	1	1118
459	i 0.04 on1 of4.wav	1	918
460	i 0.04 on1 of5.wav	1	888
461	i 0.04 on1 of6.wav	1	567
462	i 0.04 on1 of7.wav	1	1139
463	i 0.06 on1 of1.wav	1	1650
464	i 0.06 on1 of2.wav	1	897
465	i 0.06 on1 of3.wav	1	1384
466	i 0.06 on1 of4.wav	1	862
467	i 0.06 on1 of5.wav	1	519
468	i 0.06 on1 of6.wav	1	1505
469	i 0.06 on1 of7.wav	1	933
470	i 0.08 on1 of1.wav	1	747
471	i 0.08 on1 of2.wav	1	922
472	i 0.08 on1 of3.wav	1	478
473	i 0.08 on1 of4.wav	1	855
474	i 0.08 on1 of5.wav	1	161
475	i 0.08 on1 of6.wav	1	658
476	i 0.08 on1 of7.wav	1	778
477	i 0.12 on1 of1.wav	1	493
478	i 0.12 on1 of2.wav	1	1068
479	i 0.12 on1 of3.wav	1	1106
480	i 0.12 on1 of4.wav	1	2859
481	i 0.12 on1 of5.wav	1	1730
482	i 0.12 on1 of6.wav	1	896
483	i 0.12 on1 of7.wav	1	1564
484	i 0.14 on1 of1.wav	1	849
485	i 0.14 on1 of2.wav	1	1513
486	i 0.14 on1 of3.wav	1	866
487	i 0.14 on1 of4.wav	1	609
488	i 0.14 on1 of5.wav	1	624
489	i 0.14 on1 of6.wav	1	1163
490	i 0.14 on1 of7.wav	1	1090
491	i 0.16 on1 of1.wav	1	1785
492	i 0.16 on1 of2.wav	1	870
493	i 0.16 on1 of3.wav	1	644
494	i 0.16 on1 of4.wav	1	827
495	i 0.16 on1 of5.wav	2	1609
496	i 0.16 on1 of6.wav	1	887
497	i 0.16 on1 of7.wav	1	1899
498	i 0.18 on1 of1.wav	2	2650
499	i 0.18 on1 of2.wav	1	789
500	i 0.18 on1 of3.wav	1	943
501	i 0.18 on1 of4.wav	1	685
502	i 0.18 on1 of5.wav	1	320
503	i 0.18 on1 of6.wav	1	1205
504	i 0.18 on1 of7.wav	1	1880
505	a 0.1 on1 of1.wav	1	1874
506	a 0.1 on1 of2.wav	1	500
507	a 0.1 on1 of3.wav	1	701
508	a 0.1 on1 of4.wav	1	1220
509	a 0.1 on1 of5.wav	1	1006
510	a 0.1 on1 of6.wav	1	1106
511	a 0.1 on1 of7.wav	1	1130
512	a 0.2 on1 of1.wav	1	1444
513	a 0.2 on1 of2.wav	1	1588
514	a 0.2 on1 of3.wav	2	654
515	a 0.2 on1 of4.wav	2	881
516	a 0.2 on1 of5.wav	1	1234
517	a 0.2 on1 of6.wav	1	1442
518	a 0.2 on1 of7.wav	2	1308
519	a 0.04 on1 of1.wav	1	1727
520	a 0.04 on1 of2.wav	1	2728
521	a 0.04 on1 of3.wav	1	671
522	a 0.04 on1 of4.wav	1	967
523	a 0.04 on1 of5.wav	1	2819
524	a 0.04 on1 of6.wav	1	1034
525	a 0.04 on1 of7.wav	1	1517
526	a 0.06 on1 of1.wav	1	721
527	a 0.06 on1 of2.wav	1	1137
528	a 0.06 on1 of3.wav	1	544
529	a 0.06 on1 of4.wav	1	718
530	a 0.06 on1 of5.wav	2	2833
531	a 0.06 on1 of6.wav	1	638
532	a 0.06 on1 of7.wav	1	549
533	a 0.08 on1 of1.wav	1	1242
534	a 0.08 on1 of2.wav	1	1126
535	a 0.08 on1 of3.wav	1	626
536	a 0.08 on1 of4.wav	1	875
537	a 0.08 on1 of5.wav	1	660
538	a 0.08 on1 of6.wav	1	1468
539	a 0.08 on1 of7.wav	1	665
540	a 0.12 on1 of1.wav	1	592
541	a 0.12 on1 of2.wav	1	323
542	a 0.12 on1 of3.wav	1	399
543	a 0.12 on1 of4.wav	1	665
544	a 0.12 on1 of5.wav	1	854
545	a 0.12 on1 of6.wav	1	849
546	a 0.12 on1 of7.wav	1	1285
547	a 0.14 on1 of1.wav	1	666
548	a 0.14 on1 of2.wav	1	668
549	a 0.14 on1 of3.wav	1	991
550	a 0.14 on1 of4.wav	1	1004
551	a 0.14 on1 of5.wav	1	759
552	a 0.14 on1 of6.wav	1	562
553	a 0.14 on1 of7.wav	1	1300
554	a 0.16 on1 of1.wav	1	1513
555	a 0.16 on1 of2.wav	1	903
556	a 0.16 on1 of3.wav	1	926
557	a 0.16 on1 of4.wav	1	455
558	a 0.16 on1 of5.wav	1	642
559	a 0.16 on1 of6.wav	1	559
560	a 0.16 on1 of7.wav	2	1045
561	a 0.18 on1 of1.wav	1	3981
562	a 0.18 on1 of2.wav	1	1119
563	a 0.18 on1 of3.wav	1	1690
564	a 0.18 on1 of4.wav	1	616
565	a 0.18 on1 of5.wav	1	1308
566	a 0.18 on1 of6.wav	1	2103
567	a 0.18 on1 of7.wav	1	704
568	i 0.1 on1 of1.wav	2	5917
569	i 0.1 on1 of2.wav	1	679
570	i 0.1 on1 of3.wav	1	518
571	i 0.1 on1 of4.wav	1	2775
572	i 0.1 on1 of5.wav	1	1077
573	i 0.1 on1 of6.wav	1	737
574	i 0.1 on1 of7.wav	1	1015
575	i 0.2 on1 of1.wav	2	1484
576	i 0.2 on1 of2.wav	2	1369
577	i 0.2 on1 of3.wav	2	910
578	i 0.2 on1 of4.wav	2	1513
579	i 0.2 on1 of5.wav	2	604
580	i 0.2 on1 of6.wav	2	581
581	i 0.2 on1 of7.wav	2	725
582	i 0.04 on1 of1.wav	1	3713
583	i 0.04 on1 of2.wav	1	739
584	i 0.04 on1 of3.wav	1	806
585	i 0.04 on1 of4.wav	1	877
586	i 0.04 on1 of5.wav	1	651
587	i 0.04 on1 of6.wav	1	1087
588	i 0.04 on1 of7.wav	1	1194
589	i 0.06 on1 of1.wav	1	724
590	i 0.06 on1 of2.wav	2	997
591	i 0.06 on1 of3.wav	1	1539
592	i 0.06 on1 of4.wav	1	676
593	i 0.06 on1 of5.wav	1	1312
594	i 0.06 on1 of6.wav	1	968
595	i 0.06 on1 of7.wav	2	2139
596	i 0.08 on1 of1.wav	1	620
597	i 0.08 on1 of2.wav	1	540
598	i 0.08 on1 of3.wav	1	618
599	i 0.08 on1 of4.wav	1	842
600	i 0.08 on1 of5.wav	1	2597
601	i 0.08 on1 of6.wav	1	842
602	i 0.08 on1 of7.wav	1	2527
603	i 0.12 on1 of1.wav	1	540
604	i 0.12 on1 of2.wav	1	834
605	i 0.12 on1 of3.wav	1	693
606	i 0.12 on1 of4.wav	1	1616
607	i 0.12 on1 of5.wav	2	540
608	i 0.12 on1 of6.wav	1	631
609	i 0.12 on1 of7.wav	1	743
610	i 0.14 on1 of1.wav	1	557
611	i 0.14 on1 of2.wav	1	628
612	i 0.14 on1 of3.wav	1	2303
613	i 0.14 on1 of4.wav	1	723
614	i 0.14 on1 of5.wav	1	603
615	i 0.14 on1 of6.wav	1	440
616	i 0.14 on1 of7.wav	1	601
617	i 0.16 on1 of1.wav	1	853
618	i 0.16 on1 of2.wav	1	883
619	i 0.16 on1 of3.wav	1	876
620	i 0.16 on1 of4.wav	1	587
621	i 0.16 on1 of5.wav	2	2940
622	i 0.16 on1 of6.wav	1	369
623	i 0.16 on1 of7.wav	1	1092
624	i 0.18 on1 of1.wav	1	2066
625	i 0.18 on1 of2.wav	1	1010
626	i 0.18 on1 of3.wav	1	2473
627	i 0.18 on1 of4.wav	1	488
628	i 0.18 on1 of5.wav	1	1354
629	i 0.18 on1 of6.wav	1	567
630	i 0.18 on1 of7.wav	2	726
