# Supplementary material for: Effects of stimulus duration and vowel quality in cross-linguistic categorical perception of pitch directions
Source: PLoS One. 2017 Jul 3;12(7):e0180656. doi: 10.1371/journal.pone.0180656 (PMC5495489; doi:10.1371/journal.pone.0180656)
Supplement: S1 Table — (ZIP) [file pone.0180656.s001.zip › supporting information/Raw data/eprime_id_ENGLISH/sub13idrising.csv]

List2	stim1	Slide3.RESP	Slide3.RT
1	a 0.1 on1 of7r.wav	1	911
2	a 0.1 on2 of7.wav	1	935
3	a 0.1 on3 of7.wav	1	556
4	a 0.1 on4 of7.wav	1	926
5	a 0.1 on5 of7.wav	1	583
6	a 0.1 on6 of7.wav	1	1812
7	a 0.1 on7 of7.wav	1	807
8	a 0.2 on1 of7r.wav	2	1226
9	a 0.2 on2 of7.wav	2	1166
10	a 0.2 on3 of7.wav	2	2351
11	a 0.2 on4 of7.wav	2	1879
12	a 0.2 on5 of7.wav	2	476
13	a 0.2 on6 of7.wav	1	1170
14	a 0.2 on7 of7.wav	2	912
15	a 0.04 on1 of7r.wav	1	529
16	a 0.04 on2 of7.wav	1	474
17	a 0.04 on3 of7.wav	1	838
18	a 0.04 on4 of7.wav	1	527
19	a 0.04 on5 of7.wav	1	1942
20	a 0.04 on6 of7.wav	1	521
21	a 0.04 on7 of7.wav	1	713
22	a 0.06 on1 of7r.wav	1	737
23	a 0.06 on2 of7.wav	1	473
24	a 0.06 on3 of7.wav	1	519
25	a 0.06 on4 of7.wav	1	751
26	a 0.06 on5 of7.wav	1	1524
27	a 0.06 on6 of7.wav	1	439
28	a 0.06 on7 of7.wav	1	1321
29	a 0.08 on1 of7r.wav	1	600
30	a 0.08 on2 of7.wav	1	964
31	a 0.08 on3 of7.wav	1	1559
32	a 0.08 on4 of7.wav	1	606
33	a 0.08 on5 of7.wav	1	964
34	a 0.08 on6 of7.wav	1	527
35	a 0.08 on7 of7.wav	1	642
36	a 0.12 on1 of7r.wav	1	1130
37	a 0.12 on2 of7.wav	1	353
38	a 0.12 on3 of7.wav	1	827
39	a 0.12 on4 of7.wav	1	388
40	a 0.12 on5 of7.wav	1	8115
41	a 0.12 on6 of7.wav	2	10599
42	a 0.12 on7 of7.wav	1	1077
43	a 0.14 on1 of7r.wav	1	2068
44	a 0.14 on2 of7.wav	1	523
45	a 0.14 on3 of7.wav	1	8335
46	a 0.14 on4 of7.wav	1	769
47	a 0.14 on5 of7.wav	1	630
48	a 0.14 on6 of7.wav	1	618
49	a 0.14 on7 of7.wav	2	901
50	a 0.16 on1 of7r.wav	2	734
51	a 0.16 on2 of7.wav	1	2636
52	a 0.16 on3 of7.wav	1	3087
53	a 0.16 on4 of7.wav	2	810
54	a 0.16 on5 of7.wav	2	4729
55	a 0.16 on6 of7.wav	1	1115
56	a 0.16 on7 of7.wav	1	784
57	a 0.18 on1 of7r.wav	1	277
58	a 0.18 on2 of7.wav	2	636
59	a 0.18 on3 of7.wav	2	902
60	a 0.18 on4 of7.wav	2	905
61	a 0.18 on5 of7.wav	1	985
62	a 0.18 on6 of7.wav	2	658
63	a 0.18 on7 of7.wav	2	1028
64	i 0.1 on1 of7r.wav	1	925
65	i 0.1 on2 of7.wav	1	630
66	i 0.1 on3 of7.wav	2	2174
67	i 0.1 on4 of7.wav	1	995
68	i 0.1 on5 of7.wav	2	2749
69	i 0.1 on6 of7.wav	1	496
70	i 0.1 on7 of7.wav	1	484
71	i 0.2 on1 of7r.wav	2	651
72	i 0.2 on2 of7.wav	2	706
73	i 0.2 on3 of7.wav	1	4692
74	i 0.2 on4 of7.wav	2	1398
75	i 0.2 on5 of7.wav	2	577
76	i 0.2 on6 of7.wav	1	2060
77	i 0.2 on7 of7.wav	2	588
78	i 0.04 on1 of7r.wav	1	976
79	i 0.04 on2 of7.wav	1	502
80	i 0.04 on3 of7.wav	1	1059
81	i 0.04 on4 of7.wav	1	804
82	i 0.04 on5 of7.wav	1	577
83	i 0.04 on6 of7.wav	1	621
84	i 0.04 on7 of7.wav	1	583
85	i 0.06 on1 of7r.wav	1	428
86	i 0.06 on2 of7.wav	1	654
87	i 0.06 on3 of7.wav	1	561
88	i 0.06 on4 of7.wav	1	2477
89	i 0.06 on5 of7.wav	2	8652
90	i 0.06 on6 of7.wav	1	363
91	i 0.06 on7 of7.wav	1	21460
92	i 0.08 on1 of7r.wav	1	420
93	i 0.08 on2 of7.wav	1	1069
94	i 0.08 on3 of7.wav	1	456
95	i 0.08 on4 of7.wav	1	510
96	i 0.08 on5 of7.wav	1	2427
97	i 0.08 on6 of7.wav	1	1227
98	i 0.08 on7 of7.wav	1	313
99	i 0.12 on1 of7r.wav	1	594
100	i 0.12 on2 of7.wav	1	588
101	i 0.12 on3 of7.wav	1	698
102	i 0.12 on4 of7.wav	1	659
103	i 0.12 on5 of7.wav	1	1525
104	i 0.12 on6 of7.wav	1	752
105	i 0.12 on7 of7.wav	1	1013
106	i 0.14 on1 of7r.wav	1	687
107	i 0.14 on2 of7.wav	1	491
108	i 0.14 on3 of7.wav	1	410
109	i 0.14 on4 of7.wav	1	1565
110	i 0.14 on5 of7.wav	1	946
111	i 0.14 on6 of7.wav	1	559
112	i 0.14 on7 of7.wav	2	1390
113	i 0.16 on1 of7r.wav	2	553
114	i 0.16 on2 of7.wav	2	2337
115	i 0.16 on3 of7.wav	2	683
116	i 0.16 on4 of7.wav	1	900
117	i 0.16 on5 of7.wav	2	821
118	i 0.16 on6 of7.wav	1	7634
119	i 0.16 on7 of7.wav	1	1070
120	i 0.18 on1 of7r.wav	2	831
121	i 0.18 on2 of7.wav	2	587
122	i 0.18 on3 of7.wav	2	2186
123	i 0.18 on4 of7.wav	1	1639
124	i 0.18 on5 of7.wav	2	687
125	i 0.18 on6 of7.wav	1	20647
126	i 0.18 on7 of7.wav	2	608
127	a 0.1 on1 of7r.wav	1	650
128	a 0.1 on2 of7.wav	1	776
129	a 0.1 on3 of7.wav	1	498
130	a 0.1 on4 of7.wav	1	609
131	a 0.1 on5 of7.wav	1	1346
132	a 0.1 on6 of7.wav	1	558
133	a 0.1 on7 of7.wav	1	1122
134	a 0.2 on1 of7r.wav	2	2320
135	a 0.2 on2 of7.wav	2	781
136	a 0.2 on3 of7.wav	1	1167
137	a 0.2 on4 of7.wav	1	29416
138	a 0.2 on5 of7.wav	2	1598
139	a 0.2 on6 of7.wav	2	577
140	a 0.2 on7 of7.wav	2	496
141	a 0.04 on1 of7r.wav	1	536
142	a 0.04 on2 of7.wav	1	606
143	a 0.04 on3 of7.wav	1	591
144	a 0.04 on4 of7.wav	1	1083
145	a 0.04 on5 of7.wav	1	615
146	a 0.04 on6 of7.wav	1	504
147	a 0.04 on7 of7.wav	1	478
148	a 0.06 on1 of7r.wav	1	847
149	a 0.06 on2 of7.wav	1	549
150	a 0.06 on3 of7.wav	1	694
151	a 0.06 on4 of7.wav	1	847
152	a 0.06 on5 of7.wav	1	667
153	a 0.06 on6 of7.wav	1	645
154	a 0.06 on7 of7.wav	1	567
155	a 0.08 on1 of7r.wav	1	3512
156	a 0.08 on2 of7.wav	2	1412
157	a 0.08 on3 of7.wav	1	1621
158	a 0.08 on4 of7.wav	1	497
159	a 0.08 on5 of7.wav	1	2310
160	a 0.08 on6 of7.wav	1	643
161	a 0.08 on7 of7.wav	1	934
162	a 0.12 on1 of7r.wav	1	2205
163	a 0.12 on2 of7.wav	1	511
164	a 0.12 on3 of7.wav	1	559
165	a 0.12 on4 of7.wav	1	730
166	a 0.12 on5 of7.wav	2	373
167	a 0.12 on6 of7.wav	1	2411
168	a 0.12 on7 of7.wav	1	769
169	a 0.14 on1 of7r.wav	1	1927
170	a 0.14 on2 of7.wav	1	1353
171	a 0.14 on3 of7.wav	1	910
172	a 0.14 on4 of7.wav	1	923
173	a 0.14 on5 of7.wav	2	875
174	a 0.14 on6 of7.wav	1	961
175	a 0.14 on7 of7.wav	2	1599
176	a 0.16 on1 of7r.wav	1	3649
177	a 0.16 on2 of7.wav	1	2997
178	a 0.16 on3 of7.wav	1	1526
179	a 0.16 on4 of7.wav	1	839
180	a 0.16 on5 of7.wav	1	836
181	a 0.16 on6 of7.wav	2	494
182	a 0.16 on7 of7.wav	1	840
183	a 0.18 on1 of7r.wav	1	3256
184	a 0.18 on2 of7.wav	2	542
185	a 0.18 on3 of7.wav	1	1292
186	a 0.18 on4 of7.wav	2	317
187	a 0.18 on5 of7.wav	1	1044
188	a 0.18 on6 of7.wav	1	436
189	a 0.18 on7 of7.wav	2	734
190	i 0.1 on1 of7r.wav	1	637
191	i 0.1 on2 of7.wav	1	703
192	i 0.1 on3 of7.wav	1	1114
193	i 0.1 on4 of7.wav	1	795
194	i 0.1 on5 of7.wav	1	413
195	i 0.1 on6 of7.wav	1	741
196	i 0.1 on7 of7.wav	1	736
197	i 0.2 on1 of7r.wav	2	609
198	i 0.2 on2 of7.wav	2	1166
199	i 0.2 on3 of7.wav	2	803
200	i 0.2 on4 of7.wav	2	794
201	i 0.2 on5 of7.wav	2	3034
202	i 0.2 on6 of7.wav	2	713
203	i 0.2 on7 of7.wav	2	1267
204	i 0.04 on1 of7r.wav	1	8002
205	i 0.04 on2 of7.wav	1	547
206	i 0.04 on3 of7.wav	1	391
207	i 0.04 on4 of7.wav	1	805
208	i 0.04 on5 of7.wav	1	628
209	i 0.04 on6 of7.wav	1	701
210	i 0.04 on7 of7.wav	1	382
211	i 0.06 on1 of7r.wav	1	299
212	i 0.06 on2 of7.wav	1	5123
213	i 0.06 on3 of7.wav	1	474
214	i 0.06 on4 of7.wav	1	423
215	i 0.06 on5 of7.wav	1	690
216	i 0.06 on6 of7.wav	1	877
217	i 0.06 on7 of7.wav	1	620
218	i 0.08 on1 of7r.wav	1	582
219	i 0.08 on2 of7.wav	1	2740
220	i 0.08 on3 of7.wav	1	420
221	i 0.08 on4 of7.wav	1	1582
222	i 0.08 on5 of7.wav	1	732
223	i 0.08 on6 of7.wav	1	649
224	i 0.08 on7 of7.wav	1	476
225	i 0.12 on1 of7r.wav	2	1785
226	i 0.12 on2 of7.wav	1	638
227	i 0.12 on3 of7.wav	1	784
228	i 0.12 on4 of7.wav	1	703
229	i 0.12 on5 of7.wav	1	2357
230	i 0.12 on6 of7.wav	1	576
231	i 0.12 on7 of7.wav	1	1009
232	i 0.14 on1 of7r.wav	2	2346
233	i 0.14 on2 of7.wav	1	31668
234	i 0.14 on3 of7.wav	1	936
235	i 0.14 on4 of7.wav	1	518
236	i 0.14 on5 of7.wav	1	641
237	i 0.14 on6 of7.wav	1	607
238	i 0.14 on7 of7.wav	1	789
239	i 0.16 on1 of7r.wav	2	783
240	i 0.16 on2 of7.wav	1	487
241	i 0.16 on3 of7.wav	1	997
242	i 0.16 on4 of7.wav	2	734
243	i 0.16 on5 of7.wav	2	1412
244	i 0.16 on6 of7.wav	1	1200
245	i 0.16 on7 of7.wav	1	1374
246	i 0.18 on1 of7r.wav	1	1496
247	i 0.18 on2 of7.wav	1	594
248	i 0.18 on3 of7.wav	2	532
249	i 0.18 on4 of7.wav	2	1462
250	i 0.18 on5 of7.wav	1	576
251	i 0.18 on6 of7.wav	2	736
252	i 0.18 on7 of7.wav	1	784
253	a 0.1 on1 of7r.wav	1	547
254	a 0.1 on2 of7.wav	1	489
255	a 0.1 on3 of7.wav	1	624
256	a 0.1 on4 of7.wav	1	527
257	a 0.1 on5 of7.wav	1	1209
258	a 0.1 on6 of7.wav	1	558
259	a 0.1 on7 of7.wav	1	356
260	a 0.2 on1 of7r.wav	2	512
261	a 0.2 on2 of7.wav	2	598
262	a 0.2 on3 of7.wav	2	720
263	a 0.2 on4 of7.wav	2	1684
264	a 0.2 on5 of7.wav	2	1252
265	a 0.2 on6 of7.wav	2	706
266	a 0.2 on7 of7.wav	2	835
267	a 0.04 on1 of7r.wav	1	3726
268	a 0.04 on2 of7.wav	1	7384
269	a 0.04 on3 of7.wav	1	503
270	a 0.04 on4 of7.wav	1	561
271	a 0.04 on5 of7.wav	1	539
272	a 0.04 on6 of7.wav	1	1035
273	a 0.04 on7 of7.wav	1	698
274	a 0.06 on1 of7r.wav	1	384
275	a 0.06 on2 of7.wav	1	887
276	a 0.06 on3 of7.wav	1	474
277	a 0.06 on4 of7.wav	1	659
278	a 0.06 on5 of7.wav	1	347
279	a 0.06 on6 of7.wav	1	532
280	a 0.06 on7 of7.wav	1	678
281	a 0.08 on1 of7r.wav	1	971
282	a 0.08 on2 of7.wav	1	324
283	a 0.08 on3 of7.wav	1	863
284	a 0.08 on4 of7.wav	1	406
285	a 0.08 on5 of7.wav	1	856
286	a 0.08 on6 of7.wav	1	597
287	a 0.08 on7 of7.wav	1	576
288	a 0.12 on1 of7r.wav	2	586
289	a 0.12 on2 of7.wav	1	696
290	a 0.12 on3 of7.wav	1	611
291	a 0.12 on4 of7.wav	1	657
292	a 0.12 on5 of7.wav	2	598
293	a 0.12 on6 of7.wav	1	726
294	a 0.12 on7 of7.wav	1	642
295	a 0.14 on1 of7r.wav	2	403
296	a 0.14 on2 of7.wav	1	741
297	a 0.14 on3 of7.wav	1	995
298	a 0.14 on4 of7.wav	1	3723
299	a 0.14 on5 of7.wav	1	589
300	a 0.14 on6 of7.wav	1	2703
301	a 0.14 on7 of7.wav	1	817
302	a 0.16 on1 of7r.wav	1	1504
303	a 0.16 on2 of7.wav	1	691
304	a 0.16 on3 of7.wav	1	1363
305	a 0.16 on4 of7.wav	1	498
306	a 0.16 on5 of7.wav	2	505
307	a 0.16 on6 of7.wav	1	535
308	a 0.16 on7 of7.wav	2	1327
309	a 0.18 on1 of7r.wav	2	1179
310	a 0.18 on2 of7.wav	1	1445
311	a 0.18 on3 of7.wav	1	1824
312	a 0.18 on4 of7.wav	1	906
313	a 0.18 on5 of7.wav	1	315
314	a 0.18 on6 of7.wav	2	1607
315	a 0.18 on7 of7.wav	2	554
316	i 0.1 on1 of7r.wav	1	483
317	i 0.1 on2 of7.wav	1	514
318	i 0.1 on3 of7.wav	1	1318
319	i 0.1 on4 of7.wav	1	952
320	i 0.1 on5 of7.wav	1	503
321	i 0.1 on6 of7.wav	1	583
322	i 0.1 on7 of7.wav	1	738
323	i 0.2 on1 of7r.wav	1	946
324	i 0.2 on2 of7.wav	2	1031
325	i 0.2 on3 of7.wav	1	3519
326	i 0.2 on4 of7.wav	2	736
327	i 0.2 on5 of7.wav	2	657
328	i 0.2 on6 of7.wav	1	736
329	i 0.2 on7 of7.wav	2	470
330	i 0.04 on1 of7r.wav	1	449
331	i 0.04 on2 of7.wav	1	560
332	i 0.04 on3 of7.wav	1	479
333	i 0.04 on4 of7.wav	1	1475
334	i 0.04 on5 of7.wav	1	572
335	i 0.04 on6 of7.wav	1	604
336	i 0.04 on7 of7.wav	1	316
337	i 0.06 on1 of7r.wav	1	489
338	i 0.06 on2 of7.wav	1	10645
339	i 0.06 on3 of7.wav	1	506
340	i 0.06 on4 of7.wav	1	655
341	i 0.06 on5 of7.wav	1	482
342	i 0.06 on6 of7.wav	1	600
343	i 0.06 on7 of7.wav	1	414
344	i 0.08 on1 of7r.wav	1	324
345	i 0.08 on2 of7.wav	1	718
346	i 0.08 on3 of7.wav	1	1137
347	i 0.08 on4 of7.wav	1	504
348	i 0.08 on5 of7.wav	1	703
349	i 0.08 on6 of7.wav	1	540
350	i 0.08 on7 of7.wav	1	407
351	i 0.12 on1 of7r.wav	1	381
352	i 0.12 on2 of7.wav	1	1138
353	i 0.12 on3 of7.wav	1	677
354	i 0.12 on4 of7.wav	1	506
355	i 0.12 on5 of7.wav	1	3776
356	i 0.12 on6 of7.wav	1	2737
357	i 0.12 on7 of7.wav	1	2493
358	i 0.14 on1 of7r.wav	1	612
359	i 0.14 on2 of7.wav	1	590
360	i 0.14 on3 of7.wav	1	1032
361	i 0.14 on4 of7.wav	1	1192
362	i 0.14 on5 of7.wav	1	686
363	i 0.14 on6 of7.wav	1	1754
364	i 0.14 on7 of7.wav	1	551
365	i 0.16 on1 of7r.wav	2	1126
366	i 0.16 on2 of7.wav	1	860
367	i 0.16 on3 of7.wav	1	713
368	i 0.16 on4 of7.wav	2	563
369	i 0.16 on5 of7.wav	1	1244
370	i 0.16 on6 of7.wav	1	903
371	i 0.16 on7 of7.wav	1	276
372	i 0.18 on1 of7r.wav	2	820
373	i 0.18 on2 of7.wav	2	4908
374	i 0.18 on3 of7.wav	2	1422
375	i 0.18 on4 of7.wav	1	1780
376	i 0.18 on5 of7.wav	1	406
377	i 0.18 on6 of7.wav	2	664
378	i 0.18 on7 of7.wav	1	852
379	a 0.1 on1 of7r.wav	1	521
380	a 0.1 on2 of7.wav	1	627
381	a 0.1 on3 of7.wav	1	401
382	a 0.1 on4 of7.wav	1	696
383	a 0.1 on5 of7.wav	1	2819
384	a 0.1 on6 of7.wav	1	562
385	a 0.1 on7 of7.wav	1	603
386	a 0.2 on1 of7r.wav	1	1698
387	a 0.2 on2 of7.wav	2	761
388	a 0.2 on3 of7.wav	2	729
389	a 0.2 on4 of7.wav	2	1170
390	a 0.2 on5 of7.wav	2	879
391	a 0.2 on6 of7.wav	2	2879
392	a 0.2 on7 of7.wav	1	791
393	a 0.04 on1 of7r.wav	1	1346
394	a 0.04 on2 of7.wav	1	429
395	a 0.04 on3 of7.wav	1	1063
396	a 0.04 on4 of7.wav	1	1696
397	a 0.04 on5 of7.wav	1	3184
398	a 0.04 on6 of7.wav	1	546
399	a 0.04 on7 of7.wav	1	488
400	a 0.06 on1 of7r.wav	1	776
401	a 0.06 on2 of7.wav	1	1067
402	a 0.06 on3 of7.wav	1	570
403	a 0.06 on4 of7.wav	1	607
404	a 0.06 on5 of7.wav	1	1025
405	a 0.06 on6 of7.wav	1	1117
406	a 0.06 on7 of7.wav	1	431
407	a 0.08 on1 of7r.wav	1	489
408	a 0.08 on2 of7.wav	1	221
409	a 0.08 on3 of7.wav	1	467
410	a 0.08 on4 of7.wav	1	649
411	a 0.08 on5 of7.wav	1	569
412	a 0.08 on6 of7.wav	2	525
413	a 0.08 on7 of7.wav	1	334
414	a 0.12 on1 of7r.wav	1	739
415	a 0.12 on2 of7.wav	1	344
416	a 0.12 on3 of7.wav	1	722
417	a 0.12 on4 of7.wav	2	13039
418	a 0.12 on5 of7.wav	1	733
419	a 0.12 on6 of7.wav	1	612
420	a 0.12 on7 of7.wav	1	856
421	a 0.14 on1 of7r.wav	1	2977
422	a 0.14 on2 of7.wav	1	885
423	a 0.14 on3 of7.wav	1	17210
424	a 0.14 on4 of7.wav	1	184
425	a 0.14 on5 of7.wav	1	568
426	a 0.14 on6 of7.wav	1	681
427	a 0.14 on7 of7.wav	1	4374
428	a 0.16 on1 of7r.wav	2	244
429	a 0.16 on2 of7.wav	1	375
430	a 0.16 on3 of7.wav	1	721
431	a 0.16 on4 of7.wav	1	825
432	a 0.16 on5 of7.wav	2	816
433	a 0.16 on6 of7.wav	1	819
434	a 0.16 on7 of7.wav	2	843
435	a 0.18 on1 of7r.wav	1	520
436	a 0.18 on2 of7.wav	1	412
437	a 0.18 on3 of7.wav	1	753
438	a 0.18 on4 of7.wav	1	741
439	a 0.18 on5 of7.wav	2	1728
440	a 0.18 on6 of7.wav	1	728
441	a 0.18 on7 of7.wav	2	1144
442	i 0.1 on1 of7r.wav	1	641
443	i 0.1 on2 of7.wav	1	431
444	i 0.1 on3 of7.wav	1	710
445	i 0.1 on4 of7.wav	1	489
446	i 0.1 on5 of7.wav	1	1843
447	i 0.1 on6 of7.wav	1	975
448	i 0.1 on7 of7.wav	1	415
449	i 0.2 on1 of7r.wav	2	863
450	i 0.2 on2 of7.wav	2	1015
451	i 0.2 on3 of7.wav	2	1555
452	i 0.2 on4 of7.wav	1	710
453	i 0.2 on5 of7.wav	2	1595
454	i 0.2 on6 of7.wav	1	1180
455	i 0.2 on7 of7.wav	2	2250
456	i 0.04 on1 of7r.wav	1	483
457	i 0.04 on2 of7.wav	1	1295
458	i 0.04 on3 of7.wav	1	434
459	i 0.04 on4 of7.wav	1	629
460	i 0.04 on5 of7.wav	1	558
461	i 0.04 on6 of7.wav	2	433
462	i 0.04 on7 of7.wav	1	1047
463	i 0.06 on1 of7r.wav	1	589
464	i 0.06 on2 of7.wav	1	646
465	i 0.06 on3 of7.wav	1	867
466	i 0.06 on4 of7.wav	1	442
467	i 0.06 on5 of7.wav	1	487
468	i 0.06 on6 of7.wav	1	446
469	i 0.06 on7 of7.wav	1	1327
470	i 0.08 on1 of7r.wav	1	3416
471	i 0.08 on2 of7.wav	1	2196
472	i 0.08 on3 of7.wav	1	5259
473	i 0.08 on4 of7.wav	1	697
474	i 0.08 on5 of7.wav	1	1375
475	i 0.08 on6 of7.wav	1	439
476	i 0.08 on7 of7.wav	1	2325
477	i 0.12 on1 of7r.wav	1	664
478	i 0.12 on2 of7.wav	1	1627
479	i 0.12 on3 of7.wav	1	606
480	i 0.12 on4 of7.wav	1	9504
481	i 0.12 on5 of7.wav	1	886
482	i 0.12 on6 of7.wav	1	793
483	i 0.12 on7 of7.wav	1	514
484	i 0.14 on1 of7r.wav	1	842
485	i 0.14 on2 of7.wav	1	2298
486	i 0.14 on3 of7.wav	1	4090
487	i 0.14 on4 of7.wav	1	1338
488	i 0.14 on5 of7.wav	1	4806
489	i 0.14 on6 of7.wav	1	1968
490	i 0.14 on7 of7.wav	1	1176
491	i 0.16 on1 of7r.wav	1	12591
492	i 0.16 on2 of7.wav	1	5223
493	i 0.16 on3 of7.wav	1	275
494	i 0.16 on4 of7.wav	1	463
495	i 0.16 on5 of7.wav	1	447
496	i 0.16 on6 of7.wav	1	2373
497	i 0.16 on7 of7.wav	2	939
498	i 0.18 on1 of7r.wav	1	3080
499	i 0.18 on2 of7.wav	1	915
500	i 0.18 on3 of7.wav	2	765
501	i 0.18 on4 of7.wav	1	1124
502	i 0.18 on5 of7.wav	1	6045
503	i 0.18 on6 of7.wav	1	1156
504	i 0.18 on7 of7.wav	1	488
505	a 0.1 on1 of7r.wav	1	497
506	a 0.1 on2 of7.wav	1	1156
507	a 0.1 on3 of7.wav	1	735
508	a 0.1 on4 of7.wav	1	1401
509	a 0.1 on5 of7.wav	1	710
510	a 0.1 on6 of7.wav	1	2513
511	a 0.1 on7 of7.wav	1	847
512	a 0.2 on1 of7r.wav	2	715
513	a 0.2 on2 of7.wav	2	697
514	a 0.2 on3 of7.wav	2	475
515	a 0.2 on4 of7.wav	2	1306
516	a 0.2 on5 of7.wav	2	760
517	a 0.2 on6 of7.wav	2	942
518	a 0.2 on7 of7.wav	2	939
519	a 0.04 on1 of7r.wav	1	1361
520	a 0.04 on2 of7.wav	1	1713
521	a 0.04 on3 of7.wav	1	451
522	a 0.04 on4 of7.wav	1	527
523	a 0.04 on5 of7.wav	2	14993
524	a 0.04 on6 of7.wav	1	730
525	a 0.04 on7 of7.wav	1	625
526	a 0.06 on1 of7r.wav	1	812
527	a 0.06 on2 of7.wav	1	1973
528	a 0.06 on3 of7.wav	1	742
529	a 0.06 on4 of7.wav	1	758
530	a 0.06 on5 of7.wav	1	354
531	a 0.06 on6 of7.wav	1	605
532	a 0.06 on7 of7.wav	1	473
533	a 0.08 on1 of7r.wav	1	2290
534	a 0.08 on2 of7.wav	1	436
535	a 0.08 on3 of7.wav	1	2928
536	a 0.08 on4 of7.wav	1	5960
537	a 0.08 on5 of7.wav	1	640
538	a 0.08 on6 of7.wav	1	1128
539	a 0.08 on7 of7.wav	1	854
540	a 0.12 on1 of7r.wav	1	700
541	a 0.12 on2 of7.wav	1	588
542	a 0.12 on3 of7.wav	1	622
543	a 0.12 on4 of7.wav	1	538
544	a 0.12 on5 of7.wav	1	3596
545	a 0.12 on6 of7.wav	1	5195
546	a 0.12 on7 of7.wav	1	1159
547	a 0.14 on1 of7r.wav	2	538
548	a 0.14 on2 of7.wav	1	622
549	a 0.14 on3 of7.wav	1	1143
550	a 0.14 on4 of7.wav	1	772
551	a 0.14 on5 of7.wav	1	709
552	a 0.14 on6 of7.wav	1	2557
553	a 0.14 on7 of7.wav	1	381
554	a 0.16 on1 of7r.wav	2	770
555	a 0.16 on2 of7.wav	1	15697
556	a 0.16 on3 of7.wav	1	812
557	a 0.16 on4 of7.wav	2	1029
558	a 0.16 on5 of7.wav	1	2018
559	a 0.16 on6 of7.wav	1	3716
560	a 0.16 on7 of7.wav	1	1059
561	a 0.18 on1 of7r.wav	2	3322
562	a 0.18 on2 of7.wav	2	515
563	a 0.18 on3 of7.wav	2	619
564	a 0.18 on4 of7.wav	2	538
565	a 0.18 on5 of7.wav	1	1508
566	a 0.18 on6 of7.wav	2	976
567	a 0.18 on7 of7.wav	2	429
568	i 0.1 on1 of7r.wav	1	1509
569	i 0.1 on2 of7.wav	1	578
570	i 0.1 on3 of7.wav	1	704
571	i 0.1 on4 of7.wav	1	538
572	i 0.1 on5 of7.wav	1	675
573	i 0.1 on6 of7.wav	1	1143
574	i 0.1 on7 of7.wav	1	962
575	i 0.2 on1 of7r.wav	2	920
576	i 0.2 on2 of7.wav	2	781
577	i 0.2 on3 of7.wav	2	729
578	i 0.2 on4 of7.wav	2	1196
579	i 0.2 on5 of7.wav	1	2104
580	i 0.2 on6 of7.wav	2	882
581	i 0.2 on7 of7.wav	2	826
582	i 0.04 on1 of7r.wav	1	817
583	i 0.04 on2 of7.wav	1	331
584	i 0.04 on3 of7.wav	1	1271
585	i 0.04 on4 of7.wav	1	272
586	i 0.04 on5 of7.wav	2	1843
587	i 0.04 on6 of7.wav	1	643
588	i 0.04 on7 of7.wav	1	800
589	i 0.06 on1 of7r.wav	1	631
590	i 0.06 on2 of7.wav	1	444
591	i 0.06 on3 of7.wav	1	636
592	i 0.06 on4 of7.wav	1	569
593	i 0.06 on5 of7.wav	1	497
594	i 0.06 on6 of7.wav	1	642
595	i 0.06 on7 of7.wav	1	488
596	i 0.08 on1 of7r.wav	1	755
597	i 0.08 on2 of7.wav	1	545
598	i 0.08 on3 of7.wav	1	512
599	i 0.08 on4 of7.wav	1	1053
600	i 0.08 on5 of7.wav	1	3874
601	i 0.08 on6 of7.wav	1	486
602	i 0.08 on7 of7.wav	1	635
603	i 0.12 on1 of7r.wav	1	908
604	i 0.12 on2 of7.wav	2	1554
605	i 0.12 on3 of7.wav	1	810
606	i 0.12 on4 of7.wav	1	664
607	i 0.12 on5 of7.wav	1	1213
608	i 0.12 on6 of7.wav	1	385
609	i 0.12 on7 of7.wav	1	274
610	i 0.14 on1 of7r.wav	1	3394
611	i 0.14 on2 of7.wav	1	498
612	i 0.14 on3 of7.wav	2	1055
613	i 0.14 on4 of7.wav	1	5234
614	i 0.14 on5 of7.wav	1	669
615	i 0.14 on6 of7.wav	1	1313
616	i 0.14 on7 of7.wav	2	1217
617	i 0.16 on1 of7r.wav	1	1134
618	i 0.16 on2 of7.wav	2	785
619	i 0.16 on3 of7.wav	2	271
620	i 0.16 on4 of7.wav	1	10293
621	i 0.16 on5 of7.wav	1	1301
622	i 0.16 on6 of7.wav	1	211
623	i 0.16 on7 of7.wav	2	952
624	i 0.18 on1 of7r.wav	1	1536
625	i 0.18 on2 of7.wav	1	611
626	i 0.18 on3 of7.wav	2	615
627	i 0.18 on4 of7.wav	2	721
628	i 0.18 on5 of7.wav	2	989
629	i 0.18 on6 of7.wav	2	490
630	i 0.18 on7 of7.wav	1	2711
