# Supplementary material for: Effects of stimulus duration and vowel quality in cross-linguistic categorical perception of pitch directions
Source: PLoS One. 2017 Jul 3;12(7):e0180656. doi: 10.1371/journal.pone.0180656 (PMC5495489; doi:10.1371/journal.pone.0180656)
Supplement: S1 Table — (ZIP) [file pone.0180656.s001.zip › supporting information/Raw data/eprime_id_ENGLISH/sub14idfalling.csv]

List2	stim1	Slide3.RESP	Slide3.RT
1	a 0.1 on1 of1.wav	1	739
2	a 0.1 on1 of2.wav	1	540
3	a 0.1 on1 of3.wav	1	582
4	a 0.1 on1 of4.wav	1	891
5	a 0.1 on1 of5.wav	1	910
6	a 0.1 on1 of6.wav	1	1519
7	a 0.1 on1 of7.wav	1	817
8	a 0.2 on1 of1.wav	1	779
9	a 0.2 on1 of2.wav	1	895
10	a 0.2 on1 of3.wav	2	1056
11	a 0.2 on1 of4.wav	2	1647
12	a 0.2 on1 of5.wav	2	1733
13	a 0.2 on1 of6.wav	2	695
14	a 0.2 on1 of7.wav	2	749
15	a 0.04 on1 of1.wav	1	707
16	a 0.04 on1 of2.wav	1	743
17	a 0.04 on1 of3.wav	1	732
18	a 0.04 on1 of4.wav	1	796
19	a 0.04 on1 of5.wav	1	502
20	a 0.04 on1 of6.wav	1	970
21	a 0.04 on1 of7.wav	1	353
22	a 0.06 on1 of1.wav	1	918
23	a 0.06 on1 of2.wav	1	1667
24	a 0.06 on1 of3.wav	1	717
25	a 0.06 on1 of4.wav	1	564
26	a 0.06 on1 of5.wav	1	944
27	a 0.06 on1 of6.wav	1	736
28	a 0.06 on1 of7.wav	1	675
29	a 0.08 on1 of1.wav	1	585
30	a 0.08 on1 of2.wav	1	713
31	a 0.08 on1 of3.wav	1	902
32	a 0.08 on1 of4.wav	2	1586
33	a 0.08 on1 of5.wav	1	2950
34	a 0.08 on1 of6.wav	1	597
35	a 0.08 on1 of7.wav	1	515
36	a 0.12 on1 of1.wav	1	599
37	a 0.12 on1 of2.wav	1	639
38	a 0.12 on1 of3.wav	1	651
39	a 0.12 on1 of4.wav	2	1311
40	a 0.12 on1 of5.wav	2	925
41	a 0.12 on1 of6.wav	1	1372
42	a 0.12 on1 of7.wav	1	915
43	a 0.14 on1 of1.wav	1	958
44	a 0.14 on1 of2.wav	1	567
45	a 0.14 on1 of3.wav	2	2928
46	a 0.14 on1 of4.wav	2	888
47	a 0.14 on1 of5.wav	2	1319
48	a 0.14 on1 of6.wav	2	1726
49	a 0.14 on1 of7.wav	1	740
50	a 0.16 on1 of1.wav	1	1204
51	a 0.16 on1 of2.wav	1	762
52	a 0.16 on1 of3.wav	1	892
53	a 0.16 on1 of4.wav	2	803
54	a 0.16 on1 of5.wav	2	942
55	a 0.16 on1 of6.wav	2	723
56	a 0.16 on1 of7.wav	2	2880
57	a 0.18 on1 of1.wav	1	784
58	a 0.18 on1 of2.wav	2	1061
59	a 0.18 on1 of3.wav	2	808
60	a 0.18 on1 of4.wav	1	835
61	a 0.18 on1 of5.wav	2	915
62	a 0.18 on1 of6.wav	2	977
63	a 0.18 on1 of7.wav	2	789
64	i 0.1 on1 of1.wav	2	3055
65	i 0.1 on1 of2.wav	1	880
66	i 0.1 on1 of3.wav	1	855
67	i 0.1 on1 of4.wav	2	1804
68	i 0.1 on1 of5.wav	2	1669
69	i 0.1 on1 of6.wav	2	846
70	i 0.1 on1 of7.wav	2	1422
71	i 0.2 on1 of1.wav	1	668
72	i 0.2 on1 of2.wav	1	2626
73	i 0.2 on1 of3.wav	2	848
74	i 0.2 on1 of4.wav	2	837
75	i 0.2 on1 of5.wav	2	1517
76	i 0.2 on1 of6.wav	2	709
77	i 0.2 on1 of7.wav	2	551
78	i 0.04 on1 of1.wav	1	576
79	i 0.04 on1 of2.wav	1	481
80	i 0.04 on1 of3.wav	1	528
81	i 0.04 on1 of4.wav	1	1001
82	i 0.04 on1 of5.wav	2	439
83	i 0.04 on1 of6.wav	1	1167
84	i 0.04 on1 of7.wav	1	517
85	i 0.06 on1 of1.wav	1	579
86	i 0.06 on1 of2.wav	1	726
87	i 0.06 on1 of3.wav	1	695
88	i 0.06 on1 of4.wav	1	673
89	i 0.06 on1 of5.wav	1	629
90	i 0.06 on1 of6.wav	1	827
91	i 0.06 on1 of7.wav	1	711
92	i 0.08 on1 of1.wav	1	732
93	i 0.08 on1 of2.wav	1	1440
94	i 0.08 on1 of3.wav	1	636
95	i 0.08 on1 of4.wav	1	852
96	i 0.08 on1 of5.wav	1	734
97	i 0.08 on1 of6.wav	1	862
98	i 0.08 on1 of7.wav	2	904
99	i 0.12 on1 of1.wav	1	768
100	i 0.12 on1 of2.wav	2	541
101	i 0.12 on1 of3.wav	2	870
102	i 0.12 on1 of4.wav	1	1070
103	i 0.12 on1 of5.wav	2	882
104	i 0.12 on1 of6.wav	2	878
105	i 0.12 on1 of7.wav	2	798
106	i 0.14 on1 of1.wav	1	708
107	i 0.14 on1 of2.wav	1	664
108	i 0.14 on1 of3.wav	2	816
109	i 0.14 on1 of4.wav	2	2154
110	i 0.14 on1 of5.wav	2	597
111	i 0.14 on1 of6.wav	2	698
112	i 0.14 on1 of7.wav	2	1957
113	i 0.16 on1 of1.wav	1	1088
114	i 0.16 on1 of2.wav	1	3484
115	i 0.16 on1 of3.wav	2	1833
116	i 0.16 on1 of4.wav	2	707
117	i 0.16 on1 of5.wav	2	2906
118	i 0.16 on1 of6.wav	2	809
119	i 0.16 on1 of7.wav	2	1141
120	i 0.18 on1 of1.wav	1	965
121	i 0.18 on1 of2.wav	1	877
122	i 0.18 on1 of3.wav	1	1000
123	i 0.18 on1 of4.wav	2	524
124	i 0.18 on1 of5.wav	2	711
125	i 0.18 on1 of6.wav	2	606
126	i 0.18 on1 of7.wav	2	685
127	a 0.1 on1 of1.wav	1	737
128	a 0.1 on1 of2.wav	1	619
129	a 0.1 on1 of3.wav	1	1099
130	a 0.1 on1 of4.wav	1	1436
131	a 0.1 on1 of5.wav	1	687
132	a 0.1 on1 of6.wav	1	615
133	a 0.1 on1 of7.wav	1	930
134	a 0.2 on1 of1.wav	1	3458
135	a 0.2 on1 of2.wav	2	1785
136	a 0.2 on1 of3.wav	2	1051
137	a 0.2 on1 of4.wav	2	877
138	a 0.2 on1 of5.wav	2	836
139	a 0.2 on1 of6.wav	2	545
140	a 0.2 on1 of7.wav	2	646
141	a 0.04 on1 of1.wav	1	832
142	a 0.04 on1 of2.wav	1	494
143	a 0.04 on1 of3.wav	1	1090
144	a 0.04 on1 of4.wav	1	819
145	a 0.04 on1 of5.wav	1	1120
146	a 0.04 on1 of6.wav	1	1056
147	a 0.04 on1 of7.wav	1	781
148	a 0.06 on1 of1.wav	1	669
149	a 0.06 on1 of2.wav	1	742
150	a 0.06 on1 of3.wav	1	716
151	a 0.06 on1 of4.wav	1	1084
152	a 0.06 on1 of5.wav	1	3918
153	a 0.06 on1 of6.wav	1	1345
154	a 0.06 on1 of7.wav	1	2174
155	a 0.08 on1 of1.wav	1	1234
156	a 0.08 on1 of2.wav	1	1488
157	a 0.08 on1 of3.wav	1	663
158	a 0.08 on1 of4.wav	1	737
159	a 0.08 on1 of5.wav	1	858
160	a 0.08 on1 of6.wav	1	657
161	a 0.08 on1 of7.wav	1	694
162	a 0.12 on1 of1.wav	1	773
163	a 0.12 on1 of2.wav	1	1058
164	a 0.12 on1 of3.wav	1	2301
165	a 0.12 on1 of4.wav	2	3086
166	a 0.12 on1 of5.wav	1	695
167	a 0.12 on1 of6.wav	1	1380
168	a 0.12 on1 of7.wav	2	1227
169	a 0.14 on1 of1.wav	1	788
170	a 0.14 on1 of2.wav	1	623
171	a 0.14 on1 of3.wav	2	1187
172	a 0.14 on1 of4.wav	1	865
173	a 0.14 on1 of5.wav	2	1216
174	a 0.14 on1 of6.wav	2	885
175	a 0.14 on1 of7.wav	2	1818
176	a 0.16 on1 of1.wav	1	781
177	a 0.16 on1 of2.wav	1	1684
178	a 0.16 on1 of3.wav	1	1172
179	a 0.16 on1 of4.wav	2	825
180	a 0.16 on1 of5.wav	2	1047
181	a 0.16 on1 of6.wav	1	988
182	a 0.16 on1 of7.wav	2	1234
183	a 0.18 on1 of1.wav	1	880
184	a 0.18 on1 of2.wav	2	2384
185	a 0.18 on1 of3.wav	2	1934
186	a 0.18 on1 of4.wav	2	830
187	a 0.18 on1 of5.wav	1	626
188	a 0.18 on1 of6.wav	2	878
189	a 0.18 on1 of7.wav	2	772
190	i 0.1 on1 of1.wav	1	1537
191	i 0.1 on1 of2.wav	1	1225
192	i 0.1 on1 of3.wav	1	1500
193	i 0.1 on1 of4.wav	2	1702
194	i 0.1 on1 of5.wav	1	730
195	i 0.1 on1 of6.wav	1	1188
196	i 0.1 on1 of7.wav	2	1120
197	i 0.2 on1 of1.wav	1	930
198	i 0.2 on1 of2.wav	1	945
199	i 0.2 on1 of3.wav	2	755
200	i 0.2 on1 of4.wav	2	604
201	i 0.2 on1 of5.wav	2	557
202	i 0.2 on1 of6.wav	2	851
203	i 0.2 on1 of7.wav	2	1031
204	i 0.04 on1 of1.wav	1	997
205	i 0.04 on1 of2.wav	1	1209
206	i 0.04 on1 of3.wav	1	636
207	i 0.04 on1 of4.wav	1	639
208	i 0.04 on1 of5.wav	1	587
209	i 0.04 on1 of6.wav	1	794
210	i 0.04 on1 of7.wav	1	863
211	i 0.06 on1 of1.wav	1	651
212	i 0.06 on1 of2.wav	1	1808
213	i 0.06 on1 of3.wav	1	653
214	i 0.06 on1 of4.wav	1	565
215	i 0.06 on1 of5.wav	1	710
216	i 0.06 on1 of6.wav	1	749
217	i 0.06 on1 of7.wav	1	1169
218	i 0.08 on1 of1.wav	1	752
219	i 0.08 on1 of2.wav	1	895
220	i 0.08 on1 of3.wav	1	1536
221	i 0.08 on1 of4.wav	2	3612
222	i 0.08 on1 of5.wav	1	692
223	i 0.08 on1 of6.wav	1	992
224	i 0.08 on1 of7.wav	1	519
225	i 0.12 on1 of1.wav	2	1079
226	i 0.12 on1 of2.wav	1	580
227	i 0.12 on1 of3.wav	1	1554
228	i 0.12 on1 of4.wav	2	2386
229	i 0.12 on1 of5.wav	1	952
230	i 0.12 on1 of6.wav	2	1525
231	i 0.12 on1 of7.wav	2	923
232	i 0.14 on1 of1.wav	1	692
233	i 0.14 on1 of2.wav	1	756
234	i 0.14 on1 of3.wav	2	1040
235	i 0.14 on1 of4.wav	2	2059
236	i 0.14 on1 of5.wav	2	856
237	i 0.14 on1 of6.wav	2	2836
238	i 0.14 on1 of7.wav	2	1047
239	i 0.16 on1 of1.wav	1	751
240	i 0.16 on1 of2.wav	2	2884
241	i 0.16 on1 of3.wav	2	2603
242	i 0.16 on1 of4.wav	2	825
243	i 0.16 on1 of5.wav	2	1097
244	i 0.16 on1 of6.wav	2	1063
245	i 0.16 on1 of7.wav	2	5145
246	i 0.18 on1 of1.wav	1	968
247	i 0.18 on1 of2.wav	2	1011
248	i 0.18 on1 of3.wav	2	803
249	i 0.18 on1 of4.wav	2	654
250	i 0.18 on1 of5.wav	2	877
251	i 0.18 on1 of6.wav	2	764
252	i 0.18 on1 of7.wav	2	711
253	a 0.1 on1 of1.wav	1	1227
254	a 0.1 on1 of2.wav	1	869
255	a 0.1 on1 of3.wav	1	786
256	a 0.1 on1 of4.wav	1	883
257	a 0.1 on1 of5.wav	1	522
258	a 0.1 on1 of6.wav	2	1226
259	a 0.1 on1 of7.wav	1	800
260	a 0.2 on1 of1.wav	1	803
261	a 0.2 on1 of2.wav	2	1591
262	a 0.2 on1 of3.wav	2	1285
263	a 0.2 on1 of4.wav	2	632
264	a 0.2 on1 of5.wav	2	852
265	a 0.2 on1 of6.wav	2	769
266	a 0.2 on1 of7.wav	2	734
267	a 0.04 on1 of1.wav	1	3314
268	a 0.04 on1 of2.wav	1	854
269	a 0.04 on1 of3.wav	1	591
270	a 0.04 on1 of4.wav	1	776
271	a 0.04 on1 of5.wav	1	465
272	a 0.04 on1 of6.wav	1	700
273	a 0.04 on1 of7.wav	1	552
274	a 0.06 on1 of1.wav	1	715
275	a 0.06 on1 of2.wav	1	861
276	a 0.06 on1 of3.wav	1	464
277	a 0.06 on1 of4.wav	1	679
278	a 0.06 on1 of5.wav	1	752
279	a 0.06 on1 of6.wav	1	666
280	a 0.06 on1 of7.wav	1	484
281	a 0.08 on1 of1.wav	1	652
282	a 0.08 on1 of2.wav	1	1125
283	a 0.08 on1 of3.wav	1	953
284	a 0.08 on1 of4.wav	1	983
285	a 0.08 on1 of5.wav	1	684
286	a 0.08 on1 of6.wav	1	555
287	a 0.08 on1 of7.wav	1	1222
288	a 0.12 on1 of1.wav	1	645
289	a 0.12 on1 of2.wav	1	565
290	a 0.12 on1 of3.wav	1	511
291	a 0.12 on1 of4.wav	1	1184
292	a 0.12 on1 of5.wav	1	829
293	a 0.12 on1 of6.wav	2	1189
294	a 0.12 on1 of7.wav	1	1167
295	a 0.14 on1 of1.wav	1	1569
296	a 0.14 on1 of2.wav	1	620
297	a 0.14 on1 of3.wav	2	5113
298	a 0.14 on1 of4.wav	2	1259
299	a 0.14 on1 of5.wav	2	1291
300	a 0.14 on1 of6.wav	2	1307
301	a 0.14 on1 of7.wav	1	958
302	a 0.16 on1 of1.wav	1	940
303	a 0.16 on1 of2.wav	1	1053
304	a 0.16 on1 of3.wav	2	2524
305	a 0.16 on1 of4.wav	2	1420
306	a 0.16 on1 of5.wav	2	657
307	a 0.16 on1 of6.wav	2	906
308	a 0.16 on1 of7.wav	2	1448
309	a 0.18 on1 of1.wav	1	899
310	a 0.18 on1 of2.wav	2	1329
311	a 0.18 on1 of3.wav	2	837
312	a 0.18 on1 of4.wav	1	3920
313	a 0.18 on1 of5.wav	2	1123
314	a 0.18 on1 of6.wav	2	796
315	a 0.18 on1 of7.wav	2	846
316	i 0.1 on1 of1.wav	1	2696
317	i 0.1 on1 of2.wav	1	2523
318	i 0.1 on1 of3.wav	2	1691
319	i 0.1 on1 of4.wav	1	1320
320	i 0.1 on1 of5.wav	2	1514
321	i 0.1 on1 of6.wav	2	1418
322	i 0.1 on1 of7.wav	2	1326
323	i 0.2 on1 of1.wav	1	759
324	i 0.2 on1 of2.wav	2	1158
325	i 0.2 on1 of3.wav	2	3801
326	i 0.2 on1 of4.wav	2	799
327	i 0.2 on1 of5.wav	2	2456
328	i 0.2 on1 of6.wav	2	608
329	i 0.2 on1 of7.wav	2	614
330	i 0.04 on1 of1.wav	1	740
331	i 0.04 on1 of2.wav	1	679
332	i 0.04 on1 of3.wav	1	507
333	i 0.04 on1 of4.wav	1	656
334	i 0.04 on1 of5.wav	1	592
335	i 0.04 on1 of6.wav	1	1585
336	i 0.04 on1 of7.wav	1	472
337	i 0.06 on1 of1.wav	1	1204
338	i 0.06 on1 of2.wav	1	1148
339	i 0.06 on1 of3.wav	1	597
340	i 0.06 on1 of4.wav	1	518
341	i 0.06 on1 of5.wav	1	774
342	i 0.06 on1 of6.wav	1	657
343	i 0.06 on1 of7.wav	1	1038
344	i 0.08 on1 of1.wav	1	695
345	i 0.08 on1 of2.wav	1	1135
346	i 0.08 on1 of3.wav	1	770
347	i 0.08 on1 of4.wav	1	595
348	i 0.08 on1 of5.wav	1	686
349	i 0.08 on1 of6.wav	1	707
350	i 0.08 on1 of7.wav	1	621
351	i 0.12 on1 of1.wav	1	704
352	i 0.12 on1 of2.wav	2	1263
353	i 0.12 on1 of3.wav	2	2754
354	i 0.12 on1 of4.wav	2	1414
355	i 0.12 on1 of5.wav	2	1970
356	i 0.12 on1 of6.wav	2	2079
357	i 0.12 on1 of7.wav	2	1689
358	i 0.14 on1 of1.wav	1	1050
359	i 0.14 on1 of2.wav	1	2169
360	i 0.14 on1 of3.wav	1	1291
361	i 0.14 on1 of4.wav	2	759
362	i 0.14 on1 of5.wav	2	1393
363	i 0.14 on1 of6.wav	2	940
364	i 0.14 on1 of7.wav	2	1760
365	i 0.16 on1 of1.wav	1	669
366	i 0.16 on1 of2.wav	1	3527
367	i 0.16 on1 of3.wav	2	754
368	i 0.16 on1 of4.wav	2	1236
369	i 0.16 on1 of5.wav	2	772
370	i 0.16 on1 of6.wav	2	692
371	i 0.16 on1 of7.wav	2	997
372	i 0.18 on1 of1.wav	1	650
373	i 0.18 on1 of2.wav	1	1009
374	i 0.18 on1 of3.wav	2	1361
375	i 0.18 on1 of4.wav	2	853
376	i 0.18 on1 of5.wav	2	650
377	i 0.18 on1 of6.wav	2	856
378	i 0.18 on1 of7.wav	2	726
379	a 0.1 on1 of1.wav	1	603
380	a 0.1 on1 of2.wav	1	846
381	a 0.1 on1 of3.wav	1	1624
382	a 0.1 on1 of4.wav	1	851
383	a 0.1 on1 of5.wav	1	1385
384	a 0.1 on1 of6.wav	1	644
385	a 0.1 on1 of7.wav	1	714
386	a 0.2 on1 of1.wav	1	945
387	a 0.2 on1 of2.wav	1	890
388	a 0.2 on1 of3.wav	2	742
389	a 0.2 on1 of4.wav	2	628
390	a 0.2 on1 of5.wav	2	1951
391	a 0.2 on1 of6.wav	2	751
392	a 0.2 on1 of7.wav	2	816
393	a 0.04 on1 of1.wav	1	788
394	a 0.04 on1 of2.wav	1	628
395	a 0.04 on1 of3.wav	1	542
396	a 0.04 on1 of4.wav	1	521
397	a 0.04 on1 of5.wav	1	1493
398	a 0.04 on1 of6.wav	1	744
399	a 0.04 on1 of7.wav	1	587
400	a 0.06 on1 of1.wav	1	614
401	a 0.06 on1 of2.wav	1	602
402	a 0.06 on1 of3.wav	1	658
403	a 0.06 on1 of4.wav	1	916
404	a 0.06 on1 of5.wav	1	741
405	a 0.06 on1 of6.wav	1	589
406	a 0.06 on1 of7.wav	1	603
407	a 0.08 on1 of1.wav	1	617
408	a 0.08 on1 of2.wav	1	487
409	a 0.08 on1 of3.wav	1	1034
410	a 0.08 on1 of4.wav	1	744
411	a 0.08 on1 of5.wav	1	688
412	a 0.08 on1 of6.wav	1	992
413	a 0.08 on1 of7.wav	1	728
414	a 0.12 on1 of1.wav	1	1213
415	a 0.12 on1 of2.wav	1	937
416	a 0.12 on1 of3.wav	1	796
417	a 0.12 on1 of4.wav	1	745
418	a 0.12 on1 of5.wav	1	1787
419	a 0.12 on1 of6.wav	2	1393
420	a 0.12 on1 of7.wav	1	718
421	a 0.14 on1 of1.wav	1	723
422	a 0.14 on1 of2.wav	1	749
423	a 0.14 on1 of3.wav	1	586
424	a 0.14 on1 of4.wav	1	810
425	a 0.14 on1 of5.wav	2	728
426	a 0.14 on1 of6.wav	2	1939
427	a 0.14 on1 of7.wav	1	1466
428	a 0.16 on1 of1.wav	1	790
429	a 0.16 on1 of2.wav	1	766
430	a 0.16 on1 of3.wav	1	820
431	a 0.16 on1 of4.wav	1	1360
432	a 0.16 on1 of5.wav	2	919
433	a 0.16 on1 of6.wav	2	1617
434	a 0.16 on1 of7.wav	2	865
435	a 0.18 on1 of1.wav	1	593
436	a 0.18 on1 of2.wav	2	999
437	a 0.18 on1 of3.wav	2	1328
438	a 0.18 on1 of4.wav	2	1742
439	a 0.18 on1 of5.wav	2	785
440	a 0.18 on1 of6.wav	2	786
441	a 0.18 on1 of7.wav	2	694
442	i 0.1 on1 of1.wav	1	4302
443	i 0.1 on1 of2.wav	2	6054
444	i 0.1 on1 of3.wav	1	973
445	i 0.1 on1 of4.wav	1	1688
446	i 0.1 on1 of5.wav	2	2150
447	i 0.1 on1 of6.wav	2	1062
448	i 0.1 on1 of7.wav	2	964
449	i 0.2 on1 of1.wav	1	740
450	i 0.2 on1 of2.wav	2	1324
451	i 0.2 on1 of3.wav	2	686
452	i 0.2 on1 of4.wav	2	610
453	i 0.2 on1 of5.wav	2	1106
454	i 0.2 on1 of6.wav	2	596
455	i 0.2 on1 of7.wav	2	690
456	i 0.04 on1 of1.wav	1	702
457	i 0.04 on1 of2.wav	1	940
458	i 0.04 on1 of3.wav	1	665
459	i 0.04 on1 of4.wav	1	529
460	i 0.04 on1 of5.wav	1	653
461	i 0.04 on1 of6.wav	1	1464
462	i 0.04 on1 of7.wav	1	870
463	i 0.06 on1 of1.wav	1	657
464	i 0.06 on1 of2.wav	1	1247
465	i 0.06 on1 of3.wav	1	555
466	i 0.06 on1 of4.wav	1	489
467	i 0.06 on1 of5.wav	1	775
468	i 0.06 on1 of6.wav	1	768
469	i 0.06 on1 of7.wav	1	598
470	i 0.08 on1 of1.wav	1	783
471	i 0.08 on1 of2.wav	1	904
472	i 0.08 on1 of3.wav	1	1455
473	i 0.08 on1 of4.wav	1	1216
474	i 0.08 on1 of5.wav	1	737
475	i 0.08 on1 of6.wav	1	1083
476	i 0.08 on1 of7.wav	1	998
477	i 0.12 on1 of1.wav	1	1678
478	i 0.12 on1 of2.wav	2	3095
479	i 0.12 on1 of3.wav	1	2186
480	i 0.12 on1 of4.wav	1	827
481	i 0.12 on1 of5.wav	2	812
482	i 0.12 on1 of6.wav	2	876
483	i 0.12 on1 of7.wav	2	577
484	i 0.14 on1 of1.wav	1	828
485	i 0.14 on1 of2.wav	1	1347
486	i 0.14 on1 of3.wav	2	1270
487	i 0.14 on1 of4.wav	2	1303
488	i 0.14 on1 of5.wav	2	1110
489	i 0.14 on1 of6.wav	2	775
490	i 0.14 on1 of7.wav	2	1585
491	i 0.16 on1 of1.wav	1	700
492	i 0.16 on1 of2.wav	1	2777
493	i 0.16 on1 of3.wav	2	1101
494	i 0.16 on1 of4.wav	1	1437
495	i 0.16 on1 of5.wav	2	1619
496	i 0.16 on1 of6.wav	2	979
497	i 0.16 on1 of7.wav	2	701
498	i 0.18 on1 of1.wav	1	689
499	i 0.18 on1 of2.wav	2	1118
500	i 0.18 on1 of3.wav	2	746
501	i 0.18 on1 of4.wav	2	685
502	i 0.18 on1 of5.wav	2	862
503	i 0.18 on1 of6.wav	2	2578
504	i 0.18 on1 of7.wav	2	698
505	a 0.1 on1 of1.wav	1	829
506	a 0.1 on1 of2.wav	1	711
507	a 0.1 on1 of3.wav	1	772
508	a 0.1 on1 of4.wav	1	1959
509	a 0.1 on1 of5.wav	2	1033
510	a 0.1 on1 of6.wav	1	583
511	a 0.1 on1 of7.wav	1	619
512	a 0.2 on1 of1.wav	1	716
513	a 0.2 on1 of2.wav	1	1030
514	a 0.2 on1 of3.wav	2	965
515	a 0.2 on1 of4.wav	2	1283
516	a 0.2 on1 of5.wav	2	670
517	a 0.2 on1 of6.wav	2	967
518	a 0.2 on1 of7.wav	2	999
519	a 0.04 on1 of1.wav	1	1222
520	a 0.04 on1 of2.wav	1	1134
521	a 0.04 on1 of3.wav	1	595
522	a 0.04 on1 of4.wav	1	469
523	a 0.04 on1 of5.wav	1	625
524	a 0.04 on1 of6.wav	1	737
525	a 0.04 on1 of7.wav	1	1029
526	a 0.06 on1 of1.wav	1	871
527	a 0.06 on1 of2.wav	1	706
528	a 0.06 on1 of3.wav	1	546
529	a 0.06 on1 of4.wav	1	486
530	a 0.06 on1 of5.wav	1	652
531	a 0.06 on1 of6.wav	1	567
532	a 0.06 on1 of7.wav	1	841
533	a 0.08 on1 of1.wav	1	670
534	a 0.08 on1 of2.wav	1	781
535	a 0.08 on1 of3.wav	1	562
536	a 0.08 on1 of4.wav	1	672
537	a 0.08 on1 of5.wav	1	675
538	a 0.08 on1 of6.wav	1	1838
539	a 0.08 on1 of7.wav	1	547
540	a 0.12 on1 of1.wav	1	641
541	a 0.12 on1 of2.wav	1	1116
542	a 0.12 on1 of3.wav	2	923
543	a 0.12 on1 of4.wav	1	710
544	a 0.12 on1 of5.wav	2	1240
545	a 0.12 on1 of6.wav	1	1997
546	a 0.12 on1 of7.wav	2	1073
547	a 0.14 on1 of1.wav	1	917
548	a 0.14 on1 of2.wav	1	765
549	a 0.14 on1 of3.wav	1	897
550	a 0.14 on1 of4.wav	2	1002
551	a 0.14 on1 of5.wav	1	1114
552	a 0.14 on1 of6.wav	2	742
553	a 0.14 on1 of7.wav	2	875
554	a 0.16 on1 of1.wav	1	804
555	a 0.16 on1 of2.wav	1	2846
556	a 0.16 on1 of3.wav	2	2104
557	a 0.16 on1 of4.wav	2	754
558	a 0.16 on1 of5.wav	1	1198
559	a 0.16 on1 of6.wav	2	1310
560	a 0.16 on1 of7.wav	2	756
561	a 0.18 on1 of1.wav	1	589
562	a 0.18 on1 of2.wav	2	747
563	a 0.18 on1 of3.wav	2	625
564	a 0.18 on1 of4.wav	2	778
565	a 0.18 on1 of5.wav	2	1008
566	a 0.18 on1 of6.wav	2	759
567	a 0.18 on1 of7.wav	2	778
568	i 0.1 on1 of1.wav	2	2533
569	i 0.1 on1 of2.wav	1	1111
570	i 0.1 on1 of3.wav	2	2232
571	i 0.1 on1 of4.wav	1	886
572	i 0.1 on1 of5.wav	2	1318
573	i 0.1 on1 of6.wav	2	4134
574	i 0.1 on1 of7.wav	2	951
575	i 0.2 on1 of1.wav	1	769
576	i 0.2 on1 of2.wav	1	830
577	i 0.2 on1 of3.wav	2	1136
578	i 0.2 on1 of4.wav	2	800
579	i 0.2 on1 of5.wav	2	756
580	i 0.2 on1 of6.wav	2	692
581	i 0.2 on1 of7.wav	2	510
582	i 0.04 on1 of1.wav	2	3812
583	i 0.04 on1 of2.wav	1	682
584	i 0.04 on1 of3.wav	1	1054
585	i 0.04 on1 of4.wav	1	700
586	i 0.04 on1 of5.wav	1	738
587	i 0.04 on1 of6.wav	1	840
588	i 0.04 on1 of7.wav	1	502
589	i 0.06 on1 of1.wav	1	672
590	i 0.06 on1 of2.wav	1	568
591	i 0.06 on1 of3.wav	1	912
592	i 0.06 on1 of4.wav	1	1451
593	i 0.06 on1 of5.wav	1	759
594	i 0.06 on1 of6.wav	1	455
595	i 0.06 on1 of7.wav	1	1106
596	i 0.08 on1 of1.wav	1	491
597	i 0.08 on1 of2.wav	1	597
598	i 0.08 on1 of3.wav	1	511
599	i 0.08 on1 of4.wav	1	705
600	i 0.08 on1 of5.wav	1	1527
601	i 0.08 on1 of6.wav	1	2018
602	i 0.08 on1 of7.wav	1	850
603	i 0.12 on1 of1.wav	1	1859
604	i 0.12 on1 of2.wav	2	3698
605	i 0.12 on1 of3.wav	2	1502
606	i 0.12 on1 of4.wav	2	1286
607	i 0.12 on1 of5.wav	2	1192
608	i 0.12 on1 of6.wav	2	711
609	i 0.12 on1 of7.wav	2	533
610	i 0.14 on1 of1.wav	1	704
611	i 0.14 on1 of2.wav	1	1141
612	i 0.14 on1 of3.wav	2	1853
613	i 0.14 on1 of4.wav	2	565
614	i 0.14 on1 of5.wav	2	759
615	i 0.14 on1 of6.wav	2	856
616	i 0.14 on1 of7.wav	2	824
617	i 0.16 on1 of1.wav	1	768
618	i 0.16 on1 of2.wav	1	716
619	i 0.16 on1 of3.wav	2	744
620	i 0.16 on1 of4.wav	2	656
621	i 0.16 on1 of5.wav	2	602
622	i 0.16 on1 of6.wav	2	961
623	i 0.16 on1 of7.wav	2	851
624	i 0.18 on1 of1.wav	1	629
625	i 0.18 on1 of2.wav	2	3774
626	i 0.18 on1 of3.wav	1	863
627	i 0.18 on1 of4.wav	1	3874
628	i 0.18 on1 of5.wav	2	634
629	i 0.18 on1 of6.wav	2	705
630	i 0.18 on1 of7.wav	2	754
