# Supplementary material for: Effects of stimulus duration and vowel quality in cross-linguistic categorical perception of pitch directions
Source: PLoS One. 2017 Jul 3;12(7):e0180656. doi: 10.1371/journal.pone.0180656 (PMC5495489; doi:10.1371/journal.pone.0180656)
Supplement: S1 Table — (ZIP) [file pone.0180656.s001.zip › supporting information/Raw data/eprime_id_ENGLISH/sub14idrising.csv]

List2	stim1	Slide3.RESP	Slide3.RT
1	a 0.1 on1 of7r.wav	1	1020
2	a 0.1 on2 of7.wav	1	6398
3	a 0.1 on3 of7.wav	1	1142
4	a 0.1 on4 of7.wav	2	5898
5	a 0.1 on5 of7.wav	1	1478
6	a 0.1 on6 of7.wav	1	758
7	a 0.1 on7 of7.wav	1	1655
8	a 0.2 on1 of7r.wav	2	915
9	a 0.2 on2 of7.wav	2	979
10	a 0.2 on3 of7.wav	2	2974
11	a 0.2 on4 of7.wav	2	2107
12	a 0.2 on5 of7.wav	2	632
13	a 0.2 on6 of7.wav	1	1190
14	a 0.2 on7 of7.wav	1	662
15	a 0.04 on1 of7r.wav	1	758
16	a 0.04 on2 of7.wav	1	692
17	a 0.04 on3 of7.wav	1	1693
18	a 0.04 on4 of7.wav	1	803
19	a 0.04 on5 of7.wav	1	620
20	a 0.04 on6 of7.wav	1	2065
21	a 0.04 on7 of7.wav	1	1250
22	a 0.06 on1 of7r.wav	1	1278
23	a 0.06 on2 of7.wav	1	692
24	a 0.06 on3 of7.wav	1	607
25	a 0.06 on4 of7.wav	1	648
26	a 0.06 on5 of7.wav	1	810
27	a 0.06 on6 of7.wav	1	1129
28	a 0.06 on7 of7.wav	1	524
29	a 0.08 on1 of7r.wav	1	1279
30	a 0.08 on2 of7.wav	1	597
31	a 0.08 on3 of7.wav	1	753
32	a 0.08 on4 of7.wav	1	770
33	a 0.08 on5 of7.wav	1	641
34	a 0.08 on6 of7.wav	1	922
35	a 0.08 on7 of7.wav	1	574
36	a 0.12 on1 of7r.wav	1	1090
37	a 0.12 on2 of7.wav	1	797
38	a 0.12 on3 of7.wav	2	1814
39	a 0.12 on4 of7.wav	1	1470
40	a 0.12 on5 of7.wav	1	2035
41	a 0.12 on6 of7.wav	1	1230
42	a 0.12 on7 of7.wav	1	1482
43	a 0.14 on1 of7r.wav	2	1371
44	a 0.14 on2 of7.wav	2	894
45	a 0.14 on3 of7.wav	1	1196
46	a 0.14 on4 of7.wav	1	746
47	a 0.14 on5 of7.wav	1	816
48	a 0.14 on6 of7.wav	1	633
49	a 0.14 on7 of7.wav	1	683
50	a 0.16 on1 of7r.wav	1	4973
51	a 0.16 on2 of7.wav	2	657
52	a 0.16 on3 of7.wav	2	2008
53	a 0.16 on4 of7.wav	1	1880
54	a 0.16 on5 of7.wav	1	961
55	a 0.16 on6 of7.wav	1	1065
56	a 0.16 on7 of7.wav	1	1494
57	a 0.18 on1 of7r.wav	2	815
58	a 0.18 on2 of7.wav	2	625
59	a 0.18 on3 of7.wav	1	1073
60	a 0.18 on4 of7.wav	2	1608
61	a 0.18 on5 of7.wav	1	1138
62	a 0.18 on6 of7.wav	1	882
63	a 0.18 on7 of7.wav	2	6692
64	i 0.1 on1 of7r.wav	1	1651
65	i 0.1 on2 of7.wav	1	2721
66	i 0.1 on3 of7.wav	1	968
67	i 0.1 on4 of7.wav	2	1029
68	i 0.1 on5 of7.wav	1	1850
69	i 0.1 on6 of7.wav	2	1499
70	i 0.1 on7 of7.wav	1	1166
71	i 0.2 on1 of7r.wav	2	823
72	i 0.2 on2 of7.wav	2	819
73	i 0.2 on3 of7.wav	2	734
74	i 0.2 on4 of7.wav	2	798
75	i 0.2 on5 of7.wav	2	2750
76	i 0.2 on6 of7.wav	1	875
77	i 0.2 on7 of7.wav	1	1019
78	i 0.04 on1 of7r.wav	1	644
79	i 0.04 on2 of7.wav	1	1364
80	i 0.04 on3 of7.wav	1	1560
81	i 0.04 on4 of7.wav	1	869
82	i 0.04 on5 of7.wav	1	996
83	i 0.04 on6 of7.wav	1	964
84	i 0.04 on7 of7.wav	1	2409
85	i 0.06 on1 of7r.wav	1	716
86	i 0.06 on2 of7.wav	1	927
87	i 0.06 on3 of7.wav	2	1520
88	i 0.06 on4 of7.wav	1	961
89	i 0.06 on5 of7.wav	1	1112
90	i 0.06 on6 of7.wav	1	1316
91	i 0.06 on7 of7.wav	1	1024
92	i 0.08 on1 of7r.wav	1	1993
93	i 0.08 on2 of7.wav	1	1269
94	i 0.08 on3 of7.wav	1	981
95	i 0.08 on4 of7.wav	1	1593
96	i 0.08 on5 of7.wav	1	840
97	i 0.08 on6 of7.wav	1	1228
98	i 0.08 on7 of7.wav	1	1315
99	i 0.12 on1 of7r.wav	2	895
100	i 0.12 on2 of7.wav	2	1232
101	i 0.12 on3 of7.wav	1	2390
102	i 0.12 on4 of7.wav	2	1186
103	i 0.12 on5 of7.wav	1	845
104	i 0.12 on6 of7.wav	1	1270
105	i 0.12 on7 of7.wav	1	1115
106	i 0.14 on1 of7r.wav	2	687
107	i 0.14 on2 of7.wav	2	738
108	i 0.14 on3 of7.wav	1	1168
109	i 0.14 on4 of7.wav	2	741
110	i 0.14 on5 of7.wav	1	1248
111	i 0.14 on6 of7.wav	1	1259
112	i 0.14 on7 of7.wav	1	1516
113	i 0.16 on1 of7r.wav	2	631
114	i 0.16 on2 of7.wav	2	943
115	i 0.16 on3 of7.wav	1	2080
116	i 0.16 on4 of7.wav	2	916
117	i 0.16 on5 of7.wav	2	1044
118	i 0.16 on6 of7.wav	1	940
119	i 0.16 on7 of7.wav	1	1476
120	i 0.18 on1 of7r.wav	2	1613
121	i 0.18 on2 of7.wav	2	933
122	i 0.18 on3 of7.wav	2	782
123	i 0.18 on4 of7.wav	2	2745
124	i 0.18 on5 of7.wav	1	808
125	i 0.18 on6 of7.wav	1	2895
126	i 0.18 on7 of7.wav	1	1032
127	a 0.1 on1 of7r.wav	1	1583
128	a 0.1 on2 of7.wav	2	1056
129	a 0.1 on3 of7.wav	2	1079
130	a 0.1 on4 of7.wav	1	1400
131	a 0.1 on5 of7.wav	1	846
132	a 0.1 on6 of7.wav	1	961
133	a 0.1 on7 of7.wav	1	4610
134	a 0.2 on1 of7r.wav	2	782
135	a 0.2 on2 of7.wav	2	2089
136	a 0.2 on3 of7.wav	2	1143
137	a 0.2 on4 of7.wav	1	3100
138	a 0.2 on5 of7.wav	1	1654
139	a 0.2 on6 of7.wav	1	3059
140	a 0.2 on7 of7.wav	1	957
141	a 0.04 on1 of7r.wav	1	1181
142	a 0.04 on2 of7.wav	1	676
143	a 0.04 on3 of7.wav	1	1683
144	a 0.04 on4 of7.wav	1	708
145	a 0.04 on5 of7.wav	1	784
146	a 0.04 on6 of7.wav	1	588
147	a 0.04 on7 of7.wav	1	848
148	a 0.06 on1 of7r.wav	1	653
149	a 0.06 on2 of7.wav	1	860
150	a 0.06 on3 of7.wav	1	662
151	a 0.06 on4 of7.wav	1	826
152	a 0.06 on5 of7.wav	1	619
153	a 0.06 on6 of7.wav	1	620
154	a 0.06 on7 of7.wav	1	2847
155	a 0.08 on1 of7r.wav	1	1400
156	a 0.08 on2 of7.wav	1	601
157	a 0.08 on3 of7.wav	1	1664
158	a 0.08 on4 of7.wav	1	1223
159	a 0.08 on5 of7.wav	1	790
160	a 0.08 on6 of7.wav	1	707
161	a 0.08 on7 of7.wav	1	771
162	a 0.12 on1 of7r.wav	2	1170
163	a 0.12 on2 of7.wav	1	1266
164	a 0.12 on3 of7.wav	2	1075
165	a 0.12 on4 of7.wav	1	986
166	a 0.12 on5 of7.wav	1	810
167	a 0.12 on6 of7.wav	1	1090
168	a 0.12 on7 of7.wav	1	893
169	a 0.14 on1 of7r.wav	1	987
170	a 0.14 on2 of7.wav	1	931
171	a 0.14 on3 of7.wav	2	1051
172	a 0.14 on4 of7.wav	2	1427
173	a 0.14 on5 of7.wav	1	1190
174	a 0.14 on6 of7.wav	1	1773
175	a 0.14 on7 of7.wav	1	1142
176	a 0.16 on1 of7r.wav	2	3394
177	a 0.16 on2 of7.wav	2	804
178	a 0.16 on3 of7.wav	2	1548
179	a 0.16 on4 of7.wav	1	816
180	a 0.16 on5 of7.wav	1	1046
181	a 0.16 on6 of7.wav	1	924
182	a 0.16 on7 of7.wav	1	963
183	a 0.18 on1 of7r.wav	2	1205
184	a 0.18 on2 of7.wav	2	1930
185	a 0.18 on3 of7.wav	2	850
186	a 0.18 on4 of7.wav	2	2255
187	a 0.18 on5 of7.wav	1	1019
188	a 0.18 on6 of7.wav	1	1398
189	a 0.18 on7 of7.wav	1	1182
190	i 0.1 on1 of7r.wav	2	936
191	i 0.1 on2 of7.wav	2	937
192	i 0.1 on3 of7.wav	1	1780
193	i 0.1 on4 of7.wav	2	4144
194	i 0.1 on5 of7.wav	1	797
195	i 0.1 on6 of7.wav	1	1582
196	i 0.1 on7 of7.wav	2	1459
197	i 0.2 on1 of7r.wav	2	967
198	i 0.2 on2 of7.wav	2	1659
199	i 0.2 on3 of7.wav	2	683
200	i 0.2 on4 of7.wav	2	805
201	i 0.2 on5 of7.wav	2	787
202	i 0.2 on6 of7.wav	1	1316
203	i 0.2 on7 of7.wav	1	1091
204	i 0.04 on1 of7r.wav	1	833
205	i 0.04 on2 of7.wav	1	639
206	i 0.04 on3 of7.wav	1	879
207	i 0.04 on4 of7.wav	1	775
208	i 0.04 on5 of7.wav	1	946
209	i 0.04 on6 of7.wav	1	1787
210	i 0.04 on7 of7.wav	1	1222
211	i 0.06 on1 of7r.wav	1	3815
212	i 0.06 on2 of7.wav	1	836
213	i 0.06 on3 of7.wav	1	807
214	i 0.06 on4 of7.wav	1	771
215	i 0.06 on5 of7.wav	1	863
216	i 0.06 on6 of7.wav	1	650
217	i 0.06 on7 of7.wav	1	793
218	i 0.08 on1 of7r.wav	1	570
219	i 0.08 on2 of7.wav	1	3070
220	i 0.08 on3 of7.wav	1	828
221	i 0.08 on4 of7.wav	1	601
222	i 0.08 on5 of7.wav	1	1106
223	i 0.08 on6 of7.wav	1	2797
224	i 0.08 on7 of7.wav	1	2105
225	i 0.12 on1 of7r.wav	2	1181
226	i 0.12 on2 of7.wav	2	1414
227	i 0.12 on3 of7.wav	1	879
228	i 0.12 on4 of7.wav	2	1866
229	i 0.12 on5 of7.wav	1	1050
230	i 0.12 on6 of7.wav	2	4398
231	i 0.12 on7 of7.wav	1	6127
232	i 0.14 on1 of7r.wav	2	1831
233	i 0.14 on2 of7.wav	2	940
234	i 0.14 on3 of7.wav	1	2047
235	i 0.14 on4 of7.wav	2	853
236	i 0.14 on5 of7.wav	1	1651
237	i 0.14 on6 of7.wav	1	686
238	i 0.14 on7 of7.wav	1	1755
239	i 0.16 on1 of7r.wav	1	1245
240	i 0.16 on2 of7.wav	2	1175
241	i 0.16 on3 of7.wav	2	1163
242	i 0.16 on4 of7.wav	2	679
243	i 0.16 on5 of7.wav	1	2066
244	i 0.16 on6 of7.wav	1	1074
245	i 0.16 on7 of7.wav	1	809
246	i 0.18 on1 of7r.wav	2	1302
247	i 0.18 on2 of7.wav	2	660
248	i 0.18 on3 of7.wav	2	794
249	i 0.18 on4 of7.wav	2	861
250	i 0.18 on5 of7.wav	2	957
251	i 0.18 on6 of7.wav	1	934
252	i 0.18 on7 of7.wav	1	1967
253	a 0.1 on1 of7r.wav	1	1092
254	a 0.1 on2 of7.wav	1	2114
255	a 0.1 on3 of7.wav	1	699
256	a 0.1 on4 of7.wav	1	2890
257	a 0.1 on5 of7.wav	1	778
258	a 0.1 on6 of7.wav	1	1009
259	a 0.1 on7 of7.wav	1	1942
260	a 0.2 on1 of7r.wav	2	1185
261	a 0.2 on2 of7.wav	2	962
262	a 0.2 on3 of7.wav	1	810
263	a 0.2 on4 of7.wav	2	3699
264	a 0.2 on5 of7.wav	1	987
265	a 0.2 on6 of7.wav	1	828
266	a 0.2 on7 of7.wav	1	946
267	a 0.04 on1 of7r.wav	1	588
268	a 0.04 on2 of7.wav	1	1130
269	a 0.04 on3 of7.wav	1	712
270	a 0.04 on4 of7.wav	2	685
271	a 0.04 on5 of7.wav	1	1309
272	a 0.04 on6 of7.wav	1	857
273	a 0.04 on7 of7.wav	1	657
274	a 0.06 on1 of7r.wav	1	968
275	a 0.06 on2 of7.wav	1	713
276	a 0.06 on3 of7.wav	1	763
277	a 0.06 on4 of7.wav	1	1086
278	a 0.06 on5 of7.wav	1	776
279	a 0.06 on6 of7.wav	1	2166
280	a 0.06 on7 of7.wav	1	697
281	a 0.08 on1 of7r.wav	1	775
282	a 0.08 on2 of7.wav	1	741
283	a 0.08 on3 of7.wav	1	839
284	a 0.08 on4 of7.wav	1	667
285	a 0.08 on5 of7.wav	1	762
286	a 0.08 on6 of7.wav	1	1108
287	a 0.08 on7 of7.wav	1	853
288	a 0.12 on1 of7r.wav	1	671
289	a 0.12 on2 of7.wav	1	1053
290	a 0.12 on3 of7.wav	1	1407
291	a 0.12 on4 of7.wav	1	1216
292	a 0.12 on5 of7.wav	1	783
293	a 0.12 on6 of7.wav	1	991
294	a 0.12 on7 of7.wav	1	1067
295	a 0.14 on1 of7r.wav	2	1163
296	a 0.14 on2 of7.wav	2	2081
297	a 0.14 on3 of7.wav	2	1837
298	a 0.14 on4 of7.wav	1	1145
299	a 0.14 on5 of7.wav	1	768
300	a 0.14 on6 of7.wav	1	990
301	a 0.14 on7 of7.wav	1	824
302	a 0.16 on1 of7r.wav	2	3908
303	a 0.16 on2 of7.wav	2	802
304	a 0.16 on3 of7.wav	2	1574
305	a 0.16 on4 of7.wav	2	1497
306	a 0.16 on5 of7.wav	1	3831
307	a 0.16 on6 of7.wav	2	966
308	a 0.16 on7 of7.wav	1	1103
309	a 0.18 on1 of7r.wav	2	1001
310	a 0.18 on2 of7.wav	1	1325
311	a 0.18 on3 of7.wav	2	891
312	a 0.18 on4 of7.wav	1	1999
313	a 0.18 on5 of7.wav	1	2146
314	a 0.18 on6 of7.wav	1	854
315	a 0.18 on7 of7.wav	1	947
316	i 0.1 on1 of7r.wav	2	1320
317	i 0.1 on2 of7.wav	2	9586
318	i 0.1 on3 of7.wav	1	819
319	i 0.1 on4 of7.wav	1	4431
320	i 0.1 on5 of7.wav	1	710
321	i 0.1 on6 of7.wav	1	752
322	i 0.1 on7 of7.wav	1	959
323	i 0.2 on1 of7r.wav	2	977
324	i 0.2 on2 of7.wav	2	1221
325	i 0.2 on3 of7.wav	2	1123
326	i 0.2 on4 of7.wav	2	901
327	i 0.2 on5 of7.wav	2	1918
328	i 0.2 on6 of7.wav	1	1428
329	i 0.2 on7 of7.wav	1	735
330	i 0.04 on1 of7r.wav	1	1090
331	i 0.04 on2 of7.wav	1	837
332	i 0.04 on3 of7.wav	1	962
333	i 0.04 on4 of7.wav	1	1222
334	i 0.04 on5 of7.wav	1	1345
335	i 0.04 on6 of7.wav	1	812
336	i 0.04 on7 of7.wav	1	1036
337	i 0.06 on1 of7r.wav	1	522
338	i 0.06 on2 of7.wav	1	706
339	i 0.06 on3 of7.wav	1	868
340	i 0.06 on4 of7.wav	1	912
341	i 0.06 on5 of7.wav	1	754
342	i 0.06 on6 of7.wav	1	2437
343	i 0.06 on7 of7.wav	1	1028
344	i 0.08 on1 of7r.wav	1	788
345	i 0.08 on2 of7.wav	1	675
346	i 0.08 on3 of7.wav	2	2082
347	i 0.08 on4 of7.wav	1	2120
348	i 0.08 on5 of7.wav	1	956
349	i 0.08 on6 of7.wav	1	676
350	i 0.08 on7 of7.wav	1	5806
351	i 0.12 on1 of7r.wav	2	667
352	i 0.12 on2 of7.wav	1	643
353	i 0.12 on3 of7.wav	1	1468
354	i 0.12 on4 of7.wav	1	1978
355	i 0.12 on5 of7.wav	1	942
356	i 0.12 on6 of7.wav	1	935
357	i 0.12 on7 of7.wav	1	1025
358	i 0.14 on1 of7r.wav	2	2848
359	i 0.14 on2 of7.wav	2	919
360	i 0.14 on3 of7.wav	2	561
361	i 0.14 on4 of7.wav	2	710
362	i 0.14 on5 of7.wav	2	1602
363	i 0.14 on6 of7.wav	1	1012
364	i 0.14 on7 of7.wav	1	1127
365	i 0.16 on1 of7r.wav	1	1353
366	i 0.16 on2 of7.wav	2	2993
367	i 0.16 on3 of7.wav	2	1033
368	i 0.16 on4 of7.wav	2	806
369	i 0.16 on5 of7.wav	2	668
370	i 0.16 on6 of7.wav	2	2330
371	i 0.16 on7 of7.wav	1	1012
372	i 0.18 on1 of7r.wav	2	996
373	i 0.18 on2 of7.wav	2	1051
374	i 0.18 on3 of7.wav	2	982
375	i 0.18 on4 of7.wav	1	1006
376	i 0.18 on5 of7.wav	1	786
377	i 0.18 on6 of7.wav	1	1554
378	i 0.18 on7 of7.wav	2	700
379	a 0.1 on1 of7r.wav	2	1807
380	a 0.1 on2 of7.wav	2	6510
381	a 0.1 on3 of7.wav	1	1317
382	a 0.1 on4 of7.wav	2	2288
383	a 0.1 on5 of7.wav	1	803
384	a 0.1 on6 of7.wav	1	1092
385	a 0.1 on7 of7.wav	1	843
386	a 0.2 on1 of7r.wav	2	807
387	a 0.2 on2 of7.wav	2	848
388	a 0.2 on3 of7.wav	2	760
389	a 0.2 on4 of7.wav	2	1440
390	a 0.2 on5 of7.wav	2	1184
391	a 0.2 on6 of7.wav	2	1348
392	a 0.2 on7 of7.wav	1	1021
393	a 0.04 on1 of7r.wav	1	1086
394	a 0.04 on2 of7.wav	1	1000
395	a 0.04 on3 of7.wav	1	875
396	a 0.04 on4 of7.wav	1	759
397	a 0.04 on5 of7.wav	1	693
398	a 0.04 on6 of7.wav	1	709
399	a 0.04 on7 of7.wav	1	693
400	a 0.06 on1 of7r.wav	1	753
401	a 0.06 on2 of7.wav	1	799
402	a 0.06 on3 of7.wav	1	584
403	a 0.06 on4 of7.wav	1	965
404	a 0.06 on5 of7.wav	1	831
405	a 0.06 on6 of7.wav	1	855
406	a 0.06 on7 of7.wav	1	1047
407	a 0.08 on1 of7r.wav	2	4501
408	a 0.08 on2 of7.wav	1	1200
409	a 0.08 on3 of7.wav	1	2108
410	a 0.08 on4 of7.wav	1	839
411	a 0.08 on5 of7.wav	1	2478
412	a 0.08 on6 of7.wav	1	820
413	a 0.08 on7 of7.wav	1	648
414	a 0.12 on1 of7r.wav	2	1803
415	a 0.12 on2 of7.wav	1	705
416	a 0.12 on3 of7.wav	2	1566
417	a 0.12 on4 of7.wav	1	633
418	a 0.12 on5 of7.wav	1	916
419	a 0.12 on6 of7.wav	1	795
420	a 0.12 on7 of7.wav	1	922
421	a 0.14 on1 of7r.wav	2	2481
422	a 0.14 on2 of7.wav	2	768
423	a 0.14 on3 of7.wav	1	1317
424	a 0.14 on4 of7.wav	1	1084
425	a 0.14 on5 of7.wav	1	4421
426	a 0.14 on6 of7.wav	1	4160
427	a 0.14 on7 of7.wav	1	840
428	a 0.16 on1 of7r.wav	2	772
429	a 0.16 on2 of7.wav	2	807
430	a 0.16 on3 of7.wav	2	2518
431	a 0.16 on4 of7.wav	1	1658
432	a 0.16 on5 of7.wav	2	1037
433	a 0.16 on6 of7.wav	1	890
434	a 0.16 on7 of7.wav	1	1448
435	a 0.18 on1 of7r.wav	2	2434
436	a 0.18 on2 of7.wav	2	1012
437	a 0.18 on3 of7.wav	2	819
438	a 0.18 on4 of7.wav	2	6112
439	a 0.18 on5 of7.wav	1	753
440	a 0.18 on6 of7.wav	1	682
441	a 0.18 on7 of7.wav	1	856
442	i 0.1 on1 of7r.wav	2	818
443	i 0.1 on2 of7.wav	2	875
444	i 0.1 on3 of7.wav	2	1259
445	i 0.1 on4 of7.wav	1	781
446	i 0.1 on5 of7.wav	2	1099
447	i 0.1 on6 of7.wav	1	820
448	i 0.1 on7 of7.wav	1	1100
449	i 0.2 on1 of7r.wav	2	701
450	i 0.2 on2 of7.wav	2	1376
451	i 0.2 on3 of7.wav	2	594
452	i 0.2 on4 of7.wav	2	819
453	i 0.2 on5 of7.wav	2	1704
454	i 0.2 on6 of7.wav	1	5195
455	i 0.2 on7 of7.wav	1	1068
456	i 0.04 on1 of7r.wav	1	921
457	i 0.04 on2 of7.wav	1	717
458	i 0.04 on3 of7.wav	1	1262
459	i 0.04 on4 of7.wav	1	885
460	i 0.04 on5 of7.wav	1	854
461	i 0.04 on6 of7.wav	1	3036
462	i 0.04 on7 of7.wav	1	687
463	i 0.06 on1 of7r.wav	1	494
464	i 0.06 on2 of7.wav	1	2389
465	i 0.06 on3 of7.wav	1	924
466	i 0.06 on4 of7.wav	1	1035
467	i 0.06 on5 of7.wav	1	835
468	i 0.06 on6 of7.wav	1	856
469	i 0.06 on7 of7.wav	1	648
470	i 0.08 on1 of7r.wav	1	951
471	i 0.08 on2 of7.wav	1	661
472	i 0.08 on3 of7.wav	1	2225
473	i 0.08 on4 of7.wav	1	1162
474	i 0.08 on5 of7.wav	1	846
475	i 0.08 on6 of7.wav	1	1183
476	i 0.08 on7 of7.wav	2	943
477	i 0.12 on1 of7r.wav	2	3586
478	i 0.12 on2 of7.wav	1	1178
479	i 0.12 on3 of7.wav	1	1619
480	i 0.12 on4 of7.wav	2	7655
481	i 0.12 on5 of7.wav	1	1477
482	i 0.12 on6 of7.wav	1	1091
483	i 0.12 on7 of7.wav	1	2283
484	i 0.14 on1 of7r.wav	2	694
485	i 0.14 on2 of7.wav	1	1261
486	i 0.14 on3 of7.wav	1	1998
487	i 0.14 on4 of7.wav	2	1069
488	i 0.14 on5 of7.wav	2	2624
489	i 0.14 on6 of7.wav	1	763
490	i 0.14 on7 of7.wav	1	881
491	i 0.16 on1 of7r.wav	2	1067
492	i 0.16 on2 of7.wav	2	764
493	i 0.16 on3 of7.wav	2	710
494	i 0.16 on4 of7.wav	2	912
495	i 0.16 on5 of7.wav	2	668
496	i 0.16 on6 of7.wav	1	2079
497	i 0.16 on7 of7.wav	1	914
498	i 0.18 on1 of7r.wav	2	1160
499	i 0.18 on2 of7.wav	2	968
500	i 0.18 on3 of7.wav	2	850
501	i 0.18 on4 of7.wav	1	2798
502	i 0.18 on5 of7.wav	2	962
503	i 0.18 on6 of7.wav	1	891
504	i 0.18 on7 of7.wav	1	965
505	a 0.1 on1 of7r.wav	2	1389
506	a 0.1 on2 of7.wav	1	1716
507	a 0.1 on3 of7.wav	1	1338
508	a 0.1 on4 of7.wav	1	725
509	a 0.1 on5 of7.wav	1	783
510	a 0.1 on6 of7.wav	1	636
511	a 0.1 on7 of7.wav	1	538
512	a 0.2 on1 of7r.wav	2	832
513	a 0.2 on2 of7.wav	2	800
514	a 0.2 on3 of7.wav	2	5646
515	a 0.2 on4 of7.wav	2	6151
516	a 0.2 on5 of7.wav	2	1914
517	a 0.2 on6 of7.wav	1	960
518	a 0.2 on7 of7.wav	1	878
519	a 0.04 on1 of7r.wav	1	921
520	a 0.04 on2 of7.wav	1	772
521	a 0.04 on3 of7.wav	1	750
522	a 0.04 on4 of7.wav	1	559
523	a 0.04 on5 of7.wav	1	1184
524	a 0.04 on6 of7.wav	1	1309
525	a 0.04 on7 of7.wav	1	718
526	a 0.06 on1 of7r.wav	1	910
527	a 0.06 on2 of7.wav	1	1289
528	a 0.06 on3 of7.wav	1	844
529	a 0.06 on4 of7.wav	1	581
530	a 0.06 on5 of7.wav	1	786
531	a 0.06 on6 of7.wav	1	619
532	a 0.06 on7 of7.wav	1	969
533	a 0.08 on1 of7r.wav	1	733
534	a 0.08 on2 of7.wav	1	584
535	a 0.08 on3 of7.wav	1	752
536	a 0.08 on4 of7.wav	1	1239
537	a 0.08 on5 of7.wav	1	736
538	a 0.08 on6 of7.wav	1	2452
539	a 0.08 on7 of7.wav	1	853
540	a 0.12 on1 of7r.wav	1	2237
541	a 0.12 on2 of7.wav	1	1047
542	a 0.12 on3 of7.wav	1	729
543	a 0.12 on4 of7.wav	1	2464
544	a 0.12 on5 of7.wav	1	752
545	a 0.12 on6 of7.wav	1	832
546	a 0.12 on7 of7.wav	1	631
547	a 0.14 on1 of7r.wav	1	8790
548	a 0.14 on2 of7.wav	2	2808
549	a 0.14 on3 of7.wav	2	1568
550	a 0.14 on4 of7.wav	1	1279
551	a 0.14 on5 of7.wav	1	2531
552	a 0.14 on6 of7.wav	1	640
553	a 0.14 on7 of7.wav	1	935
554	a 0.16 on1 of7r.wav	2	3900
555	a 0.16 on2 of7.wav	2	1200
556	a 0.16 on3 of7.wav	2	1748
557	a 0.16 on4 of7.wav	1	1411
558	a 0.16 on5 of7.wav	1	955
559	a 0.16 on6 of7.wav	1	1052
560	a 0.16 on7 of7.wav	1	980
561	a 0.18 on1 of7r.wav	2	1998
562	a 0.18 on2 of7.wav	2	2412
563	a 0.18 on3 of7.wav	2	853
564	a 0.18 on4 of7.wav	2	839
565	a 0.18 on5 of7.wav	1	985
566	a 0.18 on6 of7.wav	2	1097
567	a 0.18 on7 of7.wav	1	1234
568	i 0.1 on1 of7r.wav	2	1097
569	i 0.1 on2 of7.wav	1	1367
570	i 0.1 on3 of7.wav	2	5257
571	i 0.1 on4 of7.wav	1	1844
572	i 0.1 on5 of7.wav	2	2746
573	i 0.1 on6 of7.wav	1	2141
574	i 0.1 on7 of7.wav	1	914
575	i 0.2 on1 of7r.wav	2	663
576	i 0.2 on2 of7.wav	2	1027
577	i 0.2 on3 of7.wav	2	1003
578	i 0.2 on4 of7.wav	2	842
579	i 0.2 on5 of7.wav	2	1010
580	i 0.2 on6 of7.wav	1	1300
581	i 0.2 on7 of7.wav	1	1100
582	i 0.04 on1 of7r.wav	1	1464
583	i 0.04 on2 of7.wav	1	2325
584	i 0.04 on3 of7.wav	1	1194
585	i 0.04 on4 of7.wav	1	839
586	i 0.04 on5 of7.wav	1	709
587	i 0.04 on6 of7.wav	1	966
588	i 0.04 on7 of7.wav	1	723
589	i 0.06 on1 of7r.wav	1	1262
590	i 0.06 on2 of7.wav	1	2862
591	i 0.06 on3 of7.wav	1	618
592	i 0.06 on4 of7.wav	1	738
593	i 0.06 on5 of7.wav	1	1077
594	i 0.06 on6 of7.wav	1	902
595	i 0.06 on7 of7.wav	1	1602
596	i 0.08 on1 of7r.wav	1	1542
597	i 0.08 on2 of7.wav	1	742
598	i 0.08 on3 of7.wav	1	6680
599	i 0.08 on4 of7.wav	1	939
600	i 0.08 on5 of7.wav	1	852
601	i 0.08 on6 of7.wav	1	980
602	i 0.08 on7 of7.wav	1	899
603	i 0.12 on1 of7r.wav	2	836
604	i 0.12 on2 of7.wav	2	1594
605	i 0.12 on3 of7.wav	1	3689
606	i 0.12 on4 of7.wav	1	2088
607	i 0.12 on5 of7.wav	1	1407
608	i 0.12 on6 of7.wav	1	1543
609	i 0.12 on7 of7.wav	1	1085
610	i 0.14 on1 of7r.wav	2	3722
611	i 0.14 on2 of7.wav	1	3436
612	i 0.14 on3 of7.wav	1	1738
613	i 0.14 on4 of7.wav	2	946
614	i 0.14 on5 of7.wav	1	873
615	i 0.14 on6 of7.wav	1	2323
616	i 0.14 on7 of7.wav	1	1012
617	i 0.16 on1 of7r.wav	2	859
618	i 0.16 on2 of7.wav	2	1333
619	i 0.16 on3 of7.wav	2	2464
620	i 0.16 on4 of7.wav	2	820
621	i 0.16 on5 of7.wav	2	3186
622	i 0.16 on6 of7.wav	2	2368
623	i 0.16 on7 of7.wav	1	866
624	i 0.18 on1 of7r.wav	2	1367
625	i 0.18 on2 of7.wav	2	692
626	i 0.18 on3 of7.wav	2	867
627	i 0.18 on4 of7.wav	2	930
628	i 0.18 on5 of7.wav	2	1816
629	i 0.18 on6 of7.wav	2	906
630	i 0.18 on7 of7.wav	1	947
