# Supplementary material for: Effects of stimulus duration and vowel quality in cross-linguistic categorical perception of pitch directions
Source: PLoS One. 2017 Jul 3;12(7):e0180656. doi: 10.1371/journal.pone.0180656 (PMC5495489; doi:10.1371/journal.pone.0180656)
Supplement: S1 Table — (ZIP) [file pone.0180656.s001.zip › supporting information/Raw data/eprime_id_ENGLISH/sub15idfalling.csv]

List2	stim1	Slide3.RESP	Slide3.RT
1	a 0.1 on1 of1.wav	1	3317
2	a 0.1 on1 of2.wav	1	1074
3	a 0.1 on1 of3.wav	1	1492
4	a 0.1 on1 of4.wav	1	1270
5	a 0.1 on1 of5.wav	1	5138
6	a 0.1 on1 of6.wav	1	866
7	a 0.1 on1 of7.wav	1	1211
8	a 0.2 on1 of1.wav	1	854
9	a 0.2 on1 of2.wav	1	1876
10	a 0.2 on1 of3.wav	1	1851
11	a 0.2 on1 of4.wav	2	1095
12	a 0.2 on1 of5.wav	2	1409
13	a 0.2 on1 of6.wav	2	1210
14	a 0.2 on1 of7.wav	2	1187
15	a 0.04 on1 of1.wav	1	718
16	a 0.04 on1 of2.wav	1	819
17	a 0.04 on1 of3.wav	1	1001
18	a 0.04 on1 of4.wav	1	861
19	a 0.04 on1 of5.wav	1	1755
20	a 0.04 on1 of6.wav	1	1056
21	a 0.04 on1 of7.wav	1	775
22	a 0.06 on1 of1.wav	1	1269
23	a 0.06 on1 of2.wav	1	990
24	a 0.06 on1 of3.wav	1	3058
25	a 0.06 on1 of4.wav	1	1409
26	a 0.06 on1 of5.wav	1	1504
27	a 0.06 on1 of6.wav	1	968
28	a 0.06 on1 of7.wav	1	926
29	a 0.08 on1 of1.wav	1	3047
30	a 0.08 on1 of2.wav	1	873
31	a 0.08 on1 of3.wav	1	1099
32	a 0.08 on1 of4.wav	1	1274
33	a 0.08 on1 of5.wav	1	1448
34	a 0.08 on1 of6.wav	1	1260
35	a 0.08 on1 of7.wav	1	1228
36	a 0.12 on1 of1.wav	1	3045
37	a 0.12 on1 of2.wav	1	2856
38	a 0.12 on1 of3.wav	2	1521
39	a 0.12 on1 of4.wav	1	1729
40	a 0.12 on1 of5.wav	1	1609
41	a 0.12 on1 of6.wav	1	1415
42	a 0.12 on1 of7.wav	1	1683
43	a 0.14 on1 of1.wav	1	1716
44	a 0.14 on1 of2.wav	1	1390
45	a 0.14 on1 of3.wav	2	2532
46	a 0.14 on1 of4.wav	1	1207
47	a 0.14 on1 of5.wav	1	2322
48	a 0.14 on1 of6.wav	2	1203
49	a 0.14 on1 of7.wav	1	1757
50	a 0.16 on1 of1.wav	1	1485
51	a 0.16 on1 of2.wav	2	3444
52	a 0.16 on1 of3.wav	1	999
53	a 0.16 on1 of4.wav	1	981
54	a 0.16 on1 of5.wav	1	1333
55	a 0.16 on1 of6.wav	2	1226
56	a 0.16 on1 of7.wav	2	1281
57	a 0.18 on1 of1.wav	1	1095
58	a 0.18 on1 of2.wav	1	1236
59	a 0.18 on1 of3.wav	2	859
60	a 0.18 on1 of4.wav	2	4218
61	a 0.18 on1 of5.wav	2	1552
62	a 0.18 on1 of6.wav	2	1321
63	a 0.18 on1 of7.wav	2	2900
64	i 0.1 on1 of1.wav	1	1436
65	i 0.1 on1 of2.wav	1	911
66	i 0.1 on1 of3.wav	1	1034
67	i 0.1 on1 of4.wav	1	3257
68	i 0.1 on1 of5.wav	1	1268
69	i 0.1 on1 of6.wav	1	1338
70	i 0.1 on1 of7.wav	1	3326
71	i 0.2 on1 of1.wav	1	1185
72	i 0.2 on1 of2.wav	2	2569
73	i 0.2 on1 of3.wav	1	5067
74	i 0.2 on1 of4.wav	2	1553
75	i 0.2 on1 of5.wav	2	3890
76	i 0.2 on1 of6.wav	2	1026
77	i 0.2 on1 of7.wav	2	1052
78	i 0.04 on1 of1.wav	1	1204
79	i 0.04 on1 of2.wav	1	1444
80	i 0.04 on1 of3.wav	1	2394
81	i 0.04 on1 of4.wav	1	1133
82	i 0.04 on1 of5.wav	1	1078
83	i 0.04 on1 of6.wav	1	1094
84	i 0.04 on1 of7.wav	1	717
85	i 0.06 on1 of1.wav	1	1222
86	i 0.06 on1 of2.wav	1	878
87	i 0.06 on1 of3.wav	1	1112
88	i 0.06 on1 of4.wav	1	2648
89	i 0.06 on1 of5.wav	1	948
90	i 0.06 on1 of6.wav	1	805
91	i 0.06 on1 of7.wav	1	1836
92	i 0.08 on1 of1.wav	1	1414
93	i 0.08 on1 of2.wav	1	1361
94	i 0.08 on1 of3.wav	1	959
95	i 0.08 on1 of4.wav	1	1083
96	i 0.08 on1 of5.wav	1	2721
97	i 0.08 on1 of6.wav	1	954
98	i 0.08 on1 of7.wav	1	1357
99	i 0.12 on1 of1.wav	1	1837
100	i 0.12 on1 of2.wav	1	1063
101	i 0.12 on1 of3.wav	1	2259
102	i 0.12 on1 of4.wav	1	1664
103	i 0.12 on1 of5.wav	1	3846
104	i 0.12 on1 of6.wav	1	1096
105	i 0.12 on1 of7.wav	1	1190
106	i 0.14 on1 of1.wav	1	1483
107	i 0.14 on1 of2.wav	1	1847
108	i 0.14 on1 of3.wav	1	1244
109	i 0.14 on1 of4.wav	1	1553
110	i 0.14 on1 of5.wav	1	1565
111	i 0.14 on1 of6.wav	1	1349
112	i 0.14 on1 of7.wav	1	1219
113	i 0.16 on1 of1.wav	1	1720
114	i 0.16 on1 of2.wav	1	1141
115	i 0.16 on1 of3.wav	1	1179
116	i 0.16 on1 of4.wav	1	1253
117	i 0.16 on1 of5.wav	1	2590
118	i 0.16 on1 of6.wav	1	1267
119	i 0.16 on1 of7.wav	2	2245
120	i 0.18 on1 of1.wav	1	1139
121	i 0.18 on1 of2.wav	1	1141
122	i 0.18 on1 of3.wav	1	1148
123	i 0.18 on1 of4.wav	1	1060
124	i 0.18 on1 of5.wav	1	1938
125	i 0.18 on1 of6.wav	1	1189
126	i 0.18 on1 of7.wav	2	943
127	a 0.1 on1 of1.wav	1	1315
128	a 0.1 on1 of2.wav	1	1077
129	a 0.1 on1 of3.wav	1	1170
130	a 0.1 on1 of4.wav	1	1031
131	a 0.1 on1 of5.wav	1	1551
132	a 0.1 on1 of6.wav	1	870
133	a 0.1 on1 of7.wav	1	1190
134	a 0.2 on1 of1.wav	1	4429
135	a 0.2 on1 of2.wav	1	1135
136	a 0.2 on1 of3.wav	2	2903
137	a 0.2 on1 of4.wav	2	1230
138	a 0.2 on1 of5.wav	2	1435
139	a 0.2 on1 of6.wav	2	828
140	a 0.2 on1 of7.wav	2	961
141	a 0.04 on1 of1.wav	1	1680
142	a 0.04 on1 of2.wav	1	1037
143	a 0.04 on1 of3.wav	1	980
144	a 0.04 on1 of4.wav	1	1431
145	a 0.04 on1 of5.wav	1	1068
146	a 0.04 on1 of6.wav	1	794
147	a 0.04 on1 of7.wav	1	977
148	a 0.06 on1 of1.wav	1	1297
149	a 0.06 on1 of2.wav	1	733
150	a 0.06 on1 of3.wav	1	976
151	a 0.06 on1 of4.wav	1	1280
152	a 0.06 on1 of5.wav	1	912
153	a 0.06 on1 of6.wav	1	1223
154	a 0.06 on1 of7.wav	1	1388
155	a 0.08 on1 of1.wav	1	4429
156	a 0.08 on1 of2.wav	1	7026
157	a 0.08 on1 of3.wav	1	1427
158	a 0.08 on1 of4.wav	1	1807
159	a 0.08 on1 of5.wav	1	1126
160	a 0.08 on1 of6.wav	1	954
161	a 0.08 on1 of7.wav	1	1462
162	a 0.12 on1 of1.wav	1	2280
163	a 0.12 on1 of2.wav	1	1061
164	a 0.12 on1 of3.wav	1	1953
165	a 0.12 on1 of4.wav	1	1216
166	a 0.12 on1 of5.wav	1	1224
167	a 0.12 on1 of6.wav	1	1520
168	a 0.12 on1 of7.wav	1	2254
169	a 0.14 on1 of1.wav	1	916
170	a 0.14 on1 of2.wav	1	1192
171	a 0.14 on1 of3.wav	1	1178
172	a 0.14 on1 of4.wav	1	3295
173	a 0.14 on1 of5.wav	1	2975
174	a 0.14 on1 of6.wav	2	1969
175	a 0.14 on1 of7.wav	1	1337
176	a 0.16 on1 of1.wav	1	4176
177	a 0.16 on1 of2.wav	1	1225
178	a 0.16 on1 of3.wav	1	2761
179	a 0.16 on1 of4.wav	1	9895
180	a 0.16 on1 of5.wav	1	1089
181	a 0.16 on1 of6.wav	2	2289
182	a 0.16 on1 of7.wav	2	1155
183	a 0.18 on1 of1.wav	1	1141
184	a 0.18 on1 of2.wav	1	1008
185	a 0.18 on1 of3.wav	1	1463
186	a 0.18 on1 of4.wav	2	1288
187	a 0.18 on1 of5.wav	2	5340
188	a 0.18 on1 of6.wav	2	1838
189	a 0.18 on1 of7.wav	2	1426
190	i 0.1 on1 of1.wav	1	4871
191	i 0.1 on1 of2.wav	1	1181
192	i 0.1 on1 of3.wav	1	1482
193	i 0.1 on1 of4.wav	1	1422
194	i 0.1 on1 of5.wav	1	1175
195	i 0.1 on1 of6.wav	1	1000
196	i 0.1 on1 of7.wav	1	4077
197	i 0.2 on1 of1.wav	1	1086
198	i 0.2 on1 of2.wav	1	1096
199	i 0.2 on1 of3.wav	1	1030
200	i 0.2 on1 of4.wav	1	1279
201	i 0.2 on1 of5.wav	2	1523
202	i 0.2 on1 of6.wav	2	1317
203	i 0.2 on1 of7.wav	2	998
204	i 0.04 on1 of1.wav	1	1253
205	i 0.04 on1 of2.wav	1	768
206	i 0.04 on1 of3.wav	1	893
207	i 0.04 on1 of4.wav	1	1329
208	i 0.04 on1 of5.wav	1	968
209	i 0.04 on1 of6.wav	1	1008
210	i 0.04 on1 of7.wav	1	1241
211	i 0.06 on1 of1.wav	1	3442
212	i 0.06 on1 of2.wav	1	1358
213	i 0.06 on1 of3.wav	1	2090
214	i 0.06 on1 of4.wav	1	3136
215	i 0.06 on1 of5.wav	1	1048
216	i 0.06 on1 of6.wav	1	1143
217	i 0.06 on1 of7.wav	1	1675
218	i 0.08 on1 of1.wav	1	1293
219	i 0.08 on1 of2.wav	1	1675
220	i 0.08 on1 of3.wav	1	1591
221	i 0.08 on1 of4.wav	1	1477
222	i 0.08 on1 of5.wav	1	3413
223	i 0.08 on1 of6.wav	1	1096
224	i 0.08 on1 of7.wav	1	2889
225	i 0.12 on1 of1.wav	1	1107
226	i 0.12 on1 of2.wav	1	1060
227	i 0.12 on1 of3.wav	1	1235
228	i 0.12 on1 of4.wav	1	1246
229	i 0.12 on1 of5.wav	1	1236
230	i 0.12 on1 of6.wav	2	1515
231	i 0.12 on1 of7.wav	1	2439
232	i 0.14 on1 of1.wav	1	2200
233	i 0.14 on1 of2.wav	1	1644
234	i 0.14 on1 of3.wav	1	1447
235	i 0.14 on1 of4.wav	1	1634
236	i 0.14 on1 of5.wav	1	899
237	i 0.14 on1 of6.wav	1	1798
238	i 0.14 on1 of7.wav	1	1196
239	i 0.16 on1 of1.wav	1	1500
240	i 0.16 on1 of2.wav	1	1118
241	i 0.16 on1 of3.wav	1	1500
242	i 0.16 on1 of4.wav	1	1155
243	i 0.16 on1 of5.wav	2	1300
244	i 0.16 on1 of6.wav	2	1366
245	i 0.16 on1 of7.wav	1	1142
246	i 0.18 on1 of1.wav	1	1101
247	i 0.18 on1 of2.wav	1	1122
248	i 0.18 on1 of3.wav	1	1172
249	i 0.18 on1 of4.wav	2	1291
250	i 0.18 on1 of5.wav	1	897
251	i 0.18 on1 of6.wav	1	1097
252	i 0.18 on1 of7.wav	2	1504
253	a 0.1 on1 of1.wav	1	1358
254	a 0.1 on1 of2.wav	1	1166
255	a 0.1 on1 of3.wav	1	1429
256	a 0.1 on1 of4.wav	1	817
257	a 0.1 on1 of5.wav	1	1772
258	a 0.1 on1 of6.wav	1	1649
259	a 0.1 on1 of7.wav	1	1802
260	a 0.2 on1 of1.wav	1	1074
261	a 0.2 on1 of2.wav	1	995
262	a 0.2 on1 of3.wav	2	4793
263	a 0.2 on1 of4.wav	2	1048
264	a 0.2 on1 of5.wav	2	937
265	a 0.2 on1 of6.wav	2	1171
266	a 0.2 on1 of7.wav	2	1340
267	a 0.04 on1 of1.wav	1	2016
268	a 0.04 on1 of2.wav	1	2586
269	a 0.04 on1 of3.wav	1	939
270	a 0.04 on1 of4.wav	1	1911
271	a 0.04 on1 of5.wav	1	1283
272	a 0.04 on1 of6.wav	1	1486
273	a 0.04 on1 of7.wav	1	723
274	a 0.06 on1 of1.wav	1	893
275	a 0.06 on1 of2.wav	1	937
276	a 0.06 on1 of3.wav	1	1694
277	a 0.06 on1 of4.wav	1	1312
278	a 0.06 on1 of5.wav	1	913
279	a 0.06 on1 of6.wav	1	1513
280	a 0.06 on1 of7.wav	1	1922
281	a 0.08 on1 of1.wav	1	1855
282	a 0.08 on1 of2.wav	1	3019
283	a 0.08 on1 of3.wav	1	3090
284	a 0.08 on1 of4.wav	1	1228
285	a 0.08 on1 of5.wav	1	1065
286	a 0.08 on1 of6.wav	1	1008
287	a 0.08 on1 of7.wav	1	1136
288	a 0.12 on1 of1.wav	1	1213
289	a 0.12 on1 of2.wav	1	1194
290	a 0.12 on1 of3.wav	1	1078
291	a 0.12 on1 of4.wav	1	999
292	a 0.12 on1 of5.wav	1	1255
293	a 0.12 on1 of6.wav	1	1983
294	a 0.12 on1 of7.wav	1	1527
295	a 0.14 on1 of1.wav	1	1775
296	a 0.14 on1 of2.wav	1	1859
297	a 0.14 on1 of3.wav	1	1820
298	a 0.14 on1 of4.wav	1	1148
299	a 0.14 on1 of5.wav	2	1476
300	a 0.14 on1 of6.wav	2	2036
301	a 0.14 on1 of7.wav	2	1695
302	a 0.16 on1 of1.wav	1	1402
303	a 0.16 on1 of2.wav	1	1046
304	a 0.16 on1 of3.wav	1	3699
305	a 0.16 on1 of4.wav	1	1218
306	a 0.16 on1 of5.wav	1	1147
307	a 0.16 on1 of6.wav	2	1508
308	a 0.16 on1 of7.wav	2	1476
309	a 0.18 on1 of1.wav	1	1155
310	a 0.18 on1 of2.wav	1	1220
311	a 0.18 on1 of3.wav	2	1550
312	a 0.18 on1 of4.wav	2	868
313	a 0.18 on1 of5.wav	2	1200
314	a 0.18 on1 of6.wav	2	785
315	a 0.18 on1 of7.wav	1	1275
316	i 0.1 on1 of1.wav	1	2452
317	i 0.1 on1 of2.wav	1	1887
318	i 0.1 on1 of3.wav	1	1589
319	i 0.1 on1 of4.wav	1	2416
320	i 0.1 on1 of5.wav	1	1362
321	i 0.1 on1 of6.wav	1	1214
322	i 0.1 on1 of7.wav	1	1425
323	i 0.2 on1 of1.wav	1	1196
324	i 0.2 on1 of2.wav	1	1082
325	i 0.2 on1 of3.wav	2	3309
326	i 0.2 on1 of4.wav	2	1774
327	i 0.2 on1 of5.wav	2	2874
328	i 0.2 on1 of6.wav	1	1135
329	i 0.2 on1 of7.wav	2	1183
330	i 0.04 on1 of1.wav	1	1555
331	i 0.04 on1 of2.wav	1	1020
332	i 0.04 on1 of3.wav	1	847
333	i 0.04 on1 of4.wav	1	595
334	i 0.04 on1 of5.wav	1	1080
335	i 0.04 on1 of6.wav	1	1075
336	i 0.04 on1 of7.wav	1	1139
337	i 0.06 on1 of1.wav	1	1703
338	i 0.06 on1 of2.wav	1	1184
339	i 0.06 on1 of3.wav	1	1371
340	i 0.06 on1 of4.wav	1	943
341	i 0.06 on1 of5.wav	1	1034
342	i 0.06 on1 of6.wav	1	1015
343	i 0.06 on1 of7.wav	1	1091
344	i 0.08 on1 of1.wav	1	1106
345	i 0.08 on1 of2.wav	1	1549
346	i 0.08 on1 of3.wav	1	1149
347	i 0.08 on1 of4.wav	1	907
348	i 0.08 on1 of5.wav	1	1994
349	i 0.08 on1 of6.wav	1	2801
350	i 0.08 on1 of7.wav	1	1327
351	i 0.12 on1 of1.wav	1	982
352	i 0.12 on1 of2.wav	1	1028
353	i 0.12 on1 of3.wav	1	3681
354	i 0.12 on1 of4.wav	1	1199
355	i 0.12 on1 of5.wav	1	1689
356	i 0.12 on1 of6.wav	2	2468
357	i 0.12 on1 of7.wav	1	1682
358	i 0.14 on1 of1.wav	1	1365
359	i 0.14 on1 of2.wav	1	1038
360	i 0.14 on1 of3.wav	1	1421
361	i 0.14 on1 of4.wav	1	3982
362	i 0.14 on1 of5.wav	2	1114
363	i 0.14 on1 of6.wav	1	1546
364	i 0.14 on1 of7.wav	1	1074
365	i 0.16 on1 of1.wav	1	1510
366	i 0.16 on1 of2.wav	1	2756
367	i 0.16 on1 of3.wav	1	1579
368	i 0.16 on1 of4.wav	1	1648
369	i 0.16 on1 of5.wav	1	5039
370	i 0.16 on1 of6.wav	2	1187
371	i 0.16 on1 of7.wav	2	2073
372	i 0.18 on1 of1.wav	1	978
373	i 0.18 on1 of2.wav	1	919
374	i 0.18 on1 of3.wav	1	1061
375	i 0.18 on1 of4.wav	1	906
376	i 0.18 on1 of5.wav	2	1717
377	i 0.18 on1 of6.wav	2	2147
378	i 0.18 on1 of7.wav	2	1148
379	a 0.1 on1 of1.wav	1	1053
380	a 0.1 on1 of2.wav	1	1219
381	a 0.1 on1 of3.wav	1	2067
382	a 0.1 on1 of4.wav	1	1500
383	a 0.1 on1 of5.wav	1	2343
384	a 0.1 on1 of6.wav	1	1389
385	a 0.1 on1 of7.wav	1	1584
386	a 0.2 on1 of1.wav	1	2369
387	a 0.2 on1 of2.wav	1	1358
388	a 0.2 on1 of3.wav	2	1285
389	a 0.2 on1 of4.wav	2	1262
390	a 0.2 on1 of5.wav	2	932
391	a 0.2 on1 of6.wav	2	1085
392	a 0.2 on1 of7.wav	2	847
393	a 0.04 on1 of1.wav	1	858
394	a 0.04 on1 of2.wav	1	1097
395	a 0.04 on1 of3.wav	1	945
396	a 0.04 on1 of4.wav	1	1174
397	a 0.04 on1 of5.wav	1	675
398	a 0.04 on1 of6.wav	1	1317
399	a 0.04 on1 of7.wav	1	962
400	a 0.06 on1 of1.wav	1	1476
401	a 0.06 on1 of2.wav	1	833
402	a 0.06 on1 of3.wav	1	1850
403	a 0.06 on1 of4.wav	1	1534
404	a 0.06 on1 of5.wav	1	828
405	a 0.06 on1 of6.wav	1	2059
406	a 0.06 on1 of7.wav	1	826
407	a 0.08 on1 of1.wav	1	1203
408	a 0.08 on1 of2.wav	1	1043
409	a 0.08 on1 of3.wav	1	902
410	a 0.08 on1 of4.wav	1	1287
411	a 0.08 on1 of5.wav	1	602
412	a 0.08 on1 of6.wav	1	1006
413	a 0.08 on1 of7.wav	1	1155
414	a 0.12 on1 of1.wav	2	2363
415	a 0.12 on1 of2.wav	1	1833
416	a 0.12 on1 of3.wav	1	1349
417	a 0.12 on1 of4.wav	1	1545
418	a 0.12 on1 of5.wav	2	2632
419	a 0.12 on1 of6.wav	1	888
420	a 0.12 on1 of7.wav	2	2160
421	a 0.14 on1 of1.wav	1	1338
422	a 0.14 on1 of2.wav	1	1525
423	a 0.14 on1 of3.wav	1	1312
424	a 0.14 on1 of4.wav	1	1305
425	a 0.14 on1 of5.wav	2	3906
426	a 0.14 on1 of6.wav	1	1131
427	a 0.14 on1 of7.wav	1	1081
428	a 0.16 on1 of1.wav	1	3249
429	a 0.16 on1 of2.wav	1	1515
430	a 0.16 on1 of3.wav	1	1477
431	a 0.16 on1 of4.wav	2	1480
432	a 0.16 on1 of5.wav	2	1161
433	a 0.16 on1 of6.wav	2	1443
434	a 0.16 on1 of7.wav	2	1186
435	a 0.18 on1 of1.wav	1	1108
436	a 0.18 on1 of2.wav	1	991
437	a 0.18 on1 of3.wav	1	1513
438	a 0.18 on1 of4.wav	2	1174
439	a 0.18 on1 of5.wav	2	1405
440	a 0.18 on1 of6.wav	2	1681
441	a 0.18 on1 of7.wav	2	1084
442	i 0.1 on1 of1.wav	1	1532
443	i 0.1 on1 of2.wav	1	1100
444	i 0.1 on1 of3.wav	1	1078
445	i 0.1 on1 of4.wav	1	1194
446	i 0.1 on1 of5.wav	1	1382
447	i 0.1 on1 of6.wav	1	4421
448	i 0.1 on1 of7.wav	1	1188
449	i 0.2 on1 of1.wav	1	1098
450	i 0.2 on1 of2.wav	2	3995
451	i 0.2 on1 of3.wav	2	2108
452	i 0.2 on1 of4.wav	1	1500
453	i 0.2 on1 of5.wav	1	2084
454	i 0.2 on1 of6.wav	2	1213
455	i 0.2 on1 of7.wav	2	1229
456	i 0.04 on1 of1.wav	1	861
457	i 0.04 on1 of2.wav	1	762
458	i 0.04 on1 of3.wav	1	634
459	i 0.04 on1 of4.wav	1	1919
460	i 0.04 on1 of5.wav	1	1050
461	i 0.04 on1 of6.wav	1	2502
462	i 0.04 on1 of7.wav	1	1457
463	i 0.06 on1 of1.wav	1	1333
464	i 0.06 on1 of2.wav	1	1162
465	i 0.06 on1 of3.wav	1	1717
466	i 0.06 on1 of4.wav	1	853
467	i 0.06 on1 of5.wav	1	1278
468	i 0.06 on1 of6.wav	1	1328
469	i 0.06 on1 of7.wav	1	729
470	i 0.08 on1 of1.wav	1	1096
471	i 0.08 on1 of2.wav	1	1304
472	i 0.08 on1 of3.wav	1	3813
473	i 0.08 on1 of4.wav	1	1019
474	i 0.08 on1 of5.wav	1	1572
475	i 0.08 on1 of6.wav	1	1627
476	i 0.08 on1 of7.wav	1	3723
477	i 0.12 on1 of1.wav	1	1112
478	i 0.12 on1 of2.wav	1	1269
479	i 0.12 on1 of3.wav	1	977
480	i 0.12 on1 of4.wav	1	1137
481	i 0.12 on1 of5.wav	1	1035
482	i 0.12 on1 of6.wav	2	2166
483	i 0.12 on1 of7.wav	2	1603
484	i 0.14 on1 of1.wav	1	1225
485	i 0.14 on1 of2.wav	1	1491
486	i 0.14 on1 of3.wav	1	1101
487	i 0.14 on1 of4.wav	1	1128
488	i 0.14 on1 of5.wav	2	1100
489	i 0.14 on1 of6.wav	1	1077
490	i 0.14 on1 of7.wav	1	1486
491	i 0.16 on1 of1.wav	1	1369
492	i 0.16 on1 of2.wav	1	1266
493	i 0.16 on1 of3.wav	1	1211
494	i 0.16 on1 of4.wav	1	1187
495	i 0.16 on1 of5.wav	2	1224
496	i 0.16 on1 of6.wav	2	1154
497	i 0.16 on1 of7.wav	1	1013
498	i 0.18 on1 of1.wav	1	1075
499	i 0.18 on1 of2.wav	1	1466
500	i 0.18 on1 of3.wav	1	2108
501	i 0.18 on1 of4.wav	1	2171
502	i 0.18 on1 of5.wav	1	1551
503	i 0.18 on1 of6.wav	2	2409
504	i 0.18 on1 of7.wav	2	2238
505	a 0.1 on1 of1.wav	1	690
506	a 0.1 on1 of2.wav	1	1458
507	a 0.1 on1 of3.wav	1	2877
508	a 0.1 on1 of4.wav	1	1117
509	a 0.1 on1 of5.wav	1	1085
510	a 0.1 on1 of6.wav	1	1295
511	a 0.1 on1 of7.wav	1	1246
512	a 0.2 on1 of1.wav	1	2078
513	a 0.2 on1 of2.wav	2	2181
514	a 0.2 on1 of3.wav	2	1372
515	a 0.2 on1 of4.wav	2	1104
516	a 0.2 on1 of5.wav	2	1066
517	a 0.2 on1 of6.wav	2	1312
518	a 0.2 on1 of7.wav	2	1116
519	a 0.04 on1 of1.wav	1	692
520	a 0.04 on1 of2.wav	1	1263
521	a 0.04 on1 of3.wav	1	872
522	a 0.04 on1 of4.wav	1	1045
523	a 0.04 on1 of5.wav	1	1586
524	a 0.04 on1 of6.wav	1	2147
525	a 0.04 on1 of7.wav	1	1127
526	a 0.06 on1 of1.wav	1	967
527	a 0.06 on1 of2.wav	1	1665
528	a 0.06 on1 of3.wav	1	785
529	a 0.06 on1 of4.wav	1	918
530	a 0.06 on1 of5.wav	1	1944
531	a 0.06 on1 of6.wav	1	638
532	a 0.06 on1 of7.wav	1	1749
533	a 0.08 on1 of1.wav	1	1774
534	a 0.08 on1 of2.wav	1	1260
535	a 0.08 on1 of3.wav	1	2465
536	a 0.08 on1 of4.wav	1	1040
537	a 0.08 on1 of5.wav	1	2804
538	a 0.08 on1 of6.wav	1	1206
539	a 0.08 on1 of7.wav	1	977
540	a 0.12 on1 of1.wav	1	2512
541	a 0.12 on1 of2.wav	1	853
542	a 0.12 on1 of3.wav	1	1550
543	a 0.12 on1 of4.wav	1	1419
544	a 0.12 on1 of5.wav	1	3153
545	a 0.12 on1 of6.wav	1	1219
546	a 0.12 on1 of7.wav	1	1044
547	a 0.14 on1 of1.wav	1	1056
548	a 0.14 on1 of2.wav	1	1894
549	a 0.14 on1 of3.wav	1	1097
550	a 0.14 on1 of4.wav	1	1930
551	a 0.14 on1 of5.wav	1	1168
552	a 0.14 on1 of6.wav	1	1688
553	a 0.14 on1 of7.wav	2	6645
554	a 0.16 on1 of1.wav	1	1563
555	a 0.16 on1 of2.wav	1	1363
556	a 0.16 on1 of3.wav	1	1149
557	a 0.16 on1 of4.wav	1	2219
558	a 0.16 on1 of5.wav	2	1569
559	a 0.16 on1 of6.wav	2	1138
560	a 0.16 on1 of7.wav	2	1314
561	a 0.18 on1 of1.wav	1	1094
562	a 0.18 on1 of2.wav	1	979
563	a 0.18 on1 of3.wav	2	1348
564	a 0.18 on1 of4.wav	2	895
565	a 0.18 on1 of5.wav	2	1138
566	a 0.18 on1 of6.wav	2	3152
567	a 0.18 on1 of7.wav	2	1443
568	i 0.1 on1 of1.wav	1	1069
569	i 0.1 on1 of2.wav	1	1758
570	i 0.1 on1 of3.wav	1	1216
571	i 0.1 on1 of4.wav	1	1282
572	i 0.1 on1 of5.wav	1	983
573	i 0.1 on1 of6.wav	1	1129
574	i 0.1 on1 of7.wav	1	1226
575	i 0.2 on1 of1.wav	1	1028
576	i 0.2 on1 of2.wav	1	1138
577	i 0.2 on1 of3.wav	2	4935
578	i 0.2 on1 of4.wav	1	1117
579	i 0.2 on1 of5.wav	2	2224
580	i 0.2 on1 of6.wav	2	1078
581	i 0.2 on1 of7.wav	2	5060
582	i 0.04 on1 of1.wav	1	1142
583	i 0.04 on1 of2.wav	1	1938
584	i 0.04 on1 of3.wav	1	1073
585	i 0.04 on1 of4.wav	1	1054
586	i 0.04 on1 of5.wav	1	1633
587	i 0.04 on1 of6.wav	1	898
588	i 0.04 on1 of7.wav	1	1150
589	i 0.06 on1 of1.wav	1	1071
590	i 0.06 on1 of2.wav	1	1670
591	i 0.06 on1 of3.wav	1	2004
592	i 0.06 on1 of4.wav	1	1253
593	i 0.06 on1 of5.wav	1	1024
594	i 0.06 on1 of6.wav	1	1427
595	i 0.06 on1 of7.wav	1	1321
596	i 0.08 on1 of1.wav	1	1057
597	i 0.08 on1 of2.wav	1	1123
598	i 0.08 on1 of3.wav	1	1339
599	i 0.08 on1 of4.wav	1	1457
600	i 0.08 on1 of5.wav	1	1115
601	i 0.08 on1 of6.wav	1	1056
602	i 0.08 on1 of7.wav	1	2940
603	i 0.12 on1 of1.wav	1	3226
604	i 0.12 on1 of2.wav	1	1841
605	i 0.12 on1 of3.wav	1	1451
606	i 0.12 on1 of4.wav	1	904
607	i 0.12 on1 of5.wav	1	1941
608	i 0.12 on1 of6.wav	1	3693
609	i 0.12 on1 of7.wav	1	1203
610	i 0.14 on1 of1.wav	1	2689
611	i 0.14 on1 of2.wav	1	1096
612	i 0.14 on1 of3.wav	1	1137
613	i 0.14 on1 of4.wav	1	1367
614	i 0.14 on1 of5.wav	1	1950
615	i 0.14 on1 of6.wav	1	1338
616	i 0.14 on1 of7.wav	1	1288
617	i 0.16 on1 of1.wav	1	2740
618	i 0.16 on1 of2.wav	1	1027
619	i 0.16 on1 of3.wav	1	1661
620	i 0.16 on1 of4.wav	1	1484
621	i 0.16 on1 of5.wav	2	2580
622	i 0.16 on1 of6.wav	2	1120
623	i 0.16 on1 of7.wav	2	3157
624	i 0.18 on1 of1.wav	1	1548
625	i 0.18 on1 of2.wav	1	1825
626	i 0.18 on1 of3.wav	1	1015
627	i 0.18 on1 of4.wav	2	1149
628	i 0.18 on1 of5.wav	1	2150
629	i 0.18 on1 of6.wav	2	1567
630	i 0.18 on1 of7.wav	2	1932
