# Supplementary material for: Effects of stimulus duration and vowel quality in cross-linguistic categorical perception of pitch directions
Source: PLoS One. 2017 Jul 3;12(7):e0180656. doi: 10.1371/journal.pone.0180656 (PMC5495489; doi:10.1371/journal.pone.0180656)
Supplement: S1 Table — (ZIP) [file pone.0180656.s001.zip › supporting information/Raw data/eprime_id_ENGLISH/sub15idrising.csv]

List2	stim1	Slide3.RESP	Slide3.RT
1	a 0.1 on1 of7r.wav	1	1260
2	a 0.1 on2 of7.wav	1	1209
3	a 0.1 on3 of7.wav	1	458
4	a 0.1 on4 of7.wav	1	1105
5	a 0.1 on5 of7.wav	1	1235
6	a 0.1 on6 of7.wav	1	2834
7	a 0.1 on7 of7.wav	1	4602
8	a 0.2 on1 of7r.wav	2	840
9	a 0.2 on2 of7.wav	2	1335
10	a 0.2 on3 of7.wav	2	1633
11	a 0.2 on4 of7.wav	1	1565
12	a 0.2 on5 of7.wav	1	1489
13	a 0.2 on6 of7.wav	1	1576
14	a 0.2 on7 of7.wav	1	3610
15	a 0.04 on1 of7r.wav	1	1276
16	a 0.04 on2 of7.wav	1	997
17	a 0.04 on3 of7.wav	1	1031
18	a 0.04 on4 of7.wav	1	1079
19	a 0.04 on5 of7.wav	1	761
20	a 0.04 on6 of7.wav	1	1055
21	a 0.04 on7 of7.wav	1	762
22	a 0.06 on1 of7r.wav	1	1378
23	a 0.06 on2 of7.wav	1	1213
24	a 0.06 on3 of7.wav	1	896
25	a 0.06 on4 of7.wav	1	1136
26	a 0.06 on5 of7.wav	1	1092
27	a 0.06 on6 of7.wav	1	840
28	a 0.06 on7 of7.wav	1	432
29	a 0.08 on1 of7r.wav	1	976
30	a 0.08 on2 of7.wav	1	557
31	a 0.08 on3 of7.wav	1	596
32	a 0.08 on4 of7.wav	1	1232
33	a 0.08 on5 of7.wav	1	1066
34	a 0.08 on6 of7.wav	1	625
35	a 0.08 on7 of7.wav	1	1286
36	a 0.12 on1 of7r.wav	1	572
37	a 0.12 on2 of7.wav	1	2194
38	a 0.12 on3 of7.wav	1	3940
39	a 0.12 on4 of7.wav	1	914
40	a 0.12 on5 of7.wav	1	952
41	a 0.12 on6 of7.wav	1	1460
42	a 0.12 on7 of7.wav	1	712
43	a 0.14 on1 of7r.wav	2	1050
44	a 0.14 on2 of7.wav	1	1117
45	a 0.14 on3 of7.wav	2	4537
46	a 0.14 on4 of7.wav	1	1083
47	a 0.14 on5 of7.wav	1	1567
48	a 0.14 on6 of7.wav	1	1414
49	a 0.14 on7 of7.wav	1	1263
50	a 0.16 on1 of7r.wav	1	2083
51	a 0.16 on2 of7.wav	1	1740
52	a 0.16 on3 of7.wav	1	1497
53	a 0.16 on4 of7.wav	1	4216
54	a 0.16 on5 of7.wav	1	1139
55	a 0.16 on6 of7.wav	1	1236
56	a 0.16 on7 of7.wav	1	1376
57	a 0.18 on1 of7r.wav	1	710
58	a 0.18 on2 of7.wav	1	1134
59	a 0.18 on3 of7.wav	1	1357
60	a 0.18 on4 of7.wav	1	1013
61	a 0.18 on5 of7.wav	1	1761
62	a 0.18 on6 of7.wav	1	1228
63	a 0.18 on7 of7.wav	1	1676
64	i 0.1 on1 of7r.wav	1	1212
65	i 0.1 on2 of7.wav	1	593
66	i 0.1 on3 of7.wav	1	915
67	i 0.1 on4 of7.wav	1	1297
68	i 0.1 on5 of7.wav	1	537
69	i 0.1 on6 of7.wav	1	2806
70	i 0.1 on7 of7.wav	1	446
71	i 0.2 on1 of7r.wav	2	863
72	i 0.2 on2 of7.wav	2	1810
73	i 0.2 on3 of7.wav	2	1347
74	i 0.2 on4 of7.wav	1	1320
75	i 0.2 on5 of7.wav	1	1318
76	i 0.2 on6 of7.wav	1	1483
77	i 0.2 on7 of7.wav	1	985
78	i 0.04 on1 of7r.wav	1	479
79	i 0.04 on2 of7.wav	1	2143
80	i 0.04 on3 of7.wav	1	419
81	i 0.04 on4 of7.wav	1	880
82	i 0.04 on5 of7.wav	1	576
83	i 0.04 on6 of7.wav	1	994
84	i 0.04 on7 of7.wav	1	574
85	i 0.06 on1 of7r.wav	1	486
86	i 0.06 on2 of7.wav	1	669
87	i 0.06 on3 of7.wav	1	917
88	i 0.06 on4 of7.wav	1	515
89	i 0.06 on5 of7.wav	1	1104
90	i 0.06 on6 of7.wav	1	849
91	i 0.06 on7 of7.wav	1	1200
92	i 0.08 on1 of7r.wav	1	955
93	i 0.08 on2 of7.wav	1	445
94	i 0.08 on3 of7.wav	1	787
95	i 0.08 on4 of7.wav	1	980
96	i 0.08 on5 of7.wav	1	470
97	i 0.08 on6 of7.wav	1	607
98	i 0.08 on7 of7.wav	1	1740
99	i 0.12 on1 of7r.wav	1	2619
100	i 0.12 on2 of7.wav	1	1838
101	i 0.12 on3 of7.wav	1	1212
102	i 0.12 on4 of7.wav	1	1437
103	i 0.12 on5 of7.wav	1	486
104	i 0.12 on6 of7.wav	1	1141
105	i 0.12 on7 of7.wav	1	951
106	i 0.14 on1 of7r.wav	1	1916
107	i 0.14 on2 of7.wav	1	1828
108	i 0.14 on3 of7.wav	1	1236
109	i 0.14 on4 of7.wav	1	1894
110	i 0.14 on5 of7.wav	1	4319
111	i 0.14 on6 of7.wav	1	1405
112	i 0.14 on7 of7.wav	1	431
113	i 0.16 on1 of7r.wav	1	908
114	i 0.16 on2 of7.wav	1	1067
115	i 0.16 on3 of7.wav	2	1936
116	i 0.16 on4 of7.wav	1	1081
117	i 0.16 on5 of7.wav	1	1304
118	i 0.16 on6 of7.wav	1	1245
119	i 0.16 on7 of7.wav	1	1162
120	i 0.18 on1 of7r.wav	2	1248
121	i 0.18 on2 of7.wav	1	797
122	i 0.18 on3 of7.wav	1	766
123	i 0.18 on4 of7.wav	1	1675
124	i 0.18 on5 of7.wav	1	1183
125	i 0.18 on6 of7.wav	1	1240
126	i 0.18 on7 of7.wav	1	1178
127	a 0.1 on1 of7r.wav	1	573
128	a 0.1 on2 of7.wav	1	1731
129	a 0.1 on3 of7.wav	1	1457
130	a 0.1 on4 of7.wav	1	3458
131	a 0.1 on5 of7.wav	1	3350
132	a 0.1 on6 of7.wav	1	398
133	a 0.1 on7 of7.wav	1	2280
134	a 0.2 on1 of7r.wav	2	947
135	a 0.2 on2 of7.wav	2	687
136	a 0.2 on3 of7.wav	1	3393
137	a 0.2 on4 of7.wav	1	1881
138	a 0.2 on5 of7.wav	1	2851
139	a 0.2 on6 of7.wav	1	1253
140	a 0.2 on7 of7.wav	1	1620
141	a 0.04 on1 of7r.wav	1	1051
142	a 0.04 on2 of7.wav	1	1056
143	a 0.04 on3 of7.wav	1	923
144	a 0.04 on4 of7.wav	1	665
145	a 0.04 on5 of7.wav	1	616
146	a 0.04 on6 of7.wav	1	862
147	a 0.04 on7 of7.wav	1	748
148	a 0.06 on1 of7r.wav	1	710
149	a 0.06 on2 of7.wav	1	887
150	a 0.06 on3 of7.wav	1	466
151	a 0.06 on4 of7.wav	1	1271
152	a 0.06 on5 of7.wav	1	617
153	a 0.06 on6 of7.wav	1	507
154	a 0.06 on7 of7.wav	1	500
155	a 0.08 on1 of7r.wav	1	4747
156	a 0.08 on2 of7.wav	1	976
157	a 0.08 on3 of7.wav	1	494
158	a 0.08 on4 of7.wav	1	1165
159	a 0.08 on5 of7.wav	1	822
160	a 0.08 on6 of7.wav	1	924
161	a 0.08 on7 of7.wav	1	430
162	a 0.12 on1 of7r.wav	1	450
163	a 0.12 on2 of7.wav	1	1406
164	a 0.12 on3 of7.wav	1	495
165	a 0.12 on4 of7.wav	1	4359
166	a 0.12 on5 of7.wav	1	5522
167	a 0.12 on6 of7.wav	1	590
168	a 0.12 on7 of7.wav	1	599
169	a 0.14 on1 of7r.wav	1	1837
170	a 0.14 on2 of7.wav	1	1096
171	a 0.14 on3 of7.wav	1	1443
172	a 0.14 on4 of7.wav	1	782
173	a 0.14 on5 of7.wav	1	1201
174	a 0.14 on6 of7.wav	1	1961
175	a 0.14 on7 of7.wav	1	1065
176	a 0.16 on1 of7r.wav	2	731
177	a 0.16 on2 of7.wav	1	970
178	a 0.16 on3 of7.wav	1	1213
179	a 0.16 on4 of7.wav	1	3327
180	a 0.16 on5 of7.wav	1	1187
181	a 0.16 on6 of7.wav	1	644
182	a 0.16 on7 of7.wav	1	1486
183	a 0.18 on1 of7r.wav	2	998
184	a 0.18 on2 of7.wav	2	1488
185	a 0.18 on3 of7.wav	2	2493
186	a 0.18 on4 of7.wav	1	1514
187	a 0.18 on5 of7.wav	1	1098
188	a 0.18 on6 of7.wav	1	1114
189	a 0.18 on7 of7.wav	1	1681
190	i 0.1 on1 of7r.wav	1	651
191	i 0.1 on2 of7.wav	1	951
192	i 0.1 on3 of7.wav	1	900
193	i 0.1 on4 of7.wav	1	1686
194	i 0.1 on5 of7.wav	1	3371
195	i 0.1 on6 of7.wav	1	549
196	i 0.1 on7 of7.wav	1	1049
197	i 0.2 on1 of7r.wav	2	731
198	i 0.2 on2 of7.wav	2	1362
199	i 0.2 on3 of7.wav	2	1350
200	i 0.2 on4 of7.wav	1	1654
201	i 0.2 on5 of7.wav	1	1019
202	i 0.2 on6 of7.wav	1	955
203	i 0.2 on7 of7.wav	1	1117
204	i 0.04 on1 of7r.wav	1	802
205	i 0.04 on2 of7.wav	1	442
206	i 0.04 on3 of7.wav	1	2391
207	i 0.04 on4 of7.wav	1	831
208	i 0.04 on5 of7.wav	1	1059
209	i 0.04 on6 of7.wav	1	365
210	i 0.04 on7 of7.wav	1	876
211	i 0.06 on1 of7r.wav	1	864
212	i 0.06 on2 of7.wav	1	871
213	i 0.06 on3 of7.wav	1	549
214	i 0.06 on4 of7.wav	1	2835
215	i 0.06 on5 of7.wav	1	819
216	i 0.06 on6 of7.wav	1	1250
217	i 0.06 on7 of7.wav	1	992
218	i 0.08 on1 of7r.wav	1	432
219	i 0.08 on2 of7.wav	1	1154
220	i 0.08 on3 of7.wav	1	1615
221	i 0.08 on4 of7.wav	1	944
222	i 0.08 on5 of7.wav	1	974
223	i 0.08 on6 of7.wav	1	651
224	i 0.08 on7 of7.wav	1	761
225	i 0.12 on1 of7r.wav	2	2910
226	i 0.12 on2 of7.wav	1	1223
227	i 0.12 on3 of7.wav	1	1619
228	i 0.12 on4 of7.wav	1	6682
229	i 0.12 on5 of7.wav	1	1201
230	i 0.12 on6 of7.wav	1	3116
231	i 0.12 on7 of7.wav	1	1107
232	i 0.14 on1 of7r.wav	1	2997
233	i 0.14 on2 of7.wav	1	1105
234	i 0.14 on3 of7.wav	1	1377
235	i 0.14 on4 of7.wav	1	2676
236	i 0.14 on5 of7.wav	1	3336
237	i 0.14 on6 of7.wav	1	1250
238	i 0.14 on7 of7.wav	1	1550
239	i 0.16 on1 of7r.wav	1	980
240	i 0.16 on2 of7.wav	2	6170
241	i 0.16 on3 of7.wav	1	2246
242	i 0.16 on4 of7.wav	1	1098
243	i 0.16 on5 of7.wav	1	2890
244	i 0.16 on6 of7.wav	1	1524
245	i 0.16 on7 of7.wav	1	761
246	i 0.18 on1 of7r.wav	2	1096
247	i 0.18 on2 of7.wav	1	1649
248	i 0.18 on3 of7.wav	1	4193
249	i 0.18 on4 of7.wav	1	1294
250	i 0.18 on5 of7.wav	1	3665
251	i 0.18 on6 of7.wav	1	1692
252	i 0.18 on7 of7.wav	1	1193
253	a 0.1 on1 of7r.wav	1	1111
254	a 0.1 on2 of7.wav	1	7592
255	a 0.1 on3 of7.wav	1	650
256	a 0.1 on4 of7.wav	1	959
257	a 0.1 on5 of7.wav	1	1383
258	a 0.1 on6 of7.wav	1	977
259	a 0.1 on7 of7.wav	1	1080
260	a 0.2 on1 of7r.wav	2	1294
261	a 0.2 on2 of7.wav	2	748
262	a 0.2 on3 of7.wav	2	1054
263	a 0.2 on4 of7.wav	2	1833
264	a 0.2 on5 of7.wav	1	1011
265	a 0.2 on6 of7.wav	1	922
266	a 0.2 on7 of7.wav	1	1046
267	a 0.04 on1 of7r.wav	1	930
268	a 0.04 on2 of7.wav	1	820
269	a 0.04 on3 of7.wav	1	536
270	a 0.04 on4 of7.wav	1	1321
271	a 0.04 on5 of7.wav	1	1329
272	a 0.04 on6 of7.wav	1	760
273	a 0.04 on7 of7.wav	1	904
274	a 0.06 on1 of7r.wav	1	1083
275	a 0.06 on2 of7.wav	1	1072
276	a 0.06 on3 of7.wav	1	415
277	a 0.06 on4 of7.wav	1	1630
278	a 0.06 on5 of7.wav	1	548
279	a 0.06 on6 of7.wav	1	2413
280	a 0.06 on7 of7.wav	1	364
281	a 0.08 on1 of7r.wav	1	869
282	a 0.08 on2 of7.wav	1	3141
283	a 0.08 on3 of7.wav	1	627
284	a 0.08 on4 of7.wav	1	788
285	a 0.08 on5 of7.wav	1	764
286	a 0.08 on6 of7.wav	1	736
287	a 0.08 on7 of7.wav	1	506
288	a 0.12 on1 of7r.wav	1	655
289	a 0.12 on2 of7.wav	1	945
290	a 0.12 on3 of7.wav	1	639
291	a 0.12 on4 of7.wav	1	1068
292	a 0.12 on5 of7.wav	1	704
293	a 0.12 on6 of7.wav	1	1172
294	a 0.12 on7 of7.wav	1	971
295	a 0.14 on1 of7r.wav	1	1189
296	a 0.14 on2 of7.wav	2	6955
297	a 0.14 on3 of7.wav	1	1733
298	a 0.14 on4 of7.wav	1	831
299	a 0.14 on5 of7.wav	1	1218
300	a 0.14 on6 of7.wav	1	1311
301	a 0.14 on7 of7.wav	1	1656
302	a 0.16 on1 of7r.wav	2	1382
303	a 0.16 on2 of7.wav	1	5367
304	a 0.16 on3 of7.wav	1	1115
305	a 0.16 on4 of7.wav	1	1985
306	a 0.16 on5 of7.wav	1	1230
307	a 0.16 on6 of7.wav	1	820
308	a 0.16 on7 of7.wav	1	1367
309	a 0.18 on1 of7r.wav	2	2419
310	a 0.18 on2 of7.wav	2	2146
311	a 0.18 on3 of7.wav	1	1361
312	a 0.18 on4 of7.wav	1	1727
313	a 0.18 on5 of7.wav	1	1315
314	a 0.18 on6 of7.wav	1	1140
315	a 0.18 on7 of7.wav	1	2910
316	i 0.1 on1 of7r.wav	1	1138
317	i 0.1 on2 of7.wav	1	1053
318	i 0.1 on3 of7.wav	1	560
319	i 0.1 on4 of7.wav	1	1084
320	i 0.1 on5 of7.wav	1	509
321	i 0.1 on6 of7.wav	1	1641
322	i 0.1 on7 of7.wav	1	438
323	i 0.2 on1 of7r.wav	2	1174
324	i 0.2 on2 of7.wav	2	1191
325	i 0.2 on3 of7.wav	2	868
326	i 0.2 on4 of7.wav	1	970
327	i 0.2 on5 of7.wav	1	1224
328	i 0.2 on6 of7.wav	1	1207
329	i 0.2 on7 of7.wav	1	1237
330	i 0.04 on1 of7r.wav	1	395
331	i 0.04 on2 of7.wav	1	443
332	i 0.04 on3 of7.wav	1	501
333	i 0.04 on4 of7.wav	1	982
334	i 0.04 on5 of7.wav	1	877
335	i 0.04 on6 of7.wav	1	469
336	i 0.04 on7 of7.wav	1	948
337	i 0.06 on1 of7r.wav	1	2149
338	i 0.06 on2 of7.wav	1	565
339	i 0.06 on3 of7.wav	1	575
340	i 0.06 on4 of7.wav	1	646
341	i 0.06 on5 of7.wav	1	805
342	i 0.06 on6 of7.wav	1	1733
343	i 0.06 on7 of7.wav	1	2228
344	i 0.08 on1 of7r.wav	1	698
345	i 0.08 on2 of7.wav	1	1079
346	i 0.08 on3 of7.wav	1	634
347	i 0.08 on4 of7.wav	1	856
348	i 0.08 on5 of7.wav	1	875
349	i 0.08 on6 of7.wav	1	1427
350	i 0.08 on7 of7.wav	1	1801
351	i 0.12 on1 of7r.wav	1	966
352	i 0.12 on2 of7.wav	1	835
353	i 0.12 on3 of7.wav	1	1100
354	i 0.12 on4 of7.wav	1	732
355	i 0.12 on5 of7.wav	1	860
356	i 0.12 on6 of7.wav	1	2228
357	i 0.12 on7 of7.wav	1	552
358	i 0.14 on1 of7r.wav	2	1702
359	i 0.14 on2 of7.wav	1	616
360	i 0.14 on3 of7.wav	1	1141
361	i 0.14 on4 of7.wav	1	720
362	i 0.14 on5 of7.wav	1	1639
363	i 0.14 on6 of7.wav	1	1089
364	i 0.14 on7 of7.wav	1	1220
365	i 0.16 on1 of7r.wav	1	1130
366	i 0.16 on2 of7.wav	1	902
367	i 0.16 on3 of7.wav	1	1653
368	i 0.16 on4 of7.wav	1	1956
369	i 0.16 on5 of7.wav	1	1239
370	i 0.16 on6 of7.wav	1	1151
371	i 0.16 on7 of7.wav	1	1992
372	i 0.18 on1 of7r.wav	2	1538
373	i 0.18 on2 of7.wav	1	1244
374	i 0.18 on3 of7.wav	1	1227
375	i 0.18 on4 of7.wav	1	1402
376	i 0.18 on5 of7.wav	1	1012
377	i 0.18 on6 of7.wav	1	1090
378	i 0.18 on7 of7.wav	1	1757
379	a 0.1 on1 of7r.wav	1	3064
380	a 0.1 on2 of7.wav	1	1066
381	a 0.1 on3 of7.wav	1	482
382	a 0.1 on4 of7.wav	1	1194
383	a 0.1 on5 of7.wav	1	448
384	a 0.1 on6 of7.wav	1	948
385	a 0.1 on7 of7.wav	1	1651
386	a 0.2 on1 of7r.wav	2	869
387	a 0.2 on2 of7.wav	2	1024
388	a 0.2 on3 of7.wav	2	888
389	a 0.2 on4 of7.wav	1	5936
390	a 0.2 on5 of7.wav	1	1277
391	a 0.2 on6 of7.wav	1	1298
392	a 0.2 on7 of7.wav	1	1220
393	a 0.04 on1 of7r.wav	1	599
394	a 0.04 on2 of7.wav	1	1600
395	a 0.04 on3 of7.wav	1	577
396	a 0.04 on4 of7.wav	1	545
397	a 0.04 on5 of7.wav	1	995
398	a 0.04 on6 of7.wav	1	765
399	a 0.04 on7 of7.wav	1	532
400	a 0.06 on1 of7r.wav	1	686
401	a 0.06 on2 of7.wav	1	579
402	a 0.06 on3 of7.wav	1	782
403	a 0.06 on4 of7.wav	1	839
404	a 0.06 on5 of7.wav	1	1472
405	a 0.06 on6 of7.wav	1	579
406	a 0.06 on7 of7.wav	1	583
407	a 0.08 on1 of7r.wav	1	735
408	a 0.08 on2 of7.wav	1	510
409	a 0.08 on3 of7.wav	1	505
410	a 0.08 on4 of7.wav	1	747
411	a 0.08 on5 of7.wav	1	1330
412	a 0.08 on6 of7.wav	1	690
413	a 0.08 on7 of7.wav	1	950
414	a 0.12 on1 of7r.wav	1	1027
415	a 0.12 on2 of7.wav	1	1738
416	a 0.12 on3 of7.wav	1	1002
417	a 0.12 on4 of7.wav	1	752
418	a 0.12 on5 of7.wav	1	1237
419	a 0.12 on6 of7.wav	1	1335
420	a 0.12 on7 of7.wav	1	1218
421	a 0.14 on1 of7r.wav	1	1240
422	a 0.14 on2 of7.wav	1	1065
423	a 0.14 on3 of7.wav	1	993
424	a 0.14 on4 of7.wav	1	1127
425	a 0.14 on5 of7.wav	1	1054
426	a 0.14 on6 of7.wav	1	771
427	a 0.14 on7 of7.wav	1	1240
428	a 0.16 on1 of7r.wav	2	1621
429	a 0.16 on2 of7.wav	1	1624
430	a 0.16 on3 of7.wav	1	3024
431	a 0.16 on4 of7.wav	2	1892
432	a 0.16 on5 of7.wav	1	1684
433	a 0.16 on6 of7.wav	1	4735
434	a 0.16 on7 of7.wav	1	1060
435	a 0.18 on1 of7r.wav	2	2092
436	a 0.18 on2 of7.wav	2	987
437	a 0.18 on3 of7.wav	1	1145
438	a 0.18 on4 of7.wav	1	1365
439	a 0.18 on5 of7.wav	1	1126
440	a 0.18 on6 of7.wav	1	1075
441	a 0.18 on7 of7.wav	1	1691
442	i 0.1 on1 of7r.wav	1	1033
443	i 0.1 on2 of7.wav	1	618
444	i 0.1 on3 of7.wav	1	2766
445	i 0.1 on4 of7.wav	1	890
446	i 0.1 on5 of7.wav	1	1074
447	i 0.1 on6 of7.wav	1	1042
448	i 0.1 on7 of7.wav	1	1055
449	i 0.2 on1 of7r.wav	2	805
450	i 0.2 on2 of7.wav	2	1158
451	i 0.2 on3 of7.wav	2	1257
452	i 0.2 on4 of7.wav	1	2522
453	i 0.2 on5 of7.wav	1	1081
454	i 0.2 on6 of7.wav	1	1030
455	i 0.2 on7 of7.wav	1	1135
456	i 0.04 on1 of7r.wav	1	903
457	i 0.04 on2 of7.wav	1	506
458	i 0.04 on3 of7.wav	1	934
459	i 0.04 on4 of7.wav	1	1002
460	i 0.04 on5 of7.wav	1	2050
461	i 0.04 on6 of7.wav	1	553
462	i 0.04 on7 of7.wav	1	409
463	i 0.06 on1 of7r.wav	1	808
464	i 0.06 on2 of7.wav	1	494
465	i 0.06 on3 of7.wav	1	768
466	i 0.06 on4 of7.wav	1	471
467	i 0.06 on5 of7.wav	1	2019
468	i 0.06 on6 of7.wav	1	899
469	i 0.06 on7 of7.wav	1	1048
470	i 0.08 on1 of7r.wav	1	642
471	i 0.08 on2 of7.wav	1	1062
472	i 0.08 on3 of7.wav	1	993
473	i 0.08 on4 of7.wav	1	1169
474	i 0.08 on5 of7.wav	1	4078
475	i 0.08 on6 of7.wav	1	1881
476	i 0.08 on7 of7.wav	1	402
477	i 0.12 on1 of7r.wav	1	1046
478	i 0.12 on2 of7.wav	1	1049
479	i 0.12 on3 of7.wav	1	2476
480	i 0.12 on4 of7.wav	1	1285
481	i 0.12 on5 of7.wav	1	1094
482	i 0.12 on6 of7.wav	1	1339
483	i 0.12 on7 of7.wav	1	1008
484	i 0.14 on1 of7r.wav	1	1313
485	i 0.14 on2 of7.wav	1	1244
486	i 0.14 on3 of7.wav	1	1116
487	i 0.14 on4 of7.wav	1	1208
488	i 0.14 on5 of7.wav	1	1915
489	i 0.14 on6 of7.wav	1	1396
490	i 0.14 on7 of7.wav	1	1445
491	i 0.16 on1 of7r.wav	2	2577
492	i 0.16 on2 of7.wav	2	2329
493	i 0.16 on3 of7.wav	1	1555
494	i 0.16 on4 of7.wav	2	1355
495	i 0.16 on5 of7.wav	1	1382
496	i 0.16 on6 of7.wav	1	976
497	i 0.16 on7 of7.wav	1	2381
498	i 0.18 on1 of7r.wav	2	1656
499	i 0.18 on2 of7.wav	1	3768
500	i 0.18 on3 of7.wav	1	664
501	i 0.18 on4 of7.wav	1	1000
502	i 0.18 on5 of7.wav	1	1317
503	i 0.18 on6 of7.wav	1	849
504	i 0.18 on7 of7.wav	1	943
505	a 0.1 on1 of7r.wav	1	1072
506	a 0.1 on2 of7.wav	1	997
507	a 0.1 on3 of7.wav	1	948
508	a 0.1 on4 of7.wav	1	684
509	a 0.1 on5 of7.wav	1	2739
510	a 0.1 on6 of7.wav	1	1264
511	a 0.1 on7 of7.wav	1	464
512	a 0.2 on1 of7r.wav	2	1179
513	a 0.2 on2 of7.wav	2	2309
514	a 0.2 on3 of7.wav	2	985
515	a 0.2 on4 of7.wav	1	1457
516	a 0.2 on5 of7.wav	1	1264
517	a 0.2 on6 of7.wav	1	1133
518	a 0.2 on7 of7.wav	1	1059
519	a 0.04 on1 of7r.wav	1	614
520	a 0.04 on2 of7.wav	1	1185
521	a 0.04 on3 of7.wav	1	1216
522	a 0.04 on4 of7.wav	1	560
523	a 0.04 on5 of7.wav	1	1643
524	a 0.04 on6 of7.wav	1	1319
525	a 0.04 on7 of7.wav	1	1130
526	a 0.06 on1 of7r.wav	1	769
527	a 0.06 on2 of7.wav	1	1061
528	a 0.06 on3 of7.wav	1	463
529	a 0.06 on4 of7.wav	1	418
530	a 0.06 on5 of7.wav	1	905
531	a 0.06 on6 of7.wav	1	397
532	a 0.06 on7 of7.wav	1	999
533	a 0.08 on1 of7r.wav	1	2503
534	a 0.08 on2 of7.wav	1	658
535	a 0.08 on3 of7.wav	1	1205
536	a 0.08 on4 of7.wav	1	6559
537	a 0.08 on5 of7.wav	1	592
538	a 0.08 on6 of7.wav	1	1731
539	a 0.08 on7 of7.wav	1	900
540	a 0.12 on1 of7r.wav	1	1010
541	a 0.12 on2 of7.wav	1	728
542	a 0.12 on3 of7.wav	1	4009
543	a 0.12 on4 of7.wav	1	931
544	a 0.12 on5 of7.wav	1	1096
545	a 0.12 on6 of7.wav	1	2291
546	a 0.12 on7 of7.wav	1	1211
547	a 0.14 on1 of7r.wav	2	836
548	a 0.14 on2 of7.wav	2	1552
549	a 0.14 on3 of7.wav	1	1457
550	a 0.14 on4 of7.wav	1	1080
551	a 0.14 on5 of7.wav	1	6029
552	a 0.14 on6 of7.wav	1	1379
553	a 0.14 on7 of7.wav	1	1305
554	a 0.16 on1 of7r.wav	2	2133
555	a 0.16 on2 of7.wav	1	1552
556	a 0.16 on3 of7.wav	1	1739
557	a 0.16 on4 of7.wav	1	4556
558	a 0.16 on5 of7.wav	1	2859
559	a 0.16 on6 of7.wav	1	1153
560	a 0.16 on7 of7.wav	1	732
561	a 0.18 on1 of7r.wav	2	899
562	a 0.18 on2 of7.wav	2	2188
563	a 0.18 on3 of7.wav	2	2551
564	a 0.18 on4 of7.wav	1	1494
565	a 0.18 on5 of7.wav	1	1637
566	a 0.18 on6 of7.wav	1	1114
567	a 0.18 on7 of7.wav	1	1224
568	i 0.1 on1 of7r.wav	1	1063
569	i 0.1 on2 of7.wav	1	503
570	i 0.1 on3 of7.wav	1	654
571	i 0.1 on4 of7.wav	1	1653
572	i 0.1 on5 of7.wav	1	526
573	i 0.1 on6 of7.wav	1	1205
574	i 0.1 on7 of7.wav	1	1374
575	i 0.2 on1 of7r.wav	2	2391
576	i 0.2 on2 of7.wav	2	1377
577	i 0.2 on3 of7.wav	2	5055
578	i 0.2 on4 of7.wav	1	857
579	i 0.2 on5 of7.wav	1	1219
580	i 0.2 on6 of7.wav	1	3817
581	i 0.2 on7 of7.wav	1	2321
582	i 0.04 on1 of7r.wav	1	519
583	i 0.04 on2 of7.wav	1	624
584	i 0.04 on3 of7.wav	1	827
585	i 0.04 on4 of7.wav	1	422
586	i 0.04 on5 of7.wav	1	1435
587	i 0.04 on6 of7.wav	1	937
588	i 0.04 on7 of7.wav	1	669
589	i 0.06 on1 of7r.wav	1	1416
590	i 0.06 on2 of7.wav	1	1132
591	i 0.06 on3 of7.wav	1	501
592	i 0.06 on4 of7.wav	1	1356
593	i 0.06 on5 of7.wav	1	436
594	i 0.06 on6 of7.wav	1	1138
595	i 0.06 on7 of7.wav	1	1058
596	i 0.08 on1 of7r.wav	1	1314
597	i 0.08 on2 of7.wav	1	1137
598	i 0.08 on3 of7.wav	1	1559
599	i 0.08 on4 of7.wav	1	997
600	i 0.08 on5 of7.wav	1	1306
601	i 0.08 on6 of7.wav	1	1034
602	i 0.08 on7 of7.wav	1	518
603	i 0.12 on1 of7r.wav	1	1750
604	i 0.12 on2 of7.wav	1	1232
605	i 0.12 on3 of7.wav	1	1350
606	i 0.12 on4 of7.wav	1	428
607	i 0.12 on5 of7.wav	1	1108
608	i 0.12 on6 of7.wav	1	1440
609	i 0.12 on7 of7.wav	1	927
610	i 0.14 on1 of7r.wav	1	835
611	i 0.14 on2 of7.wav	1	1262
612	i 0.14 on3 of7.wav	1	3538
613	i 0.14 on4 of7.wav	1	1259
614	i 0.14 on5 of7.wav	1	1135
615	i 0.14 on6 of7.wav	1	664
616	i 0.14 on7 of7.wav	1	3531
617	i 0.16 on1 of7r.wav	1	1150
618	i 0.16 on2 of7.wav	1	2314
619	i 0.16 on3 of7.wav	2	2219
620	i 0.16 on4 of7.wav	1	1959
621	i 0.16 on5 of7.wav	1	1160
622	i 0.16 on6 of7.wav	1	1268
623	i 0.16 on7 of7.wav	1	1396
624	i 0.18 on1 of7r.wav	2	1653
625	i 0.18 on2 of7.wav	2	954
626	i 0.18 on3 of7.wav	2	1027
627	i 0.18 on4 of7.wav	1	1088
628	i 0.18 on5 of7.wav	1	1112
629	i 0.18 on6 of7.wav	1	2042
630	i 0.18 on7 of7.wav	1	1011
