# Supplementary material for: Effects of stimulus duration and vowel quality in cross-linguistic categorical perception of pitch directions
Source: PLoS One. 2017 Jul 3;12(7):e0180656. doi: 10.1371/journal.pone.0180656 (PMC5495489; doi:10.1371/journal.pone.0180656)
Supplement: S1 Table — (ZIP) [file pone.0180656.s001.zip › supporting information/Raw data/eprime_id_ENGLISH/sub1idrising.csv]

List2	stim1	Slide3.RESP	Slide3.RT
1	a 0.1 on1 of7r.wav	1	953
2	a 0.1 on2 of7.wav	1	2517
3	a 0.1 on3 of7.wav	2	1099
4	a 0.1 on4 of7.wav	1	749
5	a 0.1 on5 of7.wav	1	970
6	a 0.1 on6 of7.wav	1	971
7	a 0.1 on7 of7.wav	1	2186
8	a 0.2 on1 of7r.wav	2	812
9	a 0.2 on2 of7.wav	2	718
10	a 0.2 on3 of7.wav	1	2210
11	a 0.2 on4 of7.wav	1	1963
12	a 0.2 on5 of7.wav	2	1226
13	a 0.2 on6 of7.wav	2	910
14	a 0.2 on7 of7.wav	2	1353
15	a 0.04 on1 of7r.wav	1	4103
16	a 0.04 on2 of7.wav	2	989
17	a 0.04 on3 of7.wav	1	1608
18	a 0.04 on4 of7.wav	1	893
19	a 0.04 on5 of7.wav	1	1885
20	a 0.04 on6 of7.wav	1	562
21	a 0.04 on7 of7.wav	1	2135
22	a 0.06 on1 of7r.wav	1	856
23	a 0.06 on2 of7.wav	2	1690
24	a 0.06 on3 of7.wav	1	1677
25	a 0.06 on4 of7.wav	1	728
26	a 0.06 on5 of7.wav	1	1882
27	a 0.06 on6 of7.wav	1	1514
28	a 0.06 on7 of7.wav	1	779
29	a 0.08 on1 of7r.wav	1	1433
30	a 0.08 on2 of7.wav	1	706
31	a 0.08 on3 of7.wav	1	1206
32	a 0.08 on4 of7.wav	1	839
33	a 0.08 on5 of7.wav	1	833
34	a 0.08 on6 of7.wav	1	1229
35	a 0.08 on7 of7.wav	1	1741
36	a 0.12 on1 of7r.wav	2	3275
37	a 0.12 on2 of7.wav	1	1450
38	a 0.12 on3 of7.wav	1	5691
39	a 0.12 on4 of7.wav	1	2157
40	a 0.12 on5 of7.wav	2	747
41	a 0.12 on6 of7.wav	1	991
42	a 0.12 on7 of7.wav	2	1462
43	a 0.14 on1 of7r.wav	1	1887
44	a 0.14 on2 of7.wav	1	1068
45	a 0.14 on3 of7.wav	1	1924
46	a 0.14 on4 of7.wav	1	931
47	a 0.14 on5 of7.wav	1	1251
48	a 0.14 on6 of7.wav	2	1190
49	a 0.14 on7 of7.wav	1	1158
50	a 0.16 on1 of7r.wav	1	786
51	a 0.16 on2 of7.wav	2	610
52	a 0.16 on3 of7.wav	1	717
53	a 0.16 on4 of7.wav	1	2369
54	a 0.16 on5 of7.wav	1	4378
55	a 0.16 on6 of7.wav	2	2427
56	a 0.16 on7 of7.wav	2	670
57	a 0.18 on1 of7r.wav	1	1401
58	a 0.18 on2 of7.wav	2	1271
59	a 0.18 on3 of7.wav	1	825
60	a 0.18 on4 of7.wav	2	1678
61	a 0.18 on5 of7.wav	1	1225
62	a 0.18 on6 of7.wav	2	2682
63	a 0.18 on7 of7.wav	2	742
64	i 0.1 on1 of7r.wav	1	1150
65	i 0.1 on2 of7.wav	1	499
66	i 0.1 on3 of7.wav	1	1710
67	i 0.1 on4 of7.wav	1	1439
68	i 0.1 on5 of7.wav	1	1020
69	i 0.1 on6 of7.wav	2	1772
70	i 0.1 on7 of7.wav	1	3084
71	i 0.2 on1 of7r.wav	2	893
72	i 0.2 on2 of7.wav	2	1818
73	i 0.2 on3 of7.wav	2	978
74	i 0.2 on4 of7.wav	2	879
75	i 0.2 on5 of7.wav	2	1604
76	i 0.2 on6 of7.wav	2	767
77	i 0.2 on7 of7.wav	2	1106
78	i 0.04 on1 of7r.wav	1	1593
79	i 0.04 on2 of7.wav	1	780
80	i 0.04 on3 of7.wav	1	1189
81	i 0.04 on4 of7.wav	1	2221
82	i 0.04 on5 of7.wav	1	845
83	i 0.04 on6 of7.wav	1	1411
84	i 0.04 on7 of7.wav	1	590
85	i 0.06 on1 of7r.wav	1	1148
86	i 0.06 on2 of7.wav	1	689
87	i 0.06 on3 of7.wav	2	2637
88	i 0.06 on4 of7.wav	1	1132
89	i 0.06 on5 of7.wav	1	820
90	i 0.06 on6 of7.wav	1	3537
91	i 0.06 on7 of7.wav	1	1955
92	i 0.08 on1 of7r.wav	1	1180
93	i 0.08 on2 of7.wav	1	798
94	i 0.08 on3 of7.wav	2	1062
95	i 0.08 on4 of7.wav	1	744
96	i 0.08 on5 of7.wav	1	2067
97	i 0.08 on6 of7.wav	1	1065
98	i 0.08 on7 of7.wav	2	1023
99	i 0.12 on1 of7r.wav	1	1058
100	i 0.12 on2 of7.wav	1	1357
101	i 0.12 on3 of7.wav	1	1423
102	i 0.12 on4 of7.wav	1	9923
103	i 0.12 on5 of7.wav	1	1875
104	i 0.12 on6 of7.wav	1	808
105	i 0.12 on7 of7.wav	1	914
106	i 0.14 on1 of7r.wav	2	2179
107	i 0.14 on2 of7.wav	1	529
108	i 0.14 on3 of7.wav	1	1428
109	i 0.14 on4 of7.wav	1	1110
110	i 0.14 on5 of7.wav	1	2601
111	i 0.14 on6 of7.wav	2	1347
112	i 0.14 on7 of7.wav	2	841
113	i 0.16 on1 of7r.wav	2	811
114	i 0.16 on2 of7.wav	2	740
115	i 0.16 on3 of7.wav	1	980
116	i 0.16 on4 of7.wav	2	1624
117	i 0.16 on5 of7.wav	1	1165
118	i 0.16 on6 of7.wav	2	1092
119	i 0.16 on7 of7.wav	1	1032
120	i 0.18 on1 of7r.wav	2	611
121	i 0.18 on2 of7.wav	2	785
122	i 0.18 on3 of7.wav	2	952
123	i 0.18 on4 of7.wav	2	1003
124	i 0.18 on5 of7.wav	2	1206
125	i 0.18 on6 of7.wav	2	1018
126	i 0.18 on7 of7.wav	2	1185
127	a 0.1 on1 of7r.wav	1	1519
128	a 0.1 on2 of7.wav	1	1536
129	a 0.1 on3 of7.wav	1	808
130	a 0.1 on4 of7.wav	2	2170
131	a 0.1 on5 of7.wav	1	1129
132	a 0.1 on6 of7.wav	1	684
133	a 0.1 on7 of7.wav	1	833
134	a 0.2 on1 of7r.wav	2	1000
135	a 0.2 on2 of7.wav	2	1638
136	a 0.2 on3 of7.wav	2	722
137	a 0.2 on4 of7.wav	1	1222
138	a 0.2 on5 of7.wav	2	1442
139	a 0.2 on6 of7.wav	2	799
140	a 0.2 on7 of7.wav	2	844
141	a 0.04 on1 of7r.wav	1	932
142	a 0.04 on2 of7.wav	1	4186
143	a 0.04 on3 of7.wav	1	1145
144	a 0.04 on4 of7.wav	1	1711
145	a 0.04 on5 of7.wav	1	759
146	a 0.04 on6 of7.wav	1	757
147	a 0.04 on7 of7.wav	1	1107
148	a 0.06 on1 of7r.wav	1	1035
149	a 0.06 on2 of7.wav	1	746
150	a 0.06 on3 of7.wav	2	1373
151	a 0.06 on4 of7.wav	1	4596
152	a 0.06 on5 of7.wav	1	1073
153	a 0.06 on6 of7.wav	1	1349
154	a 0.06 on7 of7.wav	1	782
155	a 0.08 on1 of7r.wav	1	999
156	a 0.08 on2 of7.wav	1	1850
157	a 0.08 on3 of7.wav	1	2782
158	a 0.08 on4 of7.wav	1	793
159	a 0.08 on5 of7.wav	1	848
160	a 0.08 on6 of7.wav	1	1038
161	a 0.08 on7 of7.wav	2	1276
162	a 0.12 on1 of7r.wav	1	2669
163	a 0.12 on2 of7.wav	1	1125
164	a 0.12 on3 of7.wav	1	1119
165	a 0.12 on4 of7.wav	1	855
166	a 0.12 on5 of7.wav	2	836
167	a 0.12 on6 of7.wav	2	1188
168	a 0.12 on7 of7.wav	1	839
169	a 0.14 on1 of7r.wav	1	654
170	a 0.14 on2 of7.wav	1	786
171	a 0.14 on3 of7.wav	1	910
172	a 0.14 on4 of7.wav	2	1671
173	a 0.14 on5 of7.wav	2	1104
174	a 0.14 on6 of7.wav	2	855
175	a 0.14 on7 of7.wav	1	1036
176	a 0.16 on1 of7r.wav	2	1244
177	a 0.16 on2 of7.wav	1	998
178	a 0.16 on3 of7.wav	1	1749
179	a 0.16 on4 of7.wav	1	1044
180	a 0.16 on5 of7.wav	2	757
181	a 0.16 on6 of7.wav	1	895
182	a 0.16 on7 of7.wav	2	626
183	a 0.18 on1 of7r.wav	1	951
184	a 0.18 on2 of7.wav	2	966
185	a 0.18 on3 of7.wav	1	1873
186	a 0.18 on4 of7.wav	2	521
187	a 0.18 on5 of7.wav	1	3440
188	a 0.18 on6 of7.wav	2	1034
189	a 0.18 on7 of7.wav	2	1834
190	i 0.1 on1 of7r.wav	2	959
191	i 0.1 on2 of7.wav	1	2042
192	i 0.1 on3 of7.wav	1	1526
193	i 0.1 on4 of7.wav	1	701
194	i 0.1 on5 of7.wav	1	824
195	i 0.1 on6 of7.wav	2	1179
196	i 0.1 on7 of7.wav	1	860
197	i 0.2 on1 of7r.wav	2	839
198	i 0.2 on2 of7.wav	2	1244
199	i 0.2 on3 of7.wav	2	1826
200	i 0.2 on4 of7.wav	1	816
201	i 0.2 on5 of7.wav	2	1301
202	i 0.2 on6 of7.wav	1	801
203	i 0.2 on7 of7.wav	2	1150
204	i 0.04 on1 of7r.wav	1	840
205	i 0.04 on2 of7.wav	1	830
206	i 0.04 on3 of7.wav	1	2248
207	i 0.04 on4 of7.wav	1	2957
208	i 0.04 on5 of7.wav	1	556
209	i 0.04 on6 of7.wav	1	918
210	i 0.04 on7 of7.wav	2	1002
211	i 0.06 on1 of7r.wav	1	1657
212	i 0.06 on2 of7.wav	2	1999
213	i 0.06 on3 of7.wav	2	6572
214	i 0.06 on4 of7.wav	2	1338
215	i 0.06 on5 of7.wav	1	1413
216	i 0.06 on6 of7.wav	2	1208
217	i 0.06 on7 of7.wav	2	3477
218	i 0.08 on1 of7r.wav	1	685
219	i 0.08 on2 of7.wav	2	854
220	i 0.08 on3 of7.wav	2	750
221	i 0.08 on4 of7.wav	2	1540
222	i 0.08 on5 of7.wav	1	760
223	i 0.08 on6 of7.wav	1	736
224	i 0.08 on7 of7.wav	1	813
225	i 0.12 on1 of7r.wav	1	733
226	i 0.12 on2 of7.wav	1	836
227	i 0.12 on3 of7.wav	1	1010
228	i 0.12 on4 of7.wav	1	1221
229	i 0.12 on5 of7.wav	1	1210
230	i 0.12 on6 of7.wav	2	939
231	i 0.12 on7 of7.wav	1	4168
232	i 0.14 on1 of7r.wav	1	1106
233	i 0.14 on2 of7.wav	1	2094
234	i 0.14 on3 of7.wav	1	1382
235	i 0.14 on4 of7.wav	2	982
236	i 0.14 on5 of7.wav	2	1017
237	i 0.14 on6 of7.wav	2	1287
238	i 0.14 on7 of7.wav	1	1469
239	i 0.16 on1 of7r.wav	2	847
240	i 0.16 on2 of7.wav	1	1844
241	i 0.16 on3 of7.wav	1	2573
242	i 0.16 on4 of7.wav	1	1629
243	i 0.16 on5 of7.wav	2	1514
244	i 0.16 on6 of7.wav	2	766
245	i 0.16 on7 of7.wav	1	2160
246	i 0.18 on1 of7r.wav	1	1409
247	i 0.18 on2 of7.wav	1	1830
248	i 0.18 on3 of7.wav	2	798
249	i 0.18 on4 of7.wav	2	988
250	i 0.18 on5 of7.wav	2	945
251	i 0.18 on6 of7.wav	1	1058
252	i 0.18 on7 of7.wav	2	729
253	a 0.1 on1 of7r.wav	1	1154
254	a 0.1 on2 of7.wav	1	703
255	a 0.1 on3 of7.wav	1	833
256	a 0.1 on4 of7.wav	1	1391
257	a 0.1 on5 of7.wav	1	935
258	a 0.1 on6 of7.wav	1	969
259	a 0.1 on7 of7.wav	1	836
260	a 0.2 on1 of7r.wav	2	2071
261	a 0.2 on2 of7.wav	2	1087
262	a 0.2 on3 of7.wav	2	779
263	a 0.2 on4 of7.wav	2	1058
264	a 0.2 on5 of7.wav	2	1170
265	a 0.2 on6 of7.wav	1	773
266	a 0.2 on7 of7.wav	2	1141
267	a 0.04 on1 of7r.wav	2	1574
268	a 0.04 on2 of7.wav	1	1960
269	a 0.04 on3 of7.wav	1	1094
270	a 0.04 on4 of7.wav	1	999
271	a 0.04 on5 of7.wav	1	1034
272	a 0.04 on6 of7.wav	1	1542
273	a 0.04 on7 of7.wav	1	964
274	a 0.06 on1 of7r.wav	1	1472
275	a 0.06 on2 of7.wav	1	1546
276	a 0.06 on3 of7.wav	1	1061
277	a 0.06 on4 of7.wav	1	4045
278	a 0.06 on5 of7.wav	1	774
279	a 0.06 on6 of7.wav	2	2255
280	a 0.06 on7 of7.wav	1	997
281	a 0.08 on1 of7r.wav	1	895
282	a 0.08 on2 of7.wav	1	1214
283	a 0.08 on3 of7.wav	1	721
284	a 0.08 on4 of7.wav	1	636
285	a 0.08 on5 of7.wav	1	728
286	a 0.08 on6 of7.wav	1	1053
287	a 0.08 on7 of7.wav	1	1072
288	a 0.12 on1 of7r.wav	1	1113
289	a 0.12 on2 of7.wav	2	2395
290	a 0.12 on3 of7.wav	1	4270
291	a 0.12 on4 of7.wav	1	692
292	a 0.12 on5 of7.wav	1	833
293	a 0.12 on6 of7.wav	2	862
294	a 0.12 on7 of7.wav	1	1121
295	a 0.14 on1 of7r.wav	1	1065
296	a 0.14 on2 of7.wav	1	762
297	a 0.14 on3 of7.wav	1	2105
298	a 0.14 on4 of7.wav	1	1272
299	a 0.14 on5 of7.wav	1	883
300	a 0.14 on6 of7.wav	1	751
301	a 0.14 on7 of7.wav	2	1259
302	a 0.16 on1 of7r.wav	1	1023
303	a 0.16 on2 of7.wav	2	1524
304	a 0.16 on3 of7.wav	1	948
305	a 0.16 on4 of7.wav	2	735
306	a 0.16 on5 of7.wav	2	940
307	a 0.16 on6 of7.wav	1	1672
308	a 0.16 on7 of7.wav	2	897
309	a 0.18 on1 of7r.wav	2	3468
310	a 0.18 on2 of7.wav	1	3226
311	a 0.18 on3 of7.wav	2	1161
312	a 0.18 on4 of7.wav	2	1182
313	a 0.18 on5 of7.wav	1	2784
314	a 0.18 on6 of7.wav	1	1016
315	a 0.18 on7 of7.wav	2	461
316	i 0.1 on1 of7r.wav	1	2465
317	i 0.1 on2 of7.wav	1	2156
318	i 0.1 on3 of7.wav	1	842
319	i 0.1 on4 of7.wav	2	6412
320	i 0.1 on5 of7.wav	1	599
321	i 0.1 on6 of7.wav	1	912
322	i 0.1 on7 of7.wav	1	816
323	i 0.2 on1 of7r.wav	2	945
324	i 0.2 on2 of7.wav	2	731
325	i 0.2 on3 of7.wav	2	631
326	i 0.2 on4 of7.wav	2	822
327	i 0.2 on5 of7.wav	1	4243
328	i 0.2 on6 of7.wav	2	862
329	i 0.2 on7 of7.wav	2	717
330	i 0.04 on1 of7r.wav	2	2041
331	i 0.04 on2 of7.wav	1	913
332	i 0.04 on3 of7.wav	1	1444
333	i 0.04 on4 of7.wav	1	989
334	i 0.04 on5 of7.wav	1	522
335	i 0.04 on6 of7.wav	2	1000
336	i 0.04 on7 of7.wav	1	784
337	i 0.06 on1 of7r.wav	1	1512
338	i 0.06 on2 of7.wav	1	1296
339	i 0.06 on3 of7.wav	2	1744
340	i 0.06 on4 of7.wav	2	1776
341	i 0.06 on5 of7.wav	1	1063
342	i 0.06 on6 of7.wav	2	1424
343	i 0.06 on7 of7.wav	1	1262
344	i 0.08 on1 of7r.wav	1	1234
345	i 0.08 on2 of7.wav	1	718
346	i 0.08 on3 of7.wav	1	1090
347	i 0.08 on4 of7.wav	1	982
348	i 0.08 on5 of7.wav	1	750
349	i 0.08 on6 of7.wav	1	1688
350	i 0.08 on7 of7.wav	1	916
351	i 0.12 on1 of7r.wav	1	497
352	i 0.12 on2 of7.wav	2	1290
353	i 0.12 on3 of7.wav	2	1131
354	i 0.12 on4 of7.wav	1	2036
355	i 0.12 on5 of7.wav	1	1228
356	i 0.12 on6 of7.wav	2	837
357	i 0.12 on7 of7.wav	2	909
358	i 0.14 on1 of7r.wav	1	2338
359	i 0.14 on2 of7.wav	1	1050
360	i 0.14 on3 of7.wav	2	1291
361	i 0.14 on4 of7.wav	1	1146
362	i 0.14 on5 of7.wav	2	5368
363	i 0.14 on6 of7.wav	2	1993
364	i 0.14 on7 of7.wav	1	790
365	i 0.16 on1 of7r.wav	2	990
366	i 0.16 on2 of7.wav	2	1003
367	i 0.16 on3 of7.wav	1	2522
368	i 0.16 on4 of7.wav	1	615
369	i 0.16 on5 of7.wav	2	2453
370	i 0.16 on6 of7.wav	2	981
371	i 0.16 on7 of7.wav	2	3114
372	i 0.18 on1 of7r.wav	1	1214
373	i 0.18 on2 of7.wav	1	912
374	i 0.18 on3 of7.wav	2	2332
375	i 0.18 on4 of7.wav	2	1012
376	i 0.18 on5 of7.wav	2	825
377	i 0.18 on6 of7.wav	2	793
378	i 0.18 on7 of7.wav	2	747
379	a 0.1 on1 of7r.wav	1	1683
380	a 0.1 on2 of7.wav	1	2535
381	a 0.1 on3 of7.wav	1	971
382	a 0.1 on4 of7.wav	1	580
383	a 0.1 on5 of7.wav	1	1549
384	a 0.1 on6 of7.wav	1	4579
385	a 0.1 on7 of7.wav	1	975
386	a 0.2 on1 of7r.wav	2	700
387	a 0.2 on2 of7.wav	2	1001
388	a 0.2 on3 of7.wav	2	715
389	a 0.2 on4 of7.wav	2	2311
390	a 0.2 on5 of7.wav	2	1018
391	a 0.2 on6 of7.wav	2	2998
392	a 0.2 on7 of7.wav	2	1080
393	a 0.04 on1 of7r.wav	1	806
394	a 0.04 on2 of7.wav	1	2016
395	a 0.04 on3 of7.wav	1	1655
396	a 0.04 on4 of7.wav	2	1360
397	a 0.04 on5 of7.wav	1	554
398	a 0.04 on6 of7.wav	1	995
399	a 0.04 on7 of7.wav	1	978
400	a 0.06 on1 of7r.wav	1	904
401	a 0.06 on2 of7.wav	1	2077
402	a 0.06 on3 of7.wav	1	1325
403	a 0.06 on4 of7.wav	1	1038
404	a 0.06 on5 of7.wav	1	895
405	a 0.06 on6 of7.wav	1	3143
406	a 0.06 on7 of7.wav	1	894
407	a 0.08 on1 of7r.wav	1	906
408	a 0.08 on2 of7.wav	1	2876
409	a 0.08 on3 of7.wav	1	2042
410	a 0.08 on4 of7.wav	1	766
411	a 0.08 on5 of7.wav	2	1680
412	a 0.08 on6 of7.wav	1	765
413	a 0.08 on7 of7.wav	1	1297
414	a 0.12 on1 of7r.wav	1	1174
415	a 0.12 on2 of7.wav	1	911
416	a 0.12 on3 of7.wav	1	1865
417	a 0.12 on4 of7.wav	2	940
418	a 0.12 on5 of7.wav	1	756
419	a 0.12 on6 of7.wav	1	786
420	a 0.12 on7 of7.wav	2	1300
421	a 0.14 on1 of7r.wav	2	852
422	a 0.14 on2 of7.wav	2	991
423	a 0.14 on3 of7.wav	1	1469
424	a 0.14 on4 of7.wav	1	875
425	a 0.14 on5 of7.wav	1	957
426	a 0.14 on6 of7.wav	1	834
427	a 0.14 on7 of7.wav	1	894
428	a 0.16 on1 of7r.wav	2	822
429	a 0.16 on2 of7.wav	1	2574
430	a 0.16 on3 of7.wav	2	1093
431	a 0.16 on4 of7.wav	1	895
432	a 0.16 on5 of7.wav	1	1383
433	a 0.16 on6 of7.wav	2	825
434	a 0.16 on7 of7.wav	2	874
435	a 0.18 on1 of7r.wav	2	1293
436	a 0.18 on2 of7.wav	2	1186
437	a 0.18 on3 of7.wav	1	842
438	a 0.18 on4 of7.wav	1	663
439	a 0.18 on5 of7.wav	2	614
440	a 0.18 on6 of7.wav	1	1786
441	a 0.18 on7 of7.wav	2	1282
442	i 0.1 on1 of7r.wav	1	991
443	i 0.1 on2 of7.wav	1	1709
444	i 0.1 on3 of7.wav	1	1853
445	i 0.1 on4 of7.wav	1	1853
446	i 0.1 on5 of7.wav	1	1252
447	i 0.1 on6 of7.wav	1	1895
448	i 0.1 on7 of7.wav	1	1209
449	i 0.2 on1 of7r.wav	2	1042
450	i 0.2 on2 of7.wav	2	951
451	i 0.2 on3 of7.wav	2	3878
452	i 0.2 on4 of7.wav	2	1044
453	i 0.2 on5 of7.wav	2	1261
454	i 0.2 on6 of7.wav	1	7483
455	i 0.2 on7 of7.wav	1	4428
456	i 0.04 on1 of7r.wav	2	1823
457	i 0.04 on2 of7.wav	1	4451
458	i 0.04 on3 of7.wav	2	6632
459	i 0.04 on4 of7.wav	1	1290
460	i 0.04 on5 of7.wav	1	1202
461	i 0.04 on6 of7.wav	1	682
462	i 0.04 on7 of7.wav	1	1734
463	i 0.06 on1 of7r.wav	1	2216
464	i 0.06 on2 of7.wav	1	1118
465	i 0.06 on3 of7.wav	1	1635
466	i 0.06 on4 of7.wav	1	1481
467	i 0.06 on5 of7.wav	1	803
468	i 0.06 on6 of7.wav	1	1999
469	i 0.06 on7 of7.wav	1	1319
470	i 0.08 on1 of7r.wav	1	1571
471	i 0.08 on2 of7.wav	1	1111
472	i 0.08 on3 of7.wav	1	2709
473	i 0.08 on4 of7.wav	1	2478
474	i 0.08 on5 of7.wav	1	1953
475	i 0.08 on6 of7.wav	1	979
476	i 0.08 on7 of7.wav	2	1510
477	i 0.12 on1 of7r.wav	2	1057
478	i 0.12 on2 of7.wav	1	1796
479	i 0.12 on3 of7.wav	1	3743
480	i 0.12 on4 of7.wav	2	1532
481	i 0.12 on5 of7.wav	1	1638
482	i 0.12 on6 of7.wav	2	2441
483	i 0.12 on7 of7.wav	1	1227
484	i 0.14 on1 of7r.wav	1	1466
485	i 0.14 on2 of7.wav	1	2192
486	i 0.14 on3 of7.wav	2	2764
487	i 0.14 on4 of7.wav	1	878
488	i 0.14 on5 of7.wav	2	822
489	i 0.14 on6 of7.wav	2	1709
490	i 0.14 on7 of7.wav	2	2571
491	i 0.16 on1 of7r.wav	2	1151
492	i 0.16 on2 of7.wav	2	1129
493	i 0.16 on3 of7.wav	1	1094
494	i 0.16 on4 of7.wav	1	1907
495	i 0.16 on5 of7.wav	1	813
496	i 0.16 on6 of7.wav	2	717
497	i 0.16 on7 of7.wav	1	1098
498	i 0.18 on1 of7r.wav	2	916
499	i 0.18 on2 of7.wav	2	1077
500	i 0.18 on3 of7.wav	2	1362
501	i 0.18 on4 of7.wav	2	771
502	i 0.18 on5 of7.wav	2	1258
503	i 0.18 on6 of7.wav	2	949
504	i 0.18 on7 of7.wav	2	3108
505	a 0.1 on1 of7r.wav	1	837
506	a 0.1 on2 of7.wav	1	829
507	a 0.1 on3 of7.wav	1	1620
508	a 0.1 on4 of7.wav	1	924
509	a 0.1 on5 of7.wav	1	1666
510	a 0.1 on6 of7.wav	1	839
511	a 0.1 on7 of7.wav	1	723
512	a 0.2 on1 of7r.wav	2	720
513	a 0.2 on2 of7.wav	2	694
514	a 0.2 on3 of7.wav	2	890
515	a 0.2 on4 of7.wav	2	1433
516	a 0.2 on5 of7.wav	2	1053
517	a 0.2 on6 of7.wav	2	894
518	a 0.2 on7 of7.wav	2	896
519	a 0.04 on1 of7r.wav	1	1087
520	a 0.04 on2 of7.wav	1	826
521	a 0.04 on3 of7.wav	1	1265
522	a 0.04 on4 of7.wav	2	1498
523	a 0.04 on5 of7.wav	1	1355
524	a 0.04 on6 of7.wav	1	937
525	a 0.04 on7 of7.wav	2	3633
526	a 0.06 on1 of7r.wav	1	2390
527	a 0.06 on2 of7.wav	1	639
528	a 0.06 on3 of7.wav	1	703
529	a 0.06 on4 of7.wav	1	837
530	a 0.06 on5 of7.wav	1	2216
531	a 0.06 on6 of7.wav	1	1243
532	a 0.06 on7 of7.wav	1	739
533	a 0.08 on1 of7r.wav	1	1770
534	a 0.08 on2 of7.wav	1	676
535	a 0.08 on3 of7.wav	1	2610
536	a 0.08 on4 of7.wav	1	1002
537	a 0.08 on5 of7.wav	2	1187
538	a 0.08 on6 of7.wav	1	1687
539	a 0.08 on7 of7.wav	1	1834
540	a 0.12 on1 of7r.wav	1	1253
541	a 0.12 on2 of7.wav	1	2540
542	a 0.12 on3 of7.wav	2	2029
543	a 0.12 on4 of7.wav	1	1020
544	a 0.12 on5 of7.wav	2	4525
545	a 0.12 on6 of7.wav	2	2478
546	a 0.12 on7 of7.wav	1	912
547	a 0.14 on1 of7r.wav	1	864
548	a 0.14 on2 of7.wav	2	2791
549	a 0.14 on3 of7.wav	1	1160
550	a 0.14 on4 of7.wav	1	4309
551	a 0.14 on5 of7.wav	1	1137
552	a 0.14 on6 of7.wav	2	1064
553	a 0.14 on7 of7.wav	1	1091
554	a 0.16 on1 of7r.wav	1	3095
555	a 0.16 on2 of7.wav	1	3338
556	a 0.16 on3 of7.wav	2	803
557	a 0.16 on4 of7.wav	2	1453
558	a 0.16 on5 of7.wav	1	1638
559	a 0.16 on6 of7.wav	2	940
560	a 0.16 on7 of7.wav	1	3334
561	a 0.18 on1 of7r.wav	2	708
562	a 0.18 on2 of7.wav	1	989
563	a 0.18 on3 of7.wav	1	3640
564	a 0.18 on4 of7.wav	2	2581
565	a 0.18 on5 of7.wav	2	2528
566	a 0.18 on6 of7.wav	2	921
567	a 0.18 on7 of7.wav	2	885
568	i 0.1 on1 of7r.wav	1	2615
569	i 0.1 on2 of7.wav	1	2549
570	i 0.1 on3 of7.wav	1	896
571	i 0.1 on4 of7.wav	1	3186
572	i 0.1 on5 of7.wav	1	1226
573	i 0.1 on6 of7.wav	1	1900
574	i 0.1 on7 of7.wav	1	1657
575	i 0.2 on1 of7r.wav	2	1130
576	i 0.2 on2 of7.wav	2	1118
577	i 0.2 on3 of7.wav	2	593
578	i 0.2 on4 of7.wav	2	1964
579	i 0.2 on5 of7.wav	2	2419
580	i 0.2 on6 of7.wav	2	971
581	i 0.2 on7 of7.wav	2	1077
582	i 0.04 on1 of7r.wav	1	1263
583	i 0.04 on2 of7.wav	1	647
584	i 0.04 on3 of7.wav	1	2834
585	i 0.04 on4 of7.wav	1	2038
586	i 0.04 on5 of7.wav	1	1212
587	i 0.04 on6 of7.wav	1	1282
588	i 0.04 on7 of7.wav	1	1126
589	i 0.06 on1 of7r.wav	1	757
590	i 0.06 on2 of7.wav	1	1221
591	i 0.06 on3 of7.wav	2	1551
592	i 0.06 on4 of7.wav	1	976
593	i 0.06 on5 of7.wav	1	1309
594	i 0.06 on6 of7.wav	2	1239
595	i 0.06 on7 of7.wav	2	855
596	i 0.08 on1 of7r.wav	2	1757
597	i 0.08 on2 of7.wav	1	1271
598	i 0.08 on3 of7.wav	2	1131
599	i 0.08 on4 of7.wav	1	795
600	i 0.08 on5 of7.wav	1	1459
601	i 0.08 on6 of7.wav	2	1725
602	i 0.08 on7 of7.wav	2	1371
603	i 0.12 on1 of7r.wav	1	971
604	i 0.12 on2 of7.wav	2	1120
605	i 0.12 on3 of7.wav	1	821
606	i 0.12 on4 of7.wav	2	799
607	i 0.12 on5 of7.wav	2	771
608	i 0.12 on6 of7.wav	1	567
609	i 0.12 on7 of7.wav	1	1914
610	i 0.14 on1 of7r.wav	2	929
611	i 0.14 on2 of7.wav	1	959
612	i 0.14 on3 of7.wav	2	1350
613	i 0.14 on4 of7.wav	1	1801
614	i 0.14 on5 of7.wav	2	1254
615	i 0.14 on6 of7.wav	2	1058
616	i 0.14 on7 of7.wav	2	742
617	i 0.16 on1 of7r.wav	1	2031
618	i 0.16 on2 of7.wav	2	1220
619	i 0.16 on3 of7.wav	1	786
620	i 0.16 on4 of7.wav	1	1211
621	i 0.16 on5 of7.wav	1	1432
622	i 0.16 on6 of7.wav	2	653
623	i 0.16 on7 of7.wav	2	1156
624	i 0.18 on1 of7r.wav	2	1663
625	i 0.18 on2 of7.wav	2	685
626	i 0.18 on3 of7.wav	2	861
627	i 0.18 on4 of7.wav	2	1051
628	i 0.18 on5 of7.wav	1	802
629	i 0.18 on6 of7.wav	2	1129
630	i 0.18 on7 of7.wav	2	810
