# Supplementary material for: Effects of stimulus duration and vowel quality in cross-linguistic categorical perception of pitch directions
Source: PLoS One. 2017 Jul 3;12(7):e0180656. doi: 10.1371/journal.pone.0180656 (PMC5495489; doi:10.1371/journal.pone.0180656)
Supplement: S1 Table — (ZIP) [file pone.0180656.s001.zip › supporting information/Raw data/eprime_id_ENGLISH/sub2idfalling.csv]

List2	stim1	Slide3.RESP	Slide3.RT
1	a 0.1 on1 of1.wav	1	698
2	a 0.1 on1 of2.wav	2	543
3	a 0.1 on1 of3.wav	1	649
4	a 0.1 on1 of4.wav	1	671
5	a 0.1 on1 of5.wav	1	733
6	a 0.1 on1 of6.wav	1	648
7	a 0.1 on1 of7.wav	1	813
8	a 0.2 on1 of1.wav	2	720
9	a 0.2 on1 of2.wav	2	611
10	a 0.2 on1 of3.wav	2	568
11	a 0.2 on1 of4.wav	2	576
12	a 0.2 on1 of5.wav	1	564
13	a 0.2 on1 of6.wav	1	700
14	a 0.2 on1 of7.wav	2	789
15	a 0.04 on1 of1.wav	1	492
16	a 0.04 on1 of2.wav	1	528
17	a 0.04 on1 of3.wav	1	410
18	a 0.04 on1 of4.wav	2	478
19	a 0.04 on1 of5.wav	1	375
20	a 0.04 on1 of6.wav	1	416
21	a 0.04 on1 of7.wav	1	498
22	a 0.06 on1 of1.wav	1	935
23	a 0.06 on1 of2.wav	1	496
24	a 0.06 on1 of3.wav	1	420
25	a 0.06 on1 of4.wav	1	597
26	a 0.06 on1 of5.wav	1	659
27	a 0.06 on1 of6.wav	1	675
28	a 0.06 on1 of7.wav	1	633
29	a 0.08 on1 of1.wav	1	555
30	a 0.08 on1 of2.wav	2	637
31	a 0.08 on1 of3.wav	1	870
32	a 0.08 on1 of4.wav	1	724
33	a 0.08 on1 of5.wav	1	594
34	a 0.08 on1 of6.wav	1	417
35	a 0.08 on1 of7.wav	1	383
36	a 0.12 on1 of1.wav	2	702
37	a 0.12 on1 of2.wav	1	374
38	a 0.12 on1 of3.wav	2	752
39	a 0.12 on1 of4.wav	1	503
40	a 0.12 on1 of5.wav	1	581
41	a 0.12 on1 of6.wav	1	644
42	a 0.12 on1 of7.wav	2	704
43	a 0.14 on1 of1.wav	1	1103
44	a 0.14 on1 of2.wav	1	531
45	a 0.14 on1 of3.wav	1	1212
46	a 0.14 on1 of4.wav	1	1157
47	a 0.14 on1 of5.wav	1	989
48	a 0.14 on1 of6.wav	1	426
49	a 0.14 on1 of7.wav	1	770
50	a 0.16 on1 of1.wav	2	672
51	a 0.16 on1 of2.wav	1	728
52	a 0.16 on1 of3.wav	1	931
53	a 0.16 on1 of4.wav	1	1038
54	a 0.16 on1 of5.wav	1	749
55	a 0.16 on1 of6.wav	1	348
56	a 0.16 on1 of7.wav	2	905
57	a 0.18 on1 of1.wav	2	782
58	a 0.18 on1 of2.wav	1	406
59	a 0.18 on1 of3.wav	1	723
60	a 0.18 on1 of4.wav	2	599
61	a 0.18 on1 of5.wav	1	1183
62	a 0.18 on1 of6.wav	2	795
63	a 0.18 on1 of7.wav	1	581
64	i 0.1 on1 of1.wav	1	938
65	i 0.1 on1 of2.wav	1	695
66	i 0.1 on1 of3.wav	1	1415
67	i 0.1 on1 of4.wav	1	1090
68	i 0.1 on1 of5.wav	1	825
69	i 0.1 on1 of6.wav	1	1266
70	i 0.1 on1 of7.wav	2	770
71	i 0.2 on1 of1.wav	2	970
72	i 0.2 on1 of2.wav	1	1095
73	i 0.2 on1 of3.wav	2	1044
74	i 0.2 on1 of4.wav	2	860
75	i 0.2 on1 of5.wav	2	977
76	i 0.2 on1 of6.wav	1	253
77	i 0.2 on1 of7.wav	2	749
78	i 0.04 on1 of1.wav	1	497
79	i 0.04 on1 of2.wav	1	556
80	i 0.04 on1 of3.wav	1	518
81	i 0.04 on1 of4.wav	2	834
82	i 0.04 on1 of5.wav	1	581
83	i 0.04 on1 of6.wav	1	545
84	i 0.04 on1 of7.wav	1	447
85	i 0.06 on1 of1.wav	1	919
86	i 0.06 on1 of2.wav	1	798
87	i 0.06 on1 of3.wav	2	577
88	i 0.06 on1 of4.wav	1	672
89	i 0.06 on1 of5.wav	1	551
90	i 0.06 on1 of6.wav	1	630
91	i 0.06 on1 of7.wav	1	838
92	i 0.08 on1 of1.wav	1	470
93	i 0.08 on1 of2.wav	1	712
94	i 0.08 on1 of3.wav	1	1093
95	i 0.08 on1 of4.wav	1	598
96	i 0.08 on1 of5.wav	1	555
97	i 0.08 on1 of6.wav	1	668
98	i 0.08 on1 of7.wav	1	869
99	i 0.12 on1 of1.wav	1	820
100	i 0.12 on1 of2.wav	1	783
101	i 0.12 on1 of3.wav	1	758
102	i 0.12 on1 of4.wav	1	694
103	i 0.12 on1 of5.wav	1	1134
104	i 0.12 on1 of6.wav	1	673
105	i 0.12 on1 of7.wav	2	572
106	i 0.14 on1 of1.wav	2	949
107	i 0.14 on1 of2.wav	1	1442
108	i 0.14 on1 of3.wav	1	846
109	i 0.14 on1 of4.wav	1	742
110	i 0.14 on1 of5.wav	1	1231
111	i 0.14 on1 of6.wav	1	1463
112	i 0.14 on1 of7.wav	1	1101
113	i 0.16 on1 of1.wav	1	916
114	i 0.16 on1 of2.wav	1	683
115	i 0.16 on1 of3.wav	1	875
116	i 0.16 on1 of4.wav	2	602
117	i 0.16 on1 of5.wav	2	1111
118	i 0.16 on1 of6.wav	2	812
119	i 0.16 on1 of7.wav	1	1038
120	i 0.18 on1 of1.wav	1	880
121	i 0.18 on1 of2.wav	1	1173
122	i 0.18 on1 of3.wav	1	757
123	i 0.18 on1 of4.wav	1	887
124	i 0.18 on1 of5.wav	1	757
125	i 0.18 on1 of6.wav	2	716
126	i 0.18 on1 of7.wav	2	632
127	a 0.1 on1 of1.wav	1	689
128	a 0.1 on1 of2.wav	1	593
129	a 0.1 on1 of3.wav	1	777
130	a 0.1 on1 of4.wav	1	1029
131	a 0.1 on1 of5.wav	1	717
132	a 0.1 on1 of6.wav	1	516
133	a 0.1 on1 of7.wav	1	668
134	a 0.2 on1 of1.wav	2	737
135	a 0.2 on1 of2.wav	1	765
136	a 0.2 on1 of3.wav	2	1498
137	a 0.2 on1 of4.wav	2	738
138	a 0.2 on1 of5.wav	2	642
139	a 0.2 on1 of6.wav	1	906
140	a 0.2 on1 of7.wav	1	846
141	a 0.04 on1 of1.wav	1	665
142	a 0.04 on1 of2.wav	1	574
143	a 0.04 on1 of3.wav	1	703
144	a 0.04 on1 of4.wav	1	669
145	a 0.04 on1 of5.wav	1	561
146	a 0.04 on1 of6.wav	1	515
147	a 0.04 on1 of7.wav	1	898
148	a 0.06 on1 of1.wav	1	739
149	a 0.06 on1 of2.wav	2	844
150	a 0.06 on1 of3.wav	1	915
151	a 0.06 on1 of4.wav	1	542
152	a 0.06 on1 of5.wav	1	543
153	a 0.06 on1 of6.wav	1	629
154	a 0.06 on1 of7.wav	1	556
155	a 0.08 on1 of1.wav	1	615
156	a 0.08 on1 of2.wav	1	771
157	a 0.08 on1 of3.wav	1	482
158	a 0.08 on1 of4.wav	1	495
159	a 0.08 on1 of5.wav	1	693
160	a 0.08 on1 of6.wav	1	913
161	a 0.08 on1 of7.wav	1	430
162	a 0.12 on1 of1.wav	1	584
163	a 0.12 on1 of2.wav	1	912
164	a 0.12 on1 of3.wav	1	815
165	a 0.12 on1 of4.wav	1	1108
166	a 0.12 on1 of5.wav	1	676
167	a 0.12 on1 of6.wav	1	635
168	a 0.12 on1 of7.wav	2	631
169	a 0.14 on1 of1.wav	1	1365
170	a 0.14 on1 of2.wav	1	1070
171	a 0.14 on1 of3.wav	1	821
172	a 0.14 on1 of4.wav	1	648
173	a 0.14 on1 of5.wav	1	917
174	a 0.14 on1 of6.wav	1	1000
175	a 0.14 on1 of7.wav	1	1069
176	a 0.16 on1 of1.wav	1	1228
177	a 0.16 on1 of2.wav	1	544
178	a 0.16 on1 of3.wav	1	938
179	a 0.16 on1 of4.wav	1	681
180	a 0.16 on1 of5.wav	2	552
181	a 0.16 on1 of6.wav	2	1006
182	a 0.16 on1 of7.wav	1	1126
183	a 0.18 on1 of1.wav	2	537
184	a 0.18 on1 of2.wav	1	554
185	a 0.18 on1 of3.wav	2	990
186	a 0.18 on1 of4.wav	2	1288
187	a 0.18 on1 of5.wav	1	885
188	a 0.18 on1 of6.wav	2	701
189	a 0.18 on1 of7.wav	2	709
190	i 0.1 on1 of1.wav	1	740
191	i 0.1 on1 of2.wav	1	1032
192	i 0.1 on1 of3.wav	1	570
193	i 0.1 on1 of4.wav	1	510
194	i 0.1 on1 of5.wav	1	415
195	i 0.1 on1 of6.wav	2	950
196	i 0.1 on1 of7.wav	1	1001
197	i 0.2 on1 of1.wav	2	573
198	i 0.2 on1 of2.wav	2	657
199	i 0.2 on1 of3.wav	1	1064
200	i 0.2 on1 of4.wav	2	791
201	i 0.2 on1 of5.wav	1	931
202	i 0.2 on1 of6.wav	2	603
203	i 0.2 on1 of7.wav	2	922
204	i 0.04 on1 of1.wav	1	462
205	i 0.04 on1 of2.wav	1	647
206	i 0.04 on1 of3.wav	1	701
207	i 0.04 on1 of4.wav	1	1023
208	i 0.04 on1 of5.wav	1	675
209	i 0.04 on1 of6.wav	1	590
210	i 0.04 on1 of7.wav	1	487
211	i 0.06 on1 of1.wav	1	456
212	i 0.06 on1 of2.wav	1	482
213	i 0.06 on1 of3.wav	1	414
214	i 0.06 on1 of4.wav	1	787
215	i 0.06 on1 of5.wav	1	677
216	i 0.06 on1 of6.wav	1	534
217	i 0.06 on1 of7.wav	1	706
218	i 0.08 on1 of1.wav	1	380
219	i 0.08 on1 of2.wav	1	2180
220	i 0.08 on1 of3.wav	1	497
221	i 0.08 on1 of4.wav	1	1196
222	i 0.08 on1 of5.wav	1	811
223	i 0.08 on1 of6.wav	1	499
224	i 0.08 on1 of7.wav	1	612
225	i 0.12 on1 of1.wav	1	1178
226	i 0.12 on1 of2.wav	1	584
227	i 0.12 on1 of3.wav	1	774
228	i 0.12 on1 of4.wav	2	655
229	i 0.12 on1 of5.wav	1	604
230	i 0.12 on1 of6.wav	1	599
231	i 0.12 on1 of7.wav	2	913
232	i 0.14 on1 of1.wav	1	1004
233	i 0.14 on1 of2.wav	1	927
234	i 0.14 on1 of3.wav	1	1532
235	i 0.14 on1 of4.wav	1	526
236	i 0.14 on1 of5.wav	1	647
237	i 0.14 on1 of6.wav	1	503
238	i 0.14 on1 of7.wav	1	862
239	i 0.16 on1 of1.wav	1	1352
240	i 0.16 on1 of2.wav	1	1069
241	i 0.16 on1 of3.wav	1	799
242	i 0.16 on1 of4.wav	1	882
243	i 0.16 on1 of5.wav	1	774
244	i 0.16 on1 of6.wav	1	877
245	i 0.16 on1 of7.wav	2	864
246	i 0.18 on1 of1.wav	2	722
247	i 0.18 on1 of2.wav	1	873
248	i 0.18 on1 of3.wav	1	1189
249	i 0.18 on1 of4.wav	1	1107
250	i 0.18 on1 of5.wav	1	701
251	i 0.18 on1 of6.wav	1	447
252	i 0.18 on1 of7.wav	1	987
253	a 0.1 on1 of1.wav	1	512
254	a 0.1 on1 of2.wav	1	1039
255	a 0.1 on1 of3.wav	1	815
256	a 0.1 on1 of4.wav	1	926
257	a 0.1 on1 of5.wav	1	482
258	a 0.1 on1 of6.wav	1	557
259	a 0.1 on1 of7.wav	1	945
260	a 0.2 on1 of1.wav	2	753
261	a 0.2 on1 of2.wav	2	1072
262	a 0.2 on1 of3.wav	1	1361
263	a 0.2 on1 of4.wav	1	810
264	a 0.2 on1 of5.wav	2	685
265	a 0.2 on1 of6.wav	2	490
266	a 0.2 on1 of7.wav	2	799
267	a 0.04 on1 of1.wav	1	514
268	a 0.04 on1 of2.wav	1	630
269	a 0.04 on1 of3.wav	1	624
270	a 0.04 on1 of4.wav	1	559
271	a 0.04 on1 of5.wav	1	482
272	a 0.04 on1 of6.wav	1	582
273	a 0.04 on1 of7.wav	1	529
274	a 0.06 on1 of1.wav	1	787
275	a 0.06 on1 of2.wav	1	851
276	a 0.06 on1 of3.wav	1	472
277	a 0.06 on1 of4.wav	1	712
278	a 0.06 on1 of5.wav	2	703
279	a 0.06 on1 of6.wav	1	600
280	a 0.06 on1 of7.wav	1	590
281	a 0.08 on1 of1.wav	1	689
282	a 0.08 on1 of2.wav	1	580
283	a 0.08 on1 of3.wav	1	744
284	a 0.08 on1 of4.wav	1	705
285	a 0.08 on1 of5.wav	1	528
286	a 0.08 on1 of6.wav	1	621
287	a 0.08 on1 of7.wav	1	681
288	a 0.12 on1 of1.wav	1	631
289	a 0.12 on1 of2.wav	1	500
290	a 0.12 on1 of3.wav	1	803
291	a 0.12 on1 of4.wav	1	569
292	a 0.12 on1 of5.wav	1	1269
293	a 0.12 on1 of6.wav	1	491
294	a 0.12 on1 of7.wav	1	1365
295	a 0.14 on1 of1.wav	1	844
296	a 0.14 on1 of2.wav	1	604
297	a 0.14 on1 of3.wav	1	907
298	a 0.14 on1 of4.wav	1	657
299	a 0.14 on1 of5.wav	1	1539
300	a 0.14 on1 of6.wav	1	1167
301	a 0.14 on1 of7.wav	1	710
302	a 0.16 on1 of1.wav	2	674
303	a 0.16 on1 of2.wav	1	565
304	a 0.16 on1 of3.wav	1	832
305	a 0.16 on1 of4.wav	1	834
306	a 0.16 on1 of5.wav	1	1237
307	a 0.16 on1 of6.wav	1	963
308	a 0.16 on1 of7.wav	1	659
309	a 0.18 on1 of1.wav	2	523
310	a 0.18 on1 of2.wav	2	746
311	a 0.18 on1 of3.wav	2	815
312	a 0.18 on1 of4.wav	1	748
313	a 0.18 on1 of5.wav	1	838
314	a 0.18 on1 of6.wav	1	662
315	a 0.18 on1 of7.wav	2	541
316	i 0.1 on1 of1.wav	1	710
317	i 0.1 on1 of2.wav	1	689
318	i 0.1 on1 of3.wav	1	623
319	i 0.1 on1 of4.wav	1	565
320	i 0.1 on1 of5.wav	1	770
321	i 0.1 on1 of6.wav	1	891
322	i 0.1 on1 of7.wav	1	722
323	i 0.2 on1 of1.wav	2	668
324	i 0.2 on1 of2.wav	2	623
325	i 0.2 on1 of3.wav	2	948
326	i 0.2 on1 of4.wav	2	1090
327	i 0.2 on1 of5.wav	2	1304
328	i 0.2 on1 of6.wav	2	584
329	i 0.2 on1 of7.wav	1	1142
330	i 0.04 on1 of1.wav	1	576
331	i 0.04 on1 of2.wav	1	732
332	i 0.04 on1 of3.wav	1	763
333	i 0.04 on1 of4.wav	1	530
334	i 0.04 on1 of5.wav	1	653
335	i 0.04 on1 of6.wav	1	800
336	i 0.04 on1 of7.wav	1	719
337	i 0.06 on1 of1.wav	1	471
338	i 0.06 on1 of2.wav	1	541
339	i 0.06 on1 of3.wav	1	717
340	i 0.06 on1 of4.wav	1	515
341	i 0.06 on1 of5.wav	1	545
342	i 0.06 on1 of6.wav	1	468
343	i 0.06 on1 of7.wav	1	1194
344	i 0.08 on1 of1.wav	1	753
345	i 0.08 on1 of2.wav	1	988
346	i 0.08 on1 of3.wav	1	589
347	i 0.08 on1 of4.wav	1	726
348	i 0.08 on1 of5.wav	1	696
349	i 0.08 on1 of6.wav	1	601
350	i 0.08 on1 of7.wav	1	920
351	i 0.12 on1 of1.wav	1	651
352	i 0.12 on1 of2.wav	1	584
353	i 0.12 on1 of3.wav	1	685
354	i 0.12 on1 of4.wav	1	652
355	i 0.12 on1 of5.wav	1	754
356	i 0.12 on1 of6.wav	1	642
357	i 0.12 on1 of7.wav	2	748
358	i 0.14 on1 of1.wav	2	960
359	i 0.14 on1 of2.wav	1	699
360	i 0.14 on1 of3.wav	1	1254
361	i 0.14 on1 of4.wav	1	1155
362	i 0.14 on1 of5.wav	1	813
363	i 0.14 on1 of6.wav	2	1187
364	i 0.14 on1 of7.wav	1	1009
365	i 0.16 on1 of1.wav	1	617
366	i 0.16 on1 of2.wav	1	824
367	i 0.16 on1 of3.wav	1	713
368	i 0.16 on1 of4.wav	1	575
369	i 0.16 on1 of5.wav	1	827
370	i 0.16 on1 of6.wav	1	1076
371	i 0.16 on1 of7.wav	2	853
372	i 0.18 on1 of1.wav	2	855
373	i 0.18 on1 of2.wav	2	919
374	i 0.18 on1 of3.wav	1	851
375	i 0.18 on1 of4.wav	1	535
376	i 0.18 on1 of5.wav	1	845
377	i 0.18 on1 of6.wav	2	773
378	i 0.18 on1 of7.wav	1	1012
379	a 0.1 on1 of1.wav	1	626
380	a 0.1 on1 of2.wav	1	503
381	a 0.1 on1 of3.wav	1	880
382	a 0.1 on1 of4.wav	1	716
383	a 0.1 on1 of5.wav	1	553
384	a 0.1 on1 of6.wav	1	736
385	a 0.1 on1 of7.wav	2	538
386	a 0.2 on1 of1.wav	2	557
387	a 0.2 on1 of2.wav	2	573
388	a 0.2 on1 of3.wav	2	725
389	a 0.2 on1 of4.wav	2	780
390	a 0.2 on1 of5.wav	2	1117
391	a 0.2 on1 of6.wav	2	532
392	a 0.2 on1 of7.wav	2	972
393	a 0.04 on1 of1.wav	1	626
394	a 0.04 on1 of2.wav	1	555
395	a 0.04 on1 of3.wav	1	464
396	a 0.04 on1 of4.wav	1	825
397	a 0.04 on1 of5.wav	1	789
398	a 0.04 on1 of6.wav	1	811
399	a 0.04 on1 of7.wav	1	581
400	a 0.06 on1 of1.wav	1	427
401	a 0.06 on1 of2.wav	2	704
402	a 0.06 on1 of3.wav	1	512
403	a 0.06 on1 of4.wav	1	859
404	a 0.06 on1 of5.wav	1	646
405	a 0.06 on1 of6.wav	1	728
406	a 0.06 on1 of7.wav	1	682
407	a 0.08 on1 of1.wav	1	956
408	a 0.08 on1 of2.wav	1	767
409	a 0.08 on1 of3.wav	1	917
410	a 0.08 on1 of4.wav	1	1613
411	a 0.08 on1 of5.wav	1	667
412	a 0.08 on1 of6.wav	1	410
413	a 0.08 on1 of7.wav	1	837
414	a 0.12 on1 of1.wav	1	686
415	a 0.12 on1 of2.wav	1	900
416	a 0.12 on1 of3.wav	1	655
417	a 0.12 on1 of4.wav	2	920
418	a 0.12 on1 of5.wav	1	393
419	a 0.12 on1 of6.wav	1	957
420	a 0.12 on1 of7.wav	1	854
421	a 0.14 on1 of1.wav	2	832
422	a 0.14 on1 of2.wav	1	679
423	a 0.14 on1 of3.wav	1	617
424	a 0.14 on1 of4.wav	1	696
425	a 0.14 on1 of5.wav	1	537
426	a 0.14 on1 of6.wav	1	841
427	a 0.14 on1 of7.wav	1	718
428	a 0.16 on1 of1.wav	2	958
429	a 0.16 on1 of2.wav	1	625
430	a 0.16 on1 of3.wav	1	1010
431	a 0.16 on1 of4.wav	1	838
432	a 0.16 on1 of5.wav	1	828
433	a 0.16 on1 of6.wav	2	1158
434	a 0.16 on1 of7.wav	1	674
435	a 0.18 on1 of1.wav	2	605
436	a 0.18 on1 of2.wav	2	1061
437	a 0.18 on1 of3.wav	1	634
438	a 0.18 on1 of4.wav	1	969
439	a 0.18 on1 of5.wav	2	798
440	a 0.18 on1 of6.wav	1	884
441	a 0.18 on1 of7.wav	1	1405
442	i 0.1 on1 of1.wav	1	732
443	i 0.1 on1 of2.wav	1	394
444	i 0.1 on1 of3.wav	1	965
445	i 0.1 on1 of4.wav	1	731
446	i 0.1 on1 of5.wav	1	788
447	i 0.1 on1 of6.wav	2	861
448	i 0.1 on1 of7.wav	1	634
449	i 0.2 on1 of1.wav	1	1298
450	i 0.2 on1 of2.wav	2	810
451	i 0.2 on1 of3.wav	2	840
452	i 0.2 on1 of4.wav	1	869
453	i 0.2 on1 of5.wav	1	1222
454	i 0.2 on1 of6.wav	2	657
455	i 0.2 on1 of7.wav	2	506
456	i 0.04 on1 of1.wav	1	510
457	i 0.04 on1 of2.wav	1	658
458	i 0.04 on1 of3.wav	1	829
459	i 0.04 on1 of4.wav	1	625
460	i 0.04 on1 of5.wav	1	492
461	i 0.04 on1 of6.wav	1	528
462	i 0.04 on1 of7.wav	1	443
463	i 0.06 on1 of1.wav	1	393
464	i 0.06 on1 of2.wav	1	933
465	i 0.06 on1 of3.wav	1	893
466	i 0.06 on1 of4.wav	1	571
467	i 0.06 on1 of5.wav	1	532
468	i 0.06 on1 of6.wav	1	681
469	i 0.06 on1 of7.wav	1	476
470	i 0.08 on1 of1.wav	1	534
471	i 0.08 on1 of2.wav	1	878
472	i 0.08 on1 of3.wav	1	552
473	i 0.08 on1 of4.wav	1	1153
474	i 0.08 on1 of5.wav	1	812
475	i 0.08 on1 of6.wav	1	686
476	i 0.08 on1 of7.wav	1	914
477	i 0.12 on1 of1.wav	1	737
478	i 0.12 on1 of2.wav	1	960
479	i 0.12 on1 of3.wav	1	550
480	i 0.12 on1 of4.wav	1	1184
481	i 0.12 on1 of5.wav	1	776
482	i 0.12 on1 of6.wav	1	755
483	i 0.12 on1 of7.wav	1	885
484	i 0.14 on1 of1.wav	1	839
485	i 0.14 on1 of2.wav	1	599
486	i 0.14 on1 of3.wav	1	938
487	i 0.14 on1 of4.wav	2	767
488	i 0.14 on1 of5.wav	1	711
489	i 0.14 on1 of6.wav	1	856
490	i 0.14 on1 of7.wav	1	933
491	i 0.16 on1 of1.wav	1	711
492	i 0.16 on1 of2.wav	1	824
493	i 0.16 on1 of3.wav	1	728
494	i 0.16 on1 of4.wav	1	784
495	i 0.16 on1 of5.wav	1	1136
496	i 0.16 on1 of6.wav	2	460
497	i 0.16 on1 of7.wav	1	1172
498	i 0.18 on1 of1.wav	2	1242
499	i 0.18 on1 of2.wav	2	491
500	i 0.18 on1 of3.wav	2	1263
501	i 0.18 on1 of4.wav	1	869
502	i 0.18 on1 of5.wav	2	831
503	i 0.18 on1 of6.wav	1	425
504	i 0.18 on1 of7.wav	2	735
505	a 0.1 on1 of1.wav	1	861
506	a 0.1 on1 of2.wav	1	601
507	a 0.1 on1 of3.wav	2	1335
508	a 0.1 on1 of4.wav	1	894
509	a 0.1 on1 of5.wav	2	555
510	a 0.1 on1 of6.wav	1	638
511	a 0.1 on1 of7.wav	1	414
512	a 0.2 on1 of1.wav	1	773
513	a 0.2 on1 of2.wav	2	902
514	a 0.2 on1 of3.wav	2	733
515	a 0.2 on1 of4.wav	2	790
516	a 0.2 on1 of5.wav	2	660
517	a 0.2 on1 of6.wav	2	704
518	a 0.2 on1 of7.wav	2	559
519	a 0.04 on1 of1.wav	1	769
520	a 0.04 on1 of2.wav	1	462
521	a 0.04 on1 of3.wav	1	575
522	a 0.04 on1 of4.wav	1	558
523	a 0.04 on1 of5.wav	1	624
524	a 0.04 on1 of6.wav	1	714
525	a 0.04 on1 of7.wav	1	819
526	a 0.06 on1 of1.wav	1	563
527	a 0.06 on1 of2.wav	1	531
528	a 0.06 on1 of3.wav	1	955
529	a 0.06 on1 of4.wav	1	554
530	a 0.06 on1 of5.wav	2	968
531	a 0.06 on1 of6.wav	2	1057
532	a 0.06 on1 of7.wav	1	335
533	a 0.08 on1 of1.wav	1	849
534	a 0.08 on1 of2.wav	2	862
535	a 0.08 on1 of3.wav	1	815
536	a 0.08 on1 of4.wav	1	958
537	a 0.08 on1 of5.wav	1	657
538	a 0.08 on1 of6.wav	1	585
539	a 0.08 on1 of7.wav	1	505
540	a 0.12 on1 of1.wav	1	754
541	a 0.12 on1 of2.wav	1	641
542	a 0.12 on1 of3.wav	1	611
543	a 0.12 on1 of4.wav	1	652
544	a 0.12 on1 of5.wav	1	747
545	a 0.12 on1 of6.wav	1	861
546	a 0.12 on1 of7.wav	2	878
547	a 0.14 on1 of1.wav	1	927
548	a 0.14 on1 of2.wav	2	910
549	a 0.14 on1 of3.wav	1	476
550	a 0.14 on1 of4.wav	1	1009
551	a 0.14 on1 of5.wav	1	998
552	a 0.14 on1 of6.wav	1	709
553	a 0.14 on1 of7.wav	1	664
554	a 0.16 on1 of1.wav	2	618
555	a 0.16 on1 of2.wav	2	1130
556	a 0.16 on1 of3.wav	1	452
557	a 0.16 on1 of4.wav	2	1022
558	a 0.16 on1 of5.wav	1	533
559	a 0.16 on1 of6.wav	1	401
560	a 0.16 on1 of7.wav	1	697
561	a 0.18 on1 of1.wav	2	610
562	a 0.18 on1 of2.wav	1	725
563	a 0.18 on1 of3.wav	1	867
564	a 0.18 on1 of4.wav	2	638
565	a 0.18 on1 of5.wav	1	916
566	a 0.18 on1 of6.wav	2	718
567	a 0.18 on1 of7.wav	2	860
568	i 0.1 on1 of1.wav	1	787
569	i 0.1 on1 of2.wav	1	417
570	i 0.1 on1 of3.wav	1	792
571	i 0.1 on1 of4.wav	1	501
572	i 0.1 on1 of5.wav	1	624
573	i 0.1 on1 of6.wav	1	642
574	i 0.1 on1 of7.wav	1	928
575	i 0.2 on1 of1.wav	2	562
576	i 0.2 on1 of2.wav	2	589
577	i 0.2 on1 of3.wav	2	1041
578	i 0.2 on1 of4.wav	1	898
579	i 0.2 on1 of5.wav	1	275
580	i 0.2 on1 of6.wav	1	889
581	i 0.2 on1 of7.wav	1	599
582	i 0.04 on1 of1.wav	1	579
583	i 0.04 on1 of2.wav	1	470
584	i 0.04 on1 of3.wav	1	656
585	i 0.04 on1 of4.wav	1	930
586	i 0.04 on1 of5.wav	1	478
587	i 0.04 on1 of6.wav	1	629
588	i 0.04 on1 of7.wav	1	536
589	i 0.06 on1 of1.wav	1	1109
590	i 0.06 on1 of2.wav	1	1528
591	i 0.06 on1 of3.wav	1	767
592	i 0.06 on1 of4.wav	1	612
593	i 0.06 on1 of5.wav	1	896
594	i 0.06 on1 of6.wav	1	422
595	i 0.06 on1 of7.wav	1	963
596	i 0.08 on1 of1.wav	1	490
597	i 0.08 on1 of2.wav	1	656
598	i 0.08 on1 of3.wav	1	495
599	i 0.08 on1 of4.wav	1	610
600	i 0.08 on1 of5.wav	1	555
601	i 0.08 on1 of6.wav	1	732
602	i 0.08 on1 of7.wav	1	967
603	i 0.12 on1 of1.wav	1	718
604	i 0.12 on1 of2.wav	1	578
605	i 0.12 on1 of3.wav	1	920
606	i 0.12 on1 of4.wav	1	773
607	i 0.12 on1 of5.wav	1	958
608	i 0.12 on1 of6.wav	1	792
609	i 0.12 on1 of7.wav	1	573
610	i 0.14 on1 of1.wav	2	728
611	i 0.14 on1 of2.wav	1	636
612	i 0.14 on1 of3.wav	1	643
613	i 0.14 on1 of4.wav	1	665
614	i 0.14 on1 of5.wav	1	1047
615	i 0.14 on1 of6.wav	1	866
616	i 0.14 on1 of7.wav	1	961
617	i 0.16 on1 of1.wav	2	829
618	i 0.16 on1 of2.wav	1	567
619	i 0.16 on1 of3.wav	1	1268
620	i 0.16 on1 of4.wav	1	771
621	i 0.16 on1 of5.wav	1	456
622	i 0.16 on1 of6.wav	2	965
623	i 0.16 on1 of7.wav	1	502
624	i 0.18 on1 of1.wav	2	605
625	i 0.18 on1 of2.wav	1	765
626	i 0.18 on1 of3.wav	2	1005
627	i 0.18 on1 of4.wav	1	736
628	i 0.18 on1 of5.wav	2	653
629	i 0.18 on1 of6.wav	1	798
630	i 0.18 on1 of7.wav	1	719
