# Supplementary material for: Effects of stimulus duration and vowel quality in cross-linguistic categorical perception of pitch directions
Source: PLoS One. 2017 Jul 3;12(7):e0180656. doi: 10.1371/journal.pone.0180656 (PMC5495489; doi:10.1371/journal.pone.0180656)
Supplement: S1 Table — (ZIP) [file pone.0180656.s001.zip › supporting information/Raw data/eprime_id_ENGLISH/sub2idrising.csv]

List2	stim1	Slide3.RESP	Slide3.RT
1	a 0.1 on1 of7r.wav	1	481
2	a 0.1 on2 of7.wav	1	608
3	a 0.1 on3 of7.wav	1	833
4	a 0.1 on4 of7.wav	1	603
5	a 0.1 on5 of7.wav	1	518
6	a 0.1 on6 of7.wav	1	928
7	a 0.1 on7 of7.wav	1	579
8	a 0.2 on1 of7r.wav	2	567
9	a 0.2 on2 of7.wav	2	662
10	a 0.2 on3 of7.wav	2	448
11	a 0.2 on4 of7.wav	2	733
12	a 0.2 on5 of7.wav	2	599
13	a 0.2 on6 of7.wav	2	608
14	a 0.2 on7 of7.wav	2	706
15	a 0.04 on1 of7r.wav	1	238
16	a 0.04 on2 of7.wav	1	415
17	a 0.04 on3 of7.wav	1	526
18	a 0.04 on4 of7.wav	1	626
19	a 0.04 on5 of7.wav	1	429
20	a 0.04 on6 of7.wav	1	511
21	a 0.04 on7 of7.wav	1	592
22	a 0.06 on1 of7r.wav	1	446
23	a 0.06 on2 of7.wav	2	534
24	a 0.06 on3 of7.wav	1	630
25	a 0.06 on4 of7.wav	1	619
26	a 0.06 on5 of7.wav	1	548
27	a 0.06 on6 of7.wav	1	617
28	a 0.06 on7 of7.wav	1	421
29	a 0.08 on1 of7r.wav	1	872
30	a 0.08 on2 of7.wav	1	692
31	a 0.08 on3 of7.wav	2	833
32	a 0.08 on4 of7.wav	1	441
33	a 0.08 on5 of7.wav	1	561
34	a 0.08 on6 of7.wav	2	645
35	a 0.08 on7 of7.wav	2	962
36	a 0.12 on1 of7r.wav	1	971
37	a 0.12 on2 of7.wav	1	559
38	a 0.12 on3 of7.wav	1	631
39	a 0.12 on4 of7.wav	1	856
40	a 0.12 on5 of7.wav	2	834
41	a 0.12 on6 of7.wav	1	721
42	a 0.12 on7 of7.wav	1	807
43	a 0.14 on1 of7r.wav	2	980
44	a 0.14 on2 of7.wav	1	588
45	a 0.14 on3 of7.wav	1	908
46	a 0.14 on4 of7.wav	1	769
47	a 0.14 on5 of7.wav	1	1908
48	a 0.14 on6 of7.wav	2	897
49	a 0.14 on7 of7.wav	1	964
50	a 0.16 on1 of7r.wav	2	496
51	a 0.16 on2 of7.wav	1	807
52	a 0.16 on3 of7.wav	1	749
53	a 0.16 on4 of7.wav	2	755
54	a 0.16 on5 of7.wav	2	727
55	a 0.16 on6 of7.wav	1	550
56	a 0.16 on7 of7.wav	1	1554
57	a 0.18 on1 of7r.wav	1	886
58	a 0.18 on2 of7.wav	1	851
59	a 0.18 on3 of7.wav	2	400
60	a 0.18 on4 of7.wav	1	796
61	a 0.18 on5 of7.wav	1	394
62	a 0.18 on6 of7.wav	2	467
63	a 0.18 on7 of7.wav	1	742
64	i 0.1 on1 of7r.wav	2	531
65	i 0.1 on2 of7.wav	1	981
66	i 0.1 on3 of7.wav	1	634
67	i 0.1 on4 of7.wav	1	451
68	i 0.1 on5 of7.wav	1	447
69	i 0.1 on6 of7.wav	1	467
70	i 0.1 on7 of7.wav	1	824
71	i 0.2 on1 of7r.wav	1	682
72	i 0.2 on2 of7.wav	2	787
73	i 0.2 on3 of7.wav	1	908
74	i 0.2 on4 of7.wav	2	633
75	i 0.2 on5 of7.wav	2	819
76	i 0.2 on6 of7.wav	2	647
77	i 0.2 on7 of7.wav	2	573
78	i 0.04 on1 of7r.wav	1	605
79	i 0.04 on2 of7.wav	1	525
80	i 0.04 on3 of7.wav	1	541
81	i 0.04 on4 of7.wav	1	649
82	i 0.04 on5 of7.wav	1	526
83	i 0.04 on6 of7.wav	1	365
84	i 0.04 on7 of7.wav	1	405
85	i 0.06 on1 of7r.wav	1	485
86	i 0.06 on2 of7.wav	1	578
87	i 0.06 on3 of7.wav	1	772
88	i 0.06 on4 of7.wav	1	514
89	i 0.06 on5 of7.wav	1	520
90	i 0.06 on6 of7.wav	1	562
91	i 0.06 on7 of7.wav	1	557
92	i 0.08 on1 of7r.wav	1	590
93	i 0.08 on2 of7.wav	1	417
94	i 0.08 on3 of7.wav	1	540
95	i 0.08 on4 of7.wav	1	672
96	i 0.08 on5 of7.wav	2	561
97	i 0.08 on6 of7.wav	1	634
98	i 0.08 on7 of7.wav	1	385
99	i 0.12 on1 of7r.wav	1	775
100	i 0.12 on2 of7.wav	1	642
101	i 0.12 on3 of7.wav	2	375
102	i 0.12 on4 of7.wav	1	719
103	i 0.12 on5 of7.wav	1	563
104	i 0.12 on6 of7.wav	1	874
105	i 0.12 on7 of7.wav	1	647
106	i 0.14 on1 of7r.wav	1	638
107	i 0.14 on2 of7.wav	1	438
108	i 0.14 on3 of7.wav	1	1053
109	i 0.14 on4 of7.wav	2	795
110	i 0.14 on5 of7.wav	1	742
111	i 0.14 on6 of7.wav	1	899
112	i 0.14 on7 of7.wav	1	782
113	i 0.16 on1 of7r.wav	2	513
114	i 0.16 on2 of7.wav	2	714
115	i 0.16 on3 of7.wav	2	539
116	i 0.16 on4 of7.wav	2	750
117	i 0.16 on5 of7.wav	1	882
118	i 0.16 on6 of7.wav	1	305
119	i 0.16 on7 of7.wav	2	742
120	i 0.18 on1 of7r.wav	1	723
121	i 0.18 on2 of7.wav	1	705
122	i 0.18 on3 of7.wav	1	657
123	i 0.18 on4 of7.wav	1	724
124	i 0.18 on5 of7.wav	1	633
125	i 0.18 on6 of7.wav	2	1089
126	i 0.18 on7 of7.wav	2	542
127	a 0.1 on1 of7r.wav	1	1050
128	a 0.1 on2 of7.wav	1	577
129	a 0.1 on3 of7.wav	1	698
130	a 0.1 on4 of7.wav	2	708
131	a 0.1 on5 of7.wav	1	678
132	a 0.1 on6 of7.wav	1	655
133	a 0.1 on7 of7.wav	1	376
134	a 0.2 on1 of7r.wav	1	715
135	a 0.2 on2 of7.wav	1	587
136	a 0.2 on3 of7.wav	2	579
137	a 0.2 on4 of7.wav	2	583
138	a 0.2 on5 of7.wav	1	535
139	a 0.2 on6 of7.wav	2	607
140	a 0.2 on7 of7.wav	2	566
141	a 0.04 on1 of7r.wav	1	545
142	a 0.04 on2 of7.wav	1	1004
143	a 0.04 on3 of7.wav	1	412
144	a 0.04 on4 of7.wav	1	515
145	a 0.04 on5 of7.wav	1	586
146	a 0.04 on6 of7.wav	1	631
147	a 0.04 on7 of7.wav	2	557
148	a 0.06 on1 of7r.wav	1	563
149	a 0.06 on2 of7.wav	1	454
150	a 0.06 on3 of7.wav	1	977
151	a 0.06 on4 of7.wav	1	584
152	a 0.06 on5 of7.wav	1	481
153	a 0.06 on6 of7.wav	1	480
154	a 0.06 on7 of7.wav	1	745
155	a 0.08 on1 of7r.wav	1	642
156	a 0.08 on2 of7.wav	1	598
157	a 0.08 on3 of7.wav	1	669
158	a 0.08 on4 of7.wav	2	740
159	a 0.08 on5 of7.wav	1	541
160	a 0.08 on6 of7.wav	1	663
161	a 0.08 on7 of7.wav	1	941
162	a 0.12 on1 of7r.wav	1	643
163	a 0.12 on2 of7.wav	1	611
164	a 0.12 on3 of7.wav	1	661
165	a 0.12 on4 of7.wav	1	1057
166	a 0.12 on5 of7.wav	2	717
167	a 0.12 on6 of7.wav	1	666
168	a 0.12 on7 of7.wav	1	643
169	a 0.14 on1 of7r.wav	1	258
170	a 0.14 on2 of7.wav	2	881
171	a 0.14 on3 of7.wav	1	760
172	a 0.14 on4 of7.wav	1	745
173	a 0.14 on5 of7.wav	2	677
174	a 0.14 on6 of7.wav	2	769
175	a 0.14 on7 of7.wav	2	777
176	a 0.16 on1 of7r.wav	2	731
177	a 0.16 on2 of7.wav	1	608
178	a 0.16 on3 of7.wav	2	969
179	a 0.16 on4 of7.wav	1	829
180	a 0.16 on5 of7.wav	2	427
181	a 0.16 on6 of7.wav	1	439
182	a 0.16 on7 of7.wav	2	1119
183	a 0.18 on1 of7r.wav	2	765
184	a 0.18 on2 of7.wav	1	905
185	a 0.18 on3 of7.wav	2	638
186	a 0.18 on4 of7.wav	2	659
187	a 0.18 on5 of7.wav	2	430
188	a 0.18 on6 of7.wav	2	590
189	a 0.18 on7 of7.wav	2	563
190	i 0.1 on1 of7r.wav	1	692
191	i 0.1 on2 of7.wav	1	503
192	i 0.1 on3 of7.wav	1	614
193	i 0.1 on4 of7.wav	1	486
194	i 0.1 on5 of7.wav	1	571
195	i 0.1 on6 of7.wav	1	636
196	i 0.1 on7 of7.wav	1	577
197	i 0.2 on1 of7r.wav	2	858
198	i 0.2 on2 of7.wav	2	632
199	i 0.2 on3 of7.wav	2	846
200	i 0.2 on4 of7.wav	2	815
201	i 0.2 on5 of7.wav	2	660
202	i 0.2 on6 of7.wav	2	660
203	i 0.2 on7 of7.wav	2	1195
204	i 0.04 on1 of7r.wav	1	794
205	i 0.04 on2 of7.wav	1	790
206	i 0.04 on3 of7.wav	2	368
207	i 0.04 on4 of7.wav	1	575
208	i 0.04 on5 of7.wav	1	379
209	i 0.04 on6 of7.wav	1	457
210	i 0.04 on7 of7.wav	1	493
211	i 0.06 on1 of7r.wav	1	608
212	i 0.06 on2 of7.wav	1	514
213	i 0.06 on3 of7.wav	1	335
214	i 0.06 on4 of7.wav	2	731
215	i 0.06 on5 of7.wav	1	1022
216	i 0.06 on6 of7.wav	2	439
217	i 0.06 on7 of7.wav	1	452
218	i 0.08 on1 of7r.wav	1	478
219	i 0.08 on2 of7.wav	1	669
220	i 0.08 on3 of7.wav	1	446
221	i 0.08 on4 of7.wav	1	787
222	i 0.08 on5 of7.wav	1	492
223	i 0.08 on6 of7.wav	1	421
224	i 0.08 on7 of7.wav	2	578
225	i 0.12 on1 of7r.wav	1	594
226	i 0.12 on2 of7.wav	1	376
227	i 0.12 on3 of7.wav	1	492
228	i 0.12 on4 of7.wav	1	550
229	i 0.12 on5 of7.wav	1	669
230	i 0.12 on6 of7.wav	1	813
231	i 0.12 on7 of7.wav	1	834
232	i 0.14 on1 of7r.wav	2	558
233	i 0.14 on2 of7.wav	1	623
234	i 0.14 on3 of7.wav	1	629
235	i 0.14 on4 of7.wav	1	583
236	i 0.14 on5 of7.wav	1	983
237	i 0.14 on6 of7.wav	1	720
238	i 0.14 on7 of7.wav	1	831
239	i 0.16 on1 of7r.wav	1	751
240	i 0.16 on2 of7.wav	2	708
241	i 0.16 on3 of7.wav	1	810
242	i 0.16 on4 of7.wav	1	582
243	i 0.16 on5 of7.wav	1	619
244	i 0.16 on6 of7.wav	2	786
245	i 0.16 on7 of7.wav	1	698
246	i 0.18 on1 of7r.wav	2	622
247	i 0.18 on2 of7.wav	1	1209
248	i 0.18 on3 of7.wav	2	513
249	i 0.18 on4 of7.wav	1	786
250	i 0.18 on5 of7.wav	2	501
251	i 0.18 on6 of7.wav	1	1129
252	i 0.18 on7 of7.wav	2	632
253	a 0.1 on1 of7r.wav	1	988
254	a 0.1 on2 of7.wav	1	504
255	a 0.1 on3 of7.wav	1	462
256	a 0.1 on4 of7.wav	1	735
257	a 0.1 on5 of7.wav	1	501
258	a 0.1 on6 of7.wav	1	664
259	a 0.1 on7 of7.wav	1	572
260	a 0.2 on1 of7r.wav	2	573
261	a 0.2 on2 of7.wav	2	546
262	a 0.2 on3 of7.wav	1	680
263	a 0.2 on4 of7.wav	2	903
264	a 0.2 on5 of7.wav	2	611
265	a 0.2 on6 of7.wav	2	618
266	a 0.2 on7 of7.wav	2	334
267	a 0.04 on1 of7r.wav	2	615
268	a 0.04 on2 of7.wav	1	935
269	a 0.04 on3 of7.wav	1	472
270	a 0.04 on4 of7.wav	2	840
271	a 0.04 on5 of7.wav	1	574
272	a 0.04 on6 of7.wav	1	543
273	a 0.04 on7 of7.wav	1	572
274	a 0.06 on1 of7r.wav	1	610
275	a 0.06 on2 of7.wav	1	689
276	a 0.06 on3 of7.wav	1	1189
277	a 0.06 on4 of7.wav	2	663
278	a 0.06 on5 of7.wav	2	921
279	a 0.06 on6 of7.wav	1	530
280	a 0.06 on7 of7.wav	1	852
281	a 0.08 on1 of7r.wav	1	729
282	a 0.08 on2 of7.wav	1	645
283	a 0.08 on3 of7.wav	1	462
284	a 0.08 on4 of7.wav	1	529
285	a 0.08 on5 of7.wav	1	783
286	a 0.08 on6 of7.wav	1	581
287	a 0.08 on7 of7.wav	1	630
288	a 0.12 on1 of7r.wav	1	645
289	a 0.12 on2 of7.wav	1	482
290	a 0.12 on3 of7.wav	1	1070
291	a 0.12 on4 of7.wav	1	774
292	a 0.12 on5 of7.wav	1	738
293	a 0.12 on6 of7.wav	1	681
294	a 0.12 on7 of7.wav	1	556
295	a 0.14 on1 of7r.wav	2	648
296	a 0.14 on2 of7.wav	2	560
297	a 0.14 on3 of7.wav	2	651
298	a 0.14 on4 of7.wav	1	648
299	a 0.14 on5 of7.wav	1	642
300	a 0.14 on6 of7.wav	1	899
301	a 0.14 on7 of7.wav	2	845
302	a 0.16 on1 of7r.wav	1	923
303	a 0.16 on2 of7.wav	1	859
304	a 0.16 on3 of7.wav	1	748
305	a 0.16 on4 of7.wav	2	446
306	a 0.16 on5 of7.wav	2	584
307	a 0.16 on6 of7.wav	2	687
308	a 0.16 on7 of7.wav	2	666
309	a 0.18 on1 of7r.wav	2	588
310	a 0.18 on2 of7.wav	1	626
311	a 0.18 on3 of7.wav	2	481
312	a 0.18 on4 of7.wav	1	626
313	a 0.18 on5 of7.wav	1	1003
314	a 0.18 on6 of7.wav	2	530
315	a 0.18 on7 of7.wav	2	703
316	i 0.1 on1 of7r.wav	1	756
317	i 0.1 on2 of7.wav	1	731
318	i 0.1 on3 of7.wav	1	688
319	i 0.1 on4 of7.wav	1	495
320	i 0.1 on5 of7.wav	1	366
321	i 0.1 on6 of7.wav	2	592
322	i 0.1 on7 of7.wav	1	597
323	i 0.2 on1 of7r.wav	2	493
324	i 0.2 on2 of7.wav	2	664
325	i 0.2 on3 of7.wav	1	758
326	i 0.2 on4 of7.wav	2	819
327	i 0.2 on5 of7.wav	2	772
328	i 0.2 on6 of7.wav	2	622
329	i 0.2 on7 of7.wav	1	701
330	i 0.04 on1 of7r.wav	1	653
331	i 0.04 on2 of7.wav	1	710
332	i 0.04 on3 of7.wav	1	570
333	i 0.04 on4 of7.wav	1	517
334	i 0.04 on5 of7.wav	1	551
335	i 0.04 on6 of7.wav	2	560
336	i 0.04 on7 of7.wav	1	493
337	i 0.06 on1 of7r.wav	1	586
338	i 0.06 on2 of7.wav	1	415
339	i 0.06 on3 of7.wav	1	869
340	i 0.06 on4 of7.wav	1	630
341	i 0.06 on5 of7.wav	1	805
342	i 0.06 on6 of7.wav	1	467
343	i 0.06 on7 of7.wav	1	499
344	i 0.08 on1 of7r.wav	1	381
345	i 0.08 on2 of7.wav	1	397
346	i 0.08 on3 of7.wav	1	537
347	i 0.08 on4 of7.wav	1	459
348	i 0.08 on5 of7.wav	1	516
349	i 0.08 on6 of7.wav	1	604
350	i 0.08 on7 of7.wav	1	585
351	i 0.12 on1 of7r.wav	1	597
352	i 0.12 on2 of7.wav	1	469
353	i 0.12 on3 of7.wav	1	710
354	i 0.12 on4 of7.wav	1	554
355	i 0.12 on5 of7.wav	1	655
356	i 0.12 on6 of7.wav	1	894
357	i 0.12 on7 of7.wav	1	423
358	i 0.14 on1 of7r.wav	2	608
359	i 0.14 on2 of7.wav	1	857
360	i 0.14 on3 of7.wav	1	1121
361	i 0.14 on4 of7.wav	2	838
362	i 0.14 on5 of7.wav	2	1118
363	i 0.14 on6 of7.wav	1	537
364	i 0.14 on7 of7.wav	1	697
365	i 0.16 on1 of7r.wav	2	478
366	i 0.16 on2 of7.wav	1	927
367	i 0.16 on3 of7.wav	2	762
368	i 0.16 on4 of7.wav	2	737
369	i 0.16 on5 of7.wav	1	475
370	i 0.16 on6 of7.wav	2	804
371	i 0.16 on7 of7.wav	1	582
372	i 0.18 on1 of7r.wav	1	886
373	i 0.18 on2 of7.wav	1	721
374	i 0.18 on3 of7.wav	2	567
375	i 0.18 on4 of7.wav	2	622
376	i 0.18 on5 of7.wav	2	736
377	i 0.18 on6 of7.wav	1	835
378	i 0.18 on7 of7.wav	2	772
379	a 0.1 on1 of7r.wav	1	530
380	a 0.1 on2 of7.wav	1	676
381	a 0.1 on3 of7.wav	1	504
382	a 0.1 on4 of7.wav	1	806
383	a 0.1 on5 of7.wav	2	627
384	a 0.1 on6 of7.wav	2	913
385	a 0.1 on7 of7.wav	1	543
386	a 0.2 on1 of7r.wav	2	678
387	a 0.2 on2 of7.wav	2	677
388	a 0.2 on3 of7.wav	2	640
389	a 0.2 on4 of7.wav	2	664
390	a 0.2 on5 of7.wav	1	565
391	a 0.2 on6 of7.wav	2	771
392	a 0.2 on7 of7.wav	2	520
393	a 0.04 on1 of7r.wav	2	589
394	a 0.04 on2 of7.wav	1	448
395	a 0.04 on3 of7.wav	1	549
396	a 0.04 on4 of7.wav	1	446
397	a 0.04 on5 of7.wav	1	546
398	a 0.04 on6 of7.wav	1	497
399	a 0.04 on7 of7.wav	1	759
400	a 0.06 on1 of7r.wav	1	596
401	a 0.06 on2 of7.wav	1	833
402	a 0.06 on3 of7.wav	1	601
403	a 0.06 on4 of7.wav	1	702
404	a 0.06 on5 of7.wav	1	398
405	a 0.06 on6 of7.wav	1	912
406	a 0.06 on7 of7.wav	1	222
407	a 0.08 on1 of7r.wav	1	1105
408	a 0.08 on2 of7.wav	1	537
409	a 0.08 on3 of7.wav	2	702
410	a 0.08 on4 of7.wav	2	425
411	a 0.08 on5 of7.wav	1	623
412	a 0.08 on6 of7.wav	1	611
413	a 0.08 on7 of7.wav	1	669
414	a 0.12 on1 of7r.wav	1	668
415	a 0.12 on2 of7.wav	1	624
416	a 0.12 on3 of7.wav	1	602
417	a 0.12 on4 of7.wav	1	448
418	a 0.12 on5 of7.wav	1	587
419	a 0.12 on6 of7.wav	1	766
420	a 0.12 on7 of7.wav	1	960
421	a 0.14 on1 of7r.wav	1	811
422	a 0.14 on2 of7.wav	1	890
423	a 0.14 on3 of7.wav	1	753
424	a 0.14 on4 of7.wav	1	765
425	a 0.14 on5 of7.wav	2	816
426	a 0.14 on6 of7.wav	1	730
427	a 0.14 on7 of7.wav	1	605
428	a 0.16 on1 of7r.wav	1	691
429	a 0.16 on2 of7.wav	1	963
430	a 0.16 on3 of7.wav	2	374
431	a 0.16 on4 of7.wav	1	712
432	a 0.16 on5 of7.wav	2	942
433	a 0.16 on6 of7.wav	2	568
434	a 0.16 on7 of7.wav	2	803
435	a 0.18 on1 of7r.wav	1	729
436	a 0.18 on2 of7.wav	2	562
437	a 0.18 on3 of7.wav	2	496
438	a 0.18 on4 of7.wav	1	705
439	a 0.18 on5 of7.wav	2	867
440	a 0.18 on6 of7.wav	2	819
441	a 0.18 on7 of7.wav	2	744
442	i 0.1 on1 of7r.wav	1	658
443	i 0.1 on2 of7.wav	1	668
444	i 0.1 on3 of7.wav	1	788
445	i 0.1 on4 of7.wav	1	551
446	i 0.1 on5 of7.wav	2	552
447	i 0.1 on6 of7.wav	2	961
448	i 0.1 on7 of7.wav	1	481
449	i 0.2 on1 of7r.wav	2	681
450	i 0.2 on2 of7.wav	2	445
451	i 0.2 on3 of7.wav	2	685
452	i 0.2 on4 of7.wav	2	843
453	i 0.2 on5 of7.wav	2	716
454	i 0.2 on6 of7.wav	2	937
455	i 0.2 on7 of7.wav	2	656
456	i 0.04 on1 of7r.wav	1	521
457	i 0.04 on2 of7.wav	1	541
458	i 0.04 on3 of7.wav	2	587
459	i 0.04 on4 of7.wav	1	574
460	i 0.04 on5 of7.wav	1	703
461	i 0.04 on6 of7.wav	1	385
462	i 0.04 on7 of7.wav	1	561
463	i 0.06 on1 of7r.wav	1	561
464	i 0.06 on2 of7.wav	1	488
465	i 0.06 on3 of7.wav	1	634
466	i 0.06 on4 of7.wav	1	432
467	i 0.06 on5 of7.wav	2	516
468	i 0.06 on6 of7.wav	1	491
469	i 0.06 on7 of7.wav	2	512
470	i 0.08 on1 of7r.wav	1	721
471	i 0.08 on2 of7.wav	1	667
472	i 0.08 on3 of7.wav	1	533
473	i 0.08 on4 of7.wav	1	570
474	i 0.08 on5 of7.wav	1	578
475	i 0.08 on6 of7.wav	2	814
476	i 0.08 on7 of7.wav	1	482
477	i 0.12 on1 of7r.wav	1	565
478	i 0.12 on2 of7.wav	1	541
479	i 0.12 on3 of7.wav	1	665
480	i 0.12 on4 of7.wav	1	663
481	i 0.12 on5 of7.wav	1	681
482	i 0.12 on6 of7.wav	1	535
483	i 0.12 on7 of7.wav	2	899
484	i 0.14 on1 of7r.wav	2	598
485	i 0.14 on2 of7.wav	1	546
486	i 0.14 on3 of7.wav	1	677
487	i 0.14 on4 of7.wav	1	618
488	i 0.14 on5 of7.wav	1	797
489	i 0.14 on6 of7.wav	2	525
490	i 0.14 on7 of7.wav	2	715
491	i 0.16 on1 of7r.wav	1	947
492	i 0.16 on2 of7.wav	1	776
493	i 0.16 on3 of7.wav	1	765
494	i 0.16 on4 of7.wav	1	857
495	i 0.16 on5 of7.wav	2	809
496	i 0.16 on6 of7.wav	2	546
497	i 0.16 on7 of7.wav	2	921
498	i 0.18 on1 of7r.wav	1	606
499	i 0.18 on2 of7.wav	2	620
500	i 0.18 on3 of7.wav	1	719
501	i 0.18 on4 of7.wav	2	851
502	i 0.18 on5 of7.wav	2	662
503	i 0.18 on6 of7.wav	2	650
504	i 0.18 on7 of7.wav	1	494
505	a 0.1 on1 of7r.wav	1	699
506	a 0.1 on2 of7.wav	1	442
507	a 0.1 on3 of7.wav	1	563
508	a 0.1 on4 of7.wav	1	693
509	a 0.1 on5 of7.wav	2	641
510	a 0.1 on6 of7.wav	1	429
511	a 0.1 on7 of7.wav	1	540
512	a 0.2 on1 of7r.wav	2	491
513	a 0.2 on2 of7.wav	2	505
514	a 0.2 on3 of7.wav	2	762
515	a 0.2 on4 of7.wav	2	809
516	a 0.2 on5 of7.wav	1	571
517	a 0.2 on6 of7.wav	2	760
518	a 0.2 on7 of7.wav	2	592
519	a 0.04 on1 of7r.wav	1	413
520	a 0.04 on2 of7.wav	1	511
521	a 0.04 on3 of7.wav	1	943
522	a 0.04 on4 of7.wav	1	550
523	a 0.04 on5 of7.wav	1	493
524	a 0.04 on6 of7.wav	1	634
525	a 0.04 on7 of7.wav	1	461
526	a 0.06 on1 of7r.wav	1	741
527	a 0.06 on2 of7.wav	1	527
528	a 0.06 on3 of7.wav	1	627
529	a 0.06 on4 of7.wav	1	420
530	a 0.06 on5 of7.wav	1	724
531	a 0.06 on6 of7.wav	1	540
532	a 0.06 on7 of7.wav	2	484
533	a 0.08 on1 of7r.wav	1	618
534	a 0.08 on2 of7.wav	1	708
535	a 0.08 on3 of7.wav	2	501
536	a 0.08 on4 of7.wav	2	581
537	a 0.08 on5 of7.wav	1	864
538	a 0.08 on6 of7.wav	1	1215
539	a 0.08 on7 of7.wav	1	585
540	a 0.12 on1 of7r.wav	1	696
541	a 0.12 on2 of7.wav	1	512
542	a 0.12 on3 of7.wav	1	596
543	a 0.12 on4 of7.wav	1	583
544	a 0.12 on5 of7.wav	1	649
545	a 0.12 on6 of7.wav	1	698
546	a 0.12 on7 of7.wav	2	581
547	a 0.14 on1 of7r.wav	2	1238
548	a 0.14 on2 of7.wav	1	1028
549	a 0.14 on3 of7.wav	2	684
550	a 0.14 on4 of7.wav	1	793
551	a 0.14 on5 of7.wav	2	543
552	a 0.14 on6 of7.wav	2	523
553	a 0.14 on7 of7.wav	1	635
554	a 0.16 on1 of7r.wav	2	671
555	a 0.16 on2 of7.wav	1	1030
556	a 0.16 on3 of7.wav	1	861
557	a 0.16 on4 of7.wav	2	513
558	a 0.16 on5 of7.wav	1	631
559	a 0.16 on6 of7.wav	2	818
560	a 0.16 on7 of7.wav	1	663
561	a 0.18 on1 of7r.wav	2	660
562	a 0.18 on2 of7.wav	2	827
563	a 0.18 on3 of7.wav	2	588
564	a 0.18 on4 of7.wav	1	962
565	a 0.18 on5 of7.wav	1	650
566	a 0.18 on6 of7.wav	2	549
567	a 0.18 on7 of7.wav	2	471
568	i 0.1 on1 of7r.wav	1	527
569	i 0.1 on2 of7.wav	2	712
570	i 0.1 on3 of7.wav	1	923
571	i 0.1 on4 of7.wav	1	458
572	i 0.1 on5 of7.wav	1	917
573	i 0.1 on6 of7.wav	1	518
574	i 0.1 on7 of7.wav	1	533
575	i 0.2 on1 of7r.wav	1	838
576	i 0.2 on2 of7.wav	2	730
577	i 0.2 on3 of7.wav	2	736
578	i 0.2 on4 of7.wav	2	540
579	i 0.2 on5 of7.wav	2	750
580	i 0.2 on6 of7.wav	1	891
581	i 0.2 on7 of7.wav	2	708
582	i 0.04 on1 of7r.wav	1	658
583	i 0.04 on2 of7.wav	1	389
584	i 0.04 on3 of7.wav	1	506
585	i 0.04 on4 of7.wav	1	702
586	i 0.04 on5 of7.wav	1	607
587	i 0.04 on6 of7.wav	1	552
588	i 0.04 on7 of7.wav	1	344
589	i 0.06 on1 of7r.wav	1	479
590	i 0.06 on2 of7.wav	1	474
591	i 0.06 on3 of7.wav	1	418
592	i 0.06 on4 of7.wav	1	355
593	i 0.06 on5 of7.wav	1	489
594	i 0.06 on6 of7.wav	1	425
595	i 0.06 on7 of7.wav	1	498
596	i 0.08 on1 of7r.wav	1	598
597	i 0.08 on2 of7.wav	1	560
598	i 0.08 on3 of7.wav	1	594
599	i 0.08 on4 of7.wav	1	492
600	i 0.08 on5 of7.wav	1	915
601	i 0.08 on6 of7.wav	1	441
602	i 0.08 on7 of7.wav	1	774
603	i 0.12 on1 of7r.wav	1	624
604	i 0.12 on2 of7.wav	1	727
605	i 0.12 on3 of7.wav	2	612
606	i 0.12 on4 of7.wav	1	724
607	i 0.12 on5 of7.wav	1	826
608	i 0.12 on6 of7.wav	1	745
609	i 0.12 on7 of7.wav	2	910
610	i 0.14 on1 of7r.wav	1	892
611	i 0.14 on2 of7.wav	1	592
612	i 0.14 on3 of7.wav	1	299
613	i 0.14 on4 of7.wav	1	558
614	i 0.14 on5 of7.wav	1	723
615	i 0.14 on6 of7.wav	1	1014
616	i 0.14 on7 of7.wav	1	1209
617	i 0.16 on1 of7r.wav	1	1110
618	i 0.16 on2 of7.wav	1	676
619	i 0.16 on3 of7.wav	2	521
620	i 0.16 on4 of7.wav	2	941
621	i 0.16 on5 of7.wav	2	1171
622	i 0.16 on6 of7.wav	2	601
623	i 0.16 on7 of7.wav	1	572
624	i 0.18 on1 of7r.wav	2	764
625	i 0.18 on2 of7.wav	1	560
626	i 0.18 on3 of7.wav	2	754
627	i 0.18 on4 of7.wav	1	1002
628	i 0.18 on5 of7.wav	1	677
629	i 0.18 on6 of7.wav	2	621
630	i 0.18 on7 of7.wav	2	917
