# Supplementary material for: Effects of stimulus duration and vowel quality in cross-linguistic categorical perception of pitch directions
Source: PLoS One. 2017 Jul 3;12(7):e0180656. doi: 10.1371/journal.pone.0180656 (PMC5495489; doi:10.1371/journal.pone.0180656)
Supplement: S1 Table — (ZIP) [file pone.0180656.s001.zip › supporting information/Raw data/eprime_id_ENGLISH/sub3idfalling.csv]

List2	stim1	Slide3.RESP	Slide3.RT
1	a 0.1 on1 of1.wav	2	875
2	a 0.1 on1 of2.wav	1	1284
3	a 0.1 on1 of3.wav	2	1268
4	a 0.1 on1 of4.wav	1	1973
5	a 0.1 on1 of5.wav	2	1064
6	a 0.1 on1 of6.wav	2	589
7	a 0.1 on1 of7.wav	2	1010
8	a 0.2 on1 of1.wav	1	858
9	a 0.2 on1 of2.wav	1	887
10	a 0.2 on1 of3.wav	1	1420
11	a 0.2 on1 of4.wav	1	1544
12	a 0.2 on1 of5.wav	2	934
13	a 0.2 on1 of6.wav	2	684
14	a 0.2 on1 of7.wav	2	627
15	a 0.04 on1 of1.wav	2	858
16	a 0.04 on1 of2.wav	1	1018
17	a 0.04 on1 of3.wav	1	674
18	a 0.04 on1 of4.wav	1	685
19	a 0.04 on1 of5.wav	1	659
20	a 0.04 on1 of6.wav	1	481
21	a 0.04 on1 of7.wav	1	927
22	a 0.06 on1 of1.wav	1	1299
23	a 0.06 on1 of2.wav	2	722
24	a 0.06 on1 of3.wav	1	695
25	a 0.06 on1 of4.wav	2	1277
26	a 0.06 on1 of5.wav	2	580
27	a 0.06 on1 of6.wav	2	455
28	a 0.06 on1 of7.wav	1	721
29	a 0.08 on1 of1.wav	2	1734
30	a 0.08 on1 of2.wav	1	1833
31	a 0.08 on1 of3.wav	2	539
32	a 0.08 on1 of4.wav	2	964
33	a 0.08 on1 of5.wav	1	699
34	a 0.08 on1 of6.wav	2	987
35	a 0.08 on1 of7.wav	2	715
36	a 0.12 on1 of1.wav	1	1001
37	a 0.12 on1 of2.wav	1	463
38	a 0.12 on1 of3.wav	2	823
39	a 0.12 on1 of4.wav	1	1450
40	a 0.12 on1 of5.wav	1	847
41	a 0.12 on1 of6.wav	2	693
42	a 0.12 on1 of7.wav	2	791
43	a 0.14 on1 of1.wav	1	761
44	a 0.14 on1 of2.wav	1	685
45	a 0.14 on1 of3.wav	2	1058
46	a 0.14 on1 of4.wav	1	826
47	a 0.14 on1 of5.wav	2	711
48	a 0.14 on1 of6.wav	2	707
49	a 0.14 on1 of7.wav	2	642
50	a 0.16 on1 of1.wav	1	686
51	a 0.16 on1 of2.wav	1	602
52	a 0.16 on1 of3.wav	1	714
53	a 0.16 on1 of4.wav	2	726
54	a 0.16 on1 of5.wav	2	735
55	a 0.16 on1 of6.wav	2	644
56	a 0.16 on1 of7.wav	2	636
57	a 0.18 on1 of1.wav	1	2457
58	a 0.18 on1 of2.wav	1	691
59	a 0.18 on1 of3.wav	1	609
60	a 0.18 on1 of4.wav	1	1349
61	a 0.18 on1 of5.wav	2	820
62	a 0.18 on1 of6.wav	2	687
63	a 0.18 on1 of7.wav	2	687
64	i 0.1 on1 of1.wav	1	1390
65	i 0.1 on1 of2.wav	1	2238
66	i 0.1 on1 of3.wav	1	1794
67	i 0.1 on1 of4.wav	1	1203
68	i 0.1 on1 of5.wav	2	962
69	i 0.1 on1 of6.wav	1	885
70	i 0.1 on1 of7.wav	2	578
71	i 0.2 on1 of1.wav	1	606
72	i 0.2 on1 of2.wav	1	647
73	i 0.2 on1 of3.wav	1	704
74	i 0.2 on1 of4.wav	1	1978
75	i 0.2 on1 of5.wav	2	995
76	i 0.2 on1 of6.wav	2	1045
77	i 0.2 on1 of7.wav	2	1676
78	i 0.04 on1 of1.wav	1	687
79	i 0.04 on1 of2.wav	2	696
80	i 0.04 on1 of3.wav	2	964
81	i 0.04 on1 of4.wav	1	1384
82	i 0.04 on1 of5.wav	2	658
83	i 0.04 on1 of6.wav	2	593
84	i 0.04 on1 of7.wav	2	660
85	i 0.06 on1 of1.wav	2	884
86	i 0.06 on1 of2.wav	2	1270
87	i 0.06 on1 of3.wav	1	1369
88	i 0.06 on1 of4.wav	1	601
89	i 0.06 on1 of5.wav	2	499
90	i 0.06 on1 of6.wav	1	735
91	i 0.06 on1 of7.wav	2	702
92	i 0.08 on1 of1.wav	2	1081
93	i 0.08 on1 of2.wav	1	1061
94	i 0.08 on1 of3.wav	1	584
95	i 0.08 on1 of4.wav	2	1218
96	i 0.08 on1 of5.wav	1	731
97	i 0.08 on1 of6.wav	1	1286
98	i 0.08 on1 of7.wav	2	1038
99	i 0.12 on1 of1.wav	1	766
100	i 0.12 on1 of2.wav	1	1019
101	i 0.12 on1 of3.wav	1	722
102	i 0.12 on1 of4.wav	1	673
103	i 0.12 on1 of5.wav	1	1165
104	i 0.12 on1 of6.wav	2	1026
105	i 0.12 on1 of7.wav	2	462
106	i 0.14 on1 of1.wav	1	1196
107	i 0.14 on1 of2.wav	1	633
108	i 0.14 on1 of3.wav	1	878
109	i 0.14 on1 of4.wav	2	462
110	i 0.14 on1 of5.wav	2	1126
111	i 0.14 on1 of6.wav	2	1170
112	i 0.14 on1 of7.wav	2	838
113	i 0.16 on1 of1.wav	1	1576
114	i 0.16 on1 of2.wav	1	592
115	i 0.16 on1 of3.wav	1	645
116	i 0.16 on1 of4.wav	1	1207
117	i 0.16 on1 of5.wav	2	1163
118	i 0.16 on1 of6.wav	2	499
119	i 0.16 on1 of7.wav	2	1067
120	i 0.18 on1 of1.wav	1	796
121	i 0.18 on1 of2.wav	1	691
122	i 0.18 on1 of3.wav	1	1165
123	i 0.18 on1 of4.wav	1	1615
124	i 0.18 on1 of5.wav	2	746
125	i 0.18 on1 of6.wav	2	773
126	i 0.18 on1 of7.wav	2	1095
127	a 0.1 on1 of1.wav	1	602
128	a 0.1 on1 of2.wav	1	801
129	a 0.1 on1 of3.wav	1	727
130	a 0.1 on1 of4.wav	1	1255
131	a 0.1 on1 of5.wav	2	749
132	a 0.1 on1 of6.wav	1	787
133	a 0.1 on1 of7.wav	1	1758
134	a 0.2 on1 of1.wav	1	711
135	a 0.2 on1 of2.wav	1	646
136	a 0.2 on1 of3.wav	2	855
137	a 0.2 on1 of4.wav	1	1371
138	a 0.2 on1 of5.wav	2	1583
139	a 0.2 on1 of6.wav	2	890
140	a 0.2 on1 of7.wav	2	784
141	a 0.04 on1 of1.wav	2	782
142	a 0.04 on1 of2.wav	1	1034
143	a 0.04 on1 of3.wav	1	833
144	a 0.04 on1 of4.wav	1	882
145	a 0.04 on1 of5.wav	1	874
146	a 0.04 on1 of6.wav	2	1191
147	a 0.04 on1 of7.wav	2	727
148	a 0.06 on1 of1.wav	2	673
149	a 0.06 on1 of2.wav	1	695
150	a 0.06 on1 of3.wav	1	715
151	a 0.06 on1 of4.wav	2	680
152	a 0.06 on1 of5.wav	1	617
153	a 0.06 on1 of6.wav	2	1021
154	a 0.06 on1 of7.wav	2	644
155	a 0.08 on1 of1.wav	1	1292
156	a 0.08 on1 of2.wav	1	907
157	a 0.08 on1 of3.wav	2	649
158	a 0.08 on1 of4.wav	2	761
159	a 0.08 on1 of5.wav	2	873
160	a 0.08 on1 of6.wav	2	1081
161	a 0.08 on1 of7.wav	2	1735
162	a 0.12 on1 of1.wav	1	548
163	a 0.12 on1 of2.wav	1	966
164	a 0.12 on1 of3.wav	1	1327
165	a 0.12 on1 of4.wav	1	1118
166	a 0.12 on1 of5.wav	1	2089
167	a 0.12 on1 of6.wav	2	1205
168	a 0.12 on1 of7.wav	2	592
169	a 0.14 on1 of1.wav	1	798
170	a 0.14 on1 of2.wav	1	649
171	a 0.14 on1 of3.wav	1	571
172	a 0.14 on1 of4.wav	2	1085
173	a 0.14 on1 of5.wav	2	825
174	a 0.14 on1 of6.wav	2	1392
175	a 0.14 on1 of7.wav	2	643
176	a 0.16 on1 of1.wav	1	628
177	a 0.16 on1 of2.wav	1	832
178	a 0.16 on1 of3.wav	1	1145
179	a 0.16 on1 of4.wav	2	777
180	a 0.16 on1 of5.wav	2	663
181	a 0.16 on1 of6.wav	2	754
182	a 0.16 on1 of7.wav	2	663
183	a 0.18 on1 of1.wav	1	1340
184	a 0.18 on1 of2.wav	1	685
185	a 0.18 on1 of3.wav	1	907
186	a 0.18 on1 of4.wav	1	740
187	a 0.18 on1 of5.wav	2	1125
188	a 0.18 on1 of6.wav	2	886
189	a 0.18 on1 of7.wav	2	982
190	i 0.1 on1 of1.wav	1	1176
191	i 0.1 on1 of2.wav	1	754
192	i 0.1 on1 of3.wav	1	629
193	i 0.1 on1 of4.wav	1	1181
194	i 0.1 on1 of5.wav	2	1634
195	i 0.1 on1 of6.wav	2	760
196	i 0.1 on1 of7.wav	2	790
197	i 0.2 on1 of1.wav	1	604
198	i 0.2 on1 of2.wav	1	577
199	i 0.2 on1 of3.wav	1	705
200	i 0.2 on1 of4.wav	1	836
201	i 0.2 on1 of5.wav	2	664
202	i 0.2 on1 of6.wav	2	936
203	i 0.2 on1 of7.wav	2	661
204	i 0.04 on1 of1.wav	2	740
205	i 0.04 on1 of2.wav	2	660
206	i 0.04 on1 of3.wav	1	642
207	i 0.04 on1 of4.wav	1	655
208	i 0.04 on1 of5.wav	2	700
209	i 0.04 on1 of6.wav	2	937
210	i 0.04 on1 of7.wav	1	900
211	i 0.06 on1 of1.wav	2	919
212	i 0.06 on1 of2.wav	2	818
213	i 0.06 on1 of3.wav	2	599
214	i 0.06 on1 of4.wav	2	760
215	i 0.06 on1 of5.wav	2	1009
216	i 0.06 on1 of6.wav	2	675
217	i 0.06 on1 of7.wav	2	1379
218	i 0.08 on1 of1.wav	1	1453
219	i 0.08 on1 of2.wav	1	874
220	i 0.08 on1 of3.wav	2	1063
221	i 0.08 on1 of4.wav	1	823
222	i 0.08 on1 of5.wav	1	498
223	i 0.08 on1 of6.wav	2	1525
224	i 0.08 on1 of7.wav	1	837
225	i 0.12 on1 of1.wav	1	1491
226	i 0.12 on1 of2.wav	1	716
227	i 0.12 on1 of3.wav	1	799
228	i 0.12 on1 of4.wav	1	657
229	i 0.12 on1 of5.wav	1	820
230	i 0.12 on1 of6.wav	2	1127
231	i 0.12 on1 of7.wav	2	1265
232	i 0.14 on1 of1.wav	1	906
233	i 0.14 on1 of2.wav	1	1174
234	i 0.14 on1 of3.wav	1	1366
235	i 0.14 on1 of4.wav	1	675
236	i 0.14 on1 of5.wav	1	640
237	i 0.14 on1 of6.wav	2	983
238	i 0.14 on1 of7.wav	2	2531
239	i 0.16 on1 of1.wav	1	825
240	i 0.16 on1 of2.wav	1	622
241	i 0.16 on1 of3.wav	1	782
242	i 0.16 on1 of4.wav	2	1545
243	i 0.16 on1 of5.wav	1	1429
244	i 0.16 on1 of6.wav	2	1124
245	i 0.16 on1 of7.wav	2	679
246	i 0.18 on1 of1.wav	1	598
247	i 0.18 on1 of2.wav	1	735
248	i 0.18 on1 of3.wav	1	736
249	i 0.18 on1 of4.wav	1	912
250	i 0.18 on1 of5.wav	2	915
251	i 0.18 on1 of6.wav	2	1798
252	i 0.18 on1 of7.wav	2	775
253	a 0.1 on1 of1.wav	1	600
254	a 0.1 on1 of2.wav	1	583
255	a 0.1 on1 of3.wav	1	2719
256	a 0.1 on1 of4.wav	2	1004
257	a 0.1 on1 of5.wav	1	1126
258	a 0.1 on1 of6.wav	2	839
259	a 0.1 on1 of7.wav	2	624
260	a 0.2 on1 of1.wav	1	934
261	a 0.2 on1 of2.wav	1	654
262	a 0.2 on1 of3.wav	1	1088
263	a 0.2 on1 of4.wav	2	725
264	a 0.2 on1 of5.wav	2	818
265	a 0.2 on1 of6.wav	2	861
266	a 0.2 on1 of7.wav	2	612
267	a 0.04 on1 of1.wav	1	788
268	a 0.04 on1 of2.wav	1	611
269	a 0.04 on1 of3.wav	2	1949
270	a 0.04 on1 of4.wav	1	1541
271	a 0.04 on1 of5.wav	2	787
272	a 0.04 on1 of6.wav	1	644
273	a 0.04 on1 of7.wav	1	743
274	a 0.06 on1 of1.wav	2	1075
275	a 0.06 on1 of2.wav	1	1000
276	a 0.06 on1 of3.wav	1	1105
277	a 0.06 on1 of4.wav	2	1500
278	a 0.06 on1 of5.wav	1	812
279	a 0.06 on1 of6.wav	2	1261
280	a 0.06 on1 of7.wav	2	1469
281	a 0.08 on1 of1.wav	1	925
282	a 0.08 on1 of2.wav	1	1207
283	a 0.08 on1 of3.wav	1	926
284	a 0.08 on1 of4.wav	1	1078
285	a 0.08 on1 of5.wav	1	856
286	a 0.08 on1 of6.wav	2	675
287	a 0.08 on1 of7.wav	2	2081
288	a 0.12 on1 of1.wav	1	614
289	a 0.12 on1 of2.wav	1	747
290	a 0.12 on1 of3.wav	1	1010
291	a 0.12 on1 of4.wav	1	745
292	a 0.12 on1 of5.wav	2	811
293	a 0.12 on1 of6.wav	1	804
294	a 0.12 on1 of7.wav	2	592
295	a 0.14 on1 of1.wav	1	697
296	a 0.14 on1 of2.wav	1	762
297	a 0.14 on1 of3.wav	1	1069
298	a 0.14 on1 of4.wav	1	954
299	a 0.14 on1 of5.wav	2	806
300	a 0.14 on1 of6.wav	2	649
301	a 0.14 on1 of7.wav	2	727
302	a 0.16 on1 of1.wav	1	614
303	a 0.16 on1 of2.wav	1	759
304	a 0.16 on1 of3.wav	1	702
305	a 0.16 on1 of4.wav	1	737
306	a 0.16 on1 of5.wav	1	674
307	a 0.16 on1 of6.wav	1	1097
308	a 0.16 on1 of7.wav	2	702
309	a 0.18 on1 of1.wav	1	1415
310	a 0.18 on1 of2.wav	1	746
311	a 0.18 on1 of3.wav	1	791
312	a 0.18 on1 of4.wav	2	920
313	a 0.18 on1 of5.wav	1	666
314	a 0.18 on1 of6.wav	2	871
315	a 0.18 on1 of7.wav	2	756
316	i 0.1 on1 of1.wav	1	1362
317	i 0.1 on1 of2.wav	1	739
318	i 0.1 on1 of3.wav	1	1569
319	i 0.1 on1 of4.wav	2	609
320	i 0.1 on1 of5.wav	2	2155
321	i 0.1 on1 of6.wav	2	649
322	i 0.1 on1 of7.wav	2	501
323	i 0.2 on1 of1.wav	1	629
324	i 0.2 on1 of2.wav	1	639
325	i 0.2 on1 of3.wav	1	662
326	i 0.2 on1 of4.wav	1	819
327	i 0.2 on1 of5.wav	1	1401
328	i 0.2 on1 of6.wav	2	807
329	i 0.2 on1 of7.wav	2	1323
330	i 0.04 on1 of1.wav	1	621
331	i 0.04 on1 of2.wav	2	604
332	i 0.04 on1 of3.wav	1	3800
333	i 0.04 on1 of4.wav	1	1317
334	i 0.04 on1 of5.wav	1	1878
335	i 0.04 on1 of6.wav	1	950
336	i 0.04 on1 of7.wav	2	619
337	i 0.06 on1 of1.wav	1	1040
338	i 0.06 on1 of2.wav	2	1152
339	i 0.06 on1 of3.wav	1	3875
340	i 0.06 on1 of4.wav	1	1303
341	i 0.06 on1 of5.wav	2	854
342	i 0.06 on1 of6.wav	2	1383
343	i 0.06 on1 of7.wav	2	1137
344	i 0.08 on1 of1.wav	1	996
345	i 0.08 on1 of2.wav	1	1025
346	i 0.08 on1 of3.wav	1	968
347	i 0.08 on1 of4.wav	2	815
348	i 0.08 on1 of5.wav	1	1071
349	i 0.08 on1 of6.wav	2	1089
350	i 0.08 on1 of7.wav	1	1384
351	i 0.12 on1 of1.wav	1	929
352	i 0.12 on1 of2.wav	1	1212
353	i 0.12 on1 of3.wav	1	921
354	i 0.12 on1 of4.wav	1	753
355	i 0.12 on1 of5.wav	2	989
356	i 0.12 on1 of6.wav	2	734
357	i 0.12 on1 of7.wav	2	494
358	i 0.14 on1 of1.wav	1	637
359	i 0.14 on1 of2.wav	1	1347
360	i 0.14 on1 of3.wav	1	1133
361	i 0.14 on1 of4.wav	2	1776
362	i 0.14 on1 of5.wav	2	924
363	i 0.14 on1 of6.wav	2	603
364	i 0.14 on1 of7.wav	2	776
365	i 0.16 on1 of1.wav	1	804
366	i 0.16 on1 of2.wav	1	862
367	i 0.16 on1 of3.wav	1	601
368	i 0.16 on1 of4.wav	1	1130
369	i 0.16 on1 of5.wav	1	1061
370	i 0.16 on1 of6.wav	2	984
371	i 0.16 on1 of7.wav	2	612
372	i 0.18 on1 of1.wav	1	573
373	i 0.18 on1 of2.wav	1	715
374	i 0.18 on1 of3.wav	1	691
375	i 0.18 on1 of4.wav	2	1200
376	i 0.18 on1 of5.wav	2	740
377	i 0.18 on1 of6.wav	2	629
378	i 0.18 on1 of7.wav	2	747
379	a 0.1 on1 of1.wav	1	984
380	a 0.1 on1 of2.wav	2	1157
381	a 0.1 on1 of3.wav	2	1490
382	a 0.1 on1 of4.wav	1	767
383	a 0.1 on1 of5.wav	1	877
384	a 0.1 on1 of6.wav	2	1140
385	a 0.1 on1 of7.wav	2	818
386	a 0.2 on1 of1.wav	1	784
387	a 0.2 on1 of2.wav	1	593
388	a 0.2 on1 of3.wav	1	1029
389	a 0.2 on1 of4.wav	2	1293
390	a 0.2 on1 of5.wav	2	726
391	a 0.2 on1 of6.wav	2	723
392	a 0.2 on1 of7.wav	2	947
393	a 0.04 on1 of1.wav	1	612
394	a 0.04 on1 of2.wav	1	672
395	a 0.04 on1 of3.wav	1	1495
396	a 0.04 on1 of4.wav	1	823
397	a 0.04 on1 of5.wav	2	719
398	a 0.04 on1 of6.wav	1	729
399	a 0.04 on1 of7.wav	2	728
400	a 0.06 on1 of1.wav	2	1123
401	a 0.06 on1 of2.wav	2	1250
402	a 0.06 on1 of3.wav	1	700
403	a 0.06 on1 of4.wav	1	656
404	a 0.06 on1 of5.wav	1	925
405	a 0.06 on1 of6.wav	2	877
406	a 0.06 on1 of7.wav	2	647
407	a 0.08 on1 of1.wav	2	987
408	a 0.08 on1 of2.wav	1	2240
409	a 0.08 on1 of3.wav	2	763
410	a 0.08 on1 of4.wav	2	1660
411	a 0.08 on1 of5.wav	1	1011
412	a 0.08 on1 of6.wav	2	1164
413	a 0.08 on1 of7.wav	1	1376
414	a 0.12 on1 of1.wav	1	495
415	a 0.12 on1 of2.wav	1	1034
416	a 0.12 on1 of3.wav	1	867
417	a 0.12 on1 of4.wav	2	1164
418	a 0.12 on1 of5.wav	1	1008
419	a 0.12 on1 of6.wav	2	613
420	a 0.12 on1 of7.wav	2	730
421	a 0.14 on1 of1.wav	1	601
422	a 0.14 on1 of2.wav	1	493
423	a 0.14 on1 of3.wav	1	845
424	a 0.14 on1 of4.wav	1	1014
425	a 0.14 on1 of5.wav	1	1394
426	a 0.14 on1 of6.wav	2	925
427	a 0.14 on1 of7.wav	2	742
428	a 0.16 on1 of1.wav	1	665
429	a 0.16 on1 of2.wav	1	650
430	a 0.16 on1 of3.wav	1	736
431	a 0.16 on1 of4.wav	1	866
432	a 0.16 on1 of5.wav	2	968
433	a 0.16 on1 of6.wav	2	561
434	a 0.16 on1 of7.wav	2	573
435	a 0.18 on1 of1.wav	1	1337
436	a 0.18 on1 of2.wav	1	604
437	a 0.18 on1 of3.wav	1	826
438	a 0.18 on1 of4.wav	2	843
439	a 0.18 on1 of5.wav	2	942
440	a 0.18 on1 of6.wav	2	828
441	a 0.18 on1 of7.wav	2	687
442	i 0.1 on1 of1.wav	1	1590
443	i 0.1 on1 of2.wav	2	1558
444	i 0.1 on1 of3.wav	1	689
445	i 0.1 on1 of4.wav	1	1637
446	i 0.1 on1 of5.wav	2	650
447	i 0.1 on1 of6.wav	2	1196
448	i 0.1 on1 of7.wav	2	455
449	i 0.2 on1 of1.wav	1	808
450	i 0.2 on1 of2.wav	1	635
451	i 0.2 on1 of3.wav	1	731
452	i 0.2 on1 of4.wav	2	1146
453	i 0.2 on1 of5.wav	2	882
454	i 0.2 on1 of6.wav	2	600
455	i 0.2 on1 of7.wav	2	821
456	i 0.04 on1 of1.wav	1	794
457	i 0.04 on1 of2.wav	1	1301
458	i 0.04 on1 of3.wav	2	1258
459	i 0.04 on1 of4.wav	1	1234
460	i 0.04 on1 of5.wav	2	657
461	i 0.04 on1 of6.wav	2	1055
462	i 0.04 on1 of7.wav	2	1126
463	i 0.06 on1 of1.wav	1	672
464	i 0.06 on1 of2.wav	2	623
465	i 0.06 on1 of3.wav	2	3005
466	i 0.06 on1 of4.wav	2	1178
467	i 0.06 on1 of5.wav	1	721
468	i 0.06 on1 of6.wav	2	704
469	i 0.06 on1 of7.wav	2	491
470	i 0.08 on1 of1.wav	1	2242
471	i 0.08 on1 of2.wav	1	687
472	i 0.08 on1 of3.wav	1	749
473	i 0.08 on1 of4.wav	2	889
474	i 0.08 on1 of5.wav	2	1483
475	i 0.08 on1 of6.wav	2	992
476	i 0.08 on1 of7.wav	2	1006
477	i 0.12 on1 of1.wav	1	1371
478	i 0.12 on1 of2.wav	1	696
479	i 0.12 on1 of3.wav	1	826
480	i 0.12 on1 of4.wav	1	599
481	i 0.12 on1 of5.wav	1	823
482	i 0.12 on1 of6.wav	2	967
483	i 0.12 on1 of7.wav	2	931
484	i 0.14 on1 of1.wav	1	686
485	i 0.14 on1 of2.wav	1	702
486	i 0.14 on1 of3.wav	1	770
487	i 0.14 on1 of4.wav	1	650
488	i 0.14 on1 of5.wav	2	1132
489	i 0.14 on1 of6.wav	2	961
490	i 0.14 on1 of7.wav	2	734
491	i 0.16 on1 of1.wav	1	662
492	i 0.16 on1 of2.wav	1	1197
493	i 0.16 on1 of3.wav	1	881
494	i 0.16 on1 of4.wav	2	2174
495	i 0.16 on1 of5.wav	2	720
496	i 0.16 on1 of6.wav	2	640
497	i 0.16 on1 of7.wav	2	680
498	i 0.18 on1 of1.wav	1	672
499	i 0.18 on1 of2.wav	1	726
500	i 0.18 on1 of3.wav	1	727
501	i 0.18 on1 of4.wav	2	605
502	i 0.18 on1 of5.wav	2	1331
503	i 0.18 on1 of6.wav	2	632
504	i 0.18 on1 of7.wav	2	572
505	a 0.1 on1 of1.wav	1	487
506	a 0.1 on1 of2.wav	2	1392
507	a 0.1 on1 of3.wav	1	822
508	a 0.1 on1 of4.wav	1	2918
509	a 0.1 on1 of5.wav	2	980
510	a 0.1 on1 of6.wav	2	1042
511	a 0.1 on1 of7.wav	2	1027
512	a 0.2 on1 of1.wav	1	709
513	a 0.2 on1 of2.wav	1	946
514	a 0.2 on1 of3.wav	1	1096
515	a 0.2 on1 of4.wav	2	890
516	a 0.2 on1 of5.wav	1	1094
517	a 0.2 on1 of6.wav	2	685
518	a 0.2 on1 of7.wav	2	959
519	a 0.04 on1 of1.wav	1	968
520	a 0.04 on1 of2.wav	2	1449
521	a 0.04 on1 of3.wav	1	819
522	a 0.04 on1 of4.wav	2	980
523	a 0.04 on1 of5.wav	1	887
524	a 0.04 on1 of6.wav	1	756
525	a 0.04 on1 of7.wav	1	784
526	a 0.06 on1 of1.wav	2	1087
527	a 0.06 on1 of2.wav	1	705
528	a 0.06 on1 of3.wav	2	636
529	a 0.06 on1 of4.wav	1	901
530	a 0.06 on1 of5.wav	1	1048
531	a 0.06 on1 of6.wav	1	744
532	a 0.06 on1 of7.wav	2	1166
533	a 0.08 on1 of1.wav	2	1305
534	a 0.08 on1 of2.wav	1	624
535	a 0.08 on1 of3.wav	2	2348
536	a 0.08 on1 of4.wav	1	872
537	a 0.08 on1 of5.wav	2	1033
538	a 0.08 on1 of6.wav	1	731
539	a 0.08 on1 of7.wav	2	1008
540	a 0.12 on1 of1.wav	1	1129
541	a 0.12 on1 of2.wav	2	979
542	a 0.12 on1 of3.wav	1	637
543	a 0.12 on1 of4.wav	1	622
544	a 0.12 on1 of5.wav	2	717
545	a 0.12 on1 of6.wav	1	570
546	a 0.12 on1 of7.wav	2	849
547	a 0.14 on1 of1.wav	1	835
548	a 0.14 on1 of2.wav	1	704
549	a 0.14 on1 of3.wav	1	931
550	a 0.14 on1 of4.wav	1	644
551	a 0.14 on1 of5.wav	2	958
552	a 0.14 on1 of6.wav	2	610
553	a 0.14 on1 of7.wav	2	636
554	a 0.16 on1 of1.wav	1	518
555	a 0.16 on1 of2.wav	1	550
556	a 0.16 on1 of3.wav	1	824
557	a 0.16 on1 of4.wav	1	2530
558	a 0.16 on1 of5.wav	2	781
559	a 0.16 on1 of6.wav	2	678
560	a 0.16 on1 of7.wav	2	1309
561	a 0.18 on1 of1.wav	1	816
562	a 0.18 on1 of2.wav	1	572
563	a 0.18 on1 of3.wav	1	674
564	a 0.18 on1 of4.wav	1	913
565	a 0.18 on1 of5.wav	2	941
566	a 0.18 on1 of6.wav	2	480
567	a 0.18 on1 of7.wav	2	716
568	i 0.1 on1 of1.wav	2	813
569	i 0.1 on1 of2.wav	2	1495
570	i 0.1 on1 of3.wav	2	815
571	i 0.1 on1 of4.wav	1	1088
572	i 0.1 on1 of5.wav	2	614
573	i 0.1 on1 of6.wav	1	726
574	i 0.1 on1 of7.wav	2	744
575	i 0.2 on1 of1.wav	1	998
576	i 0.2 on1 of2.wav	1	633
577	i 0.2 on1 of3.wav	1	843
578	i 0.2 on1 of4.wav	1	1269
579	i 0.2 on1 of5.wav	2	1902
580	i 0.2 on1 of6.wav	2	548
581	i 0.2 on1 of7.wav	2	631
582	i 0.04 on1 of1.wav	1	604
583	i 0.04 on1 of2.wav	1	724
584	i 0.04 on1 of3.wav	2	667
585	i 0.04 on1 of4.wav	2	966
586	i 0.04 on1 of5.wav	2	1290
587	i 0.04 on1 of6.wav	2	1093
588	i 0.04 on1 of7.wav	1	902
589	i 0.06 on1 of1.wav	2	644
590	i 0.06 on1 of2.wav	1	898
591	i 0.06 on1 of3.wav	2	730
592	i 0.06 on1 of4.wav	2	884
593	i 0.06 on1 of5.wav	2	804
594	i 0.06 on1 of6.wav	2	456
595	i 0.06 on1 of7.wav	2	861
596	i 0.08 on1 of1.wav	2	941
597	i 0.08 on1 of2.wav	1	1341
598	i 0.08 on1 of3.wav	1	932
599	i 0.08 on1 of4.wav	2	893
600	i 0.08 on1 of5.wav	1	627
601	i 0.08 on1 of6.wav	1	721
602	i 0.08 on1 of7.wav	2	694
603	i 0.12 on1 of1.wav	1	1618
604	i 0.12 on1 of2.wav	1	731
605	i 0.12 on1 of3.wav	1	845
606	i 0.12 on1 of4.wav	1	697
607	i 0.12 on1 of5.wav	1	1132
608	i 0.12 on1 of6.wav	1	761
609	i 0.12 on1 of7.wav	2	627
610	i 0.14 on1 of1.wav	1	895
611	i 0.14 on1 of2.wav	1	737
612	i 0.14 on1 of3.wav	1	1920
613	i 0.14 on1 of4.wav	2	770
614	i 0.14 on1 of5.wav	1	1129
615	i 0.14 on1 of6.wav	1	1388
616	i 0.14 on1 of7.wav	2	1095
617	i 0.16 on1 of1.wav	1	523
618	i 0.16 on1 of2.wav	1	580
619	i 0.16 on1 of3.wav	1	819
620	i 0.16 on1 of4.wav	2	1205
621	i 0.16 on1 of5.wav	2	1076
622	i 0.16 on1 of6.wav	2	720
623	i 0.16 on1 of7.wav	2	757
624	i 0.18 on1 of1.wav	1	931
625	i 0.18 on1 of2.wav	1	856
626	i 0.18 on1 of3.wav	1	793
627	i 0.18 on1 of4.wav	2	2549
628	i 0.18 on1 of5.wav	2	1035
629	i 0.18 on1 of6.wav	2	823
630	i 0.18 on1 of7.wav	2	2123
