# Supplementary material for: Effects of stimulus duration and vowel quality in cross-linguistic categorical perception of pitch directions
Source: PLoS One. 2017 Jul 3;12(7):e0180656. doi: 10.1371/journal.pone.0180656 (PMC5495489; doi:10.1371/journal.pone.0180656)
Supplement: S1 Table — (ZIP) [file pone.0180656.s001.zip › supporting information/Raw data/eprime_id_ENGLISH/sub3idrising.csv]

List2	stim1	Slide3.RESP	Slide3.RT
1	a 0.1 on1 of7r.wav	1	760
2	a 0.1 on2 of7.wav	2	652
3	a 0.1 on3 of7.wav	2	724
4	a 0.1 on4 of7.wav	2	406
5	a 0.1 on5 of7.wav	1	716
6	a 0.1 on6 of7.wav	1	708
7	a 0.1 on7 of7.wav	1	1380
8	a 0.2 on1 of7r.wav	2	627
9	a 0.2 on2 of7.wav	2	599
10	a 0.2 on3 of7.wav	2	642
11	a 0.2 on4 of7.wav	2	2692
12	a 0.2 on5 of7.wav	2	1315
13	a 0.2 on6 of7.wav	1	704
14	a 0.2 on7 of7.wav	1	554
15	a 0.04 on1 of7r.wav	1	591
16	a 0.04 on2 of7.wav	1	422
17	a 0.04 on3 of7.wav	1	486
18	a 0.04 on4 of7.wav	1	832
19	a 0.04 on5 of7.wav	1	2101
20	a 0.04 on6 of7.wav	1	419
21	a 0.04 on7 of7.wav	1	507
22	a 0.06 on1 of7r.wav	1	613
23	a 0.06 on2 of7.wav	1	725
24	a 0.06 on3 of7.wav	1	528
25	a 0.06 on4 of7.wav	1	596
26	a 0.06 on5 of7.wav	1	411
27	a 0.06 on6 of7.wav	1	498
28	a 0.06 on7 of7.wav	1	614
29	a 0.08 on1 of7r.wav	1	758
30	a 0.08 on2 of7.wav	1	549
31	a 0.08 on3 of7.wav	1	651
32	a 0.08 on4 of7.wav	1	509
33	a 0.08 on5 of7.wav	1	502
34	a 0.08 on6 of7.wav	1	901
35	a 0.08 on7 of7.wav	1	499
36	a 0.12 on1 of7r.wav	2	846
37	a 0.12 on2 of7.wav	1	516
38	a 0.12 on3 of7.wav	2	715
39	a 0.12 on4 of7.wav	1	611
40	a 0.12 on5 of7.wav	1	473
41	a 0.12 on6 of7.wav	2	1112
42	a 0.12 on7 of7.wav	1	554
43	a 0.14 on1 of7r.wav	2	553
44	a 0.14 on2 of7.wav	2	671
45	a 0.14 on3 of7.wav	1	947
46	a 0.14 on4 of7.wav	1	624
47	a 0.14 on5 of7.wav	1	665
48	a 0.14 on6 of7.wav	1	1940
49	a 0.14 on7 of7.wav	1	622
50	a 0.16 on1 of7r.wav	2	518
51	a 0.16 on2 of7.wav	2	460
52	a 0.16 on3 of7.wav	2	473
53	a 0.16 on4 of7.wav	1	841
54	a 0.16 on5 of7.wav	1	600
55	a 0.16 on6 of7.wav	1	657
56	a 0.16 on7 of7.wav	1	941
57	a 0.18 on1 of7r.wav	2	460
58	a 0.18 on2 of7.wav	2	615
59	a 0.18 on3 of7.wav	1	404
60	a 0.18 on4 of7.wav	1	776
61	a 0.18 on5 of7.wav	1	1334
62	a 0.18 on6 of7.wav	1	488
63	a 0.18 on7 of7.wav	1	662
64	i 0.1 on1 of7r.wav	2	714
65	i 0.1 on2 of7.wav	2	632
66	i 0.1 on3 of7.wav	1	899
67	i 0.1 on4 of7.wav	1	478
68	i 0.1 on5 of7.wav	1	475
69	i 0.1 on6 of7.wav	2	871
70	i 0.1 on7 of7.wav	2	1031
71	i 0.2 on1 of7r.wav	2	605
72	i 0.2 on2 of7.wav	2	651
73	i 0.2 on3 of7.wav	2	595
74	i 0.2 on4 of7.wav	2	635
75	i 0.2 on5 of7.wav	1	791
76	i 0.2 on6 of7.wav	1	885
77	i 0.2 on7 of7.wav	1	720
78	i 0.04 on1 of7r.wav	1	354
79	i 0.04 on2 of7.wav	1	618
80	i 0.04 on3 of7.wav	2	1205
81	i 0.04 on4 of7.wav	1	517
82	i 0.04 on5 of7.wav	1	620
83	i 0.04 on6 of7.wav	1	622
84	i 0.04 on7 of7.wav	1	406
85	i 0.06 on1 of7r.wav	1	611
86	i 0.06 on2 of7.wav	1	911
87	i 0.06 on3 of7.wav	1	499
88	i 0.06 on4 of7.wav	1	1157
89	i 0.06 on5 of7.wav	1	587
90	i 0.06 on6 of7.wav	2	502
91	i 0.06 on7 of7.wav	1	560
92	i 0.08 on1 of7r.wav	1	1059
93	i 0.08 on2 of7.wav	1	659
94	i 0.08 on3 of7.wav	1	436
95	i 0.08 on4 of7.wav	1	748
96	i 0.08 on5 of7.wav	1	559
97	i 0.08 on6 of7.wav	1	616
98	i 0.08 on7 of7.wav	1	461
99	i 0.12 on1 of7r.wav	2	564
100	i 0.12 on2 of7.wav	2	594
101	i 0.12 on3 of7.wav	2	1609
102	i 0.12 on4 of7.wav	1	585
103	i 0.12 on5 of7.wav	1	646
104	i 0.12 on6 of7.wav	1	531
105	i 0.12 on7 of7.wav	1	460
106	i 0.14 on1 of7r.wav	2	661
107	i 0.14 on2 of7.wav	2	613
108	i 0.14 on3 of7.wav	1	817
109	i 0.14 on4 of7.wav	1	828
110	i 0.14 on5 of7.wav	1	544
111	i 0.14 on6 of7.wav	1	595
112	i 0.14 on7 of7.wav	1	644
113	i 0.16 on1 of7r.wav	2	753
114	i 0.16 on2 of7.wav	2	1150
115	i 0.16 on3 of7.wav	2	760
116	i 0.16 on4 of7.wav	2	1030
117	i 0.16 on5 of7.wav	1	767
118	i 0.16 on6 of7.wav	1	632
119	i 0.16 on7 of7.wav	1	652
120	i 0.18 on1 of7r.wav	2	543
121	i 0.18 on2 of7.wav	2	715
122	i 0.18 on3 of7.wav	2	486
123	i 0.18 on4 of7.wav	2	587
124	i 0.18 on5 of7.wav	1	1718
125	i 0.18 on6 of7.wav	1	766
126	i 0.18 on7 of7.wav	1	456
127	a 0.1 on1 of7r.wav	2	587
128	a 0.1 on2 of7.wav	1	377
129	a 0.1 on3 of7.wav	2	860
130	a 0.1 on4 of7.wav	2	814
131	a 0.1 on5 of7.wav	1	549
132	a 0.1 on6 of7.wav	1	476
133	a 0.1 on7 of7.wav	1	531
134	a 0.2 on1 of7r.wav	2	569
135	a 0.2 on2 of7.wav	2	608
136	a 0.2 on3 of7.wav	2	659
137	a 0.2 on4 of7.wav	2	1054
138	a 0.2 on5 of7.wav	1	1178
139	a 0.2 on6 of7.wav	2	685
140	a 0.2 on7 of7.wav	1	651
141	a 0.04 on1 of7r.wav	1	511
142	a 0.04 on2 of7.wav	1	449
143	a 0.04 on3 of7.wav	1	470
144	a 0.04 on4 of7.wav	1	648
145	a 0.04 on5 of7.wav	1	1084
146	a 0.04 on6 of7.wav	1	947
147	a 0.04 on7 of7.wav	1	549
148	a 0.06 on1 of7r.wav	1	591
149	a 0.06 on2 of7.wav	1	389
150	a 0.06 on3 of7.wav	1	552
151	a 0.06 on4 of7.wav	1	428
152	a 0.06 on5 of7.wav	1	959
153	a 0.06 on6 of7.wav	1	503
154	a 0.06 on7 of7.wav	1	967
155	a 0.08 on1 of7r.wav	2	606
156	a 0.08 on2 of7.wav	1	796
157	a 0.08 on3 of7.wav	2	633
158	a 0.08 on4 of7.wav	1	573
159	a 0.08 on5 of7.wav	1	392
160	a 0.08 on6 of7.wav	1	1307
161	a 0.08 on7 of7.wav	1	454
162	a 0.12 on1 of7r.wav	2	471
163	a 0.12 on2 of7.wav	2	1898
164	a 0.12 on3 of7.wav	2	545
165	a 0.12 on4 of7.wav	1	731
166	a 0.12 on5 of7.wav	1	660
167	a 0.12 on6 of7.wav	1	663
168	a 0.12 on7 of7.wav	1	683
169	a 0.14 on1 of7r.wav	1	263
170	a 0.14 on2 of7.wav	2	627
171	a 0.14 on3 of7.wav	2	406
172	a 0.14 on4 of7.wav	1	706
173	a 0.14 on5 of7.wav	1	721
174	a 0.14 on6 of7.wav	1	471
175	a 0.14 on7 of7.wav	1	774
176	a 0.16 on1 of7r.wav	2	440
177	a 0.16 on2 of7.wav	2	721
178	a 0.16 on3 of7.wav	2	541
179	a 0.16 on4 of7.wav	2	867
180	a 0.16 on5 of7.wav	1	484
181	a 0.16 on6 of7.wav	1	909
182	a 0.16 on7 of7.wav	1	523
183	a 0.18 on1 of7r.wav	2	603
184	a 0.18 on2 of7.wav	2	593
185	a 0.18 on3 of7.wav	1	534
186	a 0.18 on4 of7.wav	1	701
187	a 0.18 on5 of7.wav	1	923
188	a 0.18 on6 of7.wav	1	764
189	a 0.18 on7 of7.wav	1	851
190	i 0.1 on1 of7r.wav	2	756
191	i 0.1 on2 of7.wav	2	651
192	i 0.1 on3 of7.wav	2	532
193	i 0.1 on4 of7.wav	1	838
194	i 0.1 on5 of7.wav	1	611
195	i 0.1 on6 of7.wav	1	580
196	i 0.1 on7 of7.wav	2	456
197	i 0.2 on1 of7r.wav	2	413
198	i 0.2 on2 of7.wav	2	537
199	i 0.2 on3 of7.wav	2	754
200	i 0.2 on4 of7.wav	2	921
201	i 0.2 on5 of7.wav	1	807
202	i 0.2 on6 of7.wav	1	753
203	i 0.2 on7 of7.wav	1	595
204	i 0.04 on1 of7r.wav	1	603
205	i 0.04 on2 of7.wav	1	545
206	i 0.04 on3 of7.wav	1	416
207	i 0.04 on4 of7.wav	1	707
208	i 0.04 on5 of7.wav	1	564
209	i 0.04 on6 of7.wav	1	913
210	i 0.04 on7 of7.wav	2	3261
211	i 0.06 on1 of7r.wav	1	303
212	i 0.06 on2 of7.wav	1	664
213	i 0.06 on3 of7.wav	1	585
214	i 0.06 on4 of7.wav	1	332
215	i 0.06 on5 of7.wav	1	400
216	i 0.06 on6 of7.wav	1	887
217	i 0.06 on7 of7.wav	1	647
218	i 0.08 on1 of7r.wav	1	629
219	i 0.08 on2 of7.wav	1	467
220	i 0.08 on3 of7.wav	2	532
221	i 0.08 on4 of7.wav	1	619
222	i 0.08 on5 of7.wav	1	711
223	i 0.08 on6 of7.wav	1	875
224	i 0.08 on7 of7.wav	1	522
225	i 0.12 on1 of7r.wav	2	743
226	i 0.12 on2 of7.wav	1	891
227	i 0.12 on3 of7.wav	1	528
228	i 0.12 on4 of7.wav	1	634
229	i 0.12 on5 of7.wav	1	483
230	i 0.12 on6 of7.wav	1	5272
231	i 0.12 on7 of7.wav	1	988
232	i 0.14 on1 of7r.wav	2	555
233	i 0.14 on2 of7.wav	2	661
234	i 0.14 on3 of7.wav	2	760
235	i 0.14 on4 of7.wav	2	687
236	i 0.14 on5 of7.wav	1	544
237	i 0.14 on6 of7.wav	1	681
238	i 0.14 on7 of7.wav	1	630
239	i 0.16 on1 of7r.wav	2	545
240	i 0.16 on2 of7.wav	2	525
241	i 0.16 on3 of7.wav	1	603
242	i 0.16 on4 of7.wav	1	737
243	i 0.16 on5 of7.wav	1	778
244	i 0.16 on6 of7.wav	1	638
245	i 0.16 on7 of7.wav	1	699
246	i 0.18 on1 of7r.wav	2	741
247	i 0.18 on2 of7.wav	2	584
248	i 0.18 on3 of7.wav	2	1003
249	i 0.18 on4 of7.wav	2	575
250	i 0.18 on5 of7.wav	2	893
251	i 0.18 on6 of7.wav	1	1154
252	i 0.18 on7 of7.wav	1	462
253	a 0.1 on1 of7r.wav	2	582
254	a 0.1 on2 of7.wav	1	992
255	a 0.1 on3 of7.wav	2	827
256	a 0.1 on4 of7.wav	1	829
257	a 0.1 on5 of7.wav	1	602
258	a 0.1 on6 of7.wav	1	583
259	a 0.1 on7 of7.wav	1	676
260	a 0.2 on1 of7r.wav	2	647
261	a 0.2 on2 of7.wav	2	529
262	a 0.2 on3 of7.wav	2	425
263	a 0.2 on4 of7.wav	2	1280
264	a 0.2 on5 of7.wav	2	908
265	a 0.2 on6 of7.wav	1	623
266	a 0.2 on7 of7.wav	1	1294
267	a 0.04 on1 of7r.wav	1	611
268	a 0.04 on2 of7.wav	1	613
269	a 0.04 on3 of7.wav	1	595
270	a 0.04 on4 of7.wav	1	482
271	a 0.04 on5 of7.wav	1	769
272	a 0.04 on6 of7.wav	1	427
273	a 0.04 on7 of7.wav	1	505
274	a 0.06 on1 of7r.wav	1	356
275	a 0.06 on2 of7.wav	1	1203
276	a 0.06 on3 of7.wav	1	630
277	a 0.06 on4 of7.wav	1	556
278	a 0.06 on5 of7.wav	1	728
279	a 0.06 on6 of7.wav	1	993
280	a 0.06 on7 of7.wav	1	674
281	a 0.08 on1 of7r.wav	2	476
282	a 0.08 on2 of7.wav	2	694
283	a 0.08 on3 of7.wav	1	646
284	a 0.08 on4 of7.wav	1	429
285	a 0.08 on5 of7.wav	1	761
286	a 0.08 on6 of7.wav	1	549
287	a 0.08 on7 of7.wav	1	617
288	a 0.12 on1 of7r.wav	2	680
289	a 0.12 on2 of7.wav	2	881
290	a 0.12 on3 of7.wav	2	555
291	a 0.12 on4 of7.wav	1	589
292	a 0.12 on5 of7.wav	1	668
293	a 0.12 on6 of7.wav	1	797
294	a 0.12 on7 of7.wav	1	510
295	a 0.14 on1 of7r.wav	2	469
296	a 0.14 on2 of7.wav	2	780
297	a 0.14 on3 of7.wav	1	693
298	a 0.14 on4 of7.wav	2	690
299	a 0.14 on5 of7.wav	1	590
300	a 0.14 on6 of7.wav	1	579
301	a 0.14 on7 of7.wav	1	463
302	a 0.16 on1 of7r.wav	2	607
303	a 0.16 on2 of7.wav	2	454
304	a 0.16 on3 of7.wav	2	731
305	a 0.16 on4 of7.wav	1	871
306	a 0.16 on5 of7.wav	1	427
307	a 0.16 on6 of7.wav	1	507
308	a 0.16 on7 of7.wav	1	796
309	a 0.18 on1 of7r.wav	2	559
310	a 0.18 on2 of7.wav	2	615
311	a 0.18 on3 of7.wav	2	597
312	a 0.18 on4 of7.wav	2	479
313	a 0.18 on5 of7.wav	1	1002
314	a 0.18 on6 of7.wav	2	424
315	a 0.18 on7 of7.wav	1	645
316	i 0.1 on1 of7r.wav	1	1065
317	i 0.1 on2 of7.wav	1	306
318	i 0.1 on3 of7.wav	2	407
319	i 0.1 on4 of7.wav	1	583
320	i 0.1 on5 of7.wav	1	1658
321	i 0.1 on6 of7.wav	1	1143
322	i 0.1 on7 of7.wav	1	693
323	i 0.2 on1 of7r.wav	2	595
324	i 0.2 on2 of7.wav	2	676
325	i 0.2 on3 of7.wav	2	475
326	i 0.2 on4 of7.wav	2	649
327	i 0.2 on5 of7.wav	2	859
328	i 0.2 on6 of7.wav	1	1246
329	i 0.2 on7 of7.wav	1	663
330	i 0.04 on1 of7r.wav	1	633
331	i 0.04 on2 of7.wav	1	586
332	i 0.04 on3 of7.wav	1	978
333	i 0.04 on4 of7.wav	1	348
334	i 0.04 on5 of7.wav	1	2765
335	i 0.04 on6 of7.wav	1	385
336	i 0.04 on7 of7.wav	1	462
337	i 0.06 on1 of7r.wav	2	552
338	i 0.06 on2 of7.wav	1	536
339	i 0.06 on3 of7.wav	1	892
340	i 0.06 on4 of7.wav	1	509
341	i 0.06 on5 of7.wav	1	752
342	i 0.06 on6 of7.wav	1	638
343	i 0.06 on7 of7.wav	1	940
344	i 0.08 on1 of7r.wav	1	534
345	i 0.08 on2 of7.wav	1	487
346	i 0.08 on3 of7.wav	1	555
347	i 0.08 on4 of7.wav	2	801
348	i 0.08 on5 of7.wav	1	483
349	i 0.08 on6 of7.wav	1	998
350	i 0.08 on7 of7.wav	1	485
351	i 0.12 on1 of7r.wav	2	604
352	i 0.12 on2 of7.wav	2	1030
353	i 0.12 on3 of7.wav	1	637
354	i 0.12 on4 of7.wav	2	713
355	i 0.12 on5 of7.wav	1	622
356	i 0.12 on6 of7.wav	1	725
357	i 0.12 on7 of7.wav	1	1171
358	i 0.14 on1 of7r.wav	2	607
359	i 0.14 on2 of7.wav	2	483
360	i 0.14 on3 of7.wav	1	404
361	i 0.14 on4 of7.wav	2	734
362	i 0.14 on5 of7.wav	1	608
363	i 0.14 on6 of7.wav	1	698
364	i 0.14 on7 of7.wav	1	674
365	i 0.16 on1 of7r.wav	2	777
366	i 0.16 on2 of7.wav	2	560
367	i 0.16 on3 of7.wav	2	538
368	i 0.16 on4 of7.wav	2	648
369	i 0.16 on5 of7.wav	1	1116
370	i 0.16 on6 of7.wav	1	556
371	i 0.16 on7 of7.wav	1	574
372	i 0.18 on1 of7r.wav	2	545
373	i 0.18 on2 of7.wav	2	579
374	i 0.18 on3 of7.wav	2	492
375	i 0.18 on4 of7.wav	1	852
376	i 0.18 on5 of7.wav	1	678
377	i 0.18 on6 of7.wav	1	661
378	i 0.18 on7 of7.wav	1	573
379	a 0.1 on1 of7r.wav	2	895
380	a 0.1 on2 of7.wav	2	667
381	a 0.1 on3 of7.wav	2	608
382	a 0.1 on4 of7.wav	2	614
383	a 0.1 on5 of7.wav	1	565
384	a 0.1 on6 of7.wav	1	627
385	a 0.1 on7 of7.wav	1	749
386	a 0.2 on1 of7r.wav	2	560
387	a 0.2 on2 of7.wav	2	769
388	a 0.2 on3 of7.wav	2	780
389	a 0.2 on4 of7.wav	1	2712
390	a 0.2 on5 of7.wav	1	709
391	a 0.2 on6 of7.wav	1	963
392	a 0.2 on7 of7.wav	1	765
393	a 0.04 on1 of7r.wav	1	494
394	a 0.04 on2 of7.wav	1	432
395	a 0.04 on3 of7.wav	1	636
396	a 0.04 on4 of7.wav	1	579
397	a 0.04 on5 of7.wav	1	459
398	a 0.04 on6 of7.wav	1	252
399	a 0.04 on7 of7.wav	1	565
400	a 0.06 on1 of7r.wav	1	604
401	a 0.06 on2 of7.wav	1	420
402	a 0.06 on3 of7.wav	1	661
403	a 0.06 on4 of7.wav	1	1899
404	a 0.06 on5 of7.wav	1	602
405	a 0.06 on6 of7.wav	1	561
406	a 0.06 on7 of7.wav	1	431
407	a 0.08 on1 of7r.wav	2	885
408	a 0.08 on2 of7.wav	2	710
409	a 0.08 on3 of7.wav	1	567
410	a 0.08 on4 of7.wav	1	496
411	a 0.08 on5 of7.wav	1	1376
412	a 0.08 on6 of7.wav	1	582
413	a 0.08 on7 of7.wav	1	527
414	a 0.12 on1 of7r.wav	2	665
415	a 0.12 on2 of7.wav	2	548
416	a 0.12 on3 of7.wav	2	723
417	a 0.12 on4 of7.wav	1	613
418	a 0.12 on5 of7.wav	1	633
419	a 0.12 on6 of7.wav	1	577
420	a 0.12 on7 of7.wav	1	764
421	a 0.14 on1 of7r.wav	2	505
422	a 0.14 on2 of7.wav	1	651
423	a 0.14 on3 of7.wav	1	1238
424	a 0.14 on4 of7.wav	1	785
425	a 0.14 on5 of7.wav	1	486
426	a 0.14 on6 of7.wav	1	739
427	a 0.14 on7 of7.wav	1	674
428	a 0.16 on1 of7r.wav	2	589
429	a 0.16 on2 of7.wav	2	415
430	a 0.16 on3 of7.wav	2	687
431	a 0.16 on4 of7.wav	1	957
432	a 0.16 on5 of7.wav	1	704
433	a 0.16 on6 of7.wav	1	746
434	a 0.16 on7 of7.wav	1	748
435	a 0.18 on1 of7r.wav	2	922
436	a 0.18 on2 of7.wav	2	561
437	a 0.18 on3 of7.wav	2	618
438	a 0.18 on4 of7.wav	2	471
439	a 0.18 on5 of7.wav	1	535
440	a 0.18 on6 of7.wav	1	1044
441	a 0.18 on7 of7.wav	1	580
442	i 0.1 on1 of7r.wav	2	545
443	i 0.1 on2 of7.wav	1	437
444	i 0.1 on3 of7.wav	1	602
445	i 0.1 on4 of7.wav	1	473
446	i 0.1 on5 of7.wav	1	561
447	i 0.1 on6 of7.wav	1	714
448	i 0.1 on7 of7.wav	1	946
449	i 0.2 on1 of7r.wav	2	605
450	i 0.2 on2 of7.wav	2	496
451	i 0.2 on3 of7.wav	2	485
452	i 0.2 on4 of7.wav	2	1200
453	i 0.2 on5 of7.wav	1	746
454	i 0.2 on6 of7.wav	1	694
455	i 0.2 on7 of7.wav	1	660
456	i 0.04 on1 of7r.wav	1	432
457	i 0.04 on2 of7.wav	1	368
458	i 0.04 on3 of7.wav	2	1248
459	i 0.04 on4 of7.wav	1	607
460	i 0.04 on5 of7.wav	1	521
461	i 0.04 on6 of7.wav	1	588
462	i 0.04 on7 of7.wav	1	1269
463	i 0.06 on1 of7r.wav	1	660
464	i 0.06 on2 of7.wav	1	588
465	i 0.06 on3 of7.wav	1	1379
466	i 0.06 on4 of7.wav	1	546
467	i 0.06 on5 of7.wav	1	692
468	i 0.06 on6 of7.wav	1	654
469	i 0.06 on7 of7.wav	1	385
470	i 0.08 on1 of7r.wav	1	587
471	i 0.08 on2 of7.wav	1	745
472	i 0.08 on3 of7.wav	1	671
473	i 0.08 on4 of7.wav	1	443
474	i 0.08 on5 of7.wav	1	603
475	i 0.08 on6 of7.wav	1	390
476	i 0.08 on7 of7.wav	1	617
477	i 0.12 on1 of7r.wav	2	558
478	i 0.12 on2 of7.wav	2	970
479	i 0.12 on3 of7.wav	2	623
480	i 0.12 on4 of7.wav	1	561
481	i 0.12 on5 of7.wav	1	780
482	i 0.12 on6 of7.wav	1	524
483	i 0.12 on7 of7.wav	1	518
484	i 0.14 on1 of7r.wav	2	926
485	i 0.14 on2 of7.wav	2	745
486	i 0.14 on3 of7.wav	2	623
487	i 0.14 on4 of7.wav	2	614
488	i 0.14 on5 of7.wav	1	588
489	i 0.14 on6 of7.wav	1	794
490	i 0.14 on7 of7.wav	1	616
491	i 0.16 on1 of7r.wav	2	598
492	i 0.16 on2 of7.wav	2	1088
493	i 0.16 on3 of7.wav	2	588
494	i 0.16 on4 of7.wav	1	630
495	i 0.16 on5 of7.wav	2	833
496	i 0.16 on6 of7.wav	1	638
497	i 0.16 on7 of7.wav	1	671
498	i 0.18 on1 of7r.wav	2	564
499	i 0.18 on2 of7.wav	2	572
500	i 0.18 on3 of7.wav	1	307
501	i 0.18 on4 of7.wav	1	653
502	i 0.18 on5 of7.wav	1	803
503	i 0.18 on6 of7.wav	1	832
504	i 0.18 on7 of7.wav	1	683
505	a 0.1 on1 of7r.wav	1	398
506	a 0.1 on2 of7.wav	1	835
507	a 0.1 on3 of7.wav	2	660
508	a 0.1 on4 of7.wav	1	864
509	a 0.1 on5 of7.wav	1	375
510	a 0.1 on6 of7.wav	1	519
511	a 0.1 on7 of7.wav	1	646
512	a 0.2 on1 of7r.wav	2	558
513	a 0.2 on2 of7.wav	2	649
514	a 0.2 on3 of7.wav	2	596
515	a 0.2 on4 of7.wav	2	1132
516	a 0.2 on5 of7.wav	1	1362
517	a 0.2 on6 of7.wav	1	427
518	a 0.2 on7 of7.wav	1	716
519	a 0.04 on1 of7r.wav	1	369
520	a 0.04 on2 of7.wav	1	425
521	a 0.04 on3 of7.wav	1	559
522	a 0.04 on4 of7.wav	1	831
523	a 0.04 on5 of7.wav	1	602
524	a 0.04 on6 of7.wav	1	439
525	a 0.04 on7 of7.wav	1	657
526	a 0.06 on1 of7r.wav	2	1210
527	a 0.06 on2 of7.wav	1	577
528	a 0.06 on3 of7.wav	1	546
529	a 0.06 on4 of7.wav	1	455
530	a 0.06 on5 of7.wav	1	474
531	a 0.06 on6 of7.wav	1	628
532	a 0.06 on7 of7.wav	1	505
533	a 0.08 on1 of7r.wav	2	894
534	a 0.08 on2 of7.wav	1	346
535	a 0.08 on3 of7.wav	1	834
536	a 0.08 on4 of7.wav	1	1549
537	a 0.08 on5 of7.wav	1	603
538	a 0.08 on6 of7.wav	1	529
539	a 0.08 on7 of7.wav	1	436
540	a 0.12 on1 of7r.wav	2	910
541	a 0.12 on2 of7.wav	2	615
542	a 0.12 on3 of7.wav	1	431
543	a 0.12 on4 of7.wav	1	694
544	a 0.12 on5 of7.wav	1	441
545	a 0.12 on6 of7.wav	1	446
546	a 0.12 on7 of7.wav	1	517
547	a 0.14 on1 of7r.wav	2	571
548	a 0.14 on2 of7.wav	2	1076
549	a 0.14 on3 of7.wav	2	454
550	a 0.14 on4 of7.wav	1	803
551	a 0.14 on5 of7.wav	1	563
552	a 0.14 on6 of7.wav	1	627
553	a 0.14 on7 of7.wav	1	435
554	a 0.16 on1 of7r.wav	2	631
555	a 0.16 on2 of7.wav	2	462
556	a 0.16 on3 of7.wav	2	523
557	a 0.16 on4 of7.wav	1	799
558	a 0.16 on5 of7.wav	1	1455
559	a 0.16 on6 of7.wav	1	529
560	a 0.16 on7 of7.wav	2	403
561	a 0.18 on1 of7r.wav	2	671
562	a 0.18 on2 of7.wav	2	777
563	a 0.18 on3 of7.wav	1	687
564	a 0.18 on4 of7.wav	2	570
565	a 0.18 on5 of7.wav	1	819
566	a 0.18 on6 of7.wav	1	494
567	a 0.18 on7 of7.wav	1	680
568	i 0.1 on1 of7r.wav	2	556
569	i 0.1 on2 of7.wav	2	411
570	i 0.1 on3 of7.wav	1	611
571	i 0.1 on4 of7.wav	1	615
572	i 0.1 on5 of7.wav	1	428
573	i 0.1 on6 of7.wav	1	626
574	i 0.1 on7 of7.wav	1	523
575	i 0.2 on1 of7r.wav	2	756
576	i 0.2 on2 of7.wav	2	456
577	i 0.2 on3 of7.wav	2	639
578	i 0.2 on4 of7.wav	2	898
579	i 0.2 on5 of7.wav	1	1301
580	i 0.2 on6 of7.wav	1	756
581	i 0.2 on7 of7.wav	1	705
582	i 0.04 on1 of7r.wav	1	594
583	i 0.04 on2 of7.wav	1	552
584	i 0.04 on3 of7.wav	1	308
585	i 0.04 on4 of7.wav	1	546
586	i 0.04 on5 of7.wav	1	520
587	i 0.04 on6 of7.wav	1	478
588	i 0.04 on7 of7.wav	1	502
589	i 0.06 on1 of7r.wav	1	520
590	i 0.06 on2 of7.wav	1	600
591	i 0.06 on3 of7.wav	1	480
592	i 0.06 on4 of7.wav	1	661
593	i 0.06 on5 of7.wav	1	483
594	i 0.06 on6 of7.wav	1	543
595	i 0.06 on7 of7.wav	1	492
596	i 0.08 on1 of7r.wav	2	1103
597	i 0.08 on2 of7.wav	1	526
598	i 0.08 on3 of7.wav	1	682
599	i 0.08 on4 of7.wav	1	479
600	i 0.08 on5 of7.wav	1	452
601	i 0.08 on6 of7.wav	1	425
602	i 0.08 on7 of7.wav	1	750
603	i 0.12 on1 of7r.wav	2	690
604	i 0.12 on2 of7.wav	2	478
605	i 0.12 on3 of7.wav	1	716
606	i 0.12 on4 of7.wav	1	1150
607	i 0.12 on5 of7.wav	1	663
608	i 0.12 on6 of7.wav	1	799
609	i 0.12 on7 of7.wav	1	767
610	i 0.14 on1 of7r.wav	2	475
611	i 0.14 on2 of7.wav	2	700
612	i 0.14 on3 of7.wav	2	852
613	i 0.14 on4 of7.wav	2	602
614	i 0.14 on5 of7.wav	1	688
615	i 0.14 on6 of7.wav	1	565
616	i 0.14 on7 of7.wav	1	531
617	i 0.16 on1 of7r.wav	2	585
618	i 0.16 on2 of7.wav	2	558
619	i 0.16 on3 of7.wav	2	537
620	i 0.16 on4 of7.wav	2	715
621	i 0.16 on5 of7.wav	1	763
622	i 0.16 on6 of7.wav	1	594
623	i 0.16 on7 of7.wav	1	513
624	i 0.18 on1 of7r.wav	2	478
625	i 0.18 on2 of7.wav	2	1345
626	i 0.18 on3 of7.wav	2	448
627	i 0.18 on4 of7.wav	2	607
628	i 0.18 on5 of7.wav	1	672
629	i 0.18 on6 of7.wav	1	646
630	i 0.18 on7 of7.wav	1	472
