# Supplementary material for: Effects of stimulus duration and vowel quality in cross-linguistic categorical perception of pitch directions
Source: PLoS One. 2017 Jul 3;12(7):e0180656. doi: 10.1371/journal.pone.0180656 (PMC5495489; doi:10.1371/journal.pone.0180656)
Supplement: S1 Table — (ZIP) [file pone.0180656.s001.zip › supporting information/Raw data/eprime_id_ENGLISH/sub4idfalling.csv]

List2	stim1	Slide3.RESP	Slide3.RT
1	a 0.1 on1 of1.wav	1	1028
2	a 0.1 on1 of2.wav	1	944
3	a 0.1 on1 of3.wav	1	851
4	a 0.1 on1 of4.wav	1	489
5	a 0.1 on1 of5.wav	1	846
6	a 0.1 on1 of6.wav	1	799
7	a 0.1 on1 of7.wav	1	871
8	a 0.2 on1 of1.wav	2	967
9	a 0.2 on1 of2.wav	2	639
10	a 0.2 on1 of3.wav	1	1630
11	a 0.2 on1 of4.wav	2	1097
12	a 0.2 on1 of5.wav	2	707
13	a 0.2 on1 of6.wav	2	1936
14	a 0.2 on1 of7.wav	2	794
15	a 0.04 on1 of1.wav	1	1542
16	a 0.04 on1 of2.wav	1	2569
17	a 0.04 on1 of3.wav	1	525
18	a 0.04 on1 of4.wav	1	661
19	a 0.04 on1 of5.wav	1	797
20	a 0.04 on1 of6.wav	1	1260
21	a 0.04 on1 of7.wav	1	890
22	a 0.06 on1 of1.wav	1	1274
23	a 0.06 on1 of2.wav	1	492
24	a 0.06 on1 of3.wav	1	489
25	a 0.06 on1 of4.wav	1	522
26	a 0.06 on1 of5.wav	1	775
27	a 0.06 on1 of6.wav	1	1180
28	a 0.06 on1 of7.wav	2	1141
29	a 0.08 on1 of1.wav	1	554
30	a 0.08 on1 of2.wav	1	848
31	a 0.08 on1 of3.wav	1	1650
32	a 0.08 on1 of4.wav	1	650
33	a 0.08 on1 of5.wav	1	1400
34	a 0.08 on1 of6.wav	1	566
35	a 0.08 on1 of7.wav	1	827
36	a 0.12 on1 of1.wav	1	1207
37	a 0.12 on1 of2.wav	1	1126
38	a 0.12 on1 of3.wav	1	553
39	a 0.12 on1 of4.wav	1	1764
40	a 0.12 on1 of5.wav	2	463
41	a 0.12 on1 of6.wav	1	729
42	a 0.12 on1 of7.wav	1	858
43	a 0.14 on1 of1.wav	1	1403
44	a 0.14 on1 of2.wav	1	2182
45	a 0.14 on1 of3.wav	1	1175
46	a 0.14 on1 of4.wav	1	581
47	a 0.14 on1 of5.wav	2	949
48	a 0.14 on1 of6.wav	2	731
49	a 0.14 on1 of7.wav	2	469
50	a 0.16 on1 of1.wav	2	527
51	a 0.16 on1 of2.wav	2	564
52	a 0.16 on1 of3.wav	2	656
53	a 0.16 on1 of4.wav	2	2583
54	a 0.16 on1 of5.wav	1	1331
55	a 0.16 on1 of6.wav	2	772
56	a 0.16 on1 of7.wav	2	1185
57	a 0.18 on1 of1.wav	1	2819
58	a 0.18 on1 of2.wav	2	675
59	a 0.18 on1 of3.wav	2	604
60	a 0.18 on1 of4.wav	2	643
61	a 0.18 on1 of5.wav	1	924
62	a 0.18 on1 of6.wav	1	685
63	a 0.18 on1 of7.wav	2	855
64	i 0.1 on1 of1.wav	1	605
65	i 0.1 on1 of2.wav	1	2047
66	i 0.1 on1 of3.wav	1	565
67	i 0.1 on1 of4.wav	1	742
68	i 0.1 on1 of5.wav	2	564
69	i 0.1 on1 of6.wav	1	652
70	i 0.1 on1 of7.wav	2	839
71	i 0.2 on1 of1.wav	1	1233
72	i 0.2 on1 of2.wav	1	1347
73	i 0.2 on1 of3.wav	2	627
74	i 0.2 on1 of4.wav	2	509
75	i 0.2 on1 of5.wav	2	1293
76	i 0.2 on1 of6.wav	2	593
77	i 0.2 on1 of7.wav	2	753
78	i 0.04 on1 of1.wav	1	526
79	i 0.04 on1 of2.wav	1	540
80	i 0.04 on1 of3.wav	1	633
81	i 0.04 on1 of4.wav	1	552
82	i 0.04 on1 of5.wav	1	474
83	i 0.04 on1 of6.wav	1	396
84	i 0.04 on1 of7.wav	1	394
85	i 0.06 on1 of1.wav	1	1628
86	i 0.06 on1 of2.wav	1	557
87	i 0.06 on1 of3.wav	1	526
88	i 0.06 on1 of4.wav	1	1093
89	i 0.06 on1 of5.wav	2	485
90	i 0.06 on1 of6.wav	1	1025
91	i 0.06 on1 of7.wav	1	696
92	i 0.08 on1 of1.wav	1	1351
93	i 0.08 on1 of2.wav	1	671
94	i 0.08 on1 of3.wav	1	713
95	i 0.08 on1 of4.wav	1	626
96	i 0.08 on1 of5.wav	1	741
97	i 0.08 on1 of6.wav	1	951
98	i 0.08 on1 of7.wav	1	601
99	i 0.12 on1 of1.wav	1	822
100	i 0.12 on1 of2.wav	2	882
101	i 0.12 on1 of3.wav	1	564
102	i 0.12 on1 of4.wav	2	583
103	i 0.12 on1 of5.wav	1	938
104	i 0.12 on1 of6.wav	1	555
105	i 0.12 on1 of7.wav	1	698
106	i 0.14 on1 of1.wav	1	581
107	i 0.14 on1 of2.wav	1	1304
108	i 0.14 on1 of3.wav	1	477
109	i 0.14 on1 of4.wav	1	1000
110	i 0.14 on1 of5.wav	1	1387
111	i 0.14 on1 of6.wav	1	678
112	i 0.14 on1 of7.wav	1	708
113	i 0.16 on1 of1.wav	1	785
114	i 0.16 on1 of2.wav	2	660
115	i 0.16 on1 of3.wav	1	597
116	i 0.16 on1 of4.wav	1	601
117	i 0.16 on1 of5.wav	1	836
118	i 0.16 on1 of6.wav	2	731
119	i 0.16 on1 of7.wav	2	520
120	i 0.18 on1 of1.wav	1	1972
121	i 0.18 on1 of2.wav	1	844
122	i 0.18 on1 of3.wav	1	1015
123	i 0.18 on1 of4.wav	1	1702
124	i 0.18 on1 of5.wav	2	556
125	i 0.18 on1 of6.wav	1	614
126	i 0.18 on1 of7.wav	2	648
127	a 0.1 on1 of1.wav	1	812
128	a 0.1 on1 of2.wav	2	412
129	a 0.1 on1 of3.wav	1	1384
130	a 0.1 on1 of4.wav	1	688
131	a 0.1 on1 of5.wav	1	703
132	a 0.1 on1 of6.wav	1	647
133	a 0.1 on1 of7.wav	2	602
134	a 0.2 on1 of1.wav	1	880
135	a 0.2 on1 of2.wav	2	702
136	a 0.2 on1 of3.wav	1	787
137	a 0.2 on1 of4.wav	2	614
138	a 0.2 on1 of5.wav	2	641
139	a 0.2 on1 of6.wav	2	750
140	a 0.2 on1 of7.wav	2	537
141	a 0.04 on1 of1.wav	2	614
142	a 0.04 on1 of2.wav	1	814
143	a 0.04 on1 of3.wav	1	833
144	a 0.04 on1 of4.wav	1	727
145	a 0.04 on1 of5.wav	1	468
146	a 0.04 on1 of6.wav	1	920
147	a 0.04 on1 of7.wav	1	985
148	a 0.06 on1 of1.wav	1	707
149	a 0.06 on1 of2.wav	1	707
150	a 0.06 on1 of3.wav	1	584
151	a 0.06 on1 of4.wav	1	1488
152	a 0.06 on1 of5.wav	1	505
153	a 0.06 on1 of6.wav	1	1999
154	a 0.06 on1 of7.wav	1	501
155	a 0.08 on1 of1.wav	1	683
156	a 0.08 on1 of2.wav	1	608
157	a 0.08 on1 of3.wav	1	717
158	a 0.08 on1 of4.wav	2	690
159	a 0.08 on1 of5.wav	1	1301
160	a 0.08 on1 of6.wav	1	540
161	a 0.08 on1 of7.wav	1	894
162	a 0.12 on1 of1.wav	1	1420
163	a 0.12 on1 of2.wav	2	560
164	a 0.12 on1 of3.wav	1	662
165	a 0.12 on1 of4.wav	1	868
166	a 0.12 on1 of5.wav	2	842
167	a 0.12 on1 of6.wav	1	436
168	a 0.12 on1 of7.wav	1	750
169	a 0.14 on1 of1.wav	2	1094
170	a 0.14 on1 of2.wav	2	693
171	a 0.14 on1 of3.wav	1	1906
172	a 0.14 on1 of4.wav	2	603
173	a 0.14 on1 of5.wav	1	787
174	a 0.14 on1 of6.wav	2	1530
175	a 0.14 on1 of7.wav	1	937
176	a 0.16 on1 of1.wav	1	837
177	a 0.16 on1 of2.wav	1	1043
178	a 0.16 on1 of3.wav	2	500
179	a 0.16 on1 of4.wav	2	891
180	a 0.16 on1 of5.wav	2	634
181	a 0.16 on1 of6.wav	2	1173
182	a 0.16 on1 of7.wav	2	482
183	a 0.18 on1 of1.wav	2	557
184	a 0.18 on1 of2.wav	1	1352
185	a 0.18 on1 of3.wav	1	523
186	a 0.18 on1 of4.wav	1	1587
187	a 0.18 on1 of5.wav	1	1266
188	a 0.18 on1 of6.wav	2	775
189	a 0.18 on1 of7.wav	1	1278
190	i 0.1 on1 of1.wav	1	600
191	i 0.1 on1 of2.wav	1	548
192	i 0.1 on1 of3.wav	1	1776
193	i 0.1 on1 of4.wav	2	633
194	i 0.1 on1 of5.wav	1	1989
195	i 0.1 on1 of6.wav	1	601
196	i 0.1 on1 of7.wav	2	986
197	i 0.2 on1 of1.wav	1	2434
198	i 0.2 on1 of2.wav	1	704
199	i 0.2 on1 of3.wav	2	1761
200	i 0.2 on1 of4.wav	2	809
201	i 0.2 on1 of5.wav	2	616
202	i 0.2 on1 of6.wav	1	1478
203	i 0.2 on1 of7.wav	2	383
204	i 0.04 on1 of1.wav	1	575
205	i 0.04 on1 of2.wav	1	526
206	i 0.04 on1 of3.wav	1	513
207	i 0.04 on1 of4.wav	1	855
208	i 0.04 on1 of5.wav	1	539
209	i 0.04 on1 of6.wav	1	1070
210	i 0.04 on1 of7.wav	1	666
211	i 0.06 on1 of1.wav	1	787
212	i 0.06 on1 of2.wav	1	1049
213	i 0.06 on1 of3.wav	1	661
214	i 0.06 on1 of4.wav	1	789
215	i 0.06 on1 of5.wav	1	626
216	i 0.06 on1 of6.wav	1	378
217	i 0.06 on1 of7.wav	1	495
218	i 0.08 on1 of1.wav	1	1402
219	i 0.08 on1 of2.wav	1	834
220	i 0.08 on1 of3.wav	1	605
221	i 0.08 on1 of4.wav	1	497
222	i 0.08 on1 of5.wav	1	572
223	i 0.08 on1 of6.wav	1	540
224	i 0.08 on1 of7.wav	1	2124
225	i 0.12 on1 of1.wav	1	680
226	i 0.12 on1 of2.wav	1	541
227	i 0.12 on1 of3.wav	2	1064
228	i 0.12 on1 of4.wav	1	556
229	i 0.12 on1 of5.wav	2	680
230	i 0.12 on1 of6.wav	1	1201
231	i 0.12 on1 of7.wav	1	850
232	i 0.14 on1 of1.wav	2	681
233	i 0.14 on1 of2.wav	1	844
234	i 0.14 on1 of3.wav	1	533
235	i 0.14 on1 of4.wav	1	720
236	i 0.14 on1 of5.wav	1	746
237	i 0.14 on1 of6.wav	2	790
238	i 0.14 on1 of7.wav	2	646
239	i 0.16 on1 of1.wav	1	879
240	i 0.16 on1 of2.wav	1	800
241	i 0.16 on1 of3.wav	2	658
242	i 0.16 on1 of4.wav	2	800
243	i 0.16 on1 of5.wav	2	935
244	i 0.16 on1 of6.wav	2	581
245	i 0.16 on1 of7.wav	2	387
246	i 0.18 on1 of1.wav	1	1129
247	i 0.18 on1 of2.wav	1	724
248	i 0.18 on1 of3.wav	2	721
249	i 0.18 on1 of4.wav	1	730
250	i 0.18 on1 of5.wav	2	580
251	i 0.18 on1 of6.wav	2	467
252	i 0.18 on1 of7.wav	1	1303
253	a 0.1 on1 of1.wav	1	1011
254	a 0.1 on1 of2.wav	1	582
255	a 0.1 on1 of3.wav	1	517
256	a 0.1 on1 of4.wav	1	632
257	a 0.1 on1 of5.wav	1	814
258	a 0.1 on1 of6.wav	1	663
259	a 0.1 on1 of7.wav	1	602
260	a 0.2 on1 of1.wav	1	1218
261	a 0.2 on1 of2.wav	2	726
262	a 0.2 on1 of3.wav	2	700
263	a 0.2 on1 of4.wav	2	1641
264	a 0.2 on1 of5.wav	2	672
265	a 0.2 on1 of6.wav	2	569
266	a 0.2 on1 of7.wav	2	805
267	a 0.04 on1 of1.wav	1	458
268	a 0.04 on1 of2.wav	1	674
269	a 0.04 on1 of3.wav	1	1010
270	a 0.04 on1 of4.wav	1	1844
271	a 0.04 on1 of5.wav	1	722
272	a 0.04 on1 of6.wav	1	625
273	a 0.04 on1 of7.wav	1	1652
274	a 0.06 on1 of1.wav	1	602
275	a 0.06 on1 of2.wav	1	734
276	a 0.06 on1 of3.wav	1	906
277	a 0.06 on1 of4.wav	1	515
278	a 0.06 on1 of5.wav	1	608
279	a 0.06 on1 of6.wav	1	565
280	a 0.06 on1 of7.wav	1	692
281	a 0.08 on1 of1.wav	1	881
282	a 0.08 on1 of2.wav	1	1225
283	a 0.08 on1 of3.wav	1	908
284	a 0.08 on1 of4.wav	1	488
285	a 0.08 on1 of5.wav	1	1068
286	a 0.08 on1 of6.wav	2	636
287	a 0.08 on1 of7.wav	1	493
288	a 0.12 on1 of1.wav	1	675
289	a 0.12 on1 of2.wav	1	441
290	a 0.12 on1 of3.wav	1	968
291	a 0.12 on1 of4.wav	1	977
292	a 0.12 on1 of5.wav	1	898
293	a 0.12 on1 of6.wav	1	820
294	a 0.12 on1 of7.wav	2	693
295	a 0.14 on1 of1.wav	1	577
296	a 0.14 on1 of2.wav	2	553
297	a 0.14 on1 of3.wav	1	681
298	a 0.14 on1 of4.wav	2	635
299	a 0.14 on1 of5.wav	1	1661
300	a 0.14 on1 of6.wav	1	580
301	a 0.14 on1 of7.wav	2	1114
302	a 0.16 on1 of1.wav	2	925
303	a 0.16 on1 of2.wav	1	1087
304	a 0.16 on1 of3.wav	1	579
305	a 0.16 on1 of4.wav	2	843
306	a 0.16 on1 of5.wav	2	734
307	a 0.16 on1 of6.wav	1	677
308	a 0.16 on1 of7.wav	1	538
309	a 0.18 on1 of1.wav	1	873
310	a 0.18 on1 of2.wav	2	838
311	a 0.18 on1 of3.wav	2	818
312	a 0.18 on1 of4.wav	2	606
313	a 0.18 on1 of5.wav	2	431
314	a 0.18 on1 of6.wav	2	681
315	a 0.18 on1 of7.wav	2	923
316	i 0.1 on1 of1.wav	1	623
317	i 0.1 on1 of2.wav	2	548
318	i 0.1 on1 of3.wav	2	581
319	i 0.1 on1 of4.wav	2	650
320	i 0.1 on1 of5.wav	1	680
321	i 0.1 on1 of6.wav	1	602
322	i 0.1 on1 of7.wav	2	567
323	i 0.2 on1 of1.wav	2	710
324	i 0.2 on1 of2.wav	2	735
325	i 0.2 on1 of3.wav	2	573
326	i 0.2 on1 of4.wav	2	1166
327	i 0.2 on1 of5.wav	2	581
328	i 0.2 on1 of6.wav	2	605
329	i 0.2 on1 of7.wav	2	716
330	i 0.04 on1 of1.wav	1	1260
331	i 0.04 on1 of2.wav	1	513
332	i 0.04 on1 of3.wav	1	856
333	i 0.04 on1 of4.wav	2	1025
334	i 0.04 on1 of5.wav	1	720
335	i 0.04 on1 of6.wav	1	1043
336	i 0.04 on1 of7.wav	1	617
337	i 0.06 on1 of1.wav	1	702
338	i 0.06 on1 of2.wav	1	772
339	i 0.06 on1 of3.wav	1	506
340	i 0.06 on1 of4.wav	1	815
341	i 0.06 on1 of5.wav	1	817
342	i 0.06 on1 of6.wav	1	511
343	i 0.06 on1 of7.wav	1	1082
344	i 0.08 on1 of1.wav	1	662
345	i 0.08 on1 of2.wav	1	1933
346	i 0.08 on1 of3.wav	1	873
347	i 0.08 on1 of4.wav	1	590
348	i 0.08 on1 of5.wav	1	741
349	i 0.08 on1 of6.wav	2	627
350	i 0.08 on1 of7.wav	1	857
351	i 0.12 on1 of1.wav	1	1020
352	i 0.12 on1 of2.wav	1	600
353	i 0.12 on1 of3.wav	1	798
354	i 0.12 on1 of4.wav	1	767
355	i 0.12 on1 of5.wav	1	692
356	i 0.12 on1 of6.wav	1	1113
357	i 0.12 on1 of7.wav	1	1056
358	i 0.14 on1 of1.wav	1	890
359	i 0.14 on1 of2.wav	1	1637
360	i 0.14 on1 of3.wav	2	448
361	i 0.14 on1 of4.wav	1	619
362	i 0.14 on1 of5.wav	1	638
363	i 0.14 on1 of6.wav	1	913
364	i 0.14 on1 of7.wav	2	1144
365	i 0.16 on1 of1.wav	1	569
366	i 0.16 on1 of2.wav	1	790
367	i 0.16 on1 of3.wav	2	518
368	i 0.16 on1 of4.wav	2	707
369	i 0.16 on1 of5.wav	1	2407
370	i 0.16 on1 of6.wav	2	674
371	i 0.16 on1 of7.wav	2	662
372	i 0.18 on1 of1.wav	2	464
373	i 0.18 on1 of2.wav	1	915
374	i 0.18 on1 of3.wav	1	1577
375	i 0.18 on1 of4.wav	1	543
376	i 0.18 on1 of5.wav	2	477
377	i 0.18 on1 of6.wav	1	771
378	i 0.18 on1 of7.wav	2	531
379	a 0.1 on1 of1.wav	1	1002
380	a 0.1 on1 of2.wav	1	540
381	a 0.1 on1 of3.wav	1	982
382	a 0.1 on1 of4.wav	1	990
383	a 0.1 on1 of5.wav	2	1934
384	a 0.1 on1 of6.wav	1	586
385	a 0.1 on1 of7.wav	1	564
386	a 0.2 on1 of1.wav	1	1022
387	a 0.2 on1 of2.wav	1	434
388	a 0.2 on1 of3.wav	2	1456
389	a 0.2 on1 of4.wav	1	4105
390	a 0.2 on1 of5.wav	2	1767
391	a 0.2 on1 of6.wav	2	2133
392	a 0.2 on1 of7.wav	2	473
393	a 0.04 on1 of1.wav	1	729
394	a 0.04 on1 of2.wav	1	1139
395	a 0.04 on1 of3.wav	1	2078
396	a 0.04 on1 of4.wav	1	655
397	a 0.04 on1 of5.wav	1	789
398	a 0.04 on1 of6.wav	1	370
399	a 0.04 on1 of7.wav	1	1350
400	a 0.06 on1 of1.wav	1	615
401	a 0.06 on1 of2.wav	1	1524
402	a 0.06 on1 of3.wav	1	772
403	a 0.06 on1 of4.wav	1	1900
404	a 0.06 on1 of5.wav	1	1267
405	a 0.06 on1 of6.wav	1	644
406	a 0.06 on1 of7.wav	2	1714
407	a 0.08 on1 of1.wav	1	787
408	a 0.08 on1 of2.wav	1	494
409	a 0.08 on1 of3.wav	1	1203
410	a 0.08 on1 of4.wav	1	574
411	a 0.08 on1 of5.wav	1	735
412	a 0.08 on1 of6.wav	1	541
413	a 0.08 on1 of7.wav	1	659
414	a 0.12 on1 of1.wav	1	705
415	a 0.12 on1 of2.wav	1	1284
416	a 0.12 on1 of3.wav	1	530
417	a 0.12 on1 of4.wav	1	1067
418	a 0.12 on1 of5.wav	1	259
419	a 0.12 on1 of6.wav	2	846
420	a 0.12 on1 of7.wav	1	425
421	a 0.14 on1 of1.wav	1	946
422	a 0.14 on1 of2.wav	2	717
423	a 0.14 on1 of3.wav	1	1471
424	a 0.14 on1 of4.wav	2	530
425	a 0.14 on1 of5.wav	2	875
426	a 0.14 on1 of6.wav	2	585
427	a 0.14 on1 of7.wav	2	1045
428	a 0.16 on1 of1.wav	1	730
429	a 0.16 on1 of2.wav	1	626
430	a 0.16 on1 of3.wav	2	696
431	a 0.16 on1 of4.wav	1	1263
432	a 0.16 on1 of5.wav	1	757
433	a 0.16 on1 of6.wav	2	588
434	a 0.16 on1 of7.wav	2	647
435	a 0.18 on1 of1.wav	1	840
436	a 0.18 on1 of2.wav	1	1331
437	a 0.18 on1 of3.wav	1	1323
438	a 0.18 on1 of4.wav	2	649
439	a 0.18 on1 of5.wav	2	579
440	a 0.18 on1 of6.wav	2	440
441	a 0.18 on1 of7.wav	2	549
442	i 0.1 on1 of1.wav	1	1212
443	i 0.1 on1 of2.wav	1	598
444	i 0.1 on1 of3.wav	1	893
445	i 0.1 on1 of4.wav	1	698
446	i 0.1 on1 of5.wav	1	1129
447	i 0.1 on1 of6.wav	2	499
448	i 0.1 on1 of7.wav	1	1093
449	i 0.2 on1 of1.wav	1	1303
450	i 0.2 on1 of2.wav	2	608
451	i 0.2 on1 of3.wav	2	728
452	i 0.2 on1 of4.wav	2	660
453	i 0.2 on1 of5.wav	2	540
454	i 0.2 on1 of6.wav	2	673
455	i 0.2 on1 of7.wav	1	1120
456	i 0.04 on1 of1.wav	1	723
457	i 0.04 on1 of2.wav	1	653
458	i 0.04 on1 of3.wav	1	602
459	i 0.04 on1 of4.wav	1	814
460	i 0.04 on1 of5.wav	1	1585
461	i 0.04 on1 of6.wav	2	1002
462	i 0.04 on1 of7.wav	1	1284
463	i 0.06 on1 of1.wav	1	633
464	i 0.06 on1 of2.wav	1	709
465	i 0.06 on1 of3.wav	1	759
466	i 0.06 on1 of4.wav	1	1486
467	i 0.06 on1 of5.wav	1	899
468	i 0.06 on1 of6.wav	1	484
469	i 0.06 on1 of7.wav	1	1644
470	i 0.08 on1 of1.wav	1	464
471	i 0.08 on1 of2.wav	1	587
472	i 0.08 on1 of3.wav	1	708
473	i 0.08 on1 of4.wav	1	1446
474	i 0.08 on1 of5.wav	1	698
475	i 0.08 on1 of6.wav	1	769
476	i 0.08 on1 of7.wav	1	1092
477	i 0.12 on1 of1.wav	2	436
478	i 0.12 on1 of2.wav	1	1403
479	i 0.12 on1 of3.wav	1	542
480	i 0.12 on1 of4.wav	1	654
481	i 0.12 on1 of5.wav	2	2526
482	i 0.12 on1 of6.wav	2	687
483	i 0.12 on1 of7.wav	1	1396
484	i 0.14 on1 of1.wav	1	676
485	i 0.14 on1 of2.wav	1	842
486	i 0.14 on1 of3.wav	2	576
487	i 0.14 on1 of4.wav	1	562
488	i 0.14 on1 of5.wav	2	577
489	i 0.14 on1 of6.wav	2	712
490	i 0.14 on1 of7.wav	1	1461
491	i 0.16 on1 of1.wav	1	1171
492	i 0.16 on1 of2.wav	1	836
493	i 0.16 on1 of3.wav	1	1160
494	i 0.16 on1 of4.wav	1	1692
495	i 0.16 on1 of5.wav	1	1413
496	i 0.16 on1 of6.wav	2	959
497	i 0.16 on1 of7.wav	2	740
498	i 0.18 on1 of1.wav	1	314
499	i 0.18 on1 of2.wav	1	802
500	i 0.18 on1 of3.wav	2	764
501	i 0.18 on1 of4.wav	1	1095
502	i 0.18 on1 of5.wav	1	698
503	i 0.18 on1 of6.wav	2	684
504	i 0.18 on1 of7.wav	2	800
505	a 0.1 on1 of1.wav	1	781
506	a 0.1 on1 of2.wav	1	860
507	a 0.1 on1 of3.wav	1	650
508	a 0.1 on1 of4.wav	1	719
509	a 0.1 on1 of5.wav	1	426
510	a 0.1 on1 of6.wav	2	887
511	a 0.1 on1 of7.wav	2	707
512	a 0.2 on1 of1.wav	1	750
513	a 0.2 on1 of2.wav	2	1058
514	a 0.2 on1 of3.wav	1	2421
515	a 0.2 on1 of4.wav	2	690
516	a 0.2 on1 of5.wav	2	713
517	a 0.2 on1 of6.wav	1	1818
518	a 0.2 on1 of7.wav	2	781
519	a 0.04 on1 of1.wav	1	482
520	a 0.04 on1 of2.wav	1	626
521	a 0.04 on1 of3.wav	1	578
522	a 0.04 on1 of4.wav	1	777
523	a 0.04 on1 of5.wav	1	502
524	a 0.04 on1 of6.wav	1	615
525	a 0.04 on1 of7.wav	1	515
526	a 0.06 on1 of1.wav	1	406
527	a 0.06 on1 of2.wav	1	660
528	a 0.06 on1 of3.wav	1	556
529	a 0.06 on1 of4.wav	1	512
530	a 0.06 on1 of5.wav	2	683
531	a 0.06 on1 of6.wav	1	700
532	a 0.06 on1 of7.wav	1	409
533	a 0.08 on1 of1.wav	1	1209
534	a 0.08 on1 of2.wav	2	492
535	a 0.08 on1 of3.wav	2	604
536	a 0.08 on1 of4.wav	1	638
537	a 0.08 on1 of5.wav	1	1832
538	a 0.08 on1 of6.wav	1	1538
539	a 0.08 on1 of7.wav	1	545
540	a 0.12 on1 of1.wav	2	1159
541	a 0.12 on1 of2.wav	1	623
542	a 0.12 on1 of3.wav	2	1059
543	a 0.12 on1 of4.wav	2	590
544	a 0.12 on1 of5.wav	1	596
545	a 0.12 on1 of6.wav	1	583
546	a 0.12 on1 of7.wav	1	591
547	a 0.14 on1 of1.wav	1	1043
548	a 0.14 on1 of2.wav	2	622
549	a 0.14 on1 of3.wav	2	813
550	a 0.14 on1 of4.wav	2	778
551	a 0.14 on1 of5.wav	1	1056
552	a 0.14 on1 of6.wav	1	886
553	a 0.14 on1 of7.wav	2	693
554	a 0.16 on1 of1.wav	1	2700
555	a 0.16 on1 of2.wav	2	775
556	a 0.16 on1 of3.wav	2	663
557	a 0.16 on1 of4.wav	2	836
558	a 0.16 on1 of5.wav	1	668
559	a 0.16 on1 of6.wav	2	633
560	a 0.16 on1 of7.wav	2	598
561	a 0.18 on1 of1.wav	1	814
562	a 0.18 on1 of2.wav	2	624
563	a 0.18 on1 of3.wav	2	672
564	a 0.18 on1 of4.wav	2	847
565	a 0.18 on1 of5.wav	2	857
566	a 0.18 on1 of6.wav	2	634
567	a 0.18 on1 of7.wav	2	911
568	i 0.1 on1 of1.wav	1	932
569	i 0.1 on1 of2.wav	1	613
570	i 0.1 on1 of3.wav	2	467
571	i 0.1 on1 of4.wav	1	874
572	i 0.1 on1 of5.wav	1	666
573	i 0.1 on1 of6.wav	2	1281
574	i 0.1 on1 of7.wav	1	527
575	i 0.2 on1 of1.wav	1	1519
576	i 0.2 on1 of2.wav	2	587
577	i 0.2 on1 of3.wav	2	602
578	i 0.2 on1 of4.wav	1	1434
579	i 0.2 on1 of5.wav	2	586
580	i 0.2 on1 of6.wav	2	711
581	i 0.2 on1 of7.wav	2	1490
582	i 0.04 on1 of1.wav	1	555
583	i 0.04 on1 of2.wav	1	377
584	i 0.04 on1 of3.wav	1	1875
585	i 0.04 on1 of4.wav	1	586
586	i 0.04 on1 of5.wav	1	892
587	i 0.04 on1 of6.wav	2	561
588	i 0.04 on1 of7.wav	1	546
589	i 0.06 on1 of1.wav	1	886
590	i 0.06 on1 of2.wav	1	780
591	i 0.06 on1 of3.wav	1	585
592	i 0.06 on1 of4.wav	1	620
593	i 0.06 on1 of5.wav	1	470
594	i 0.06 on1 of6.wav	1	466
595	i 0.06 on1 of7.wav	1	883
596	i 0.08 on1 of1.wav	1	791
597	i 0.08 on1 of2.wav	1	1507
598	i 0.08 on1 of3.wav	1	738
599	i 0.08 on1 of4.wav	1	602
600	i 0.08 on1 of5.wav	1	1100
601	i 0.08 on1 of6.wav	1	1741
602	i 0.08 on1 of7.wav	2	602
603	i 0.12 on1 of1.wav	2	1021
604	i 0.12 on1 of2.wav	1	654
605	i 0.12 on1 of3.wav	1	789
606	i 0.12 on1 of4.wav	1	637
607	i 0.12 on1 of5.wav	1	1150
608	i 0.12 on1 of6.wav	2	983
609	i 0.12 on1 of7.wav	1	473
610	i 0.14 on1 of1.wav	1	741
611	i 0.14 on1 of2.wav	1	421
612	i 0.14 on1 of3.wav	1	995
613	i 0.14 on1 of4.wav	1	2616
614	i 0.14 on1 of5.wav	2	954
615	i 0.14 on1 of6.wav	1	583
616	i 0.14 on1 of7.wav	2	641
617	i 0.16 on1 of1.wav	2	888
618	i 0.16 on1 of2.wav	2	799
619	i 0.16 on1 of3.wav	1	717
620	i 0.16 on1 of4.wav	1	1275
621	i 0.16 on1 of5.wav	1	1166
622	i 0.16 on1 of6.wav	1	359
623	i 0.16 on1 of7.wav	1	2689
624	i 0.18 on1 of1.wav	1	1618
625	i 0.18 on1 of2.wav	2	607
626	i 0.18 on1 of3.wav	2	666
627	i 0.18 on1 of4.wav	2	630
628	i 0.18 on1 of5.wav	2	765
629	i 0.18 on1 of6.wav	1	1352
630	i 0.18 on1 of7.wav	2	971
