# Supplementary material for: Effects of stimulus duration and vowel quality in cross-linguistic categorical perception of pitch directions
Source: PLoS One. 2017 Jul 3;12(7):e0180656. doi: 10.1371/journal.pone.0180656 (PMC5495489; doi:10.1371/journal.pone.0180656)
Supplement: S1 Table — (ZIP) [file pone.0180656.s001.zip › supporting information/Raw data/eprime_id_ENGLISH/sub4idrising.csv]

List2	stim1	Slide3.RESP	Slide3.RT
1	a 0.1 on1 of7r.wav	1	876
2	a 0.1 on2 of7.wav	1	670
3	a 0.1 on3 of7.wav	1	724
4	a 0.1 on4 of7.wav	1	1028
5	a 0.1 on5 of7.wav	1	830
6	a 0.1 on6 of7.wav	1	1425
7	a 0.1 on7 of7.wav	1	768
8	a 0.2 on1 of7r.wav	2	549
9	a 0.2 on2 of7.wav	2	1095
10	a 0.2 on3 of7.wav	2	586
11	a 0.2 on4 of7.wav	2	1445
12	a 0.2 on5 of7.wav	2	672
13	a 0.2 on6 of7.wav	2	576
14	a 0.2 on7 of7.wav	2	567
15	a 0.04 on1 of7r.wav	1	1259
16	a 0.04 on2 of7.wav	1	1613
17	a 0.04 on3 of7.wav	1	1663
18	a 0.04 on4 of7.wav	1	855
19	a 0.04 on5 of7.wav	1	582
20	a 0.04 on6 of7.wav	1	648
21	a 0.04 on7 of7.wav	1	874
22	a 0.06 on1 of7r.wav	1	802
23	a 0.06 on2 of7.wav	1	1005
24	a 0.06 on3 of7.wav	1	900
25	a 0.06 on4 of7.wav	1	1398
26	a 0.06 on5 of7.wav	1	782
27	a 0.06 on6 of7.wav	1	756
28	a 0.06 on7 of7.wav	1	488
29	a 0.08 on1 of7r.wav	1	898
30	a 0.08 on2 of7.wav	1	519
31	a 0.08 on3 of7.wav	1	873
32	a 0.08 on4 of7.wav	1	541
33	a 0.08 on5 of7.wav	1	1738
34	a 0.08 on6 of7.wav	1	518
35	a 0.08 on7 of7.wav	1	1532
36	a 0.12 on1 of7r.wav	1	690
37	a 0.12 on2 of7.wav	1	664
38	a 0.12 on3 of7.wav	1	1690
39	a 0.12 on4 of7.wav	1	921
40	a 0.12 on5 of7.wav	1	1103
41	a 0.12 on6 of7.wav	1	777
42	a 0.12 on7 of7.wav	2	893
43	a 0.14 on1 of7r.wav	1	714
44	a 0.14 on2 of7.wav	2	914
45	a 0.14 on3 of7.wav	2	872
46	a 0.14 on4 of7.wav	2	808
47	a 0.14 on5 of7.wav	1	1151
48	a 0.14 on6 of7.wav	2	1036
49	a 0.14 on7 of7.wav	2	501
50	a 0.16 on1 of7r.wav	2	1268
51	a 0.16 on2 of7.wav	2	472
52	a 0.16 on3 of7.wav	1	1141
53	a 0.16 on4 of7.wav	2	1437
54	a 0.16 on5 of7.wav	2	1103
55	a 0.16 on6 of7.wav	1	1104
56	a 0.16 on7 of7.wav	2	729
57	a 0.18 on1 of7r.wav	2	469
58	a 0.18 on2 of7.wav	2	1037
59	a 0.18 on3 of7.wav	2	786
60	a 0.18 on4 of7.wav	2	732
61	a 0.18 on5 of7.wav	2	1123
62	a 0.18 on6 of7.wav	2	571
63	a 0.18 on7 of7.wav	2	673
64	i 0.1 on1 of7r.wav	1	730
65	i 0.1 on2 of7.wav	1	867
66	i 0.1 on3 of7.wav	1	533
67	i 0.1 on4 of7.wav	1	559
68	i 0.1 on5 of7.wav	1	698
69	i 0.1 on6 of7.wav	1	430
70	i 0.1 on7 of7.wav	1	1112
71	i 0.2 on1 of7r.wav	2	608
72	i 0.2 on2 of7.wav	2	523
73	i 0.2 on3 of7.wav	2	562
74	i 0.2 on4 of7.wav	2	855
75	i 0.2 on5 of7.wav	2	628
76	i 0.2 on6 of7.wav	2	624
77	i 0.2 on7 of7.wav	2	627
78	i 0.04 on1 of7r.wav	1	1744
79	i 0.04 on2 of7.wav	1	1793
80	i 0.04 on3 of7.wav	1	679
81	i 0.04 on4 of7.wav	1	1976
82	i 0.04 on5 of7.wav	1	1215
83	i 0.04 on6 of7.wav	1	582
84	i 0.04 on7 of7.wav	1	563
85	i 0.06 on1 of7r.wav	1	684
86	i 0.06 on2 of7.wav	1	870
87	i 0.06 on3 of7.wav	1	946
88	i 0.06 on4 of7.wav	1	405
89	i 0.06 on5 of7.wav	1	522
90	i 0.06 on6 of7.wav	1	473
91	i 0.06 on7 of7.wav	1	434
92	i 0.08 on1 of7r.wav	1	899
93	i 0.08 on2 of7.wav	1	807
94	i 0.08 on3 of7.wav	1	1083
95	i 0.08 on4 of7.wav	1	648
96	i 0.08 on5 of7.wav	1	664
97	i 0.08 on6 of7.wav	1	1599
98	i 0.08 on7 of7.wav	1	552
99	i 0.12 on1 of7r.wav	1	605
100	i 0.12 on2 of7.wav	1	937
101	i 0.12 on3 of7.wav	1	1146
102	i 0.12 on4 of7.wav	1	480
103	i 0.12 on5 of7.wav	1	873
104	i 0.12 on6 of7.wav	1	1198
105	i 0.12 on7 of7.wav	1	1239
106	i 0.14 on1 of7r.wav	1	1246
107	i 0.14 on2 of7.wav	2	823
108	i 0.14 on3 of7.wav	1	958
109	i 0.14 on4 of7.wav	2	953
110	i 0.14 on5 of7.wav	1	584
111	i 0.14 on6 of7.wav	2	998
112	i 0.14 on7 of7.wav	2	966
113	i 0.16 on1 of7r.wav	2	860
114	i 0.16 on2 of7.wav	2	814
115	i 0.16 on3 of7.wav	2	877
116	i 0.16 on4 of7.wav	2	497
117	i 0.16 on5 of7.wav	1	818
118	i 0.16 on6 of7.wav	2	691
119	i 0.16 on7 of7.wav	2	677
120	i 0.18 on1 of7r.wav	2	734
121	i 0.18 on2 of7.wav	2	656
122	i 0.18 on3 of7.wav	2	472
123	i 0.18 on4 of7.wav	2	646
124	i 0.18 on5 of7.wav	2	649
125	i 0.18 on6 of7.wav	2	577
126	i 0.18 on7 of7.wav	2	603
127	a 0.1 on1 of7r.wav	2	939
128	a 0.1 on2 of7.wav	1	1240
129	a 0.1 on3 of7.wav	1	934
130	a 0.1 on4 of7.wav	1	1095
131	a 0.1 on5 of7.wav	1	1311
132	a 0.1 on6 of7.wav	1	910
133	a 0.1 on7 of7.wav	1	648
134	a 0.2 on1 of7r.wav	2	787
135	a 0.2 on2 of7.wav	2	774
136	a 0.2 on3 of7.wav	2	723
137	a 0.2 on4 of7.wav	1	785
138	a 0.2 on5 of7.wav	2	893
139	a 0.2 on6 of7.wav	2	455
140	a 0.2 on7 of7.wav	2	663
141	a 0.04 on1 of7r.wav	1	690
142	a 0.04 on2 of7.wav	1	861
143	a 0.04 on3 of7.wav	1	503
144	a 0.04 on4 of7.wav	1	1377
145	a 0.04 on5 of7.wav	1	399
146	a 0.04 on6 of7.wav	1	1423
147	a 0.04 on7 of7.wav	1	950
148	a 0.06 on1 of7r.wav	1	654
149	a 0.06 on2 of7.wav	1	675
150	a 0.06 on3 of7.wav	1	799
151	a 0.06 on4 of7.wav	1	698
152	a 0.06 on5 of7.wav	1	754
153	a 0.06 on6 of7.wav	1	436
154	a 0.06 on7 of7.wav	1	830
155	a 0.08 on1 of7r.wav	1	728
156	a 0.08 on2 of7.wav	1	735
157	a 0.08 on3 of7.wav	1	579
158	a 0.08 on4 of7.wav	1	466
159	a 0.08 on5 of7.wav	1	951
160	a 0.08 on6 of7.wav	1	603
161	a 0.08 on7 of7.wav	1	607
162	a 0.12 on1 of7r.wav	2	1459
163	a 0.12 on2 of7.wav	1	1266
164	a 0.12 on3 of7.wav	1	879
165	a 0.12 on4 of7.wav	1	691
166	a 0.12 on5 of7.wav	2	1035
167	a 0.12 on6 of7.wav	2	666
168	a 0.12 on7 of7.wav	2	639
169	a 0.14 on1 of7r.wav	1	843
170	a 0.14 on2 of7.wav	1	891
171	a 0.14 on3 of7.wav	2	885
172	a 0.14 on4 of7.wav	1	828
173	a 0.14 on5 of7.wav	1	763
174	a 0.14 on6 of7.wav	1	924
175	a 0.14 on7 of7.wav	2	1010
176	a 0.16 on1 of7r.wav	2	650
177	a 0.16 on2 of7.wav	2	551
178	a 0.16 on3 of7.wav	2	856
179	a 0.16 on4 of7.wav	2	644
180	a 0.16 on5 of7.wav	1	812
181	a 0.16 on6 of7.wav	1	806
182	a 0.16 on7 of7.wav	2	571
183	a 0.18 on1 of7r.wav	2	911
184	a 0.18 on2 of7.wav	2	625
185	a 0.18 on3 of7.wav	2	2294
186	a 0.18 on4 of7.wav	2	1487
187	a 0.18 on5 of7.wav	2	767
188	a 0.18 on6 of7.wav	2	808
189	a 0.18 on7 of7.wav	2	540
190	i 0.1 on1 of7r.wav	1	1404
191	i 0.1 on2 of7.wav	1	1280
192	i 0.1 on3 of7.wav	1	501
193	i 0.1 on4 of7.wav	1	721
194	i 0.1 on5 of7.wav	1	571
195	i 0.1 on6 of7.wav	1	687
196	i 0.1 on7 of7.wav	1	592
197	i 0.2 on1 of7r.wav	2	548
198	i 0.2 on2 of7.wav	2	518
199	i 0.2 on3 of7.wav	2	1032
200	i 0.2 on4 of7.wav	2	651
201	i 0.2 on5 of7.wav	2	723
202	i 0.2 on6 of7.wav	2	772
203	i 0.2 on7 of7.wav	2	695
204	i 0.04 on1 of7r.wav	1	662
205	i 0.04 on2 of7.wav	1	945
206	i 0.04 on3 of7.wav	1	993
207	i 0.04 on4 of7.wav	1	526
208	i 0.04 on5 of7.wav	1	722
209	i 0.04 on6 of7.wav	1	1225
210	i 0.04 on7 of7.wav	1	612
211	i 0.06 on1 of7r.wav	1	549
212	i 0.06 on2 of7.wav	1	589
213	i 0.06 on3 of7.wav	1	834
214	i 0.06 on4 of7.wav	2	1235
215	i 0.06 on5 of7.wav	1	975
216	i 0.06 on6 of7.wav	1	729
217	i 0.06 on7 of7.wav	1	704
218	i 0.08 on1 of7r.wav	1	953
219	i 0.08 on2 of7.wav	2	598
220	i 0.08 on3 of7.wav	1	608
221	i 0.08 on4 of7.wav	1	477
222	i 0.08 on5 of7.wav	1	597
223	i 0.08 on6 of7.wav	1	567
224	i 0.08 on7 of7.wav	1	465
225	i 0.12 on1 of7r.wav	2	1780
226	i 0.12 on2 of7.wav	1	514
227	i 0.12 on3 of7.wav	1	1195
228	i 0.12 on4 of7.wav	1	1352
229	i 0.12 on5 of7.wav	1	465
230	i 0.12 on6 of7.wav	1	982
231	i 0.12 on7 of7.wav	1	2580
232	i 0.14 on1 of7r.wav	2	406
233	i 0.14 on2 of7.wav	2	2040
234	i 0.14 on3 of7.wav	1	886
235	i 0.14 on4 of7.wav	1	971
236	i 0.14 on5 of7.wav	1	832
237	i 0.14 on6 of7.wav	1	1170
238	i 0.14 on7 of7.wav	1	581
239	i 0.16 on1 of7r.wav	2	970
240	i 0.16 on2 of7.wav	1	626
241	i 0.16 on3 of7.wav	2	813
242	i 0.16 on4 of7.wav	1	1348
243	i 0.16 on5 of7.wav	2	619
244	i 0.16 on6 of7.wav	2	862
245	i 0.16 on7 of7.wav	2	428
246	i 0.18 on1 of7r.wav	2	588
247	i 0.18 on2 of7.wav	2	706
248	i 0.18 on3 of7.wav	2	870
249	i 0.18 on4 of7.wav	2	1121
250	i 0.18 on5 of7.wav	2	707
251	i 0.18 on6 of7.wav	2	728
252	i 0.18 on7 of7.wav	2	667
253	a 0.1 on1 of7r.wav	1	749
254	a 0.1 on2 of7.wav	1	904
255	a 0.1 on3 of7.wav	1	569
256	a 0.1 on4 of7.wav	1	793
257	a 0.1 on5 of7.wav	1	678
258	a 0.1 on6 of7.wav	1	410
259	a 0.1 on7 of7.wav	1	637
260	a 0.2 on1 of7r.wav	2	703
261	a 0.2 on2 of7.wav	2	520
262	a 0.2 on3 of7.wav	2	515
263	a 0.2 on4 of7.wav	2	2412
264	a 0.2 on5 of7.wav	2	690
265	a 0.2 on6 of7.wav	2	540
266	a 0.2 on7 of7.wav	2	806
267	a 0.04 on1 of7r.wav	1	889
268	a 0.04 on2 of7.wav	1	1053
269	a 0.04 on3 of7.wav	1	663
270	a 0.04 on4 of7.wav	1	937
271	a 0.04 on5 of7.wav	1	1457
272	a 0.04 on6 of7.wav	1	1138
273	a 0.04 on7 of7.wav	1	977
274	a 0.06 on1 of7r.wav	1	865
275	a 0.06 on2 of7.wav	1	843
276	a 0.06 on3 of7.wav	1	734
277	a 0.06 on4 of7.wav	1	435
278	a 0.06 on5 of7.wav	1	789
279	a 0.06 on6 of7.wav	1	798
280	a 0.06 on7 of7.wav	1	730
281	a 0.08 on1 of7r.wav	1	781
282	a 0.08 on2 of7.wav	1	692
283	a 0.08 on3 of7.wav	1	1331
284	a 0.08 on4 of7.wav	1	801
285	a 0.08 on5 of7.wav	1	844
286	a 0.08 on6 of7.wav	1	677
287	a 0.08 on7 of7.wav	1	1523
288	a 0.12 on1 of7r.wav	1	772
289	a 0.12 on2 of7.wav	1	1007
290	a 0.12 on3 of7.wav	1	1035
291	a 0.12 on4 of7.wav	1	1066
292	a 0.12 on5 of7.wav	1	1250
293	a 0.12 on6 of7.wav	2	565
294	a 0.12 on7 of7.wav	1	823
295	a 0.14 on1 of7r.wav	2	1107
296	a 0.14 on2 of7.wav	2	786
297	a 0.14 on3 of7.wav	2	634
298	a 0.14 on4 of7.wav	1	1276
299	a 0.14 on5 of7.wav	1	606
300	a 0.14 on6 of7.wav	2	2116
301	a 0.14 on7 of7.wav	2	1152
302	a 0.16 on1 of7r.wav	2	867
303	a 0.16 on2 of7.wav	2	711
304	a 0.16 on3 of7.wav	1	1758
305	a 0.16 on4 of7.wav	2	824
306	a 0.16 on5 of7.wav	1	772
307	a 0.16 on6 of7.wav	2	880
308	a 0.16 on7 of7.wav	2	1019
309	a 0.18 on1 of7r.wav	2	523
310	a 0.18 on2 of7.wav	2	742
311	a 0.18 on3 of7.wav	1	1392
312	a 0.18 on4 of7.wav	2	613
313	a 0.18 on5 of7.wav	2	790
314	a 0.18 on6 of7.wav	2	731
315	a 0.18 on7 of7.wav	2	776
316	i 0.1 on1 of7r.wav	2	487
317	i 0.1 on2 of7.wav	1	605
318	i 0.1 on3 of7.wav	1	1197
319	i 0.1 on4 of7.wav	1	446
320	i 0.1 on5 of7.wav	1	750
321	i 0.1 on6 of7.wav	1	855
322	i 0.1 on7 of7.wav	1	509
323	i 0.2 on1 of7r.wav	2	528
324	i 0.2 on2 of7.wav	2	547
325	i 0.2 on3 of7.wav	1	440
326	i 0.2 on4 of7.wav	2	622
327	i 0.2 on5 of7.wav	2	1137
328	i 0.2 on6 of7.wav	2	705
329	i 0.2 on7 of7.wav	2	801
330	i 0.04 on1 of7r.wav	1	1128
331	i 0.04 on2 of7.wav	1	728
332	i 0.04 on3 of7.wav	1	385
333	i 0.04 on4 of7.wav	1	745
334	i 0.04 on5 of7.wav	1	1474
335	i 0.04 on6 of7.wav	1	861
336	i 0.04 on7 of7.wav	1	590
337	i 0.06 on1 of7r.wav	1	1570
338	i 0.06 on2 of7.wav	1	865
339	i 0.06 on3 of7.wav	1	597
340	i 0.06 on4 of7.wav	1	800
341	i 0.06 on5 of7.wav	1	510
342	i 0.06 on6 of7.wav	1	698
343	i 0.06 on7 of7.wav	1	739
344	i 0.08 on1 of7r.wav	1	668
345	i 0.08 on2 of7.wav	1	1128
346	i 0.08 on3 of7.wav	1	590
347	i 0.08 on4 of7.wav	1	624
348	i 0.08 on5 of7.wav	1	715
349	i 0.08 on6 of7.wav	1	807
350	i 0.08 on7 of7.wav	1	612
351	i 0.12 on1 of7r.wav	2	1507
352	i 0.12 on2 of7.wav	1	1143
353	i 0.12 on3 of7.wav	2	984
354	i 0.12 on4 of7.wav	2	870
355	i 0.12 on5 of7.wav	2	285
356	i 0.12 on6 of7.wav	1	903
357	i 0.12 on7 of7.wav	1	324
358	i 0.14 on1 of7r.wav	1	671
359	i 0.14 on2 of7.wav	2	1082
360	i 0.14 on3 of7.wav	1	1022
361	i 0.14 on4 of7.wav	1	1505
362	i 0.14 on5 of7.wav	2	1033
363	i 0.14 on6 of7.wav	2	565
364	i 0.14 on7 of7.wav	1	940
365	i 0.16 on1 of7r.wav	2	1099
366	i 0.16 on2 of7.wav	2	672
367	i 0.16 on3 of7.wav	2	615
368	i 0.16 on4 of7.wav	2	556
369	i 0.16 on5 of7.wav	2	644
370	i 0.16 on6 of7.wav	2	1240
371	i 0.16 on7 of7.wav	2	687
372	i 0.18 on1 of7r.wav	2	909
373	i 0.18 on2 of7.wav	2	1649
374	i 0.18 on3 of7.wav	2	721
375	i 0.18 on4 of7.wav	2	610
376	i 0.18 on5 of7.wav	2	649
377	i 0.18 on6 of7.wav	2	499
378	i 0.18 on7 of7.wav	2	704
379	a 0.1 on1 of7r.wav	1	974
380	a 0.1 on2 of7.wav	1	708
381	a 0.1 on3 of7.wav	1	714
382	a 0.1 on4 of7.wav	1	629
383	a 0.1 on5 of7.wav	1	834
384	a 0.1 on6 of7.wav	1	1012
385	a 0.1 on7 of7.wav	1	711
386	a 0.2 on1 of7r.wav	2	1049
387	a 0.2 on2 of7.wav	2	505
388	a 0.2 on3 of7.wav	2	745
389	a 0.2 on4 of7.wav	1	944
390	a 0.2 on5 of7.wav	2	668
391	a 0.2 on6 of7.wav	2	673
392	a 0.2 on7 of7.wav	2	651
393	a 0.04 on1 of7r.wav	1	784
394	a 0.04 on2 of7.wav	1	1526
395	a 0.04 on3 of7.wav	1	871
396	a 0.04 on4 of7.wav	1	548
397	a 0.04 on5 of7.wav	1	768
398	a 0.04 on6 of7.wav	1	1038
399	a 0.04 on7 of7.wav	1	598
400	a 0.06 on1 of7r.wav	1	724
401	a 0.06 on2 of7.wav	1	1202
402	a 0.06 on3 of7.wav	1	631
403	a 0.06 on4 of7.wav	1	734
404	a 0.06 on5 of7.wav	1	988
405	a 0.06 on6 of7.wav	1	1275
406	a 0.06 on7 of7.wav	1	608
407	a 0.08 on1 of7r.wav	1	575
408	a 0.08 on2 of7.wav	1	1336
409	a 0.08 on3 of7.wav	1	914
410	a 0.08 on4 of7.wav	1	582
411	a 0.08 on5 of7.wav	1	696
412	a 0.08 on6 of7.wav	1	850
413	a 0.08 on7 of7.wav	1	688
414	a 0.12 on1 of7r.wav	1	1245
415	a 0.12 on2 of7.wav	1	664
416	a 0.12 on3 of7.wav	1	629
417	a 0.12 on4 of7.wav	1	759
418	a 0.12 on5 of7.wav	2	955
419	a 0.12 on6 of7.wav	1	819
420	a 0.12 on7 of7.wav	1	836
421	a 0.14 on1 of7r.wav	2	863
422	a 0.14 on2 of7.wav	1	1287
423	a 0.14 on3 of7.wav	2	677
424	a 0.14 on4 of7.wav	1	727
425	a 0.14 on5 of7.wav	1	607
426	a 0.14 on6 of7.wav	2	561
427	a 0.14 on7 of7.wav	1	709
428	a 0.16 on1 of7r.wav	1	1255
429	a 0.16 on2 of7.wav	2	879
430	a 0.16 on3 of7.wav	2	598
431	a 0.16 on4 of7.wav	2	770
432	a 0.16 on5 of7.wav	2	890
433	a 0.16 on6 of7.wav	2	1033
434	a 0.16 on7 of7.wav	2	593
435	a 0.18 on1 of7r.wav	1	1378
436	a 0.18 on2 of7.wav	2	562
437	a 0.18 on3 of7.wav	2	1628
438	a 0.18 on4 of7.wav	2	592
439	a 0.18 on5 of7.wav	2	846
440	a 0.18 on6 of7.wav	2	824
441	a 0.18 on7 of7.wav	2	647
442	i 0.1 on1 of7r.wav	1	632
443	i 0.1 on2 of7.wav	1	666
444	i 0.1 on3 of7.wav	1	740
445	i 0.1 on4 of7.wav	1	1113
446	i 0.1 on5 of7.wav	1	1219
447	i 0.1 on6 of7.wav	1	629
448	i 0.1 on7 of7.wav	2	1536
449	i 0.2 on1 of7r.wav	2	603
450	i 0.2 on2 of7.wav	2	865
451	i 0.2 on3 of7.wav	2	663
452	i 0.2 on4 of7.wav	2	733
453	i 0.2 on5 of7.wav	2	521
454	i 0.2 on6 of7.wav	2	569
455	i 0.2 on7 of7.wav	2	1249
456	i 0.04 on1 of7r.wav	1	821
457	i 0.04 on2 of7.wav	1	702
458	i 0.04 on3 of7.wav	1	1466
459	i 0.04 on4 of7.wav	1	510
460	i 0.04 on5 of7.wav	1	1707
461	i 0.04 on6 of7.wav	1	652
462	i 0.04 on7 of7.wav	1	803
463	i 0.06 on1 of7r.wav	1	607
464	i 0.06 on2 of7.wav	1	610
465	i 0.06 on3 of7.wav	1	670
466	i 0.06 on4 of7.wav	1	701
467	i 0.06 on5 of7.wav	1	432
468	i 0.06 on6 of7.wav	1	476
469	i 0.06 on7 of7.wav	1	846
470	i 0.08 on1 of7r.wav	1	503
471	i 0.08 on2 of7.wav	1	1069
472	i 0.08 on3 of7.wav	1	583
473	i 0.08 on4 of7.wav	1	929
474	i 0.08 on5 of7.wav	1	689
475	i 0.08 on6 of7.wav	1	833
476	i 0.08 on7 of7.wav	1	1458
477	i 0.12 on1 of7r.wav	1	770
478	i 0.12 on2 of7.wav	1	843
479	i 0.12 on3 of7.wav	1	374
480	i 0.12 on4 of7.wav	1	1013
481	i 0.12 on5 of7.wav	1	915
482	i 0.12 on6 of7.wav	1	498
483	i 0.12 on7 of7.wav	1	827
484	i 0.14 on1 of7r.wav	1	559
485	i 0.14 on2 of7.wav	1	1132
486	i 0.14 on3 of7.wav	1	1010
487	i 0.14 on4 of7.wav	2	459
488	i 0.14 on5 of7.wav	1	1999
489	i 0.14 on6 of7.wav	2	1055
490	i 0.14 on7 of7.wav	1	735
491	i 0.16 on1 of7r.wav	1	513
492	i 0.16 on2 of7.wav	2	859
493	i 0.16 on3 of7.wav	2	682
494	i 0.16 on4 of7.wav	2	678
495	i 0.16 on5 of7.wav	1	1132
496	i 0.16 on6 of7.wav	2	1078
497	i 0.16 on7 of7.wav	2	683
498	i 0.18 on1 of7r.wav	2	548
499	i 0.18 on2 of7.wav	2	1731
500	i 0.18 on3 of7.wav	2	860
501	i 0.18 on4 of7.wav	2	638
502	i 0.18 on5 of7.wav	2	611
503	i 0.18 on6 of7.wav	2	635
504	i 0.18 on7 of7.wav	2	531
505	a 0.1 on1 of7r.wav	1	1311
506	a 0.1 on2 of7.wav	1	562
507	a 0.1 on3 of7.wav	1	900
508	a 0.1 on4 of7.wav	2	829
509	a 0.1 on5 of7.wav	1	697
510	a 0.1 on6 of7.wav	1	900
511	a 0.1 on7 of7.wav	2	663
512	a 0.2 on1 of7r.wav	2	576
513	a 0.2 on2 of7.wav	2	691
514	a 0.2 on3 of7.wav	2	758
515	a 0.2 on4 of7.wav	1	1105
516	a 0.2 on5 of7.wav	2	455
517	a 0.2 on6 of7.wav	2	682
518	a 0.2 on7 of7.wav	2	669
519	a 0.04 on1 of7r.wav	1	972
520	a 0.04 on2 of7.wav	1	1426
521	a 0.04 on3 of7.wav	1	476
522	a 0.04 on4 of7.wav	1	703
523	a 0.04 on5 of7.wav	1	397
524	a 0.04 on6 of7.wav	1	901
525	a 0.04 on7 of7.wav	1	499
526	a 0.06 on1 of7r.wav	1	496
527	a 0.06 on2 of7.wav	1	624
528	a 0.06 on3 of7.wav	1	630
529	a 0.06 on4 of7.wav	1	828
530	a 0.06 on5 of7.wav	1	534
531	a 0.06 on6 of7.wav	1	731
532	a 0.06 on7 of7.wav	1	720
533	a 0.08 on1 of7r.wav	1	1268
534	a 0.08 on2 of7.wav	1	622
535	a 0.08 on3 of7.wav	1	493
536	a 0.08 on4 of7.wav	1	813
537	a 0.08 on5 of7.wav	1	1594
538	a 0.08 on6 of7.wav	1	1186
539	a 0.08 on7 of7.wav	1	577
540	a 0.12 on1 of7r.wav	1	620
541	a 0.12 on2 of7.wav	1	418
542	a 0.12 on3 of7.wav	1	686
543	a 0.12 on4 of7.wav	1	783
544	a 0.12 on5 of7.wav	1	681
545	a 0.12 on6 of7.wav	1	1292
546	a 0.12 on7 of7.wav	2	684
547	a 0.14 on1 of7r.wav	2	1029
548	a 0.14 on2 of7.wav	2	990
549	a 0.14 on3 of7.wav	1	844
550	a 0.14 on4 of7.wav	2	1445
551	a 0.14 on5 of7.wav	2	661
552	a 0.14 on6 of7.wav	1	1238
553	a 0.14 on7 of7.wav	1	929
554	a 0.16 on1 of7r.wav	2	764
555	a 0.16 on2 of7.wav	2	651
556	a 0.16 on3 of7.wav	2	747
557	a 0.16 on4 of7.wav	2	798
558	a 0.16 on5 of7.wav	2	458
559	a 0.16 on6 of7.wav	2	622
560	a 0.16 on7 of7.wav	2	674
561	a 0.18 on1 of7r.wav	2	660
562	a 0.18 on2 of7.wav	2	781
563	a 0.18 on3 of7.wav	2	862
564	a 0.18 on4 of7.wav	2	683
565	a 0.18 on5 of7.wav	2	788
566	a 0.18 on6 of7.wav	2	574
567	a 0.18 on7 of7.wav	2	748
568	i 0.1 on1 of7r.wav	1	1429
569	i 0.1 on2 of7.wav	1	571
570	i 0.1 on3 of7.wav	1	1101
571	i 0.1 on4 of7.wav	1	779
572	i 0.1 on5 of7.wav	1	679
573	i 0.1 on6 of7.wav	1	506
574	i 0.1 on7 of7.wav	1	675
575	i 0.2 on1 of7r.wav	2	869
576	i 0.2 on2 of7.wav	2	813
577	i 0.2 on3 of7.wav	2	1323
578	i 0.2 on4 of7.wav	2	704
579	i 0.2 on5 of7.wav	2	584
580	i 0.2 on6 of7.wav	2	679
581	i 0.2 on7 of7.wav	2	684
582	i 0.04 on1 of7r.wav	1	560
583	i 0.04 on2 of7.wav	1	787
584	i 0.04 on3 of7.wav	1	670
585	i 0.04 on4 of7.wav	1	517
586	i 0.04 on5 of7.wav	1	670
587	i 0.04 on6 of7.wav	1	693
588	i 0.04 on7 of7.wav	1	994
589	i 0.06 on1 of7r.wav	1	632
590	i 0.06 on2 of7.wav	1	1006
591	i 0.06 on3 of7.wav	1	502
592	i 0.06 on4 of7.wav	1	384
593	i 0.06 on5 of7.wav	1	693
594	i 0.06 on6 of7.wav	1	589
595	i 0.06 on7 of7.wav	1	1097
596	i 0.08 on1 of7r.wav	1	512
597	i 0.08 on2 of7.wav	1	918
598	i 0.08 on3 of7.wav	1	516
599	i 0.08 on4 of7.wav	1	971
600	i 0.08 on5 of7.wav	1	779
601	i 0.08 on6 of7.wav	1	492
602	i 0.08 on7 of7.wav	1	1027
603	i 0.12 on1 of7r.wav	1	1221
604	i 0.12 on2 of7.wav	1	1176
605	i 0.12 on3 of7.wav	1	688
606	i 0.12 on4 of7.wav	1	1686
607	i 0.12 on5 of7.wav	1	1391
608	i 0.12 on6 of7.wav	1	848
609	i 0.12 on7 of7.wav	1	1520
610	i 0.14 on1 of7r.wav	2	541
611	i 0.14 on2 of7.wav	1	1129
612	i 0.14 on3 of7.wav	2	612
613	i 0.14 on4 of7.wav	2	802
614	i 0.14 on5 of7.wav	1	1111
615	i 0.14 on6 of7.wav	1	1021
616	i 0.14 on7 of7.wav	1	1617
617	i 0.16 on1 of7r.wav	1	681
618	i 0.16 on2 of7.wav	2	1612
619	i 0.16 on3 of7.wav	2	456
620	i 0.16 on4 of7.wav	2	732
621	i 0.16 on5 of7.wav	2	774
622	i 0.16 on6 of7.wav	2	923
623	i 0.16 on7 of7.wav	2	573
624	i 0.18 on1 of7r.wav	2	795
625	i 0.18 on2 of7.wav	2	1035
626	i 0.18 on3 of7.wav	2	648
627	i 0.18 on4 of7.wav	2	880
628	i 0.18 on5 of7.wav	2	695
629	i 0.18 on6 of7.wav	2	730
630	i 0.18 on7 of7.wav	2	1106
