# Supplementary material for: Effects of stimulus duration and vowel quality in cross-linguistic categorical perception of pitch directions
Source: PLoS One. 2017 Jul 3;12(7):e0180656. doi: 10.1371/journal.pone.0180656 (PMC5495489; doi:10.1371/journal.pone.0180656)
Supplement: S1 Table — (ZIP) [file pone.0180656.s001.zip › supporting information/Raw data/eprime_id_ENGLISH/sub5idfalling.csv]

List2	stim1	Slide3.RESP	Slide3.RT
1	a 0.1 on1 of1.wav	1	522
2	a 0.1 on1 of2.wav	1	989
3	a 0.1 on1 of3.wav	2	1073
4	a 0.1 on1 of4.wav	1	572
5	a 0.1 on1 of5.wav	1	546
6	a 0.1 on1 of6.wav	1	612
7	a 0.1 on1 of7.wav	2	852
8	a 0.2 on1 of1.wav	1	535
9	a 0.2 on1 of2.wav	1	902
10	a 0.2 on1 of3.wav	1	531
11	a 0.2 on1 of4.wav	1	962
12	a 0.2 on1 of5.wav	1	750
13	a 0.2 on1 of6.wav	2	863
14	a 0.2 on1 of7.wav	1	531
15	a 0.04 on1 of1.wav	1	543
16	a 0.04 on1 of2.wav	1	1834
17	a 0.04 on1 of3.wav	2	1163
18	a 0.04 on1 of4.wav	1	903
19	a 0.04 on1 of5.wav	2	1205
20	a 0.04 on1 of6.wav	2	1062
21	a 0.04 on1 of7.wav	1	790
22	a 0.06 on1 of1.wav	1	600
23	a 0.06 on1 of2.wav	1	325
24	a 0.06 on1 of3.wav	1	752
25	a 0.06 on1 of4.wav	1	829
26	a 0.06 on1 of5.wav	1	762
27	a 0.06 on1 of6.wav	1	823
28	a 0.06 on1 of7.wav	1	555
29	a 0.08 on1 of1.wav	1	1204
30	a 0.08 on1 of2.wav	1	1225
31	a 0.08 on1 of3.wav	1	628
32	a 0.08 on1 of4.wav	2	603
33	a 0.08 on1 of5.wav	1	430
34	a 0.08 on1 of6.wav	1	1146
35	a 0.08 on1 of7.wav	1	658
36	a 0.12 on1 of1.wav	1	878
37	a 0.12 on1 of2.wav	2	1886
38	a 0.12 on1 of3.wav	1	636
39	a 0.12 on1 of4.wav	1	2775
40	a 0.12 on1 of5.wav	1	1334
41	a 0.12 on1 of6.wav	2	782
42	a 0.12 on1 of7.wav	1	1297
43	a 0.14 on1 of1.wav	1	1464
44	a 0.14 on1 of2.wav	1	613
45	a 0.14 on1 of3.wav	2	1850
46	a 0.14 on1 of4.wav	1	771
47	a 0.14 on1 of5.wav	1	1046
48	a 0.14 on1 of6.wav	2	1317
49	a 0.14 on1 of7.wav	1	548
50	a 0.16 on1 of1.wav	1	693
51	a 0.16 on1 of2.wav	1	662
52	a 0.16 on1 of3.wav	1	810
53	a 0.16 on1 of4.wav	1	1339
54	a 0.16 on1 of5.wav	1	689
55	a 0.16 on1 of6.wav	1	575
56	a 0.16 on1 of7.wav	1	2412
57	a 0.18 on1 of1.wav	1	818
58	a 0.18 on1 of2.wav	1	1176
59	a 0.18 on1 of3.wav	1	888
60	a 0.18 on1 of4.wav	1	656
61	a 0.18 on1 of5.wav	1	821
62	a 0.18 on1 of6.wav	2	1341
63	a 0.18 on1 of7.wav	2	536
64	i 0.1 on1 of1.wav	1	571
65	i 0.1 on1 of2.wav	1	530
66	i 0.1 on1 of3.wav	2	1133
67	i 0.1 on1 of4.wav	1	738
68	i 0.1 on1 of5.wav	1	364
69	i 0.1 on1 of6.wav	1	572
70	i 0.1 on1 of7.wav	1	530
71	i 0.2 on1 of1.wav	1	806
72	i 0.2 on1 of2.wav	1	885
73	i 0.2 on1 of3.wav	1	1138
74	i 0.2 on1 of4.wav	2	943
75	i 0.2 on1 of5.wav	2	700
76	i 0.2 on1 of6.wav	2	610
77	i 0.2 on1 of7.wav	2	962
78	i 0.04 on1 of1.wav	2	1305
79	i 0.04 on1 of2.wav	1	1755
80	i 0.04 on1 of3.wav	2	528
81	i 0.04 on1 of4.wav	1	1248
82	i 0.04 on1 of5.wav	1	1252
83	i 0.04 on1 of6.wav	1	514
84	i 0.04 on1 of7.wav	1	899
85	i 0.06 on1 of1.wav	1	347
86	i 0.06 on1 of2.wav	1	500
87	i 0.06 on1 of3.wav	1	1215
88	i 0.06 on1 of4.wav	1	703
89	i 0.06 on1 of5.wav	1	1114
90	i 0.06 on1 of6.wav	2	556
91	i 0.06 on1 of7.wav	1	2345
92	i 0.08 on1 of1.wav	1	826
93	i 0.08 on1 of2.wav	1	847
94	i 0.08 on1 of3.wav	2	558
95	i 0.08 on1 of4.wav	1	545
96	i 0.08 on1 of5.wav	2	695
97	i 0.08 on1 of6.wav	2	579
98	i 0.08 on1 of7.wav	2	2045
99	i 0.12 on1 of1.wav	1	1666
100	i 0.12 on1 of2.wav	1	695
101	i 0.12 on1 of3.wav	2	835
102	i 0.12 on1 of4.wav	2	609
103	i 0.12 on1 of5.wav	2	938
104	i 0.12 on1 of6.wav	1	1385
105	i 0.12 on1 of7.wav	2	687
106	i 0.14 on1 of1.wav	1	1727
107	i 0.14 on1 of2.wav	1	1152
108	i 0.14 on1 of3.wav	1	699
109	i 0.14 on1 of4.wav	2	647
110	i 0.14 on1 of5.wav	2	716
111	i 0.14 on1 of6.wav	2	923
112	i 0.14 on1 of7.wav	2	928
113	i 0.16 on1 of1.wav	1	441
114	i 0.16 on1 of2.wav	1	1257
115	i 0.16 on1 of3.wav	1	603
116	i 0.16 on1 of4.wav	1	2067
117	i 0.16 on1 of5.wav	2	560
118	i 0.16 on1 of6.wav	2	863
119	i 0.16 on1 of7.wav	2	941
120	i 0.18 on1 of1.wav	1	600
121	i 0.18 on1 of2.wav	1	1535
122	i 0.18 on1 of3.wav	2	1648
123	i 0.18 on1 of4.wav	1	603
124	i 0.18 on1 of5.wav	1	759
125	i 0.18 on1 of6.wav	2	1492
126	i 0.18 on1 of7.wav	2	442
127	a 0.1 on1 of1.wav	1	1223
128	a 0.1 on1 of2.wav	2	1004
129	a 0.1 on1 of3.wav	1	1060
130	a 0.1 on1 of4.wav	2	1474
131	a 0.1 on1 of5.wav	1	1037
132	a 0.1 on1 of6.wav	1	1478
133	a 0.1 on1 of7.wav	1	998
134	a 0.2 on1 of1.wav	1	730
135	a 0.2 on1 of2.wav	1	878
136	a 0.2 on1 of3.wav	2	1203
137	a 0.2 on1 of4.wav	2	724
138	a 0.2 on1 of5.wav	2	1654
139	a 0.2 on1 of6.wav	2	776
140	a 0.2 on1 of7.wav	2	836
141	a 0.04 on1 of1.wav	1	951
142	a 0.04 on1 of2.wav	1	1619
143	a 0.04 on1 of3.wav	2	1895
144	a 0.04 on1 of4.wav	1	2320
145	a 0.04 on1 of5.wav	1	936
146	a 0.04 on1 of6.wav	1	602
147	a 0.04 on1 of7.wav	1	1626
148	a 0.06 on1 of1.wav	1	640
149	a 0.06 on1 of2.wav	1	589
150	a 0.06 on1 of3.wav	1	616
151	a 0.06 on1 of4.wav	1	785
152	a 0.06 on1 of5.wav	1	765
153	a 0.06 on1 of6.wav	1	838
154	a 0.06 on1 of7.wav	1	459
155	a 0.08 on1 of1.wav	1	804
156	a 0.08 on1 of2.wav	1	1132
157	a 0.08 on1 of3.wav	1	504
158	a 0.08 on1 of4.wav	1	813
159	a 0.08 on1 of5.wav	1	508
160	a 0.08 on1 of6.wav	1	878
161	a 0.08 on1 of7.wav	1	592
162	a 0.12 on1 of1.wav	2	1241
163	a 0.12 on1 of2.wav	1	459
164	a 0.12 on1 of3.wav	1	557
165	a 0.12 on1 of4.wav	2	577
166	a 0.12 on1 of5.wav	1	1364
167	a 0.12 on1 of6.wav	2	603
168	a 0.12 on1 of7.wav	2	852
169	a 0.14 on1 of1.wav	1	713
170	a 0.14 on1 of2.wav	1	1166
171	a 0.14 on1 of3.wav	1	798
172	a 0.14 on1 of4.wav	1	1852
173	a 0.14 on1 of5.wav	1	1271
174	a 0.14 on1 of6.wav	1	627
175	a 0.14 on1 of7.wav	2	1323
176	a 0.16 on1 of1.wav	1	843
177	a 0.16 on1 of2.wav	1	711
178	a 0.16 on1 of3.wav	1	724
179	a 0.16 on1 of4.wav	1	701
180	a 0.16 on1 of5.wav	1	546
181	a 0.16 on1 of6.wav	1	532
182	a 0.16 on1 of7.wav	2	880
183	a 0.18 on1 of1.wav	1	1018
184	a 0.18 on1 of2.wav	1	1134
185	a 0.18 on1 of3.wav	2	2721
186	a 0.18 on1 of4.wav	1	1506
187	a 0.18 on1 of5.wav	2	1046
188	a 0.18 on1 of6.wav	2	1019
189	a 0.18 on1 of7.wav	1	1362
190	i 0.1 on1 of1.wav	1	290
191	i 0.1 on1 of2.wav	1	1687
192	i 0.1 on1 of3.wav	1	1346
193	i 0.1 on1 of4.wav	1	688
194	i 0.1 on1 of5.wav	1	495
195	i 0.1 on1 of6.wav	1	466
196	i 0.1 on1 of7.wav	2	689
197	i 0.2 on1 of1.wav	1	949
198	i 0.2 on1 of2.wav	1	1415
199	i 0.2 on1 of3.wav	2	641
200	i 0.2 on1 of4.wav	2	786
201	i 0.2 on1 of5.wav	2	637
202	i 0.2 on1 of6.wav	2	816
203	i 0.2 on1 of7.wav	2	679
204	i 0.04 on1 of1.wav	1	858
205	i 0.04 on1 of2.wav	1	900
206	i 0.04 on1 of3.wav	1	1333
207	i 0.04 on1 of4.wav	1	1436
208	i 0.04 on1 of5.wav	1	616
209	i 0.04 on1 of6.wav	1	798
210	i 0.04 on1 of7.wav	1	831
211	i 0.06 on1 of1.wav	1	917
212	i 0.06 on1 of2.wav	1	1071
213	i 0.06 on1 of3.wav	2	2728
214	i 0.06 on1 of4.wav	1	813
215	i 0.06 on1 of5.wav	1	1606
216	i 0.06 on1 of6.wav	2	2699
217	i 0.06 on1 of7.wav	1	797
218	i 0.08 on1 of1.wav	1	2315
219	i 0.08 on1 of2.wav	1	784
220	i 0.08 on1 of3.wav	2	770
221	i 0.08 on1 of4.wav	1	666
222	i 0.08 on1 of5.wav	2	384
223	i 0.08 on1 of6.wav	2	1246
224	i 0.08 on1 of7.wav	1	2553
225	i 0.12 on1 of1.wav	1	1940
226	i 0.12 on1 of2.wav	1	885
227	i 0.12 on1 of3.wav	2	1182
228	i 0.12 on1 of4.wav	2	1461
229	i 0.12 on1 of5.wav	2	568
230	i 0.12 on1 of6.wav	2	707
231	i 0.12 on1 of7.wav	2	735
232	i 0.14 on1 of1.wav	2	1124
233	i 0.14 on1 of2.wav	1	1231
234	i 0.14 on1 of3.wav	2	1321
235	i 0.14 on1 of4.wav	2	662
236	i 0.14 on1 of5.wav	2	927
237	i 0.14 on1 of6.wav	2	754
238	i 0.14 on1 of7.wav	2	501
239	i 0.16 on1 of1.wav	1	597
240	i 0.16 on1 of2.wav	1	672
241	i 0.16 on1 of3.wav	2	817
242	i 0.16 on1 of4.wav	2	714
243	i 0.16 on1 of5.wav	2	546
244	i 0.16 on1 of6.wav	2	578
245	i 0.16 on1 of7.wav	2	978
246	i 0.18 on1 of1.wav	1	983
247	i 0.18 on1 of2.wav	1	1241
248	i 0.18 on1 of3.wav	1	3059
249	i 0.18 on1 of4.wav	2	1081
250	i 0.18 on1 of5.wav	1	925
251	i 0.18 on1 of6.wav	2	611
252	i 0.18 on1 of7.wav	1	1306
253	a 0.1 on1 of1.wav	1	581
254	a 0.1 on1 of2.wav	1	1000
255	a 0.1 on1 of3.wav	1	626
256	a 0.1 on1 of4.wav	1	602
257	a 0.1 on1 of5.wav	1	1152
258	a 0.1 on1 of6.wav	1	1005
259	a 0.1 on1 of7.wav	2	2767
260	a 0.2 on1 of1.wav	1	1184
261	a 0.2 on1 of2.wav	1	1201
262	a 0.2 on1 of3.wav	1	660
263	a 0.2 on1 of4.wav	2	760
264	a 0.2 on1 of5.wav	2	872
265	a 0.2 on1 of6.wav	2	882
266	a 0.2 on1 of7.wav	2	757
267	a 0.04 on1 of1.wav	1	815
268	a 0.04 on1 of2.wav	1	661
269	a 0.04 on1 of3.wav	1	616
270	a 0.04 on1 of4.wav	1	704
271	a 0.04 on1 of5.wav	2	1812
272	a 0.04 on1 of6.wav	1	764
273	a 0.04 on1 of7.wav	2	957
274	a 0.06 on1 of1.wav	1	618
275	a 0.06 on1 of2.wav	2	2421
276	a 0.06 on1 of3.wav	1	789
277	a 0.06 on1 of4.wav	2	1669
278	a 0.06 on1 of5.wav	1	1086
279	a 0.06 on1 of6.wav	1	674
280	a 0.06 on1 of7.wav	1	568
281	a 0.08 on1 of1.wav	1	526
282	a 0.08 on1 of2.wav	1	1157
283	a 0.08 on1 of3.wav	2	738
284	a 0.08 on1 of4.wav	1	1825
285	a 0.08 on1 of5.wav	1	924
286	a 0.08 on1 of6.wav	1	563
287	a 0.08 on1 of7.wav	1	1797
288	a 0.12 on1 of1.wav	1	720
289	a 0.12 on1 of2.wav	1	1907
290	a 0.12 on1 of3.wav	1	1094
291	a 0.12 on1 of4.wav	1	845
292	a 0.12 on1 of5.wav	1	501
293	a 0.12 on1 of6.wav	2	808
294	a 0.12 on1 of7.wav	1	598
295	a 0.14 on1 of1.wav	1	648
296	a 0.14 on1 of2.wav	1	582
297	a 0.14 on1 of3.wav	1	731
298	a 0.14 on1 of4.wav	1	910
299	a 0.14 on1 of5.wav	2	852
300	a 0.14 on1 of6.wav	2	876
301	a 0.14 on1 of7.wav	1	743
302	a 0.16 on1 of1.wav	1	870
303	a 0.16 on1 of2.wav	1	1123
304	a 0.16 on1 of3.wav	1	889
305	a 0.16 on1 of4.wav	1	1964
306	a 0.16 on1 of5.wav	2	1457
307	a 0.16 on1 of6.wav	2	2205
308	a 0.16 on1 of7.wav	2	704
309	a 0.18 on1 of1.wav	1	929
310	a 0.18 on1 of2.wav	1	1046
311	a 0.18 on1 of3.wav	2	3324
312	a 0.18 on1 of4.wav	2	1100
313	a 0.18 on1 of5.wav	2	952
314	a 0.18 on1 of6.wav	1	678
315	a 0.18 on1 of7.wav	2	1353
316	i 0.1 on1 of1.wav	1	781
317	i 0.1 on1 of2.wav	1	1231
318	i 0.1 on1 of3.wav	1	658
319	i 0.1 on1 of4.wav	1	1305
320	i 0.1 on1 of5.wav	2	1196
321	i 0.1 on1 of6.wav	2	1000
322	i 0.1 on1 of7.wav	2	671
323	i 0.2 on1 of1.wav	1	690
324	i 0.2 on1 of2.wav	2	781
325	i 0.2 on1 of3.wav	2	1115
326	i 0.2 on1 of4.wav	2	579
327	i 0.2 on1 of5.wav	2	831
328	i 0.2 on1 of6.wav	2	745
329	i 0.2 on1 of7.wav	2	694
330	i 0.04 on1 of1.wav	2	636
331	i 0.04 on1 of2.wav	1	838
332	i 0.04 on1 of3.wav	1	1854
333	i 0.04 on1 of4.wav	1	785
334	i 0.04 on1 of5.wav	1	421
335	i 0.04 on1 of6.wav	1	1115
336	i 0.04 on1 of7.wav	2	676
337	i 0.06 on1 of1.wav	1	1943
338	i 0.06 on1 of2.wav	1	625
339	i 0.06 on1 of3.wav	1	957
340	i 0.06 on1 of4.wav	2	906
341	i 0.06 on1 of5.wav	1	829
342	i 0.06 on1 of6.wav	1	2190
343	i 0.06 on1 of7.wav	1	696
344	i 0.08 on1 of1.wav	2	574
345	i 0.08 on1 of2.wav	1	677
346	i 0.08 on1 of3.wav	1	793
347	i 0.08 on1 of4.wav	2	545
348	i 0.08 on1 of5.wav	1	713
349	i 0.08 on1 of6.wav	1	307
350	i 0.08 on1 of7.wav	2	1144
351	i 0.12 on1 of1.wav	2	1296
352	i 0.12 on1 of2.wav	1	767
353	i 0.12 on1 of3.wav	1	1425
354	i 0.12 on1 of4.wav	2	435
355	i 0.12 on1 of5.wav	1	1335
356	i 0.12 on1 of6.wav	1	789
357	i 0.12 on1 of7.wav	2	3722
358	i 0.14 on1 of1.wav	1	1231
359	i 0.14 on1 of2.wav	1	686
360	i 0.14 on1 of3.wav	1	476
361	i 0.14 on1 of4.wav	1	865
362	i 0.14 on1 of5.wav	2	1304
363	i 0.14 on1 of6.wav	2	600
364	i 0.14 on1 of7.wav	2	914
365	i 0.16 on1 of1.wav	1	1131
366	i 0.16 on1 of2.wav	1	1979
367	i 0.16 on1 of3.wav	1	2334
368	i 0.16 on1 of4.wav	2	1906
369	i 0.16 on1 of5.wav	1	1708
370	i 0.16 on1 of6.wav	2	989
371	i 0.16 on1 of7.wav	2	746
372	i 0.18 on1 of1.wav	1	1039
373	i 0.18 on1 of2.wav	2	1679
374	i 0.18 on1 of3.wav	2	887
375	i 0.18 on1 of4.wav	1	872
376	i 0.18 on1 of5.wav	2	747
377	i 0.18 on1 of6.wav	2	1913
378	i 0.18 on1 of7.wav	2	731
379	a 0.1 on1 of1.wav	1	1078
380	a 0.1 on1 of2.wav	2	1290
381	a 0.1 on1 of3.wav	1	728
382	a 0.1 on1 of4.wav	1	742
383	a 0.1 on1 of5.wav	1	1690
384	a 0.1 on1 of6.wav	1	1204
385	a 0.1 on1 of7.wav	1	716
386	a 0.2 on1 of1.wav	1	819
387	a 0.2 on1 of2.wav	1	689
388	a 0.2 on1 of3.wav	1	2274
389	a 0.2 on1 of4.wav	1	687
390	a 0.2 on1 of5.wav	2	687
391	a 0.2 on1 of6.wav	2	2553
392	a 0.2 on1 of7.wav	2	819
393	a 0.04 on1 of1.wav	1	570
394	a 0.04 on1 of2.wav	1	694
395	a 0.04 on1 of3.wav	1	442
396	a 0.04 on1 of4.wav	1	689
397	a 0.04 on1 of5.wav	1	755
398	a 0.04 on1 of6.wav	1	1392
399	a 0.04 on1 of7.wav	1	749
400	a 0.06 on1 of1.wav	1	317
401	a 0.06 on1 of2.wav	1	806
402	a 0.06 on1 of3.wav	1	616
403	a 0.06 on1 of4.wav	2	723
404	a 0.06 on1 of5.wav	1	729
405	a 0.06 on1 of6.wav	2	764
406	a 0.06 on1 of7.wav	1	1519
407	a 0.08 on1 of1.wav	1	619
408	a 0.08 on1 of2.wav	1	1172
409	a 0.08 on1 of3.wav	1	626
410	a 0.08 on1 of4.wav	1	1465
411	a 0.08 on1 of5.wav	1	981
412	a 0.08 on1 of6.wav	1	899
413	a 0.08 on1 of7.wav	1	843
414	a 0.12 on1 of1.wav	2	1915
415	a 0.12 on1 of2.wav	2	583
416	a 0.12 on1 of3.wav	1	564
417	a 0.12 on1 of4.wav	2	699
418	a 0.12 on1 of5.wav	2	1853
419	a 0.12 on1 of6.wav	1	964
420	a 0.12 on1 of7.wav	1	954
421	a 0.14 on1 of1.wav	1	1129
422	a 0.14 on1 of2.wav	1	365
423	a 0.14 on1 of3.wav	1	1051
424	a 0.14 on1 of4.wav	1	657
425	a 0.14 on1 of5.wav	2	2342
426	a 0.14 on1 of6.wav	2	728
427	a 0.14 on1 of7.wav	1	870
428	a 0.16 on1 of1.wav	1	646
429	a 0.16 on1 of2.wav	2	958
430	a 0.16 on1 of3.wav	1	914
431	a 0.16 on1 of4.wav	2	755
432	a 0.16 on1 of5.wav	2	616
433	a 0.16 on1 of6.wav	2	1040
434	a 0.16 on1 of7.wav	1	398
435	a 0.18 on1 of1.wav	1	674
436	a 0.18 on1 of2.wav	1	455
437	a 0.18 on1 of3.wav	2	707
438	a 0.18 on1 of4.wav	1	953
439	a 0.18 on1 of5.wav	2	3019
440	a 0.18 on1 of6.wav	2	694
441	a 0.18 on1 of7.wav	1	2638
442	i 0.1 on1 of1.wav	1	824
443	i 0.1 on1 of2.wav	1	1133
444	i 0.1 on1 of3.wav	1	2731
445	i 0.1 on1 of4.wav	1	631
446	i 0.1 on1 of5.wav	2	1361
447	i 0.1 on1 of6.wav	2	541
448	i 0.1 on1 of7.wav	2	1810
449	i 0.2 on1 of1.wav	1	1032
450	i 0.2 on1 of2.wav	1	3259
451	i 0.2 on1 of3.wav	2	710
452	i 0.2 on1 of4.wav	2	570
453	i 0.2 on1 of5.wav	2	768
454	i 0.2 on1 of6.wav	1	938
455	i 0.2 on1 of7.wav	2	826
456	i 0.04 on1 of1.wav	2	775
457	i 0.04 on1 of2.wav	2	824
458	i 0.04 on1 of3.wav	2	874
459	i 0.04 on1 of4.wav	1	1028
460	i 0.04 on1 of5.wav	1	1069
461	i 0.04 on1 of6.wav	1	1863
462	i 0.04 on1 of7.wav	1	739
463	i 0.06 on1 of1.wav	1	1303
464	i 0.06 on1 of2.wav	1	476
465	i 0.06 on1 of3.wav	1	571
466	i 0.06 on1 of4.wav	2	700
467	i 0.06 on1 of5.wav	1	849
468	i 0.06 on1 of6.wav	1	1328
469	i 0.06 on1 of7.wav	1	770
470	i 0.08 on1 of1.wav	2	886
471	i 0.08 on1 of2.wav	1	815
472	i 0.08 on1 of3.wav	1	973
473	i 0.08 on1 of4.wav	2	624
474	i 0.08 on1 of5.wav	1	1525
475	i 0.08 on1 of6.wav	2	1226
476	i 0.08 on1 of7.wav	1	2274
477	i 0.12 on1 of1.wav	1	642
478	i 0.12 on1 of2.wav	1	724
479	i 0.12 on1 of3.wav	1	992
480	i 0.12 on1 of4.wav	1	994
481	i 0.12 on1 of5.wav	2	967
482	i 0.12 on1 of6.wav	1	507
483	i 0.12 on1 of7.wav	2	1812
484	i 0.14 on1 of1.wav	2	1595
485	i 0.14 on1 of2.wav	1	962
486	i 0.14 on1 of3.wav	1	478
487	i 0.14 on1 of4.wav	2	723
488	i 0.14 on1 of5.wav	2	1352
489	i 0.14 on1 of6.wav	1	792
490	i 0.14 on1 of7.wav	1	2854
491	i 0.16 on1 of1.wav	1	1389
492	i 0.16 on1 of2.wav	1	696
493	i 0.16 on1 of3.wav	2	631
494	i 0.16 on1 of4.wav	2	661
495	i 0.16 on1 of5.wav	2	663
496	i 0.16 on1 of6.wav	2	672
497	i 0.16 on1 of7.wav	2	610
498	i 0.18 on1 of1.wav	1	910
499	i 0.18 on1 of2.wav	1	504
500	i 0.18 on1 of3.wav	2	1850
501	i 0.18 on1 of4.wav	2	736
502	i 0.18 on1 of5.wav	2	846
503	i 0.18 on1 of6.wav	2	691
504	i 0.18 on1 of7.wav	2	977
505	a 0.1 on1 of1.wav	1	1356
506	a 0.1 on1 of2.wav	2	651
507	a 0.1 on1 of3.wav	1	3550
508	a 0.1 on1 of4.wav	1	638
509	a 0.1 on1 of5.wav	1	1312
510	a 0.1 on1 of6.wav	1	850
511	a 0.1 on1 of7.wav	2	549
512	a 0.2 on1 of1.wav	1	670
513	a 0.2 on1 of2.wav	1	661
514	a 0.2 on1 of3.wav	2	662
515	a 0.2 on1 of4.wav	1	686
516	a 0.2 on1 of5.wav	2	717
517	a 0.2 on1 of6.wav	1	628
518	a 0.2 on1 of7.wav	2	741
519	a 0.04 on1 of1.wav	1	637
520	a 0.04 on1 of2.wav	1	414
521	a 0.04 on1 of3.wav	1	490
522	a 0.04 on1 of4.wav	2	803
523	a 0.04 on1 of5.wav	2	1447
524	a 0.04 on1 of6.wav	1	1656
525	a 0.04 on1 of7.wav	1	716
526	a 0.06 on1 of1.wav	2	842
527	a 0.06 on1 of2.wav	1	721
528	a 0.06 on1 of3.wav	1	643
529	a 0.06 on1 of4.wav	1	467
530	a 0.06 on1 of5.wav	1	765
531	a 0.06 on1 of6.wav	1	1213
532	a 0.06 on1 of7.wav	1	644
533	a 0.08 on1 of1.wav	1	691
534	a 0.08 on1 of2.wav	2	814
535	a 0.08 on1 of3.wav	1	1345
536	a 0.08 on1 of4.wav	1	721
537	a 0.08 on1 of5.wav	2	720
538	a 0.08 on1 of6.wav	1	638
539	a 0.08 on1 of7.wav	1	424
540	a 0.12 on1 of1.wav	1	814
541	a 0.12 on1 of2.wav	2	1807
542	a 0.12 on1 of3.wav	1	716
543	a 0.12 on1 of4.wav	2	3580
544	a 0.12 on1 of5.wav	1	592
545	a 0.12 on1 of6.wav	2	674
546	a 0.12 on1 of7.wav	1	697
547	a 0.14 on1 of1.wav	1	742
548	a 0.14 on1 of2.wav	1	1183
549	a 0.14 on1 of3.wav	1	1531
550	a 0.14 on1 of4.wav	1	761
551	a 0.14 on1 of5.wav	2	690
552	a 0.14 on1 of6.wav	2	682
553	a 0.14 on1 of7.wav	1	3148
554	a 0.16 on1 of1.wav	1	523
555	a 0.16 on1 of2.wav	1	751
556	a 0.16 on1 of3.wav	2	1953
557	a 0.16 on1 of4.wav	2	2074
558	a 0.16 on1 of5.wav	2	513
559	a 0.16 on1 of6.wav	2	4100
560	a 0.16 on1 of7.wav	2	1493
561	a 0.18 on1 of1.wav	1	739
562	a 0.18 on1 of2.wav	1	2037
563	a 0.18 on1 of3.wav	1	1987
564	a 0.18 on1 of4.wav	1	691
565	a 0.18 on1 of5.wav	2	635
566	a 0.18 on1 of6.wav	2	2927
567	a 0.18 on1 of7.wav	2	601
568	i 0.1 on1 of1.wav	2	741
569	i 0.1 on1 of2.wav	1	898
570	i 0.1 on1 of3.wav	1	460
571	i 0.1 on1 of4.wav	2	2144
572	i 0.1 on1 of5.wav	2	528
573	i 0.1 on1 of6.wav	2	768
574	i 0.1 on1 of7.wav	1	1698
575	i 0.2 on1 of1.wav	1	1035
576	i 0.2 on1 of2.wav	1	1013
577	i 0.2 on1 of3.wav	2	754
578	i 0.2 on1 of4.wav	2	739
579	i 0.2 on1 of5.wav	2	688
580	i 0.2 on1 of6.wav	2	904
581	i 0.2 on1 of7.wav	2	725
582	i 0.04 on1 of1.wav	1	3209
583	i 0.04 on1 of2.wav	2	1631
584	i 0.04 on1 of3.wav	1	590
585	i 0.04 on1 of4.wav	2	1166
586	i 0.04 on1 of5.wav	2	1503
587	i 0.04 on1 of6.wav	1	490
588	i 0.04 on1 of7.wav	1	872
589	i 0.06 on1 of1.wav	1	425
590	i 0.06 on1 of2.wav	1	528
591	i 0.06 on1 of3.wav	1	718
592	i 0.06 on1 of4.wav	2	778
593	i 0.06 on1 of5.wav	1	762
594	i 0.06 on1 of6.wav	1	512
595	i 0.06 on1 of7.wav	1	760
596	i 0.08 on1 of1.wav	1	366
597	i 0.08 on1 of2.wav	2	662
598	i 0.08 on1 of3.wav	2	554
599	i 0.08 on1 of4.wav	1	693
600	i 0.08 on1 of5.wav	2	455
601	i 0.08 on1 of6.wav	2	512
602	i 0.08 on1 of7.wav	1	779
603	i 0.12 on1 of1.wav	1	2051
604	i 0.12 on1 of2.wav	1	618
605	i 0.12 on1 of3.wav	1	4204
606	i 0.12 on1 of4.wav	1	1139
607	i 0.12 on1 of5.wav	1	859
608	i 0.12 on1 of6.wav	1	379
609	i 0.12 on1 of7.wav	2	616
610	i 0.14 on1 of1.wav	1	2024
611	i 0.14 on1 of2.wav	2	1496
612	i 0.14 on1 of3.wav	2	658
613	i 0.14 on1 of4.wav	2	999
614	i 0.14 on1 of5.wav	1	1457
615	i 0.14 on1 of6.wav	1	3570
616	i 0.14 on1 of7.wav	2	650
617	i 0.16 on1 of1.wav	1	1907
618	i 0.16 on1 of2.wav	1	3476
619	i 0.16 on1 of3.wav	2	2077
620	i 0.16 on1 of4.wav	1	356
621	i 0.16 on1 of5.wav	2	722
622	i 0.16 on1 of6.wav	2	1068
623	i 0.16 on1 of7.wav	2	830
624	i 0.18 on1 of1.wav	1	746
625	i 0.18 on1 of2.wav	1	790
626	i 0.18 on1 of3.wav	2	737
627	i 0.18 on1 of4.wav	2	763
628	i 0.18 on1 of5.wav	1	2615
629	i 0.18 on1 of6.wav	2	747
630	i 0.18 on1 of7.wav	2	622
