# Supplementary material for: Effects of stimulus duration and vowel quality in cross-linguistic categorical perception of pitch directions
Source: PLoS One. 2017 Jul 3;12(7):e0180656. doi: 10.1371/journal.pone.0180656 (PMC5495489; doi:10.1371/journal.pone.0180656)
Supplement: S1 Table — (ZIP) [file pone.0180656.s001.zip › supporting information/Raw data/eprime_id_ENGLISH/sub5idrising.csv]

List2	stim1	Slide3.RESP	Slide3.RT
1	a 0.1 on1 of7r.wav	1	548
2	a 0.1 on2 of7.wav	1	582
3	a 0.1 on3 of7.wav	1	821
4	a 0.1 on4 of7.wav	1	1134
5	a 0.1 on5 of7.wav	1	679
6	a 0.1 on6 of7.wav	1	745
7	a 0.1 on7 of7.wav	1	401
8	a 0.2 on1 of7r.wav	2	816
9	a 0.2 on2 of7.wav	1	2172
10	a 0.2 on3 of7.wav	1	749
11	a 0.2 on4 of7.wav	1	1993
12	a 0.2 on5 of7.wav	2	964
13	a 0.2 on6 of7.wav	1	844
14	a 0.2 on7 of7.wav	1	1963
15	a 0.04 on1 of7r.wav	1	676
16	a 0.04 on2 of7.wav	1	1313
17	a 0.04 on3 of7.wav	1	873
18	a 0.04 on4 of7.wav	1	440
19	a 0.04 on5 of7.wav	1	552
20	a 0.04 on6 of7.wav	1	910
21	a 0.04 on7 of7.wav	1	2374
22	a 0.06 on1 of7r.wav	1	668
23	a 0.06 on2 of7.wav	1	1561
24	a 0.06 on3 of7.wav	1	1028
25	a 0.06 on4 of7.wav	1	1150
26	a 0.06 on5 of7.wav	1	1231
27	a 0.06 on6 of7.wav	1	942
28	a 0.06 on7 of7.wav	1	975
29	a 0.08 on1 of7r.wav	1	506
30	a 0.08 on2 of7.wav	1	757
31	a 0.08 on3 of7.wav	1	1181
32	a 0.08 on4 of7.wav	1	1105
33	a 0.08 on5 of7.wav	1	1001
34	a 0.08 on6 of7.wav	1	2272
35	a 0.08 on7 of7.wav	1	477
36	a 0.12 on1 of7r.wav	1	1001
37	a 0.12 on2 of7.wav	1	1106
38	a 0.12 on3 of7.wav	1	392
39	a 0.12 on4 of7.wav	1	934
40	a 0.12 on5 of7.wav	1	693
41	a 0.12 on6 of7.wav	1	1123
42	a 0.12 on7 of7.wav	1	414
43	a 0.14 on1 of7r.wav	1	1016
44	a 0.14 on2 of7.wav	1	2433
45	a 0.14 on3 of7.wav	1	923
46	a 0.14 on4 of7.wav	1	1484
47	a 0.14 on5 of7.wav	1	864
48	a 0.14 on6 of7.wav	1	575
49	a 0.14 on7 of7.wav	1	565
50	a 0.16 on1 of7r.wav	1	2037
51	a 0.16 on2 of7.wav	1	516
52	a 0.16 on3 of7.wav	2	914
53	a 0.16 on4 of7.wav	2	1564
54	a 0.16 on5 of7.wav	2	1181
55	a 0.16 on6 of7.wav	1	733
56	a 0.16 on7 of7.wav	1	1066
57	a 0.18 on1 of7r.wav	2	781
58	a 0.18 on2 of7.wav	1	811
59	a 0.18 on3 of7.wav	1	1094
60	a 0.18 on4 of7.wav	1	2510
61	a 0.18 on5 of7.wav	1	738
62	a 0.18 on6 of7.wav	1	839
63	a 0.18 on7 of7.wav	1	3081
64	i 0.1 on1 of7r.wav	1	2257
65	i 0.1 on2 of7.wav	1	1154
66	i 0.1 on3 of7.wav	1	618
67	i 0.1 on4 of7.wav	2	940
68	i 0.1 on5 of7.wav	1	827
69	i 0.1 on6 of7.wav	1	1205
70	i 0.1 on7 of7.wav	1	685
71	i 0.2 on1 of7r.wav	2	799
72	i 0.2 on2 of7.wav	2	842
73	i 0.2 on3 of7.wav	2	786
74	i 0.2 on4 of7.wav	2	895
75	i 0.2 on5 of7.wav	2	1835
76	i 0.2 on6 of7.wav	2	619
77	i 0.2 on7 of7.wav	2	2023
78	i 0.04 on1 of7r.wav	1	1015
79	i 0.04 on2 of7.wav	1	715
80	i 0.04 on3 of7.wav	1	885
81	i 0.04 on4 of7.wav	1	1631
82	i 0.04 on5 of7.wav	1	655
83	i 0.04 on6 of7.wav	1	1412
84	i 0.04 on7 of7.wav	1	2076
85	i 0.06 on1 of7r.wav	1	687
86	i 0.06 on2 of7.wav	1	1787
87	i 0.06 on3 of7.wav	2	1455
88	i 0.06 on4 of7.wav	1	497
89	i 0.06 on5 of7.wav	1	772
90	i 0.06 on6 of7.wav	1	971
91	i 0.06 on7 of7.wav	1	1398
92	i 0.08 on1 of7r.wav	1	1000
93	i 0.08 on2 of7.wav	2	2223
94	i 0.08 on3 of7.wav	1	735
95	i 0.08 on4 of7.wav	1	571
96	i 0.08 on5 of7.wav	1	1350
97	i 0.08 on6 of7.wav	1	527
98	i 0.08 on7 of7.wav	1	495
99	i 0.12 on1 of7r.wav	1	1421
100	i 0.12 on2 of7.wav	2	1274
101	i 0.12 on3 of7.wav	1	760
102	i 0.12 on4 of7.wav	2	1413
103	i 0.12 on5 of7.wav	1	483
104	i 0.12 on6 of7.wav	1	975
105	i 0.12 on7 of7.wav	1	1497
106	i 0.14 on1 of7r.wav	2	924
107	i 0.14 on2 of7.wav	2	1405
108	i 0.14 on3 of7.wav	1	392
109	i 0.14 on4 of7.wav	2	732
110	i 0.14 on5 of7.wav	2	764
111	i 0.14 on6 of7.wav	2	690
112	i 0.14 on7 of7.wav	1	752
113	i 0.16 on1 of7r.wav	2	2922
114	i 0.16 on2 of7.wav	2	1080
115	i 0.16 on3 of7.wav	2	1471
116	i 0.16 on4 of7.wav	2	835
117	i 0.16 on5 of7.wav	2	780
118	i 0.16 on6 of7.wav	2	1359
119	i 0.16 on7 of7.wav	1	1120
120	i 0.18 on1 of7r.wav	2	970
121	i 0.18 on2 of7.wav	2	722
122	i 0.18 on3 of7.wav	1	942
123	i 0.18 on4 of7.wav	2	1085
124	i 0.18 on5 of7.wav	2	824
125	i 0.18 on6 of7.wav	1	1570
126	i 0.18 on7 of7.wav	2	1313
127	a 0.1 on1 of7r.wav	1	525
128	a 0.1 on2 of7.wav	1	710
129	a 0.1 on3 of7.wav	1	836
130	a 0.1 on4 of7.wav	1	901
131	a 0.1 on5 of7.wav	1	823
132	a 0.1 on6 of7.wav	1	1000
133	a 0.1 on7 of7.wav	1	914
134	a 0.2 on1 of7r.wav	2	1047
135	a 0.2 on2 of7.wav	2	1395
136	a 0.2 on3 of7.wav	2	1915
137	a 0.2 on4 of7.wav	1	1263
138	a 0.2 on5 of7.wav	2	741
139	a 0.2 on6 of7.wav	1	699
140	a 0.2 on7 of7.wav	1	729
141	a 0.04 on1 of7r.wav	2	1485
142	a 0.04 on2 of7.wav	1	684
143	a 0.04 on3 of7.wav	1	691
144	a 0.04 on4 of7.wav	1	411
145	a 0.04 on5 of7.wav	1	702
146	a 0.04 on6 of7.wav	1	756
147	a 0.04 on7 of7.wav	1	761
148	a 0.06 on1 of7r.wav	1	757
149	a 0.06 on2 of7.wav	1	656
150	a 0.06 on3 of7.wav	1	777
151	a 0.06 on4 of7.wav	1	1366
152	a 0.06 on5 of7.wav	1	1137
153	a 0.06 on6 of7.wav	1	682
154	a 0.06 on7 of7.wav	1	840
155	a 0.08 on1 of7r.wav	1	585
156	a 0.08 on2 of7.wav	1	563
157	a 0.08 on3 of7.wav	1	651
158	a 0.08 on4 of7.wav	1	959
159	a 0.08 on5 of7.wav	1	2341
160	a 0.08 on6 of7.wav	1	996
161	a 0.08 on7 of7.wav	1	647
162	a 0.12 on1 of7r.wav	1	387
163	a 0.12 on2 of7.wav	2	1206
164	a 0.12 on3 of7.wav	1	1210
165	a 0.12 on4 of7.wav	1	643
166	a 0.12 on5 of7.wav	1	730
167	a 0.12 on6 of7.wav	1	1524
168	a 0.12 on7 of7.wav	1	756
169	a 0.14 on1 of7r.wav	2	3000
170	a 0.14 on2 of7.wav	1	652
171	a 0.14 on3 of7.wav	1	781
172	a 0.14 on4 of7.wav	1	1480
173	a 0.14 on5 of7.wav	2	1163
174	a 0.14 on6 of7.wav	1	1030
175	a 0.14 on7 of7.wav	1	1113
176	a 0.16 on1 of7r.wav	1	680
177	a 0.16 on2 of7.wav	2	1421
178	a 0.16 on3 of7.wav	1	727
179	a 0.16 on4 of7.wav	1	1300
180	a 0.16 on5 of7.wav	1	842
181	a 0.16 on6 of7.wav	1	496
182	a 0.16 on7 of7.wav	2	1431
183	a 0.18 on1 of7r.wav	1	628
184	a 0.18 on2 of7.wav	1	1225
185	a 0.18 on3 of7.wav	2	1044
186	a 0.18 on4 of7.wav	1	1626
187	a 0.18 on5 of7.wav	1	895
188	a 0.18 on6 of7.wav	1	1229
189	a 0.18 on7 of7.wav	2	851
190	i 0.1 on1 of7r.wav	1	4582
191	i 0.1 on2 of7.wav	1	566
192	i 0.1 on3 of7.wav	2	1127
193	i 0.1 on4 of7.wav	1	490
194	i 0.1 on5 of7.wav	1	1613
195	i 0.1 on6 of7.wav	1	523
196	i 0.1 on7 of7.wav	1	962
197	i 0.2 on1 of7r.wav	2	815
198	i 0.2 on2 of7.wav	2	583
199	i 0.2 on3 of7.wav	2	690
200	i 0.2 on4 of7.wav	2	890
201	i 0.2 on5 of7.wav	2	769
202	i 0.2 on6 of7.wav	2	3374
203	i 0.2 on7 of7.wav	2	1447
204	i 0.04 on1 of7r.wav	1	1038
205	i 0.04 on2 of7.wav	2	1604
206	i 0.04 on3 of7.wav	1	1786
207	i 0.04 on4 of7.wav	1	722
208	i 0.04 on5 of7.wav	1	1745
209	i 0.04 on6 of7.wav	1	1050
210	i 0.04 on7 of7.wav	1	824
211	i 0.06 on1 of7r.wav	1	607
212	i 0.06 on2 of7.wav	1	782
213	i 0.06 on3 of7.wav	1	612
214	i 0.06 on4 of7.wav	1	1296
215	i 0.06 on5 of7.wav	1	848
216	i 0.06 on6 of7.wav	1	1104
217	i 0.06 on7 of7.wav	1	2148
218	i 0.08 on1 of7r.wav	2	851
219	i 0.08 on2 of7.wav	1	568
220	i 0.08 on3 of7.wav	1	5200
221	i 0.08 on4 of7.wav	1	1730
222	i 0.08 on5 of7.wav	1	1088
223	i 0.08 on6 of7.wav	1	524
224	i 0.08 on7 of7.wav	1	555
225	i 0.12 on1 of7r.wav	2	2870
226	i 0.12 on2 of7.wav	2	824
227	i 0.12 on3 of7.wav	1	618
228	i 0.12 on4 of7.wav	2	1767
229	i 0.12 on5 of7.wav	1	668
230	i 0.12 on6 of7.wav	1	1658
231	i 0.12 on7 of7.wav	1	834
232	i 0.14 on1 of7r.wav	2	876
233	i 0.14 on2 of7.wav	1	669
234	i 0.14 on3 of7.wav	1	3112
235	i 0.14 on4 of7.wav	1	944
236	i 0.14 on5 of7.wav	2	815
237	i 0.14 on6 of7.wav	1	1611
238	i 0.14 on7 of7.wav	2	796
239	i 0.16 on1 of7r.wav	1	1110
240	i 0.16 on2 of7.wav	2	2810
241	i 0.16 on3 of7.wav	2	690
242	i 0.16 on4 of7.wav	2	872
243	i 0.16 on5 of7.wav	1	1135
244	i 0.16 on6 of7.wav	2	1326
245	i 0.16 on7 of7.wav	1	1118
246	i 0.18 on1 of7r.wav	2	817
247	i 0.18 on2 of7.wav	2	859
248	i 0.18 on3 of7.wav	2	802
249	i 0.18 on4 of7.wav	2	1012
250	i 0.18 on5 of7.wav	2	1141
251	i 0.18 on6 of7.wav	1	4897
252	i 0.18 on7 of7.wav	1	2586
253	a 0.1 on1 of7r.wav	1	867
254	a 0.1 on2 of7.wav	1	719
255	a 0.1 on3 of7.wav	1	592
256	a 0.1 on4 of7.wav	1	671
257	a 0.1 on5 of7.wav	1	978
258	a 0.1 on6 of7.wav	1	439
259	a 0.1 on7 of7.wav	1	690
260	a 0.2 on1 of7r.wav	2	824
261	a 0.2 on2 of7.wav	2	792
262	a 0.2 on3 of7.wav	2	1470
263	a 0.2 on4 of7.wav	1	847
264	a 0.2 on5 of7.wav	1	889
265	a 0.2 on6 of7.wav	1	1270
266	a 0.2 on7 of7.wav	1	802
267	a 0.04 on1 of7r.wav	1	644
268	a 0.04 on2 of7.wav	1	757
269	a 0.04 on3 of7.wav	1	323
270	a 0.04 on4 of7.wav	1	914
271	a 0.04 on5 of7.wav	1	849
272	a 0.04 on6 of7.wav	1	697
273	a 0.04 on7 of7.wav	1	534
274	a 0.06 on1 of7r.wav	1	1260
275	a 0.06 on2 of7.wav	1	611
276	a 0.06 on3 of7.wav	1	1165
277	a 0.06 on4 of7.wav	1	922
278	a 0.06 on5 of7.wav	1	487
279	a 0.06 on6 of7.wav	1	1367
280	a 0.06 on7 of7.wav	1	502
281	a 0.08 on1 of7r.wav	1	642
282	a 0.08 on2 of7.wav	1	466
283	a 0.08 on3 of7.wav	1	603
284	a 0.08 on4 of7.wav	1	1199
285	a 0.08 on5 of7.wav	2	3474
286	a 0.08 on6 of7.wav	1	1371
287	a 0.08 on7 of7.wav	1	692
288	a 0.12 on1 of7r.wav	1	674
289	a 0.12 on2 of7.wav	1	505
290	a 0.12 on3 of7.wav	2	1007
291	a 0.12 on4 of7.wav	2	1674
292	a 0.12 on5 of7.wav	1	1928
293	a 0.12 on6 of7.wav	1	528
294	a 0.12 on7 of7.wav	1	585
295	a 0.14 on1 of7r.wav	1	731
296	a 0.14 on2 of7.wav	1	1433
297	a 0.14 on3 of7.wav	1	666
298	a 0.14 on4 of7.wav	1	1166
299	a 0.14 on5 of7.wav	1	641
300	a 0.14 on6 of7.wav	1	1120
301	a 0.14 on7 of7.wav	1	995
302	a 0.16 on1 of7r.wav	1	2824
303	a 0.16 on2 of7.wav	2	998
304	a 0.16 on3 of7.wav	1	1581
305	a 0.16 on4 of7.wav	2	1548
306	a 0.16 on5 of7.wav	1	381
307	a 0.16 on6 of7.wav	2	980
308	a 0.16 on7 of7.wav	1	1049
309	a 0.18 on1 of7r.wav	1	929
310	a 0.18 on2 of7.wav	2	893
311	a 0.18 on3 of7.wav	1	1037
312	a 0.18 on4 of7.wav	1	915
313	a 0.18 on5 of7.wav	1	1365
314	a 0.18 on6 of7.wav	1	956
315	a 0.18 on7 of7.wav	1	1252
316	i 0.1 on1 of7r.wav	2	954
317	i 0.1 on2 of7.wav	1	2716
318	i 0.1 on3 of7.wav	2	576
319	i 0.1 on4 of7.wav	1	782
320	i 0.1 on5 of7.wav	2	1209
321	i 0.1 on6 of7.wav	1	488
322	i 0.1 on7 of7.wav	1	911
323	i 0.2 on1 of7r.wav	2	863
324	i 0.2 on2 of7.wav	2	676
325	i 0.2 on3 of7.wav	2	3048
326	i 0.2 on4 of7.wav	2	834
327	i 0.2 on5 of7.wav	2	763
328	i 0.2 on6 of7.wav	2	609
329	i 0.2 on7 of7.wav	1	1278
330	i 0.04 on1 of7r.wav	1	817
331	i 0.04 on2 of7.wav	1	944
332	i 0.04 on3 of7.wav	2	1477
333	i 0.04 on4 of7.wav	1	676
334	i 0.04 on5 of7.wav	1	441
335	i 0.04 on6 of7.wav	1	1993
336	i 0.04 on7 of7.wav	1	1072
337	i 0.06 on1 of7r.wav	1	1466
338	i 0.06 on2 of7.wav	1	993
339	i 0.06 on3 of7.wav	1	859
340	i 0.06 on4 of7.wav	1	477
341	i 0.06 on5 of7.wav	1	1195
342	i 0.06 on6 of7.wav	1	728
343	i 0.06 on7 of7.wav	1	747
344	i 0.08 on1 of7r.wav	1	710
345	i 0.08 on2 of7.wav	1	561
346	i 0.08 on3 of7.wav	1	2335
347	i 0.08 on4 of7.wav	1	919
348	i 0.08 on5 of7.wav	1	1482
349	i 0.08 on6 of7.wav	1	1171
350	i 0.08 on7 of7.wav	1	696
351	i 0.12 on1 of7r.wav	1	626
352	i 0.12 on2 of7.wav	1	719
353	i 0.12 on3 of7.wav	2	2144
354	i 0.12 on4 of7.wav	2	790
355	i 0.12 on5 of7.wav	2	958
356	i 0.12 on6 of7.wav	1	873
357	i 0.12 on7 of7.wav	2	837
358	i 0.14 on1 of7r.wav	2	590
359	i 0.14 on2 of7.wav	1	4132
360	i 0.14 on3 of7.wav	2	1242
361	i 0.14 on4 of7.wav	2	1115
362	i 0.14 on5 of7.wav	2	695
363	i 0.14 on6 of7.wav	2	1461
364	i 0.14 on7 of7.wav	1	843
365	i 0.16 on1 of7r.wav	2	593
366	i 0.16 on2 of7.wav	2	923
367	i 0.16 on3 of7.wav	2	1123
368	i 0.16 on4 of7.wav	1	1413
369	i 0.16 on5 of7.wav	1	852
370	i 0.16 on6 of7.wav	2	508
371	i 0.16 on7 of7.wav	2	1310
372	i 0.18 on1 of7r.wav	2	804
373	i 0.18 on2 of7.wav	2	551
374	i 0.18 on3 of7.wav	2	2451
375	i 0.18 on4 of7.wav	2	838
376	i 0.18 on5 of7.wav	2	843
377	i 0.18 on6 of7.wav	1	807
378	i 0.18 on7 of7.wav	1	1901
379	a 0.1 on1 of7r.wav	1	733
380	a 0.1 on2 of7.wav	2	684
381	a 0.1 on3 of7.wav	1	790
382	a 0.1 on4 of7.wav	1	730
383	a 0.1 on5 of7.wav	1	848
384	a 0.1 on6 of7.wav	1	729
385	a 0.1 on7 of7.wav	1	807
386	a 0.2 on1 of7r.wav	2	799
387	a 0.2 on2 of7.wav	2	989
388	a 0.2 on3 of7.wav	2	692
389	a 0.2 on4 of7.wav	1	1891
390	a 0.2 on5 of7.wav	1	1418
391	a 0.2 on6 of7.wav	1	3070
392	a 0.2 on7 of7.wav	1	496
393	a 0.04 on1 of7r.wav	1	1510
394	a 0.04 on2 of7.wav	1	577
395	a 0.04 on3 of7.wav	1	638
396	a 0.04 on4 of7.wav	1	832
397	a 0.04 on5 of7.wav	1	1572
398	a 0.04 on6 of7.wav	1	589
399	a 0.04 on7 of7.wav	1	747
400	a 0.06 on1 of7r.wav	1	803
401	a 0.06 on2 of7.wav	1	710
402	a 0.06 on3 of7.wav	1	540
403	a 0.06 on4 of7.wav	1	597
404	a 0.06 on5 of7.wav	1	1056
405	a 0.06 on6 of7.wav	1	689
406	a 0.06 on7 of7.wav	1	1105
407	a 0.08 on1 of7r.wav	1	710
408	a 0.08 on2 of7.wav	1	1021
409	a 0.08 on3 of7.wav	1	1239
410	a 0.08 on4 of7.wav	1	1390
411	a 0.08 on5 of7.wav	1	917
412	a 0.08 on6 of7.wav	1	477
413	a 0.08 on7 of7.wav	1	556
414	a 0.12 on1 of7r.wav	1	545
415	a 0.12 on2 of7.wav	2	1668
416	a 0.12 on3 of7.wav	1	636
417	a 0.12 on4 of7.wav	1	656
418	a 0.12 on5 of7.wav	1	1712
419	a 0.12 on6 of7.wav	1	1157
420	a 0.12 on7 of7.wav	1	2536
421	a 0.14 on1 of7r.wav	1	906
422	a 0.14 on2 of7.wav	1	432
423	a 0.14 on3 of7.wav	1	1732
424	a 0.14 on4 of7.wav	1	681
425	a 0.14 on5 of7.wav	1	772
426	a 0.14 on6 of7.wav	1	1231
427	a 0.14 on7 of7.wav	2	1208
428	a 0.16 on1 of7r.wav	1	785
429	a 0.16 on2 of7.wav	2	952
430	a 0.16 on3 of7.wav	2	1014
431	a 0.16 on4 of7.wav	1	985
432	a 0.16 on5 of7.wav	1	1779
433	a 0.16 on6 of7.wav	1	803
434	a 0.16 on7 of7.wav	2	1277
435	a 0.18 on1 of7r.wav	1	1754
436	a 0.18 on2 of7.wav	2	746
437	a 0.18 on3 of7.wav	2	940
438	a 0.18 on4 of7.wav	2	620
439	a 0.18 on5 of7.wav	2	1351
440	a 0.18 on6 of7.wav	1	1979
441	a 0.18 on7 of7.wav	1	1058
442	i 0.1 on1 of7r.wav	1	1338
443	i 0.1 on2 of7.wav	1	591
444	i 0.1 on3 of7.wav	1	2467
445	i 0.1 on4 of7.wav	1	830
446	i 0.1 on5 of7.wav	1	585
447	i 0.1 on6 of7.wav	1	2165
448	i 0.1 on7 of7.wav	1	726
449	i 0.2 on1 of7r.wav	2	643
450	i 0.2 on2 of7.wav	2	1481
451	i 0.2 on3 of7.wav	2	625
452	i 0.2 on4 of7.wav	2	732
453	i 0.2 on5 of7.wav	2	1232
454	i 0.2 on6 of7.wav	1	1427
455	i 0.2 on7 of7.wav	1	873
456	i 0.04 on1 of7r.wav	1	680
457	i 0.04 on2 of7.wav	1	872
458	i 0.04 on3 of7.wav	1	636
459	i 0.04 on4 of7.wav	1	573
460	i 0.04 on5 of7.wav	1	871
461	i 0.04 on6 of7.wav	1	1360
462	i 0.04 on7 of7.wav	1	500
463	i 0.06 on1 of7r.wav	1	712
464	i 0.06 on2 of7.wav	1	658
465	i 0.06 on3 of7.wav	1	1112
466	i 0.06 on4 of7.wav	1	1474
467	i 0.06 on5 of7.wav	1	1597
468	i 0.06 on6 of7.wav	1	964
469	i 0.06 on7 of7.wav	1	1125
470	i 0.08 on1 of7r.wav	1	556
471	i 0.08 on2 of7.wav	1	671
472	i 0.08 on3 of7.wav	2	871
473	i 0.08 on4 of7.wav	2	2408
474	i 0.08 on5 of7.wav	2	1191
475	i 0.08 on6 of7.wav	1	1338
476	i 0.08 on7 of7.wav	1	910
477	i 0.12 on1 of7r.wav	1	994
478	i 0.12 on2 of7.wav	1	1005
479	i 0.12 on3 of7.wav	2	1010
480	i 0.12 on4 of7.wav	2	3745
481	i 0.12 on5 of7.wav	1	864
482	i 0.12 on6 of7.wav	1	836
483	i 0.12 on7 of7.wav	2	2365
484	i 0.14 on1 of7r.wav	2	971
485	i 0.14 on2 of7.wav	2	929
486	i 0.14 on3 of7.wav	2	3441
487	i 0.14 on4 of7.wav	1	527
488	i 0.14 on5 of7.wav	1	1581
489	i 0.14 on6 of7.wav	1	859
490	i 0.14 on7 of7.wav	1	1115
491	i 0.16 on1 of7r.wav	2	865
492	i 0.16 on2 of7.wav	2	1087
493	i 0.16 on3 of7.wav	1	549
494	i 0.16 on4 of7.wav	1	815
495	i 0.16 on5 of7.wav	2	2262
496	i 0.16 on6 of7.wav	1	2961
497	i 0.16 on7 of7.wav	1	962
498	i 0.18 on1 of7r.wav	2	820
499	i 0.18 on2 of7.wav	2	666
500	i 0.18 on3 of7.wav	2	913
501	i 0.18 on4 of7.wav	2	911
502	i 0.18 on5 of7.wav	2	1019
503	i 0.18 on6 of7.wav	1	1695
504	i 0.18 on7 of7.wav	1	1440
505	a 0.1 on1 of7r.wav	1	1025
506	a 0.1 on2 of7.wav	1	904
507	a 0.1 on3 of7.wav	1	742
508	a 0.1 on4 of7.wav	1	1094
509	a 0.1 on5 of7.wav	1	2675
510	a 0.1 on6 of7.wav	1	711
511	a 0.1 on7 of7.wav	1	836
512	a 0.2 on1 of7r.wav	2	999
513	a 0.2 on2 of7.wav	2	886
514	a 0.2 on3 of7.wav	1	1142
515	a 0.2 on4 of7.wav	1	1084
516	a 0.2 on5 of7.wav	2	1896
517	a 0.2 on6 of7.wav	1	1487
518	a 0.2 on7 of7.wav	1	1637
519	a 0.04 on1 of7r.wav	1	614
520	a 0.04 on2 of7.wav	1	681
521	a 0.04 on3 of7.wav	1	991
522	a 0.04 on4 of7.wav	1	1457
523	a 0.04 on5 of7.wav	1	1860
524	a 0.04 on6 of7.wav	1	2068
525	a 0.04 on7 of7.wav	1	1720
526	a 0.06 on1 of7r.wav	1	702
527	a 0.06 on2 of7.wav	1	1454
528	a 0.06 on3 of7.wav	1	1141
529	a 0.06 on4 of7.wav	1	918
530	a 0.06 on5 of7.wav	1	1520
531	a 0.06 on6 of7.wav	1	724
532	a 0.06 on7 of7.wav	1	2309
533	a 0.08 on1 of7r.wav	1	619
534	a 0.08 on2 of7.wav	1	679
535	a 0.08 on3 of7.wav	1	1603
536	a 0.08 on4 of7.wav	1	628
537	a 0.08 on5 of7.wav	1	1516
538	a 0.08 on6 of7.wav	1	1312
539	a 0.08 on7 of7.wav	1	1551
540	a 0.12 on1 of7r.wav	1	1145
541	a 0.12 on2 of7.wav	1	924
542	a 0.12 on3 of7.wav	1	1656
543	a 0.12 on4 of7.wav	1	841
544	a 0.12 on5 of7.wav	1	3447
545	a 0.12 on6 of7.wav	1	891
546	a 0.12 on7 of7.wav	1	1059
547	a 0.14 on1 of7r.wav	1	949
548	a 0.14 on2 of7.wav	1	1989
549	a 0.14 on3 of7.wav	1	844
550	a 0.14 on4 of7.wav	1	573
551	a 0.14 on5 of7.wav	1	1157
552	a 0.14 on6 of7.wav	1	1322
553	a 0.14 on7 of7.wav	1	1930
554	a 0.16 on1 of7r.wav	2	520
555	a 0.16 on2 of7.wav	1	971
556	a 0.16 on3 of7.wav	1	802
557	a 0.16 on4 of7.wav	1	986
558	a 0.16 on5 of7.wav	2	1385
559	a 0.16 on6 of7.wav	2	5466
560	a 0.16 on7 of7.wav	1	619
561	a 0.18 on1 of7r.wav	1	740
562	a 0.18 on2 of7.wav	2	6320
563	a 0.18 on3 of7.wav	1	714
564	a 0.18 on4 of7.wav	2	879
565	a 0.18 on5 of7.wav	1	1595
566	a 0.18 on6 of7.wav	1	853
567	a 0.18 on7 of7.wav	1	756
568	i 0.1 on1 of7r.wav	1	523
569	i 0.1 on2 of7.wav	2	1085
570	i 0.1 on3 of7.wav	1	1210
571	i 0.1 on4 of7.wav	1	1728
572	i 0.1 on5 of7.wav	1	722
573	i 0.1 on6 of7.wav	1	2391
574	i 0.1 on7 of7.wav	1	1899
575	i 0.2 on1 of7r.wav	2	1083
576	i 0.2 on2 of7.wav	2	1031
577	i 0.2 on3 of7.wav	2	632
578	i 0.2 on4 of7.wav	2	959
579	i 0.2 on5 of7.wav	2	1143
580	i 0.2 on6 of7.wav	2	1298
581	i 0.2 on7 of7.wav	1	1674
582	i 0.04 on1 of7r.wav	1	915
583	i 0.04 on2 of7.wav	1	2142
584	i 0.04 on3 of7.wav	1	546
585	i 0.04 on4 of7.wav	1	740
586	i 0.04 on5 of7.wav	2	1124
587	i 0.04 on6 of7.wav	1	611
588	i 0.04 on7 of7.wav	1	598
589	i 0.06 on1 of7r.wav	1	411
590	i 0.06 on2 of7.wav	1	479
591	i 0.06 on3 of7.wav	1	421
592	i 0.06 on4 of7.wav	1	687
593	i 0.06 on5 of7.wav	1	1306
594	i 0.06 on6 of7.wav	1	574
595	i 0.06 on7 of7.wav	1	2045
596	i 0.08 on1 of7r.wav	1	1088
597	i 0.08 on2 of7.wav	1	825
598	i 0.08 on3 of7.wav	1	1467
599	i 0.08 on4 of7.wav	1	1160
600	i 0.08 on5 of7.wav	1	2676
601	i 0.08 on6 of7.wav	1	763
602	i 0.08 on7 of7.wav	1	740
603	i 0.12 on1 of7r.wav	1	787
604	i 0.12 on2 of7.wav	1	736
605	i 0.12 on3 of7.wav	1	843
606	i 0.12 on4 of7.wav	2	959
607	i 0.12 on5 of7.wav	2	960
608	i 0.12 on6 of7.wav	1	2376
609	i 0.12 on7 of7.wav	1	593
610	i 0.14 on1 of7r.wav	2	587
611	i 0.14 on2 of7.wav	1	503
612	i 0.14 on3 of7.wav	2	939
613	i 0.14 on4 of7.wav	1	985
614	i 0.14 on5 of7.wav	1	430
615	i 0.14 on6 of7.wav	2	1367
616	i 0.14 on7 of7.wav	1	2577
617	i 0.16 on1 of7r.wav	2	872
618	i 0.16 on2 of7.wav	2	918
619	i 0.16 on3 of7.wav	2	563
620	i 0.16 on4 of7.wav	2	2376
621	i 0.16 on5 of7.wav	2	2475
622	i 0.16 on6 of7.wav	2	1789
623	i 0.16 on7 of7.wav	1	873
624	i 0.18 on1 of7r.wav	2	1205
625	i 0.18 on2 of7.wav	2	730
626	i 0.18 on3 of7.wav	2	874
627	i 0.18 on4 of7.wav	2	4739
628	i 0.18 on5 of7.wav	2	1759
629	i 0.18 on6 of7.wav	1	810
630	i 0.18 on7 of7.wav	1	2617
