# Supplementary material for: Effects of stimulus duration and vowel quality in cross-linguistic categorical perception of pitch directions
Source: PLoS One. 2017 Jul 3;12(7):e0180656. doi: 10.1371/journal.pone.0180656 (PMC5495489; doi:10.1371/journal.pone.0180656)
Supplement: S1 Table — (ZIP) [file pone.0180656.s001.zip › supporting information/Raw data/eprime_id_ENGLISH/sub6idfalling.csv]

List2	stim1	Slide3.RESP	Slide3.RT
1	a 0.1 on1 of1.wav	1	95
2	a 0.1 on1 of2.wav	1	120
3	a 0.1 on1 of3.wav	1	123
4	a 0.1 on1 of4.wav	1	319
5	a 0.1 on1 of5.wav	1	28
6	a 0.1 on1 of6.wav	1	542
7	a 0.1 on1 of7.wav	1	195
8	a 0.2 on1 of1.wav	1	47
9	a 0.2 on1 of2.wav	1	254
10	a 0.2 on1 of3.wav	1	354
11	a 0.2 on1 of4.wav	1	740
12	a 0.2 on1 of5.wav	1	89
13	a 0.2 on1 of6.wav	1	39
14	a 0.2 on1 of7.wav	1	110
15	a 0.04 on1 of1.wav	1	187
16	a 0.04 on1 of2.wav	1	284
17	a 0.04 on1 of3.wav	1	358
18	a 0.04 on1 of4.wav	1	112
19	a 0.04 on1 of5.wav	1	253
20	a 0.04 on1 of6.wav	1	1379
21	a 0.04 on1 of7.wav	1	117
22	a 0.06 on1 of1.wav	1	118
23	a 0.06 on1 of2.wav	1	161
24	a 0.06 on1 of3.wav	1	145
25	a 0.06 on1 of4.wav	1	35
26	a 0.06 on1 of5.wav	1	482
27	a 0.06 on1 of6.wav	1	646
28	a 0.06 on1 of7.wav	1	1054
29	a 0.08 on1 of1.wav	1	407
30	a 0.08 on1 of2.wav	1	305
31	a 0.08 on1 of3.wav	1	404
32	a 0.08 on1 of4.wav	1	322
33	a 0.08 on1 of5.wav	1	267
34	a 0.08 on1 of6.wav	1	450
35	a 0.08 on1 of7.wav	1	274
36	a 0.12 on1 of1.wav	1	22
37	a 0.12 on1 of2.wav	1	238
38	a 0.12 on1 of3.wav	1	58
39	a 0.12 on1 of4.wav	1	324
40	a 0.12 on1 of5.wav	1	709
41	a 0.12 on1 of6.wav	1	23
42	a 0.12 on1 of7.wav	1	20
43	a 0.14 on1 of1.wav	1	129
44	a 0.14 on1 of2.wav	1	375
45	a 0.14 on1 of3.wav	1	67
46	a 0.14 on1 of4.wav	1	156
47	a 0.14 on1 of5.wav	1	201
48	a 0.14 on1 of6.wav	1	660
49	a 0.14 on1 of7.wav	1	175
50	a 0.16 on1 of1.wav	1	155
51	a 0.16 on1 of2.wav	1	50
52	a 0.16 on1 of3.wav	1	108
53	a 0.16 on1 of4.wav	1	78
54	a 0.16 on1 of5.wav	1	849
55	a 0.16 on1 of6.wav	1	102
56	a 0.16 on1 of7.wav	1	123
57	a 0.18 on1 of1.wav	1	187
58	a 0.18 on1 of2.wav	1	433
59	a 0.18 on1 of3.wav	1	297
60	a 0.18 on1 of4.wav	1	192
61	a 0.18 on1 of5.wav	1	91
62	a 0.18 on1 of6.wav	1	224
63	a 0.18 on1 of7.wav	1	178
64	i 0.1 on1 of1.wav	1	111
65	i 0.1 on1 of2.wav	1	69
66	i 0.1 on1 of3.wav	1	1212
67	i 0.1 on1 of4.wav	1	234
68	i 0.1 on1 of5.wav	1	749
69	i 0.1 on1 of6.wav	1	65
70	i 0.1 on1 of7.wav	1	925
71	i 0.2 on1 of1.wav	1	856
72	i 0.2 on1 of2.wav	1	60
73	i 0.2 on1 of3.wav	1	419
74	i 0.2 on1 of4.wav	1	167
75	i 0.2 on1 of5.wav	1	216
76	i 0.2 on1 of6.wav	1	189
77	i 0.2 on1 of7.wav	1	93
78	i 0.04 on1 of1.wav	1	157
79	i 0.04 on1 of2.wav	1	117
80	i 0.04 on1 of3.wav	1	720
81	i 0.04 on1 of4.wav	1	319
82	i 0.04 on1 of5.wav	1	152
83	i 0.04 on1 of6.wav	1	312
84	i 0.04 on1 of7.wav	1	696
85	i 0.06 on1 of1.wav	1	127
86	i 0.06 on1 of2.wav	1	547
87	i 0.06 on1 of3.wav	1	81
88	i 0.06 on1 of4.wav	1	257
89	i 0.06 on1 of5.wav	1	311
90	i 0.06 on1 of6.wav	1	80
91	i 0.06 on1 of7.wav	1	313
92	i 0.08 on1 of1.wav	1	169
93	i 0.08 on1 of2.wav	1	831
94	i 0.08 on1 of3.wav	1	16
95	i 0.08 on1 of4.wav	1	43
96	i 0.08 on1 of5.wav	1	167
97	i 0.08 on1 of6.wav	1	196
98	i 0.08 on1 of7.wav	1	137
99	i 0.12 on1 of1.wav	1	575
100	i 0.12 on1 of2.wav	1	173
101	i 0.12 on1 of3.wav	1	14
102	i 0.12 on1 of4.wav	1	204
103	i 0.12 on1 of5.wav	1	108
104	i 0.12 on1 of6.wav	1	295
105	i 0.12 on1 of7.wav	1	638
106	i 0.14 on1 of1.wav	1	14
107	i 0.14 on1 of2.wav	1	560
108	i 0.14 on1 of3.wav	1	81
109	i 0.14 on1 of4.wav	1	9
110	i 0.14 on1 of5.wav	1	483
111	i 0.14 on1 of6.wav	1	493
112	i 0.14 on1 of7.wav	1	78
113	i 0.16 on1 of1.wav	1	85
114	i 0.16 on1 of2.wav	1	336
115	i 0.16 on1 of3.wav	1	185
116	i 0.16 on1 of4.wav	1	150
117	i 0.16 on1 of5.wav	1	1578
118	i 0.16 on1 of6.wav	1	186
119	i 0.16 on1 of7.wav	1	307
120	i 0.18 on1 of1.wav	1	50
121	i 0.18 on1 of2.wav	1	33
122	i 0.18 on1 of3.wav	1	202
123	i 0.18 on1 of4.wav	1	183
124	i 0.18 on1 of5.wav	1	432
125	i 0.18 on1 of6.wav	1	244
126	i 0.18 on1 of7.wav	1	47
127	a 0.1 on1 of1.wav	1	336
128	a 0.1 on1 of2.wav	1	11
129	a 0.1 on1 of3.wav	1	6
130	a 0.1 on1 of4.wav	1	276
131	a 0.1 on1 of5.wav	1	498
132	a 0.1 on1 of6.wav	1	164
133	a 0.1 on1 of7.wav	1	202
134	a 0.2 on1 of1.wav	1	4
135	a 0.2 on1 of2.wav	1	50
136	a 0.2 on1 of3.wav	1	136
137	a 0.2 on1 of4.wav	1	163
138	a 0.2 on1 of5.wav	1	291
139	a 0.2 on1 of6.wav	1	39
140	a 0.2 on1 of7.wav	1	265
141	a 0.04 on1 of1.wav	1	190
142	a 0.04 on1 of2.wav	1	360
143	a 0.04 on1 of3.wav	1	122
144	a 0.04 on1 of4.wav	1	134
145	a 0.04 on1 of5.wav	1	3805
146	a 0.04 on1 of6.wav	1	208
147	a 0.04 on1 of7.wav	1	123
148	a 0.06 on1 of1.wav	1	42
149	a 0.06 on1 of2.wav	1	127
150	a 0.06 on1 of3.wav	1	37
151	a 0.06 on1 of4.wav	1	285
152	a 0.06 on1 of5.wav	1	69
153	a 0.06 on1 of6.wav	1	657
154	a 0.06 on1 of7.wav	1	344
155	a 0.08 on1 of1.wav	1	11
156	a 0.08 on1 of2.wav	1	213
157	a 0.08 on1 of3.wav	1	59
158	a 0.08 on1 of4.wav	1	88
159	a 0.08 on1 of5.wav	1	650
160	a 0.08 on1 of6.wav	1	78
161	a 0.08 on1 of7.wav	1	745
162	a 0.12 on1 of1.wav	1	553
163	a 0.12 on1 of2.wav	1	17
164	a 0.12 on1 of3.wav	1	301
165	a 0.12 on1 of4.wav	1	2059
166	a 0.12 on1 of5.wav	1	79
167	a 0.12 on1 of6.wav	1	201
168	a 0.12 on1 of7.wav	1	294
169	a 0.14 on1 of1.wav	1	154
170	a 0.14 on1 of2.wav	1	250
171	a 0.14 on1 of3.wav	1	492
172	a 0.14 on1 of4.wav	1	44
173	a 0.14 on1 of5.wav	1	128
174	a 0.14 on1 of6.wav	1	146
175	a 0.14 on1 of7.wav	1	88
176	a 0.16 on1 of1.wav	1	227
177	a 0.16 on1 of2.wav	1	369
178	a 0.16 on1 of3.wav	1	781
179	a 0.16 on1 of4.wav	1	50
180	a 0.16 on1 of5.wav	1	325
181	a 0.16 on1 of6.wav	1	84
182	a 0.16 on1 of7.wav	1	488
183	a 0.18 on1 of1.wav	1	379
184	a 0.18 on1 of2.wav	1	426
185	a 0.18 on1 of3.wav	1	827
186	a 0.18 on1 of4.wav	1	133
187	a 0.18 on1 of5.wav	1	8
188	a 0.18 on1 of6.wav	1	292
189	a 0.18 on1 of7.wav	1	719
190	i 0.1 on1 of1.wav	1	105
191	i 0.1 on1 of2.wav	1	275
192	i 0.1 on1 of3.wav	1	412
193	i 0.1 on1 of4.wav	1	15
194	i 0.1 on1 of5.wav	1	133
195	i 0.1 on1 of6.wav	1	31
196	i 0.1 on1 of7.wav	1	126
197	i 0.2 on1 of1.wav	1	11
198	i 0.2 on1 of2.wav	1	214
199	i 0.2 on1 of3.wav	1	219
200	i 0.2 on1 of4.wav	1	380
201	i 0.2 on1 of5.wav	1	78
202	i 0.2 on1 of6.wav	1	529
203	i 0.2 on1 of7.wav	1	78
204	i 0.04 on1 of1.wav	1	327
205	i 0.04 on1 of2.wav	1	57
206	i 0.04 on1 of3.wav	1	215
207	i 0.04 on1 of4.wav	1	250
208	i 0.04 on1 of5.wav	1	478
209	i 0.04 on1 of6.wav	1	915
210	i 0.04 on1 of7.wav	1	696
211	i 0.06 on1 of1.wav	1	139
212	i 0.06 on1 of2.wav	1	364
213	i 0.06 on1 of3.wav	1	323
214	i 0.06 on1 of4.wav	1	259
215	i 0.06 on1 of5.wav	1	888
216	i 0.06 on1 of6.wav	1	66
217	i 0.06 on1 of7.wav	1	141
218	i 0.08 on1 of1.wav	1	34
219	i 0.08 on1 of2.wav	1	247
220	i 0.08 on1 of3.wav	1	118
221	i 0.08 on1 of4.wav	1	578
222	i 0.08 on1 of5.wav	1	89
223	i 0.08 on1 of6.wav	1	667
224	i 0.08 on1 of7.wav	1	231
225	i 0.12 on1 of1.wav	1	7
226	i 0.12 on1 of2.wav	1	769
227	i 0.12 on1 of3.wav	1	1218
228	i 0.12 on1 of4.wav	1	445
229	i 0.12 on1 of5.wav	1	97
230	i 0.12 on1 of6.wav	1	496
231	i 0.12 on1 of7.wav	1	303
232	i 0.14 on1 of1.wav	1	413
233	i 0.14 on1 of2.wav	1	36
234	i 0.14 on1 of3.wav	1	403
235	i 0.14 on1 of4.wav	1	358
236	i 0.14 on1 of5.wav	1	45
237	i 0.14 on1 of6.wav	1	1601
238	i 0.14 on1 of7.wav	1	182
239	i 0.16 on1 of1.wav	1	900
240	i 0.16 on1 of2.wav	1	155
241	i 0.16 on1 of3.wav	1	169
242	i 0.16 on1 of4.wav	1	366
243	i 0.16 on1 of5.wav	1	964
244	i 0.16 on1 of6.wav	1	713
245	i 0.16 on1 of7.wav	1	566
246	i 0.18 on1 of1.wav	1	117
247	i 0.18 on1 of2.wav	1	241
248	i 0.18 on1 of3.wav	1	59
249	i 0.18 on1 of4.wav	1	261
250	i 0.18 on1 of5.wav	1	168
251	i 0.18 on1 of6.wav	1	71
252	i 0.18 on1 of7.wav	1	108
253	a 0.1 on1 of1.wav	1	477
254	a 0.1 on1 of2.wav	1	33
255	a 0.1 on1 of3.wav	1	84
256	a 0.1 on1 of4.wav	1	292
257	a 0.1 on1 of5.wav	1	56
258	a 0.1 on1 of6.wav	1	115
259	a 0.1 on1 of7.wav	1	318
260	a 0.2 on1 of1.wav	1	72
261	a 0.2 on1 of2.wav	1	179
262	a 0.2 on1 of3.wav	1	454
263	a 0.2 on1 of4.wav	1	260
264	a 0.2 on1 of5.wav	1	516
265	a 0.2 on1 of6.wav	1	573
266	a 0.2 on1 of7.wav	1	347
267	a 0.04 on1 of1.wav	1	247
268	a 0.04 on1 of2.wav	1	136
269	a 0.04 on1 of3.wav	1	234
270	a 0.04 on1 of4.wav	1	1843
271	a 0.04 on1 of5.wav	1	9
272	a 0.04 on1 of6.wav	1	263
273	a 0.04 on1 of7.wav	1	1246
274	a 0.06 on1 of1.wav	1	246
275	a 0.06 on1 of2.wav	1	148
276	a 0.06 on1 of3.wav	1	170
277	a 0.06 on1 of4.wav	1	142
278	a 0.06 on1 of5.wav	1	98
279	a 0.06 on1 of6.wav	1	172
280	a 0.06 on1 of7.wav	1	228
281	a 0.08 on1 of1.wav	1	239
282	a 0.08 on1 of2.wav	1	283
283	a 0.08 on1 of3.wav	1	633
284	a 0.08 on1 of4.wav	1	93
285	a 0.08 on1 of5.wav	1	276
286	a 0.08 on1 of6.wav	1	64
287	a 0.08 on1 of7.wav	1	40
288	a 0.12 on1 of1.wav	1	86
289	a 0.12 on1 of2.wav	1	77
290	a 0.12 on1 of3.wav	1	309
291	a 0.12 on1 of4.wav	1	146
292	a 0.12 on1 of5.wav	1	166
293	a 0.12 on1 of6.wav	1	183
294	a 0.12 on1 of7.wav	1	133
295	a 0.14 on1 of1.wav	1	431
296	a 0.14 on1 of2.wav	1	214
297	a 0.14 on1 of3.wav	1	247
298	a 0.14 on1 of4.wav	1	60
299	a 0.14 on1 of5.wav	1	414
300	a 0.14 on1 of6.wav	1	619
301	a 0.14 on1 of7.wav	1	43
302	a 0.16 on1 of1.wav	1	197
303	a 0.16 on1 of2.wav	1	74
304	a 0.16 on1 of3.wav	1	472
305	a 0.16 on1 of4.wav	1	533
306	a 0.16 on1 of5.wav	1	96
307	a 0.16 on1 of6.wav	1	1363
308	a 0.16 on1 of7.wav	1	90
309	a 0.18 on1 of1.wav	1	263
310	a 0.18 on1 of2.wav	1	26
311	a 0.18 on1 of3.wav	1	1115
312	a 0.18 on1 of4.wav	1	758
313	a 0.18 on1 of5.wav	1	1493
314	a 0.18 on1 of6.wav	1	1167
315	a 0.18 on1 of7.wav	1	161
316	i 0.1 on1 of1.wav	1	64
317	i 0.1 on1 of2.wav	1	43
318	i 0.1 on1 of3.wav	1	89
319	i 0.1 on1 of4.wav	1	195
320	i 0.1 on1 of5.wav	1	311
321	i 0.1 on1 of6.wav	1	478
322	i 0.1 on1 of7.wav	1	88
323	i 0.2 on1 of1.wav	1	135
324	i 0.2 on1 of2.wav	1	338
325	i 0.2 on1 of3.wav	1	715
326	i 0.2 on1 of4.wav	1	375
327	i 0.2 on1 of5.wav	1	232
328	i 0.2 on1 of6.wav	1	325
329	i 0.2 on1 of7.wav	1	110
330	i 0.04 on1 of1.wav	1	153
331	i 0.04 on1 of2.wav	1	414
332	i 0.04 on1 of3.wav	1	2140
333	i 0.04 on1 of4.wav	1	45
334	i 0.04 on1 of5.wav	1	319
335	i 0.04 on1 of6.wav	1	143
336	i 0.04 on1 of7.wav	1	96
337	i 0.06 on1 of1.wav	1	46
338	i 0.06 on1 of2.wav	1	17
339	i 0.06 on1 of3.wav	1	503
340	i 0.06 on1 of4.wav	1	123
341	i 0.06 on1 of5.wav	1	529
342	i 0.06 on1 of6.wav	1	1126
343	i 0.06 on1 of7.wav	1	112
344	i 0.08 on1 of1.wav	1	287
345	i 0.08 on1 of2.wav	1	919
346	i 0.08 on1 of3.wav	1	413
347	i 0.08 on1 of4.wav	1	1054
348	i 0.08 on1 of5.wav	1	438
349	i 0.08 on1 of6.wav	1	314
350	i 0.08 on1 of7.wav	1	4
351	i 0.12 on1 of1.wav	1	676
352	i 0.12 on1 of2.wav	1	2117
353	i 0.12 on1 of3.wav	1	1042
354	i 0.12 on1 of4.wav	1	162
355	i 0.12 on1 of5.wav	1	1124
356	i 0.12 on1 of6.wav	1	290
357	i 0.12 on1 of7.wav	1	882
358	i 0.14 on1 of1.wav	1	41
359	i 0.14 on1 of2.wav	1	384
360	i 0.14 on1 of3.wav	1	86
361	i 0.14 on1 of4.wav	1	177
362	i 0.14 on1 of5.wav	1	412
363	i 0.14 on1 of6.wav	1	1035
364	i 0.14 on1 of7.wav	1	368
365	i 0.16 on1 of1.wav	1	357
366	i 0.16 on1 of2.wav	1	237
367	i 0.16 on1 of3.wav	1	251
368	i 0.16 on1 of4.wav	1	493
369	i 0.16 on1 of5.wav	1	510
370	i 0.16 on1 of6.wav	1	29
371	i 0.16 on1 of7.wav	1	425
372	i 0.18 on1 of1.wav	1	163
373	i 0.18 on1 of2.wav	1	86
374	i 0.18 on1 of3.wav	1	185
375	i 0.18 on1 of4.wav	1	82
376	i 0.18 on1 of5.wav	1	149
377	i 0.18 on1 of6.wav	1	570
378	i 0.18 on1 of7.wav	1	171
379	a 0.1 on1 of1.wav	1	550
380	a 0.1 on1 of2.wav	1	152
381	a 0.1 on1 of3.wav	1	179
382	a 0.1 on1 of4.wav	1	162
383	a 0.1 on1 of5.wav	1	14
384	a 0.1 on1 of6.wav	1	370
385	a 0.1 on1 of7.wav	1	85
386	a 0.2 on1 of1.wav	1	240
387	a 0.2 on1 of2.wav	1	52
388	a 0.2 on1 of3.wav	1	161
389	a 0.2 on1 of4.wav	1	567
390	a 0.2 on1 of5.wav	1	649
391	a 0.2 on1 of6.wav	1	228
392	a 0.2 on1 of7.wav	1	202
393	a 0.04 on1 of1.wav	1	198
394	a 0.04 on1 of2.wav	1	879
395	a 0.04 on1 of3.wav	1	171
396	a 0.04 on1 of4.wav	1	1415
397	a 0.04 on1 of5.wav	1	201
398	a 0.04 on1 of6.wav	1	122
399	a 0.04 on1 of7.wav	1	832
400	a 0.06 on1 of1.wav	1	69
401	a 0.06 on1 of2.wav	1	358
402	a 0.06 on1 of3.wav	1	62
403	a 0.06 on1 of4.wav	1	123
404	a 0.06 on1 of5.wav	1	641
405	a 0.06 on1 of6.wav	1	77
406	a 0.06 on1 of7.wav	1	175
407	a 0.08 on1 of1.wav	1	255
408	a 0.08 on1 of2.wav	1	109
409	a 0.08 on1 of3.wav	1	485
410	a 0.08 on1 of4.wav	1	280
411	a 0.08 on1 of5.wav	1	1274
412	a 0.08 on1 of6.wav	1	199
413	a 0.08 on1 of7.wav	1	98
414	a 0.12 on1 of1.wav	1	108
415	a 0.12 on1 of2.wav	1	1131
416	a 0.12 on1 of3.wav	1	80
417	a 0.12 on1 of4.wav	1	851
418	a 0.12 on1 of5.wav	1	113
419	a 0.12 on1 of6.wav	1	138
420	a 0.12 on1 of7.wav	1	768
421	a 0.14 on1 of1.wav	1	688
422	a 0.14 on1 of2.wav	1	205
423	a 0.14 on1 of3.wav	1	936
424	a 0.14 on1 of4.wav	1	217
425	a 0.14 on1 of5.wav	1	224
426	a 0.14 on1 of6.wav	1	176
427	a 0.14 on1 of7.wav	1	43
428	a 0.16 on1 of1.wav	1	40
429	a 0.16 on1 of2.wav	1	471
430	a 0.16 on1 of3.wav	1	106
431	a 0.16 on1 of4.wav	1	406
432	a 0.16 on1 of5.wav	1	122
433	a 0.16 on1 of6.wav	1	422
434	a 0.16 on1 of7.wav	1	324
435	a 0.18 on1 of1.wav	1	450
436	a 0.18 on1 of2.wav	1	50
437	a 0.18 on1 of3.wav	1	198
438	a 0.18 on1 of4.wav	1	72
439	a 0.18 on1 of5.wav	1	48
440	a 0.18 on1 of6.wav	1	91
441	a 0.18 on1 of7.wav	1	182
442	i 0.1 on1 of1.wav	1	91
443	i 0.1 on1 of2.wav	1	1138
444	i 0.1 on1 of3.wav	1	284
445	i 0.1 on1 of4.wav	1	736
446	i 0.1 on1 of5.wav	1	109
447	i 0.1 on1 of6.wav	1	503
448	i 0.1 on1 of7.wav	1	222
449	i 0.2 on1 of1.wav	1	28
450	i 0.2 on1 of2.wav	1	1097
451	i 0.2 on1 of3.wav	1	654
452	i 0.2 on1 of4.wav	1	161
453	i 0.2 on1 of5.wav	1	175
454	i 0.2 on1 of6.wav	1	209
455	i 0.2 on1 of7.wav	1	245
456	i 0.04 on1 of1.wav	1	58
457	i 0.04 on1 of2.wav	1	558
458	i 0.04 on1 of3.wav	1	258
459	i 0.04 on1 of4.wav	1	806
460	i 0.04 on1 of5.wav	1	973
461	i 0.04 on1 of6.wav	1	85
462	i 0.04 on1 of7.wav	1	106
463	i 0.06 on1 of1.wav	1	475
464	i 0.06 on1 of2.wav	1	26
465	i 0.06 on1 of3.wav	1	156
466	i 0.06 on1 of4.wav	1	479
467	i 0.06 on1 of5.wav	1	265
468	i 0.06 on1 of6.wav	1	93
469	i 0.06 on1 of7.wav	1	148
470	i 0.08 on1 of1.wav	1	195
471	i 0.08 on1 of2.wav	1	172
472	i 0.08 on1 of3.wav	1	107
473	i 0.08 on1 of4.wav	1	174
474	i 0.08 on1 of5.wav	1	78
475	i 0.08 on1 of6.wav	1	690
476	i 0.08 on1 of7.wav	1	687
477	i 0.12 on1 of1.wav	1	472
478	i 0.12 on1 of2.wav	1	707
479	i 0.12 on1 of3.wav	1	69
480	i 0.12 on1 of4.wav	1	86
481	i 0.12 on1 of5.wav	1	607
482	i 0.12 on1 of6.wav	1	78
483	i 0.12 on1 of7.wav	1	356
484	i 0.14 on1 of1.wav	1	203
485	i 0.14 on1 of2.wav	1	260
486	i 0.14 on1 of3.wav	1	538
487	i 0.14 on1 of4.wav	1	196
488	i 0.14 on1 of5.wav	1	528
489	i 0.14 on1 of6.wav	1	364
490	i 0.14 on1 of7.wav	1	112
491	i 0.16 on1 of1.wav	1	601
492	i 0.16 on1 of2.wav	1	100
493	i 0.16 on1 of3.wav	1	86
494	i 0.16 on1 of4.wav	1	1065
495	i 0.16 on1 of5.wav	1	10
496	i 0.16 on1 of6.wav	1	661
497	i 0.16 on1 of7.wav	1	164
498	i 0.18 on1 of1.wav	1	157
499	i 0.18 on1 of2.wav	1	272
500	i 0.18 on1 of3.wav	1	4
501	i 0.18 on1 of4.wav	1	63
502	i 0.18 on1 of5.wav	1	334
503	i 0.18 on1 of6.wav	1	26
504	i 0.18 on1 of7.wav	1	373
505	a 0.1 on1 of1.wav	1	39
506	a 0.1 on1 of2.wav	1	3
507	a 0.1 on1 of3.wav	1	431
508	a 0.1 on1 of4.wav	1	1043
509	a 0.1 on1 of5.wav	1	72
510	a 0.1 on1 of6.wav	1	73
511	a 0.1 on1 of7.wav	1	168
512	a 0.2 on1 of1.wav	1	322
513	a 0.2 on1 of2.wav	1	75
514	a 0.2 on1 of3.wav	1	57
515	a 0.2 on1 of4.wav	1	190
516	a 0.2 on1 of5.wav	1	570
517	a 0.2 on1 of6.wav	1	152
518	a 0.2 on1 of7.wav	1	116
519	a 0.04 on1 of1.wav	1	52
520	a 0.04 on1 of2.wav	1	762
521	a 0.04 on1 of3.wav	1	1507
522	a 0.04 on1 of4.wav	1	334
523	a 0.04 on1 of5.wav	1	758
524	a 0.04 on1 of6.wav	1	136
525	a 0.04 on1 of7.wav	1	363
526	a 0.06 on1 of1.wav	1	313
527	a 0.06 on1 of2.wav	1	69
528	a 0.06 on1 of3.wav	1	579
529	a 0.06 on1 of4.wav	1	149
530	a 0.06 on1 of5.wav	1	842
531	a 0.06 on1 of6.wav	1	314
532	a 0.06 on1 of7.wav	1	42
533	a 0.08 on1 of1.wav	1	1056
534	a 0.08 on1 of2.wav	1	145
535	a 0.08 on1 of3.wav	1	56
536	a 0.08 on1 of4.wav	1	308
537	a 0.08 on1 of5.wav	1	118
538	a 0.08 on1 of6.wav	1	21
539	a 0.08 on1 of7.wav	1	497
540	a 0.12 on1 of1.wav	1	4
541	a 0.12 on1 of2.wav	1	50
542	a 0.12 on1 of3.wav	1	558
543	a 0.12 on1 of4.wav	1	629
544	a 0.12 on1 of5.wav	1	281
545	a 0.12 on1 of6.wav	1	145
546	a 0.12 on1 of7.wav	1	1057
547	a 0.14 on1 of1.wav	1	42
548	a 0.14 on1 of2.wav	1	451
549	a 0.14 on1 of3.wav	1	94
550	a 0.14 on1 of4.wav	1	196
551	a 0.14 on1 of5.wav	1	120
552	a 0.14 on1 of6.wav	1	34
553	a 0.14 on1 of7.wav	1	745
554	a 0.16 on1 of1.wav	1	674
555	a 0.16 on1 of2.wav	1	248
556	a 0.16 on1 of3.wav	1	209
557	a 0.16 on1 of4.wav	1	496
558	a 0.16 on1 of5.wav	1	432
559	a 0.16 on1 of6.wav	1	28
560	a 0.16 on1 of7.wav	1	222
561	a 0.18 on1 of1.wav	1	601
562	a 0.18 on1 of2.wav	1	9
563	a 0.18 on1 of3.wav	1	932
564	a 0.18 on1 of4.wav	1	261
565	a 0.18 on1 of5.wav	1	637
566	a 0.18 on1 of6.wav	1	181
567	a 0.18 on1 of7.wav	1	373
568	i 0.1 on1 of1.wav	1	54
569	i 0.1 on1 of2.wav	1	226
570	i 0.1 on1 of3.wav	1	172
571	i 0.1 on1 of4.wav	1	239
572	i 0.1 on1 of5.wav	1	673
573	i 0.1 on1 of6.wav	1	61
574	i 0.1 on1 of7.wav	1	109
575	i 0.2 on1 of1.wav	1	1174
576	i 0.2 on1 of2.wav	1	1519
577	i 0.2 on1 of3.wav	1	561
578	i 0.2 on1 of4.wav	1	29
579	i 0.2 on1 of5.wav	1	1152
580	i 0.2 on1 of6.wav	1	168
581	i 0.2 on1 of7.wav	1	314
582	i 0.04 on1 of1.wav	1	138
583	i 0.04 on1 of2.wav	1	3
584	i 0.04 on1 of3.wav	1	210
585	i 0.04 on1 of4.wav	1	115
586	i 0.04 on1 of5.wav	1	785
587	i 0.04 on1 of6.wav	1	940
588	i 0.04 on1 of7.wav	1	61
589	i 0.06 on1 of1.wav	1	1065
590	i 0.06 on1 of2.wav	1	430
591	i 0.06 on1 of3.wav	1	280
592	i 0.06 on1 of4.wav	1	22
593	i 0.06 on1 of5.wav	1	8
594	i 0.06 on1 of6.wav	1	176
595	i 0.06 on1 of7.wav	1	46
596	i 0.08 on1 of1.wav	1	623
597	i 0.08 on1 of2.wav	1	224
598	i 0.08 on1 of3.wav	1	362
599	i 0.08 on1 of4.wav	1	788
600	i 0.08 on1 of5.wav	1	25
601	i 0.08 on1 of6.wav	1	40
602	i 0.08 on1 of7.wav	1	121
603	i 0.12 on1 of1.wav	1	82
604	i 0.12 on1 of2.wav	1	85
605	i 0.12 on1 of3.wav	1	252
606	i 0.12 on1 of4.wav	1	199
607	i 0.12 on1 of5.wav	1	896
608	i 0.12 on1 of6.wav	1	395
609	i 0.12 on1 of7.wav	1	808
610	i 0.14 on1 of1.wav	1	422
611	i 0.14 on1 of2.wav	1	302
612	i 0.14 on1 of3.wav	1	236
613	i 0.14 on1 of4.wav	1	39
614	i 0.14 on1 of5.wav	1	181
615	i 0.14 on1 of6.wav	1	114
616	i 0.14 on1 of7.wav	1	761
617	i 0.16 on1 of1.wav	1	58
618	i 0.16 on1 of2.wav	1	890
619	i 0.16 on1 of3.wav	1	80
620	i 0.16 on1 of4.wav	1	415
621	i 0.16 on1 of5.wav	1	197
622	i 0.16 on1 of6.wav	1	416
623	i 0.16 on1 of7.wav	1	207
624	i 0.18 on1 of1.wav	1	216
625	i 0.18 on1 of2.wav	1	133
626	i 0.18 on1 of3.wav	1	708
627	i 0.18 on1 of4.wav	1	104
628	i 0.18 on1 of5.wav	1	29
629	i 0.18 on1 of6.wav	1	96
630	i 0.18 on1 of7.wav	1	163
