# Supplementary material for: Effects of stimulus duration and vowel quality in cross-linguistic categorical perception of pitch directions
Source: PLoS One. 2017 Jul 3;12(7):e0180656. doi: 10.1371/journal.pone.0180656 (PMC5495489; doi:10.1371/journal.pone.0180656)
Supplement: S1 Table — (ZIP) [file pone.0180656.s001.zip › supporting information/Raw data/eprime_id_ENGLISH/sub6idrising.csv]

List2	stim1	Slide3.RESP	Slide3.RT
1	a 0.1 on1 of7r.wav	1	238
2	a 0.1 on2 of7.wav	1	89
3	a 0.1 on3 of7.wav	1	275
4	a 0.1 on4 of7.wav	1	454
5	a 0.1 on5 of7.wav	1	808
6	a 0.1 on6 of7.wav	1	419
7	a 0.1 on7 of7.wav	1	456
8	a 0.2 on1 of7r.wav	1	759
9	a 0.2 on2 of7.wav	1	977
10	a 0.2 on3 of7.wav	1	269
11	a 0.2 on4 of7.wav	1	641
12	a 0.2 on5 of7.wav	1	72
13	a 0.2 on6 of7.wav	1	1088
14	a 0.2 on7 of7.wav	1	179
15	a 0.04 on1 of7r.wav	1	438
16	a 0.04 on2 of7.wav	1	312
17	a 0.04 on3 of7.wav	1	770
18	a 0.04 on4 of7.wav	2	1756
19	a 0.04 on5 of7.wav	1	515
20	a 0.04 on6 of7.wav	1	345
21	a 0.04 on7 of7.wav	1	198
22	a 0.06 on1 of7r.wav	1	412
23	a 0.06 on2 of7.wav	1	801
24	a 0.06 on3 of7.wav	1	382
25	a 0.06 on4 of7.wav	1	2799
26	a 0.06 on5 of7.wav	1	479
27	a 0.06 on6 of7.wav	1	1188
28	a 0.06 on7 of7.wav	1	35
29	a 0.08 on1 of7r.wav	1	282
30	a 0.08 on2 of7.wav	1	428
31	a 0.08 on3 of7.wav	1	2031
32	a 0.08 on4 of7.wav	1	166
33	a 0.08 on5 of7.wav	1	2011
34	a 0.08 on6 of7.wav	1	296
35	a 0.08 on7 of7.wav	1	579
36	a 0.12 on1 of7r.wav	1	103
37	a 0.12 on2 of7.wav	1	1741
38	a 0.12 on3 of7.wav	1	3518
39	a 0.12 on4 of7.wav	1	1306
40	a 0.12 on5 of7.wav	2	800
41	a 0.12 on6 of7.wav	1	793
42	a 0.12 on7 of7.wav	1	525
43	a 0.14 on1 of7r.wav	1	759
44	a 0.14 on2 of7.wav	1	1002
45	a 0.14 on3 of7.wav	1	716
46	a 0.14 on4 of7.wav	1	1059
47	a 0.14 on5 of7.wav	1	664
48	a 0.14 on6 of7.wav	1	246
49	a 0.14 on7 of7.wav	1	164
50	a 0.16 on1 of7r.wav	1	1799
51	a 0.16 on2 of7.wav	1	1022
52	a 0.16 on3 of7.wav	1	864
53	a 0.16 on4 of7.wav	1	1274
54	a 0.16 on5 of7.wav	1	415
55	a 0.16 on6 of7.wav	1	4056
56	a 0.16 on7 of7.wav	1	150
57	a 0.18 on1 of7r.wav	1	658
58	a 0.18 on2 of7.wav	1	388
59	a 0.18 on3 of7.wav	1	1535
60	a 0.18 on4 of7.wav	1	279
61	a 0.18 on5 of7.wav	1	3383
62	a 0.18 on6 of7.wav	1	241
63	a 0.18 on7 of7.wav	1	306
64	i 0.1 on1 of7r.wav	1	795
65	i 0.1 on2 of7.wav	1	1131
66	i 0.1 on3 of7.wav	1	699
67	i 0.1 on4 of7.wav	1	1112
68	i 0.1 on5 of7.wav	1	503
69	i 0.1 on6 of7.wav	1	851
70	i 0.1 on7 of7.wav	1	441
71	i 0.2 on1 of7r.wav	2	820
72	i 0.2 on2 of7.wav	1	356
73	i 0.2 on3 of7.wav	1	279
74	i 0.2 on4 of7.wav	1	1064
75	i 0.2 on5 of7.wav	1	862
76	i 0.2 on6 of7.wav	1	1424
77	i 0.2 on7 of7.wav	1	185
78	i 0.04 on1 of7r.wav	1	252
79	i 0.04 on2 of7.wav	1	200
80	i 0.04 on3 of7.wav	1	2007
81	i 0.04 on4 of7.wav	1	1071
82	i 0.04 on5 of7.wav	1	906
83	i 0.04 on6 of7.wav	1	454
84	i 0.04 on7 of7.wav	1	537
85	i 0.06 on1 of7r.wav	1	271
86	i 0.06 on2 of7.wav	1	322
87	i 0.06 on3 of7.wav	1	438
88	i 0.06 on4 of7.wav	1	2906
89	i 0.06 on5 of7.wav	1	271
90	i 0.06 on6 of7.wav	1	799
91	i 0.06 on7 of7.wav	1	367
92	i 0.08 on1 of7r.wav	1	85
93	i 0.08 on2 of7.wav	1	825
94	i 0.08 on3 of7.wav	1	211
95	i 0.08 on4 of7.wav	1	1359
96	i 0.08 on5 of7.wav	2	2819
97	i 0.08 on6 of7.wav	1	3232
98	i 0.08 on7 of7.wav	1	382
99	i 0.12 on1 of7r.wav	1	496
100	i 0.12 on2 of7.wav	1	616
101	i 0.12 on3 of7.wav	1	631
102	i 0.12 on4 of7.wav	1	1114
103	i 0.12 on5 of7.wav	1	10
104	i 0.12 on6 of7.wav	1	1702
105	i 0.12 on7 of7.wav	1	1038
106	i 0.14 on1 of7r.wav	1	1237
107	i 0.14 on2 of7.wav	1	1205
108	i 0.14 on3 of7.wav	1	94
109	i 0.14 on4 of7.wav	1	1020
110	i 0.14 on5 of7.wav	1	848
111	i 0.14 on6 of7.wav	1	264
112	i 0.14 on7 of7.wav	1	349
113	i 0.16 on1 of7r.wav	1	2400
114	i 0.16 on2 of7.wav	1	371
115	i 0.16 on3 of7.wav	1	429
116	i 0.16 on4 of7.wav	2	867
117	i 0.16 on5 of7.wav	1	2031
118	i 0.16 on6 of7.wav	1	249
119	i 0.16 on7 of7.wav	1	1959
120	i 0.18 on1 of7r.wav	1	1421
121	i 0.18 on2 of7.wav	1	626
122	i 0.18 on3 of7.wav	1	423
123	i 0.18 on4 of7.wav	1	623
124	i 0.18 on5 of7.wav	2	1607
125	i 0.18 on6 of7.wav	1	766
126	i 0.18 on7 of7.wav	2	1758
127	a 0.1 on1 of7r.wav	1	626
128	a 0.1 on2 of7.wav	1	723
129	a 0.1 on3 of7.wav	1	422
130	a 0.1 on4 of7.wav	1	806
131	a 0.1 on5 of7.wav	1	1372
132	a 0.1 on6 of7.wav	1	3162
133	a 0.1 on7 of7.wav	1	405
134	a 0.2 on1 of7r.wav	1	1795
135	a 0.2 on2 of7.wav	1	243
136	a 0.2 on3 of7.wav	1	909
137	a 0.2 on4 of7.wav	2	1022
138	a 0.2 on5 of7.wav	1	370
139	a 0.2 on6 of7.wav	1	357
140	a 0.2 on7 of7.wav	1	441
141	a 0.04 on1 of7r.wav	1	396
142	a 0.04 on2 of7.wav	1	175
143	a 0.04 on3 of7.wav	1	253
144	a 0.04 on4 of7.wav	1	1018
145	a 0.04 on5 of7.wav	1	2154
146	a 0.04 on6 of7.wav	1	4049
147	a 0.04 on7 of7.wav	1	737
148	a 0.06 on1 of7r.wav	1	703
149	a 0.06 on2 of7.wav	1	1033
150	a 0.06 on3 of7.wav	1	1010
151	a 0.06 on4 of7.wav	1	166
152	a 0.06 on5 of7.wav	1	2751
153	a 0.06 on6 of7.wav	1	416
154	a 0.06 on7 of7.wav	1	798
155	a 0.08 on1 of7r.wav	1	159
156	a 0.08 on2 of7.wav	1	360
157	a 0.08 on3 of7.wav	2	1532
158	a 0.08 on4 of7.wav	1	605
159	a 0.08 on5 of7.wav	1	996
160	a 0.08 on6 of7.wav	1	1056
161	a 0.08 on7 of7.wav	1	451
162	a 0.12 on1 of7r.wav	1	731
163	a 0.12 on2 of7.wav	1	432
164	a 0.12 on3 of7.wav	1	797
165	a 0.12 on4 of7.wav	1	1193
166	a 0.12 on5 of7.wav	1	1618
167	a 0.12 on6 of7.wav	1	1235
168	a 0.12 on7 of7.wav	1	997
169	a 0.14 on1 of7r.wav	1	64
170	a 0.14 on2 of7.wav	1	860
171	a 0.14 on3 of7.wav	1	946
172	a 0.14 on4 of7.wav	1	221
173	a 0.14 on5 of7.wav	1	469
174	a 0.14 on6 of7.wav	1	1373
175	a 0.14 on7 of7.wav	1	1299
176	a 0.16 on1 of7r.wav	1	200
177	a 0.16 on2 of7.wav	1	792
178	a 0.16 on3 of7.wav	1	502
179	a 0.16 on4 of7.wav	1	380
180	a 0.16 on5 of7.wav	1	2142
181	a 0.16 on6 of7.wav	1	920
182	a 0.16 on7 of7.wav	1	1376
183	a 0.18 on1 of7r.wav	1	1010
184	a 0.18 on2 of7.wav	1	1116
185	a 0.18 on3 of7.wav	1	1243
186	a 0.18 on4 of7.wav	1	1338
187	a 0.18 on5 of7.wav	1	1268
188	a 0.18 on6 of7.wav	1	95
189	a 0.18 on7 of7.wav	1	380
190	i 0.1 on1 of7r.wav	1	455
191	i 0.1 on2 of7.wav	1	2282
192	i 0.1 on3 of7.wav	1	471
193	i 0.1 on4 of7.wav	1	379
194	i 0.1 on5 of7.wav	1	255
195	i 0.1 on6 of7.wav	1	26
196	i 0.1 on7 of7.wav	1	1447
197	i 0.2 on1 of7r.wav	2	694
198	i 0.2 on2 of7.wav	1	177
199	i 0.2 on3 of7.wav	1	77
200	i 0.2 on4 of7.wav	1	1400
201	i 0.2 on5 of7.wav	1	1993
202	i 0.2 on6 of7.wav	2	1700
203	i 0.2 on7 of7.wav	1	768
204	i 0.04 on1 of7r.wav	1	974
205	i 0.04 on2 of7.wav	1	1392
206	i 0.04 on3 of7.wav	1	206
207	i 0.04 on4 of7.wav	1	101
208	i 0.04 on5 of7.wav	1	773
209	i 0.04 on6 of7.wav	1	1047
210	i 0.04 on7 of7.wav	1	577
211	i 0.06 on1 of7r.wav	1	218
212	i 0.06 on2 of7.wav	1	859
213	i 0.06 on3 of7.wav	1	2791
214	i 0.06 on4 of7.wav	1	602
215	i 0.06 on5 of7.wav	1	888
216	i 0.06 on6 of7.wav	1	1476
217	i 0.06 on7 of7.wav	1	944
218	i 0.08 on1 of7r.wav	1	1318
219	i 0.08 on2 of7.wav	1	249
220	i 0.08 on3 of7.wav	1	315
221	i 0.08 on4 of7.wav	1	490
222	i 0.08 on5 of7.wav	1	903
223	i 0.08 on6 of7.wav	1	255
224	i 0.08 on7 of7.wav	1	342
225	i 0.12 on1 of7r.wav	1	1609
226	i 0.12 on2 of7.wav	1	108
227	i 0.12 on3 of7.wav	2	601
228	i 0.12 on4 of7.wav	1	1336
229	i 0.12 on5 of7.wav	1	1115
230	i 0.12 on6 of7.wav	1	592
231	i 0.12 on7 of7.wav	1	15
232	i 0.14 on1 of7r.wav	1	1795
233	i 0.14 on2 of7.wav	1	623
234	i 0.14 on3 of7.wav	1	1549
235	i 0.14 on4 of7.wav	1	714
236	i 0.14 on5 of7.wav	1	527
237	i 0.14 on6 of7.wav	1	343
238	i 0.14 on7 of7.wav	1	1002
239	i 0.16 on1 of7r.wav	1	953
240	i 0.16 on2 of7.wav	1	545
241	i 0.16 on3 of7.wav	1	465
242	i 0.16 on4 of7.wav	2	552
243	i 0.16 on5 of7.wav	2	1108
244	i 0.16 on6 of7.wav	1	391
245	i 0.16 on7 of7.wav	1	539
246	i 0.18 on1 of7r.wav	1	1247
247	i 0.18 on2 of7.wav	1	217
248	i 0.18 on3 of7.wav	1	371
249	i 0.18 on4 of7.wav	1	1113
250	i 0.18 on5 of7.wav	1	1497
251	i 0.18 on6 of7.wav	2	812
252	i 0.18 on7 of7.wav	1	57
253	a 0.1 on1 of7r.wav	1	586
254	a 0.1 on2 of7.wav	1	1358
255	a 0.1 on3 of7.wav	1	561
256	a 0.1 on4 of7.wav	1	522
257	a 0.1 on5 of7.wav	1	408
258	a 0.1 on6 of7.wav	1	768
259	a 0.1 on7 of7.wav	1	1001
260	a 0.2 on1 of7r.wav	1	644
261	a 0.2 on2 of7.wav	1	1021
262	a 0.2 on3 of7.wav	1	1419
263	a 0.2 on4 of7.wav	2	758
264	a 0.2 on5 of7.wav	1	369
265	a 0.2 on6 of7.wav	1	369
266	a 0.2 on7 of7.wav	2	727
267	a 0.04 on1 of7r.wav	1	314
268	a 0.04 on2 of7.wav	1	973
269	a 0.04 on3 of7.wav	1	1910
270	a 0.04 on4 of7.wav	1	709
271	a 0.04 on5 of7.wav	1	982
272	a 0.04 on6 of7.wav	1	734
273	a 0.04 on7 of7.wav	1	1311
274	a 0.06 on1 of7r.wav	1	1064
275	a 0.06 on2 of7.wav	1	1734
276	a 0.06 on3 of7.wav	1	283
277	a 0.06 on4 of7.wav	1	773
278	a 0.06 on5 of7.wav	1	937
279	a 0.06 on6 of7.wav	1	357
280	a 0.06 on7 of7.wav	1	1000
281	a 0.08 on1 of7r.wav	1	934
282	a 0.08 on2 of7.wav	1	216
283	a 0.08 on3 of7.wav	1	450
284	a 0.08 on4 of7.wav	1	938
285	a 0.08 on5 of7.wav	1	978
286	a 0.08 on6 of7.wav	1	771
287	a 0.08 on7 of7.wav	1	416
288	a 0.12 on1 of7r.wav	1	1139
289	a 0.12 on2 of7.wav	1	182
290	a 0.12 on3 of7.wav	1	856
291	a 0.12 on4 of7.wav	1	538
292	a 0.12 on5 of7.wav	1	3214
293	a 0.12 on6 of7.wav	1	2255
294	a 0.12 on7 of7.wav	1	326
295	a 0.14 on1 of7r.wav	1	535
296	a 0.14 on2 of7.wav	1	515
297	a 0.14 on3 of7.wav	1	606
298	a 0.14 on4 of7.wav	1	24
299	a 0.14 on5 of7.wav	1	632
300	a 0.14 on6 of7.wav	1	1207
301	a 0.14 on7 of7.wav	1	701
302	a 0.16 on1 of7r.wav	1	132
303	a 0.16 on2 of7.wav	1	2154
304	a 0.16 on3 of7.wav	1	291
305	a 0.16 on4 of7.wav	1	1346
306	a 0.16 on5 of7.wav	1	1336
307	a 0.16 on6 of7.wav	1	218
308	a 0.16 on7 of7.wav	1	275
309	a 0.18 on1 of7r.wav	1	113
310	a 0.18 on2 of7.wav	1	490
311	a 0.18 on3 of7.wav	1	734
312	a 0.18 on4 of7.wav	1	2478
313	a 0.18 on5 of7.wav	1	1135
314	a 0.18 on6 of7.wav	1	1312
315	a 0.18 on7 of7.wav	1	435
316	i 0.1 on1 of7r.wav	1	134
317	i 0.1 on2 of7.wav	1	1010
318	i 0.1 on3 of7.wav	1	908
319	i 0.1 on4 of7.wav	1	1059
320	i 0.1 on5 of7.wav	1	2550
321	i 0.1 on6 of7.wav	1	112
322	i 0.1 on7 of7.wav	1	346
323	i 0.2 on1 of7r.wav	1	2704
324	i 0.2 on2 of7.wav	1	3110
325	i 0.2 on3 of7.wav	2	688
326	i 0.2 on4 of7.wav	1	1633
327	i 0.2 on5 of7.wav	1	179
328	i 0.2 on6 of7.wav	1	492
329	i 0.2 on7 of7.wav	1	375
330	i 0.04 on1 of7r.wav	1	578
331	i 0.04 on2 of7.wav	1	624
332	i 0.04 on3 of7.wav	1	210
333	i 0.04 on4 of7.wav	1	1148
334	i 0.04 on5 of7.wav	1	1336
335	i 0.04 on6 of7.wav	1	854
336	i 0.04 on7 of7.wav	1	1019
337	i 0.06 on1 of7r.wav	1	753
338	i 0.06 on2 of7.wav	1	323
339	i 0.06 on3 of7.wav	1	138
340	i 0.06 on4 of7.wav	1	825
341	i 0.06 on5 of7.wav	1	26
342	i 0.06 on6 of7.wav	1	436
343	i 0.06 on7 of7.wav	1	324
344	i 0.08 on1 of7r.wav	1	288
345	i 0.08 on2 of7.wav	1	666
346	i 0.08 on3 of7.wav	1	764
347	i 0.08 on4 of7.wav	2	2281
348	i 0.08 on5 of7.wav	1	284
349	i 0.08 on6 of7.wav	1	599
350	i 0.08 on7 of7.wav	1	1384
351	i 0.12 on1 of7r.wav	1	1516
352	i 0.12 on2 of7.wav	1	875
353	i 0.12 on3 of7.wav	1	1905
354	i 0.12 on4 of7.wav	1	855
355	i 0.12 on5 of7.wav	1	880
356	i 0.12 on6 of7.wav	1	369
357	i 0.12 on7 of7.wav	1	627
358	i 0.14 on1 of7r.wav	2	1
359	i 0.14 on2 of7.wav	1	1125
360	i 0.14 on3 of7.wav	1	775
361	i 0.14 on4 of7.wav	1	671
362	i 0.14 on5 of7.wav	1	1046
363	i 0.14 on6 of7.wav	1	347
364	i 0.14 on7 of7.wav	1	1253
365	i 0.16 on1 of7r.wav	1	726
366	i 0.16 on2 of7.wav	1	312
367	i 0.16 on3 of7.wav	1	2277
368	i 0.16 on4 of7.wav	1	1406
369	i 0.16 on5 of7.wav	1	673
370	i 0.16 on6 of7.wav	1	938
371	i 0.16 on7 of7.wav	1	679
372	i 0.18 on1 of7r.wav	1	1226
373	i 0.18 on2 of7.wav	1	1284
374	i 0.18 on3 of7.wav	1	960
375	i 0.18 on4 of7.wav	1	613
376	i 0.18 on5 of7.wav	1	796
377	i 0.18 on6 of7.wav	1	682
378	i 0.18 on7 of7.wav	1	1152
379	a 0.1 on1 of7r.wav	1	978
380	a 0.1 on2 of7.wav	1	245
381	a 0.1 on3 of7.wav	1	542
382	a 0.1 on4 of7.wav	1	292
383	a 0.1 on5 of7.wav	1	7
384	a 0.1 on6 of7.wav	1	795
385	a 0.1 on7 of7.wav	1	3143
386	a 0.2 on1 of7r.wav	1	1226
387	a 0.2 on2 of7.wav	1	50
388	a 0.2 on3 of7.wav	1	623
389	a 0.2 on4 of7.wav	1	96
390	a 0.2 on5 of7.wav	1	1183
391	a 0.2 on6 of7.wav	1	395
392	a 0.2 on7 of7.wav	1	1400
393	a 0.04 on1 of7r.wav	1	45
394	a 0.04 on2 of7.wav	1	1392
395	a 0.04 on3 of7.wav	1	1134
396	a 0.04 on4 of7.wav	1	1204
397	a 0.04 on5 of7.wav	1	1036
398	a 0.04 on6 of7.wav	1	332
399	a 0.04 on7 of7.wav	1	1196
400	a 0.06 on1 of7r.wav	1	285
401	a 0.06 on2 of7.wav	1	939
402	a 0.06 on3 of7.wav	1	3599
403	a 0.06 on4 of7.wav	1	7
404	a 0.06 on5 of7.wav	1	293
405	a 0.06 on6 of7.wav	1	2014
406	a 0.06 on7 of7.wav	1	524
407	a 0.08 on1 of7r.wav	1	3881
408	a 0.08 on2 of7.wav	1	891
409	a 0.08 on3 of7.wav	1	886
410	a 0.08 on4 of7.wav	1	399
411	a 0.08 on5 of7.wav	1	1528
412	a 0.08 on6 of7.wav	1	1175
413	a 0.08 on7 of7.wav	1	2235
414	a 0.12 on1 of7r.wav	1	1761
415	a 0.12 on2 of7.wav	1	255
416	a 0.12 on3 of7.wav	1	912
417	a 0.12 on4 of7.wav	1	1161
418	a 0.12 on5 of7.wav	1	1372
419	a 0.12 on6 of7.wav	1	131
420	a 0.12 on7 of7.wav	1	121
421	a 0.14 on1 of7r.wav	2	541
422	a 0.14 on2 of7.wav	1	254
423	a 0.14 on3 of7.wav	1	1262
424	a 0.14 on4 of7.wav	1	914
425	a 0.14 on5 of7.wav	1	732
426	a 0.14 on6 of7.wav	1	62
427	a 0.14 on7 of7.wav	1	1955
428	a 0.16 on1 of7r.wav	2	951
429	a 0.16 on2 of7.wav	2	577
430	a 0.16 on3 of7.wav	1	246
431	a 0.16 on4 of7.wav	1	260
432	a 0.16 on5 of7.wav	2	779
433	a 0.16 on6 of7.wav	1	843
434	a 0.16 on7 of7.wav	1	239
435	a 0.18 on1 of7r.wav	1	2183
436	a 0.18 on2 of7.wav	1	125
437	a 0.18 on3 of7.wav	1	933
438	a 0.18 on4 of7.wav	1	493
439	a 0.18 on5 of7.wav	1	1044
440	a 0.18 on6 of7.wav	1	209
441	a 0.18 on7 of7.wav	1	3494
442	i 0.1 on1 of7r.wav	1	1583
443	i 0.1 on2 of7.wav	1	966
444	i 0.1 on3 of7.wav	1	225
445	i 0.1 on4 of7.wav	1	1633
446	i 0.1 on5 of7.wav	1	450
447	i 0.1 on6 of7.wav	1	786
448	i 0.1 on7 of7.wav	1	515
449	i 0.2 on1 of7r.wav	1	924
450	i 0.2 on2 of7.wav	1	610
451	i 0.2 on3 of7.wav	1	688
452	i 0.2 on4 of7.wav	2	2065
453	i 0.2 on5 of7.wav	1	296
454	i 0.2 on6 of7.wav	1	1013
455	i 0.2 on7 of7.wav	1	266
456	i 0.04 on1 of7r.wav	2	907
457	i 0.04 on2 of7.wav	1	1619
458	i 0.04 on3 of7.wav	1	538
459	i 0.04 on4 of7.wav	2	5522
460	i 0.04 on5 of7.wav	1	964
461	i 0.04 on6 of7.wav	1	304
462	i 0.04 on7 of7.wav	1	3085
463	i 0.06 on1 of7r.wav	1	1419
464	i 0.06 on2 of7.wav	1	2429
465	i 0.06 on3 of7.wav	1	1003
466	i 0.06 on4 of7.wav	1	590
467	i 0.06 on5 of7.wav	1	624
468	i 0.06 on6 of7.wav	1	462
469	i 0.06 on7 of7.wav	1	462
470	i 0.08 on1 of7r.wav	1	562
471	i 0.08 on2 of7.wav	1	637
472	i 0.08 on3 of7.wav	1	249
473	i 0.08 on4 of7.wav	1	359
474	i 0.08 on5 of7.wav	1	2817
475	i 0.08 on6 of7.wav	1	1108
476	i 0.08 on7 of7.wav	1	805
477	i 0.12 on1 of7r.wav	1	541
478	i 0.12 on2 of7.wav	1	424
479	i 0.12 on3 of7.wav	1	543
480	i 0.12 on4 of7.wav	1	787
481	i 0.12 on5 of7.wav	1	464
482	i 0.12 on6 of7.wav	1	391
483	i 0.12 on7 of7.wav	1	7
484	i 0.14 on1 of7r.wav	1	1099
485	i 0.14 on2 of7.wav	1	683
486	i 0.14 on3 of7.wav	1	365
487	i 0.14 on4 of7.wav	1	655
488	i 0.14 on5 of7.wav	1	332
489	i 0.14 on6 of7.wav	1	751
490	i 0.14 on7 of7.wav	1	39
491	i 0.16 on1 of7r.wav	2	1028
492	i 0.16 on2 of7.wav	2	1105
493	i 0.16 on3 of7.wav	1	1992
494	i 0.16 on4 of7.wav	1	1181
495	i 0.16 on5 of7.wav	1	479
496	i 0.16 on6 of7.wav	1	2285
497	i 0.16 on7 of7.wav	1	3283
498	i 0.18 on1 of7r.wav	1	1121
499	i 0.18 on2 of7.wav	1	740
500	i 0.18 on3 of7.wav	1	202
501	i 0.18 on4 of7.wav	1	1699
502	i 0.18 on5 of7.wav	1	103
503	i 0.18 on6 of7.wav	1	1257
504	i 0.18 on7 of7.wav	1	1104
505	a 0.1 on1 of7r.wav	1	703
506	a 0.1 on2 of7.wav	1	497
507	a 0.1 on3 of7.wav	1	1405
508	a 0.1 on4 of7.wav	1	2043
509	a 0.1 on5 of7.wav	1	913
510	a 0.1 on6 of7.wav	1	596
511	a 0.1 on7 of7.wav	1	776
512	a 0.2 on1 of7r.wav	1	1181
513	a 0.2 on2 of7.wav	1	610
514	a 0.2 on3 of7.wav	1	1152
515	a 0.2 on4 of7.wav	1	561
516	a 0.2 on5 of7.wav	2	973
517	a 0.2 on6 of7.wav	1	566
518	a 0.2 on7 of7.wav	1	529
519	a 0.04 on1 of7r.wav	1	835
520	a 0.04 on2 of7.wav	1	2869
521	a 0.04 on3 of7.wav	1	371
522	a 0.04 on4 of7.wav	1	410
523	a 0.04 on5 of7.wav	1	262
524	a 0.04 on6 of7.wav	1	2088
525	a 0.04 on7 of7.wav	1	724
526	a 0.06 on1 of7r.wav	1	473
527	a 0.06 on2 of7.wav	1	993
528	a 0.06 on3 of7.wav	1	1180
529	a 0.06 on4 of7.wav	1	1874
530	a 0.06 on5 of7.wav	1	590
531	a 0.06 on6 of7.wav	1	56
532	a 0.06 on7 of7.wav	2	1135
533	a 0.08 on1 of7r.wav	1	795
534	a 0.08 on2 of7.wav	1	707
535	a 0.08 on3 of7.wav	1	10
536	a 0.08 on4 of7.wav	1	1561
537	a 0.08 on5 of7.wav	1	507
538	a 0.08 on6 of7.wav	1	193
539	a 0.08 on7 of7.wav	1	970
540	a 0.12 on1 of7r.wav	2	1570
541	a 0.12 on2 of7.wav	1	245
542	a 0.12 on3 of7.wav	1	573
543	a 0.12 on4 of7.wav	2	1066
544	a 0.12 on5 of7.wav	1	304
545	a 0.12 on6 of7.wav	1	1016
546	a 0.12 on7 of7.wav	1	846
547	a 0.14 on1 of7r.wav	1	2116
548	a 0.14 on2 of7.wav	1	1160
549	a 0.14 on3 of7.wav	1	1153
550	a 0.14 on4 of7.wav	1	823
551	a 0.14 on5 of7.wav	1	57
552	a 0.14 on6 of7.wav	1	25
553	a 0.14 on7 of7.wav	1	753
554	a 0.16 on1 of7r.wav	1	608
555	a 0.16 on2 of7.wav	1	114
556	a 0.16 on3 of7.wav	1	1342
557	a 0.16 on4 of7.wav	1	204
558	a 0.16 on5 of7.wav	1	414
559	a 0.16 on6 of7.wav	1	564
560	a 0.16 on7 of7.wav	1	184
561	a 0.18 on1 of7r.wav	1	1030
562	a 0.18 on2 of7.wav	1	269
563	a 0.18 on3 of7.wav	1	440
564	a 0.18 on4 of7.wav	1	392
565	a 0.18 on5 of7.wav	1	3828
566	a 0.18 on6 of7.wav	1	279
567	a 0.18 on7 of7.wav	1	634
568	i 0.1 on1 of7r.wav	1	125
569	i 0.1 on2 of7.wav	1	830
570	i 0.1 on3 of7.wav	1	90
571	i 0.1 on4 of7.wav	1	965
572	i 0.1 on5 of7.wav	1	283
573	i 0.1 on6 of7.wav	1	811
574	i 0.1 on7 of7.wav	1	329
575	i 0.2 on1 of7r.wav	1	1417
576	i 0.2 on2 of7.wav	1	589
577	i 0.2 on3 of7.wav	1	533
578	i 0.2 on4 of7.wav	1	1652
579	i 0.2 on5 of7.wav	1	633
580	i 0.2 on6 of7.wav	1	1095
581	i 0.2 on7 of7.wav	1	1383
582	i 0.04 on1 of7r.wav	1	1433
583	i 0.04 on2 of7.wav	2	986
584	i 0.04 on3 of7.wav	1	486
585	i 0.04 on4 of7.wav	1	408
586	i 0.04 on5 of7.wav	1	1014
587	i 0.04 on6 of7.wav	1	1360
588	i 0.04 on7 of7.wav	1	321
589	i 0.06 on1 of7r.wav	1	255
590	i 0.06 on2 of7.wav	1	914
591	i 0.06 on3 of7.wav	1	137
592	i 0.06 on4 of7.wav	1	71
593	i 0.06 on5 of7.wav	1	618
594	i 0.06 on6 of7.wav	1	298
595	i 0.06 on7 of7.wav	1	536
596	i 0.08 on1 of7r.wav	1	1057
597	i 0.08 on2 of7.wav	1	1813
598	i 0.08 on3 of7.wav	1	906
599	i 0.08 on4 of7.wav	2	1302
600	i 0.08 on5 of7.wav	1	58
601	i 0.08 on6 of7.wav	1	1369
602	i 0.08 on7 of7.wav	1	776
603	i 0.12 on1 of7r.wav	1	699
604	i 0.12 on2 of7.wav	1	703
605	i 0.12 on3 of7.wav	1	1126
606	i 0.12 on4 of7.wav	1	137
607	i 0.12 on5 of7.wav	1	800
608	i 0.12 on6 of7.wav	1	186
609	i 0.12 on7 of7.wav	1	141
610	i 0.14 on1 of7r.wav	1	401
611	i 0.14 on2 of7.wav	1	137
612	i 0.14 on3 of7.wav	2	706
613	i 0.14 on4 of7.wav	2	509
614	i 0.14 on5 of7.wav	1	1320
615	i 0.14 on6 of7.wav	1	315
616	i 0.14 on7 of7.wav	2	961
617	i 0.16 on1 of7r.wav	1	845
618	i 0.16 on2 of7.wav	1	585
619	i 0.16 on3 of7.wav	1	431
620	i 0.16 on4 of7.wav	1	294
621	i 0.16 on5 of7.wav	1	1779
622	i 0.16 on6 of7.wav	1	75
623	i 0.16 on7 of7.wav	1	208
624	i 0.18 on1 of7r.wav	1	686
625	i 0.18 on2 of7.wav	1	544
626	i 0.18 on3 of7.wav	1	1136
627	i 0.18 on4 of7.wav	1	894
628	i 0.18 on5 of7.wav	1	447
629	i 0.18 on6 of7.wav	1	897
630	i 0.18 on7 of7.wav	1	991
