# Supplementary material for: Effects of stimulus duration and vowel quality in cross-linguistic categorical perception of pitch directions
Source: PLoS One. 2017 Jul 3;12(7):e0180656. doi: 10.1371/journal.pone.0180656 (PMC5495489; doi:10.1371/journal.pone.0180656)
Supplement: S1 Table — (ZIP) [file pone.0180656.s001.zip › supporting information/Raw data/eprime_id_ENGLISH/sub7idfalling.csv]

List2	stim1	Slide3.RESP	Slide3.RT
1	a 0.1 on1 of1.wav	1	233
2	a 0.1 on1 of2.wav	1	514
3	a 0.1 on1 of3.wav	1	311
4	a 0.1 on1 of4.wav	1	1479
5	a 0.1 on1 of5.wav	1	2705
6	a 0.1 on1 of6.wav	1	242
7	a 0.1 on1 of7.wav	1	385
8	a 0.2 on1 of1.wav	1	32
9	a 0.2 on1 of2.wav	1	66
10	a 0.2 on1 of3.wav	1	233
11	a 0.2 on1 of4.wav	1	25
12	a 0.2 on1 of5.wav	1	359
13	a 0.2 on1 of6.wav	2	519
14	a 0.2 on1 of7.wav	1	35
15	a 0.04 on1 of1.wav	1	375
16	a 0.04 on1 of2.wav	1	2757
17	a 0.04 on1 of3.wav	1	80
18	a 0.04 on1 of4.wav	1	2205
19	a 0.04 on1 of5.wav	1	392
20	a 0.04 on1 of6.wav	1	357
21	a 0.04 on1 of7.wav	1	1841
22	a 0.06 on1 of1.wav	1	416
23	a 0.06 on1 of2.wav	1	296
24	a 0.06 on1 of3.wav	1	106
25	a 0.06 on1 of4.wav	1	792
26	a 0.06 on1 of5.wav	1	591
27	a 0.06 on1 of6.wav	1	29
28	a 0.06 on1 of7.wav	1	232
29	a 0.08 on1 of1.wav	1	342
30	a 0.08 on1 of2.wav	1	117
31	a 0.08 on1 of3.wav	1	322
32	a 0.08 on1 of4.wav	1	21
33	a 0.08 on1 of5.wav	1	324
34	a 0.08 on1 of6.wav	1	1629
35	a 0.08 on1 of7.wav	1	467
36	a 0.12 on1 of1.wav	1	353
37	a 0.12 on1 of2.wav	1	78
38	a 0.12 on1 of3.wav	1	700
39	a 0.12 on1 of4.wav	1	1028
40	a 0.12 on1 of5.wav	1	450
41	a 0.12 on1 of6.wav	1	1195
42	a 0.12 on1 of7.wav	1	32
43	a 0.14 on1 of1.wav	1	262
44	a 0.14 on1 of2.wav	1	427
45	a 0.14 on1 of3.wav	1	604
46	a 0.14 on1 of4.wav	1	669
47	a 0.14 on1 of5.wav	1	350
48	a 0.14 on1 of6.wav	1	37
49	a 0.14 on1 of7.wav	1	368
50	a 0.16 on1 of1.wav	1	415
51	a 0.16 on1 of2.wav	1	4343
52	a 0.16 on1 of3.wav	1	48
53	a 0.16 on1 of4.wav	1	310
54	a 0.16 on1 of5.wav	1	1044
55	a 0.16 on1 of6.wav	1	405
56	a 0.16 on1 of7.wav	1	209
57	a 0.18 on1 of1.wav	1	235
58	a 0.18 on1 of2.wav	1	673
59	a 0.18 on1 of3.wav	1	283
60	a 0.18 on1 of4.wav	1	438
61	a 0.18 on1 of5.wav	1	436
62	a 0.18 on1 of6.wav	1	1289
63	a 0.18 on1 of7.wav	1	353
64	i 0.1 on1 of1.wav	1	479
65	i 0.1 on1 of2.wav	1	101
66	i 0.1 on1 of3.wav	1	300
67	i 0.1 on1 of4.wav	1	304
68	i 0.1 on1 of5.wav	1	432
69	i 0.1 on1 of6.wav	1	74
70	i 0.1 on1 of7.wav	1	378
71	i 0.2 on1 of1.wav	1	263
72	i 0.2 on1 of2.wav	1	81
73	i 0.2 on1 of3.wav	1	104
74	i 0.2 on1 of4.wav	1	1547
75	i 0.2 on1 of5.wav	1	159
76	i 0.2 on1 of6.wav	1	30
77	i 0.2 on1 of7.wav	1	303
78	i 0.04 on1 of1.wav	1	115
79	i 0.04 on1 of2.wav	1	365
80	i 0.04 on1 of3.wav	1	231
81	i 0.04 on1 of4.wav	1	199
82	i 0.04 on1 of5.wav	1	885
83	i 0.04 on1 of6.wav	1	106
84	i 0.04 on1 of7.wav	1	382
85	i 0.06 on1 of1.wav	1	200
86	i 0.06 on1 of2.wav	1	460
87	i 0.06 on1 of3.wav	1	372
88	i 0.06 on1 of4.wav	1	263
89	i 0.06 on1 of5.wav	1	53
90	i 0.06 on1 of6.wav	1	1701
91	i 0.06 on1 of7.wav	1	396
92	i 0.08 on1 of1.wav	1	14
93	i 0.08 on1 of2.wav	1	704
94	i 0.08 on1 of3.wav	1	1061
95	i 0.08 on1 of4.wav	1	127
96	i 0.08 on1 of5.wav	1	553
97	i 0.08 on1 of6.wav	1	448
98	i 0.08 on1 of7.wav	2	365
99	i 0.12 on1 of1.wav	1	1078
100	i 0.12 on1 of2.wav	1	851
101	i 0.12 on1 of3.wav	1	127
102	i 0.12 on1 of4.wav	1	306
103	i 0.12 on1 of5.wav	1	180
104	i 0.12 on1 of6.wav	1	431
105	i 0.12 on1 of7.wav	1	97
106	i 0.14 on1 of1.wav	1	226
107	i 0.14 on1 of2.wav	1	283
108	i 0.14 on1 of3.wav	1	81
109	i 0.14 on1 of4.wav	2	549
110	i 0.14 on1 of5.wav	1	163
111	i 0.14 on1 of6.wav	1	42
112	i 0.14 on1 of7.wav	1	92
113	i 0.16 on1 of1.wav	2	581
114	i 0.16 on1 of2.wav	1	31
115	i 0.16 on1 of3.wav	2	471
116	i 0.16 on1 of4.wav	1	300
117	i 0.16 on1 of5.wav	1	164
118	i 0.16 on1 of6.wav	1	339
119	i 0.16 on1 of7.wav	1	150
120	i 0.18 on1 of1.wav	1	195
121	i 0.18 on1 of2.wav	1	204
122	i 0.18 on1 of3.wav	1	3750
123	i 0.18 on1 of4.wav	1	197
124	i 0.18 on1 of5.wav	1	318
125	i 0.18 on1 of6.wav	1	106
126	i 0.18 on1 of7.wav	1	612
127	a 0.1 on1 of1.wav	1	105
128	a 0.1 on1 of2.wav	1	96
129	a 0.1 on1 of3.wav	1	603
130	a 0.1 on1 of4.wav	1	460
131	a 0.1 on1 of5.wav	1	189
132	a 0.1 on1 of6.wav	1	380
133	a 0.1 on1 of7.wav	1	383
134	a 0.2 on1 of1.wav	1	129
135	a 0.2 on1 of2.wav	1	91
136	a 0.2 on1 of3.wav	1	511
137	a 0.2 on1 of4.wav	1	541
138	a 0.2 on1 of5.wav	1	41
139	a 0.2 on1 of6.wav	1	82
140	a 0.2 on1 of7.wav	1	496
141	a 0.04 on1 of1.wav	1	335
142	a 0.04 on1 of2.wav	1	168
143	a 0.04 on1 of3.wav	1	254
144	a 0.04 on1 of4.wav	1	261
145	a 0.04 on1 of5.wav	1	161
146	a 0.04 on1 of6.wav	1	207
147	a 0.04 on1 of7.wav	1	100
148	a 0.06 on1 of1.wav	1	145
149	a 0.06 on1 of2.wav	1	275
150	a 0.06 on1 of3.wav	1	1672
151	a 0.06 on1 of4.wav	1	327
152	a 0.06 on1 of5.wav	1	295
153	a 0.06 on1 of6.wav	1	441
154	a 0.06 on1 of7.wav	1	782
155	a 0.08 on1 of1.wav	1	263
156	a 0.08 on1 of2.wav	1	825
157	a 0.08 on1 of3.wav	1	273
158	a 0.08 on1 of4.wav	1	331
159	a 0.08 on1 of5.wav	1	443
160	a 0.08 on1 of6.wav	1	444
161	a 0.08 on1 of7.wav	1	471
162	a 0.12 on1 of1.wav	1	197
163	a 0.12 on1 of2.wav	1	361
164	a 0.12 on1 of3.wav	1	55
165	a 0.12 on1 of4.wav	1	426
166	a 0.12 on1 of5.wav	1	124
167	a 0.12 on1 of6.wav	1	336
168	a 0.12 on1 of7.wav	1	242
169	a 0.14 on1 of1.wav	1	341
170	a 0.14 on1 of2.wav	1	168
171	a 0.14 on1 of3.wav	1	651
172	a 0.14 on1 of4.wav	1	538
173	a 0.14 on1 of5.wav	1	402
174	a 0.14 on1 of6.wav	1	325
175	a 0.14 on1 of7.wav	1	435
176	a 0.16 on1 of1.wav	1	135
177	a 0.16 on1 of2.wav	1	137
178	a 0.16 on1 of3.wav	1	939
179	a 0.16 on1 of4.wav	1	772
180	a 0.16 on1 of5.wav	1	51
181	a 0.16 on1 of6.wav	1	26
182	a 0.16 on1 of7.wav	1	332
183	a 0.18 on1 of1.wav	1	62
184	a 0.18 on1 of2.wav	1	361
185	a 0.18 on1 of3.wav	1	269
186	a 0.18 on1 of4.wav	1	2951
187	a 0.18 on1 of5.wav	1	157
188	a 0.18 on1 of6.wav	1	107
189	a 0.18 on1 of7.wav	1	181
190	i 0.1 on1 of1.wav	1	504
191	i 0.1 on1 of2.wav	1	604
192	i 0.1 on1 of3.wav	1	250
193	i 0.1 on1 of4.wav	1	608
194	i 0.1 on1 of5.wav	1	1990
195	i 0.1 on1 of6.wav	1	244
196	i 0.1 on1 of7.wav	1	255
197	i 0.2 on1 of1.wav	1	481
198	i 0.2 on1 of2.wav	1	24
199	i 0.2 on1 of3.wav	1	223
200	i 0.2 on1 of4.wav	1	318
201	i 0.2 on1 of5.wav	2	571
202	i 0.2 on1 of6.wav	1	73
203	i 0.2 on1 of7.wav	1	1022
204	i 0.04 on1 of1.wav	1	30
205	i 0.04 on1 of2.wav	1	231
206	i 0.04 on1 of3.wav	1	441
207	i 0.04 on1 of4.wav	1	670
208	i 0.04 on1 of5.wav	1	81
209	i 0.04 on1 of6.wav	1	3582
210	i 0.04 on1 of7.wav	1	23
211	i 0.06 on1 of1.wav	1	14
212	i 0.06 on1 of2.wav	1	87
213	i 0.06 on1 of3.wav	1	149
214	i 0.06 on1 of4.wav	1	341
215	i 0.06 on1 of5.wav	1	942
216	i 0.06 on1 of6.wav	1	3168
217	i 0.06 on1 of7.wav	1	286
218	i 0.08 on1 of1.wav	1	6322
219	i 0.08 on1 of2.wav	1	32
220	i 0.08 on1 of3.wav	1	331
221	i 0.08 on1 of4.wav	1	534
222	i 0.08 on1 of5.wav	1	171
223	i 0.08 on1 of6.wav	1	328
224	i 0.08 on1 of7.wav	1	404
225	i 0.12 on1 of1.wav	1	364
226	i 0.12 on1 of2.wav	1	681
227	i 0.12 on1 of3.wav	1	223
228	i 0.12 on1 of4.wav	1	881
229	i 0.12 on1 of5.wav	1	303
230	i 0.12 on1 of6.wav	1	236
231	i 0.12 on1 of7.wav	1	350
232	i 0.14 on1 of1.wav	1	463
233	i 0.14 on1 of2.wav	1	1217
234	i 0.14 on1 of3.wav	1	454
235	i 0.14 on1 of4.wav	1	493
236	i 0.14 on1 of5.wav	1	274
237	i 0.14 on1 of6.wav	1	30
238	i 0.14 on1 of7.wav	1	284
239	i 0.16 on1 of1.wav	1	37
240	i 0.16 on1 of2.wav	1	14
241	i 0.16 on1 of3.wav	1	1264
242	i 0.16 on1 of4.wav	1	297
243	i 0.16 on1 of5.wav	1	532
244	i 0.16 on1 of6.wav	1	373
245	i 0.16 on1 of7.wav	1	828
246	i 0.18 on1 of1.wav	1	48
247	i 0.18 on1 of2.wav	1	202
248	i 0.18 on1 of3.wav	1	30
249	i 0.18 on1 of4.wav	1	80
250	i 0.18 on1 of5.wav	1	62
251	i 0.18 on1 of6.wav	1	311
252	i 0.18 on1 of7.wav	1	241
253	a 0.1 on1 of1.wav	1	206
254	a 0.1 on1 of2.wav	1	99
255	a 0.1 on1 of3.wav	1	1010
256	a 0.1 on1 of4.wav	1	189
257	a 0.1 on1 of5.wav	1	576
258	a 0.1 on1 of6.wav	1	178
259	a 0.1 on1 of7.wav	1	386
260	a 0.2 on1 of1.wav	1	195
261	a 0.2 on1 of2.wav	1	1158
262	a 0.2 on1 of3.wav	1	31
263	a 0.2 on1 of4.wav	1	282
264	a 0.2 on1 of5.wav	1	294
265	a 0.2 on1 of6.wav	1	694
266	a 0.2 on1 of7.wav	1	207
267	a 0.04 on1 of1.wav	1	102
268	a 0.04 on1 of2.wav	1	122
269	a 0.04 on1 of3.wav	1	573
270	a 0.04 on1 of4.wav	1	356
271	a 0.04 on1 of5.wav	1	244
272	a 0.04 on1 of6.wav	1	1585
273	a 0.04 on1 of7.wav	1	166
274	a 0.06 on1 of1.wav	1	294
275	a 0.06 on1 of2.wav	1	200
276	a 0.06 on1 of3.wav	1	239
277	a 0.06 on1 of4.wav	1	274
278	a 0.06 on1 of5.wav	1	5
279	a 0.06 on1 of6.wav	1	1811
280	a 0.06 on1 of7.wav	1	515
281	a 0.08 on1 of1.wav	1	227
282	a 0.08 on1 of2.wav	1	316
283	a 0.08 on1 of3.wav	1	111
284	a 0.08 on1 of4.wav	1	18
285	a 0.08 on1 of5.wav	1	259
286	a 0.08 on1 of6.wav	1	186
287	a 0.08 on1 of7.wav	1	431
288	a 0.12 on1 of1.wav	1	59
289	a 0.12 on1 of2.wav	1	30
290	a 0.12 on1 of3.wav	1	262
291	a 0.12 on1 of4.wav	1	2747
292	a 0.12 on1 of5.wav	1	823
293	a 0.12 on1 of6.wav	1	1606
294	a 0.12 on1 of7.wav	1	163
295	a 0.14 on1 of1.wav	1	102
296	a 0.14 on1 of2.wav	1	241
297	a 0.14 on1 of3.wav	1	922
298	a 0.14 on1 of4.wav	1	596
299	a 0.14 on1 of5.wav	1	247
300	a 0.14 on1 of6.wav	1	202
301	a 0.14 on1 of7.wav	1	58
302	a 0.16 on1 of1.wav	1	408
303	a 0.16 on1 of2.wav	2	473
304	a 0.16 on1 of3.wav	1	226
305	a 0.16 on1 of4.wav	1	304
306	a 0.16 on1 of5.wav	1	1274
307	a 0.16 on1 of6.wav	2	556
308	a 0.16 on1 of7.wav	1	84
309	a 0.18 on1 of1.wav	1	77
310	a 0.18 on1 of2.wav	2	434
311	a 0.18 on1 of3.wav	1	3068
312	a 0.18 on1 of4.wav	1	127
313	a 0.18 on1 of5.wav	1	378
314	a 0.18 on1 of6.wav	1	226
315	a 0.18 on1 of7.wav	1	50
316	i 0.1 on1 of1.wav	1	32
317	i 0.1 on1 of2.wav	1	448
318	i 0.1 on1 of3.wav	1	190
319	i 0.1 on1 of4.wav	1	432
320	i 0.1 on1 of5.wav	1	410
321	i 0.1 on1 of6.wav	1	509
322	i 0.1 on1 of7.wav	1	57
323	i 0.2 on1 of1.wav	2	570
324	i 0.2 on1 of2.wav	1	432
325	i 0.2 on1 of3.wav	1	1178
326	i 0.2 on1 of4.wav	1	182
327	i 0.2 on1 of5.wav	1	496
328	i 0.2 on1 of6.wav	1	800
329	i 0.2 on1 of7.wav	1	885
330	i 0.04 on1 of1.wav	1	266
331	i 0.04 on1 of2.wav	1	74
332	i 0.04 on1 of3.wav	1	231
333	i 0.04 on1 of4.wav	1	201
334	i 0.04 on1 of5.wav	1	414
335	i 0.04 on1 of6.wav	1	232
336	i 0.04 on1 of7.wav	1	118
337	i 0.06 on1 of1.wav	1	67
338	i 0.06 on1 of2.wav	1	439
339	i 0.06 on1 of3.wav	1	168
340	i 0.06 on1 of4.wav	1	140
341	i 0.06 on1 of5.wav	1	1285
342	i 0.06 on1 of6.wav	1	3275
343	i 0.06 on1 of7.wav	1	290
344	i 0.08 on1 of1.wav	1	1161
345	i 0.08 on1 of2.wav	1	474
346	i 0.08 on1 of3.wav	1	246
347	i 0.08 on1 of4.wav	1	171
348	i 0.08 on1 of5.wav	1	30
349	i 0.08 on1 of6.wav	1	142
350	i 0.08 on1 of7.wav	1	262
351	i 0.12 on1 of1.wav	1	1
352	i 0.12 on1 of2.wav	1	658
353	i 0.12 on1 of3.wav	1	83
354	i 0.12 on1 of4.wav	1	1528
355	i 0.12 on1 of5.wav	1	340
356	i 0.12 on1 of6.wav	1	1114
357	i 0.12 on1 of7.wav	1	719
358	i 0.14 on1 of1.wav	1	888
359	i 0.14 on1 of2.wav	1	1219
360	i 0.14 on1 of3.wav	1	2533
361	i 0.14 on1 of4.wav	1	152
362	i 0.14 on1 of5.wav	1	1920
363	i 0.14 on1 of6.wav	1	308
364	i 0.14 on1 of7.wav	1	214
365	i 0.16 on1 of1.wav	1	514
366	i 0.16 on1 of2.wav	1	109
367	i 0.16 on1 of3.wav	1	494
368	i 0.16 on1 of4.wav	1	2161
369	i 0.16 on1 of5.wav	1	1164
370	i 0.16 on1 of6.wav	1	274
371	i 0.16 on1 of7.wav	1	1688
372	i 0.18 on1 of1.wav	1	133
373	i 0.18 on1 of2.wav	1	381
374	i 0.18 on1 of3.wav	1	364
375	i 0.18 on1 of4.wav	1	2039
376	i 0.18 on1 of5.wav	1	660
377	i 0.18 on1 of6.wav	1	785
378	i 0.18 on1 of7.wav	1	22
379	a 0.1 on1 of1.wav	1	1508
380	a 0.1 on1 of2.wav	1	309
381	a 0.1 on1 of3.wav	1	89
382	a 0.1 on1 of4.wav	1	157
383	a 0.1 on1 of5.wav	1	538
384	a 0.1 on1 of6.wav	1	726
385	a 0.1 on1 of7.wav	1	355
386	a 0.2 on1 of1.wav	1	195
387	a 0.2 on1 of2.wav	1	249
388	a 0.2 on1 of3.wav	1	723
389	a 0.2 on1 of4.wav	1	237
390	a 0.2 on1 of5.wav	1	182
391	a 0.2 on1 of6.wav	1	497
392	a 0.2 on1 of7.wav	1	127
393	a 0.04 on1 of1.wav	1	476
394	a 0.04 on1 of2.wav	1	270
395	a 0.04 on1 of3.wav	1	299
396	a 0.04 on1 of4.wav	1	161
397	a 0.04 on1 of5.wav	1	51
398	a 0.04 on1 of6.wav	1	18
399	a 0.04 on1 of7.wav	1	284
400	a 0.06 on1 of1.wav	1	346
401	a 0.06 on1 of2.wav	1	359
402	a 0.06 on1 of3.wav	1	285
403	a 0.06 on1 of4.wav	1	3043
404	a 0.06 on1 of5.wav	1	41
405	a 0.06 on1 of6.wav	1	33
406	a 0.06 on1 of7.wav	1	798
407	a 0.08 on1 of1.wav	1	490
408	a 0.08 on1 of2.wav	1	177
409	a 0.08 on1 of3.wav	1	536
410	a 0.08 on1 of4.wav	1	29
411	a 0.08 on1 of5.wav	1	406
412	a 0.08 on1 of6.wav	1	452
413	a 0.08 on1 of7.wav	1	133
414	a 0.12 on1 of1.wav	1	364
415	a 0.12 on1 of2.wav	1	102
416	a 0.12 on1 of3.wav	1	34
417	a 0.12 on1 of4.wav	1	288
418	a 0.12 on1 of5.wav	1	101
419	a 0.12 on1 of6.wav	1	444
420	a 0.12 on1 of7.wav	1	376
421	a 0.14 on1 of1.wav	1	273
422	a 0.14 on1 of2.wav	1	2860
423	a 0.14 on1 of3.wav	1	213
424	a 0.14 on1 of4.wav	1	11
425	a 0.14 on1 of5.wav	1	102
426	a 0.14 on1 of6.wav	1	306
427	a 0.14 on1 of7.wav	2	84
428	a 0.16 on1 of1.wav	1	65
429	a 0.16 on1 of2.wav	1	582
430	a 0.16 on1 of3.wav	1	267
431	a 0.16 on1 of4.wav	1	563
432	a 0.16 on1 of5.wav	1	37
433	a 0.16 on1 of6.wav	1	1049
434	a 0.16 on1 of7.wav	1	97
435	a 0.18 on1 of1.wav	1	3444
436	a 0.18 on1 of2.wav	1	912
437	a 0.18 on1 of3.wav	1	118
438	a 0.18 on1 of4.wav	2	469
439	a 0.18 on1 of5.wav	1	235
440	a 0.18 on1 of6.wav	1	415
441	a 0.18 on1 of7.wav	1	451
442	i 0.1 on1 of1.wav	1	76
443	i 0.1 on1 of2.wav	1	316
444	i 0.1 on1 of3.wav	1	288
445	i 0.1 on1 of4.wav	1	605
446	i 0.1 on1 of5.wav	1	280
447	i 0.1 on1 of6.wav	1	39
448	i 0.1 on1 of7.wav	1	2296
449	i 0.2 on1 of1.wav	1	248
450	i 0.2 on1 of2.wav	2	747
451	i 0.2 on1 of3.wav	2	726
452	i 0.2 on1 of4.wav	1	229
453	i 0.2 on1 of5.wav	1	363
454	i 0.2 on1 of6.wav	1	58
455	i 0.2 on1 of7.wav	1	13
456	i 0.04 on1 of1.wav	1	439
457	i 0.04 on1 of2.wav	1	246
458	i 0.04 on1 of3.wav	1	87
459	i 0.04 on1 of4.wav	1	293
460	i 0.04 on1 of5.wav	1	459
461	i 0.04 on1 of6.wav	1	90
462	i 0.04 on1 of7.wav	1	522
463	i 0.06 on1 of1.wav	1	213
464	i 0.06 on1 of2.wav	1	163
465	i 0.06 on1 of3.wav	1	184
466	i 0.06 on1 of4.wav	1	10
467	i 0.06 on1 of5.wav	1	202
468	i 0.06 on1 of6.wav	1	428
469	i 0.06 on1 of7.wav	1	409
470	i 0.08 on1 of1.wav	1	1381
471	i 0.08 on1 of2.wav	1	144
472	i 0.08 on1 of3.wav	1	177
473	i 0.08 on1 of4.wav	1	185
474	i 0.08 on1 of5.wav	1	165
475	i 0.08 on1 of6.wav	1	348
476	i 0.08 on1 of7.wav	1	260
477	i 0.12 on1 of1.wav	1	27
478	i 0.12 on1 of2.wav	1	35
479	i 0.12 on1 of3.wav	1	418
480	i 0.12 on1 of4.wav	1	321
481	i 0.12 on1 of5.wav	1	898
482	i 0.12 on1 of6.wav	1	270
483	i 0.12 on1 of7.wav	1	372
484	i 0.14 on1 of1.wav	1	714
485	i 0.14 on1 of2.wav	1	1583
486	i 0.14 on1 of3.wav	1	47
487	i 0.14 on1 of4.wav	1	242
488	i 0.14 on1 of5.wav	1	56
489	i 0.14 on1 of6.wav	1	725
490	i 0.14 on1 of7.wav	1	277
491	i 0.16 on1 of1.wav	1	612
492	i 0.16 on1 of2.wav	1	58
493	i 0.16 on1 of3.wav	1	400
494	i 0.16 on1 of4.wav	1	1114
495	i 0.16 on1 of5.wav	1	112
496	i 0.16 on1 of6.wav	1	981
497	i 0.16 on1 of7.wav	1	1378
498	i 0.18 on1 of1.wav	1	619
499	i 0.18 on1 of2.wav	1	525
500	i 0.18 on1 of3.wav	1	338
501	i 0.18 on1 of4.wav	1	25
502	i 0.18 on1 of5.wav	1	439
503	i 0.18 on1 of6.wav	1	1467
504	i 0.18 on1 of7.wav	1	368
505	a 0.1 on1 of1.wav	1	387
506	a 0.1 on1 of2.wav	1	112
507	a 0.1 on1 of3.wav	1	373
508	a 0.1 on1 of4.wav	1	19
509	a 0.1 on1 of5.wav	1	103
510	a 0.1 on1 of6.wav	1	129
511	a 0.1 on1 of7.wav	1	220
512	a 0.2 on1 of1.wav	1	170
513	a 0.2 on1 of2.wav	2	600
514	a 0.2 on1 of3.wav	1	235
515	a 0.2 on1 of4.wav	1	256
516	a 0.2 on1 of5.wav	1	29
517	a 0.2 on1 of6.wav	1	224
518	a 0.2 on1 of7.wav	1	282
519	a 0.04 on1 of1.wav	1	46
520	a 0.04 on1 of2.wav	1	402
521	a 0.04 on1 of3.wav	1	86
522	a 0.04 on1 of4.wav	1	81
523	a 0.04 on1 of5.wav	1	552
524	a 0.04 on1 of6.wav	1	386
525	a 0.04 on1 of7.wav	1	260
526	a 0.06 on1 of1.wav	1	144
527	a 0.06 on1 of2.wav	1	496
528	a 0.06 on1 of3.wav	1	199
529	a 0.06 on1 of4.wav	1	17
530	a 0.06 on1 of5.wav	1	423
531	a 0.06 on1 of6.wav	1	1984
532	a 0.06 on1 of7.wav	1	559
533	a 0.08 on1 of1.wav	1	3988
534	a 0.08 on1 of2.wav	1	122
535	a 0.08 on1 of3.wav	1	0
536	a 0.08 on1 of4.wav	1	52
537	a 0.08 on1 of5.wav	1	811
538	a 0.08 on1 of6.wav	1	323
539	a 0.08 on1 of7.wav	1	70
540	a 0.12 on1 of1.wav	1	626
541	a 0.12 on1 of2.wav	1	313
542	a 0.12 on1 of3.wav	1	320
543	a 0.12 on1 of4.wav	1	354
544	a 0.12 on1 of5.wav	1	946
545	a 0.12 on1 of6.wav	1	405
546	a 0.12 on1 of7.wav	1	314
547	a 0.14 on1 of1.wav	1	1213
548	a 0.14 on1 of2.wav	1	1415
549	a 0.14 on1 of3.wav	1	298
550	a 0.14 on1 of4.wav	1	1948
551	a 0.14 on1 of5.wav	1	621
552	a 0.14 on1 of6.wav	1	44
553	a 0.14 on1 of7.wav	1	575
554	a 0.16 on1 of1.wav	1	61
555	a 0.16 on1 of2.wav	1	452
556	a 0.16 on1 of3.wav	1	263
557	a 0.16 on1 of4.wav	1	156
558	a 0.16 on1 of5.wav	1	252
559	a 0.16 on1 of6.wav	1	237
560	a 0.16 on1 of7.wav	1	116
561	a 0.18 on1 of1.wav	1	157
562	a 0.18 on1 of2.wav	1	247
563	a 0.18 on1 of3.wav	2	526
564	a 0.18 on1 of4.wav	1	1971
565	a 0.18 on1 of5.wav	1	1934
566	a 0.18 on1 of6.wav	1	739
567	a 0.18 on1 of7.wav	1	262
568	i 0.1 on1 of1.wav	1	441
569	i 0.1 on1 of2.wav	1	392
570	i 0.1 on1 of3.wav	1	385
571	i 0.1 on1 of4.wav	1	1298
572	i 0.1 on1 of5.wav	1	69
573	i 0.1 on1 of6.wav	1	255
574	i 0.1 on1 of7.wav	1	55
575	i 0.2 on1 of1.wav	2	519
576	i 0.2 on1 of2.wav	1	660
577	i 0.2 on1 of3.wav	1	372
578	i 0.2 on1 of4.wav	1	1000
579	i 0.2 on1 of5.wav	1	4712
580	i 0.2 on1 of6.wav	1	655
581	i 0.2 on1 of7.wav	1	138
582	i 0.04 on1 of1.wav	1	276
583	i 0.04 on1 of2.wav	1	584
584	i 0.04 on1 of3.wav	1	130
585	i 0.04 on1 of4.wav	1	460
586	i 0.04 on1 of5.wav	1	195
587	i 0.04 on1 of6.wav	1	374
588	i 0.04 on1 of7.wav	1	215
589	i 0.06 on1 of1.wav	1	56
590	i 0.06 on1 of2.wav	1	261
591	i 0.06 on1 of3.wav	1	622
592	i 0.06 on1 of4.wav	1	1789
593	i 0.06 on1 of5.wav	1	108
594	i 0.06 on1 of6.wav	1	184
595	i 0.06 on1 of7.wav	1	297
596	i 0.08 on1 of1.wav	1	389
597	i 0.08 on1 of2.wav	1	800
598	i 0.08 on1 of3.wav	1	37
599	i 0.08 on1 of4.wav	1	225
600	i 0.08 on1 of5.wav	1	222
601	i 0.08 on1 of6.wav	1	258
602	i 0.08 on1 of7.wav	1	47
603	i 0.12 on1 of1.wav	1	230
604	i 0.12 on1 of2.wav	1	1288
605	i 0.12 on1 of3.wav	1	273
606	i 0.12 on1 of4.wav	1	211
607	i 0.12 on1 of5.wav	1	106
608	i 0.12 on1 of6.wav	1	90
609	i 0.12 on1 of7.wav	1	171
610	i 0.14 on1 of1.wav	1	221
611	i 0.14 on1 of2.wav	1	731
612	i 0.14 on1 of3.wav	1	330
613	i 0.14 on1 of4.wav	1	175
614	i 0.14 on1 of5.wav	1	210
615	i 0.14 on1 of6.wav	1	177
616	i 0.14 on1 of7.wav	1	23
617	i 0.16 on1 of1.wav	1	166
618	i 0.16 on1 of2.wav	2	479
619	i 0.16 on1 of3.wav	1	244
620	i 0.16 on1 of4.wav	1	375
621	i 0.16 on1 of5.wav	1	200
622	i 0.16 on1 of6.wav	1	532
623	i 0.16 on1 of7.wav	1	464
624	i 0.18 on1 of1.wav	1	163
625	i 0.18 on1 of2.wav	1	62
626	i 0.18 on1 of3.wav	1	148
627	i 0.18 on1 of4.wav	1	89
628	i 0.18 on1 of5.wav	1	660
629	i 0.18 on1 of6.wav	1	171
630	i 0.18 on1 of7.wav	1	585
