# Supplementary material for: Effects of stimulus duration and vowel quality in cross-linguistic categorical perception of pitch directions
Source: PLoS One. 2017 Jul 3;12(7):e0180656. doi: 10.1371/journal.pone.0180656 (PMC5495489; doi:10.1371/journal.pone.0180656)
Supplement: S1 Table — (ZIP) [file pone.0180656.s001.zip › supporting information/Raw data/eprime_id_ENGLISH/sub7idrising.csv]

List2	stim1	Slide3.RESP	Slide3.RT
1	a 0.1 on1 of7r.wav	1	319
2	a 0.1 on2 of7.wav	1	187
3	a 0.1 on3 of7.wav	1	35
4	a 0.1 on4 of7.wav	1	6
5	a 0.1 on5 of7.wav	1	248
6	a 0.1 on6 of7.wav	1	344
7	a 0.1 on7 of7.wav	1	378
8	a 0.2 on1 of7r.wav	1	179
9	a 0.2 on2 of7.wav	1	341
10	a 0.2 on3 of7.wav	1	711
11	a 0.2 on4 of7.wav	2	1443
12	a 0.2 on5 of7.wav	1	606
13	a 0.2 on6 of7.wav	1	517
14	a 0.2 on7 of7.wav	1	134
15	a 0.04 on1 of7r.wav	1	133
16	a 0.04 on2 of7.wav	1	241
17	a 0.04 on3 of7.wav	1	1836
18	a 0.04 on4 of7.wav	1	474
19	a 0.04 on5 of7.wav	1	385
20	a 0.04 on6 of7.wav	1	286
21	a 0.04 on7 of7.wav	1	427
22	a 0.06 on1 of7r.wav	1	34
23	a 0.06 on2 of7.wav	1	972
24	a 0.06 on3 of7.wav	1	526
25	a 0.06 on4 of7.wav	1	32
26	a 0.06 on5 of7.wav	1	201
27	a 0.06 on6 of7.wav	1	460
28	a 0.06 on7 of7.wav	1	160
29	a 0.08 on1 of7r.wav	1	221
30	a 0.08 on2 of7.wav	1	349
31	a 0.08 on3 of7.wav	1	72
32	a 0.08 on4 of7.wav	1	274
33	a 0.08 on5 of7.wav	1	302
34	a 0.08 on6 of7.wav	1	275
35	a 0.08 on7 of7.wav	1	54
36	a 0.12 on1 of7r.wav	1	564
37	a 0.12 on2 of7.wav	1	73
38	a 0.12 on3 of7.wav	1	324
39	a 0.12 on4 of7.wav	1	408
40	a 0.12 on5 of7.wav	1	128
41	a 0.12 on6 of7.wav	1	122
42	a 0.12 on7 of7.wav	1	60
43	a 0.14 on1 of7r.wav	1	1385
44	a 0.14 on2 of7.wav	1	366
45	a 0.14 on3 of7.wav	1	267
46	a 0.14 on4 of7.wav	1	245
47	a 0.14 on5 of7.wav	1	22
48	a 0.14 on6 of7.wav	1	2166
49	a 0.14 on7 of7.wav	1	166
50	a 0.16 on1 of7r.wav	1	224
51	a 0.16 on2 of7.wav	1	8
52	a 0.16 on3 of7.wav	1	272
53	a 0.16 on4 of7.wav	1	160
54	a 0.16 on5 of7.wav	1	573
55	a 0.16 on6 of7.wav	1	415
56	a 0.16 on7 of7.wav	1	291
57	a 0.18 on1 of7r.wav	1	13
58	a 0.18 on2 of7.wav	1	111
59	a 0.18 on3 of7.wav	1	404
60	a 0.18 on4 of7.wav	1	20
61	a 0.18 on5 of7.wav	1	815
62	a 0.18 on6 of7.wav	1	245
63	a 0.18 on7 of7.wav	1	28
64	i 0.1 on1 of7r.wav	1	365
65	i 0.1 on2 of7.wav	1	343
66	i 0.1 on3 of7.wav	1	384
67	i 0.1 on4 of7.wav	1	230
68	i 0.1 on5 of7.wav	1	140
69	i 0.1 on6 of7.wav	1	37
70	i 0.1 on7 of7.wav	1	414
71	i 0.2 on1 of7r.wav	1	87
72	i 0.2 on2 of7.wav	1	399
73	i 0.2 on3 of7.wav	1	513
74	i 0.2 on4 of7.wav	1	1338
75	i 0.2 on5 of7.wav	1	147
76	i 0.2 on6 of7.wav	1	12
77	i 0.2 on7 of7.wav	1	1647
78	i 0.04 on1 of7r.wav	1	2727
79	i 0.04 on2 of7.wav	1	207
80	i 0.04 on3 of7.wav	1	171
81	i 0.04 on4 of7.wav	1	375
82	i 0.04 on5 of7.wav	1	348
83	i 0.04 on6 of7.wav	1	63
84	i 0.04 on7 of7.wav	1	557
85	i 0.06 on1 of7r.wav	1	1622
86	i 0.06 on2 of7.wav	1	265
87	i 0.06 on3 of7.wav	1	1825
88	i 0.06 on4 of7.wav	1	274
89	i 0.06 on5 of7.wav	1	360
90	i 0.06 on6 of7.wav	1	211
91	i 0.06 on7 of7.wav	1	1084
92	i 0.08 on1 of7r.wav	1	495
93	i 0.08 on2 of7.wav	1	22
94	i 0.08 on3 of7.wav	1	195
95	i 0.08 on4 of7.wav	1	236
96	i 0.08 on5 of7.wav	1	310
97	i 0.08 on6 of7.wav	1	94
98	i 0.08 on7 of7.wav	1	262
99	i 0.12 on1 of7r.wav	1	26
100	i 0.12 on2 of7.wav	1	931
101	i 0.12 on3 of7.wav	1	133
102	i 0.12 on4 of7.wav	1	368
103	i 0.12 on5 of7.wav	1	232
104	i 0.12 on6 of7.wav	1	472
105	i 0.12 on7 of7.wav	1	220
106	i 0.14 on1 of7r.wav	1	8
107	i 0.14 on2 of7.wav	1	45
108	i 0.14 on3 of7.wav	1	243
109	i 0.14 on4 of7.wav	1	1722
110	i 0.14 on5 of7.wav	1	379
111	i 0.14 on6 of7.wav	1	514
112	i 0.14 on7 of7.wav	1	47
113	i 0.16 on1 of7r.wav	1	258
114	i 0.16 on2 of7.wav	1	3299
115	i 0.16 on3 of7.wav	1	121
116	i 0.16 on4 of7.wav	1	805
117	i 0.16 on5 of7.wav	1	99
118	i 0.16 on6 of7.wav	1	129
119	i 0.16 on7 of7.wav	1	218
120	i 0.18 on1 of7r.wav	1	221
121	i 0.18 on2 of7.wav	1	5
122	i 0.18 on3 of7.wav	1	223
123	i 0.18 on4 of7.wav	1	212
124	i 0.18 on5 of7.wav	1	419
125	i 0.18 on6 of7.wav	1	76
126	i 0.18 on7 of7.wav	1	1419
127	a 0.1 on1 of7r.wav	1	330
128	a 0.1 on2 of7.wav	1	587
129	a 0.1 on3 of7.wav	1	178
130	a 0.1 on4 of7.wav	1	301
131	a 0.1 on5 of7.wav	1	233
132	a 0.1 on6 of7.wav	1	198
133	a 0.1 on7 of7.wav	1	340
134	a 0.2 on1 of7r.wav	1	260
135	a 0.2 on2 of7.wav	1	196
136	a 0.2 on3 of7.wav	1	5
137	a 0.2 on4 of7.wav	2	464
138	a 0.2 on5 of7.wav	1	31
139	a 0.2 on6 of7.wav	1	570
140	a 0.2 on7 of7.wav	1	37
141	a 0.04 on1 of7r.wav	1	203
142	a 0.04 on2 of7.wav	1	85
143	a 0.04 on3 of7.wav	1	226
144	a 0.04 on4 of7.wav	1	239
145	a 0.04 on5 of7.wav	1	310
146	a 0.04 on6 of7.wav	1	192
147	a 0.04 on7 of7.wav	1	32
148	a 0.06 on1 of7r.wav	1	554
149	a 0.06 on2 of7.wav	1	528
150	a 0.06 on3 of7.wav	1	344
151	a 0.06 on4 of7.wav	1	1982
152	a 0.06 on5 of7.wav	1	17
153	a 0.06 on6 of7.wav	1	342
154	a 0.06 on7 of7.wav	1	296
155	a 0.08 on1 of7r.wav	1	417
156	a 0.08 on2 of7.wav	1	456
157	a 0.08 on3 of7.wav	1	744
158	a 0.08 on4 of7.wav	1	486
159	a 0.08 on5 of7.wav	1	296
160	a 0.08 on6 of7.wav	1	176
161	a 0.08 on7 of7.wav	1	1160
162	a 0.12 on1 of7r.wav	1	363
163	a 0.12 on2 of7.wav	1	254
164	a 0.12 on3 of7.wav	1	662
165	a 0.12 on4 of7.wav	1	390
166	a 0.12 on5 of7.wav	1	448
167	a 0.12 on6 of7.wav	1	126
168	a 0.12 on7 of7.wav	1	186
169	a 0.14 on1 of7r.wav	1	173
170	a 0.14 on2 of7.wav	1	315
171	a 0.14 on3 of7.wav	1	44
172	a 0.14 on4 of7.wav	1	956
173	a 0.14 on5 of7.wav	1	350
174	a 0.14 on6 of7.wav	1	294
175	a 0.14 on7 of7.wav	1	182
176	a 0.16 on1 of7r.wav	1	144
177	a 0.16 on2 of7.wav	1	286
178	a 0.16 on3 of7.wav	1	1028
179	a 0.16 on4 of7.wav	1	959
180	a 0.16 on5 of7.wav	1	61
181	a 0.16 on6 of7.wav	1	369
182	a 0.16 on7 of7.wav	1	1777
183	a 0.18 on1 of7r.wav	1	72
184	a 0.18 on2 of7.wav	1	242
185	a 0.18 on3 of7.wav	1	134
186	a 0.18 on4 of7.wav	1	358
187	a 0.18 on5 of7.wav	1	252
188	a 0.18 on6 of7.wav	1	28
189	a 0.18 on7 of7.wav	1	36
190	i 0.1 on1 of7r.wav	1	115
191	i 0.1 on2 of7.wav	1	604
192	i 0.1 on3 of7.wav	1	281
193	i 0.1 on4 of7.wav	1	1141
194	i 0.1 on5 of7.wav	1	1870
195	i 0.1 on6 of7.wav	1	299
196	i 0.1 on7 of7.wav	1	317
197	i 0.2 on1 of7r.wav	1	78
198	i 0.2 on2 of7.wav	1	192
199	i 0.2 on3 of7.wav	1	405
200	i 0.2 on4 of7.wav	1	198
201	i 0.2 on5 of7.wav	1	1
202	i 0.2 on6 of7.wav	1	435
203	i 0.2 on7 of7.wav	1	325
204	i 0.04 on1 of7r.wav	1	790
205	i 0.04 on2 of7.wav	1	268
206	i 0.04 on3 of7.wav	1	534
207	i 0.04 on4 of7.wav	1	376
208	i 0.04 on5 of7.wav	1	562
209	i 0.04 on6 of7.wav	1	303
210	i 0.04 on7 of7.wav	1	351
211	i 0.06 on1 of7r.wav	1	363
212	i 0.06 on2 of7.wav	1	262
213	i 0.06 on3 of7.wav	1	317
214	i 0.06 on4 of7.wav	1	2102
215	i 0.06 on5 of7.wav	1	29
216	i 0.06 on6 of7.wav	1	803
217	i 0.06 on7 of7.wav	1	208
218	i 0.08 on1 of7r.wav	1	323
219	i 0.08 on2 of7.wav	1	709
220	i 0.08 on3 of7.wav	1	257
221	i 0.08 on4 of7.wav	1	234
222	i 0.08 on5 of7.wav	1	267
223	i 0.08 on6 of7.wav	1	173
224	i 0.08 on7 of7.wav	1	476
225	i 0.12 on1 of7r.wav	1	186
226	i 0.12 on2 of7.wav	1	1186
227	i 0.12 on3 of7.wav	1	225
228	i 0.12 on4 of7.wav	1	269
229	i 0.12 on5 of7.wav	1	1041
230	i 0.12 on6 of7.wav	1	226
231	i 0.12 on7 of7.wav	1	250
232	i 0.14 on1 of7r.wav	1	256
233	i 0.14 on2 of7.wav	1	63
234	i 0.14 on3 of7.wav	1	23
235	i 0.14 on4 of7.wav	1	84
236	i 0.14 on5 of7.wav	1	182
237	i 0.14 on6 of7.wav	1	422
238	i 0.14 on7 of7.wav	1	237
239	i 0.16 on1 of7r.wav	1	2
240	i 0.16 on2 of7.wav	1	131
241	i 0.16 on3 of7.wav	1	426
242	i 0.16 on4 of7.wav	1	417
243	i 0.16 on5 of7.wav	1	278
244	i 0.16 on6 of7.wav	1	186
245	i 0.16 on7 of7.wav	2	568
246	i 0.18 on1 of7r.wav	1	424
247	i 0.18 on2 of7.wav	1	1237
248	i 0.18 on3 of7.wav	1	333
249	i 0.18 on4 of7.wav	1	251
250	i 0.18 on5 of7.wav	1	15
251	i 0.18 on6 of7.wav	2	621
252	i 0.18 on7 of7.wav	2	752
253	a 0.1 on1 of7r.wav	1	139
254	a 0.1 on2 of7.wav	1	269
255	a 0.1 on3 of7.wav	1	5
256	a 0.1 on4 of7.wav	1	78
257	a 0.1 on5 of7.wav	1	188
258	a 0.1 on6 of7.wav	1	338
259	a 0.1 on7 of7.wav	1	374
260	a 0.2 on1 of7r.wav	1	400
261	a 0.2 on2 of7.wav	1	681
262	a 0.2 on3 of7.wav	1	1109
263	a 0.2 on4 of7.wav	1	141
264	a 0.2 on5 of7.wav	1	397
265	a 0.2 on6 of7.wav	1	584
266	a 0.2 on7 of7.wav	2	492
267	a 0.04 on1 of7r.wav	1	311
268	a 0.04 on2 of7.wav	1	183
269	a 0.04 on3 of7.wav	1	788
270	a 0.04 on4 of7.wav	1	419
271	a 0.04 on5 of7.wav	1	561
272	a 0.04 on6 of7.wav	1	523
273	a 0.04 on7 of7.wav	1	343
274	a 0.06 on1 of7r.wav	1	394
275	a 0.06 on2 of7.wav	1	265
276	a 0.06 on3 of7.wav	1	297
277	a 0.06 on4 of7.wav	1	218
278	a 0.06 on5 of7.wav	1	664
279	a 0.06 on6 of7.wav	1	151
280	a 0.06 on7 of7.wav	1	396
281	a 0.08 on1 of7r.wav	1	30
282	a 0.08 on2 of7.wav	1	145
283	a 0.08 on3 of7.wav	1	348
284	a 0.08 on4 of7.wav	1	150
285	a 0.08 on5 of7.wav	1	2699
286	a 0.08 on6 of7.wav	1	371
287	a 0.08 on7 of7.wav	1	233
288	a 0.12 on1 of7r.wav	1	47
289	a 0.12 on2 of7.wav	1	342
290	a 0.12 on3 of7.wav	1	207
291	a 0.12 on4 of7.wav	1	264
292	a 0.12 on5 of7.wav	1	297
293	a 0.12 on6 of7.wav	1	91
294	a 0.12 on7 of7.wav	1	989
295	a 0.14 on1 of7r.wav	1	18
296	a 0.14 on2 of7.wav	2	432
297	a 0.14 on3 of7.wav	1	964
298	a 0.14 on4 of7.wav	1	1680
299	a 0.14 on5 of7.wav	1	744
300	a 0.14 on6 of7.wav	1	23
301	a 0.14 on7 of7.wav	1	298
302	a 0.16 on1 of7r.wav	1	183
303	a 0.16 on2 of7.wav	1	79
304	a 0.16 on3 of7.wav	1	270
305	a 0.16 on4 of7.wav	1	474
306	a 0.16 on5 of7.wav	1	305
307	a 0.16 on6 of7.wav	1	337
308	a 0.16 on7 of7.wav	1	975
309	a 0.18 on1 of7r.wav	1	201
310	a 0.18 on2 of7.wav	1	583
311	a 0.18 on3 of7.wav	1	421
312	a 0.18 on4 of7.wav	1	46
313	a 0.18 on5 of7.wav	1	1114
314	a 0.18 on6 of7.wav	1	715
315	a 0.18 on7 of7.wav	1	254
316	i 0.1 on1 of7r.wav	1	85
317	i 0.1 on2 of7.wav	1	975
318	i 0.1 on3 of7.wav	1	238
319	i 0.1 on4 of7.wav	1	427
320	i 0.1 on5 of7.wav	1	1546
321	i 0.1 on6 of7.wav	1	291
322	i 0.1 on7 of7.wav	1	405
323	i 0.2 on1 of7r.wav	1	186
324	i 0.2 on2 of7.wav	1	194
325	i 0.2 on3 of7.wav	1	141
326	i 0.2 on4 of7.wav	1	438
327	i 0.2 on5 of7.wav	1	251
328	i 0.2 on6 of7.wav	1	237
329	i 0.2 on7 of7.wav	1	99
330	i 0.04 on1 of7r.wav	1	192
331	i 0.04 on2 of7.wav	1	2456
332	i 0.04 on3 of7.wav	1	1972
333	i 0.04 on4 of7.wav	1	133
334	i 0.04 on5 of7.wav	1	360
335	i 0.04 on6 of7.wav	1	749
336	i 0.04 on7 of7.wav	1	23
337	i 0.06 on1 of7r.wav	1	63
338	i 0.06 on2 of7.wav	1	364
339	i 0.06 on3 of7.wav	1	87
340	i 0.06 on4 of7.wav	2	391
341	i 0.06 on5 of7.wav	1	354
342	i 0.06 on6 of7.wav	1	55
343	i 0.06 on7 of7.wav	1	197
344	i 0.08 on1 of7r.wav	1	322
345	i 0.08 on2 of7.wav	1	1570
346	i 0.08 on3 of7.wav	1	404
347	i 0.08 on4 of7.wav	1	303
348	i 0.08 on5 of7.wav	1	637
349	i 0.08 on6 of7.wav	1	331
350	i 0.08 on7 of7.wav	1	16
351	i 0.12 on1 of7r.wav	1	11
352	i 0.12 on2 of7.wav	1	326
353	i 0.12 on3 of7.wav	1	401
354	i 0.12 on4 of7.wav	1	358
355	i 0.12 on5 of7.wav	1	312
356	i 0.12 on6 of7.wav	1	503
357	i 0.12 on7 of7.wav	1	267
358	i 0.14 on1 of7r.wav	1	182
359	i 0.14 on2 of7.wav	1	214
360	i 0.14 on3 of7.wav	1	34
361	i 0.14 on4 of7.wav	1	207
362	i 0.14 on5 of7.wav	1	656
363	i 0.14 on6 of7.wav	1	278
364	i 0.14 on7 of7.wav	1	753
365	i 0.16 on1 of7r.wav	1	204
366	i 0.16 on2 of7.wav	1	106
367	i 0.16 on3 of7.wav	1	428
368	i 0.16 on4 of7.wav	1	144
369	i 0.16 on5 of7.wav	1	148
370	i 0.16 on6 of7.wav	1	503
371	i 0.16 on7 of7.wav	1	546
372	i 0.18 on1 of7r.wav	1	15
373	i 0.18 on2 of7.wav	1	192
374	i 0.18 on3 of7.wav	1	419
375	i 0.18 on4 of7.wav	1	43
376	i 0.18 on5 of7.wav	1	117
377	i 0.18 on6 of7.wav	1	154
378	i 0.18 on7 of7.wav	1	51
379	a 0.1 on1 of7r.wav	1	33
380	a 0.1 on2 of7.wav	1	153
381	a 0.1 on3 of7.wav	1	795
382	a 0.1 on4 of7.wav	1	85
383	a 0.1 on5 of7.wav	1	529
384	a 0.1 on6 of7.wav	1	206
385	a 0.1 on7 of7.wav	1	324
386	a 0.2 on1 of7r.wav	1	754
387	a 0.2 on2 of7.wav	1	115
388	a 0.2 on3 of7.wav	1	11
389	a 0.2 on4 of7.wav	1	220
390	a 0.2 on5 of7.wav	1	204
391	a 0.2 on6 of7.wav	2	515
392	a 0.2 on7 of7.wav	2	559
393	a 0.04 on1 of7r.wav	1	1376
394	a 0.04 on2 of7.wav	1	2405
395	a 0.04 on3 of7.wav	1	1708
396	a 0.04 on4 of7.wav	1	39
397	a 0.04 on5 of7.wav	1	342
398	a 0.04 on6 of7.wav	1	93
399	a 0.04 on7 of7.wav	1	181
400	a 0.06 on1 of7r.wav	1	556
401	a 0.06 on2 of7.wav	1	614
402	a 0.06 on3 of7.wav	1	487
403	a 0.06 on4 of7.wav	1	1311
404	a 0.06 on5 of7.wav	1	256
405	a 0.06 on6 of7.wav	1	248
406	a 0.06 on7 of7.wav	1	61
407	a 0.08 on1 of7r.wav	1	2731
408	a 0.08 on2 of7.wav	1	279
409	a 0.08 on3 of7.wav	1	361
410	a 0.08 on4 of7.wav	1	239
411	a 0.08 on5 of7.wav	1	451
412	a 0.08 on6 of7.wav	1	82
413	a 0.08 on7 of7.wav	1	96
414	a 0.12 on1 of7r.wav	1	363
415	a 0.12 on2 of7.wav	1	534
416	a 0.12 on3 of7.wav	1	826
417	a 0.12 on4 of7.wav	1	90
418	a 0.12 on5 of7.wav	1	369
419	a 0.12 on6 of7.wav	1	395
420	a 0.12 on7 of7.wav	1	1544
421	a 0.14 on1 of7r.wav	1	287
422	a 0.14 on2 of7.wav	1	267
423	a 0.14 on3 of7.wav	1	258
424	a 0.14 on4 of7.wav	1	1946
425	a 0.14 on5 of7.wav	1	359
426	a 0.14 on6 of7.wav	1	188
427	a 0.14 on7 of7.wav	1	133
428	a 0.16 on1 of7r.wav	1	93
429	a 0.16 on2 of7.wav	1	348
430	a 0.16 on3 of7.wav	1	88
431	a 0.16 on4 of7.wav	1	4
432	a 0.16 on5 of7.wav	1	113
433	a 0.16 on6 of7.wav	1	1434
434	a 0.16 on7 of7.wav	1	332
435	a 0.18 on1 of7r.wav	1	191
436	a 0.18 on2 of7.wav	1	302
437	a 0.18 on3 of7.wav	1	159
438	a 0.18 on4 of7.wav	1	221
439	a 0.18 on5 of7.wav	2	526
440	a 0.18 on6 of7.wav	1	330
441	a 0.18 on7 of7.wav	1	240
442	i 0.1 on1 of7r.wav	1	65
443	i 0.1 on2 of7.wav	1	336
444	i 0.1 on3 of7.wav	1	285
445	i 0.1 on4 of7.wav	1	46
446	i 0.1 on5 of7.wav	1	247
447	i 0.1 on6 of7.wav	1	142
448	i 0.1 on7 of7.wav	1	345
449	i 0.2 on1 of7r.wav	2	582
450	i 0.2 on2 of7.wav	1	270
451	i 0.2 on3 of7.wav	1	177
452	i 0.2 on4 of7.wav	1	130
453	i 0.2 on5 of7.wav	1	208
454	i 0.2 on6 of7.wav	1	259
455	i 0.2 on7 of7.wav	2	1076
456	i 0.04 on1 of7r.wav	1	26
457	i 0.04 on2 of7.wav	1	8
458	i 0.04 on3 of7.wav	1	106
459	i 0.04 on4 of7.wav	1	51
460	i 0.04 on5 of7.wav	1	648
461	i 0.04 on6 of7.wav	1	183
462	i 0.04 on7 of7.wav	1	258
463	i 0.06 on1 of7r.wav	1	67
464	i 0.06 on2 of7.wav	1	288
465	i 0.06 on3 of7.wav	1	455
466	i 0.06 on4 of7.wav	1	1348
467	i 0.06 on5 of7.wav	1	135
468	i 0.06 on6 of7.wav	1	294
469	i 0.06 on7 of7.wav	1	77
470	i 0.08 on1 of7r.wav	1	391
471	i 0.08 on2 of7.wav	1	276
472	i 0.08 on3 of7.wav	1	15
473	i 0.08 on4 of7.wav	1	353
474	i 0.08 on5 of7.wav	1	63
475	i 0.08 on6 of7.wav	1	1118
476	i 0.08 on7 of7.wav	1	439
477	i 0.12 on1 of7r.wav	1	369
478	i 0.12 on2 of7.wav	1	2
479	i 0.12 on3 of7.wav	1	2489
480	i 0.12 on4 of7.wav	1	464
481	i 0.12 on5 of7.wav	1	329
482	i 0.12 on6 of7.wav	1	282
483	i 0.12 on7 of7.wav	1	149
484	i 0.14 on1 of7r.wav	1	496
485	i 0.14 on2 of7.wav	1	285
486	i 0.14 on3 of7.wav	1	482
487	i 0.14 on4 of7.wav	1	353
488	i 0.14 on5 of7.wav	1	331
489	i 0.14 on6 of7.wav	1	177
490	i 0.14 on7 of7.wav	1	343
491	i 0.16 on1 of7r.wav	1	8
492	i 0.16 on2 of7.wav	1	1127
493	i 0.16 on3 of7.wav	1	516
494	i 0.16 on4 of7.wav	1	281
495	i 0.16 on5 of7.wav	1	392
496	i 0.16 on6 of7.wav	1	407
497	i 0.16 on7 of7.wav	1	101
498	i 0.18 on1 of7r.wav	1	113
499	i 0.18 on2 of7.wav	1	68
500	i 0.18 on3 of7.wav	1	142
501	i 0.18 on4 of7.wav	1	228
502	i 0.18 on5 of7.wav	1	574
503	i 0.18 on6 of7.wav	1	77
504	i 0.18 on7 of7.wav	1	16
505	a 0.1 on1 of7r.wav	1	349
506	a 0.1 on2 of7.wav	1	481
507	a 0.1 on3 of7.wav	1	534
508	a 0.1 on4 of7.wav	1	246
509	a 0.1 on5 of7.wav	1	439
510	a 0.1 on6 of7.wav	1	678
511	a 0.1 on7 of7.wav	1	197
512	a 0.2 on1 of7r.wav	1	278
513	a 0.2 on2 of7.wav	1	378
514	a 0.2 on3 of7.wav	1	441
515	a 0.2 on4 of7.wav	2	688
516	a 0.2 on5 of7.wav	1	443
517	a 0.2 on6 of7.wav	1	271
518	a 0.2 on7 of7.wav	1	203
519	a 0.04 on1 of7r.wav	1	357
520	a 0.04 on2 of7.wav	1	0
521	a 0.04 on3 of7.wav	1	616
522	a 0.04 on4 of7.wav	1	74
523	a 0.04 on5 of7.wav	1	1602
524	a 0.04 on6 of7.wav	1	328
525	a 0.04 on7 of7.wav	1	7
526	a 0.06 on1 of7r.wav	1	839
527	a 0.06 on2 of7.wav	1	42
528	a 0.06 on3 of7.wav	1	150
529	a 0.06 on4 of7.wav	1	802
530	a 0.06 on5 of7.wav	1	324
531	a 0.06 on6 of7.wav	1	223
532	a 0.06 on7 of7.wav	1	375
533	a 0.08 on1 of7r.wav	1	1408
534	a 0.08 on2 of7.wav	1	124
535	a 0.08 on3 of7.wav	1	45
536	a 0.08 on4 of7.wav	1	208
537	a 0.08 on5 of7.wav	1	393
538	a 0.08 on6 of7.wav	1	320
539	a 0.08 on7 of7.wav	1	163
540	a 0.12 on1 of7r.wav	1	394
541	a 0.12 on2 of7.wav	1	8
542	a 0.12 on3 of7.wav	1	137
543	a 0.12 on4 of7.wav	1	50
544	a 0.12 on5 of7.wav	1	90
545	a 0.12 on6 of7.wav	1	611
546	a 0.12 on7 of7.wav	1	70
547	a 0.14 on1 of7r.wav	1	375
548	a 0.14 on2 of7.wav	1	620
549	a 0.14 on3 of7.wav	1	321
550	a 0.14 on4 of7.wav	1	243
551	a 0.14 on5 of7.wav	1	206
552	a 0.14 on6 of7.wav	1	434
553	a 0.14 on7 of7.wav	2	421
554	a 0.16 on1 of7r.wav	1	116
555	a 0.16 on2 of7.wav	1	112
556	a 0.16 on3 of7.wav	1	148
557	a 0.16 on4 of7.wav	1	369
558	a 0.16 on5 of7.wav	2	499
559	a 0.16 on6 of7.wav	1	1431
560	a 0.16 on7 of7.wav	1	322
561	a 0.18 on1 of7r.wav	1	372
562	a 0.18 on2 of7.wav	1	118
563	a 0.18 on3 of7.wav	1	7
564	a 0.18 on4 of7.wav	1	527
565	a 0.18 on5 of7.wav	1	256
566	a 0.18 on6 of7.wav	1	258
567	a 0.18 on7 of7.wav	2	708
568	i 0.1 on1 of7r.wav	1	63
569	i 0.1 on2 of7.wav	1	16
570	i 0.1 on3 of7.wav	1	57
571	i 0.1 on4 of7.wav	1	152
572	i 0.1 on5 of7.wav	1	63
573	i 0.1 on6 of7.wav	1	27
574	i 0.1 on7 of7.wav	1	216
575	i 0.2 on1 of7r.wav	1	225
576	i 0.2 on2 of7.wav	1	187
577	i 0.2 on3 of7.wav	1	285
578	i 0.2 on4 of7.wav	1	124
579	i 0.2 on5 of7.wav	1	123
580	i 0.2 on6 of7.wav	1	1624
581	i 0.2 on7 of7.wav	1	13
582	i 0.04 on1 of7r.wav	1	84
583	i 0.04 on2 of7.wav	1	1513
584	i 0.04 on3 of7.wav	1	193
585	i 0.04 on4 of7.wav	1	105
586	i 0.04 on5 of7.wav	1	146
587	i 0.04 on6 of7.wav	1	294
588	i 0.04 on7 of7.wav	1	145
589	i 0.06 on1 of7r.wav	1	311
590	i 0.06 on2 of7.wav	1	139
591	i 0.06 on3 of7.wav	1	81
592	i 0.06 on4 of7.wav	1	287
593	i 0.06 on5 of7.wav	1	321
594	i 0.06 on6 of7.wav	1	420
595	i 0.06 on7 of7.wav	1	255
596	i 0.08 on1 of7r.wav	1	335
597	i 0.08 on2 of7.wav	1	410
598	i 0.08 on3 of7.wav	1	71
599	i 0.08 on4 of7.wav	1	6
600	i 0.08 on5 of7.wav	1	97
601	i 0.08 on6 of7.wav	1	50
602	i 0.08 on7 of7.wav	1	3
603	i 0.12 on1 of7r.wav	1	114
604	i 0.12 on2 of7.wav	1	26
605	i 0.12 on3 of7.wav	1	339
606	i 0.12 on4 of7.wav	1	768
607	i 0.12 on5 of7.wav	1	217
608	i 0.12 on6 of7.wav	1	2029
609	i 0.12 on7 of7.wav	1	156
610	i 0.14 on1 of7r.wav	1	336
611	i 0.14 on2 of7.wav	1	171
612	i 0.14 on3 of7.wav	1	157
613	i 0.14 on4 of7.wav	1	86
614	i 0.14 on5 of7.wav	1	120
615	i 0.14 on6 of7.wav	1	277
616	i 0.14 on7 of7.wav	1	322
617	i 0.16 on1 of7r.wav	1	82
618	i 0.16 on2 of7.wav	1	109
619	i 0.16 on3 of7.wav	1	373
620	i 0.16 on4 of7.wav	1	284
621	i 0.16 on5 of7.wav	1	806
622	i 0.16 on6 of7.wav	1	376
623	i 0.16 on7 of7.wav	1	710
624	i 0.18 on1 of7r.wav	1	498
625	i 0.18 on2 of7.wav	1	371
626	i 0.18 on3 of7.wav	1	839
627	i 0.18 on4 of7.wav	2	789
628	i 0.18 on5 of7.wav	1	26
629	i 0.18 on6 of7.wav	1	270
630	i 0.18 on7 of7.wav	1	759
