# Supplementary material for: Effects of stimulus duration and vowel quality in cross-linguistic categorical perception of pitch directions
Source: PLoS One. 2017 Jul 3;12(7):e0180656. doi: 10.1371/journal.pone.0180656 (PMC5495489; doi:10.1371/journal.pone.0180656)
Supplement: S1 Table — (ZIP) [file pone.0180656.s001.zip › supporting information/Raw data/eprime_id_ENGLISH/sub8idfalling.csv]

List2	stim1	Slide3.RESP	Slide3.RT
1	a 0.1 on1 of1.wav	1	422
2	a 0.1 on1 of2.wav	1	577
3	a 0.1 on1 of3.wav	1	558
4	a 0.1 on1 of4.wav	1	552
5	a 0.1 on1 of5.wav	1	912
6	a 0.1 on1 of6.wav	1	488
7	a 0.1 on1 of7.wav	1	591
8	a 0.2 on1 of1.wav	1	408
9	a 0.2 on1 of2.wav	1	505
10	a 0.2 on1 of3.wav	1	592
11	a 0.2 on1 of4.wav	1	447
12	a 0.2 on1 of5.wav	1	568
13	a 0.2 on1 of6.wav	1	674
14	a 0.2 on1 of7.wav	1	462
15	a 0.04 on1 of1.wav	1	1607
16	a 0.04 on1 of2.wav	1	629
17	a 0.04 on1 of3.wav	1	504
18	a 0.04 on1 of4.wav	1	494
19	a 0.04 on1 of5.wav	1	1327
20	a 0.04 on1 of6.wav	1	515
21	a 0.04 on1 of7.wav	1	1138
22	a 0.06 on1 of1.wav	1	681
23	a 0.06 on1 of2.wav	1	443
24	a 0.06 on1 of3.wav	1	640
25	a 0.06 on1 of4.wav	1	565
26	a 0.06 on1 of5.wav	1	551
27	a 0.06 on1 of6.wav	1	583
28	a 0.06 on1 of7.wav	1	317
29	a 0.08 on1 of1.wav	1	473
30	a 0.08 on1 of2.wav	1	411
31	a 0.08 on1 of3.wav	1	685
32	a 0.08 on1 of4.wav	2	387
33	a 0.08 on1 of5.wav	1	657
34	a 0.08 on1 of6.wav	1	361
35	a 0.08 on1 of7.wav	1	454
36	a 0.12 on1 of1.wav	1	470
37	a 0.12 on1 of2.wav	1	532
38	a 0.12 on1 of3.wav	1	403
39	a 0.12 on1 of4.wav	1	560
40	a 0.12 on1 of5.wav	1	496
41	a 0.12 on1 of6.wav	1	553
42	a 0.12 on1 of7.wav	1	468
43	a 0.14 on1 of1.wav	1	2973
44	a 0.14 on1 of2.wav	2	228
45	a 0.14 on1 of3.wav	1	631
46	a 0.14 on1 of4.wav	1	460
47	a 0.14 on1 of5.wav	1	525
48	a 0.14 on1 of6.wav	1	1396
49	a 0.14 on1 of7.wav	1	603
50	a 0.16 on1 of1.wav	1	525
51	a 0.16 on1 of2.wav	1	470
52	a 0.16 on1 of3.wav	1	576
53	a 0.16 on1 of4.wav	1	300
54	a 0.16 on1 of5.wav	1	401
55	a 0.16 on1 of6.wav	1	1110
56	a 0.16 on1 of7.wav	1	524
57	a 0.18 on1 of1.wav	1	747
58	a 0.18 on1 of2.wav	1	410
59	a 0.18 on1 of3.wav	1	591
60	a 0.18 on1 of4.wav	1	408
61	a 0.18 on1 of5.wav	1	570
62	a 0.18 on1 of6.wav	1	528
63	a 0.18 on1 of7.wav	1	513
64	i 0.1 on1 of1.wav	2	358
65	i 0.1 on1 of2.wav	2	453
66	i 0.1 on1 of3.wav	2	503
67	i 0.1 on1 of4.wav	2	385
68	i 0.1 on1 of5.wav	2	470
69	i 0.1 on1 of6.wav	2	472
70	i 0.1 on1 of7.wav	2	491
71	i 0.2 on1 of1.wav	2	418
72	i 0.2 on1 of2.wav	2	2085
73	i 0.2 on1 of3.wav	2	921
74	i 0.2 on1 of4.wav	2	568
75	i 0.2 on1 of5.wav	2	403
76	i 0.2 on1 of6.wav	2	542
77	i 0.2 on1 of7.wav	2	2401
78	i 0.04 on1 of1.wav	2	499
79	i 0.04 on1 of2.wav	2	710
80	i 0.04 on1 of3.wav	2	675
81	i 0.04 on1 of4.wav	2	635
82	i 0.04 on1 of5.wav	2	798
83	i 0.04 on1 of6.wav	2	865
84	i 0.04 on1 of7.wav	2	1039
85	i 0.06 on1 of1.wav	2	569
86	i 0.06 on1 of2.wav	2	611
87	i 0.06 on1 of3.wav	2	619
88	i 0.06 on1 of4.wav	2	1270
89	i 0.06 on1 of5.wav	2	4373
90	i 0.06 on1 of6.wav	2	549
91	i 0.06 on1 of7.wav	2	465
92	i 0.08 on1 of1.wav	2	476
93	i 0.08 on1 of2.wav	2	413
94	i 0.08 on1 of3.wav	2	303
95	i 0.08 on1 of4.wav	2	295
96	i 0.08 on1 of5.wav	2	597
97	i 0.08 on1 of6.wav	2	440
98	i 0.08 on1 of7.wav	2	408
99	i 0.12 on1 of1.wav	2	504
100	i 0.12 on1 of2.wav	2	527
101	i 0.12 on1 of3.wav	2	517
102	i 0.12 on1 of4.wav	2	446
103	i 0.12 on1 of5.wav	2	848
104	i 0.12 on1 of6.wav	2	633
105	i 0.12 on1 of7.wav	2	542
106	i 0.14 on1 of1.wav	2	395
107	i 0.14 on1 of2.wav	2	612
108	i 0.14 on1 of3.wav	2	794
109	i 0.14 on1 of4.wav	2	664
110	i 0.14 on1 of5.wav	2	567
111	i 0.14 on1 of6.wav	2	482
112	i 0.14 on1 of7.wav	2	722
113	i 0.16 on1 of1.wav	2	3433
114	i 0.16 on1 of2.wav	2	590
115	i 0.16 on1 of3.wav	2	333
116	i 0.16 on1 of4.wav	2	750
117	i 0.16 on1 of5.wav	2	362
118	i 0.16 on1 of6.wav	2	462
119	i 0.16 on1 of7.wav	1	1778
120	i 0.18 on1 of1.wav	2	443
121	i 0.18 on1 of2.wav	2	431
122	i 0.18 on1 of3.wav	2	643
123	i 0.18 on1 of4.wav	2	439
124	i 0.18 on1 of5.wav	2	336
125	i 0.18 on1 of6.wav	2	509
126	i 0.18 on1 of7.wav	2	599
127	a 0.1 on1 of1.wav	1	532
128	a 0.1 on1 of2.wav	1	570
129	a 0.1 on1 of3.wav	1	588
130	a 0.1 on1 of4.wav	1	4176
131	a 0.1 on1 of5.wav	1	472
132	a 0.1 on1 of6.wav	1	754
133	a 0.1 on1 of7.wav	1	516
134	a 0.2 on1 of1.wav	1	518
135	a 0.2 on1 of2.wav	1	526
136	a 0.2 on1 of3.wav	1	414
137	a 0.2 on1 of4.wav	1	497
138	a 0.2 on1 of5.wav	1	535
139	a 0.2 on1 of6.wav	1	408
140	a 0.2 on1 of7.wav	1	405
141	a 0.04 on1 of1.wav	1	989
142	a 0.04 on1 of2.wav	1	492
143	a 0.04 on1 of3.wav	1	721
144	a 0.04 on1 of4.wav	1	425
145	a 0.04 on1 of5.wav	1	435
146	a 0.04 on1 of6.wav	1	380
147	a 0.04 on1 of7.wav	1	2459
148	a 0.06 on1 of1.wav	1	1237
149	a 0.06 on1 of2.wav	1	1504
150	a 0.06 on1 of3.wav	1	604
151	a 0.06 on1 of4.wav	1	468
152	a 0.06 on1 of5.wav	1	396
153	a 0.06 on1 of6.wav	1	1116
154	a 0.06 on1 of7.wav	1	597
155	a 0.08 on1 of1.wav	1	578
156	a 0.08 on1 of2.wav	1	528
157	a 0.08 on1 of3.wav	1	528
158	a 0.08 on1 of4.wav	1	432
159	a 0.08 on1 of5.wav	1	768
160	a 0.08 on1 of6.wav	1	477
161	a 0.08 on1 of7.wav	1	709
162	a 0.12 on1 of1.wav	1	429
163	a 0.12 on1 of2.wav	1	316
164	a 0.12 on1 of3.wav	1	464
165	a 0.12 on1 of4.wav	1	1281
166	a 0.12 on1 of5.wav	1	603
167	a 0.12 on1 of6.wav	1	598
168	a 0.12 on1 of7.wav	1	543
169	a 0.14 on1 of1.wav	1	307
170	a 0.14 on1 of2.wav	1	430
171	a 0.14 on1 of3.wav	1	619
172	a 0.14 on1 of4.wav	1	525
173	a 0.14 on1 of5.wav	1	614
174	a 0.14 on1 of6.wav	1	2542
175	a 0.14 on1 of7.wav	1	415
176	a 0.16 on1 of1.wav	1	568
177	a 0.16 on1 of2.wav	1	572
178	a 0.16 on1 of3.wav	1	506
179	a 0.16 on1 of4.wav	1	1229
180	a 0.16 on1 of5.wav	1	323
181	a 0.16 on1 of6.wav	1	891
182	a 0.16 on1 of7.wav	1	638
183	a 0.18 on1 of1.wav	1	355
184	a 0.18 on1 of2.wav	1	512
185	a 0.18 on1 of3.wav	1	609
186	a 0.18 on1 of4.wav	1	620
187	a 0.18 on1 of5.wav	1	544
188	a 0.18 on1 of6.wav	1	509
189	a 0.18 on1 of7.wav	1	606
190	i 0.1 on1 of1.wav	2	543
191	i 0.1 on1 of2.wav	2	414
192	i 0.1 on1 of3.wav	2	2122
193	i 0.1 on1 of4.wav	2	388
194	i 0.1 on1 of5.wav	2	541
195	i 0.1 on1 of6.wav	2	588
196	i 0.1 on1 of7.wav	2	515
197	i 0.2 on1 of1.wav	2	559
198	i 0.2 on1 of2.wav	2	335
199	i 0.2 on1 of3.wav	2	501
200	i 0.2 on1 of4.wav	2	596
201	i 0.2 on1 of5.wav	2	391
202	i 0.2 on1 of6.wav	2	1375
203	i 0.2 on1 of7.wav	2	790
204	i 0.04 on1 of1.wav	2	314
205	i 0.04 on1 of2.wav	2	434
206	i 0.04 on1 of3.wav	2	409
207	i 0.04 on1 of4.wav	2	569
208	i 0.04 on1 of5.wav	2	552
209	i 0.04 on1 of6.wav	2	331
210	i 0.04 on1 of7.wav	2	682
211	i 0.06 on1 of1.wav	2	433
212	i 0.06 on1 of2.wav	2	645
213	i 0.06 on1 of3.wav	2	421
214	i 0.06 on1 of4.wav	2	351
215	i 0.06 on1 of5.wav	2	388
216	i 0.06 on1 of6.wav	2	491
217	i 0.06 on1 of7.wav	2	550
218	i 0.08 on1 of1.wav	2	470
219	i 0.08 on1 of2.wav	2	313
220	i 0.08 on1 of3.wav	2	376
221	i 0.08 on1 of4.wav	2	568
222	i 0.08 on1 of5.wav	2	540
223	i 0.08 on1 of6.wav	2	416
224	i 0.08 on1 of7.wav	2	296
225	i 0.12 on1 of1.wav	2	548
226	i 0.12 on1 of2.wav	2	708
227	i 0.12 on1 of3.wav	2	607
228	i 0.12 on1 of4.wav	2	396
229	i 0.12 on1 of5.wav	2	648
230	i 0.12 on1 of6.wav	2	437
231	i 0.12 on1 of7.wav	2	675
232	i 0.14 on1 of1.wav	2	471
233	i 0.14 on1 of2.wav	2	409
234	i 0.14 on1 of3.wav	2	362
235	i 0.14 on1 of4.wav	2	543
236	i 0.14 on1 of5.wav	2	530
237	i 0.14 on1 of6.wav	2	495
238	i 0.14 on1 of7.wav	2	389
239	i 0.16 on1 of1.wav	2	300
240	i 0.16 on1 of2.wav	2	466
241	i 0.16 on1 of3.wav	2	547
242	i 0.16 on1 of4.wav	2	408
243	i 0.16 on1 of5.wav	2	341
244	i 0.16 on1 of6.wav	2	654
245	i 0.16 on1 of7.wav	2	367
246	i 0.18 on1 of1.wav	2	676
247	i 0.18 on1 of2.wav	2	560
248	i 0.18 on1 of3.wav	2	342
249	i 0.18 on1 of4.wav	2	516
250	i 0.18 on1 of5.wav	2	495
251	i 0.18 on1 of6.wav	2	426
252	i 0.18 on1 of7.wav	2	411
253	a 0.1 on1 of1.wav	1	782
254	a 0.1 on1 of2.wav	1	209
255	a 0.1 on1 of3.wav	1	392
256	a 0.1 on1 of4.wav	1	1343
257	a 0.1 on1 of5.wav	1	518
258	a 0.1 on1 of6.wav	1	536
259	a 0.1 on1 of7.wav	1	467
260	a 0.2 on1 of1.wav	1	581
261	a 0.2 on1 of2.wav	1	787
262	a 0.2 on1 of3.wav	1	480
263	a 0.2 on1 of4.wav	1	559
264	a 0.2 on1 of5.wav	1	558
265	a 0.2 on1 of6.wav	1	715
266	a 0.2 on1 of7.wav	1	404
267	a 0.04 on1 of1.wav	1	539
268	a 0.04 on1 of2.wav	1	517
269	a 0.04 on1 of3.wav	1	671
270	a 0.04 on1 of4.wav	1	1000
271	a 0.04 on1 of5.wav	1	585
272	a 0.04 on1 of6.wav	1	1051
273	a 0.04 on1 of7.wav	1	600
274	a 0.06 on1 of1.wav	1	752
275	a 0.06 on1 of2.wav	1	534
276	a 0.06 on1 of3.wav	1	730
277	a 0.06 on1 of4.wav	1	543
278	a 0.06 on1 of5.wav	1	1247
279	a 0.06 on1 of6.wav	1	531
280	a 0.06 on1 of7.wav	1	552
281	a 0.08 on1 of1.wav	1	521
282	a 0.08 on1 of2.wav	1	478
283	a 0.08 on1 of3.wav	1	326
284	a 0.08 on1 of4.wav	1	467
285	a 0.08 on1 of5.wav	1	609
286	a 0.08 on1 of6.wav	1	424
287	a 0.08 on1 of7.wav	1	615
288	a 0.12 on1 of1.wav	1	365
289	a 0.12 on1 of2.wav	1	579
290	a 0.12 on1 of3.wav	1	1775
291	a 0.12 on1 of4.wav	1	824
292	a 0.12 on1 of5.wav	1	1049
293	a 0.12 on1 of6.wav	1	591
294	a 0.12 on1 of7.wav	1	540
295	a 0.14 on1 of1.wav	1	535
296	a 0.14 on1 of2.wav	1	645
297	a 0.14 on1 of3.wav	1	604
298	a 0.14 on1 of4.wav	1	1030
299	a 0.14 on1 of5.wav	1	824
300	a 0.14 on1 of6.wav	1	392
301	a 0.14 on1 of7.wav	1	570
302	a 0.16 on1 of1.wav	1	511
303	a 0.16 on1 of2.wav	1	675
304	a 0.16 on1 of3.wav	1	373
305	a 0.16 on1 of4.wav	1	442
306	a 0.16 on1 of5.wav	1	546
307	a 0.16 on1 of6.wav	1	569
308	a 0.16 on1 of7.wav	1	539
309	a 0.18 on1 of1.wav	1	499
310	a 0.18 on1 of2.wav	1	325
311	a 0.18 on1 of3.wav	1	507
312	a 0.18 on1 of4.wav	1	411
313	a 0.18 on1 of5.wav	1	526
314	a 0.18 on1 of6.wav	1	3326
315	a 0.18 on1 of7.wav	1	432
316	i 0.1 on1 of1.wav	2	355
317	i 0.1 on1 of2.wav	2	505
318	i 0.1 on1 of3.wav	2	440
319	i 0.1 on1 of4.wav	2	592
320	i 0.1 on1 of5.wav	2	482
321	i 0.1 on1 of6.wav	2	270
322	i 0.1 on1 of7.wav	2	379
323	i 0.2 on1 of1.wav	2	494
324	i 0.2 on1 of2.wav	2	395
325	i 0.2 on1 of3.wav	2	506
326	i 0.2 on1 of4.wav	2	499
327	i 0.2 on1 of5.wav	2	326
328	i 0.2 on1 of6.wav	2	637
329	i 0.2 on1 of7.wav	2	534
330	i 0.04 on1 of1.wav	2	561
331	i 0.04 on1 of2.wav	2	1401
332	i 0.04 on1 of3.wav	2	615
333	i 0.04 on1 of4.wav	2	444
334	i 0.04 on1 of5.wav	2	598
335	i 0.04 on1 of6.wav	2	523
336	i 0.04 on1 of7.wav	2	977
337	i 0.06 on1 of1.wav	2	540
338	i 0.06 on1 of2.wav	2	493
339	i 0.06 on1 of3.wav	2	524
340	i 0.06 on1 of4.wav	2	503
341	i 0.06 on1 of5.wav	2	295
342	i 0.06 on1 of6.wav	2	447
343	i 0.06 on1 of7.wav	2	1492
344	i 0.08 on1 of1.wav	2	462
345	i 0.08 on1 of2.wav	2	454
346	i 0.08 on1 of3.wav	2	452
347	i 0.08 on1 of4.wav	2	324
348	i 0.08 on1 of5.wav	2	566
349	i 0.08 on1 of6.wav	2	539
350	i 0.08 on1 of7.wav	2	596
351	i 0.12 on1 of1.wav	2	624
352	i 0.12 on1 of2.wav	2	382
353	i 0.12 on1 of3.wav	2	806
354	i 0.12 on1 of4.wav	2	396
355	i 0.12 on1 of5.wav	2	327
356	i 0.12 on1 of6.wav	2	456
357	i 0.12 on1 of7.wav	2	522
358	i 0.14 on1 of1.wav	2	855
359	i 0.14 on1 of2.wav	2	445
360	i 0.14 on1 of3.wav	2	429
361	i 0.14 on1 of4.wav	2	353
362	i 0.14 on1 of5.wav	2	334
363	i 0.14 on1 of6.wav	2	437
364	i 0.14 on1 of7.wav	2	501
365	i 0.16 on1 of1.wav	2	450
366	i 0.16 on1 of2.wav	2	403
367	i 0.16 on1 of3.wav	2	424
368	i 0.16 on1 of4.wav	2	574
369	i 0.16 on1 of5.wav	2	392
370	i 0.16 on1 of6.wav	2	295
371	i 0.16 on1 of7.wav	2	616
372	i 0.18 on1 of1.wav	2	451
373	i 0.18 on1 of2.wav	2	581
374	i 0.18 on1 of3.wav	2	604
375	i 0.18 on1 of4.wav	2	408
376	i 0.18 on1 of5.wav	2	609
377	i 0.18 on1 of6.wav	2	485
378	i 0.18 on1 of7.wav	2	448
379	a 0.1 on1 of1.wav	1	651
380	a 0.1 on1 of2.wav	1	466
381	a 0.1 on1 of3.wav	1	569
382	a 0.1 on1 of4.wav	1	533
383	a 0.1 on1 of5.wav	1	625
384	a 0.1 on1 of6.wav	1	369
385	a 0.1 on1 of7.wav	1	439
386	a 0.2 on1 of1.wav	1	539
387	a 0.2 on1 of2.wav	1	417
388	a 0.2 on1 of3.wav	1	523
389	a 0.2 on1 of4.wav	1	3391
390	a 0.2 on1 of5.wav	1	717
391	a 0.2 on1 of6.wav	1	791
392	a 0.2 on1 of7.wav	1	609
393	a 0.04 on1 of1.wav	1	630
394	a 0.04 on1 of2.wav	1	421
395	a 0.04 on1 of3.wav	1	296
396	a 0.04 on1 of4.wav	1	493
397	a 0.04 on1 of5.wav	1	401
398	a 0.04 on1 of6.wav	1	524
399	a 0.04 on1 of7.wav	1	831
400	a 0.06 on1 of1.wav	1	588
401	a 0.06 on1 of2.wav	1	384
402	a 0.06 on1 of3.wav	1	407
403	a 0.06 on1 of4.wav	1	417
404	a 0.06 on1 of5.wav	1	438
405	a 0.06 on1 of6.wav	1	506
406	a 0.06 on1 of7.wav	1	507
407	a 0.08 on1 of1.wav	1	304
408	a 0.08 on1 of2.wav	1	437
409	a 0.08 on1 of3.wav	1	770
410	a 0.08 on1 of4.wav	1	573
411	a 0.08 on1 of5.wav	1	801
412	a 0.08 on1 of6.wav	1	620
413	a 0.08 on1 of7.wav	1	614
414	a 0.12 on1 of1.wav	1	1196
415	a 0.12 on1 of2.wav	1	514
416	a 0.12 on1 of3.wav	1	713
417	a 0.12 on1 of4.wav	1	558
418	a 0.12 on1 of5.wav	1	542
419	a 0.12 on1 of6.wav	1	1141
420	a 0.12 on1 of7.wav	1	980
421	a 0.14 on1 of1.wav	1	486
422	a 0.14 on1 of2.wav	1	1282
423	a 0.14 on1 of3.wav	1	841
424	a 0.14 on1 of4.wav	1	619
425	a 0.14 on1 of5.wav	1	448
426	a 0.14 on1 of6.wav	1	1716
427	a 0.14 on1 of7.wav	1	546
428	a 0.16 on1 of1.wav	1	549
429	a 0.16 on1 of2.wav	1	352
430	a 0.16 on1 of3.wav	1	451
431	a 0.16 on1 of4.wav	1	347
432	a 0.16 on1 of5.wav	1	448
433	a 0.16 on1 of6.wav	1	482
434	a 0.16 on1 of7.wav	1	660
435	a 0.18 on1 of1.wav	1	1276
436	a 0.18 on1 of2.wav	1	476
437	a 0.18 on1 of3.wav	1	323
438	a 0.18 on1 of4.wav	1	533
439	a 0.18 on1 of5.wav	1	512
440	a 0.18 on1 of6.wav	1	530
441	a 0.18 on1 of7.wav	1	694
442	i 0.1 on1 of1.wav	2	477
443	i 0.1 on1 of2.wav	2	517
444	i 0.1 on1 of3.wav	2	504
445	i 0.1 on1 of4.wav	2	494
446	i 0.1 on1 of5.wav	2	749
447	i 0.1 on1 of6.wav	2	418
448	i 0.1 on1 of7.wav	2	505
449	i 0.2 on1 of1.wav	2	379
450	i 0.2 on1 of2.wav	2	423
451	i 0.2 on1 of3.wav	2	510
452	i 0.2 on1 of4.wav	2	489
453	i 0.2 on1 of5.wav	2	468
454	i 0.2 on1 of6.wav	2	623
455	i 0.2 on1 of7.wav	2	421
456	i 0.04 on1 of1.wav	2	489
457	i 0.04 on1 of2.wav	2	538
458	i 0.04 on1 of3.wav	2	567
459	i 0.04 on1 of4.wav	2	494
460	i 0.04 on1 of5.wav	2	536
461	i 0.04 on1 of6.wav	2	585
462	i 0.04 on1 of7.wav	2	494
463	i 0.06 on1 of1.wav	2	416
464	i 0.06 on1 of2.wav	2	423
465	i 0.06 on1 of3.wav	2	357
466	i 0.06 on1 of4.wav	2	461
467	i 0.06 on1 of5.wav	2	359
468	i 0.06 on1 of6.wav	2	479
469	i 0.06 on1 of7.wav	2	1309
470	i 0.08 on1 of1.wav	2	1770
471	i 0.08 on1 of2.wav	2	456
472	i 0.08 on1 of3.wav	2	461
473	i 0.08 on1 of4.wav	2	382
474	i 0.08 on1 of5.wav	2	2052
475	i 0.08 on1 of6.wav	2	920
476	i 0.08 on1 of7.wav	2	483
477	i 0.12 on1 of1.wav	2	416
478	i 0.12 on1 of2.wav	2	438
479	i 0.12 on1 of3.wav	2	412
480	i 0.12 on1 of4.wav	2	702
481	i 0.12 on1 of5.wav	2	552
482	i 0.12 on1 of6.wav	2	310
483	i 0.12 on1 of7.wav	2	392
484	i 0.14 on1 of1.wav	2	413
485	i 0.14 on1 of2.wav	2	583
486	i 0.14 on1 of3.wav	2	630
487	i 0.14 on1 of4.wav	2	392
488	i 0.14 on1 of5.wav	2	316
489	i 0.14 on1 of6.wav	2	431
490	i 0.14 on1 of7.wav	2	459
491	i 0.16 on1 of1.wav	2	800
492	i 0.16 on1 of2.wav	2	462
493	i 0.16 on1 of3.wav	2	660
494	i 0.16 on1 of4.wav	2	520
495	i 0.16 on1 of5.wav	2	511
496	i 0.16 on1 of6.wav	2	831
497	i 0.16 on1 of7.wav	2	486
498	i 0.18 on1 of1.wav	2	420
499	i 0.18 on1 of2.wav	2	515
500	i 0.18 on1 of3.wav	2	512
501	i 0.18 on1 of4.wav	2	534
502	i 0.18 on1 of5.wav	2	481
503	i 0.18 on1 of6.wav	2	353
504	i 0.18 on1 of7.wav	2	569
505	a 0.1 on1 of1.wav	1	1215
506	a 0.1 on1 of2.wav	1	896
507	a 0.1 on1 of3.wav	1	482
508	a 0.1 on1 of4.wav	1	643
509	a 0.1 on1 of5.wav	1	445
510	a 0.1 on1 of6.wav	1	1190
511	a 0.1 on1 of7.wav	1	593
512	a 0.2 on1 of1.wav	1	454
513	a 0.2 on1 of2.wav	1	1015
514	a 0.2 on1 of3.wav	1	754
515	a 0.2 on1 of4.wav	1	1502
516	a 0.2 on1 of5.wav	1	909
517	a 0.2 on1 of6.wav	1	800
518	a 0.2 on1 of7.wav	1	560
519	a 0.04 on1 of1.wav	1	478
520	a 0.04 on1 of2.wav	1	642
521	a 0.04 on1 of3.wav	1	1178
522	a 0.04 on1 of4.wav	1	406
523	a 0.04 on1 of5.wav	1	567
524	a 0.04 on1 of6.wav	1	602
525	a 0.04 on1 of7.wav	1	482
526	a 0.06 on1 of1.wav	1	1162
527	a 0.06 on1 of2.wav	1	1346
528	a 0.06 on1 of3.wav	1	794
529	a 0.06 on1 of4.wav	1	474
530	a 0.06 on1 of5.wav	1	555
531	a 0.06 on1 of6.wav	1	358
532	a 0.06 on1 of7.wav	1	602
533	a 0.08 on1 of1.wav	1	547
534	a 0.08 on1 of2.wav	1	620
535	a 0.08 on1 of3.wav	1	1071
536	a 0.08 on1 of4.wav	1	504
537	a 0.08 on1 of5.wav	1	590
538	a 0.08 on1 of6.wav	1	1193
539	a 0.08 on1 of7.wav	1	616
540	a 0.12 on1 of1.wav	1	412
541	a 0.12 on1 of2.wav	1	812
542	a 0.12 on1 of3.wav	1	575
543	a 0.12 on1 of4.wav	1	374
544	a 0.12 on1 of5.wav	1	483
545	a 0.12 on1 of6.wav	1	407
546	a 0.12 on1 of7.wav	1	477
547	a 0.14 on1 of1.wav	1	508
548	a 0.14 on1 of2.wav	1	481
549	a 0.14 on1 of3.wav	2	354
550	a 0.14 on1 of4.wav	1	484
551	a 0.14 on1 of5.wav	1	339
552	a 0.14 on1 of6.wav	1	628
553	a 0.14 on1 of7.wav	1	571
554	a 0.16 on1 of1.wav	1	375
555	a 0.16 on1 of2.wav	1	595
556	a 0.16 on1 of3.wav	1	336
557	a 0.16 on1 of4.wav	1	613
558	a 0.16 on1 of5.wav	1	414
559	a 0.16 on1 of6.wav	1	446
560	a 0.16 on1 of7.wav	1	424
561	a 0.18 on1 of1.wav	1	450
562	a 0.18 on1 of2.wav	1	538
563	a 0.18 on1 of3.wav	1	501
564	a 0.18 on1 of4.wav	1	432
565	a 0.18 on1 of5.wav	1	838
566	a 0.18 on1 of6.wav	1	701
567	a 0.18 on1 of7.wav	1	560
568	i 0.1 on1 of1.wav	2	732
569	i 0.1 on1 of2.wav	2	703
570	i 0.1 on1 of3.wav	2	478
571	i 0.1 on1 of4.wav	2	543
572	i 0.1 on1 of5.wav	2	412
573	i 0.1 on1 of6.wav	2	389
574	i 0.1 on1 of7.wav	2	435
575	i 0.2 on1 of1.wav	2	502
576	i 0.2 on1 of2.wav	2	433
577	i 0.2 on1 of3.wav	2	548
578	i 0.2 on1 of4.wav	2	447
579	i 0.2 on1 of5.wav	2	413
580	i 0.2 on1 of6.wav	2	455
581	i 0.2 on1 of7.wav	2	410
582	i 0.04 on1 of1.wav	2	452
583	i 0.04 on1 of2.wav	2	530
584	i 0.04 on1 of3.wav	2	382
585	i 0.04 on1 of4.wav	2	530
586	i 0.04 on1 of5.wav	2	1015
587	i 0.04 on1 of6.wav	2	596
588	i 0.04 on1 of7.wav	2	540
589	i 0.06 on1 of1.wav	2	518
590	i 0.06 on1 of2.wav	2	319
591	i 0.06 on1 of3.wav	2	422
592	i 0.06 on1 of4.wav	2	385
593	i 0.06 on1 of5.wav	2	334
594	i 0.06 on1 of6.wav	2	690
595	i 0.06 on1 of7.wav	2	648
596	i 0.08 on1 of1.wav	2	486
597	i 0.08 on1 of2.wav	2	573
598	i 0.08 on1 of3.wav	2	438
599	i 0.08 on1 of4.wav	2	532
600	i 0.08 on1 of5.wav	2	453
601	i 0.08 on1 of6.wav	2	494
602	i 0.08 on1 of7.wav	2	336
603	i 0.12 on1 of1.wav	2	358
604	i 0.12 on1 of2.wav	2	615
605	i 0.12 on1 of3.wav	2	566
606	i 0.12 on1 of4.wav	2	726
607	i 0.12 on1 of5.wav	2	483
608	i 0.12 on1 of6.wav	2	555
609	i 0.12 on1 of7.wav	2	575
610	i 0.14 on1 of1.wav	2	324
611	i 0.14 on1 of2.wav	2	428
612	i 0.14 on1 of3.wav	2	530
613	i 0.14 on1 of4.wav	2	1265
614	i 0.14 on1 of5.wav	2	385
615	i 0.14 on1 of6.wav	2	399
616	i 0.14 on1 of7.wav	2	342
617	i 0.16 on1 of1.wav	2	537
618	i 0.16 on1 of2.wav	2	529
619	i 0.16 on1 of3.wav	2	573
620	i 0.16 on1 of4.wav	2	546
621	i 0.16 on1 of5.wav	2	754
622	i 0.16 on1 of6.wav	2	429
623	i 0.16 on1 of7.wav	2	506
624	i 0.18 on1 of1.wav	2	592
625	i 0.18 on1 of2.wav	2	541
626	i 0.18 on1 of3.wav	2	376
627	i 0.18 on1 of4.wav	2	424
628	i 0.18 on1 of5.wav	2	391
629	i 0.18 on1 of6.wav	2	380
630	i 0.18 on1 of7.wav	2	346
