# Supplementary material for: Effects of stimulus duration and vowel quality in cross-linguistic categorical perception of pitch directions
Source: PLoS One. 2017 Jul 3;12(7):e0180656. doi: 10.1371/journal.pone.0180656 (PMC5495489; doi:10.1371/journal.pone.0180656)
Supplement: S1 Table — (ZIP) [file pone.0180656.s001.zip › supporting information/Raw data/eprime_id_ENGLISH/sub8idrising.csv]

List2	stim1	Slide3.RESP	Slide3.RT
1	a 0.1 on1 of7r.wav	1	347
2	a 0.1 on2 of7.wav	1	338
3	a 0.1 on3 of7.wav	1	1801
4	a 0.1 on4 of7.wav	1	375
5	a 0.1 on5 of7.wav	1	249
6	a 0.1 on6 of7.wav	1	2550
7	a 0.1 on7 of7.wav	1	570
8	a 0.2 on1 of7r.wav	2	776
9	a 0.2 on2 of7.wav	2	1194
10	a 0.2 on3 of7.wav	1	435
11	a 0.2 on4 of7.wav	1	4044
12	a 0.2 on5 of7.wav	1	505
13	a 0.2 on6 of7.wav	1	600
14	a 0.2 on7 of7.wav	2	1739
15	a 0.04 on1 of7r.wav	1	599
16	a 0.04 on2 of7.wav	1	1129
17	a 0.04 on3 of7.wav	1	536
18	a 0.04 on4 of7.wav	1	563
19	a 0.04 on5 of7.wav	1	529
20	a 0.04 on6 of7.wav	1	453
21	a 0.04 on7 of7.wav	1	435
22	a 0.06 on1 of7r.wav	1	651
23	a 0.06 on2 of7.wav	1	371
24	a 0.06 on3 of7.wav	1	438
25	a 0.06 on4 of7.wav	1	638
26	a 0.06 on5 of7.wav	1	513
27	a 0.06 on6 of7.wav	1	858
28	a 0.06 on7 of7.wav	1	359
29	a 0.08 on1 of7r.wav	1	315
30	a 0.08 on2 of7.wav	1	1730
31	a 0.08 on3 of7.wav	1	843
32	a 0.08 on4 of7.wav	1	695
33	a 0.08 on5 of7.wav	1	416
34	a 0.08 on6 of7.wav	1	527
35	a 0.08 on7 of7.wav	1	364
36	a 0.12 on1 of7r.wav	1	481
37	a 0.12 on2 of7.wav	1	643
38	a 0.12 on3 of7.wav	1	1189
39	a 0.12 on4 of7.wav	1	904
40	a 0.12 on5 of7.wav	1	1579
41	a 0.12 on6 of7.wav	1	490
42	a 0.12 on7 of7.wav	1	398
43	a 0.14 on1 of7r.wav	1	193
44	a 0.14 on2 of7.wav	1	322
45	a 0.14 on3 of7.wav	1	684
46	a 0.14 on4 of7.wav	1	366
47	a 0.14 on5 of7.wav	1	579
48	a 0.14 on6 of7.wav	1	779
49	a 0.14 on7 of7.wav	1	620
50	a 0.16 on1 of7r.wav	1	691
51	a 0.16 on2 of7.wav	1	163
52	a 0.16 on3 of7.wav	1	430
53	a 0.16 on4 of7.wav	1	429
54	a 0.16 on5 of7.wav	1	322
55	a 0.16 on6 of7.wav	1	427
56	a 0.16 on7 of7.wav	1	540
57	a 0.18 on1 of7r.wav	1	694
58	a 0.18 on2 of7.wav	1	379
59	a 0.18 on3 of7.wav	1	521
60	a 0.18 on4 of7.wav	1	382
61	a 0.18 on5 of7.wav	1	322
62	a 0.18 on6 of7.wav	2	695
63	a 0.18 on7 of7.wav	1	664
64	i 0.1 on1 of7r.wav	2	380
65	i 0.1 on2 of7.wav	2	431
66	i 0.1 on3 of7.wav	2	360
67	i 0.1 on4 of7.wav	2	508
68	i 0.1 on5 of7.wav	2	1367
69	i 0.1 on6 of7.wav	2	681
70	i 0.1 on7 of7.wav	2	603
71	i 0.2 on1 of7r.wav	2	439
72	i 0.2 on2 of7.wav	2	299
73	i 0.2 on3 of7.wav	2	581
74	i 0.2 on4 of7.wav	2	464
75	i 0.2 on5 of7.wav	2	315
76	i 0.2 on6 of7.wav	2	736
77	i 0.2 on7 of7.wav	2	1259
78	i 0.04 on1 of7r.wav	2	837
79	i 0.04 on2 of7.wav	2	445
80	i 0.04 on3 of7.wav	2	424
81	i 0.04 on4 of7.wav	2	436
82	i 0.04 on5 of7.wav	2	350
83	i 0.04 on6 of7.wav	2	348
84	i 0.04 on7 of7.wav	2	472
85	i 0.06 on1 of7r.wav	2	351
86	i 0.06 on2 of7.wav	2	450
87	i 0.06 on3 of7.wav	2	358
88	i 0.06 on4 of7.wav	2	344
89	i 0.06 on5 of7.wav	1	794
90	i 0.06 on6 of7.wav	2	396
91	i 0.06 on7 of7.wav	2	798
92	i 0.08 on1 of7r.wav	2	521
93	i 0.08 on2 of7.wav	1	870
94	i 0.08 on3 of7.wav	2	501
95	i 0.08 on4 of7.wav	2	598
96	i 0.08 on5 of7.wav	1	252
97	i 0.08 on6 of7.wav	2	445
98	i 0.08 on7 of7.wav	2	432
99	i 0.12 on1 of7r.wav	2	502
100	i 0.12 on2 of7.wav	1	1817
101	i 0.12 on3 of7.wav	2	721
102	i 0.12 on4 of7.wav	2	818
103	i 0.12 on5 of7.wav	2	332
104	i 0.12 on6 of7.wav	2	451
105	i 0.12 on7 of7.wav	2	480
106	i 0.14 on1 of7r.wav	2	421
107	i 0.14 on2 of7.wav	2	322
108	i 0.14 on3 of7.wav	2	291
109	i 0.14 on4 of7.wav	2	497
110	i 0.14 on5 of7.wav	2	384
111	i 0.14 on6 of7.wav	2	311
112	i 0.14 on7 of7.wav	2	349
113	i 0.16 on1 of7r.wav	2	637
114	i 0.16 on2 of7.wav	2	524
115	i 0.16 on3 of7.wav	2	924
116	i 0.16 on4 of7.wav	2	306
117	i 0.16 on5 of7.wav	2	396
118	i 0.16 on6 of7.wav	2	777
119	i 0.16 on7 of7.wav	2	376
120	i 0.18 on1 of7r.wav	2	431
121	i 0.18 on2 of7.wav	2	675
122	i 0.18 on3 of7.wav	2	342
123	i 0.18 on4 of7.wav	2	667
124	i 0.18 on5 of7.wav	2	404
125	i 0.18 on6 of7.wav	2	389
126	i 0.18 on7 of7.wav	2	670
127	a 0.1 on1 of7r.wav	1	479
128	a 0.1 on2 of7.wav	1	275
129	a 0.1 on3 of7.wav	1	381
130	a 0.1 on4 of7.wav	1	589
131	a 0.1 on5 of7.wav	1	518
132	a 0.1 on6 of7.wav	1	534
133	a 0.1 on7 of7.wav	1	289
134	a 0.2 on1 of7r.wav	2	647
135	a 0.2 on2 of7.wav	1	450
136	a 0.2 on3 of7.wav	1	450
137	a 0.2 on4 of7.wav	1	2055
138	a 0.2 on5 of7.wav	1	497
139	a 0.2 on6 of7.wav	1	527
140	a 0.2 on7 of7.wav	1	459
141	a 0.04 on1 of7r.wav	1	571
142	a 0.04 on2 of7.wav	1	379
143	a 0.04 on3 of7.wav	1	364
144	a 0.04 on4 of7.wav	1	542
145	a 0.04 on5 of7.wav	1	981
146	a 0.04 on6 of7.wav	1	380
147	a 0.04 on7 of7.wav	1	596
148	a 0.06 on1 of7r.wav	1	342
149	a 0.06 on2 of7.wav	1	351
150	a 0.06 on3 of7.wav	1	755
151	a 0.06 on4 of7.wav	1	441
152	a 0.06 on5 of7.wav	1	232
153	a 0.06 on6 of7.wav	1	643
154	a 0.06 on7 of7.wav	1	343
155	a 0.08 on1 of7r.wav	1	458
156	a 0.08 on2 of7.wav	1	336
157	a 0.08 on3 of7.wav	1	428
158	a 0.08 on4 of7.wav	1	543
159	a 0.08 on5 of7.wav	1	617
160	a 0.08 on6 of7.wav	1	1750
161	a 0.08 on7 of7.wav	1	590
162	a 0.12 on1 of7r.wav	1	669
163	a 0.12 on2 of7.wav	1	501
164	a 0.12 on3 of7.wav	1	417
165	a 0.12 on4 of7.wav	1	598
166	a 0.12 on5 of7.wav	1	323
167	a 0.12 on6 of7.wav	1	596
168	a 0.12 on7 of7.wav	1	484
169	a 0.14 on1 of7r.wav	2	534
170	a 0.14 on2 of7.wav	1	421
171	a 0.14 on3 of7.wav	1	330
172	a 0.14 on4 of7.wav	1	2761
173	a 0.14 on5 of7.wav	1	522
174	a 0.14 on6 of7.wav	1	537
175	a 0.14 on7 of7.wav	1	668
176	a 0.16 on1 of7r.wav	1	451
177	a 0.16 on2 of7.wav	1	418
178	a 0.16 on3 of7.wav	1	319
179	a 0.16 on4 of7.wav	1	415
180	a 0.16 on5 of7.wav	1	417
181	a 0.16 on6 of7.wav	1	715
182	a 0.16 on7 of7.wav	1	495
183	a 0.18 on1 of7r.wav	2	615
184	a 0.18 on2 of7.wav	1	436
185	a 0.18 on3 of7.wav	1	526
186	a 0.18 on4 of7.wav	1	422
187	a 0.18 on5 of7.wav	1	513
188	a 0.18 on6 of7.wav	1	371
189	a 0.18 on7 of7.wav	2	860
190	i 0.1 on1 of7r.wav	2	444
191	i 0.1 on2 of7.wav	2	372
192	i 0.1 on3 of7.wav	2	1082
193	i 0.1 on4 of7.wav	2	501
194	i 0.1 on5 of7.wav	2	701
195	i 0.1 on6 of7.wav	2	319
196	i 0.1 on7 of7.wav	2	441
197	i 0.2 on1 of7r.wav	2	307
198	i 0.2 on2 of7.wav	2	437
199	i 0.2 on3 of7.wav	2	676
200	i 0.2 on4 of7.wav	2	510
201	i 0.2 on5 of7.wav	2	465
202	i 0.2 on6 of7.wav	2	455
203	i 0.2 on7 of7.wav	2	591
204	i 0.04 on1 of7r.wav	2	356
205	i 0.04 on2 of7.wav	2	1672
206	i 0.04 on3 of7.wav	2	1192
207	i 0.04 on4 of7.wav	2	383
208	i 0.04 on5 of7.wav	2	393
209	i 0.04 on6 of7.wav	2	338
210	i 0.04 on7 of7.wav	2	456
211	i 0.06 on1 of7r.wav	2	382
212	i 0.06 on2 of7.wav	2	756
213	i 0.06 on3 of7.wav	2	506
214	i 0.06 on4 of7.wav	2	366
215	i 0.06 on5 of7.wav	2	725
216	i 0.06 on6 of7.wav	2	416
217	i 0.06 on7 of7.wav	2	489
218	i 0.08 on1 of7r.wav	2	460
219	i 0.08 on2 of7.wav	2	634
220	i 0.08 on3 of7.wav	2	469
221	i 0.08 on4 of7.wav	2	295
222	i 0.08 on5 of7.wav	2	868
223	i 0.08 on6 of7.wav	2	628
224	i 0.08 on7 of7.wav	2	463
225	i 0.12 on1 of7r.wav	2	412
226	i 0.12 on2 of7.wav	2	477
227	i 0.12 on3 of7.wav	2	304
228	i 0.12 on4 of7.wav	2	518
229	i 0.12 on5 of7.wav	2	474
230	i 0.12 on6 of7.wav	2	844
231	i 0.12 on7 of7.wav	2	526
232	i 0.14 on1 of7r.wav	2	1003
233	i 0.14 on2 of7.wav	2	454
234	i 0.14 on3 of7.wav	2	409
235	i 0.14 on4 of7.wav	2	590
236	i 0.14 on5 of7.wav	2	400
237	i 0.14 on6 of7.wav	2	619
238	i 0.14 on7 of7.wav	2	3064
239	i 0.16 on1 of7r.wav	2	1009
240	i 0.16 on2 of7.wav	2	481
241	i 0.16 on3 of7.wav	2	545
242	i 0.16 on4 of7.wav	2	323
243	i 0.16 on5 of7.wav	2	458
244	i 0.16 on6 of7.wav	2	331
245	i 0.16 on7 of7.wav	2	535
246	i 0.18 on1 of7r.wav	2	1334
247	i 0.18 on2 of7.wav	2	335
248	i 0.18 on3 of7.wav	2	480
249	i 0.18 on4 of7.wav	2	403
250	i 0.18 on5 of7.wav	2	569
251	i 0.18 on6 of7.wav	2	496
252	i 0.18 on7 of7.wav	2	451
253	a 0.1 on1 of7r.wav	1	413
254	a 0.1 on2 of7.wav	1	1071
255	a 0.1 on3 of7.wav	1	448
256	a 0.1 on4 of7.wav	1	577
257	a 0.1 on5 of7.wav	1	485
258	a 0.1 on6 of7.wav	1	314
259	a 0.1 on7 of7.wav	1	1060
260	a 0.2 on1 of7r.wav	1	450
261	a 0.2 on2 of7.wav	1	387
262	a 0.2 on3 of7.wav	1	1645
263	a 0.2 on4 of7.wav	1	543
264	a 0.2 on5 of7.wav	2	235
265	a 0.2 on6 of7.wav	1	511
266	a 0.2 on7 of7.wav	1	562
267	a 0.04 on1 of7r.wav	1	848
268	a 0.04 on2 of7.wav	1	375
269	a 0.04 on3 of7.wav	1	827
270	a 0.04 on4 of7.wav	1	1702
271	a 0.04 on5 of7.wav	1	1832
272	a 0.04 on6 of7.wav	1	322
273	a 0.04 on7 of7.wav	1	464
274	a 0.06 on1 of7r.wav	1	657
275	a 0.06 on2 of7.wav	1	401
276	a 0.06 on3 of7.wav	1	742
277	a 0.06 on4 of7.wav	1	480
278	a 0.06 on5 of7.wav	1	254
279	a 0.06 on6 of7.wav	1	522
280	a 0.06 on7 of7.wav	1	3313
281	a 0.08 on1 of7r.wav	1	503
282	a 0.08 on2 of7.wav	1	1684
283	a 0.08 on3 of7.wav	1	265
284	a 0.08 on4 of7.wav	1	474
285	a 0.08 on5 of7.wav	1	376
286	a 0.08 on6 of7.wav	1	325
287	a 0.08 on7 of7.wav	1	553
288	a 0.12 on1 of7r.wav	1	264
289	a 0.12 on2 of7.wav	1	921
290	a 0.12 on3 of7.wav	1	580
291	a 0.12 on4 of7.wav	1	518
292	a 0.12 on5 of7.wav	1	427
293	a 0.12 on6 of7.wav	1	325
294	a 0.12 on7 of7.wav	1	325
295	a 0.14 on1 of7r.wav	1	523
296	a 0.14 on2 of7.wav	1	510
297	a 0.14 on3 of7.wav	1	452
298	a 0.14 on4 of7.wav	1	388
299	a 0.14 on5 of7.wav	1	467
300	a 0.14 on6 of7.wav	1	1136
301	a 0.14 on7 of7.wav	1	401
302	a 0.16 on1 of7r.wav	1	1030
303	a 0.16 on2 of7.wav	1	535
304	a 0.16 on3 of7.wav	1	424
305	a 0.16 on4 of7.wav	1	567
306	a 0.16 on5 of7.wav	1	481
307	a 0.16 on6 of7.wav	1	540
308	a 0.16 on7 of7.wav	1	538
309	a 0.18 on1 of7r.wav	1	1077
310	a 0.18 on2 of7.wav	1	338
311	a 0.18 on3 of7.wav	2	1054
312	a 0.18 on4 of7.wav	2	1611
313	a 0.18 on5 of7.wav	1	378
314	a 0.18 on6 of7.wav	1	381
315	a 0.18 on7 of7.wav	1	368
316	i 0.1 on1 of7r.wav	2	665
317	i 0.1 on2 of7.wav	2	229
318	i 0.1 on3 of7.wav	2	463
319	i 0.1 on4 of7.wav	2	462
320	i 0.1 on5 of7.wav	2	474
321	i 0.1 on6 of7.wav	2	414
322	i 0.1 on7 of7.wav	2	553
323	i 0.2 on1 of7r.wav	2	473
324	i 0.2 on2 of7.wav	2	277
325	i 0.2 on3 of7.wav	2	1498
326	i 0.2 on4 of7.wav	2	377
327	i 0.2 on5 of7.wav	2	577
328	i 0.2 on6 of7.wav	2	373
329	i 0.2 on7 of7.wav	2	363
330	i 0.04 on1 of7r.wav	1	2869
331	i 0.04 on2 of7.wav	1	709
332	i 0.04 on3 of7.wav	2	520
333	i 0.04 on4 of7.wav	2	729
334	i 0.04 on5 of7.wav	2	518
335	i 0.04 on6 of7.wav	2	275
336	i 0.04 on7 of7.wav	2	637
337	i 0.06 on1 of7r.wav	1	248
338	i 0.06 on2 of7.wav	2	411
339	i 0.06 on3 of7.wav	2	456
340	i 0.06 on4 of7.wav	2	468
341	i 0.06 on5 of7.wav	2	377
342	i 0.06 on6 of7.wav	2	222
343	i 0.06 on7 of7.wav	2	518
344	i 0.08 on1 of7r.wav	2	552
345	i 0.08 on2 of7.wav	2	618
346	i 0.08 on3 of7.wav	2	334
347	i 0.08 on4 of7.wav	2	310
348	i 0.08 on5 of7.wav	2	1320
349	i 0.08 on6 of7.wav	2	457
350	i 0.08 on7 of7.wav	2	294
351	i 0.12 on1 of7r.wav	1	1267
352	i 0.12 on2 of7.wav	2	484
353	i 0.12 on3 of7.wav	2	323
354	i 0.12 on4 of7.wav	2	758
355	i 0.12 on5 of7.wav	2	434
356	i 0.12 on6 of7.wav	2	559
357	i 0.12 on7 of7.wav	2	349
358	i 0.14 on1 of7r.wav	2	424
359	i 0.14 on2 of7.wav	2	1157
360	i 0.14 on3 of7.wav	2	1030
361	i 0.14 on4 of7.wav	2	469
362	i 0.14 on5 of7.wav	2	309
363	i 0.14 on6 of7.wav	2	503
364	i 0.14 on7 of7.wav	2	419
365	i 0.16 on1 of7r.wav	2	491
366	i 0.16 on2 of7.wav	2	1021
367	i 0.16 on3 of7.wav	2	688
368	i 0.16 on4 of7.wav	2	465
369	i 0.16 on5 of7.wav	2	338
370	i 0.16 on6 of7.wav	2	525
371	i 0.16 on7 of7.wav	2	401
372	i 0.18 on1 of7r.wav	2	430
373	i 0.18 on2 of7.wav	2	537
374	i 0.18 on3 of7.wav	2	341
375	i 0.18 on4 of7.wav	2	845
376	i 0.18 on5 of7.wav	2	385
377	i 0.18 on6 of7.wav	2	459
378	i 0.18 on7 of7.wav	2	465
379	a 0.1 on1 of7r.wav	1	591
380	a 0.1 on2 of7.wav	1	503
381	a 0.1 on3 of7.wav	1	593
382	a 0.1 on4 of7.wav	1	555
383	a 0.1 on5 of7.wav	1	658
384	a 0.1 on6 of7.wav	1	397
385	a 0.1 on7 of7.wav	1	574
386	a 0.2 on1 of7r.wav	1	468
387	a 0.2 on2 of7.wav	1	412
388	a 0.2 on3 of7.wav	1	533
389	a 0.2 on4 of7.wav	1	2539
390	a 0.2 on5 of7.wav	1	387
391	a 0.2 on6 of7.wav	1	535
392	a 0.2 on7 of7.wav	2	1408
393	a 0.04 on1 of7r.wav	1	824
394	a 0.04 on2 of7.wav	1	467
395	a 0.04 on3 of7.wav	1	684
396	a 0.04 on4 of7.wav	1	833
397	a 0.04 on5 of7.wav	1	437
398	a 0.04 on6 of7.wav	1	2256
399	a 0.04 on7 of7.wav	1	392
400	a 0.06 on1 of7r.wav	1	422
401	a 0.06 on2 of7.wav	1	796
402	a 0.06 on3 of7.wav	1	539
403	a 0.06 on4 of7.wav	1	415
404	a 0.06 on5 of7.wav	1	1146
405	a 0.06 on6 of7.wav	1	467
406	a 0.06 on7 of7.wav	1	424
407	a 0.08 on1 of7r.wav	1	426
408	a 0.08 on2 of7.wav	1	306
409	a 0.08 on3 of7.wav	1	561
410	a 0.08 on4 of7.wav	1	367
411	a 0.08 on5 of7.wav	1	575
412	a 0.08 on6 of7.wav	1	396
413	a 0.08 on7 of7.wav	1	416
414	a 0.12 on1 of7r.wav	1	413
415	a 0.12 on2 of7.wav	1	449
416	a 0.12 on3 of7.wav	1	472
417	a 0.12 on4 of7.wav	1	634
418	a 0.12 on5 of7.wav	1	1307
419	a 0.12 on6 of7.wav	1	831
420	a 0.12 on7 of7.wav	1	361
421	a 0.14 on1 of7r.wav	1	458
422	a 0.14 on2 of7.wav	1	324
423	a 0.14 on3 of7.wav	1	253
424	a 0.14 on4 of7.wav	1	1297
425	a 0.14 on5 of7.wav	1	1660
426	a 0.14 on6 of7.wav	1	767
427	a 0.14 on7 of7.wav	1	466
428	a 0.16 on1 of7r.wav	1	601
429	a 0.16 on2 of7.wav	1	364
430	a 0.16 on3 of7.wav	1	404
431	a 0.16 on4 of7.wav	1	1935
432	a 0.16 on5 of7.wav	1	1417
433	a 0.16 on6 of7.wav	1	549
434	a 0.16 on7 of7.wav	1	469
435	a 0.18 on1 of7r.wav	1	398
436	a 0.18 on2 of7.wav	2	1286
437	a 0.18 on3 of7.wav	1	527
438	a 0.18 on4 of7.wav	1	596
439	a 0.18 on5 of7.wav	1	386
440	a 0.18 on6 of7.wav	1	1014
441	a 0.18 on7 of7.wav	1	438
442	i 0.1 on1 of7r.wav	1	243
443	i 0.1 on2 of7.wav	2	452
444	i 0.1 on3 of7.wav	2	522
445	i 0.1 on4 of7.wav	2	522
446	i 0.1 on5 of7.wav	2	328
447	i 0.1 on6 of7.wav	2	394
448	i 0.1 on7 of7.wav	2	429
449	i 0.2 on1 of7r.wav	2	488
450	i 0.2 on2 of7.wav	2	605
451	i 0.2 on3 of7.wav	2	393
452	i 0.2 on4 of7.wav	2	420
453	i 0.2 on5 of7.wav	2	449
454	i 0.2 on6 of7.wav	2	473
455	i 0.2 on7 of7.wav	2	670
456	i 0.04 on1 of7r.wav	2	1235
457	i 0.04 on2 of7.wav	2	522
458	i 0.04 on3 of7.wav	2	507
459	i 0.04 on4 of7.wav	2	421
460	i 0.04 on5 of7.wav	2	449
461	i 0.04 on6 of7.wav	2	268
462	i 0.04 on7 of7.wav	2	293
463	i 0.06 on1 of7r.wav	2	459
464	i 0.06 on2 of7.wav	2	631
465	i 0.06 on3 of7.wav	2	501
466	i 0.06 on4 of7.wav	2	332
467	i 0.06 on5 of7.wav	2	420
468	i 0.06 on6 of7.wav	2	341
469	i 0.06 on7 of7.wav	2	428
470	i 0.08 on1 of7r.wav	2	528
471	i 0.08 on2 of7.wav	2	303
472	i 0.08 on3 of7.wav	2	277
473	i 0.08 on4 of7.wav	2	505
474	i 0.08 on5 of7.wav	2	388
475	i 0.08 on6 of7.wav	2	501
476	i 0.08 on7 of7.wav	2	292
477	i 0.12 on1 of7r.wav	2	246
478	i 0.12 on2 of7.wav	2	515
479	i 0.12 on3 of7.wav	2	384
480	i 0.12 on4 of7.wav	2	814
481	i 0.12 on5 of7.wav	2	1779
482	i 0.12 on6 of7.wav	1	1501
483	i 0.12 on7 of7.wav	2	2079
484	i 0.14 on1 of7r.wav	2	325
485	i 0.14 on2 of7.wav	1	3490
486	i 0.14 on3 of7.wav	2	690
487	i 0.14 on4 of7.wav	2	482
488	i 0.14 on5 of7.wav	2	496
489	i 0.14 on6 of7.wav	2	328
490	i 0.14 on7 of7.wav	2	517
491	i 0.16 on1 of7r.wav	2	433
492	i 0.16 on2 of7.wav	2	479
493	i 0.16 on3 of7.wav	2	455
494	i 0.16 on4 of7.wav	2	312
495	i 0.16 on5 of7.wav	2	407
496	i 0.16 on6 of7.wav	2	428
497	i 0.16 on7 of7.wav	2	389
498	i 0.18 on1 of7r.wav	2	287
499	i 0.18 on2 of7.wav	2	308
500	i 0.18 on3 of7.wav	2	408
501	i 0.18 on4 of7.wav	2	421
502	i 0.18 on5 of7.wav	2	277
503	i 0.18 on6 of7.wav	2	728
504	i 0.18 on7 of7.wav	2	373
505	a 0.1 on1 of7r.wav	1	630
506	a 0.1 on2 of7.wav	1	1097
507	a 0.1 on3 of7.wav	1	372
508	a 0.1 on4 of7.wav	1	444
509	a 0.1 on5 of7.wav	1	523
510	a 0.1 on6 of7.wav	1	315
511	a 0.1 on7 of7.wav	1	690
512	a 0.2 on1 of7r.wav	2	563
513	a 0.2 on2 of7.wav	1	607
514	a 0.2 on3 of7.wav	1	420
515	a 0.2 on4 of7.wav	1	620
516	a 0.2 on5 of7.wav	1	409
517	a 0.2 on6 of7.wav	1	910
518	a 0.2 on7 of7.wav	1	678
519	a 0.04 on1 of7r.wav	1	414
520	a 0.04 on2 of7.wav	1	1248
521	a 0.04 on3 of7.wav	1	312
522	a 0.04 on4 of7.wav	2	724
523	a 0.04 on5 of7.wav	1	657
524	a 0.04 on6 of7.wav	1	576
525	a 0.04 on7 of7.wav	1	312
526	a 0.06 on1 of7r.wav	1	424
527	a 0.06 on2 of7.wav	1	524
528	a 0.06 on3 of7.wav	1	420
529	a 0.06 on4 of7.wav	1	453
530	a 0.06 on5 of7.wav	1	384
531	a 0.06 on6 of7.wav	1	379
532	a 0.06 on7 of7.wav	1	490
533	a 0.08 on1 of7r.wav	1	570
534	a 0.08 on2 of7.wav	1	444
535	a 0.08 on3 of7.wav	1	455
536	a 0.08 on4 of7.wav	1	497
537	a 0.08 on5 of7.wav	1	294
538	a 0.08 on6 of7.wav	1	1905
539	a 0.08 on7 of7.wav	1	382
540	a 0.12 on1 of7r.wav	1	525
541	a 0.12 on2 of7.wav	1	3755
542	a 0.12 on3 of7.wav	1	805
543	a 0.12 on4 of7.wav	1	612
544	a 0.12 on5 of7.wav	1	536
545	a 0.12 on6 of7.wav	1	2183
546	a 0.12 on7 of7.wav	1	378
547	a 0.14 on1 of7r.wav	1	593
548	a 0.14 on2 of7.wav	1	490
549	a 0.14 on3 of7.wav	1	829
550	a 0.14 on4 of7.wav	1	362
551	a 0.14 on5 of7.wav	1	419
552	a 0.14 on6 of7.wav	2	244
553	a 0.14 on7 of7.wav	1	439
554	a 0.16 on1 of7r.wav	1	441
555	a 0.16 on2 of7.wav	1	392
556	a 0.16 on3 of7.wav	1	381
557	a 0.16 on4 of7.wav	1	448
558	a 0.16 on5 of7.wav	1	284
559	a 0.16 on6 of7.wav	1	481
560	a 0.16 on7 of7.wav	1	443
561	a 0.18 on1 of7r.wav	1	359
562	a 0.18 on2 of7.wav	1	390
563	a 0.18 on3 of7.wav	2	1462
564	a 0.18 on4 of7.wav	1	391
565	a 0.18 on5 of7.wav	1	2041
566	a 0.18 on6 of7.wav	1	396
567	a 0.18 on7 of7.wav	1	349
568	i 0.1 on1 of7r.wav	2	301
569	i 0.1 on2 of7.wav	2	555
570	i 0.1 on3 of7.wav	2	423
571	i 0.1 on4 of7.wav	2	355
572	i 0.1 on5 of7.wav	2	311
573	i 0.1 on6 of7.wav	2	335
574	i 0.1 on7 of7.wav	2	402
575	i 0.2 on1 of7r.wav	2	353
576	i 0.2 on2 of7.wav	2	351
577	i 0.2 on3 of7.wav	2	249
578	i 0.2 on4 of7.wav	2	349
579	i 0.2 on5 of7.wav	2	356
580	i 0.2 on6 of7.wav	2	554
581	i 0.2 on7 of7.wav	2	459
582	i 0.04 on1 of7r.wav	2	1225
583	i 0.04 on2 of7.wav	2	528
584	i 0.04 on3 of7.wav	2	398
585	i 0.04 on4 of7.wav	2	481
586	i 0.04 on5 of7.wav	2	455
587	i 0.04 on6 of7.wav	2	406
588	i 0.04 on7 of7.wav	2	584
589	i 0.06 on1 of7r.wav	2	368
590	i 0.06 on2 of7.wav	2	803
591	i 0.06 on3 of7.wav	1	1458
592	i 0.06 on4 of7.wav	2	470
593	i 0.06 on5 of7.wav	2	461
594	i 0.06 on6 of7.wav	2	425
595	i 0.06 on7 of7.wav	2	836
596	i 0.08 on1 of7r.wav	2	317
597	i 0.08 on2 of7.wav	2	366
598	i 0.08 on3 of7.wav	2	410
599	i 0.08 on4 of7.wav	2	529
600	i 0.08 on5 of7.wav	2	441
601	i 0.08 on6 of7.wav	2	531
602	i 0.08 on7 of7.wav	2	406
603	i 0.12 on1 of7r.wav	2	910
604	i 0.12 on2 of7.wav	2	303
605	i 0.12 on3 of7.wav	2	4868
606	i 0.12 on4 of7.wav	2	319
607	i 0.12 on5 of7.wav	2	290
608	i 0.12 on6 of7.wav	2	426
609	i 0.12 on7 of7.wav	2	396
610	i 0.14 on1 of7r.wav	2	477
611	i 0.14 on2 of7.wav	2	590
612	i 0.14 on3 of7.wav	2	332
613	i 0.14 on4 of7.wav	2	766
614	i 0.14 on5 of7.wav	2	679
615	i 0.14 on6 of7.wav	2	417
616	i 0.14 on7 of7.wav	2	408
617	i 0.16 on1 of7r.wav	2	333
618	i 0.16 on2 of7.wav	2	412
619	i 0.16 on3 of7.wav	2	442
620	i 0.16 on4 of7.wav	2	264
621	i 0.16 on5 of7.wav	2	357
622	i 0.16 on6 of7.wav	2	425
623	i 0.16 on7 of7.wav	2	1610
624	i 0.18 on1 of7r.wav	2	274
625	i 0.18 on2 of7.wav	2	535
626	i 0.18 on3 of7.wav	2	363
627	i 0.18 on4 of7.wav	2	447
628	i 0.18 on5 of7.wav	2	383
629	i 0.18 on6 of7.wav	2	532
630	i 0.18 on7 of7.wav	2	365
