# Supplementary material for: Effects of stimulus duration and vowel quality in cross-linguistic categorical perception of pitch directions
Source: PLoS One. 2017 Jul 3;12(7):e0180656. doi: 10.1371/journal.pone.0180656 (PMC5495489; doi:10.1371/journal.pone.0180656)
Supplement: S1 Table — (ZIP) [file pone.0180656.s001.zip › supporting information/Raw data/eprime_id_ENGLISH/sub9idfalling.csv]

List2	stim1	Slide3.RESP	Slide3.RT
1	a 0.1 on1 of1.wav	1	2593
2	a 0.1 on1 of2.wav	1	724
3	a 0.1 on1 of3.wav	1	577
4	a 0.1 on1 of4.wav	1	440
5	a 0.1 on1 of5.wav	1	501
6	a 0.1 on1 of6.wav	1	670
7	a 0.1 on1 of7.wav	1	797
8	a 0.2 on1 of1.wav	1	772
9	a 0.2 on1 of2.wav	1	576
10	a 0.2 on1 of3.wav	1	1318
11	a 0.2 on1 of4.wav	1	2430
12	a 0.2 on1 of5.wav	1	705
13	a 0.2 on1 of6.wav	1	520
14	a 0.2 on1 of7.wav	1	627
15	a 0.04 on1 of1.wav	1	694
16	a 0.04 on1 of2.wav	1	590
17	a 0.04 on1 of3.wav	1	554
18	a 0.04 on1 of4.wav	1	474
19	a 0.04 on1 of5.wav	1	734
20	a 0.04 on1 of6.wav	1	790
21	a 0.04 on1 of7.wav	1	732
22	a 0.06 on1 of1.wav	1	2707
23	a 0.06 on1 of2.wav	1	710
24	a 0.06 on1 of3.wav	1	587
25	a 0.06 on1 of4.wav	1	495
26	a 0.06 on1 of5.wav	1	429
27	a 0.06 on1 of6.wav	1	426
28	a 0.06 on1 of7.wav	1	1009
29	a 0.08 on1 of1.wav	1	490
30	a 0.08 on1 of2.wav	1	650
31	a 0.08 on1 of3.wav	1	2053
32	a 0.08 on1 of4.wav	1	716
33	a 0.08 on1 of5.wav	1	697
34	a 0.08 on1 of6.wav	1	572
35	a 0.08 on1 of7.wav	1	755
36	a 0.12 on1 of1.wav	1	5282
37	a 0.12 on1 of2.wav	1	524
38	a 0.12 on1 of3.wav	1	1610
39	a 0.12 on1 of4.wav	1	528
40	a 0.12 on1 of5.wav	1	422
41	a 0.12 on1 of6.wav	1	604
42	a 0.12 on1 of7.wav	1	581
43	a 0.14 on1 of1.wav	1	607
44	a 0.14 on1 of2.wav	1	996
45	a 0.14 on1 of3.wav	1	807
46	a 0.14 on1 of4.wav	1	446
47	a 0.14 on1 of5.wav	1	3560
48	a 0.14 on1 of6.wav	1	728
49	a 0.14 on1 of7.wav	1	2335
50	a 0.16 on1 of1.wav	1	582
51	a 0.16 on1 of2.wav	1	459
52	a 0.16 on1 of3.wav	1	1358
53	a 0.16 on1 of4.wav	1	730
54	a 0.16 on1 of5.wav	1	644
55	a 0.16 on1 of6.wav	1	814
56	a 0.16 on1 of7.wav	1	2798
57	a 0.18 on1 of1.wav	1	893
58	a 0.18 on1 of2.wav	1	587
59	a 0.18 on1 of3.wav	1	617
60	a 0.18 on1 of4.wav	1	419
61	a 0.18 on1 of5.wav	1	1310
62	a 0.18 on1 of6.wav	1	739
63	a 0.18 on1 of7.wav	1	585
64	i 0.1 on1 of1.wav	1	976
65	i 0.1 on1 of2.wav	1	5885
66	i 0.1 on1 of3.wav	2	976
67	i 0.1 on1 of4.wav	1	600
68	i 0.1 on1 of5.wav	2	2026
69	i 0.1 on1 of6.wav	1	678
70	i 0.1 on1 of7.wav	1	959
71	i 0.2 on1 of1.wav	1	1630
72	i 0.2 on1 of2.wav	1	2459
73	i 0.2 on1 of3.wav	1	847
74	i 0.2 on1 of4.wav	1	1027
75	i 0.2 on1 of5.wav	1	2718
76	i 0.2 on1 of6.wav	1	698
77	i 0.2 on1 of7.wav	2	1419
78	i 0.04 on1 of1.wav	1	694
79	i 0.04 on1 of2.wav	1	2106
80	i 0.04 on1 of3.wav	1	1981
81	i 0.04 on1 of4.wav	1	512
82	i 0.04 on1 of5.wav	1	538
83	i 0.04 on1 of6.wav	1	1347
84	i 0.04 on1 of7.wav	1	519
85	i 0.06 on1 of1.wav	1	628
86	i 0.06 on1 of2.wav	1	633
87	i 0.06 on1 of3.wav	1	529
88	i 0.06 on1 of4.wav	1	718
89	i 0.06 on1 of5.wav	1	644
90	i 0.06 on1 of6.wav	1	1010
91	i 0.06 on1 of7.wav	1	790
92	i 0.08 on1 of1.wav	1	563
93	i 0.08 on1 of2.wav	2	1085
94	i 0.08 on1 of3.wav	1	683
95	i 0.08 on1 of4.wav	1	1168
96	i 0.08 on1 of5.wav	1	566
97	i 0.08 on1 of6.wav	1	767
98	i 0.08 on1 of7.wav	1	1996
99	i 0.12 on1 of1.wav	1	1197
100	i 0.12 on1 of2.wav	1	1339
101	i 0.12 on1 of3.wav	1	721
102	i 0.12 on1 of4.wav	1	1171
103	i 0.12 on1 of5.wav	1	2412
104	i 0.12 on1 of6.wav	1	685
105	i 0.12 on1 of7.wav	1	988
106	i 0.14 on1 of1.wav	1	2047
107	i 0.14 on1 of2.wav	2	2419
108	i 0.14 on1 of3.wav	2	1831
109	i 0.14 on1 of4.wav	2	1076
110	i 0.14 on1 of5.wav	1	924
111	i 0.14 on1 of6.wav	1	500
112	i 0.14 on1 of7.wav	2	718
113	i 0.16 on1 of1.wav	2	1022
114	i 0.16 on1 of2.wav	1	3003
115	i 0.16 on1 of3.wav	2	3895
116	i 0.16 on1 of4.wav	1	2107
117	i 0.16 on1 of5.wav	1	2399
118	i 0.16 on1 of6.wav	1	516
119	i 0.16 on1 of7.wav	2	1251
120	i 0.18 on1 of1.wav	1	1030
121	i 0.18 on1 of2.wav	2	670
122	i 0.18 on1 of3.wav	1	1550
123	i 0.18 on1 of4.wav	1	3667
124	i 0.18 on1 of5.wav	1	2743
125	i 0.18 on1 of6.wav	1	753
126	i 0.18 on1 of7.wav	1	1743
127	a 0.1 on1 of1.wav	1	5238
128	a 0.1 on1 of2.wav	1	882
129	a 0.1 on1 of3.wav	1	977
130	a 0.1 on1 of4.wav	1	833
131	a 0.1 on1 of5.wav	1	307
132	a 0.1 on1 of6.wav	1	707
133	a 0.1 on1 of7.wav	1	547
134	a 0.2 on1 of1.wav	1	587
135	a 0.2 on1 of2.wav	1	2845
136	a 0.2 on1 of3.wav	1	979
137	a 0.2 on1 of4.wav	1	757
138	a 0.2 on1 of5.wav	2	955
139	a 0.2 on1 of6.wav	1	2534
140	a 0.2 on1 of7.wav	1	3768
141	a 0.04 on1 of1.wav	1	1042
142	a 0.04 on1 of2.wav	1	530
143	a 0.04 on1 of3.wav	1	748
144	a 0.04 on1 of4.wav	1	421
145	a 0.04 on1 of5.wav	1	5381
146	a 0.04 on1 of6.wav	1	565
147	a 0.04 on1 of7.wav	1	669
148	a 0.06 on1 of1.wav	1	939
149	a 0.06 on1 of2.wav	1	482
150	a 0.06 on1 of3.wav	1	659
151	a 0.06 on1 of4.wav	1	693
152	a 0.06 on1 of5.wav	1	476
153	a 0.06 on1 of6.wav	1	508
154	a 0.06 on1 of7.wav	1	588
155	a 0.08 on1 of1.wav	1	5580
156	a 0.08 on1 of2.wav	1	649
157	a 0.08 on1 of3.wav	1	550
158	a 0.08 on1 of4.wav	1	798
159	a 0.08 on1 of5.wav	1	1668
160	a 0.08 on1 of6.wav	1	886
161	a 0.08 on1 of7.wav	1	511
162	a 0.12 on1 of1.wav	1	543
163	a 0.12 on1 of2.wav	1	833
164	a 0.12 on1 of3.wav	1	8712
165	a 0.12 on1 of4.wav	1	716
166	a 0.12 on1 of5.wav	1	436
167	a 0.12 on1 of6.wav	1	2987
168	a 0.12 on1 of7.wav	1	4556
169	a 0.14 on1 of1.wav	1	668
170	a 0.14 on1 of2.wav	1	652
171	a 0.14 on1 of3.wav	1	412
172	a 0.14 on1 of4.wav	1	697
173	a 0.14 on1 of5.wav	1	1802
174	a 0.14 on1 of6.wav	1	384
175	a 0.14 on1 of7.wav	1	2445
176	a 0.16 on1 of1.wav	1	1424
177	a 0.16 on1 of2.wav	1	6579
178	a 0.16 on1 of3.wav	1	599
179	a 0.16 on1 of4.wav	1	422
180	a 0.16 on1 of5.wav	1	806
181	a 0.16 on1 of6.wav	1	534
182	a 0.16 on1 of7.wav	1	517
183	a 0.18 on1 of1.wav	1	678
184	a 0.18 on1 of2.wav	1	615
185	a 0.18 on1 of3.wav	1	681
186	a 0.18 on1 of4.wav	1	571
187	a 0.18 on1 of5.wav	1	1970
188	a 0.18 on1 of6.wav	1	1233
189	a 0.18 on1 of7.wav	1	8311
190	i 0.1 on1 of1.wav	1	386
191	i 0.1 on1 of2.wav	1	3195
192	i 0.1 on1 of3.wav	1	731
193	i 0.1 on1 of4.wav	1	1070
194	i 0.1 on1 of5.wav	1	610
195	i 0.1 on1 of6.wav	2	1057
196	i 0.1 on1 of7.wav	1	3749
197	i 0.2 on1 of1.wav	1	885
198	i 0.2 on1 of2.wav	2	867
199	i 0.2 on1 of3.wav	2	1739
200	i 0.2 on1 of4.wav	1	590
201	i 0.2 on1 of5.wav	1	12411
202	i 0.2 on1 of6.wav	2	1896
203	i 0.2 on1 of7.wav	1	1644
204	i 0.04 on1 of1.wav	1	630
205	i 0.04 on1 of2.wav	1	833
206	i 0.04 on1 of3.wav	1	625
207	i 0.04 on1 of4.wav	1	639
208	i 0.04 on1 of5.wav	1	430
209	i 0.04 on1 of6.wav	1	421
210	i 0.04 on1 of7.wav	1	561
211	i 0.06 on1 of1.wav	1	491
212	i 0.06 on1 of2.wav	1	6751
213	i 0.06 on1 of3.wav	1	2625
214	i 0.06 on1 of4.wav	1	2995
215	i 0.06 on1 of5.wav	1	548
216	i 0.06 on1 of6.wav	1	702
217	i 0.06 on1 of7.wav	1	705
218	i 0.08 on1 of1.wav	1	796
219	i 0.08 on1 of2.wav	1	912
220	i 0.08 on1 of3.wav	1	794
221	i 0.08 on1 of4.wav	1	668
222	i 0.08 on1 of5.wav	1	695
223	i 0.08 on1 of6.wav	1	1483
224	i 0.08 on1 of7.wav	1	1311
225	i 0.12 on1 of1.wav	1	826
226	i 0.12 on1 of2.wav	1	3270
227	i 0.12 on1 of3.wav	1	630
228	i 0.12 on1 of4.wav	1	447
229	i 0.12 on1 of5.wav	1	643
230	i 0.12 on1 of6.wav	1	548
231	i 0.12 on1 of7.wav	1	473
232	i 0.14 on1 of1.wav	1	3162
233	i 0.14 on1 of2.wav	1	1111
234	i 0.14 on1 of3.wav	1	556
235	i 0.14 on1 of4.wav	1	678
236	i 0.14 on1 of5.wav	1	2107
237	i 0.14 on1 of6.wav	1	402
238	i 0.14 on1 of7.wav	2	766
239	i 0.16 on1 of1.wav	1	1741
240	i 0.16 on1 of2.wav	1	865
241	i 0.16 on1 of3.wav	1	1194
242	i 0.16 on1 of4.wav	1	1276
243	i 0.16 on1 of5.wav	1	1087
244	i 0.16 on1 of6.wav	1	507
245	i 0.16 on1 of7.wav	2	963
246	i 0.18 on1 of1.wav	1	1183
247	i 0.18 on1 of2.wav	1	609
248	i 0.18 on1 of3.wav	1	642
249	i 0.18 on1 of4.wav	2	1447
250	i 0.18 on1 of5.wav	1	587
251	i 0.18 on1 of6.wav	1	960
252	i 0.18 on1 of7.wav	2	1236
253	a 0.1 on1 of1.wav	1	845
254	a 0.1 on1 of2.wav	1	904
255	a 0.1 on1 of3.wav	1	454
256	a 0.1 on1 of4.wav	1	825
257	a 0.1 on1 of5.wav	1	489
258	a 0.1 on1 of6.wav	1	495
259	a 0.1 on1 of7.wav	1	501
260	a 0.2 on1 of1.wav	1	697
261	a 0.2 on1 of2.wav	1	752
262	a 0.2 on1 of3.wav	1	714
263	a 0.2 on1 of4.wav	1	825
264	a 0.2 on1 of5.wav	1	813
265	a 0.2 on1 of6.wav	2	1178
266	a 0.2 on1 of7.wav	1	558
267	a 0.04 on1 of1.wav	1	508
268	a 0.04 on1 of2.wav	1	549
269	a 0.04 on1 of3.wav	1	882
270	a 0.04 on1 of4.wav	1	553
271	a 0.04 on1 of5.wav	1	739
272	a 0.04 on1 of6.wav	1	506
273	a 0.04 on1 of7.wav	1	806
274	a 0.06 on1 of1.wav	1	1064
275	a 0.06 on1 of2.wav	1	1665
276	a 0.06 on1 of3.wav	1	570
277	a 0.06 on1 of4.wav	1	575
278	a 0.06 on1 of5.wav	1	426
279	a 0.06 on1 of6.wav	1	663
280	a 0.06 on1 of7.wav	1	575
281	a 0.08 on1 of1.wav	1	525
282	a 0.08 on1 of2.wav	1	1231
283	a 0.08 on1 of3.wav	1	856
284	a 0.08 on1 of4.wav	1	767
285	a 0.08 on1 of5.wav	1	597
286	a 0.08 on1 of6.wav	1	671
287	a 0.08 on1 of7.wav	1	1062
288	a 0.12 on1 of1.wav	1	526
289	a 0.12 on1 of2.wav	1	384
290	a 0.12 on1 of3.wav	1	657
291	a 0.12 on1 of4.wav	1	3573
292	a 0.12 on1 of5.wav	1	1149
293	a 0.12 on1 of6.wav	1	580
294	a 0.12 on1 of7.wav	1	679
295	a 0.14 on1 of1.wav	1	611
296	a 0.14 on1 of2.wav	1	607
297	a 0.14 on1 of3.wav	1	721
298	a 0.14 on1 of4.wav	1	730
299	a 0.14 on1 of5.wav	1	693
300	a 0.14 on1 of6.wav	1	585
301	a 0.14 on1 of7.wav	1	527
302	a 0.16 on1 of1.wav	1	604
303	a 0.16 on1 of2.wav	1	1521
304	a 0.16 on1 of3.wav	1	607
305	a 0.16 on1 of4.wav	1	627
306	a 0.16 on1 of5.wav	1	674
307	a 0.16 on1 of6.wav	1	892
308	a 0.16 on1 of7.wav	1	472
309	a 0.18 on1 of1.wav	1	583
310	a 0.18 on1 of2.wav	1	1499
311	a 0.18 on1 of3.wav	1	536
312	a 0.18 on1 of4.wav	1	608
313	a 0.18 on1 of5.wav	1	867
314	a 0.18 on1 of6.wav	1	663
315	a 0.18 on1 of7.wav	1	10952
316	i 0.1 on1 of1.wav	1	606
317	i 0.1 on1 of2.wav	1	588
318	i 0.1 on1 of3.wav	1	745
319	i 0.1 on1 of4.wav	1	454
320	i 0.1 on1 of5.wav	1	1439
321	i 0.1 on1 of6.wav	2	1026
322	i 0.1 on1 of7.wav	1	1391
323	i 0.2 on1 of1.wav	1	732
324	i 0.2 on1 of2.wav	1	2921
325	i 0.2 on1 of3.wav	1	793
326	i 0.2 on1 of4.wav	1	1566
327	i 0.2 on1 of5.wav	2	802
328	i 0.2 on1 of6.wav	1	2318
329	i 0.2 on1 of7.wav	1	800
330	i 0.04 on1 of1.wav	1	1280
331	i 0.04 on1 of2.wav	1	542
332	i 0.04 on1 of3.wav	1	1751
333	i 0.04 on1 of4.wav	1	899
334	i 0.04 on1 of5.wav	1	5319
335	i 0.04 on1 of6.wav	1	654
336	i 0.04 on1 of7.wav	1	1456
337	i 0.06 on1 of1.wav	1	610
338	i 0.06 on1 of2.wav	1	1198
339	i 0.06 on1 of3.wav	2	641
340	i 0.06 on1 of4.wav	1	639
341	i 0.06 on1 of5.wav	1	3103
342	i 0.06 on1 of6.wav	1	836
343	i 0.06 on1 of7.wav	1	692
344	i 0.08 on1 of1.wav	1	3819
345	i 0.08 on1 of2.wav	1	1381
346	i 0.08 on1 of3.wav	1	628
347	i 0.08 on1 of4.wav	1	780
348	i 0.08 on1 of5.wav	1	2310
349	i 0.08 on1 of6.wav	1	871
350	i 0.08 on1 of7.wav	2	5299
351	i 0.12 on1 of1.wav	1	967
352	i 0.12 on1 of2.wav	1	614
353	i 0.12 on1 of3.wav	2	1063
354	i 0.12 on1 of4.wav	1	1277
355	i 0.12 on1 of5.wav	1	3027
356	i 0.12 on1 of6.wav	1	522
357	i 0.12 on1 of7.wav	1	548
358	i 0.14 on1 of1.wav	1	1588
359	i 0.14 on1 of2.wav	1	883
360	i 0.14 on1 of3.wav	1	580
361	i 0.14 on1 of4.wav	1	1013
362	i 0.14 on1 of5.wav	1	920
363	i 0.14 on1 of6.wav	2	1081
364	i 0.14 on1 of7.wav	1	3426
365	i 0.16 on1 of1.wav	1	1077
366	i 0.16 on1 of2.wav	1	1303
367	i 0.16 on1 of3.wav	1	632
368	i 0.16 on1 of4.wav	2	1142
369	i 0.16 on1 of5.wav	2	1154
370	i 0.16 on1 of6.wav	1	803
371	i 0.16 on1 of7.wav	1	2439
372	i 0.18 on1 of1.wav	2	415
373	i 0.18 on1 of2.wav	1	3997
374	i 0.18 on1 of3.wav	2	10242
375	i 0.18 on1 of4.wav	1	1458
376	i 0.18 on1 of5.wav	1	514
377	i 0.18 on1 of6.wav	1	853
378	i 0.18 on1 of7.wav	2	1903
379	a 0.1 on1 of1.wav	1	2422
380	a 0.1 on1 of2.wav	1	2537
381	a 0.1 on1 of3.wav	1	715
382	a 0.1 on1 of4.wav	1	587
383	a 0.1 on1 of5.wav	1	598
384	a 0.1 on1 of6.wav	1	830
385	a 0.1 on1 of7.wav	1	912
386	a 0.2 on1 of1.wav	1	696
387	a 0.2 on1 of2.wav	1	625
388	a 0.2 on1 of3.wav	2	1985
389	a 0.2 on1 of4.wav	1	836
390	a 0.2 on1 of5.wav	1	977
391	a 0.2 on1 of6.wav	1	517
392	a 0.2 on1 of7.wav	2	1062
393	a 0.04 on1 of1.wav	1	2095
394	a 0.04 on1 of2.wav	1	878
395	a 0.04 on1 of3.wav	1	696
396	a 0.04 on1 of4.wav	1	404
397	a 0.04 on1 of5.wav	1	475
398	a 0.04 on1 of6.wav	1	483
399	a 0.04 on1 of7.wav	1	734
400	a 0.06 on1 of1.wav	1	422
401	a 0.06 on1 of2.wav	1	837
402	a 0.06 on1 of3.wav	1	528
403	a 0.06 on1 of4.wav	1	531
404	a 0.06 on1 of5.wav	1	681
405	a 0.06 on1 of6.wav	1	705
406	a 0.06 on1 of7.wav	1	1392
407	a 0.08 on1 of1.wav	1	562
408	a 0.08 on1 of2.wav	1	520
409	a 0.08 on1 of3.wav	1	491
410	a 0.08 on1 of4.wav	1	573
411	a 0.08 on1 of5.wav	1	1162
412	a 0.08 on1 of6.wav	1	849
413	a 0.08 on1 of7.wav	1	465
414	a 0.12 on1 of1.wav	1	4375
415	a 0.12 on1 of2.wav	1	861
416	a 0.12 on1 of3.wav	1	729
417	a 0.12 on1 of4.wav	1	878
418	a 0.12 on1 of5.wav	1	759
419	a 0.12 on1 of6.wav	1	695
420	a 0.12 on1 of7.wav	1	1541
421	a 0.14 on1 of1.wav	1	1030
422	a 0.14 on1 of2.wav	1	1942
423	a 0.14 on1 of3.wav	1	1123
424	a 0.14 on1 of4.wav	1	974
425	a 0.14 on1 of5.wav	1	496
426	a 0.14 on1 of6.wav	1	1435
427	a 0.14 on1 of7.wav	1	840
428	a 0.16 on1 of1.wav	1	816
429	a 0.16 on1 of2.wav	1	738
430	a 0.16 on1 of3.wav	1	2320
431	a 0.16 on1 of4.wav	1	924
432	a 0.16 on1 of5.wav	1	624
433	a 0.16 on1 of6.wav	1	518
434	a 0.16 on1 of7.wav	1	2310
435	a 0.18 on1 of1.wav	1	833
436	a 0.18 on1 of2.wav	1	511
437	a 0.18 on1 of3.wav	1	760
438	a 0.18 on1 of4.wav	1	827
439	a 0.18 on1 of5.wav	1	682
440	a 0.18 on1 of6.wav	1	548
441	a 0.18 on1 of7.wav	1	523
442	i 0.1 on1 of1.wav	1	2045
443	i 0.1 on1 of2.wav	1	5098
444	i 0.1 on1 of3.wav	1	791
445	i 0.1 on1 of4.wav	1	616
446	i 0.1 on1 of5.wav	2	782
447	i 0.1 on1 of6.wav	1	5606
448	i 0.1 on1 of7.wav	1	1200
449	i 0.2 on1 of1.wav	1	1733
450	i 0.2 on1 of2.wav	1	4103
451	i 0.2 on1 of3.wav	2	2582
452	i 0.2 on1 of4.wav	2	726
453	i 0.2 on1 of5.wav	2	1122
454	i 0.2 on1 of6.wav	2	4142
455	i 0.2 on1 of7.wav	2	769
456	i 0.04 on1 of1.wav	1	1130
457	i 0.04 on1 of2.wav	1	1069
458	i 0.04 on1 of3.wav	1	1336
459	i 0.04 on1 of4.wav	1	1954
460	i 0.04 on1 of5.wav	1	545
461	i 0.04 on1 of6.wav	1	549
462	i 0.04 on1 of7.wav	1	748
463	i 0.06 on1 of1.wav	1	1032
464	i 0.06 on1 of2.wav	1	643
465	i 0.06 on1 of3.wav	1	2069
466	i 0.06 on1 of4.wav	1	504
467	i 0.06 on1 of5.wav	1	734
468	i 0.06 on1 of6.wav	1	1760
469	i 0.06 on1 of7.wav	1	675
470	i 0.08 on1 of1.wav	1	835
471	i 0.08 on1 of2.wav	2	2947
472	i 0.08 on1 of3.wav	1	1080
473	i 0.08 on1 of4.wav	1	689
474	i 0.08 on1 of5.wav	1	702
475	i 0.08 on1 of6.wav	1	514
476	i 0.08 on1 of7.wav	1	468
477	i 0.12 on1 of1.wav	1	1325
478	i 0.12 on1 of2.wav	1	9181
479	i 0.12 on1 of3.wav	1	2178
480	i 0.12 on1 of4.wav	1	490
481	i 0.12 on1 of5.wav	1	878
482	i 0.12 on1 of6.wav	1	454
483	i 0.12 on1 of7.wav	1	1779
484	i 0.14 on1 of1.wav	1	685
485	i 0.14 on1 of2.wav	1	984
486	i 0.14 on1 of3.wav	1	789
487	i 0.14 on1 of4.wav	1	637
488	i 0.14 on1 of5.wav	2	665
489	i 0.14 on1 of6.wav	1	564
490	i 0.14 on1 of7.wav	1	2235
491	i 0.16 on1 of1.wav	1	775
492	i 0.16 on1 of2.wav	1	916
493	i 0.16 on1 of3.wav	1	1195
494	i 0.16 on1 of4.wav	1	551
495	i 0.16 on1 of5.wav	1	3756
496	i 0.16 on1 of6.wav	2	819
497	i 0.16 on1 of7.wav	2	658
498	i 0.18 on1 of1.wav	1	2424
499	i 0.18 on1 of2.wav	1	462
500	i 0.18 on1 of3.wav	1	714
501	i 0.18 on1 of4.wav	2	3500
502	i 0.18 on1 of5.wav	1	2064
503	i 0.18 on1 of6.wav	1	1830
504	i 0.18 on1 of7.wav	2	605
505	a 0.1 on1 of1.wav	1	742
506	a 0.1 on1 of2.wav	1	599
507	a 0.1 on1 of3.wav	1	1743
508	a 0.1 on1 of4.wav	1	463
509	a 0.1 on1 of5.wav	1	657
510	a 0.1 on1 of6.wav	1	1610
511	a 0.1 on1 of7.wav	1	531
512	a 0.2 on1 of1.wav	1	739
513	a 0.2 on1 of2.wav	1	693
514	a 0.2 on1 of3.wav	1	5454
515	a 0.2 on1 of4.wav	1	762
516	a 0.2 on1 of5.wav	2	1462
517	a 0.2 on1 of6.wav	1	652
518	a 0.2 on1 of7.wav	1	873
519	a 0.04 on1 of1.wav	1	649
520	a 0.04 on1 of2.wav	1	638
521	a 0.04 on1 of3.wav	1	517
522	a 0.04 on1 of4.wav	1	737
523	a 0.04 on1 of5.wav	1	631
524	a 0.04 on1 of6.wav	1	750
525	a 0.04 on1 of7.wav	1	1162
526	a 0.06 on1 of1.wav	1	1238
527	a 0.06 on1 of2.wav	1	1298
528	a 0.06 on1 of3.wav	1	839
529	a 0.06 on1 of4.wav	1	2071
530	a 0.06 on1 of5.wav	1	723
531	a 0.06 on1 of6.wav	1	1041
532	a 0.06 on1 of7.wav	1	779
533	a 0.08 on1 of1.wav	1	1137
534	a 0.08 on1 of2.wav	1	933
535	a 0.08 on1 of3.wav	1	669
536	a 0.08 on1 of4.wav	1	1311
537	a 0.08 on1 of5.wav	1	893
538	a 0.08 on1 of6.wav	1	646
539	a 0.08 on1 of7.wav	1	634
540	a 0.12 on1 of1.wav	1	607
541	a 0.12 on1 of2.wav	1	1953
542	a 0.12 on1 of3.wav	1	451
543	a 0.12 on1 of4.wav	1	807
544	a 0.12 on1 of5.wav	1	533
545	a 0.12 on1 of6.wav	1	1124
546	a 0.12 on1 of7.wav	1	565
547	a 0.14 on1 of1.wav	1	434
548	a 0.14 on1 of2.wav	1	627
549	a 0.14 on1 of3.wav	1	554
550	a 0.14 on1 of4.wav	1	2693
551	a 0.14 on1 of5.wav	1	1599
552	a 0.14 on1 of6.wav	1	9518
553	a 0.14 on1 of7.wav	1	454
554	a 0.16 on1 of1.wav	1	666
555	a 0.16 on1 of2.wav	1	3909
556	a 0.16 on1 of3.wav	1	1065
557	a 0.16 on1 of4.wav	1	1127
558	a 0.16 on1 of5.wav	1	696
559	a 0.16 on1 of6.wav	1	1048
560	a 0.16 on1 of7.wav	1	432
561	a 0.18 on1 of1.wav	1	705
562	a 0.18 on1 of2.wav	1	629
563	a 0.18 on1 of3.wav	1	986
564	a 0.18 on1 of4.wav	1	601
565	a 0.18 on1 of5.wav	1	4907
566	a 0.18 on1 of6.wav	1	2876
567	a 0.18 on1 of7.wav	1	1557
568	i 0.1 on1 of1.wav	1	514
569	i 0.1 on1 of2.wav	1	697
570	i 0.1 on1 of3.wav	1	815
571	i 0.1 on1 of4.wav	1	530
572	i 0.1 on1 of5.wav	1	1149
573	i 0.1 on1 of6.wav	1	1202
574	i 0.1 on1 of7.wav	2	2861
575	i 0.2 on1 of1.wav	1	997
576	i 0.2 on1 of2.wav	1	1775
577	i 0.2 on1 of3.wav	1	321
578	i 0.2 on1 of4.wav	1	534
579	i 0.2 on1 of5.wav	1	442
580	i 0.2 on1 of6.wav	2	3161
581	i 0.2 on1 of7.wav	2	940
582	i 0.04 on1 of1.wav	1	606
583	i 0.04 on1 of2.wav	1	4135
584	i 0.04 on1 of3.wav	1	421
585	i 0.04 on1 of4.wav	1	717
586	i 0.04 on1 of5.wav	1	624
587	i 0.04 on1 of6.wav	1	1939
588	i 0.04 on1 of7.wav	1	534
589	i 0.06 on1 of1.wav	1	2268
590	i 0.06 on1 of2.wav	1	723
591	i 0.06 on1 of3.wav	1	1597
592	i 0.06 on1 of4.wav	1	963
593	i 0.06 on1 of5.wav	1	811
594	i 0.06 on1 of6.wav	1	3668
595	i 0.06 on1 of7.wav	1	869
596	i 0.08 on1 of1.wav	1	452
597	i 0.08 on1 of2.wav	1	507
598	i 0.08 on1 of3.wav	1	800
599	i 0.08 on1 of4.wav	1	995
600	i 0.08 on1 of5.wav	1	1338
601	i 0.08 on1 of6.wav	1	233
602	i 0.08 on1 of7.wav	1	711
603	i 0.12 on1 of1.wav	1	1766
604	i 0.12 on1 of2.wav	1	430
605	i 0.12 on1 of3.wav	1	618
606	i 0.12 on1 of4.wav	1	1268
607	i 0.12 on1 of5.wav	1	4000
608	i 0.12 on1 of6.wav	2	1661
609	i 0.12 on1 of7.wav	1	883
610	i 0.14 on1 of1.wav	1	2919
611	i 0.14 on1 of2.wav	1	5976
612	i 0.14 on1 of3.wav	1	438
613	i 0.14 on1 of4.wav	1	2406
614	i 0.14 on1 of5.wav	1	6418
615	i 0.14 on1 of6.wav	1	1635
616	i 0.14 on1 of7.wav	2	635
617	i 0.16 on1 of1.wav	1	5621
618	i 0.16 on1 of2.wav	1	2007
619	i 0.16 on1 of3.wav	1	2124
620	i 0.16 on1 of4.wav	2	2264
621	i 0.16 on1 of5.wav	1	634
622	i 0.16 on1 of6.wav	1	1182
623	i 0.16 on1 of7.wav	1	1058
624	i 0.18 on1 of1.wav	2	1090
625	i 0.18 on1 of2.wav	2	615
626	i 0.18 on1 of3.wav	2	1693
627	i 0.18 on1 of4.wav	1	629
628	i 0.18 on1 of5.wav	1	548
629	i 0.18 on1 of6.wav	2	1892
630	i 0.18 on1 of7.wav	2	1007
