# Supplementary material for: Effects of stimulus duration and vowel quality in cross-linguistic categorical perception of pitch directions
Source: PLoS One. 2017 Jul 3;12(7):e0180656. doi: 10.1371/journal.pone.0180656 (PMC5495489; doi:10.1371/journal.pone.0180656)
Supplement: S1 Table — (ZIP) [file pone.0180656.s001.zip › supporting information/Raw data/eprime_id_ENGLISH/sub9idrising.csv]

List2	stim1	Slide3.RESP	Slide3.RT
1	a 0.1 on1 of7r.wav	1	601
2	a 0.1 on2 of7.wav	1	700
3	a 0.1 on3 of7.wav	1	522
4	a 0.1 on4 of7.wav	1	542
5	a 0.1 on5 of7.wav	1	527
6	a 0.1 on6 of7.wav	1	613
7	a 0.1 on7 of7.wav	1	349
8	a 0.2 on1 of7r.wav	2	730
9	a 0.2 on2 of7.wav	2	765
10	a 0.2 on3 of7.wav	1	262
11	a 0.2 on4 of7.wav	1	899
12	a 0.2 on5 of7.wav	1	741
13	a 0.2 on6 of7.wav	1	694
14	a 0.2 on7 of7.wav	1	290
15	a 0.04 on1 of7r.wav	1	847
16	a 0.04 on2 of7.wav	1	402
17	a 0.04 on3 of7.wav	1	228
18	a 0.04 on4 of7.wav	1	1549
19	a 0.04 on5 of7.wav	1	1135
20	a 0.04 on6 of7.wav	1	548
21	a 0.04 on7 of7.wav	1	510
22	a 0.06 on1 of7r.wav	1	679
23	a 0.06 on2 of7.wav	1	520
24	a 0.06 on3 of7.wav	1	622
25	a 0.06 on4 of7.wav	1	762
26	a 0.06 on5 of7.wav	1	286
27	a 0.06 on6 of7.wav	1	582
28	a 0.06 on7 of7.wav	1	672
29	a 0.08 on1 of7r.wav	1	494
30	a 0.08 on2 of7.wav	1	515
31	a 0.08 on3 of7.wav	1	376
32	a 0.08 on4 of7.wav	1	358
33	a 0.08 on5 of7.wav	1	722
34	a 0.08 on6 of7.wav	1	544
35	a 0.08 on7 of7.wav	1	1670
36	a 0.12 on1 of7r.wav	1	610
37	a 0.12 on2 of7.wav	1	619
38	a 0.12 on3 of7.wav	1	550
39	a 0.12 on4 of7.wav	1	438
40	a 0.12 on5 of7.wav	1	611
41	a 0.12 on6 of7.wav	1	556
42	a 0.12 on7 of7.wav	2	824
43	a 0.14 on1 of7r.wav	1	1960
44	a 0.14 on2 of7.wav	2	471
45	a 0.14 on3 of7.wav	1	585
46	a 0.14 on4 of7.wav	1	277
47	a 0.14 on5 of7.wav	1	534
48	a 0.14 on6 of7.wav	1	594
49	a 0.14 on7 of7.wav	1	522
50	a 0.16 on1 of7r.wav	1	562
51	a 0.16 on2 of7.wav	1	512
52	a 0.16 on3 of7.wav	1	802
53	a 0.16 on4 of7.wav	1	469
54	a 0.16 on5 of7.wav	2	463
55	a 0.16 on6 of7.wav	1	1073
56	a 0.16 on7 of7.wav	1	634
57	a 0.18 on1 of7r.wav	1	1069
58	a 0.18 on2 of7.wav	2	757
59	a 0.18 on3 of7.wav	1	1041
60	a 0.18 on4 of7.wav	1	486
61	a 0.18 on5 of7.wav	2	591
62	a 0.18 on6 of7.wav	1	974
63	a 0.18 on7 of7.wav	1	248
64	i 0.1 on1 of7r.wav	1	719
65	i 0.1 on2 of7.wav	1	1609
66	i 0.1 on3 of7.wav	1	547
67	i 0.1 on4 of7.wav	1	558
68	i 0.1 on5 of7.wav	1	524
69	i 0.1 on6 of7.wav	1	457
70	i 0.1 on7 of7.wav	1	468
71	i 0.2 on1 of7r.wav	1	662
72	i 0.2 on2 of7.wav	1	877
73	i 0.2 on3 of7.wav	1	496
74	i 0.2 on4 of7.wav	1	412
75	i 0.2 on5 of7.wav	1	561
76	i 0.2 on6 of7.wav	2	686
77	i 0.2 on7 of7.wav	2	1755
78	i 0.04 on1 of7r.wav	1	322
79	i 0.04 on2 of7.wav	1	928
80	i 0.04 on3 of7.wav	1	430
81	i 0.04 on4 of7.wav	1	631
82	i 0.04 on5 of7.wav	1	607
83	i 0.04 on6 of7.wav	1	390
84	i 0.04 on7 of7.wav	1	569
85	i 0.06 on1 of7r.wav	1	574
86	i 0.06 on2 of7.wav	1	3065
87	i 0.06 on3 of7.wav	1	601
88	i 0.06 on4 of7.wav	1	602
89	i 0.06 on5 of7.wav	1	951
90	i 0.06 on6 of7.wav	1	966
91	i 0.06 on7 of7.wav	2	4807
92	i 0.08 on1 of7r.wav	1	600
93	i 0.08 on2 of7.wav	1	546
94	i 0.08 on3 of7.wav	1	364
95	i 0.08 on4 of7.wav	1	733
96	i 0.08 on5 of7.wav	1	270
97	i 0.08 on6 of7.wav	1	371
98	i 0.08 on7 of7.wav	1	786
99	i 0.12 on1 of7r.wav	1	868
100	i 0.12 on2 of7.wav	1	574
101	i 0.12 on3 of7.wav	1	580
102	i 0.12 on4 of7.wav	2	662
103	i 0.12 on5 of7.wav	1	678
104	i 0.12 on6 of7.wav	1	412
105	i 0.12 on7 of7.wav	1	232
106	i 0.14 on1 of7r.wav	1	556
107	i 0.14 on2 of7.wav	2	655
108	i 0.14 on3 of7.wav	1	550
109	i 0.14 on4 of7.wav	1	468
110	i 0.14 on5 of7.wav	1	673
111	i 0.14 on6 of7.wav	1	588
112	i 0.14 on7 of7.wav	1	1005
113	i 0.16 on1 of7r.wav	1	419
114	i 0.16 on2 of7.wav	1	600
115	i 0.16 on3 of7.wav	1	668
116	i 0.16 on4 of7.wav	1	3564
117	i 0.16 on5 of7.wav	1	553
118	i 0.16 on6 of7.wav	1	1086
119	i 0.16 on7 of7.wav	1	556
120	i 0.18 on1 of7r.wav	1	946
121	i 0.18 on2 of7.wav	1	1409
122	i 0.18 on3 of7.wav	1	572
123	i 0.18 on4 of7.wav	1	818
124	i 0.18 on5 of7.wav	1	673
125	i 0.18 on6 of7.wav	1	578
126	i 0.18 on7 of7.wav	1	560
127	a 0.1 on1 of7r.wav	1	55
128	a 0.1 on2 of7.wav	1	578
129	a 0.1 on3 of7.wav	2	1623
130	a 0.1 on4 of7.wav	1	498
131	a 0.1 on5 of7.wav	2	816
132	a 0.1 on6 of7.wav	1	1164
133	a 0.1 on7 of7.wav	2	1020
134	a 0.2 on1 of7r.wav	2	459
135	a 0.2 on2 of7.wav	1	451
136	a 0.2 on3 of7.wav	2	577
137	a 0.2 on4 of7.wav	2	759
138	a 0.2 on5 of7.wav	2	1771
139	a 0.2 on6 of7.wav	1	346
140	a 0.2 on7 of7.wav	2	1652
141	a 0.04 on1 of7r.wav	1	573
142	a 0.04 on2 of7.wav	1	355
143	a 0.04 on3 of7.wav	1	1100
144	a 0.04 on4 of7.wav	1	296
145	a 0.04 on5 of7.wav	1	495
146	a 0.04 on6 of7.wav	1	490
147	a 0.04 on7 of7.wav	1	485
148	a 0.06 on1 of7r.wav	1	393
149	a 0.06 on2 of7.wav	1	517
150	a 0.06 on3 of7.wav	1	450
151	a 0.06 on4 of7.wav	1	457
152	a 0.06 on5 of7.wav	1	201
153	a 0.06 on6 of7.wav	1	918
154	a 0.06 on7 of7.wav	1	528
155	a 0.08 on1 of7r.wav	1	612
156	a 0.08 on2 of7.wav	1	893
157	a 0.08 on3 of7.wav	2	4821
158	a 0.08 on4 of7.wav	1	434
159	a 0.08 on5 of7.wav	1	493
160	a 0.08 on6 of7.wav	1	428
161	a 0.08 on7 of7.wav	1	696
162	a 0.12 on1 of7r.wav	1	949
163	a 0.12 on2 of7.wav	1	306
164	a 0.12 on3 of7.wav	1	751
165	a 0.12 on4 of7.wav	1	381
166	a 0.12 on5 of7.wav	2	642
167	a 0.12 on6 of7.wav	1	464
168	a 0.12 on7 of7.wav	1	406
169	a 0.14 on1 of7r.wav	2	601
170	a 0.14 on2 of7.wav	1	505
171	a 0.14 on3 of7.wav	1	629
172	a 0.14 on4 of7.wav	1	935
173	a 0.14 on5 of7.wav	1	757
174	a 0.14 on6 of7.wav	1	220
175	a 0.14 on7 of7.wav	1	1392
176	a 0.16 on1 of7r.wav	1	665
177	a 0.16 on2 of7.wav	2	541
178	a 0.16 on3 of7.wav	2	1216
179	a 0.16 on4 of7.wav	1	989
180	a 0.16 on5 of7.wav	1	344
181	a 0.16 on6 of7.wav	1	1570
182	a 0.16 on7 of7.wav	1	595
183	a 0.18 on1 of7r.wav	1	860
184	a 0.18 on2 of7.wav	1	381
185	a 0.18 on3 of7.wav	1	587
186	a 0.18 on4 of7.wav	1	462
187	a 0.18 on5 of7.wav	1	408
188	a 0.18 on6 of7.wav	1	249
189	a 0.18 on7 of7.wav	1	427
190	i 0.1 on1 of7r.wav	1	635
191	i 0.1 on2 of7.wav	1	296
192	i 0.1 on3 of7.wav	1	586
193	i 0.1 on4 of7.wav	1	661
194	i 0.1 on5 of7.wav	1	430
195	i 0.1 on6 of7.wav	1	627
196	i 0.1 on7 of7.wav	1	374
197	i 0.2 on1 of7r.wav	1	752
198	i 0.2 on2 of7.wav	1	752
199	i 0.2 on3 of7.wav	1	639
200	i 0.2 on4 of7.wav	1	526
201	i 0.2 on5 of7.wav	1	650
202	i 0.2 on6 of7.wav	1	938
203	i 0.2 on7 of7.wav	2	867
204	i 0.04 on1 of7r.wav	1	541
205	i 0.04 on2 of7.wav	1	432
206	i 0.04 on3 of7.wav	1	525
207	i 0.04 on4 of7.wav	1	332
208	i 0.04 on5 of7.wav	1	591
209	i 0.04 on6 of7.wav	1	412
210	i 0.04 on7 of7.wav	1	894
211	i 0.06 on1 of7r.wav	1	689
212	i 0.06 on2 of7.wav	1	828
213	i 0.06 on3 of7.wav	1	615
214	i 0.06 on4 of7.wav	1	395
215	i 0.06 on5 of7.wav	1	512
216	i 0.06 on6 of7.wav	1	556
217	i 0.06 on7 of7.wav	1	395
218	i 0.08 on1 of7r.wav	1	1017
219	i 0.08 on2 of7.wav	1	431
220	i 0.08 on3 of7.wav	1	578
221	i 0.08 on4 of7.wav	1	524
222	i 0.08 on5 of7.wav	1	680
223	i 0.08 on6 of7.wav	1	369
224	i 0.08 on7 of7.wav	1	666
225	i 0.12 on1 of7r.wav	1	630
226	i 0.12 on2 of7.wav	1	354
227	i 0.12 on3 of7.wav	1	401
228	i 0.12 on4 of7.wav	1	512
229	i 0.12 on5 of7.wav	2	828
230	i 0.12 on6 of7.wav	1	553
231	i 0.12 on7 of7.wav	1	686
232	i 0.14 on1 of7r.wav	1	408
233	i 0.14 on2 of7.wav	1	840
234	i 0.14 on3 of7.wav	1	354
235	i 0.14 on4 of7.wav	1	653
236	i 0.14 on5 of7.wav	1	838
237	i 0.14 on6 of7.wav	2	367
238	i 0.14 on7 of7.wav	1	450
239	i 0.16 on1 of7r.wav	1	331
240	i 0.16 on2 of7.wav	1	730
241	i 0.16 on3 of7.wav	1	956
242	i 0.16 on4 of7.wav	1	506
243	i 0.16 on5 of7.wav	1	493
244	i 0.16 on6 of7.wav	1	768
245	i 0.16 on7 of7.wav	1	570
246	i 0.18 on1 of7r.wav	1	518
247	i 0.18 on2 of7.wav	1	728
248	i 0.18 on3 of7.wav	2	794
249	i 0.18 on4 of7.wav	1	467
250	i 0.18 on5 of7.wav	1	477
251	i 0.18 on6 of7.wav	1	843
252	i 0.18 on7 of7.wav	1	478
253	a 0.1 on1 of7r.wav	1	465
254	a 0.1 on2 of7.wav	1	413
255	a 0.1 on3 of7.wav	1	553
256	a 0.1 on4 of7.wav	1	779
257	a 0.1 on5 of7.wav	1	553
258	a 0.1 on6 of7.wav	1	440
259	a 0.1 on7 of7.wav	1	369
260	a 0.2 on1 of7r.wav	1	829
261	a 0.2 on2 of7.wav	2	544
262	a 0.2 on3 of7.wav	1	504
263	a 0.2 on4 of7.wav	2	846
264	a 0.2 on5 of7.wav	1	410
265	a 0.2 on6 of7.wav	1	274
266	a 0.2 on7 of7.wav	2	828
267	a 0.04 on1 of7r.wav	1	2480
268	a 0.04 on2 of7.wav	1	320
269	a 0.04 on3 of7.wav	1	617
270	a 0.04 on4 of7.wav	1	519
271	a 0.04 on5 of7.wav	1	2099
272	a 0.04 on6 of7.wav	1	723
273	a 0.04 on7 of7.wav	1	478
274	a 0.06 on1 of7r.wav	1	1079
275	a 0.06 on2 of7.wav	1	434
276	a 0.06 on3 of7.wav	1	1124
277	a 0.06 on4 of7.wav	1	482
278	a 0.06 on5 of7.wav	1	764
279	a 0.06 on6 of7.wav	1	775
280	a 0.06 on7 of7.wav	1	517
281	a 0.08 on1 of7r.wav	1	643
282	a 0.08 on2 of7.wav	1	1097
283	a 0.08 on3 of7.wav	1	532
284	a 0.08 on4 of7.wav	1	465
285	a 0.08 on5 of7.wav	1	1077
286	a 0.08 on6 of7.wav	1	593
287	a 0.08 on7 of7.wav	1	1240
288	a 0.12 on1 of7r.wav	1	488
289	a 0.12 on2 of7.wav	1	699
290	a 0.12 on3 of7.wav	2	477
291	a 0.12 on4 of7.wav	1	603
292	a 0.12 on5 of7.wav	1	496
293	a 0.12 on6 of7.wav	1	1036
294	a 0.12 on7 of7.wav	2	1543
295	a 0.14 on1 of7r.wav	1	425
296	a 0.14 on2 of7.wav	2	670
297	a 0.14 on3 of7.wav	1	469
298	a 0.14 on4 of7.wav	2	541
299	a 0.14 on5 of7.wav	1	463
300	a 0.14 on6 of7.wav	1	641
301	a 0.14 on7 of7.wav	1	583
302	a 0.16 on1 of7r.wav	1	511
303	a 0.16 on2 of7.wav	1	339
304	a 0.16 on3 of7.wav	1	1884
305	a 0.16 on4 of7.wav	1	740
306	a 0.16 on5 of7.wav	1	496
307	a 0.16 on6 of7.wav	1	780
308	a 0.16 on7 of7.wav	1	1331
309	a 0.18 on1 of7r.wav	2	976
310	a 0.18 on2 of7.wav	1	521
311	a 0.18 on3 of7.wav	1	693
312	a 0.18 on4 of7.wav	2	360
313	a 0.18 on5 of7.wav	1	899
314	a 0.18 on6 of7.wav	1	578
315	a 0.18 on7 of7.wav	2	1345
316	i 0.1 on1 of7r.wav	1	635
317	i 0.1 on2 of7.wav	1	593
318	i 0.1 on3 of7.wav	1	601
319	i 0.1 on4 of7.wav	1	719
320	i 0.1 on5 of7.wav	1	489
321	i 0.1 on6 of7.wav	2	704
322	i 0.1 on7 of7.wav	1	1231
323	i 0.2 on1 of7r.wav	1	1872
324	i 0.2 on2 of7.wav	1	639
325	i 0.2 on3 of7.wav	2	667
326	i 0.2 on4 of7.wav	1	647
327	i 0.2 on5 of7.wav	1	1271
328	i 0.2 on6 of7.wav	2	1892
329	i 0.2 on7 of7.wav	2	4354
330	i 0.04 on1 of7r.wav	1	604
331	i 0.04 on2 of7.wav	1	518
332	i 0.04 on3 of7.wav	1	356
333	i 0.04 on4 of7.wav	1	367
334	i 0.04 on5 of7.wav	1	676
335	i 0.04 on6 of7.wav	1	495
336	i 0.04 on7 of7.wav	1	2063
337	i 0.06 on1 of7r.wav	1	486
338	i 0.06 on2 of7.wav	1	456
339	i 0.06 on3 of7.wav	1	1208
340	i 0.06 on4 of7.wav	1	783
341	i 0.06 on5 of7.wav	1	241
342	i 0.06 on6 of7.wav	1	1065
343	i 0.06 on7 of7.wav	1	582
344	i 0.08 on1 of7r.wav	1	651
345	i 0.08 on2 of7.wav	1	587
346	i 0.08 on3 of7.wav	1	921
347	i 0.08 on4 of7.wav	1	454
348	i 0.08 on5 of7.wav	1	881
349	i 0.08 on6 of7.wav	1	1459
350	i 0.08 on7 of7.wav	1	498
351	i 0.12 on1 of7r.wav	1	748
352	i 0.12 on2 of7.wav	1	739
353	i 0.12 on3 of7.wav	1	725
354	i 0.12 on4 of7.wav	1	459
355	i 0.12 on5 of7.wav	1	351
356	i 0.12 on6 of7.wav	2	721
357	i 0.12 on7 of7.wav	1	576
358	i 0.14 on1 of7r.wav	1	483
359	i 0.14 on2 of7.wav	1	575
360	i 0.14 on3 of7.wav	1	668
361	i 0.14 on4 of7.wav	2	1478
362	i 0.14 on5 of7.wav	1	592
363	i 0.14 on6 of7.wav	1	569
364	i 0.14 on7 of7.wav	1	567
365	i 0.16 on1 of7r.wav	1	547
366	i 0.16 on2 of7.wav	1	590
367	i 0.16 on3 of7.wav	1	562
368	i 0.16 on4 of7.wav	1	713
369	i 0.16 on5 of7.wav	1	1096
370	i 0.16 on6 of7.wav	1	704
371	i 0.16 on7 of7.wav	1	464
372	i 0.18 on1 of7r.wav	1	298
373	i 0.18 on2 of7.wav	1	366
374	i 0.18 on3 of7.wav	1	431
375	i 0.18 on4 of7.wav	1	329
376	i 0.18 on5 of7.wav	1	2295
377	i 0.18 on6 of7.wav	1	355
378	i 0.18 on7 of7.wav	1	395
379	a 0.1 on1 of7r.wav	1	756
380	a 0.1 on2 of7.wav	2	3924
381	a 0.1 on3 of7.wav	1	502
382	a 0.1 on4 of7.wav	1	647
383	a 0.1 on5 of7.wav	2	365
384	a 0.1 on6 of7.wav	1	1704
385	a 0.1 on7 of7.wav	1	492
386	a 0.2 on1 of7r.wav	1	575
387	a 0.2 on2 of7.wav	2	899
388	a 0.2 on3 of7.wav	2	882
389	a 0.2 on4 of7.wav	1	774
390	a 0.2 on5 of7.wav	1	430
391	a 0.2 on6 of7.wav	2	718
392	a 0.2 on7 of7.wav	1	586
393	a 0.04 on1 of7r.wav	1	547
394	a 0.04 on2 of7.wav	1	481
395	a 0.04 on3 of7.wav	1	625
396	a 0.04 on4 of7.wav	1	1134
397	a 0.04 on5 of7.wav	1	646
398	a 0.04 on6 of7.wav	1	753
399	a 0.04 on7 of7.wav	1	458
400	a 0.06 on1 of7r.wav	1	429
401	a 0.06 on2 of7.wav	1	452
402	a 0.06 on3 of7.wav	1	683
403	a 0.06 on4 of7.wav	1	570
404	a 0.06 on5 of7.wav	1	478
405	a 0.06 on6 of7.wav	1	411
406	a 0.06 on7 of7.wav	1	393
407	a 0.08 on1 of7r.wav	1	874
408	a 0.08 on2 of7.wav	1	490
409	a 0.08 on3 of7.wav	1	532
410	a 0.08 on4 of7.wav	1	669
411	a 0.08 on5 of7.wav	1	591
412	a 0.08 on6 of7.wav	1	531
413	a 0.08 on7 of7.wav	2	938
414	a 0.12 on1 of7r.wav	1	725
415	a 0.12 on2 of7.wav	1	547
416	a 0.12 on3 of7.wav	1	588
417	a 0.12 on4 of7.wav	1	547
418	a 0.12 on5 of7.wav	1	227
419	a 0.12 on6 of7.wav	1	619
420	a 0.12 on7 of7.wav	1	903
421	a 0.14 on1 of7r.wav	1	696
422	a 0.14 on2 of7.wav	1	371
423	a 0.14 on3 of7.wav	1	631
424	a 0.14 on4 of7.wav	1	443
425	a 0.14 on5 of7.wav	1	743
426	a 0.14 on6 of7.wav	1	256
427	a 0.14 on7 of7.wav	2	733
428	a 0.16 on1 of7r.wav	2	773
429	a 0.16 on2 of7.wav	2	2463
430	a 0.16 on3 of7.wav	1	493
431	a 0.16 on4 of7.wav	2	1577
432	a 0.16 on5 of7.wav	1	561
433	a 0.16 on6 of7.wav	1	276
434	a 0.16 on7 of7.wav	1	3304
435	a 0.18 on1 of7r.wav	2	429
436	a 0.18 on2 of7.wav	2	3242
437	a 0.18 on3 of7.wav	1	909
438	a 0.18 on4 of7.wav	2	1115
439	a 0.18 on5 of7.wav	2	933
440	a 0.18 on6 of7.wav	2	726
441	a 0.18 on7 of7.wav	1	793
442	i 0.1 on1 of7r.wav	1	683
443	i 0.1 on2 of7.wav	1	1386
444	i 0.1 on3 of7.wav	1	653
445	i 0.1 on4 of7.wav	1	597
446	i 0.1 on5 of7.wav	1	534
447	i 0.1 on6 of7.wav	1	936
448	i 0.1 on7 of7.wav	2	692
449	i 0.2 on1 of7r.wav	1	784
450	i 0.2 on2 of7.wav	1	754
451	i 0.2 on3 of7.wav	2	4770
452	i 0.2 on4 of7.wav	1	525
453	i 0.2 on5 of7.wav	2	618
454	i 0.2 on6 of7.wav	1	840
455	i 0.2 on7 of7.wav	1	221
456	i 0.04 on1 of7r.wav	1	626
457	i 0.04 on2 of7.wav	1	427
458	i 0.04 on3 of7.wav	1	830
459	i 0.04 on4 of7.wav	1	508
460	i 0.04 on5 of7.wav	1	529
461	i 0.04 on6 of7.wav	1	1083
462	i 0.04 on7 of7.wav	1	559
463	i 0.06 on1 of7r.wav	1	658
464	i 0.06 on2 of7.wav	1	419
465	i 0.06 on3 of7.wav	1	1151
466	i 0.06 on4 of7.wav	1	423
467	i 0.06 on5 of7.wav	1	403
468	i 0.06 on6 of7.wav	1	2369
469	i 0.06 on7 of7.wav	1	435
470	i 0.08 on1 of7r.wav	1	1848
471	i 0.08 on2 of7.wav	1	555
472	i 0.08 on3 of7.wav	1	510
473	i 0.08 on4 of7.wav	1	814
474	i 0.08 on5 of7.wav	1	523
475	i 0.08 on6 of7.wav	1	470
476	i 0.08 on7 of7.wav	1	579
477	i 0.12 on1 of7r.wav	1	562
478	i 0.12 on2 of7.wav	1	903
479	i 0.12 on3 of7.wav	1	491
480	i 0.12 on4 of7.wav	1	1013
481	i 0.12 on5 of7.wav	1	832
482	i 0.12 on6 of7.wav	1	694
483	i 0.12 on7 of7.wav	1	378
484	i 0.14 on1 of7r.wav	1	701
485	i 0.14 on2 of7.wav	1	639
486	i 0.14 on3 of7.wav	1	862
487	i 0.14 on4 of7.wav	1	746
488	i 0.14 on5 of7.wav	1	547
489	i 0.14 on6 of7.wav	1	405
490	i 0.14 on7 of7.wav	1	1126
491	i 0.16 on1 of7r.wav	1	727
492	i 0.16 on2 of7.wav	1	303
493	i 0.16 on3 of7.wav	1	255
494	i 0.16 on4 of7.wav	1	475
495	i 0.16 on5 of7.wav	1	1043
496	i 0.16 on6 of7.wav	1	561
497	i 0.16 on7 of7.wav	1	4103
498	i 0.18 on1 of7r.wav	2	2036
499	i 0.18 on2 of7.wav	1	727
500	i 0.18 on3 of7.wav	1	854
501	i 0.18 on4 of7.wav	1	2821
502	i 0.18 on5 of7.wav	1	1324
503	i 0.18 on6 of7.wav	2	1720
504	i 0.18 on7 of7.wav	1	928
505	a 0.1 on1 of7r.wav	1	484
506	a 0.1 on2 of7.wav	1	532
507	a 0.1 on3 of7.wav	1	512
508	a 0.1 on4 of7.wav	1	669
509	a 0.1 on5 of7.wav	1	597
510	a 0.1 on6 of7.wav	1	224
511	a 0.1 on7 of7.wav	1	267
512	a 0.2 on1 of7r.wav	2	678
513	a 0.2 on2 of7.wav	1	451
514	a 0.2 on3 of7.wav	1	627
515	a 0.2 on4 of7.wav	2	1326
516	a 0.2 on5 of7.wav	2	1177
517	a 0.2 on6 of7.wav	2	441
518	a 0.2 on7 of7.wav	2	453
519	a 0.04 on1 of7r.wav	1	779
520	a 0.04 on2 of7.wav	1	456
521	a 0.04 on3 of7.wav	1	861
522	a 0.04 on4 of7.wav	2	1160
523	a 0.04 on5 of7.wav	1	511
524	a 0.04 on6 of7.wav	1	535
525	a 0.04 on7 of7.wav	1	466
526	a 0.06 on1 of7r.wav	1	692
527	a 0.06 on2 of7.wav	1	468
528	a 0.06 on3 of7.wav	1	854
529	a 0.06 on4 of7.wav	1	546
530	a 0.06 on5 of7.wav	1	630
531	a 0.06 on6 of7.wav	1	521
532	a 0.06 on7 of7.wav	1	428
533	a 0.08 on1 of7r.wav	1	375
534	a 0.08 on2 of7.wav	1	707
535	a 0.08 on3 of7.wav	1	1000
536	a 0.08 on4 of7.wav	1	767
537	a 0.08 on5 of7.wav	1	786
538	a 0.08 on6 of7.wav	1	470
539	a 0.08 on7 of7.wav	2	686
540	a 0.12 on1 of7r.wav	1	427
541	a 0.12 on2 of7.wav	1	607
542	a 0.12 on3 of7.wav	1	578
543	a 0.12 on4 of7.wav	1	528
544	a 0.12 on5 of7.wav	1	541
545	a 0.12 on6 of7.wav	1	485
546	a 0.12 on7 of7.wav	1	430
547	a 0.14 on1 of7r.wav	1	612
548	a 0.14 on2 of7.wav	1	261
549	a 0.14 on3 of7.wav	1	510
550	a 0.14 on4 of7.wav	1	1479
551	a 0.14 on5 of7.wav	2	883
552	a 0.14 on6 of7.wav	1	799
553	a 0.14 on7 of7.wav	1	535
554	a 0.16 on1 of7r.wav	2	476
555	a 0.16 on2 of7.wav	1	291
556	a 0.16 on3 of7.wav	1	1278
557	a 0.16 on4 of7.wav	1	491
558	a 0.16 on5 of7.wav	1	1671
559	a 0.16 on6 of7.wav	1	473
560	a 0.16 on7 of7.wav	2	759
561	a 0.18 on1 of7r.wav	2	649
562	a 0.18 on2 of7.wav	1	2943
563	a 0.18 on3 of7.wav	2	1161
564	a 0.18 on4 of7.wav	2	827
565	a 0.18 on5 of7.wav	1	553
566	a 0.18 on6 of7.wav	2	425
567	a 0.18 on7 of7.wav	1	4257
568	i 0.1 on1 of7r.wav	1	359
569	i 0.1 on2 of7.wav	1	552
570	i 0.1 on3 of7.wav	1	2110
571	i 0.1 on4 of7.wav	1	502
572	i 0.1 on5 of7.wav	1	431
573	i 0.1 on6 of7.wav	1	1126
574	i 0.1 on7 of7.wav	1	639
575	i 0.2 on1 of7r.wav	2	1490
576	i 0.2 on2 of7.wav	1	901
577	i 0.2 on3 of7.wav	1	1341
578	i 0.2 on4 of7.wav	1	553
579	i 0.2 on5 of7.wav	1	185
580	i 0.2 on6 of7.wav	2	431
581	i 0.2 on7 of7.wav	1	664
582	i 0.04 on1 of7r.wav	1	404
583	i 0.04 on2 of7.wav	1	1315
584	i 0.04 on3 of7.wav	1	1746
585	i 0.04 on4 of7.wav	1	453
586	i 0.04 on5 of7.wav	1	479
587	i 0.04 on6 of7.wav	1	914
588	i 0.04 on7 of7.wav	1	436
589	i 0.06 on1 of7r.wav	1	771
590	i 0.06 on2 of7.wav	1	601
591	i 0.06 on3 of7.wav	1	585
592	i 0.06 on4 of7.wav	1	473
593	i 0.06 on5 of7.wav	1	1388
594	i 0.06 on6 of7.wav	1	514
595	i 0.06 on7 of7.wav	1	922
596	i 0.08 on1 of7r.wav	1	839
597	i 0.08 on2 of7.wav	1	208
598	i 0.08 on3 of7.wav	1	833
599	i 0.08 on4 of7.wav	1	606
600	i 0.08 on5 of7.wav	1	621
601	i 0.08 on6 of7.wav	1	512
602	i 0.08 on7 of7.wav	1	754
603	i 0.12 on1 of7r.wav	1	737
604	i 0.12 on2 of7.wav	1	467
605	i 0.12 on3 of7.wav	1	1262
606	i 0.12 on4 of7.wav	1	599
607	i 0.12 on5 of7.wav	1	482
608	i 0.12 on6 of7.wav	1	519
609	i 0.12 on7 of7.wav	1	337
610	i 0.14 on1 of7r.wav	1	475
611	i 0.14 on2 of7.wav	2	887
612	i 0.14 on3 of7.wav	1	1178
613	i 0.14 on4 of7.wav	1	540
614	i 0.14 on5 of7.wav	1	560
615	i 0.14 on6 of7.wav	2	874
616	i 0.14 on7 of7.wav	1	686
617	i 0.16 on1 of7r.wav	1	660
618	i 0.16 on2 of7.wav	1	639
619	i 0.16 on3 of7.wav	1	532
620	i 0.16 on4 of7.wav	1	611
621	i 0.16 on5 of7.wav	1	790
622	i 0.16 on6 of7.wav	1	508
623	i 0.16 on7 of7.wav	1	774
624	i 0.18 on1 of7r.wav	1	325
625	i 0.18 on2 of7.wav	1	680
626	i 0.18 on3 of7.wav	1	509
627	i 0.18 on4 of7.wav	1	660
628	i 0.18 on5 of7.wav	1	623
629	i 0.18 on6 of7.wav	1	760
630	i 0.18 on7 of7.wav	1	523
