# Supplementary material for: Effects of stimulus duration and vowel quality in cross-linguistic categorical perception of pitch directions
Source: PLoS One. 2017 Jul 3;12(7):e0180656. doi: 10.1371/journal.pone.0180656 (PMC5495489; doi:10.1371/journal.pone.0180656)
Supplement: S1 Table — (ZIP) [file pone.0180656.s001.zip › supporting information/Raw data/eprime_sd_CHINESE/sub10sdfalling.csv]

List2	stim1	stim2	Slide3.RESP	Slide3.RT
1	a 0.1 on1 of1.wav	a 0.1 on1 of1.wav	1	810
2	a 0.1 on1 of2.wav	a 0.1 on1 of2.wav	1	769
3	a 0.1 on1 of3.wav	a 0.1 on1 of3.wav	1	701
4	a 0.1 on1 of4.wav	a 0.1 on1 of4.wav	1	650
5	a 0.1 on1 of5.wav	a 0.1 on1 of5.wav	1	494
6	a 0.1 on1 of6.wav	a 0.1 on1 of6.wav	1	414
7	a 0.1 on1 of7.wav	a 0.1 on1 of7.wav	1	717
8	a 0.2 on1 of1.wav	a 0.2 on1 of1.wav	1	1208
9	a 0.2 on1 of2.wav	a 0.2 on1 of2.wav	1	1224
10	a 0.2 on1 of3.wav	a 0.2 on1 of3.wav	1	589
11	a 0.2 on1 of4.wav	a 0.2 on1 of4.wav	1	731
12	a 0.2 on1 of5.wav	a 0.2 on1 of5.wav	1	1092
13	a 0.2 on1 of6.wav	a 0.2 on1 of6.wav	1	1044
14	a 0.2 on1 of7.wav	a 0.2 on1 of7.wav	1	764
15	a 0.04 on1 of1.wav	a 0.04 on1 of1.wav	1	429
16	a 0.04 on1 of2.wav	a 0.04 on1 of2.wav	1	409
17	a 0.04 on1 of3.wav	a 0.04 on1 of3.wav	1	917
18	a 0.04 on1 of4.wav	a 0.04 on1 of4.wav	1	514
19	a 0.04 on1 of5.wav	a 0.04 on1 of5.wav	1	386
20	a 0.04 on1 of6.wav	a 0.04 on1 of6.wav	1	580
21	a 0.04 on1 of7.wav	a 0.04 on1 of7.wav	1	747
22	a 0.06 on1 of1.wav	a 0.06 on1 of1.wav	1	620
23	a 0.06 on1 of2.wav	a 0.06 on1 of2.wav	1	642
24	a 0.06 on1 of3.wav	a 0.06 on1 of3.wav	1	858
25	a 0.06 on1 of4.wav	a 0.06 on1 of4.wav	1	579
26	a 0.06 on1 of5.wav	a 0.06 on1 of5.wav	1	404
27	a 0.06 on1 of6.wav	a 0.06 on1 of6.wav	1	752
28	a 0.06 on1 of7.wav	a 0.06 on1 of7.wav	1	679
29	a 0.08 on1 of1.wav	a 0.08 on1 of1.wav	1	1218
30	a 0.08 on1 of2.wav	a 0.08 on1 of2.wav	1	679
31	a 0.08 on1 of3.wav	a 0.08 on1 of3.wav	1	649
32	a 0.08 on1 of4.wav	a 0.08 on1 of4.wav	2	2291
33	a 0.08 on1 of5.wav	a 0.08 on1 of5.wav	1	668
34	a 0.08 on1 of6.wav	a 0.08 on1 of6.wav	1	846
35	a 0.08 on1 of7.wav	a 0.08 on1 of7.wav	1	510
36	a 0.12 on1 of1.wav	a 0.12 on1 of1.wav	1	1543
37	a 0.12 on1 of2.wav	a 0.12 on1 of2.wav	1	802
38	a 0.12 on1 of3.wav	a 0.12 on1 of3.wav	1	774
39	a 0.12 on1 of4.wav	a 0.12 on1 of4.wav	1	1279
40	a 0.12 on1 of5.wav	a 0.12 on1 of5.wav	1	1927
41	a 0.12 on1 of6.wav	a 0.12 on1 of6.wav	1	762
42	a 0.12 on1 of7.wav	a 0.12 on1 of7.wav	1	747
43	a 0.14 on1 of1.wav	a 0.14 on1 of1.wav	1	1017
44	a 0.14 on1 of2.wav	a 0.14 on1 of2.wav	1	829
45	a 0.14 on1 of3.wav	a 0.14 on1 of3.wav	1	789
46	a 0.14 on1 of4.wav	a 0.14 on1 of4.wav	2	1303
47	a 0.14 on1 of5.wav	a 0.14 on1 of5.wav	1	856
48	a 0.14 on1 of6.wav	a 0.14 on1 of6.wav	1	549
49	a 0.14 on1 of7.wav	a 0.14 on1 of7.wav	1	626
50	a 0.16 on1 of1.wav	a 0.16 on1 of1.wav	1	753
51	a 0.16 on1 of2.wav	a 0.16 on1 of2.wav	1	678
52	a 0.16 on1 of3.wav	a 0.16 on1 of3.wav	2	1138
53	a 0.16 on1 of4.wav	a 0.16 on1 of4.wav	2	734
54	a 0.16 on1 of5.wav	a 0.16 on1 of5.wav	1	1407
55	a 0.16 on1 of6.wav	a 0.16 on1 of6.wav	1	688
56	a 0.16 on1 of7.wav	a 0.16 on1 of7.wav	1	1184
57	a 0.18 on1 of1.wav	a 0.18 on1 of1.wav	2	1275
58	a 0.18 on1 of2.wav	a 0.18 on1 of2.wav	1	757
59	a 0.18 on1 of3.wav	a 0.18 on1 of3.wav	1	1006
60	a 0.18 on1 of4.wav	a 0.18 on1 of4.wav	1	1368
61	a 0.18 on1 of5.wav	a 0.18 on1 of5.wav	1	1189
62	a 0.18 on1 of6.wav	a 0.18 on1 of6.wav	1	1756
63	a 0.18 on1 of7.wav	a 0.18 on1 of7.wav	1	2624
64	i 0.1 on1 of1.wav	i 0.1 on1 of1.wav	1	686
65	i 0.1 on1 of2.wav	i 0.1 on1 of2.wav	1	1289
66	i 0.1 on1 of3.wav	i 0.1 on1 of3.wav	1	673
67	i 0.1 on1 of4.wav	i 0.1 on1 of4.wav	1	625
68	i 0.1 on1 of5.wav	i 0.1 on1 of5.wav	1	503
69	i 0.1 on1 of6.wav	i 0.1 on1 of6.wav	1	926
70	i 0.1 on1 of7.wav	i 0.1 on1 of7.wav	1	450
71	i 0.2 on1 of1.wav	i 0.2 on1 of1.wav	1	628
72	i 0.2 on1 of2.wav	i 0.2 on1 of2.wav	1	894
73	i 0.2 on1 of3.wav	i 0.2 on1 of3.wav	1	826
74	i 0.2 on1 of4.wav	i 0.2 on1 of4.wav	1	496
75	i 0.2 on1 of5.wav	i 0.2 on1 of5.wav	1	650
76	i 0.2 on1 of6.wav	i 0.2 on1 of6.wav	1	598
77	i 0.2 on1 of7.wav	i 0.2 on1 of7.wav	1	957
78	i 0.04 on1 of1.wav	i 0.04 on1 of1.wav	1	678
79	i 0.04 on1 of2.wav	i 0.04 on1 of2.wav	1	459
80	i 0.04 on1 of3.wav	i 0.04 on1 of3.wav	1	468
81	i 0.04 on1 of4.wav	i 0.04 on1 of4.wav	1	745
82	i 0.04 on1 of5.wav	i 0.04 on1 of5.wav	1	483
83	i 0.04 on1 of6.wav	i 0.04 on1 of6.wav	1	700
84	i 0.04 on1 of7.wav	i 0.04 on1 of7.wav	1	412
85	i 0.06 on1 of1.wav	i 0.06 on1 of1.wav	1	373
86	i 0.06 on1 of2.wav	i 0.06 on1 of2.wav	1	1158
87	i 0.06 on1 of3.wav	i 0.06 on1 of3.wav	1	864
88	i 0.06 on1 of4.wav	i 0.06 on1 of4.wav	1	1046
89	i 0.06 on1 of5.wav	i 0.06 on1 of5.wav	1	446
90	i 0.06 on1 of6.wav	i 0.06 on1 of6.wav	1	669
91	i 0.06 on1 of7.wav	i 0.06 on1 of7.wav	1	1133
92	i 0.08 on1 of1.wav	i 0.08 on1 of1.wav	1	975
93	i 0.08 on1 of2.wav	i 0.08 on1 of2.wav	1	817
94	i 0.08 on1 of3.wav	i 0.08 on1 of3.wav	1	598
95	i 0.08 on1 of4.wav	i 0.08 on1 of4.wav	1	840
96	i 0.08 on1 of5.wav	i 0.08 on1 of5.wav	1	1225
97	i 0.08 on1 of6.wav	i 0.08 on1 of6.wav	1	804
98	i 0.08 on1 of7.wav	i 0.08 on1 of7.wav	1	721
99	i 0.12 on1 of1.wav	i 0.12 on1 of1.wav	1	992
100	i 0.12 on1 of2.wav	i 0.12 on1 of2.wav	1	1222
101	i 0.12 on1 of3.wav	i 0.12 on1 of3.wav	1	1141
102	i 0.12 on1 of4.wav	i 0.12 on1 of4.wav	1	738
103	i 0.12 on1 of5.wav	i 0.12 on1 of5.wav	1	700
104	i 0.12 on1 of6.wav	i 0.12 on1 of6.wav	1	509
105	i 0.12 on1 of7.wav	i 0.12 on1 of7.wav	1	423
106	i 0.14 on1 of1.wav	i 0.14 on1 of1.wav	1	696
107	i 0.14 on1 of2.wav	i 0.14 on1 of2.wav	1	695
108	i 0.14 on1 of3.wav	i 0.14 on1 of3.wav	1	797
109	i 0.14 on1 of4.wav	i 0.14 on1 of4.wav	1	842
110	i 0.14 on1 of5.wav	i 0.14 on1 of5.wav	1	1042
111	i 0.14 on1 of6.wav	i 0.14 on1 of6.wav	1	494
112	i 0.14 on1 of7.wav	i 0.14 on1 of7.wav	1	680
113	i 0.16 on1 of1.wav	i 0.16 on1 of1.wav	1	994
114	i 0.16 on1 of2.wav	i 0.16 on1 of2.wav	1	651
115	i 0.16 on1 of3.wav	i 0.16 on1 of3.wav	1	544
116	i 0.16 on1 of4.wav	i 0.16 on1 of4.wav	1	687
117	i 0.16 on1 of5.wav	i 0.16 on1 of5.wav	1	983
118	i 0.16 on1 of6.wav	i 0.16 on1 of6.wav	1	949
119	i 0.16 on1 of7.wav	i 0.16 on1 of7.wav	1	1475
120	i 0.18 on1 of1.wav	i 0.18 on1 of1.wav	1	1167
121	i 0.18 on1 of2.wav	i 0.18 on1 of2.wav	1	757
122	i 0.18 on1 of3.wav	i 0.18 on1 of3.wav	1	685
123	i 0.18 on1 of4.wav	i 0.18 on1 of4.wav	1	964
124	i 0.18 on1 of5.wav	i 0.18 on1 of5.wav	1	615
125	i 0.18 on1 of6.wav	i 0.18 on1 of6.wav	1	420
126	i 0.18 on1 of7.wav	i 0.18 on1 of7.wav	1	626
127	a 0.1 on1 of1.wav	a 0.1 on1 of3.wav	1	1088
128	a 0.1 on1 of2.wav	a 0.1 on1 of4.wav	1	507
129	a 0.1 on1 of3.wav	a 0.1 on1 of5.wav	1	1126
130	a 0.1 on1 of4.wav	a 0.1 on1 of6.wav	2	2188
131	a 0.1 on1 of5.wav	a 0.1 on1 of7.wav	1	929
132	a 0.2 on1 of1.wav	a 0.2 on1 of3.wav	2	701
133	a 0.2 on1 of2.wav	a 0.2 on1 of4.wav	1	707
134	a 0.2 on1 of3.wav	a 0.2 on1 of5.wav	1	1030
135	a 0.2 on1 of4.wav	a 0.2 on1 of6.wav	1	813
136	a 0.2 on1 of5.wav	a 0.2 on1 of7.wav	1	915
137	a 0.04 on1 of1.wav	a 0.04 on1 of3.wav	1	481
138	a 0.04 on1 of2.wav	a 0.04 on1 of4.wav	1	870
139	a 0.04 on1 of3.wav	a 0.04 on1 of5.wav	1	404
140	a 0.04 on1 of4.wav	a 0.04 on1 of6.wav	1	392
141	a 0.04 on1 of5.wav	a 0.04 on1 of7.wav	1	624
142	a 0.06 on1 of1.wav	a 0.06 on1 of3.wav	1	1172
143	a 0.06 on1 of2.wav	a 0.06 on1 of4.wav	1	1022
144	a 0.06 on1 of3.wav	a 0.06 on1 of5.wav	1	651
145	a 0.06 on1 of4.wav	a 0.06 on1 of6.wav	1	831
146	a 0.06 on1 of5.wav	a 0.06 on1 of7.wav	1	832
147	a 0.08 on1 of1.wav	a 0.08 on1 of3.wav	1	1198
148	a 0.08 on1 of2.wav	a 0.08 on1 of4.wav	2	1170
149	a 0.08 on1 of3.wav	a 0.08 on1 of5.wav	1	594
150	a 0.08 on1 of4.wav	a 0.08 on1 of6.wav	2	1577
151	a 0.08 on1 of5.wav	a 0.08 on1 of7.wav	1	435
152	a 0.12 on1 of1.wav	a 0.12 on1 of3.wav	2	989
153	a 0.12 on1 of2.wav	a 0.12 on1 of4.wav	2	801
154	a 0.12 on1 of3.wav	a 0.12 on1 of5.wav	1	700
155	a 0.12 on1 of4.wav	a 0.12 on1 of6.wav	1	574
156	a 0.12 on1 of5.wav	a 0.12 on1 of7.wav	1	425
157	a 0.14 on1 of1.wav	a 0.14 on1 of3.wav	2	659
158	a 0.14 on1 of2.wav	a 0.14 on1 of4.wav	2	776
159	a 0.14 on1 of3.wav	a 0.14 on1 of5.wav	1	791
160	a 0.14 on1 of4.wav	a 0.14 on1 of6.wav	2	1278
161	a 0.14 on1 of5.wav	a 0.14 on1 of7.wav	1	1656
162	a 0.16 on1 of1.wav	a 0.16 on1 of3.wav	2	1383
163	a 0.16 on1 of2.wav	a 0.16 on1 of4.wav	2	792
164	a 0.16 on1 of3.wav	a 0.16 on1 of5.wav	1	1530
165	a 0.16 on1 of4.wav	a 0.16 on1 of6.wav	2	866
166	a 0.16 on1 of5.wav	a 0.16 on1 of7.wav	1	3043
167	a 0.18 on1 of1.wav	a 0.18 on1 of3.wav	2	914
168	a 0.18 on1 of2.wav	a 0.18 on1 of4.wav	2	1455
169	a 0.18 on1 of3.wav	a 0.18 on1 of5.wav	2	2097
170	a 0.18 on1 of4.wav	a 0.18 on1 of6.wav	1	2310
171	a 0.18 on1 of5.wav	a 0.18 on1 of7.wav	2	831
172	i 0.1 on1 of1.wav	i 0.1 on1 of3.wav	1	760
173	i 0.1 on1 of2.wav	i 0.1 on1 of4.wav	2	753
174	i 0.1 on1 of3.wav	i 0.1 on1 of5.wav	1	1107
175	i 0.1 on1 of4.wav	i 0.1 on1 of6.wav	1	684
176	i 0.1 on1 of5.wav	i 0.1 on1 of7.wav	1	511
177	i 0.2 on1 of1.wav	i 0.2 on1 of3.wav	2	667
178	i 0.2 on1 of2.wav	i 0.2 on1 of4.wav	2	815
179	i 0.2 on1 of3.wav	i 0.2 on1 of5.wav	1	841
180	i 0.2 on1 of4.wav	i 0.2 on1 of6.wav	1	1292
181	i 0.2 on1 of5.wav	i 0.2 on1 of7.wav	1	1057
182	i 0.04 on1 of1.wav	i 0.04 on1 of3.wav	1	1016
183	i 0.04 on1 of2.wav	i 0.04 on1 of4.wav	1	394
184	i 0.04 on1 of3.wav	i 0.04 on1 of5.wav	1	797
185	i 0.04 on1 of4.wav	i 0.04 on1 of6.wav	1	480
186	i 0.04 on1 of5.wav	i 0.04 on1 of7.wav	1	653
187	i 0.06 on1 of1.wav	i 0.06 on1 of3.wav	1	636
188	i 0.06 on1 of2.wav	i 0.06 on1 of4.wav	1	689
189	i 0.06 on1 of3.wav	i 0.06 on1 of5.wav	1	588
190	i 0.06 on1 of4.wav	i 0.06 on1 of6.wav	1	423
191	i 0.06 on1 of5.wav	i 0.06 on1 of7.wav	1	673
192	i 0.08 on1 of1.wav	i 0.08 on1 of3.wav	2	1223
193	i 0.08 on1 of2.wav	i 0.08 on1 of4.wav	1	688
194	i 0.08 on1 of3.wav	i 0.08 on1 of5.wav	1	517
195	i 0.08 on1 of4.wav	i 0.08 on1 of6.wav	1	523
196	i 0.08 on1 of5.wav	i 0.08 on1 of7.wav	1	598
197	i 0.12 on1 of1.wav	i 0.12 on1 of3.wav	2	1458
198	i 0.12 on1 of2.wav	i 0.12 on1 of4.wav	1	1344
199	i 0.12 on1 of3.wav	i 0.12 on1 of5.wav	1	1106
200	i 0.12 on1 of4.wav	i 0.12 on1 of6.wav	2	893
201	i 0.12 on1 of5.wav	i 0.12 on1 of7.wav	1	747
202	i 0.14 on1 of1.wav	i 0.14 on1 of3.wav	1	1049
203	i 0.14 on1 of2.wav	i 0.14 on1 of4.wav	1	1255
204	i 0.14 on1 of3.wav	i 0.14 on1 of5.wav	1	776
205	i 0.14 on1 of4.wav	i 0.14 on1 of6.wav	1	1691
206	i 0.14 on1 of5.wav	i 0.14 on1 of7.wav	1	2108
207	i 0.16 on1 of1.wav	i 0.16 on1 of3.wav	2	985
208	i 0.16 on1 of2.wav	i 0.16 on1 of4.wav	2	737
209	i 0.16 on1 of3.wav	i 0.16 on1 of5.wav	1	674
210	i 0.16 on1 of4.wav	i 0.16 on1 of6.wav	1	826
211	i 0.16 on1 of5.wav	i 0.16 on1 of7.wav	1	627
212	i 0.18 on1 of1.wav	i 0.18 on1 of3.wav	1	1264
213	i 0.18 on1 of2.wav	i 0.18 on1 of4.wav	2	881
214	i 0.18 on1 of3.wav	i 0.18 on1 of5.wav	1	2437
215	i 0.18 on1 of4.wav	i 0.18 on1 of6.wav	1	1165
216	i 0.18 on1 of5.wav	i 0.18 on1 of7.wav	1	817
217	a 0.1 on1 of3.wav	a 0.1 on1 of1.wav	2	1191
218	a 0.1 on1 of4.wav	a 0.1 on1 of2.wav	1	811
219	a 0.1 on1 of5.wav	a 0.1 on1 of3.wav	2	954
220	a 0.1 on1 of6.wav	a 0.1 on1 of4.wav	1	756
221	a 0.1 on1 of7.wav	a 0.1 on1 of5.wav	1	2832
222	a 0.2 on1 of3.wav	a 0.2 on1 of1.wav	2	862
223	a 0.2 on1 of4.wav	a 0.2 on1 of2.wav	2	892
224	a 0.2 on1 of5.wav	a 0.2 on1 of3.wav	1	1144
225	a 0.2 on1 of6.wav	a 0.2 on1 of4.wav	1	661
226	a 0.2 on1 of7.wav	a 0.2 on1 of5.wav	1	647
227	a 0.04 on1 of3.wav	a 0.04 on1 of1.wav	1	557
228	a 0.04 on1 of4.wav	a 0.04 on1 of2.wav	1	762
229	a 0.04 on1 of5.wav	a 0.04 on1 of3.wav	1	790
230	a 0.04 on1 of6.wav	a 0.04 on1 of4.wav	1	1232
231	a 0.04 on1 of7.wav	a 0.04 on1 of5.wav	1	356
232	a 0.06 on1 of3.wav	a 0.06 on1 of1.wav	1	630
233	a 0.06 on1 of4.wav	a 0.06 on1 of2.wav	1	590
234	a 0.06 on1 of5.wav	a 0.06 on1 of3.wav	1	543
235	a 0.06 on1 of6.wav	a 0.06 on1 of4.wav	1	1323
236	a 0.06 on1 of7.wav	a 0.06 on1 of5.wav	1	564
237	a 0.08 on1 of3.wav	a 0.08 on1 of1.wav	2	787
238	a 0.08 on1 of4.wav	a 0.08 on1 of2.wav	1	694
239	a 0.08 on1 of5.wav	a 0.08 on1 of3.wav	1	633
240	a 0.08 on1 of6.wav	a 0.08 on1 of4.wav	1	643
241	a 0.08 on1 of7.wav	a 0.08 on1 of5.wav	1	1437
242	a 0.12 on1 of3.wav	a 0.12 on1 of1.wav	2	1144
243	a 0.12 on1 of4.wav	a 0.12 on1 of2.wav	2	832
244	a 0.12 on1 of5.wav	a 0.12 on1 of3.wav	2	742
245	a 0.12 on1 of6.wav	a 0.12 on1 of4.wav	1	756
246	a 0.12 on1 of7.wav	a 0.12 on1 of5.wav	1	1883
247	a 0.14 on1 of3.wav	a 0.14 on1 of1.wav	2	669
248	a 0.14 on1 of4.wav	a 0.14 on1 of2.wav	2	846
249	a 0.14 on1 of5.wav	a 0.14 on1 of3.wav	1	746
250	a 0.14 on1 of6.wav	a 0.14 on1 of4.wav	1	813
251	a 0.14 on1 of7.wav	a 0.14 on1 of5.wav	1	1418
252	a 0.16 on1 of3.wav	a 0.16 on1 of1.wav	2	1000
253	a 0.16 on1 of4.wav	a 0.16 on1 of2.wav	2	702
254	a 0.16 on1 of5.wav	a 0.16 on1 of3.wav	1	637
255	a 0.16 on1 of6.wav	a 0.16 on1 of4.wav	1	1142
256	a 0.16 on1 of7.wav	a 0.16 on1 of5.wav	1	896
257	a 0.18 on1 of3.wav	a 0.18 on1 of1.wav	2	820
258	a 0.18 on1 of4.wav	a 0.18 on1 of2.wav	2	808
259	a 0.18 on1 of5.wav	a 0.18 on1 of3.wav	1	1214
260	a 0.18 on1 of6.wav	a 0.18 on1 of4.wav	1	1102
261	a 0.18 on1 of7.wav	a 0.18 on1 of5.wav	1	560
262	i 0.1 on1 of3.wav	i 0.1 on1 of1.wav	1	1555
263	i 0.1 on1 of4.wav	i 0.1 on1 of2.wav	2	1625
264	i 0.1 on1 of5.wav	i 0.1 on1 of3.wav	1	1000
265	i 0.1 on1 of6.wav	i 0.1 on1 of4.wav	1	1127
266	i 0.1 on1 of7.wav	i 0.1 on1 of5.wav	1	2252
267	i 0.2 on1 of3.wav	i 0.2 on1 of1.wav	2	716
268	i 0.2 on1 of4.wav	i 0.2 on1 of2.wav	2	895
269	i 0.2 on1 of5.wav	i 0.2 on1 of3.wav	2	1063
270	i 0.2 on1 of6.wav	i 0.2 on1 of4.wav	1	2129
271	i 0.2 on1 of7.wav	i 0.2 on1 of5.wav	1	1023
272	i 0.04 on1 of3.wav	i 0.04 on1 of1.wav	1	547
273	i 0.04 on1 of4.wav	i 0.04 on1 of2.wav	1	792
274	i 0.04 on1 of5.wav	i 0.04 on1 of3.wav	1	546
275	i 0.04 on1 of6.wav	i 0.04 on1 of4.wav	1	609
276	i 0.04 on1 of7.wav	i 0.04 on1 of5.wav	1	545
277	i 0.06 on1 of3.wav	i 0.06 on1 of1.wav	1	521
278	i 0.06 on1 of4.wav	i 0.06 on1 of2.wav	1	765
279	i 0.06 on1 of5.wav	i 0.06 on1 of3.wav	1	714
280	i 0.06 on1 of6.wav	i 0.06 on1 of4.wav	1	706
281	i 0.06 on1 of7.wav	i 0.06 on1 of5.wav	1	904
282	i 0.08 on1 of3.wav	i 0.08 on1 of1.wav	1	1162
283	i 0.08 on1 of4.wav	i 0.08 on1 of2.wav	1	663
284	i 0.08 on1 of5.wav	i 0.08 on1 of3.wav	1	392
285	i 0.08 on1 of6.wav	i 0.08 on1 of4.wav	1	704
286	i 0.08 on1 of7.wav	i 0.08 on1 of5.wav	1	524
287	i 0.12 on1 of3.wav	i 0.12 on1 of1.wav	1	873
288	i 0.12 on1 of4.wav	i 0.12 on1 of2.wav	2	725
289	i 0.12 on1 of5.wav	i 0.12 on1 of3.wav	1	661
290	i 0.12 on1 of6.wav	i 0.12 on1 of4.wav	2	799
291	i 0.12 on1 of7.wav	i 0.12 on1 of5.wav	1	864
292	i 0.14 on1 of3.wav	i 0.14 on1 of1.wav	1	923
293	i 0.14 on1 of4.wav	i 0.14 on1 of2.wav	2	1131
294	i 0.14 on1 of5.wav	i 0.14 on1 of3.wav	1	745
295	i 0.14 on1 of6.wav	i 0.14 on1 of4.wav	1	1362
296	i 0.14 on1 of7.wav	i 0.14 on1 of5.wav	1	436
297	i 0.16 on1 of3.wav	i 0.16 on1 of1.wav	2	475
298	i 0.16 on1 of4.wav	i 0.16 on1 of2.wav	1	974
299	i 0.16 on1 of5.wav	i 0.16 on1 of3.wav	1	441
300	i 0.16 on1 of6.wav	i 0.16 on1 of4.wav	1	1182
301	i 0.16 on1 of7.wav	i 0.16 on1 of5.wav	1	735
302	i 0.18 on1 of3.wav	i 0.18 on1 of1.wav	2	1266
303	i 0.18 on1 of4.wav	i 0.18 on1 of2.wav	2	1485
304	i 0.18 on1 of5.wav	i 0.18 on1 of3.wav	1	573
305	i 0.18 on1 of6.wav	i 0.18 on1 of4.wav	2	1561
306	i 0.18 on1 of7.wav	i 0.18 on1 of5.wav	1	791
307	a 0.1 on1 of1.wav	a 0.1 on1 of1.wav	1	876
308	a 0.1 on1 of2.wav	a 0.1 on1 of2.wav	1	1136
309	a 0.1 on1 of3.wav	a 0.1 on1 of3.wav	1	728
310	a 0.1 on1 of4.wav	a 0.1 on1 of4.wav	1	1150
311	a 0.1 on1 of5.wav	a 0.1 on1 of5.wav	1	954
312	a 0.1 on1 of6.wav	a 0.1 on1 of6.wav	1	786
313	a 0.1 on1 of7.wav	a 0.1 on1 of7.wav	1	503
314	a 0.2 on1 of1.wav	a 0.2 on1 of1.wav	1	935
315	a 0.2 on1 of2.wav	a 0.2 on1 of2.wav	2	1204
316	a 0.2 on1 of3.wav	a 0.2 on1 of3.wav	1	1444
317	a 0.2 on1 of4.wav	a 0.2 on1 of4.wav	1	853
318	a 0.2 on1 of5.wav	a 0.2 on1 of5.wav	1	830
319	a 0.2 on1 of6.wav	a 0.2 on1 of6.wav	1	2327
320	a 0.2 on1 of7.wav	a 0.2 on1 of7.wav	1	1087
321	a 0.04 on1 of1.wav	a 0.04 on1 of1.wav	1	401
322	a 0.04 on1 of2.wav	a 0.04 on1 of2.wav	1	582
323	a 0.04 on1 of3.wav	a 0.04 on1 of3.wav	1	563
324	a 0.04 on1 of4.wav	a 0.04 on1 of4.wav	1	303
325	a 0.04 on1 of5.wav	a 0.04 on1 of5.wav	1	568
326	a 0.04 on1 of6.wav	a 0.04 on1 of6.wav	1	547
327	a 0.04 on1 of7.wav	a 0.04 on1 of7.wav	1	790
328	a 0.06 on1 of1.wav	a 0.06 on1 of1.wav	1	1071
329	a 0.06 on1 of2.wav	a 0.06 on1 of2.wav	1	360
330	a 0.06 on1 of3.wav	a 0.06 on1 of3.wav	1	640
331	a 0.06 on1 of4.wav	a 0.06 on1 of4.wav	1	477
332	a 0.06 on1 of5.wav	a 0.06 on1 of5.wav	1	695
333	a 0.06 on1 of6.wav	a 0.06 on1 of6.wav	1	581
334	a 0.06 on1 of7.wav	a 0.06 on1 of7.wav	1	1264
335	a 0.08 on1 of1.wav	a 0.08 on1 of1.wav	1	627
336	a 0.08 on1 of2.wav	a 0.08 on1 of2.wav	1	673
337	a 0.08 on1 of3.wav	a 0.08 on1 of3.wav	1	633
338	a 0.08 on1 of4.wav	a 0.08 on1 of4.wav	1	824
339	a 0.08 on1 of5.wav	a 0.08 on1 of5.wav	1	1022
340	a 0.08 on1 of6.wav	a 0.08 on1 of6.wav	1	457
341	a 0.08 on1 of7.wav	a 0.08 on1 of7.wav	1	439
342	a 0.12 on1 of1.wav	a 0.12 on1 of1.wav	1	1068
343	a 0.12 on1 of2.wav	a 0.12 on1 of2.wav	1	860
344	a 0.12 on1 of3.wav	a 0.12 on1 of3.wav	1	1257
345	a 0.12 on1 of4.wav	a 0.12 on1 of4.wav	1	1238
346	a 0.12 on1 of5.wav	a 0.12 on1 of5.wav	1	948
347	a 0.12 on1 of6.wav	a 0.12 on1 of6.wav	1	1749
348	a 0.12 on1 of7.wav	a 0.12 on1 of7.wav	1	772
349	a 0.14 on1 of1.wav	a 0.14 on1 of1.wav	1	1061
350	a 0.14 on1 of2.wav	a 0.14 on1 of2.wav	1	659
351	a 0.14 on1 of3.wav	a 0.14 on1 of3.wav	2	1230
352	a 0.14 on1 of4.wav	a 0.14 on1 of4.wav	1	1188
353	a 0.14 on1 of5.wav	a 0.14 on1 of5.wav	1	569
354	a 0.14 on1 of6.wav	a 0.14 on1 of6.wav	1	1255
355	a 0.14 on1 of7.wav	a 0.14 on1 of7.wav	1	1715
356	a 0.16 on1 of1.wav	a 0.16 on1 of1.wav	1	562
357	a 0.16 on1 of2.wav	a 0.16 on1 of2.wav	1	985
358	a 0.16 on1 of3.wav	a 0.16 on1 of3.wav	1	1052
359	a 0.16 on1 of4.wav	a 0.16 on1 of4.wav	2	1788
360	a 0.16 on1 of5.wav	a 0.16 on1 of5.wav	1	683
361	a 0.16 on1 of6.wav	a 0.16 on1 of6.wav	1	1095
362	a 0.16 on1 of7.wav	a 0.16 on1 of7.wav	1	941
363	a 0.18 on1 of1.wav	a 0.18 on1 of1.wav	1	2806
364	a 0.18 on1 of2.wav	a 0.18 on1 of2.wav	1	863
365	a 0.18 on1 of3.wav	a 0.18 on1 of3.wav	1	2750
366	a 0.18 on1 of4.wav	a 0.18 on1 of4.wav	1	805
367	a 0.18 on1 of5.wav	a 0.18 on1 of5.wav	1	1021
368	a 0.18 on1 of6.wav	a 0.18 on1 of6.wav	1	719
369	a 0.18 on1 of7.wav	a 0.18 on1 of7.wav	2	1279
370	i 0.1 on1 of1.wav	i 0.1 on1 of1.wav	2	1394
371	i 0.1 on1 of2.wav	i 0.1 on1 of2.wav	1	690
372	i 0.1 on1 of3.wav	i 0.1 on1 of3.wav	1	918
373	i 0.1 on1 of4.wav	i 0.1 on1 of4.wav	1	710
374	i 0.1 on1 of5.wav	i 0.1 on1 of5.wav	1	1281
375	i 0.1 on1 of6.wav	i 0.1 on1 of6.wav	1	526
376	i 0.1 on1 of7.wav	i 0.1 on1 of7.wav	1	702
377	i 0.2 on1 of1.wav	i 0.2 on1 of1.wav	1	895
378	i 0.2 on1 of2.wav	i 0.2 on1 of2.wav	1	857
379	i 0.2 on1 of3.wav	i 0.2 on1 of3.wav	1	917
380	i 0.2 on1 of4.wav	i 0.2 on1 of4.wav	1	1371
381	i 0.2 on1 of5.wav	i 0.2 on1 of5.wav	1	688
382	i 0.2 on1 of6.wav	i 0.2 on1 of6.wav	1	757
383	i 0.2 on1 of7.wav	i 0.2 on1 of7.wav	1	922
384	i 0.04 on1 of1.wav	i 0.04 on1 of1.wav	1	387
385	i 0.04 on1 of2.wav	i 0.04 on1 of2.wav	1	525
386	i 0.04 on1 of3.wav	i 0.04 on1 of3.wav	1	725
387	i 0.04 on1 of4.wav	i 0.04 on1 of4.wav	1	398
388	i 0.04 on1 of5.wav	i 0.04 on1 of5.wav	1	475
389	i 0.04 on1 of6.wav	i 0.04 on1 of6.wav	1	563
390	i 0.04 on1 of7.wav	i 0.04 on1 of7.wav	1	623
391	i 0.06 on1 of1.wav	i 0.06 on1 of1.wav	1	718
392	i 0.06 on1 of2.wav	i 0.06 on1 of2.wav	1	930
393	i 0.06 on1 of3.wav	i 0.06 on1 of3.wav	1	659
394	i 0.06 on1 of4.wav	i 0.06 on1 of4.wav	1	550
395	i 0.06 on1 of5.wav	i 0.06 on1 of5.wav	1	434
396	i 0.06 on1 of6.wav	i 0.06 on1 of6.wav	1	613
397	i 0.06 on1 of7.wav	i 0.06 on1 of7.wav	1	543
398	i 0.08 on1 of1.wav	i 0.08 on1 of1.wav	1	832
399	i 0.08 on1 of2.wav	i 0.08 on1 of2.wav	1	486
400	i 0.08 on1 of3.wav	i 0.08 on1 of3.wav	1	643
401	i 0.08 on1 of4.wav	i 0.08 on1 of4.wav	1	1195
402	i 0.08 on1 of5.wav	i 0.08 on1 of5.wav	2	2503
403	i 0.08 on1 of6.wav	i 0.08 on1 of6.wav	1	482
404	i 0.08 on1 of7.wav	i 0.08 on1 of7.wav	1	458
405	i 0.12 on1 of1.wav	i 0.12 on1 of1.wav	1	1767
406	i 0.12 on1 of2.wav	i 0.12 on1 of2.wav	1	862
407	i 0.12 on1 of3.wav	i 0.12 on1 of3.wav	1	1553
408	i 0.12 on1 of4.wav	i 0.12 on1 of4.wav	1	1328
409	i 0.12 on1 of5.wav	i 0.12 on1 of5.wav	1	1008
410	i 0.12 on1 of6.wav	i 0.12 on1 of6.wav	1	1398
411	i 0.12 on1 of7.wav	i 0.12 on1 of7.wav	1	515
412	i 0.14 on1 of1.wav	i 0.14 on1 of1.wav	1	719
413	i 0.14 on1 of2.wav	i 0.14 on1 of2.wav	1	1134
414	i 0.14 on1 of3.wav	i 0.14 on1 of3.wav	1	1805
415	i 0.14 on1 of4.wav	i 0.14 on1 of4.wav	1	611
416	i 0.14 on1 of5.wav	i 0.14 on1 of5.wav	1	578
417	i 0.14 on1 of6.wav	i 0.14 on1 of6.wav	1	552
418	i 0.14 on1 of7.wav	i 0.14 on1 of7.wav	1	720
419	i 0.16 on1 of1.wav	i 0.16 on1 of1.wav	1	1044
420	i 0.16 on1 of2.wav	i 0.16 on1 of2.wav	1	1257
421	i 0.16 on1 of3.wav	i 0.16 on1 of3.wav	1	874
422	i 0.16 on1 of4.wav	i 0.16 on1 of4.wav	1	882
423	i 0.16 on1 of5.wav	i 0.16 on1 of5.wav	1	769
424	i 0.16 on1 of6.wav	i 0.16 on1 of6.wav	1	732
425	i 0.16 on1 of7.wav	i 0.16 on1 of7.wav	1	884
426	i 0.18 on1 of1.wav	i 0.18 on1 of1.wav	1	972
427	i 0.18 on1 of2.wav	i 0.18 on1 of2.wav	1	1700
428	i 0.18 on1 of3.wav	i 0.18 on1 of3.wav	1	1108
429	i 0.18 on1 of4.wav	i 0.18 on1 of4.wav	1	2734
430	i 0.18 on1 of5.wav	i 0.18 on1 of5.wav	1	1551
431	i 0.18 on1 of6.wav	i 0.18 on1 of6.wav	1	638
432	i 0.18 on1 of7.wav	i 0.18 on1 of7.wav	1	1006
433	a 0.1 on1 of1.wav	a 0.1 on1 of3.wav	2	936
434	a 0.1 on1 of2.wav	a 0.1 on1 of4.wav	2	1208
435	a 0.1 on1 of3.wav	a 0.1 on1 of5.wav	1	1343
436	a 0.1 on1 of4.wav	a 0.1 on1 of6.wav	1	1898
437	a 0.1 on1 of5.wav	a 0.1 on1 of7.wav	1	478
438	a 0.2 on1 of1.wav	a 0.2 on1 of3.wav	2	805
439	a 0.2 on1 of2.wav	a 0.2 on1 of4.wav	2	718
440	a 0.2 on1 of3.wav	a 0.2 on1 of5.wav	1	912
441	a 0.2 on1 of4.wav	a 0.2 on1 of6.wav	1	1734
442	a 0.2 on1 of5.wav	a 0.2 on1 of7.wav	2	963
443	a 0.04 on1 of1.wav	a 0.04 on1 of3.wav	1	693
444	a 0.04 on1 of2.wav	a 0.04 on1 of4.wav	1	686
445	a 0.04 on1 of3.wav	a 0.04 on1 of5.wav	1	958
446	a 0.04 on1 of4.wav	a 0.04 on1 of6.wav	1	545
447	a 0.04 on1 of5.wav	a 0.04 on1 of7.wav	1	516
448	a 0.06 on1 of1.wav	a 0.06 on1 of3.wav	1	620
449	a 0.06 on1 of2.wav	a 0.06 on1 of4.wav	1	1235
450	a 0.06 on1 of3.wav	a 0.06 on1 of5.wav	1	340
451	a 0.06 on1 of4.wav	a 0.06 on1 of6.wav	1	616
452	a 0.06 on1 of5.wav	a 0.06 on1 of7.wav	1	693
453	a 0.08 on1 of1.wav	a 0.08 on1 of3.wav	2	642
454	a 0.08 on1 of2.wav	a 0.08 on1 of4.wav	1	494
455	a 0.08 on1 of3.wav	a 0.08 on1 of5.wav	1	390
456	a 0.08 on1 of4.wav	a 0.08 on1 of6.wav	1	462
457	a 0.08 on1 of5.wav	a 0.08 on1 of7.wav	1	485
458	a 0.12 on1 of1.wav	a 0.12 on1 of3.wav	2	1871
459	a 0.12 on1 of2.wav	a 0.12 on1 of4.wav	2	803
460	a 0.12 on1 of3.wav	a 0.12 on1 of5.wav	1	1462
461	a 0.12 on1 of4.wav	a 0.12 on1 of6.wav	1	1556
462	a 0.12 on1 of5.wav	a 0.12 on1 of7.wav	1	709
463	a 0.14 on1 of1.wav	a 0.14 on1 of3.wav	2	854
464	a 0.14 on1 of2.wav	a 0.14 on1 of4.wav	2	784
465	a 0.14 on1 of3.wav	a 0.14 on1 of5.wav	1	883
466	a 0.14 on1 of4.wav	a 0.14 on1 of6.wav	2	466
467	a 0.14 on1 of5.wav	a 0.14 on1 of7.wav	1	2223
468	a 0.16 on1 of1.wav	a 0.16 on1 of3.wav	2	582
469	a 0.16 on1 of2.wav	a 0.16 on1 of4.wav	2	673
470	a 0.16 on1 of3.wav	a 0.16 on1 of5.wav	2	1165
471	a 0.16 on1 of4.wav	a 0.16 on1 of6.wav	2	1362
472	a 0.16 on1 of5.wav	a 0.16 on1 of7.wav	1	821
473	a 0.18 on1 of1.wav	a 0.18 on1 of3.wav	2	1394
474	a 0.18 on1 of2.wav	a 0.18 on1 of4.wav	2	740
475	a 0.18 on1 of3.wav	a 0.18 on1 of5.wav	2	3599
476	a 0.18 on1 of4.wav	a 0.18 on1 of6.wav	1	1196
477	a 0.18 on1 of5.wav	a 0.18 on1 of7.wav	1	980
478	i 0.1 on1 of1.wav	i 0.1 on1 of3.wav	2	3162
479	i 0.1 on1 of2.wav	i 0.1 on1 of4.wav	2	1826
480	i 0.1 on1 of3.wav	i 0.1 on1 of5.wav	1	663
481	i 0.1 on1 of4.wav	i 0.1 on1 of6.wav	2	1167
482	i 0.1 on1 of5.wav	i 0.1 on1 of7.wav	1	884
483	i 0.2 on1 of1.wav	i 0.2 on1 of3.wav	2	640
484	i 0.2 on1 of2.wav	i 0.2 on1 of4.wav	2	812
485	i 0.2 on1 of3.wav	i 0.2 on1 of5.wav	1	2901
486	i 0.2 on1 of4.wav	i 0.2 on1 of6.wav	1	623
487	i 0.2 on1 of5.wav	i 0.2 on1 of7.wav	1	2069
488	i 0.04 on1 of1.wav	i 0.04 on1 of3.wav	1	960
489	i 0.04 on1 of2.wav	i 0.04 on1 of4.wav	1	375
490	i 0.04 on1 of3.wav	i 0.04 on1 of5.wav	1	645
491	i 0.04 on1 of4.wav	i 0.04 on1 of6.wav	1	568
492	i 0.04 on1 of5.wav	i 0.04 on1 of7.wav	1	487
493	i 0.06 on1 of1.wav	i 0.06 on1 of3.wav	1	718
494	i 0.06 on1 of2.wav	i 0.06 on1 of4.wav	1	639
495	i 0.06 on1 of3.wav	i 0.06 on1 of5.wav	1	644
496	i 0.06 on1 of4.wav	i 0.06 on1 of6.wav	1	1961
497	i 0.06 on1 of5.wav	i 0.06 on1 of7.wav	1	808
498	i 0.08 on1 of1.wav	i 0.08 on1 of3.wav	1	1535
499	i 0.08 on1 of2.wav	i 0.08 on1 of4.wav	1	306
500	i 0.08 on1 of3.wav	i 0.08 on1 of5.wav	1	1498
501	i 0.08 on1 of4.wav	i 0.08 on1 of6.wav	1	667
502	i 0.08 on1 of5.wav	i 0.08 on1 of7.wav	1	1364
503	i 0.12 on1 of1.wav	i 0.12 on1 of3.wav	2	1096
504	i 0.12 on1 of2.wav	i 0.12 on1 of4.wav	1	735
505	i 0.12 on1 of3.wav	i 0.12 on1 of5.wav	1	706
506	i 0.12 on1 of4.wav	i 0.12 on1 of6.wav	1	799
507	i 0.12 on1 of5.wav	i 0.12 on1 of7.wav	1	541
508	i 0.14 on1 of1.wav	i 0.14 on1 of3.wav	2	2151
509	i 0.14 on1 of2.wav	i 0.14 on1 of4.wav	1	812
510	i 0.14 on1 of3.wav	i 0.14 on1 of5.wav	1	932
511	i 0.14 on1 of4.wav	i 0.14 on1 of6.wav	1	844
512	i 0.14 on1 of5.wav	i 0.14 on1 of7.wav	1	765
513	i 0.16 on1 of1.wav	i 0.16 on1 of3.wav	2	848
514	i 0.16 on1 of2.wav	i 0.16 on1 of4.wav	2	794
515	i 0.16 on1 of3.wav	i 0.16 on1 of5.wav	1	1598
516	i 0.16 on1 of4.wav	i 0.16 on1 of6.wav	2	1765
517	i 0.16 on1 of5.wav	i 0.16 on1 of7.wav	1	945
518	i 0.18 on1 of1.wav	i 0.18 on1 of3.wav	2	798
519	i 0.18 on1 of2.wav	i 0.18 on1 of4.wav	1	569
520	i 0.18 on1 of3.wav	i 0.18 on1 of5.wav	1	812
521	i 0.18 on1 of4.wav	i 0.18 on1 of6.wav	1	591
522	i 0.18 on1 of5.wav	i 0.18 on1 of7.wav	1	680
523	a 0.1 on1 of3.wav	a 0.1 on1 of1.wav	1	1056
524	a 0.1 on1 of4.wav	a 0.1 on1 of2.wav	2	648
525	a 0.1 on1 of5.wav	a 0.1 on1 of3.wav	1	893
526	a 0.1 on1 of6.wav	a 0.1 on1 of4.wav	1	676
527	a 0.1 on1 of7.wav	a 0.1 on1 of5.wav	1	1021
528	a 0.2 on1 of3.wav	a 0.2 on1 of1.wav	2	682
529	a 0.2 on1 of4.wav	a 0.2 on1 of2.wav	2	846
530	a 0.2 on1 of5.wav	a 0.2 on1 of3.wav	1	1624
531	a 0.2 on1 of6.wav	a 0.2 on1 of4.wav	1	1066
532	a 0.2 on1 of7.wav	a 0.2 on1 of5.wav	1	872
533	a 0.04 on1 of3.wav	a 0.04 on1 of1.wav	1	1748
534	a 0.04 on1 of4.wav	a 0.04 on1 of2.wav	1	579
535	a 0.04 on1 of5.wav	a 0.04 on1 of3.wav	1	580
536	a 0.04 on1 of6.wav	a 0.04 on1 of4.wav	1	735
537	a 0.04 on1 of7.wav	a 0.04 on1 of5.wav	1	752
538	a 0.06 on1 of3.wav	a 0.06 on1 of1.wav	1	816
539	a 0.06 on1 of4.wav	a 0.06 on1 of2.wav	1	445
540	a 0.06 on1 of5.wav	a 0.06 on1 of3.wav	1	511
541	a 0.06 on1 of6.wav	a 0.06 on1 of4.wav	1	592
542	a 0.06 on1 of7.wav	a 0.06 on1 of5.wav	1	622
543	a 0.08 on1 of3.wav	a 0.08 on1 of1.wav	1	1176
544	a 0.08 on1 of4.wav	a 0.08 on1 of2.wav	1	1130
545	a 0.08 on1 of5.wav	a 0.08 on1 of3.wav	1	790
546	a 0.08 on1 of6.wav	a 0.08 on1 of4.wav	1	915
547	a 0.08 on1 of7.wav	a 0.08 on1 of5.wav	1	1388
548	a 0.12 on1 of3.wav	a 0.12 on1 of1.wav	2	756
549	a 0.12 on1 of4.wav	a 0.12 on1 of2.wav	2	900
550	a 0.12 on1 of5.wav	a 0.12 on1 of3.wav	2	1522
551	a 0.12 on1 of6.wav	a 0.12 on1 of4.wav	1	591
552	a 0.12 on1 of7.wav	a 0.12 on1 of5.wav	1	679
553	a 0.14 on1 of3.wav	a 0.14 on1 of1.wav	2	1729
554	a 0.14 on1 of4.wav	a 0.14 on1 of2.wav	2	1454
555	a 0.14 on1 of5.wav	a 0.14 on1 of3.wav	2	752
556	a 0.14 on1 of6.wav	a 0.14 on1 of4.wav	1	545
557	a 0.14 on1 of7.wav	a 0.14 on1 of5.wav	1	1141
558	a 0.16 on1 of3.wav	a 0.16 on1 of1.wav	2	828
559	a 0.16 on1 of4.wav	a 0.16 on1 of2.wav	2	945
560	a 0.16 on1 of5.wav	a 0.16 on1 of3.wav	2	1063
561	a 0.16 on1 of6.wav	a 0.16 on1 of4.wav	2	1279
562	a 0.16 on1 of7.wav	a 0.16 on1 of5.wav	1	1032
563	a 0.18 on1 of3.wav	a 0.18 on1 of1.wav	2	762
564	a 0.18 on1 of4.wav	a 0.18 on1 of2.wav	2	812
565	a 0.18 on1 of5.wav	a 0.18 on1 of3.wav	1	1796
566	a 0.18 on1 of6.wav	a 0.18 on1 of4.wav	1	865
567	a 0.18 on1 of7.wav	a 0.18 on1 of5.wav	1	603
568	i 0.1 on1 of3.wav	i 0.1 on1 of1.wav	2	969
569	i 0.1 on1 of4.wav	i 0.1 on1 of2.wav	1	873
570	i 0.1 on1 of5.wav	i 0.1 on1 of3.wav	2	992
571	i 0.1 on1 of6.wav	i 0.1 on1 of4.wav	1	432
572	i 0.1 on1 of7.wav	i 0.1 on1 of5.wav	1	593
573	i 0.2 on1 of3.wav	i 0.2 on1 of1.wav	2	902
574	i 0.2 on1 of4.wav	i 0.2 on1 of2.wav	2	854
575	i 0.2 on1 of5.wav	i 0.2 on1 of3.wav	1	1533
576	i 0.2 on1 of6.wav	i 0.2 on1 of4.wav	1	712
577	i 0.2 on1 of7.wav	i 0.2 on1 of5.wav	1	2047
578	i 0.04 on1 of3.wav	i 0.04 on1 of1.wav	1	681
579	i 0.04 on1 of4.wav	i 0.04 on1 of2.wav	1	552
580	i 0.04 on1 of5.wav	i 0.04 on1 of3.wav	1	306
581	i 0.04 on1 of6.wav	i 0.04 on1 of4.wav	1	537
582	i 0.04 on1 of7.wav	i 0.04 on1 of5.wav	1	1510
583	i 0.06 on1 of3.wav	i 0.06 on1 of1.wav	1	1151
584	i 0.06 on1 of4.wav	i 0.06 on1 of2.wav	1	1072
585	i 0.06 on1 of5.wav	i 0.06 on1 of3.wav	1	727
586	i 0.06 on1 of6.wav	i 0.06 on1 of4.wav	1	503
587	i 0.06 on1 of7.wav	i 0.06 on1 of5.wav	1	397
588	i 0.08 on1 of3.wav	i 0.08 on1 of1.wav	2	1010
589	i 0.08 on1 of4.wav	i 0.08 on1 of2.wav	1	474
590	i 0.08 on1 of5.wav	i 0.08 on1 of3.wav	1	644
591	i 0.08 on1 of6.wav	i 0.08 on1 of4.wav	1	1037
592	i 0.08 on1 of7.wav	i 0.08 on1 of5.wav	1	868
593	i 0.12 on1 of3.wav	i 0.12 on1 of1.wav	2	854
594	i 0.12 on1 of4.wav	i 0.12 on1 of2.wav	1	565
595	i 0.12 on1 of5.wav	i 0.12 on1 of3.wav	2	1132
596	i 0.12 on1 of6.wav	i 0.12 on1 of4.wav	1	650
597	i 0.12 on1 of7.wav	i 0.12 on1 of5.wav	1	942
598	i 0.14 on1 of3.wav	i 0.14 on1 of1.wav	2	1312
599	i 0.14 on1 of4.wav	i 0.14 on1 of2.wav	1	430
600	i 0.14 on1 of5.wav	i 0.14 on1 of3.wav	1	590
601	i 0.14 on1 of6.wav	i 0.14 on1 of4.wav	1	602
602	i 0.14 on1 of7.wav	i 0.14 on1 of5.wav	1	958
603	i 0.16 on1 of3.wav	i 0.16 on1 of1.wav	2	811
604	i 0.16 on1 of4.wav	i 0.16 on1 of2.wav	2	1389
605	i 0.16 on1 of5.wav	i 0.16 on1 of3.wav	1	2654
606	i 0.16 on1 of6.wav	i 0.16 on1 of4.wav	1	577
607	i 0.16 on1 of7.wav	i 0.16 on1 of5.wav	1	720
608	i 0.18 on1 of3.wav	i 0.18 on1 of1.wav	2	693
609	i 0.18 on1 of4.wav	i 0.18 on1 of2.wav	2	1508
610	i 0.18 on1 of5.wav	i 0.18 on1 of3.wav	1	1074
611	i 0.18 on1 of6.wav	i 0.18 on1 of4.wav	1	1301
612	i 0.18 on1 of7.wav	i 0.18 on1 of5.wav	1	725
