# Supplementary material for: Effects of stimulus duration and vowel quality in cross-linguistic categorical perception of pitch directions
Source: PLoS One. 2017 Jul 3;12(7):e0180656. doi: 10.1371/journal.pone.0180656 (PMC5495489; doi:10.1371/journal.pone.0180656)
Supplement: S1 Table — (ZIP) [file pone.0180656.s001.zip › supporting information/Raw data/eprime_sd_CHINESE/sub10sdrising.csv]

List2	stim1	stim2	Slide3.RESP	Slide3.RT
1	a 0.1 on1 of7r.wav	a 0.1 on1 of7r.wav	1	1392
2	a 0.1 on2 of7.wav	a 0.1 on2 of7.wav	2	4281
3	a 0.1 on3 of7.wav	a 0.1 on3 of7.wav	1	1456
4	a 0.1 on4 of7.wav	a 0.1 on4 of7.wav	2	2061
5	a 0.1 on5 of7.wav	a 0.1 on5 of7.wav	1	4112
6	a 0.1 on6 of7.wav	a 0.1 on6 of7.wav	1	1225
7	a 0.1 on7 of7.wav	a 0.1 on7 of7.wav	1	1683
8	a 0.2 on1 of7r.wav	a 0.2 on1 of7r.wav	1	1051
9	a 0.2 on2 of7.wav	a 0.2 on2 of7.wav	1	1919
10	a 0.2 on3 of7.wav	a 0.2 on3 of7.wav	1	1576
11	a 0.2 on4 of7.wav	a 0.2 on4 of7.wav	1	1375
12	a 0.2 on5 of7.wav	a 0.2 on5 of7.wav	1	2607
13	a 0.2 on6 of7.wav	a 0.2 on6 of7.wav	1	1880
14	a 0.2 on7 of7.wav	a 0.2 on7 of7.wav	1	1729
15	a 0.04 on1 of7r.wav	a 0.04 on1 of7r.wav	1	666
16	a 0.04 on2 of7.wav	a 0.04 on2 of7.wav	1	1231
17	a 0.04 on3 of7.wav	a 0.04 on3 of7.wav	1	1770
18	a 0.04 on4 of7.wav	a 0.04 on4 of7.wav	1	1419
19	a 0.04 on5 of7.wav	a 0.04 on5 of7.wav	1	1098
20	a 0.04 on6 of7.wav	a 0.04 on6 of7.wav	1	2214
21	a 0.04 on7 of7.wav	a 0.04 on7 of7.wav	1	594
22	a 0.06 on1 of7r.wav	a 0.06 on1 of7r.wav	1	4775
23	a 0.06 on2 of7.wav	a 0.06 on2 of7.wav	1	889
24	a 0.06 on3 of7.wav	a 0.06 on3 of7.wav	1	1093
25	a 0.06 on4 of7.wav	a 0.06 on4 of7.wav	1	1091
26	a 0.06 on5 of7.wav	a 0.06 on5 of7.wav	1	800
27	a 0.06 on6 of7.wav	a 0.06 on6 of7.wav	1	2362
28	a 0.06 on7 of7.wav	a 0.06 on7 of7.wav	1	720
29	a 0.08 on1 of7r.wav	a 0.08 on1 of7r.wav	1	2078
30	a 0.08 on2 of7.wav	a 0.08 on2 of7.wav	2	1843
31	a 0.08 on3 of7.wav	a 0.08 on3 of7.wav	1	1554
32	a 0.08 on4 of7.wav	a 0.08 on4 of7.wav	1	6950
33	a 0.08 on5 of7.wav	a 0.08 on5 of7.wav	1	921
34	a 0.08 on6 of7.wav	a 0.08 on6 of7.wav	1	3622
35	a 0.08 on7 of7.wav	a 0.08 on7 of7.wav	1	1883
36	a 0.12 on1 of7r.wav	a 0.12 on1 of7r.wav	1	922
37	a 0.12 on2 of7.wav	a 0.12 on2 of7.wav	1	980
38	a 0.12 on3 of7.wav	a 0.12 on3 of7.wav	1	1009
39	a 0.12 on4 of7.wav	a 0.12 on4 of7.wav	2	3780
40	a 0.12 on5 of7.wav	a 0.12 on5 of7.wav	1	2005
41	a 0.12 on6 of7.wav	a 0.12 on6 of7.wav	1	1223
42	a 0.12 on7 of7.wav	a 0.12 on7 of7.wav	1	1027
43	a 0.14 on1 of7r.wav	a 0.14 on1 of7r.wav	1	1145
44	a 0.14 on2 of7.wav	a 0.14 on2 of7.wav	1	1520
45	a 0.14 on3 of7.wav	a 0.14 on3 of7.wav	2	2306
46	a 0.14 on4 of7.wav	a 0.14 on4 of7.wav	1	2436
47	a 0.14 on5 of7.wav	a 0.14 on5 of7.wav	1	1218
48	a 0.14 on6 of7.wav	a 0.14 on6 of7.wav	1	895
49	a 0.14 on7 of7.wav	a 0.14 on7 of7.wav	1	3163
50	a 0.16 on1 of7r.wav	a 0.16 on1 of7r.wav	2	2908
51	a 0.16 on2 of7.wav	a 0.16 on2 of7.wav	1	4409
52	a 0.16 on3 of7.wav	a 0.16 on3 of7.wav	2	1201
53	a 0.16 on4 of7.wav	a 0.16 on4 of7.wav	2	4953
54	a 0.16 on5 of7.wav	a 0.16 on5 of7.wav	1	1374
55	a 0.16 on6 of7.wav	a 0.16 on6 of7.wav	1	3682
56	a 0.16 on7 of7.wav	a 0.16 on7 of7.wav	1	986
57	a 0.18 on1 of7r.wav	a 0.18 on1 of7r.wav	1	1178
58	a 0.18 on2 of7.wav	a 0.18 on2 of7.wav	1	893
59	a 0.18 on3 of7.wav	a 0.18 on3 of7.wav	1	1578
60	a 0.18 on4 of7.wav	a 0.18 on4 of7.wav	1	1042
61	a 0.18 on5 of7.wav	a 0.18 on5 of7.wav	1	2525
62	a 0.18 on6 of7.wav	a 0.18 on6 of7.wav	1	1465
63	a 0.18 on7 of7.wav	a 0.18 on7 of7.wav	1	1201
64	i 0.1 on1 of7r.wav	i 0.1 on1 of7r.wav	1	3118
65	i 0.1 on2 of7.wav	i 0.1 on2 of7.wav	1	1910
66	i 0.1 on3 of7.wav	i 0.1 on3 of7.wav	1	4035
67	i 0.1 on4 of7.wav	i 0.1 on4 of7.wav	1	1460
68	i 0.1 on5 of7.wav	i 0.1 on5 of7.wav	1	2768
69	i 0.1 on6 of7.wav	i 0.1 on6 of7.wav	1	2239
70	i 0.1 on7 of7.wav	i 0.1 on7 of7.wav	2	2250
71	i 0.2 on1 of7r.wav	i 0.2 on1 of7r.wav	2	1354
72	i 0.2 on2 of7.wav	i 0.2 on2 of7.wav	1	1163
73	i 0.2 on3 of7.wav	i 0.2 on3 of7.wav	1	1878
74	i 0.2 on4 of7.wav	i 0.2 on4 of7.wav	1	2250
75	i 0.2 on5 of7.wav	i 0.2 on5 of7.wav	1	1881
76	i 0.2 on6 of7.wav	i 0.2 on6 of7.wav	1	1006
77	i 0.2 on7 of7.wav	i 0.2 on7 of7.wav	1	2068
78	i 0.04 on1 of7r.wav	i 0.04 on1 of7r.wav	1	751
79	i 0.04 on2 of7.wav	i 0.04 on2 of7.wav	1	1788
80	i 0.04 on3 of7.wav	i 0.04 on3 of7.wav	1	1527
81	i 0.04 on4 of7.wav	i 0.04 on4 of7.wav	1	865
82	i 0.04 on5 of7.wav	i 0.04 on5 of7.wav	1	941
83	i 0.04 on6 of7.wav	i 0.04 on6 of7.wav	1	951
84	i 0.04 on7 of7.wav	i 0.04 on7 of7.wav	1	2044
85	i 0.06 on1 of7r.wav	i 0.06 on1 of7r.wav	1	3456
86	i 0.06 on2 of7.wav	i 0.06 on2 of7.wav	1	2167
87	i 0.06 on3 of7.wav	i 0.06 on3 of7.wav	1	1763
88	i 0.06 on4 of7.wav	i 0.06 on4 of7.wav	1	949
89	i 0.06 on5 of7.wav	i 0.06 on5 of7.wav	1	1264
90	i 0.06 on6 of7.wav	i 0.06 on6 of7.wav	1	733
91	i 0.06 on7 of7.wav	i 0.06 on7 of7.wav	1	3712
92	i 0.08 on1 of7r.wav	i 0.08 on1 of7r.wav	1	3344
93	i 0.08 on2 of7.wav	i 0.08 on2 of7.wav	2	1542
94	i 0.08 on3 of7.wav	i 0.08 on3 of7.wav	1	1111
95	i 0.08 on4 of7.wav	i 0.08 on4 of7.wav	1	8355
96	i 0.08 on5 of7.wav	i 0.08 on5 of7.wav	1	984
97	i 0.08 on6 of7.wav	i 0.08 on6 of7.wav	1	1158
98	i 0.08 on7 of7.wav	i 0.08 on7 of7.wav	1	1071
99	i 0.12 on1 of7r.wav	i 0.12 on1 of7r.wav	1	4231
100	i 0.12 on2 of7.wav	i 0.12 on2 of7.wav	2	1572
101	i 0.12 on3 of7.wav	i 0.12 on3 of7.wav	1	1737
102	i 0.12 on4 of7.wav	i 0.12 on4 of7.wav	1	1056
103	i 0.12 on5 of7.wav	i 0.12 on5 of7.wav	1	823
104	i 0.12 on6 of7.wav	i 0.12 on6 of7.wav	1	2996
105	i 0.12 on7 of7.wav	i 0.12 on7 of7.wav	1	1341
106	i 0.14 on1 of7r.wav	i 0.14 on1 of7r.wav	1	1699
107	i 0.14 on2 of7.wav	i 0.14 on2 of7.wav	1	2515
108	i 0.14 on3 of7.wav	i 0.14 on3 of7.wav	1	1487
109	i 0.14 on4 of7.wav	i 0.14 on4 of7.wav	2	1756
110	i 0.14 on5 of7.wav	i 0.14 on5 of7.wav	1	1104
111	i 0.14 on6 of7.wav	i 0.14 on6 of7.wav	1	1394
112	i 0.14 on7 of7.wav	i 0.14 on7 of7.wav	1	1801
113	i 0.16 on1 of7r.wav	i 0.16 on1 of7r.wav	2	1487
114	i 0.16 on2 of7.wav	i 0.16 on2 of7.wav	1	1671
115	i 0.16 on3 of7.wav	i 0.16 on3 of7.wav	1	1890
116	i 0.16 on4 of7.wav	i 0.16 on4 of7.wav	1	1293
117	i 0.16 on5 of7.wav	i 0.16 on5 of7.wav	1	1772
118	i 0.16 on6 of7.wav	i 0.16 on6 of7.wav	1	1129
119	i 0.16 on7 of7.wav	i 0.16 on7 of7.wav	1	1767
120	i 0.18 on1 of7r.wav	i 0.18 on1 of7r.wav	1	1512
121	i 0.18 on2 of7.wav	i 0.18 on2 of7.wav	1	1114
122	i 0.18 on3 of7.wav	i 0.18 on3 of7.wav	1	2150
123	i 0.18 on4 of7.wav	i 0.18 on4 of7.wav	1	3140
124	i 0.18 on5 of7.wav	i 0.18 on5 of7.wav	1	2451
125	i 0.18 on6 of7.wav	i 0.18 on6 of7.wav	1	2267
126	i 0.18 on7 of7.wav	i 0.18 on7 of7.wav	1	1498
127	a 0.1 on1 of7r.wav	a 0.1 on3 of7.wav	1	1675
128	a 0.1 on2 of7.wav	a 0.1 on4 of7.wav	2	4726
129	a 0.1 on3 of7.wav	a 0.1 on5 of7.wav	1	2327
130	a 0.1 on4 of7.wav	a 0.1 on6 of7.wav	2	1139
131	a 0.1 on5 of7.wav	a 0.1 on7 of7.wav	2	6218
132	a 0.2 on1 of7r.wav	a 0.2 on3 of7.wav	1	1294
133	a 0.2 on2 of7.wav	a 0.2 on4 of7.wav	2	1737
134	a 0.2 on3 of7.wav	a 0.2 on5 of7.wav	2	1314
135	a 0.2 on4 of7.wav	a 0.2 on6 of7.wav	2	1646
136	a 0.2 on5 of7.wav	a 0.2 on7 of7.wav	2	1253
137	a 0.04 on1 of7r.wav	a 0.04 on3 of7.wav	1	1101
138	a 0.04 on2 of7.wav	a 0.04 on4 of7.wav	1	841
139	a 0.04 on3 of7.wav	a 0.04 on5 of7.wav	1	649
140	a 0.04 on4 of7.wav	a 0.04 on6 of7.wav	1	1055
141	a 0.04 on5 of7.wav	a 0.04 on7 of7.wav	1	536
142	a 0.06 on1 of7r.wav	a 0.06 on3 of7.wav	1	6868
143	a 0.06 on2 of7.wav	a 0.06 on4 of7.wav	1	929
144	a 0.06 on3 of7.wav	a 0.06 on5 of7.wav	1	1398
145	a 0.06 on4 of7.wav	a 0.06 on6 of7.wav	1	3088
146	a 0.06 on5 of7.wav	a 0.06 on7 of7.wav	1	3254
147	a 0.08 on1 of7r.wav	a 0.08 on3 of7.wav	1	1538
148	a 0.08 on2 of7.wav	a 0.08 on4 of7.wav	1	1224
149	a 0.08 on3 of7.wav	a 0.08 on5 of7.wav	2	792
150	a 0.08 on4 of7.wav	a 0.08 on6 of7.wav	1	2120
151	a 0.08 on5 of7.wav	a 0.08 on7 of7.wav	1	3818
152	a 0.12 on1 of7r.wav	a 0.12 on3 of7.wav	1	1171
153	a 0.12 on2 of7.wav	a 0.12 on4 of7.wav	2	1428
154	a 0.12 on3 of7.wav	a 0.12 on5 of7.wav	2	2049
155	a 0.12 on4 of7.wav	a 0.12 on6 of7.wav	2	3653
156	a 0.12 on5 of7.wav	a 0.12 on7 of7.wav	1	914
157	a 0.14 on1 of7r.wav	a 0.14 on3 of7.wav	1	1357
158	a 0.14 on2 of7.wav	a 0.14 on4 of7.wav	2	1602
159	a 0.14 on3 of7.wav	a 0.14 on5 of7.wav	1	2370
160	a 0.14 on4 of7.wav	a 0.14 on6 of7.wav	2	3180
161	a 0.14 on5 of7.wav	a 0.14 on7 of7.wav	1	1051
162	a 0.16 on1 of7r.wav	a 0.16 on3 of7.wav	1	1669
163	a 0.16 on2 of7.wav	a 0.16 on4 of7.wav	2	1147
164	a 0.16 on3 of7.wav	a 0.16 on5 of7.wav	2	1424
165	a 0.16 on4 of7.wav	a 0.16 on6 of7.wav	1	2382
166	a 0.16 on5 of7.wav	a 0.16 on7 of7.wav	2	1899
167	a 0.18 on1 of7r.wav	a 0.18 on3 of7.wav	1	1434
168	a 0.18 on2 of7.wav	a 0.18 on4 of7.wav	2	3770
169	a 0.18 on3 of7.wav	a 0.18 on5 of7.wav	1	1243
170	a 0.18 on4 of7.wav	a 0.18 on6 of7.wav	2	917
171	a 0.18 on5 of7.wav	a 0.18 on7 of7.wav	2	2843
172	i 0.1 on1 of7r.wav	i 0.1 on3 of7.wav	1	1568
173	i 0.1 on2 of7.wav	i 0.1 on4 of7.wav	1	2626
174	i 0.1 on3 of7.wav	i 0.1 on5 of7.wav	2	1453
175	i 0.1 on4 of7.wav	i 0.1 on6 of7.wav	2	2815
176	i 0.1 on5 of7.wav	i 0.1 on7 of7.wav	1	925
177	i 0.2 on1 of7r.wav	i 0.2 on3 of7.wav	2	1072
178	i 0.2 on2 of7.wav	i 0.2 on4 of7.wav	1	3617
179	i 0.2 on3 of7.wav	i 0.2 on5 of7.wav	2	3472
180	i 0.2 on4 of7.wav	i 0.2 on6 of7.wav	2	2429
181	i 0.2 on5 of7.wav	i 0.2 on7 of7.wav	2	766
182	i 0.04 on1 of7r.wav	i 0.04 on3 of7.wav	1	1914
183	i 0.04 on2 of7.wav	i 0.04 on4 of7.wav	1	1018
184	i 0.04 on3 of7.wav	i 0.04 on5 of7.wav	1	1714
185	i 0.04 on4 of7.wav	i 0.04 on6 of7.wav	1	883
186	i 0.04 on5 of7.wav	i 0.04 on7 of7.wav	1	1931
187	i 0.06 on1 of7r.wav	i 0.06 on3 of7.wav	1	1360
188	i 0.06 on2 of7.wav	i 0.06 on4 of7.wav	1	1043
189	i 0.06 on3 of7.wav	i 0.06 on5 of7.wav	1	997
190	i 0.06 on4 of7.wav	i 0.06 on6 of7.wav	1	3000
191	i 0.06 on5 of7.wav	i 0.06 on7 of7.wav	1	978
192	i 0.08 on1 of7r.wav	i 0.08 on3 of7.wav	1	1654
193	i 0.08 on2 of7.wav	i 0.08 on4 of7.wav	1	1007
194	i 0.08 on3 of7.wav	i 0.08 on5 of7.wav	1	819
195	i 0.08 on4 of7.wav	i 0.08 on6 of7.wav	1	706
196	i 0.08 on5 of7.wav	i 0.08 on7 of7.wav	1	1326
197	i 0.12 on1 of7r.wav	i 0.12 on3 of7.wav	2	1424
198	i 0.12 on2 of7.wav	i 0.12 on4 of7.wav	1	818
199	i 0.12 on3 of7.wav	i 0.12 on5 of7.wav	2	2583
200	i 0.12 on4 of7.wav	i 0.12 on6 of7.wav	2	2514
201	i 0.12 on5 of7.wav	i 0.12 on7 of7.wav	2	1151
202	i 0.14 on1 of7r.wav	i 0.14 on3 of7.wav	1	2936
203	i 0.14 on2 of7.wav	i 0.14 on4 of7.wav	1	6895
204	i 0.14 on3 of7.wav	i 0.14 on5 of7.wav	1	3900
205	i 0.14 on4 of7.wav	i 0.14 on6 of7.wav	1	1263
206	i 0.14 on5 of7.wav	i 0.14 on7 of7.wav	2	1717
207	i 0.16 on1 of7r.wav	i 0.16 on3 of7.wav	2	1523
208	i 0.16 on2 of7.wav	i 0.16 on4 of7.wav	2	1303
209	i 0.16 on3 of7.wav	i 0.16 on5 of7.wav	2	1379
210	i 0.16 on4 of7.wav	i 0.16 on6 of7.wav	2	825
211	i 0.16 on5 of7.wav	i 0.16 on7 of7.wav	2	2112
212	i 0.18 on1 of7r.wav	i 0.18 on3 of7.wav	1	1112
213	i 0.18 on2 of7.wav	i 0.18 on4 of7.wav	2	2874
214	i 0.18 on3 of7.wav	i 0.18 on5 of7.wav	2	2428
215	i 0.18 on4 of7.wav	i 0.18 on6 of7.wav	2	4093
216	i 0.18 on5 of7.wav	i 0.18 on7 of7.wav	2	1271
217	a 0.1 on3 of7.wav	a 0.1 on1 of7r.wav	1	783
218	a 0.1 on4 of7.wav	a 0.1 on2 of7.wav	1	950
219	a 0.1 on5 of7.wav	a 0.1 on3 of7.wav	1	10823
220	a 0.1 on6 of7.wav	a 0.1 on4 of7.wav	2	3105
221	a 0.1 on7 of7.wav	a 0.1 on5 of7.wav	2	1130
222	a 0.2 on3 of7.wav	a 0.2 on1 of7r.wav	1	3045
223	a 0.2 on4 of7.wav	a 0.2 on2 of7.wav	1	1777
224	a 0.2 on5 of7.wav	a 0.2 on3 of7.wav	1	1769
225	a 0.2 on6 of7.wav	a 0.2 on4 of7.wav	2	4237
226	a 0.2 on7 of7.wav	a 0.2 on5 of7.wav	2	853
227	a 0.04 on3 of7.wav	a 0.04 on1 of7r.wav	1	979
228	a 0.04 on4 of7.wav	a 0.04 on2 of7.wav	1	2703
229	a 0.04 on5 of7.wav	a 0.04 on3 of7.wav	1	1152
230	a 0.04 on6 of7.wav	a 0.04 on4 of7.wav	1	2608
231	a 0.04 on7 of7.wav	a 0.04 on5 of7.wav	1	1922
232	a 0.06 on3 of7.wav	a 0.06 on1 of7r.wav	1	1003
233	a 0.06 on4 of7.wav	a 0.06 on2 of7.wav	1	4626
234	a 0.06 on5 of7.wav	a 0.06 on3 of7.wav	1	1145
235	a 0.06 on6 of7.wav	a 0.06 on4 of7.wav	1	3810
236	a 0.06 on7 of7.wav	a 0.06 on5 of7.wav	2	2593
237	a 0.08 on3 of7.wav	a 0.08 on1 of7r.wav	1	973
238	a 0.08 on4 of7.wav	a 0.08 on2 of7.wav	1	1245
239	a 0.08 on5 of7.wav	a 0.08 on3 of7.wav	1	1457
240	a 0.08 on6 of7.wav	a 0.08 on4 of7.wav	1	2666
241	a 0.08 on7 of7.wav	a 0.08 on5 of7.wav	1	967
242	a 0.12 on3 of7.wav	a 0.12 on1 of7r.wav	1	3419
243	a 0.12 on4 of7.wav	a 0.12 on2 of7.wav	1	1031
244	a 0.12 on5 of7.wav	a 0.12 on3 of7.wav	1	4249
245	a 0.12 on6 of7.wav	a 0.12 on4 of7.wav	1	1065
246	a 0.12 on7 of7.wav	a 0.12 on5 of7.wav	1	1400
247	a 0.14 on3 of7.wav	a 0.14 on1 of7r.wav	1	808
248	a 0.14 on4 of7.wav	a 0.14 on2 of7.wav	1	2365
249	a 0.14 on5 of7.wav	a 0.14 on3 of7.wav	2	1891
250	a 0.14 on6 of7.wav	a 0.14 on4 of7.wav	2	3124
251	a 0.14 on7 of7.wav	a 0.14 on5 of7.wav	1	1734
252	a 0.16 on3 of7.wav	a 0.16 on1 of7r.wav	1	1206
253	a 0.16 on4 of7.wav	a 0.16 on2 of7.wav	1	1005
254	a 0.16 on5 of7.wav	a 0.16 on3 of7.wav	1	2447
255	a 0.16 on6 of7.wav	a 0.16 on4 of7.wav	2	3035
256	a 0.16 on7 of7.wav	a 0.16 on5 of7.wav	2	1438
257	a 0.18 on3 of7.wav	a 0.18 on1 of7r.wav	2	5380
258	a 0.18 on4 of7.wav	a 0.18 on2 of7.wav	1	2263
259	a 0.18 on5 of7.wav	a 0.18 on3 of7.wav	2	1587
260	a 0.18 on6 of7.wav	a 0.18 on4 of7.wav	1	916
261	a 0.18 on7 of7.wav	a 0.18 on5 of7.wav	1	5222
262	i 0.1 on3 of7.wav	i 0.1 on1 of7r.wav	2	2509
263	i 0.1 on4 of7.wav	i 0.1 on2 of7.wav	2	1611
264	i 0.1 on5 of7.wav	i 0.1 on3 of7.wav	1	1398
265	i 0.1 on6 of7.wav	i 0.1 on4 of7.wav	2	4466
266	i 0.1 on7 of7.wav	i 0.1 on5 of7.wav	1	934
267	i 0.2 on3 of7.wav	i 0.2 on1 of7r.wav	1	1609
268	i 0.2 on4 of7.wav	i 0.2 on2 of7.wav	2	3682
269	i 0.2 on5 of7.wav	i 0.2 on3 of7.wav	1	1075
270	i 0.2 on6 of7.wav	i 0.2 on4 of7.wav	1	1743
271	i 0.2 on7 of7.wav	i 0.2 on5 of7.wav	2	2499
272	i 0.04 on3 of7.wav	i 0.04 on1 of7r.wav	1	1366
273	i 0.04 on4 of7.wav	i 0.04 on2 of7.wav	1	785
274	i 0.04 on5 of7.wav	i 0.04 on3 of7.wav	1	961
275	i 0.04 on6 of7.wav	i 0.04 on4 of7.wav	1	3516
276	i 0.04 on7 of7.wav	i 0.04 on5 of7.wav	1	1962
277	i 0.06 on3 of7.wav	i 0.06 on1 of7r.wav	1	1278
278	i 0.06 on4 of7.wav	i 0.06 on2 of7.wav	1	6258
279	i 0.06 on5 of7.wav	i 0.06 on3 of7.wav	1	842
280	i 0.06 on6 of7.wav	i 0.06 on4 of7.wav	1	1857
281	i 0.06 on7 of7.wav	i 0.06 on5 of7.wav	1	797
282	i 0.08 on3 of7.wav	i 0.08 on1 of7r.wav	1	5606
283	i 0.08 on4 of7.wav	i 0.08 on2 of7.wav	2	2101
284	i 0.08 on5 of7.wav	i 0.08 on3 of7.wav	1	1169
285	i 0.08 on6 of7.wav	i 0.08 on4 of7.wav	1	1335
286	i 0.08 on7 of7.wav	i 0.08 on5 of7.wav	1	2436
287	i 0.12 on3 of7.wav	i 0.12 on1 of7r.wav	1	1294
288	i 0.12 on4 of7.wav	i 0.12 on2 of7.wav	1	1247
289	i 0.12 on5 of7.wav	i 0.12 on3 of7.wav	1	873
290	i 0.12 on6 of7.wav	i 0.12 on4 of7.wav	2	1019
291	i 0.12 on7 of7.wav	i 0.12 on5 of7.wav	1	2909
292	i 0.14 on3 of7.wav	i 0.14 on1 of7r.wav	1	2007
293	i 0.14 on4 of7.wav	i 0.14 on2 of7.wav	1	4959
294	i 0.14 on5 of7.wav	i 0.14 on3 of7.wav	1	2334
295	i 0.14 on6 of7.wav	i 0.14 on4 of7.wav	1	1353
296	i 0.14 on7 of7.wav	i 0.14 on5 of7.wav	1	592
297	i 0.16 on3 of7.wav	i 0.16 on1 of7r.wav	1	1139
298	i 0.16 on4 of7.wav	i 0.16 on2 of7.wav	1	1674
299	i 0.16 on5 of7.wav	i 0.16 on3 of7.wav	1	2892
300	i 0.16 on6 of7.wav	i 0.16 on4 of7.wav	1	1607
301	i 0.16 on7 of7.wav	i 0.16 on5 of7.wav	2	1021
302	i 0.18 on3 of7.wav	i 0.18 on1 of7r.wav	1	1215
303	i 0.18 on4 of7.wav	i 0.18 on2 of7.wav	1	1144
304	i 0.18 on5 of7.wav	i 0.18 on3 of7.wav	1	1000
305	i 0.18 on6 of7.wav	i 0.18 on4 of7.wav	2	2637
306	i 0.18 on7 of7.wav	i 0.18 on5 of7.wav	2	1597
307	a 0.1 on1 of7r.wav	a 0.1 on1 of7r.wav	1	1379
308	a 0.1 on2 of7.wav	a 0.1 on2 of7.wav	2	593
309	a 0.1 on3 of7.wav	a 0.1 on3 of7.wav	1	1188
310	a 0.1 on4 of7.wav	a 0.1 on4 of7.wav	1	2190
311	a 0.1 on5 of7.wav	a 0.1 on5 of7.wav	2	933
312	a 0.1 on6 of7.wav	a 0.1 on6 of7.wav	1	1043
313	a 0.1 on7 of7.wav	a 0.1 on7 of7.wav	1	930
314	a 0.2 on1 of7r.wav	a 0.2 on1 of7r.wav	1	4280
315	a 0.2 on2 of7.wav	a 0.2 on2 of7.wav	1	1000
316	a 0.2 on3 of7.wav	a 0.2 on3 of7.wav	1	829
317	a 0.2 on4 of7.wav	a 0.2 on4 of7.wav	1	1327
318	a 0.2 on5 of7.wav	a 0.2 on5 of7.wav	1	1338
319	a 0.2 on6 of7.wav	a 0.2 on6 of7.wav	1	878
320	a 0.2 on7 of7.wav	a 0.2 on7 of7.wav	1	1371
321	a 0.04 on1 of7r.wav	a 0.04 on1 of7r.wav	1	1189
322	a 0.04 on2 of7.wav	a 0.04 on2 of7.wav	1	844
323	a 0.04 on3 of7.wav	a 0.04 on3 of7.wav	1	1145
324	a 0.04 on4 of7.wav	a 0.04 on4 of7.wav	1	842
325	a 0.04 on5 of7.wav	a 0.04 on5 of7.wav	1	1818
326	a 0.04 on6 of7.wav	a 0.04 on6 of7.wav	1	2616
327	a 0.04 on7 of7.wav	a 0.04 on7 of7.wav	1	1275
328	a 0.06 on1 of7r.wav	a 0.06 on1 of7r.wav	1	1929
329	a 0.06 on2 of7.wav	a 0.06 on2 of7.wav	1	1224
330	a 0.06 on3 of7.wav	a 0.06 on3 of7.wav	2	5678
331	a 0.06 on4 of7.wav	a 0.06 on4 of7.wav	1	811
332	a 0.06 on5 of7.wav	a 0.06 on5 of7.wav	1	1739
333	a 0.06 on6 of7.wav	a 0.06 on6 of7.wav	1	1107
334	a 0.06 on7 of7.wav	a 0.06 on7 of7.wav	1	2252
335	a 0.08 on1 of7r.wav	a 0.08 on1 of7r.wav	1	1028
336	a 0.08 on2 of7.wav	a 0.08 on2 of7.wav	1	943
337	a 0.08 on3 of7.wav	a 0.08 on3 of7.wav	1	1162
338	a 0.08 on4 of7.wav	a 0.08 on4 of7.wav	1	1558
339	a 0.08 on5 of7.wav	a 0.08 on5 of7.wav	1	1700
340	a 0.08 on6 of7.wav	a 0.08 on6 of7.wav	1	736
341	a 0.08 on7 of7.wav	a 0.08 on7 of7.wav	1	4084
342	a 0.12 on1 of7r.wav	a 0.12 on1 of7r.wav	1	3504
343	a 0.12 on2 of7.wav	a 0.12 on2 of7.wav	1	2136
344	a 0.12 on3 of7.wav	a 0.12 on3 of7.wav	1	2049
345	a 0.12 on4 of7.wav	a 0.12 on4 of7.wav	1	1506
346	a 0.12 on5 of7.wav	a 0.12 on5 of7.wav	1	1263
347	a 0.12 on6 of7.wav	a 0.12 on6 of7.wav	1	1059
348	a 0.12 on7 of7.wav	a 0.12 on7 of7.wav	1	1278
349	a 0.14 on1 of7r.wav	a 0.14 on1 of7r.wav	2	2975
350	a 0.14 on2 of7.wav	a 0.14 on2 of7.wav	2	1290
351	a 0.14 on3 of7.wav	a 0.14 on3 of7.wav	2	1012
352	a 0.14 on4 of7.wav	a 0.14 on4 of7.wav	1	1044
353	a 0.14 on5 of7.wav	a 0.14 on5 of7.wav	1	3547
354	a 0.14 on6 of7.wav	a 0.14 on6 of7.wav	1	1259
355	a 0.14 on7 of7.wav	a 0.14 on7 of7.wav	1	770
356	a 0.16 on1 of7r.wav	a 0.16 on1 of7r.wav	1	1940
357	a 0.16 on2 of7.wav	a 0.16 on2 of7.wav	1	1286
358	a 0.16 on3 of7.wav	a 0.16 on3 of7.wav	1	1141
359	a 0.16 on4 of7.wav	a 0.16 on4 of7.wav	1	2755
360	a 0.16 on5 of7.wav	a 0.16 on5 of7.wav	1	904
361	a 0.16 on6 of7.wav	a 0.16 on6 of7.wav	1	1900
362	a 0.16 on7 of7.wav	a 0.16 on7 of7.wav	1	1290
363	a 0.18 on1 of7r.wav	a 0.18 on1 of7r.wav	1	2810
364	a 0.18 on2 of7.wav	a 0.18 on2 of7.wav	1	2668
365	a 0.18 on3 of7.wav	a 0.18 on3 of7.wav	1	1514
366	a 0.18 on4 of7.wav	a 0.18 on4 of7.wav	2	4118
367	a 0.18 on5 of7.wav	a 0.18 on5 of7.wav	1	1198
368	a 0.18 on6 of7.wav	a 0.18 on6 of7.wav	1	2218
369	a 0.18 on7 of7.wav	a 0.18 on7 of7.wav	1	2266
370	i 0.1 on1 of7r.wav	i 0.1 on1 of7r.wav	1	1187
371	i 0.1 on2 of7.wav	i 0.1 on2 of7.wav	1	1992
372	i 0.1 on3 of7.wav	i 0.1 on3 of7.wav	1	1140
373	i 0.1 on4 of7.wav	i 0.1 on4 of7.wav	1	1685
374	i 0.1 on5 of7.wav	i 0.1 on5 of7.wav	1	1324
375	i 0.1 on6 of7.wav	i 0.1 on6 of7.wav	1	2479
376	i 0.1 on7 of7.wav	i 0.1 on7 of7.wav	1	1469
377	i 0.2 on1 of7r.wav	i 0.2 on1 of7r.wav	1	1038
378	i 0.2 on2 of7.wav	i 0.2 on2 of7.wav	1	2135
379	i 0.2 on3 of7.wav	i 0.2 on3 of7.wav	2	8497
380	i 0.2 on4 of7.wav	i 0.2 on4 of7.wav	2	2793
381	i 0.2 on5 of7.wav	i 0.2 on5 of7.wav	2	2105
382	i 0.2 on6 of7.wav	i 0.2 on6 of7.wav	2	2053
383	i 0.2 on7 of7.wav	i 0.2 on7 of7.wav	1	1203
384	i 0.04 on1 of7r.wav	i 0.04 on1 of7r.wav	1	1514
385	i 0.04 on2 of7.wav	i 0.04 on2 of7.wav	1	655
386	i 0.04 on3 of7.wav	i 0.04 on3 of7.wav	1	2446
387	i 0.04 on4 of7.wav	i 0.04 on4 of7.wav	1	999
388	i 0.04 on5 of7.wav	i 0.04 on5 of7.wav	1	937
389	i 0.04 on6 of7.wav	i 0.04 on6 of7.wav	1	707
390	i 0.04 on7 of7.wav	i 0.04 on7 of7.wav	1	727
391	i 0.06 on1 of7r.wav	i 0.06 on1 of7r.wav	1	758
392	i 0.06 on2 of7.wav	i 0.06 on2 of7.wav	1	1121
393	i 0.06 on3 of7.wav	i 0.06 on3 of7.wav	1	2952
394	i 0.06 on4 of7.wav	i 0.06 on4 of7.wav	1	2747
395	i 0.06 on5 of7.wav	i 0.06 on5 of7.wav	2	2064
396	i 0.06 on6 of7.wav	i 0.06 on6 of7.wav	1	715
397	i 0.06 on7 of7.wav	i 0.06 on7 of7.wav	1	1197
398	i 0.08 on1 of7r.wav	i 0.08 on1 of7r.wav	1	962
399	i 0.08 on2 of7.wav	i 0.08 on2 of7.wav	1	1384
400	i 0.08 on3 of7.wav	i 0.08 on3 of7.wav	1	1041
401	i 0.08 on4 of7.wav	i 0.08 on4 of7.wav	1	1475
402	i 0.08 on5 of7.wav	i 0.08 on5 of7.wav	1	4442
403	i 0.08 on6 of7.wav	i 0.08 on6 of7.wav	1	579
404	i 0.08 on7 of7.wav	i 0.08 on7 of7.wav	1	1039
405	i 0.12 on1 of7r.wav	i 0.12 on1 of7r.wav	1	1637
406	i 0.12 on2 of7.wav	i 0.12 on2 of7.wav	1	1199
407	i 0.12 on3 of7.wav	i 0.12 on3 of7.wav	2	1554
408	i 0.12 on4 of7.wav	i 0.12 on4 of7.wav	1	1355
409	i 0.12 on5 of7.wav	i 0.12 on5 of7.wav	1	961
410	i 0.12 on6 of7.wav	i 0.12 on6 of7.wav	1	1525
411	i 0.12 on7 of7.wav	i 0.12 on7 of7.wav	1	1041
412	i 0.14 on1 of7r.wav	i 0.14 on1 of7r.wav	1	1912
413	i 0.14 on2 of7.wav	i 0.14 on2 of7.wav	1	2051
414	i 0.14 on3 of7.wav	i 0.14 on3 of7.wav	2	4276
415	i 0.14 on4 of7.wav	i 0.14 on4 of7.wav	1	2240
416	i 0.14 on5 of7.wav	i 0.14 on5 of7.wav	1	1321
417	i 0.14 on6 of7.wav	i 0.14 on6 of7.wav	1	1059
418	i 0.14 on7 of7.wav	i 0.14 on7 of7.wav	1	1770
419	i 0.16 on1 of7r.wav	i 0.16 on1 of7r.wav	1	986
420	i 0.16 on2 of7.wav	i 0.16 on2 of7.wav	1	1131
421	i 0.16 on3 of7.wav	i 0.16 on3 of7.wav	1	1231
422	i 0.16 on4 of7.wav	i 0.16 on4 of7.wav	1	1146
423	i 0.16 on5 of7.wav	i 0.16 on5 of7.wav	1	916
424	i 0.16 on6 of7.wav	i 0.16 on6 of7.wav	2	6440
425	i 0.16 on7 of7.wav	i 0.16 on7 of7.wav	2	3117
426	i 0.18 on1 of7r.wav	i 0.18 on1 of7r.wav	1	1913
427	i 0.18 on2 of7.wav	i 0.18 on2 of7.wav	1	4009
428	i 0.18 on3 of7.wav	i 0.18 on3 of7.wav	1	2423
429	i 0.18 on4 of7.wav	i 0.18 on4 of7.wav	1	1617
430	i 0.18 on5 of7.wav	i 0.18 on5 of7.wav	1	974
431	i 0.18 on6 of7.wav	i 0.18 on6 of7.wav	1	849
432	i 0.18 on7 of7.wav	i 0.18 on7 of7.wav	1	1723
433	a 0.1 on1 of7r.wav	a 0.1 on3 of7.wav	1	1979
434	a 0.1 on2 of7.wav	a 0.1 on4 of7.wav	1	1683
435	a 0.1 on3 of7.wav	a 0.1 on5 of7.wav	1	781
436	a 0.1 on4 of7.wav	a 0.1 on6 of7.wav	2	2850
437	a 0.1 on5 of7.wav	a 0.1 on7 of7.wav	2	1454
438	a 0.2 on1 of7r.wav	a 0.2 on3 of7.wav	2	1001
439	a 0.2 on2 of7.wav	a 0.2 on4 of7.wav	2	1318
440	a 0.2 on3 of7.wav	a 0.2 on5 of7.wav	2	1088
441	a 0.2 on4 of7.wav	a 0.2 on6 of7.wav	2	958
442	a 0.2 on5 of7.wav	a 0.2 on7 of7.wav	2	1124
443	a 0.04 on1 of7r.wav	a 0.04 on3 of7.wav	1	966
444	a 0.04 on2 of7.wav	a 0.04 on4 of7.wav	1	667
445	a 0.04 on3 of7.wav	a 0.04 on5 of7.wav	1	743
446	a 0.04 on4 of7.wav	a 0.04 on6 of7.wav	1	847
447	a 0.04 on5 of7.wav	a 0.04 on7 of7.wav	1	1721
448	a 0.06 on1 of7r.wav	a 0.06 on3 of7.wav	2	2935
449	a 0.06 on2 of7.wav	a 0.06 on4 of7.wav	1	1987
450	a 0.06 on3 of7.wav	a 0.06 on5 of7.wav	1	7350
451	a 0.06 on4 of7.wav	a 0.06 on6 of7.wav	1	1120
452	a 0.06 on5 of7.wav	a 0.06 on7 of7.wav	1	807
453	a 0.08 on1 of7r.wav	a 0.08 on3 of7.wav	1	1236
454	a 0.08 on2 of7.wav	a 0.08 on4 of7.wav	1	1327
455	a 0.08 on3 of7.wav	a 0.08 on5 of7.wav	1	1819
456	a 0.08 on4 of7.wav	a 0.08 on6 of7.wav	1	5465
457	a 0.08 on5 of7.wav	a 0.08 on7 of7.wav	1	2763
458	a 0.12 on1 of7r.wav	a 0.12 on3 of7.wav	1	3885
459	a 0.12 on2 of7.wav	a 0.12 on4 of7.wav	2	2478
460	a 0.12 on3 of7.wav	a 0.12 on5 of7.wav	2	1107
461	a 0.12 on4 of7.wav	a 0.12 on6 of7.wav	1	2630
462	a 0.12 on5 of7.wav	a 0.12 on7 of7.wav	2	1329
463	a 0.14 on1 of7r.wav	a 0.14 on3 of7.wav	1	1908
464	a 0.14 on2 of7.wav	a 0.14 on4 of7.wav	1	3697
465	a 0.14 on3 of7.wav	a 0.14 on5 of7.wav	2	1234
466	a 0.14 on4 of7.wav	a 0.14 on6 of7.wav	1	1852
467	a 0.14 on5 of7.wav	a 0.14 on7 of7.wav	2	1732
468	a 0.16 on1 of7r.wav	a 0.16 on3 of7.wav	1	3442
469	a 0.16 on2 of7.wav	a 0.16 on4 of7.wav	2	883
470	a 0.16 on3 of7.wav	a 0.16 on5 of7.wav	2	1350
471	a 0.16 on4 of7.wav	a 0.16 on6 of7.wav	2	2152
472	a 0.16 on5 of7.wav	a 0.16 on7 of7.wav	2	1830
473	a 0.18 on1 of7r.wav	a 0.18 on3 of7.wav	1	1287
474	a 0.18 on2 of7.wav	a 0.18 on4 of7.wav	2	807
475	a 0.18 on3 of7.wav	a 0.18 on5 of7.wav	2	3050
476	a 0.18 on4 of7.wav	a 0.18 on6 of7.wav	2	1204
477	a 0.18 on5 of7.wav	a 0.18 on7 of7.wav	2	1210
478	i 0.1 on1 of7r.wav	i 0.1 on3 of7.wav	1	2736
479	i 0.1 on2 of7.wav	i 0.1 on4 of7.wav	2	2634
480	i 0.1 on3 of7.wav	i 0.1 on5 of7.wav	1	2070
481	i 0.1 on4 of7.wav	i 0.1 on6 of7.wav	2	6056
482	i 0.1 on5 of7.wav	i 0.1 on7 of7.wav	1	1037
483	i 0.2 on1 of7r.wav	i 0.2 on3 of7.wav	1	6797
484	i 0.2 on2 of7.wav	i 0.2 on4 of7.wav	2	2065
485	i 0.2 on3 of7.wav	i 0.2 on5 of7.wav	2	3107
486	i 0.2 on4 of7.wav	i 0.2 on6 of7.wav	2	2150
487	i 0.2 on5 of7.wav	i 0.2 on7 of7.wav	2	1061
488	i 0.04 on1 of7r.wav	i 0.04 on3 of7.wav	1	806
489	i 0.04 on2 of7.wav	i 0.04 on4 of7.wav	2	12646
490	i 0.04 on3 of7.wav	i 0.04 on5 of7.wav	1	1071
491	i 0.04 on4 of7.wav	i 0.04 on6 of7.wav	1	961
492	i 0.04 on5 of7.wav	i 0.04 on7 of7.wav	1	953
493	i 0.06 on1 of7r.wav	i 0.06 on3 of7.wav	1	1070
494	i 0.06 on2 of7.wav	i 0.06 on4 of7.wav	1	4878
495	i 0.06 on3 of7.wav	i 0.06 on5 of7.wav	1	1012
496	i 0.06 on4 of7.wav	i 0.06 on6 of7.wav	1	1019
497	i 0.06 on5 of7.wav	i 0.06 on7 of7.wav	1	1465
498	i 0.08 on1 of7r.wav	i 0.08 on3 of7.wav	1	4022
499	i 0.08 on2 of7.wav	i 0.08 on4 of7.wav	1	2671
500	i 0.08 on3 of7.wav	i 0.08 on5 of7.wav	1	825
501	i 0.08 on4 of7.wav	i 0.08 on6 of7.wav	1	1195
502	i 0.08 on5 of7.wav	i 0.08 on7 of7.wav	1	1692
503	i 0.12 on1 of7r.wav	i 0.12 on3 of7.wav	2	2459
504	i 0.12 on2 of7.wav	i 0.12 on4 of7.wav	1	2584
505	i 0.12 on3 of7.wav	i 0.12 on5 of7.wav	2	1315
506	i 0.12 on4 of7.wav	i 0.12 on6 of7.wav	2	8827
507	i 0.12 on5 of7.wav	i 0.12 on7 of7.wav	1	1150
508	i 0.14 on1 of7r.wav	i 0.14 on3 of7.wav	1	1656
509	i 0.14 on2 of7.wav	i 0.14 on4 of7.wav	2	1516
510	i 0.14 on3 of7.wav	i 0.14 on5 of7.wav	2	1134
511	i 0.14 on4 of7.wav	i 0.14 on6 of7.wav	1	796
512	i 0.14 on5 of7.wav	i 0.14 on7 of7.wav	2	1688
513	i 0.16 on1 of7r.wav	i 0.16 on3 of7.wav	1	1889
514	i 0.16 on2 of7.wav	i 0.16 on4 of7.wav	2	4691
515	i 0.16 on3 of7.wav	i 0.16 on5 of7.wav	2	738
516	i 0.16 on4 of7.wav	i 0.16 on6 of7.wav	2	992
517	i 0.16 on5 of7.wav	i 0.16 on7 of7.wav	2	4458
518	i 0.18 on1 of7r.wav	i 0.18 on3 of7.wav	1	1458
519	i 0.18 on2 of7.wav	i 0.18 on4 of7.wav	2	1964
520	i 0.18 on3 of7.wav	i 0.18 on5 of7.wav	2	1124
521	i 0.18 on4 of7.wav	i 0.18 on6 of7.wav	2	1403
522	i 0.18 on5 of7.wav	i 0.18 on7 of7.wav	2	6934
523	a 0.1 on3 of7.wav	a 0.1 on1 of7r.wav	1	1324
524	a 0.1 on4 of7.wav	a 0.1 on2 of7.wav	2	2816
525	a 0.1 on5 of7.wav	a 0.1 on3 of7.wav	1	1831
526	a 0.1 on6 of7.wav	a 0.1 on4 of7.wav	1	1438
527	a 0.1 on7 of7.wav	a 0.1 on5 of7.wav	2	2554
528	a 0.2 on3 of7.wav	a 0.2 on1 of7r.wav	1	1078
529	a 0.2 on4 of7.wav	a 0.2 on2 of7.wav	1	3740
530	a 0.2 on5 of7.wav	a 0.2 on3 of7.wav	2	2032
531	a 0.2 on6 of7.wav	a 0.2 on4 of7.wav	2	1186
532	a 0.2 on7 of7.wav	a 0.2 on5 of7.wav	2	1461
533	a 0.04 on3 of7.wav	a 0.04 on1 of7r.wav	2	1613
534	a 0.04 on4 of7.wav	a 0.04 on2 of7.wav	1	1988
535	a 0.04 on5 of7.wav	a 0.04 on3 of7.wav	1	1041
536	a 0.04 on6 of7.wav	a 0.04 on4 of7.wav	1	3094
537	a 0.04 on7 of7.wav	a 0.04 on5 of7.wav	1	1008
538	a 0.06 on3 of7.wav	a 0.06 on1 of7r.wav	1	1177
539	a 0.06 on4 of7.wav	a 0.06 on2 of7.wav	1	839
540	a 0.06 on5 of7.wav	a 0.06 on3 of7.wav	1	3039
541	a 0.06 on6 of7.wav	a 0.06 on4 of7.wav	1	2684
542	a 0.06 on7 of7.wav	a 0.06 on5 of7.wav	1	1994
543	a 0.08 on3 of7.wav	a 0.08 on1 of7r.wav	1	1854
544	a 0.08 on4 of7.wav	a 0.08 on2 of7.wav	2	1004
545	a 0.08 on5 of7.wav	a 0.08 on3 of7.wav	1	1410
546	a 0.08 on6 of7.wav	a 0.08 on4 of7.wav	2	2230
547	a 0.08 on7 of7.wav	a 0.08 on5 of7.wav	1	994
548	a 0.12 on3 of7.wav	a 0.12 on1 of7r.wav	1	4148
549	a 0.12 on4 of7.wav	a 0.12 on2 of7.wav	2	5864
550	a 0.12 on5 of7.wav	a 0.12 on3 of7.wav	2	1053
551	a 0.12 on6 of7.wav	a 0.12 on4 of7.wav	2	3472
552	a 0.12 on7 of7.wav	a 0.12 on5 of7.wav	2	2638
553	a 0.14 on3 of7.wav	a 0.14 on1 of7r.wav	1	873
554	a 0.14 on4 of7.wav	a 0.14 on2 of7.wav	1	1526
555	a 0.14 on5 of7.wav	a 0.14 on3 of7.wav	2	1925
556	a 0.14 on6 of7.wav	a 0.14 on4 of7.wav	1	2428
557	a 0.14 on7 of7.wav	a 0.14 on5 of7.wav	2	913
558	a 0.16 on3 of7.wav	a 0.16 on1 of7r.wav	1	2061
559	a 0.16 on4 of7.wav	a 0.16 on2 of7.wav	2	5490
560	a 0.16 on5 of7.wav	a 0.16 on3 of7.wav	2	1580
561	a 0.16 on6 of7.wav	a 0.16 on4 of7.wav	2	732
562	a 0.16 on7 of7.wav	a 0.16 on5 of7.wav	2	1816
563	a 0.18 on3 of7.wav	a 0.18 on1 of7r.wav	2	2025
564	a 0.18 on4 of7.wav	a 0.18 on2 of7.wav	1	970
565	a 0.18 on5 of7.wav	a 0.18 on3 of7.wav	2	2907
566	a 0.18 on6 of7.wav	a 0.18 on4 of7.wav	2	1878
567	a 0.18 on7 of7.wav	a 0.18 on5 of7.wav	2	2639
568	i 0.1 on3 of7.wav	i 0.1 on1 of7r.wav	2	793
569	i 0.1 on4 of7.wav	i 0.1 on2 of7.wav	2	2712
570	i 0.1 on5 of7.wav	i 0.1 on3 of7.wav	2	1266
571	i 0.1 on6 of7.wav	i 0.1 on4 of7.wav	1	1467
572	i 0.1 on7 of7.wav	i 0.1 on5 of7.wav	1	2846
573	i 0.2 on3 of7.wav	i 0.2 on1 of7r.wav	1	2694
574	i 0.2 on4 of7.wav	i 0.2 on2 of7.wav	2	2052
575	i 0.2 on5 of7.wav	i 0.2 on3 of7.wav	2	2304
576	i 0.2 on6 of7.wav	i 0.2 on4 of7.wav	1	1490
577	i 0.2 on7 of7.wav	i 0.2 on5 of7.wav	2	2050
578	i 0.04 on3 of7.wav	i 0.04 on1 of7r.wav	1	1088
579	i 0.04 on4 of7.wav	i 0.04 on2 of7.wav	1	1579
580	i 0.04 on5 of7.wav	i 0.04 on3 of7.wav	1	1130
581	i 0.04 on6 of7.wav	i 0.04 on4 of7.wav	1	2031
582	i 0.04 on7 of7.wav	i 0.04 on5 of7.wav	1	977
583	i 0.06 on3 of7.wav	i 0.06 on1 of7r.wav	1	2217
584	i 0.06 on4 of7.wav	i 0.06 on2 of7.wav	1	989
585	i 0.06 on5 of7.wav	i 0.06 on3 of7.wav	1	993
586	i 0.06 on6 of7.wav	i 0.06 on4 of7.wav	1	2034
587	i 0.06 on7 of7.wav	i 0.06 on5 of7.wav	1	2151
588	i 0.08 on3 of7.wav	i 0.08 on1 of7r.wav	1	909
589	i 0.08 on4 of7.wav	i 0.08 on2 of7.wav	1	2390
590	i 0.08 on5 of7.wav	i 0.08 on3 of7.wav	1	763
591	i 0.08 on6 of7.wav	i 0.08 on4 of7.wav	1	1787
592	i 0.08 on7 of7.wav	i 0.08 on5 of7.wav	1	7097
593	i 0.12 on3 of7.wav	i 0.12 on1 of7r.wav	2	4606
594	i 0.12 on4 of7.wav	i 0.12 on2 of7.wav	1	5886
595	i 0.12 on5 of7.wav	i 0.12 on3 of7.wav	1	1886
596	i 0.12 on6 of7.wav	i 0.12 on4 of7.wav	1	1284
597	i 0.12 on7 of7.wav	i 0.12 on5 of7.wav	2	3142
598	i 0.14 on3 of7.wav	i 0.14 on1 of7r.wav	2	1139
599	i 0.14 on4 of7.wav	i 0.14 on2 of7.wav	1	2521
600	i 0.14 on5 of7.wav	i 0.14 on3 of7.wav	2	3034
601	i 0.14 on6 of7.wav	i 0.14 on4 of7.wav	2	2162
602	i 0.14 on7 of7.wav	i 0.14 on5 of7.wav	2	2802
603	i 0.16 on3 of7.wav	i 0.16 on1 of7r.wav	1	1583
604	i 0.16 on4 of7.wav	i 0.16 on2 of7.wav	1	2451
605	i 0.16 on5 of7.wav	i 0.16 on3 of7.wav	1	1783
606	i 0.16 on6 of7.wav	i 0.16 on4 of7.wav	2	3661
607	i 0.16 on7 of7.wav	i 0.16 on5 of7.wav	1	1259
608	i 0.18 on3 of7.wav	i 0.18 on1 of7r.wav	1	1023
609	i 0.18 on4 of7.wav	i 0.18 on2 of7.wav	1	1010
610	i 0.18 on5 of7.wav	i 0.18 on3 of7.wav	2	1828
611	i 0.18 on6 of7.wav	i 0.18 on4 of7.wav	2	2007
612	i 0.18 on7 of7.wav	i 0.18 on5 of7.wav	2	1714
