# Supplementary material for: Effects of stimulus duration and vowel quality in cross-linguistic categorical perception of pitch directions
Source: PLoS One. 2017 Jul 3;12(7):e0180656. doi: 10.1371/journal.pone.0180656 (PMC5495489; doi:10.1371/journal.pone.0180656)
Supplement: S1 Table — (ZIP) [file pone.0180656.s001.zip › supporting information/Raw data/eprime_sd_CHINESE/sub11sdfalling.csv]

List2	stim1	stim2	Slide3.RESP	Slide3.RT
1	a 0.1 on1 of1.wav	a 0.1 on1 of1.wav	1	634
2	a 0.1 on1 of2.wav	a 0.1 on1 of2.wav	1	281
3	a 0.1 on1 of3.wav	a 0.1 on1 of3.wav	1	359
4	a 0.1 on1 of4.wav	a 0.1 on1 of4.wav	1	1039
5	a 0.1 on1 of5.wav	a 0.1 on1 of5.wav	1	481
6	a 0.1 on1 of6.wav	a 0.1 on1 of6.wav	1	419
7	a 0.1 on1 of7.wav	a 0.1 on1 of7.wav	1	886
8	a 0.2 on1 of1.wav	a 0.2 on1 of1.wav	1	601
9	a 0.2 on1 of2.wav	a 0.2 on1 of2.wav	1	481
10	a 0.2 on1 of3.wav	a 0.2 on1 of3.wav	1	565
11	a 0.2 on1 of4.wav	a 0.2 on1 of4.wav	1	565
12	a 0.2 on1 of5.wav	a 0.2 on1 of5.wav	1	509
13	a 0.2 on1 of6.wav	a 0.2 on1 of6.wav	1	499
14	a 0.2 on1 of7.wav	a 0.2 on1 of7.wav	1	635
15	a 0.04 on1 of1.wav	a 0.04 on1 of1.wav	1	594
16	a 0.04 on1 of2.wav	a 0.04 on1 of2.wav	1	886
17	a 0.04 on1 of3.wav	a 0.04 on1 of3.wav	1	52
18	a 0.04 on1 of4.wav	a 0.04 on1 of4.wav	1	741
19	a 0.04 on1 of5.wav	a 0.04 on1 of5.wav	1	402
20	a 0.04 on1 of6.wav	a 0.04 on1 of6.wav	1	476
21	a 0.04 on1 of7.wav	a 0.04 on1 of7.wav	1	543
22	a 0.06 on1 of1.wav	a 0.06 on1 of1.wav	1	640
23	a 0.06 on1 of2.wav	a 0.06 on1 of2.wav	1	531
24	a 0.06 on1 of3.wav	a 0.06 on1 of3.wav	1	684
25	a 0.06 on1 of4.wav	a 0.06 on1 of4.wav	1	774
26	a 0.06 on1 of5.wav	a 0.06 on1 of5.wav	1	310
27	a 0.06 on1 of6.wav	a 0.06 on1 of6.wav	1	311
28	a 0.06 on1 of7.wav	a 0.06 on1 of7.wav	1	358
29	a 0.08 on1 of1.wav	a 0.08 on1 of1.wav	1	462
30	a 0.08 on1 of2.wav	a 0.08 on1 of2.wav	1	796
31	a 0.08 on1 of3.wav	a 0.08 on1 of3.wav	1	678
32	a 0.08 on1 of4.wav	a 0.08 on1 of4.wav	1	340
33	a 0.08 on1 of5.wav	a 0.08 on1 of5.wav	1	1148
34	a 0.08 on1 of6.wav	a 0.08 on1 of6.wav	1	384
35	a 0.08 on1 of7.wav	a 0.08 on1 of7.wav	1	303
36	a 0.12 on1 of1.wav	a 0.12 on1 of1.wav	1	437
37	a 0.12 on1 of2.wav	a 0.12 on1 of2.wav	1	498
38	a 0.12 on1 of3.wav	a 0.12 on1 of3.wav	1	1157
39	a 0.12 on1 of4.wav	a 0.12 on1 of4.wav	1	392
40	a 0.12 on1 of5.wav	a 0.12 on1 of5.wav	1	351
41	a 0.12 on1 of6.wav	a 0.12 on1 of6.wav	1	356
42	a 0.12 on1 of7.wav	a 0.12 on1 of7.wav	1	505
43	a 0.14 on1 of1.wav	a 0.14 on1 of1.wav	1	350
44	a 0.14 on1 of2.wav	a 0.14 on1 of2.wav	1	438
45	a 0.14 on1 of3.wav	a 0.14 on1 of3.wav	1	589
46	a 0.14 on1 of4.wav	a 0.14 on1 of4.wav	1	582
47	a 0.14 on1 of5.wav	a 0.14 on1 of5.wav	1	762
48	a 0.14 on1 of6.wav	a 0.14 on1 of6.wav	1	429
49	a 0.14 on1 of7.wav	a 0.14 on1 of7.wav	1	358
50	a 0.16 on1 of1.wav	a 0.16 on1 of1.wav	1	630
51	a 0.16 on1 of2.wav	a 0.16 on1 of2.wav	1	593
52	a 0.16 on1 of3.wav	a 0.16 on1 of3.wav	1	563
53	a 0.16 on1 of4.wav	a 0.16 on1 of4.wav	1	854
54	a 0.16 on1 of5.wav	a 0.16 on1 of5.wav	1	1041
55	a 0.16 on1 of6.wav	a 0.16 on1 of6.wav	1	626
56	a 0.16 on1 of7.wav	a 0.16 on1 of7.wav	1	487
57	a 0.18 on1 of1.wav	a 0.18 on1 of1.wav	1	506
58	a 0.18 on1 of2.wav	a 0.18 on1 of2.wav	1	529
59	a 0.18 on1 of3.wav	a 0.18 on1 of3.wav	1	599
60	a 0.18 on1 of4.wav	a 0.18 on1 of4.wav	1	594
61	a 0.18 on1 of5.wav	a 0.18 on1 of5.wav	1	507
62	a 0.18 on1 of6.wav	a 0.18 on1 of6.wav	1	600
63	a 0.18 on1 of7.wav	a 0.18 on1 of7.wav	1	739
64	i 0.1 on1 of1.wav	i 0.1 on1 of1.wav	1	568
65	i 0.1 on1 of2.wav	i 0.1 on1 of2.wav	1	494
66	i 0.1 on1 of3.wav	i 0.1 on1 of3.wav	1	516
67	i 0.1 on1 of4.wav	i 0.1 on1 of4.wav	1	528
68	i 0.1 on1 of5.wav	i 0.1 on1 of5.wav	1	498
69	i 0.1 on1 of6.wav	i 0.1 on1 of6.wav	1	521
70	i 0.1 on1 of7.wav	i 0.1 on1 of7.wav	1	636
71	i 0.2 on1 of1.wav	i 0.2 on1 of1.wav	1	479
72	i 0.2 on1 of2.wav	i 0.2 on1 of2.wav	1	930
73	i 0.2 on1 of3.wav	i 0.2 on1 of3.wav	1	777
74	i 0.2 on1 of4.wav	i 0.2 on1 of4.wav	1	740
75	i 0.2 on1 of5.wav	i 0.2 on1 of5.wav	1	414
76	i 0.2 on1 of6.wav	i 0.2 on1 of6.wav	1	631
77	i 0.2 on1 of7.wav	i 0.2 on1 of7.wav	2	704
78	i 0.04 on1 of1.wav	i 0.04 on1 of1.wav	1	450
79	i 0.04 on1 of2.wav	i 0.04 on1 of2.wav	1	331
80	i 0.04 on1 of3.wav	i 0.04 on1 of3.wav	1	1309
81	i 0.04 on1 of4.wav	i 0.04 on1 of4.wav	1	266
82	i 0.04 on1 of5.wav	i 0.04 on1 of5.wav	1	506
83	i 0.04 on1 of6.wav	i 0.04 on1 of6.wav	1	245
84	i 0.04 on1 of7.wav	i 0.04 on1 of7.wav	1	395
85	i 0.06 on1 of1.wav	i 0.06 on1 of1.wav	1	318
86	i 0.06 on1 of2.wav	i 0.06 on1 of2.wav	1	179
87	i 0.06 on1 of3.wav	i 0.06 on1 of3.wav	1	667
88	i 0.06 on1 of4.wav	i 0.06 on1 of4.wav	1	429
89	i 0.06 on1 of5.wav	i 0.06 on1 of5.wav	1	561
90	i 0.06 on1 of6.wav	i 0.06 on1 of6.wav	1	265
91	i 0.06 on1 of7.wav	i 0.06 on1 of7.wav	1	819
92	i 0.08 on1 of1.wav	i 0.08 on1 of1.wav	1	671
93	i 0.08 on1 of2.wav	i 0.08 on1 of2.wav	1	226
94	i 0.08 on1 of3.wav	i 0.08 on1 of3.wav	1	217
95	i 0.08 on1 of4.wav	i 0.08 on1 of4.wav	1	316
96	i 0.08 on1 of5.wav	i 0.08 on1 of5.wav	1	428
97	i 0.08 on1 of6.wav	i 0.08 on1 of6.wav	1	233
98	i 0.08 on1 of7.wav	i 0.08 on1 of7.wav	1	535
99	i 0.12 on1 of1.wav	i 0.12 on1 of1.wav	1	927
100	i 0.12 on1 of2.wav	i 0.12 on1 of2.wav	1	514
101	i 0.12 on1 of3.wav	i 0.12 on1 of3.wav	1	3794
102	i 0.12 on1 of4.wav	i 0.12 on1 of4.wav	1	588
103	i 0.12 on1 of5.wav	i 0.12 on1 of5.wav	1	499
104	i 0.12 on1 of6.wav	i 0.12 on1 of6.wav	1	796
105	i 0.12 on1 of7.wav	i 0.12 on1 of7.wav	1	352
106	i 0.14 on1 of1.wav	i 0.14 on1 of1.wav	1	401
107	i 0.14 on1 of2.wav	i 0.14 on1 of2.wav	1	601
108	i 0.14 on1 of3.wav	i 0.14 on1 of3.wav	1	613
109	i 0.14 on1 of4.wav	i 0.14 on1 of4.wav	1	586
110	i 0.14 on1 of5.wav	i 0.14 on1 of5.wav	1	633
111	i 0.14 on1 of6.wav	i 0.14 on1 of6.wav	1	571
112	i 0.14 on1 of7.wav	i 0.14 on1 of7.wav	1	551
113	i 0.16 on1 of1.wav	i 0.16 on1 of1.wav	1	538
114	i 0.16 on1 of2.wav	i 0.16 on1 of2.wav	1	689
115	i 0.16 on1 of3.wav	i 0.16 on1 of3.wav	1	602
116	i 0.16 on1 of4.wav	i 0.16 on1 of4.wav	1	712
117	i 0.16 on1 of5.wav	i 0.16 on1 of5.wav	1	590
118	i 0.16 on1 of6.wav	i 0.16 on1 of6.wav	1	630
119	i 0.16 on1 of7.wav	i 0.16 on1 of7.wav	2	532
120	i 0.18 on1 of1.wav	i 0.18 on1 of1.wav	1	491
121	i 0.18 on1 of2.wav	i 0.18 on1 of2.wav	1	304
122	i 0.18 on1 of3.wav	i 0.18 on1 of3.wav	1	739
123	i 0.18 on1 of4.wav	i 0.18 on1 of4.wav	1	1045
124	i 0.18 on1 of5.wav	i 0.18 on1 of5.wav	1	584
125	i 0.18 on1 of6.wav	i 0.18 on1 of6.wav	1	620
126	i 0.18 on1 of7.wav	i 0.18 on1 of7.wav	1	576
127	a 0.1 on1 of1.wav	a 0.1 on1 of3.wav	1	1075
128	a 0.1 on1 of2.wav	a 0.1 on1 of4.wav	1	495
129	a 0.1 on1 of3.wav	a 0.1 on1 of5.wav	1	770
130	a 0.1 on1 of4.wav	a 0.1 on1 of6.wav	1	558
131	a 0.1 on1 of5.wav	a 0.1 on1 of7.wav	1	736
132	a 0.2 on1 of1.wav	a 0.2 on1 of3.wav	2	704
133	a 0.2 on1 of2.wav	a 0.2 on1 of4.wav	2	652
134	a 0.2 on1 of3.wav	a 0.2 on1 of5.wav	2	1462
135	a 0.2 on1 of4.wav	a 0.2 on1 of6.wav	1	491
136	a 0.2 on1 of5.wav	a 0.2 on1 of7.wav	1	940
137	a 0.04 on1 of1.wav	a 0.04 on1 of3.wav	1	436
138	a 0.04 on1 of2.wav	a 0.04 on1 of4.wav	1	470
139	a 0.04 on1 of3.wav	a 0.04 on1 of5.wav	1	369
140	a 0.04 on1 of4.wav	a 0.04 on1 of6.wav	1	492
141	a 0.04 on1 of5.wav	a 0.04 on1 of7.wav	1	326
142	a 0.06 on1 of1.wav	a 0.06 on1 of3.wav	1	364
143	a 0.06 on1 of2.wav	a 0.06 on1 of4.wav	1	406
144	a 0.06 on1 of3.wav	a 0.06 on1 of5.wav	1	1003
145	a 0.06 on1 of4.wav	a 0.06 on1 of6.wav	1	539
146	a 0.06 on1 of5.wav	a 0.06 on1 of7.wav	1	498
147	a 0.08 on1 of1.wav	a 0.08 on1 of3.wav	1	515
148	a 0.08 on1 of2.wav	a 0.08 on1 of4.wav	1	440
149	a 0.08 on1 of3.wav	a 0.08 on1 of5.wav	1	367
150	a 0.08 on1 of4.wav	a 0.08 on1 of6.wav	1	764
151	a 0.08 on1 of5.wav	a 0.08 on1 of7.wav	1	447
152	a 0.12 on1 of1.wav	a 0.12 on1 of3.wav	2	1166
153	a 0.12 on1 of2.wav	a 0.12 on1 of4.wav	1	280
154	a 0.12 on1 of3.wav	a 0.12 on1 of5.wav	1	968
155	a 0.12 on1 of4.wav	a 0.12 on1 of6.wav	1	455
156	a 0.12 on1 of5.wav	a 0.12 on1 of7.wav	1	326
157	a 0.14 on1 of1.wav	a 0.14 on1 of3.wav	2	835
158	a 0.14 on1 of2.wav	a 0.14 on1 of4.wav	2	906
159	a 0.14 on1 of3.wav	a 0.14 on1 of5.wav	1	969
160	a 0.14 on1 of4.wav	a 0.14 on1 of6.wav	1	457
161	a 0.14 on1 of5.wav	a 0.14 on1 of7.wav	1	464
162	a 0.16 on1 of1.wav	a 0.16 on1 of3.wav	2	864
163	a 0.16 on1 of2.wav	a 0.16 on1 of4.wav	2	588
164	a 0.16 on1 of3.wav	a 0.16 on1 of5.wav	1	476
165	a 0.16 on1 of4.wav	a 0.16 on1 of6.wav	2	796
166	a 0.16 on1 of5.wav	a 0.16 on1 of7.wav	1	353
167	a 0.18 on1 of1.wav	a 0.18 on1 of3.wav	1	935
168	a 0.18 on1 of2.wav	a 0.18 on1 of4.wav	2	895
169	a 0.18 on1 of3.wav	a 0.18 on1 of5.wav	2	693
170	a 0.18 on1 of4.wav	a 0.18 on1 of6.wav	1	277
171	a 0.18 on1 of5.wav	a 0.18 on1 of7.wav	1	586
172	i 0.1 on1 of1.wav	i 0.1 on1 of3.wav	1	900
173	i 0.1 on1 of2.wav	i 0.1 on1 of4.wav	1	856
174	i 0.1 on1 of3.wav	i 0.1 on1 of5.wav	1	396
175	i 0.1 on1 of4.wav	i 0.1 on1 of6.wav	2	961
176	i 0.1 on1 of5.wav	i 0.1 on1 of7.wav	1	443
177	i 0.2 on1 of1.wav	i 0.2 on1 of3.wav	2	637
178	i 0.2 on1 of2.wav	i 0.2 on1 of4.wav	2	887
179	i 0.2 on1 of3.wav	i 0.2 on1 of5.wav	1	1127
180	i 0.2 on1 of4.wav	i 0.2 on1 of6.wav	1	671
181	i 0.2 on1 of5.wav	i 0.2 on1 of7.wav	1	633
182	i 0.04 on1 of1.wav	i 0.04 on1 of3.wav	2	645
183	i 0.04 on1 of2.wav	i 0.04 on1 of4.wav	1	832
184	i 0.04 on1 of3.wav	i 0.04 on1 of5.wav	1	217
185	i 0.04 on1 of4.wav	i 0.04 on1 of6.wav	1	953
186	i 0.04 on1 of5.wav	i 0.04 on1 of7.wav	1	967
187	i 0.06 on1 of1.wav	i 0.06 on1 of3.wav	1	280
188	i 0.06 on1 of2.wav	i 0.06 on1 of4.wav	1	729
189	i 0.06 on1 of3.wav	i 0.06 on1 of5.wav	1	543
190	i 0.06 on1 of4.wav	i 0.06 on1 of6.wav	1	663
191	i 0.06 on1 of5.wav	i 0.06 on1 of7.wav	1	373
192	i 0.08 on1 of1.wav	i 0.08 on1 of3.wav	1	438
193	i 0.08 on1 of2.wav	i 0.08 on1 of4.wav	1	258
194	i 0.08 on1 of3.wav	i 0.08 on1 of5.wav	1	306
195	i 0.08 on1 of4.wav	i 0.08 on1 of6.wav	1	393
196	i 0.08 on1 of5.wav	i 0.08 on1 of7.wav	1	316
197	i 0.12 on1 of1.wav	i 0.12 on1 of3.wav	1	655
198	i 0.12 on1 of2.wav	i 0.12 on1 of4.wav	1	439
199	i 0.12 on1 of3.wav	i 0.12 on1 of5.wav	1	613
200	i 0.12 on1 of4.wav	i 0.12 on1 of6.wav	2	897
201	i 0.12 on1 of5.wav	i 0.12 on1 of7.wav	1	860
202	i 0.14 on1 of1.wav	i 0.14 on1 of3.wav	1	750
203	i 0.14 on1 of2.wav	i 0.14 on1 of4.wav	1	882
204	i 0.14 on1 of3.wav	i 0.14 on1 of5.wav	2	829
205	i 0.14 on1 of4.wav	i 0.14 on1 of6.wav	1	374
206	i 0.14 on1 of5.wav	i 0.14 on1 of7.wav	1	1124
207	i 0.16 on1 of1.wav	i 0.16 on1 of3.wav	1	343
208	i 0.16 on1 of2.wav	i 0.16 on1 of4.wav	1	1219
209	i 0.16 on1 of3.wav	i 0.16 on1 of5.wav	2	749
210	i 0.16 on1 of4.wav	i 0.16 on1 of6.wav	1	580
211	i 0.16 on1 of5.wav	i 0.16 on1 of7.wav	1	501
212	i 0.18 on1 of1.wav	i 0.18 on1 of3.wav	2	731
213	i 0.18 on1 of2.wav	i 0.18 on1 of4.wav	2	706
214	i 0.18 on1 of3.wav	i 0.18 on1 of5.wav	1	675
215	i 0.18 on1 of4.wav	i 0.18 on1 of6.wav	1	703
216	i 0.18 on1 of5.wav	i 0.18 on1 of7.wav	1	522
217	a 0.1 on1 of3.wav	a 0.1 on1 of1.wav	1	920
218	a 0.1 on1 of4.wav	a 0.1 on1 of2.wav	1	488
219	a 0.1 on1 of5.wav	a 0.1 on1 of3.wav	1	538
220	a 0.1 on1 of6.wav	a 0.1 on1 of4.wav	1	436
221	a 0.1 on1 of7.wav	a 0.1 on1 of5.wav	1	471
222	a 0.2 on1 of3.wav	a 0.2 on1 of1.wav	2	907
223	a 0.2 on1 of4.wav	a 0.2 on1 of2.wav	2	2281
224	a 0.2 on1 of5.wav	a 0.2 on1 of3.wav	1	641
225	a 0.2 on1 of6.wav	a 0.2 on1 of4.wav	1	482
226	a 0.2 on1 of7.wav	a 0.2 on1 of5.wav	1	698
227	a 0.04 on1 of3.wav	a 0.04 on1 of1.wav	1	2321
228	a 0.04 on1 of4.wav	a 0.04 on1 of2.wav	1	350
229	a 0.04 on1 of5.wav	a 0.04 on1 of3.wav	1	743
230	a 0.04 on1 of6.wav	a 0.04 on1 of4.wav	1	361
231	a 0.04 on1 of7.wav	a 0.04 on1 of5.wav	1	324
232	a 0.06 on1 of3.wav	a 0.06 on1 of1.wav	1	640
233	a 0.06 on1 of4.wav	a 0.06 on1 of2.wav	1	490
234	a 0.06 on1 of5.wav	a 0.06 on1 of3.wav	1	414
235	a 0.06 on1 of6.wav	a 0.06 on1 of4.wav	1	474
236	a 0.06 on1 of7.wav	a 0.06 on1 of5.wav	1	394
237	a 0.08 on1 of3.wav	a 0.08 on1 of1.wav	1	707
238	a 0.08 on1 of4.wav	a 0.08 on1 of2.wav	1	546
239	a 0.08 on1 of5.wav	a 0.08 on1 of3.wav	1	212
240	a 0.08 on1 of6.wav	a 0.08 on1 of4.wav	1	765
241	a 0.08 on1 of7.wav	a 0.08 on1 of5.wav	1	245
242	a 0.12 on1 of3.wav	a 0.12 on1 of1.wav	1	636
243	a 0.12 on1 of4.wav	a 0.12 on1 of2.wav	1	865
244	a 0.12 on1 of5.wav	a 0.12 on1 of3.wav	1	587
245	a 0.12 on1 of6.wav	a 0.12 on1 of4.wav	1	419
246	a 0.12 on1 of7.wav	a 0.12 on1 of5.wav	1	662
247	a 0.14 on1 of3.wav	a 0.14 on1 of1.wav	1	770
248	a 0.14 on1 of4.wav	a 0.14 on1 of2.wav	2	1015
249	a 0.14 on1 of5.wav	a 0.14 on1 of3.wav	1	674
250	a 0.14 on1 of6.wav	a 0.14 on1 of4.wav	1	464
251	a 0.14 on1 of7.wav	a 0.14 on1 of5.wav	1	445
252	a 0.16 on1 of3.wav	a 0.16 on1 of1.wav	2	737
253	a 0.16 on1 of4.wav	a 0.16 on1 of2.wav	2	1006
254	a 0.16 on1 of5.wav	a 0.16 on1 of3.wav	2	1025
255	a 0.16 on1 of6.wav	a 0.16 on1 of4.wav	1	544
256	a 0.16 on1 of7.wav	a 0.16 on1 of5.wav	1	530
257	a 0.18 on1 of3.wav	a 0.18 on1 of1.wav	2	1114
258	a 0.18 on1 of4.wav	a 0.18 on1 of2.wav	2	1517
259	a 0.18 on1 of5.wav	a 0.18 on1 of3.wav	1	779
260	a 0.18 on1 of6.wav	a 0.18 on1 of4.wav	1	419
261	a 0.18 on1 of7.wav	a 0.18 on1 of5.wav	1	399
262	i 0.1 on1 of3.wav	i 0.1 on1 of1.wav	1	276
263	i 0.1 on1 of4.wav	i 0.1 on1 of2.wav	1	419
264	i 0.1 on1 of5.wav	i 0.1 on1 of3.wav	1	441
265	i 0.1 on1 of6.wav	i 0.1 on1 of4.wav	1	624
266	i 0.1 on1 of7.wav	i 0.1 on1 of5.wav	2	610
267	i 0.2 on1 of3.wav	i 0.2 on1 of1.wav	2	1090
268	i 0.2 on1 of4.wav	i 0.2 on1 of2.wav	2	776
269	i 0.2 on1 of5.wav	i 0.2 on1 of3.wav	2	1749
270	i 0.2 on1 of6.wav	i 0.2 on1 of4.wav	1	493
271	i 0.2 on1 of7.wav	i 0.2 on1 of5.wav	1	557
272	i 0.04 on1 of3.wav	i 0.04 on1 of1.wav	1	312
273	i 0.04 on1 of4.wav	i 0.04 on1 of2.wav	1	250
274	i 0.04 on1 of5.wav	i 0.04 on1 of3.wav	1	215
275	i 0.04 on1 of6.wav	i 0.04 on1 of4.wav	1	336
276	i 0.04 on1 of7.wav	i 0.04 on1 of5.wav	1	252
277	i 0.06 on1 of3.wav	i 0.06 on1 of1.wav	1	563
278	i 0.06 on1 of4.wav	i 0.06 on1 of2.wav	1	1124
279	i 0.06 on1 of5.wav	i 0.06 on1 of3.wav	1	404
280	i 0.06 on1 of6.wav	i 0.06 on1 of4.wav	1	672
281	i 0.06 on1 of7.wav	i 0.06 on1 of5.wav	1	517
282	i 0.08 on1 of3.wav	i 0.08 on1 of1.wav	1	364
283	i 0.08 on1 of4.wav	i 0.08 on1 of2.wav	1	399
284	i 0.08 on1 of5.wav	i 0.08 on1 of3.wav	1	356
285	i 0.08 on1 of6.wav	i 0.08 on1 of4.wav	1	651
286	i 0.08 on1 of7.wav	i 0.08 on1 of5.wav	1	556
287	i 0.12 on1 of3.wav	i 0.12 on1 of1.wav	1	293
288	i 0.12 on1 of4.wav	i 0.12 on1 of2.wav	1	581
289	i 0.12 on1 of5.wav	i 0.12 on1 of3.wav	1	682
290	i 0.12 on1 of6.wav	i 0.12 on1 of4.wav	1	676
291	i 0.12 on1 of7.wav	i 0.12 on1 of5.wav	1	560
292	i 0.14 on1 of3.wav	i 0.14 on1 of1.wav	1	496
293	i 0.14 on1 of4.wav	i 0.14 on1 of2.wav	1	453
294	i 0.14 on1 of5.wav	i 0.14 on1 of3.wav	2	952
295	i 0.14 on1 of6.wav	i 0.14 on1 of4.wav	1	806
296	i 0.14 on1 of7.wav	i 0.14 on1 of5.wav	1	814
297	i 0.16 on1 of3.wav	i 0.16 on1 of1.wav	2	1608
298	i 0.16 on1 of4.wav	i 0.16 on1 of2.wav	2	795
299	i 0.16 on1 of5.wav	i 0.16 on1 of3.wav	1	882
300	i 0.16 on1 of6.wav	i 0.16 on1 of4.wav	1	763
301	i 0.16 on1 of7.wav	i 0.16 on1 of5.wav	1	818
302	i 0.18 on1 of3.wav	i 0.18 on1 of1.wav	1	919
303	i 0.18 on1 of4.wav	i 0.18 on1 of2.wav	1	1725
304	i 0.18 on1 of5.wav	i 0.18 on1 of3.wav	1	665
305	i 0.18 on1 of6.wav	i 0.18 on1 of4.wav	1	515
306	i 0.18 on1 of7.wav	i 0.18 on1 of5.wav	1	607
307	a 0.1 on1 of1.wav	a 0.1 on1 of1.wav	1	556
308	a 0.1 on1 of2.wav	a 0.1 on1 of2.wav	1	414
309	a 0.1 on1 of3.wav	a 0.1 on1 of3.wav	1	433
310	a 0.1 on1 of4.wav	a 0.1 on1 of4.wav	1	812
311	a 0.1 on1 of5.wav	a 0.1 on1 of5.wav	1	632
312	a 0.1 on1 of6.wav	a 0.1 on1 of6.wav	1	1174
313	a 0.1 on1 of7.wav	a 0.1 on1 of7.wav	1	507
314	a 0.2 on1 of1.wav	a 0.2 on1 of1.wav	1	450
315	a 0.2 on1 of2.wav	a 0.2 on1 of2.wav	1	661
316	a 0.2 on1 of3.wav	a 0.2 on1 of3.wav	2	706
317	a 0.2 on1 of4.wav	a 0.2 on1 of4.wav	1	534
318	a 0.2 on1 of5.wav	a 0.2 on1 of5.wav	1	775
319	a 0.2 on1 of6.wav	a 0.2 on1 of6.wav	1	505
320	a 0.2 on1 of7.wav	a 0.2 on1 of7.wav	1	529
321	a 0.04 on1 of1.wav	a 0.04 on1 of1.wav	1	328
322	a 0.04 on1 of2.wav	a 0.04 on1 of2.wav	1	396
323	a 0.04 on1 of3.wav	a 0.04 on1 of3.wav	1	439
324	a 0.04 on1 of4.wav	a 0.04 on1 of4.wav	1	522
325	a 0.04 on1 of5.wav	a 0.04 on1 of5.wav	1	542
326	a 0.04 on1 of6.wav	a 0.04 on1 of6.wav	1	370
327	a 0.04 on1 of7.wav	a 0.04 on1 of7.wav	1	387
328	a 0.06 on1 of1.wav	a 0.06 on1 of1.wav	1	238
329	a 0.06 on1 of2.wav	a 0.06 on1 of2.wav	1	585
330	a 0.06 on1 of3.wav	a 0.06 on1 of3.wav	1	274
331	a 0.06 on1 of4.wav	a 0.06 on1 of4.wav	1	259
332	a 0.06 on1 of5.wav	a 0.06 on1 of5.wav	1	363
333	a 0.06 on1 of6.wav	a 0.06 on1 of6.wav	1	351
334	a 0.06 on1 of7.wav	a 0.06 on1 of7.wav	2	567
335	a 0.08 on1 of1.wav	a 0.08 on1 of1.wav	1	685
336	a 0.08 on1 of2.wav	a 0.08 on1 of2.wav	1	264
337	a 0.08 on1 of3.wav	a 0.08 on1 of3.wav	1	1439
338	a 0.08 on1 of4.wav	a 0.08 on1 of4.wav	1	439
339	a 0.08 on1 of5.wav	a 0.08 on1 of5.wav	1	595
340	a 0.08 on1 of6.wav	a 0.08 on1 of6.wav	1	630
341	a 0.08 on1 of7.wav	a 0.08 on1 of7.wav	1	936
342	a 0.12 on1 of1.wav	a 0.12 on1 of1.wav	1	585
343	a 0.12 on1 of2.wav	a 0.12 on1 of2.wav	1	575
344	a 0.12 on1 of3.wav	a 0.12 on1 of3.wav	1	492
345	a 0.12 on1 of4.wav	a 0.12 on1 of4.wav	1	542
346	a 0.12 on1 of5.wav	a 0.12 on1 of5.wav	1	776
347	a 0.12 on1 of6.wav	a 0.12 on1 of6.wav	1	674
348	a 0.12 on1 of7.wav	a 0.12 on1 of7.wav	1	567
349	a 0.14 on1 of1.wav	a 0.14 on1 of1.wav	1	425
350	a 0.14 on1 of2.wav	a 0.14 on1 of2.wav	1	287
351	a 0.14 on1 of3.wav	a 0.14 on1 of3.wav	1	345
352	a 0.14 on1 of4.wav	a 0.14 on1 of4.wav	1	1385
353	a 0.14 on1 of5.wav	a 0.14 on1 of5.wav	1	435
354	a 0.14 on1 of6.wav	a 0.14 on1 of6.wav	1	709
355	a 0.14 on1 of7.wav	a 0.14 on1 of7.wav	1	440
356	a 0.16 on1 of1.wav	a 0.16 on1 of1.wav	1	1109
357	a 0.16 on1 of2.wav	a 0.16 on1 of2.wav	1	662
358	a 0.16 on1 of3.wav	a 0.16 on1 of3.wav	1	576
359	a 0.16 on1 of4.wav	a 0.16 on1 of4.wav	1	554
360	a 0.16 on1 of5.wav	a 0.16 on1 of5.wav	1	598
361	a 0.16 on1 of6.wav	a 0.16 on1 of6.wav	1	449
362	a 0.16 on1 of7.wav	a 0.16 on1 of7.wav	1	788
363	a 0.18 on1 of1.wav	a 0.18 on1 of1.wav	1	601
364	a 0.18 on1 of2.wav	a 0.18 on1 of2.wav	1	502
365	a 0.18 on1 of3.wav	a 0.18 on1 of3.wav	1	677
366	a 0.18 on1 of4.wav	a 0.18 on1 of4.wav	1	655
367	a 0.18 on1 of5.wav	a 0.18 on1 of5.wav	1	431
368	a 0.18 on1 of6.wav	a 0.18 on1 of6.wav	1	673
369	a 0.18 on1 of7.wav	a 0.18 on1 of7.wav	1	488
370	i 0.1 on1 of1.wav	i 0.1 on1 of1.wav	1	399
371	i 0.1 on1 of2.wav	i 0.1 on1 of2.wav	1	514
372	i 0.1 on1 of3.wav	i 0.1 on1 of3.wav	1	525
373	i 0.1 on1 of4.wav	i 0.1 on1 of4.wav	1	604
374	i 0.1 on1 of5.wav	i 0.1 on1 of5.wav	1	711
375	i 0.1 on1 of6.wav	i 0.1 on1 of6.wav	1	969
376	i 0.1 on1 of7.wav	i 0.1 on1 of7.wav	1	499
377	i 0.2 on1 of1.wav	i 0.2 on1 of1.wav	1	637
378	i 0.2 on1 of2.wav	i 0.2 on1 of2.wav	1	608
379	i 0.2 on1 of3.wav	i 0.2 on1 of3.wav	1	575
380	i 0.2 on1 of4.wav	i 0.2 on1 of4.wav	1	730
381	i 0.2 on1 of5.wav	i 0.2 on1 of5.wav	1	615
382	i 0.2 on1 of6.wav	i 0.2 on1 of6.wav	1	707
383	i 0.2 on1 of7.wav	i 0.2 on1 of7.wav	1	789
384	i 0.04 on1 of1.wav	i 0.04 on1 of1.wav	1	293
385	i 0.04 on1 of2.wav	i 0.04 on1 of2.wav	1	404
386	i 0.04 on1 of3.wav	i 0.04 on1 of3.wav	1	2901
387	i 0.04 on1 of4.wav	i 0.04 on1 of4.wav	1	258
388	i 0.04 on1 of5.wav	i 0.04 on1 of5.wav	1	298
389	i 0.04 on1 of6.wav	i 0.04 on1 of6.wav	1	518
390	i 0.04 on1 of7.wav	i 0.04 on1 of7.wav	1	340
391	i 0.06 on1 of1.wav	i 0.06 on1 of1.wav	1	435
392	i 0.06 on1 of2.wav	i 0.06 on1 of2.wav	2	393
393	i 0.06 on1 of3.wav	i 0.06 on1 of3.wav	1	333
394	i 0.06 on1 of4.wav	i 0.06 on1 of4.wav	2	476
395	i 0.06 on1 of5.wav	i 0.06 on1 of5.wav	1	239
396	i 0.06 on1 of6.wav	i 0.06 on1 of6.wav	1	286
397	i 0.06 on1 of7.wav	i 0.06 on1 of7.wav	1	303
398	i 0.08 on1 of1.wav	i 0.08 on1 of1.wav	1	339
399	i 0.08 on1 of2.wav	i 0.08 on1 of2.wav	1	246
400	i 0.08 on1 of3.wav	i 0.08 on1 of3.wav	1	592
401	i 0.08 on1 of4.wav	i 0.08 on1 of4.wav	1	320
402	i 0.08 on1 of5.wav	i 0.08 on1 of5.wav	1	444
403	i 0.08 on1 of6.wav	i 0.08 on1 of6.wav	1	349
404	i 0.08 on1 of7.wav	i 0.08 on1 of7.wav	1	363
405	i 0.12 on1 of1.wav	i 0.12 on1 of1.wav	1	359
406	i 0.12 on1 of2.wav	i 0.12 on1 of2.wav	1	815
407	i 0.12 on1 of3.wav	i 0.12 on1 of3.wav	1	404
408	i 0.12 on1 of4.wav	i 0.12 on1 of4.wav	1	334
409	i 0.12 on1 of5.wav	i 0.12 on1 of5.wav	1	1002
410	i 0.12 on1 of6.wav	i 0.12 on1 of6.wav	1	676
411	i 0.12 on1 of7.wav	i 0.12 on1 of7.wav	1	728
412	i 0.14 on1 of1.wav	i 0.14 on1 of1.wav	1	542
413	i 0.14 on1 of2.wav	i 0.14 on1 of2.wav	1	746
414	i 0.14 on1 of3.wav	i 0.14 on1 of3.wav	1	689
415	i 0.14 on1 of4.wav	i 0.14 on1 of4.wav	1	399
416	i 0.14 on1 of5.wav	i 0.14 on1 of5.wav	1	586
417	i 0.14 on1 of6.wav	i 0.14 on1 of6.wav	1	476
418	i 0.14 on1 of7.wav	i 0.14 on1 of7.wav	1	569
419	i 0.16 on1 of1.wav	i 0.16 on1 of1.wav	1	316
420	i 0.16 on1 of2.wav	i 0.16 on1 of2.wav	1	627
421	i 0.16 on1 of3.wav	i 0.16 on1 of3.wav	1	484
422	i 0.16 on1 of4.wav	i 0.16 on1 of4.wav	1	849
423	i 0.16 on1 of5.wav	i 0.16 on1 of5.wav	1	488
424	i 0.16 on1 of6.wav	i 0.16 on1 of6.wav	1	705
425	i 0.16 on1 of7.wav	i 0.16 on1 of7.wav	1	291
426	i 0.18 on1 of1.wav	i 0.18 on1 of1.wav	1	860
427	i 0.18 on1 of2.wav	i 0.18 on1 of2.wav	1	595
428	i 0.18 on1 of3.wav	i 0.18 on1 of3.wav	1	386
429	i 0.18 on1 of4.wav	i 0.18 on1 of4.wav	1	472
430	i 0.18 on1 of5.wav	i 0.18 on1 of5.wav	1	585
431	i 0.18 on1 of6.wav	i 0.18 on1 of6.wav	1	643
432	i 0.18 on1 of7.wav	i 0.18 on1 of7.wav	1	513
433	a 0.1 on1 of1.wav	a 0.1 on1 of3.wav	1	1227
434	a 0.1 on1 of2.wav	a 0.1 on1 of4.wav	1	445
435	a 0.1 on1 of3.wav	a 0.1 on1 of5.wav	1	806
436	a 0.1 on1 of4.wav	a 0.1 on1 of6.wav	1	459
437	a 0.1 on1 of5.wav	a 0.1 on1 of7.wav	1	588
438	a 0.2 on1 of1.wav	a 0.2 on1 of3.wav	1	1075
439	a 0.2 on1 of2.wav	a 0.2 on1 of4.wav	2	882
440	a 0.2 on1 of3.wav	a 0.2 on1 of5.wav	1	613
441	a 0.2 on1 of4.wav	a 0.2 on1 of6.wav	1	969
442	a 0.2 on1 of5.wav	a 0.2 on1 of7.wav	1	765
443	a 0.04 on1 of1.wav	a 0.04 on1 of3.wav	1	56
444	a 0.04 on1 of2.wav	a 0.04 on1 of4.wav	1	813
445	a 0.04 on1 of3.wav	a 0.04 on1 of5.wav	1	879
446	a 0.04 on1 of4.wav	a 0.04 on1 of6.wav	1	285
447	a 0.04 on1 of5.wav	a 0.04 on1 of7.wav	1	610
448	a 0.06 on1 of1.wav	a 0.06 on1 of3.wav	1	558
449	a 0.06 on1 of2.wav	a 0.06 on1 of4.wav	1	476
450	a 0.06 on1 of3.wav	a 0.06 on1 of5.wav	1	798
451	a 0.06 on1 of4.wav	a 0.06 on1 of6.wav	1	557
452	a 0.06 on1 of5.wav	a 0.06 on1 of7.wav	1	423
453	a 0.08 on1 of1.wav	a 0.08 on1 of3.wav	1	696
454	a 0.08 on1 of2.wav	a 0.08 on1 of4.wav	1	514
455	a 0.08 on1 of3.wav	a 0.08 on1 of5.wav	1	467
456	a 0.08 on1 of4.wav	a 0.08 on1 of6.wav	1	225
457	a 0.08 on1 of5.wav	a 0.08 on1 of7.wav	1	592
458	a 0.12 on1 of1.wav	a 0.12 on1 of3.wav	1	686
459	a 0.12 on1 of2.wav	a 0.12 on1 of4.wav	2	729
460	a 0.12 on1 of3.wav	a 0.12 on1 of5.wav	2	772
461	a 0.12 on1 of4.wav	a 0.12 on1 of6.wav	1	422
462	a 0.12 on1 of5.wav	a 0.12 on1 of7.wav	1	502
463	a 0.14 on1 of1.wav	a 0.14 on1 of3.wav	2	397
464	a 0.14 on1 of2.wav	a 0.14 on1 of4.wav	2	891
465	a 0.14 on1 of3.wav	a 0.14 on1 of5.wav	1	912
466	a 0.14 on1 of4.wav	a 0.14 on1 of6.wav	1	813
467	a 0.14 on1 of5.wav	a 0.14 on1 of7.wav	1	403
468	a 0.16 on1 of1.wav	a 0.16 on1 of3.wav	1	320
469	a 0.16 on1 of2.wav	a 0.16 on1 of4.wav	2	587
470	a 0.16 on1 of3.wav	a 0.16 on1 of5.wav	2	1217
471	a 0.16 on1 of4.wav	a 0.16 on1 of6.wav	1	581
472	a 0.16 on1 of5.wav	a 0.16 on1 of7.wav	1	944
473	a 0.18 on1 of1.wav	a 0.18 on1 of3.wav	2	684
474	a 0.18 on1 of2.wav	a 0.18 on1 of4.wav	1	353
475	a 0.18 on1 of3.wav	a 0.18 on1 of5.wav	2	1541
476	a 0.18 on1 of4.wav	a 0.18 on1 of6.wav	1	860
477	a 0.18 on1 of5.wav	a 0.18 on1 of7.wav	1	1120
478	i 0.1 on1 of1.wav	i 0.1 on1 of3.wav	1	695
479	i 0.1 on1 of2.wav	i 0.1 on1 of4.wav	1	1617
480	i 0.1 on1 of3.wav	i 0.1 on1 of5.wav	1	697
481	i 0.1 on1 of4.wav	i 0.1 on1 of6.wav	1	694
482	i 0.1 on1 of5.wav	i 0.1 on1 of7.wav	1	803
483	i 0.2 on1 of1.wav	i 0.2 on1 of3.wav	1	745
484	i 0.2 on1 of2.wav	i 0.2 on1 of4.wav	2	774
485	i 0.2 on1 of3.wav	i 0.2 on1 of5.wav	1	294
486	i 0.2 on1 of4.wav	i 0.2 on1 of6.wav	1	1626
487	i 0.2 on1 of5.wav	i 0.2 on1 of7.wav	1	978
488	i 0.04 on1 of1.wav	i 0.04 on1 of3.wav	1	576
489	i 0.04 on1 of2.wav	i 0.04 on1 of4.wav	1	490
490	i 0.04 on1 of3.wav	i 0.04 on1 of5.wav	1	269
491	i 0.04 on1 of4.wav	i 0.04 on1 of6.wav	1	521
492	i 0.04 on1 of5.wav	i 0.04 on1 of7.wav	1	491
493	i 0.06 on1 of1.wav	i 0.06 on1 of3.wav	2	345
494	i 0.06 on1 of2.wav	i 0.06 on1 of4.wav	1	343
495	i 0.06 on1 of3.wav	i 0.06 on1 of5.wav	1	711
496	i 0.06 on1 of4.wav	i 0.06 on1 of6.wav	1	343
497	i 0.06 on1 of5.wav	i 0.06 on1 of7.wav	1	300
498	i 0.08 on1 of1.wav	i 0.08 on1 of3.wav	1	583
499	i 0.08 on1 of2.wav	i 0.08 on1 of4.wav	1	287
500	i 0.08 on1 of3.wav	i 0.08 on1 of5.wav	1	450
501	i 0.08 on1 of4.wav	i 0.08 on1 of6.wav	1	248
502	i 0.08 on1 of5.wav	i 0.08 on1 of7.wav	1	381
503	i 0.12 on1 of1.wav	i 0.12 on1 of3.wav	1	673
504	i 0.12 on1 of2.wav	i 0.12 on1 of4.wav	1	434
505	i 0.12 on1 of3.wav	i 0.12 on1 of5.wav	2	847
506	i 0.12 on1 of4.wav	i 0.12 on1 of6.wav	1	774
507	i 0.12 on1 of5.wav	i 0.12 on1 of7.wav	1	554
508	i 0.14 on1 of1.wav	i 0.14 on1 of3.wav	1	737
509	i 0.14 on1 of2.wav	i 0.14 on1 of4.wav	2	1672
510	i 0.14 on1 of3.wav	i 0.14 on1 of5.wav	1	574
511	i 0.14 on1 of4.wav	i 0.14 on1 of6.wav	1	877
512	i 0.14 on1 of5.wav	i 0.14 on1 of7.wav	2	884
513	i 0.16 on1 of1.wav	i 0.16 on1 of3.wav	2	820
514	i 0.16 on1 of2.wav	i 0.16 on1 of4.wav	1	700
515	i 0.16 on1 of3.wav	i 0.16 on1 of5.wav	1	675
516	i 0.16 on1 of4.wav	i 0.16 on1 of6.wav	1	2042
517	i 0.16 on1 of5.wav	i 0.16 on1 of7.wav	1	855
518	i 0.18 on1 of1.wav	i 0.18 on1 of3.wav	1	893
519	i 0.18 on1 of2.wav	i 0.18 on1 of4.wav	2	740
520	i 0.18 on1 of3.wav	i 0.18 on1 of5.wav	2	963
521	i 0.18 on1 of4.wav	i 0.18 on1 of6.wav	1	691
522	i 0.18 on1 of5.wav	i 0.18 on1 of7.wav	1	507
523	a 0.1 on1 of3.wav	a 0.1 on1 of1.wav	1	456
524	a 0.1 on1 of4.wav	a 0.1 on1 of2.wav	1	1306
525	a 0.1 on1 of5.wav	a 0.1 on1 of3.wav	1	622
526	a 0.1 on1 of6.wav	a 0.1 on1 of4.wav	1	386
527	a 0.1 on1 of7.wav	a 0.1 on1 of5.wav	1	293
528	a 0.2 on1 of3.wav	a 0.2 on1 of1.wav	2	1116
529	a 0.2 on1 of4.wav	a 0.2 on1 of2.wav	2	896
530	a 0.2 on1 of5.wav	a 0.2 on1 of3.wav	1	670
531	a 0.2 on1 of6.wav	a 0.2 on1 of4.wav	1	927
532	a 0.2 on1 of7.wav	a 0.2 on1 of5.wav	1	808
533	a 0.04 on1 of3.wav	a 0.04 on1 of1.wav	1	402
534	a 0.04 on1 of4.wav	a 0.04 on1 of2.wav	1	180
535	a 0.04 on1 of5.wav	a 0.04 on1 of3.wav	1	569
536	a 0.04 on1 of6.wav	a 0.04 on1 of4.wav	1	326
537	a 0.04 on1 of7.wav	a 0.04 on1 of5.wav	1	606
538	a 0.06 on1 of3.wav	a 0.06 on1 of1.wav	1	253
539	a 0.06 on1 of4.wav	a 0.06 on1 of2.wav	1	516
540	a 0.06 on1 of5.wav	a 0.06 on1 of3.wav	1	318
541	a 0.06 on1 of6.wav	a 0.06 on1 of4.wav	1	631
542	a 0.06 on1 of7.wav	a 0.06 on1 of5.wav	1	431
543	a 0.08 on1 of3.wav	a 0.08 on1 of1.wav	1	325
544	a 0.08 on1 of4.wav	a 0.08 on1 of2.wav	1	1264
545	a 0.08 on1 of5.wav	a 0.08 on1 of3.wav	1	1878
546	a 0.08 on1 of6.wav	a 0.08 on1 of4.wav	1	311
547	a 0.08 on1 of7.wav	a 0.08 on1 of5.wav	1	683
548	a 0.12 on1 of3.wav	a 0.12 on1 of1.wav	2	993
549	a 0.12 on1 of4.wav	a 0.12 on1 of2.wav	2	1098
550	a 0.12 on1 of5.wav	a 0.12 on1 of3.wav	1	964
551	a 0.12 on1 of6.wav	a 0.12 on1 of4.wav	1	833
552	a 0.12 on1 of7.wav	a 0.12 on1 of5.wav	1	426
553	a 0.14 on1 of3.wav	a 0.14 on1 of1.wav	1	501
554	a 0.14 on1 of4.wav	a 0.14 on1 of2.wav	1	1143
555	a 0.14 on1 of5.wav	a 0.14 on1 of3.wav	1	716
556	a 0.14 on1 of6.wav	a 0.14 on1 of4.wav	1	447
557	a 0.14 on1 of7.wav	a 0.14 on1 of5.wav	1	445
558	a 0.16 on1 of3.wav	a 0.16 on1 of1.wav	1	537
559	a 0.16 on1 of4.wav	a 0.16 on1 of2.wav	2	1191
560	a 0.16 on1 of5.wav	a 0.16 on1 of3.wav	1	555
561	a 0.16 on1 of6.wav	a 0.16 on1 of4.wav	1	364
562	a 0.16 on1 of7.wav	a 0.16 on1 of5.wav	1	501
563	a 0.18 on1 of3.wav	a 0.18 on1 of1.wav	2	1108
564	a 0.18 on1 of4.wav	a 0.18 on1 of2.wav	1	409
565	a 0.18 on1 of5.wav	a 0.18 on1 of3.wav	1	740
566	a 0.18 on1 of6.wav	a 0.18 on1 of4.wav	1	719
567	a 0.18 on1 of7.wav	a 0.18 on1 of5.wav	1	477
568	i 0.1 on1 of3.wav	i 0.1 on1 of1.wav	1	364
569	i 0.1 on1 of4.wav	i 0.1 on1 of2.wav	1	382
570	i 0.1 on1 of5.wav	i 0.1 on1 of3.wav	1	738
571	i 0.1 on1 of6.wav	i 0.1 on1 of4.wav	1	586
572	i 0.1 on1 of7.wav	i 0.1 on1 of5.wav	1	294
573	i 0.2 on1 of3.wav	i 0.2 on1 of1.wav	2	1348
574	i 0.2 on1 of4.wav	i 0.2 on1 of2.wav	2	714
575	i 0.2 on1 of5.wav	i 0.2 on1 of3.wav	1	501
576	i 0.2 on1 of6.wav	i 0.2 on1 of4.wav	1	1113
577	i 0.2 on1 of7.wav	i 0.2 on1 of5.wav	1	610
578	i 0.04 on1 of3.wav	i 0.04 on1 of1.wav	1	334
579	i 0.04 on1 of4.wav	i 0.04 on1 of2.wav	1	377
580	i 0.04 on1 of5.wav	i 0.04 on1 of3.wav	1	402
581	i 0.04 on1 of6.wav	i 0.04 on1 of4.wav	1	729
582	i 0.04 on1 of7.wav	i 0.04 on1 of5.wav	1	303
583	i 0.06 on1 of3.wav	i 0.06 on1 of1.wav	1	1021
584	i 0.06 on1 of4.wav	i 0.06 on1 of2.wav	1	401
585	i 0.06 on1 of5.wav	i 0.06 on1 of3.wav	1	284
586	i 0.06 on1 of6.wav	i 0.06 on1 of4.wav	1	972
587	i 0.06 on1 of7.wav	i 0.06 on1 of5.wav	1	465
588	i 0.08 on1 of3.wav	i 0.08 on1 of1.wav	1	438
589	i 0.08 on1 of4.wav	i 0.08 on1 of2.wav	1	566
590	i 0.08 on1 of5.wav	i 0.08 on1 of3.wav	1	526
591	i 0.08 on1 of6.wav	i 0.08 on1 of4.wav	1	301
592	i 0.08 on1 of7.wav	i 0.08 on1 of5.wav	1	447
593	i 0.12 on1 of3.wav	i 0.12 on1 of1.wav	2	1002
594	i 0.12 on1 of4.wav	i 0.12 on1 of2.wav	1	624
595	i 0.12 on1 of5.wav	i 0.12 on1 of3.wav	1	991
596	i 0.12 on1 of6.wav	i 0.12 on1 of4.wav	1	517
597	i 0.12 on1 of7.wav	i 0.12 on1 of5.wav	1	1288
598	i 0.14 on1 of3.wav	i 0.14 on1 of1.wav	1	472
599	i 0.14 on1 of4.wav	i 0.14 on1 of2.wav	2	960
600	i 0.14 on1 of5.wav	i 0.14 on1 of3.wav	1	477
601	i 0.14 on1 of6.wav	i 0.14 on1 of4.wav	1	716
602	i 0.14 on1 of7.wav	i 0.14 on1 of5.wav	1	1031
603	i 0.16 on1 of3.wav	i 0.16 on1 of1.wav	1	272
604	i 0.16 on1 of4.wav	i 0.16 on1 of2.wav	2	712
605	i 0.16 on1 of5.wav	i 0.16 on1 of3.wav	1	433
606	i 0.16 on1 of6.wav	i 0.16 on1 of4.wav	1	524
607	i 0.16 on1 of7.wav	i 0.16 on1 of5.wav	1	674
608	i 0.18 on1 of3.wav	i 0.18 on1 of1.wav	1	864
609	i 0.18 on1 of4.wav	i 0.18 on1 of2.wav	2	1009
610	i 0.18 on1 of5.wav	i 0.18 on1 of3.wav	2	899
611	i 0.18 on1 of6.wav	i 0.18 on1 of4.wav	1	820
612	i 0.18 on1 of7.wav	i 0.18 on1 of5.wav	1	674
