# Supplementary material for: Effects of stimulus duration and vowel quality in cross-linguistic categorical perception of pitch directions
Source: PLoS One. 2017 Jul 3;12(7):e0180656. doi: 10.1371/journal.pone.0180656 (PMC5495489; doi:10.1371/journal.pone.0180656)
Supplement: S1 Table — (ZIP) [file pone.0180656.s001.zip › supporting information/Raw data/eprime_sd_CHINESE/sub11sdrising.csv]

List2	stim1	stim2	Slide3.RESP	Slide3.RT
1	a 0.1 on1 of7r.wav	a 0.1 on1 of7r.wav	1	524
2	a 0.1 on2 of7.wav	a 0.1 on2 of7.wav	1	1034
3	a 0.1 on3 of7.wav	a 0.1 on3 of7.wav	1	406
4	a 0.1 on4 of7.wav	a 0.1 on4 of7.wav	1	558
5	a 0.1 on5 of7.wav	a 0.1 on5 of7.wav	1	518
6	a 0.1 on6 of7.wav	a 0.1 on6 of7.wav	1	348
7	a 0.1 on7 of7.wav	a 0.1 on7 of7.wav	1	728
8	a 0.2 on1 of7r.wav	a 0.2 on1 of7r.wav	1	1022
9	a 0.2 on2 of7.wav	a 0.2 on2 of7.wav	1	701
10	a 0.2 on3 of7.wav	a 0.2 on3 of7.wav	1	394
11	a 0.2 on4 of7.wav	a 0.2 on4 of7.wav	1	908
12	a 0.2 on5 of7.wav	a 0.2 on5 of7.wav	1	751
13	a 0.2 on6 of7.wav	a 0.2 on6 of7.wav	1	507
14	a 0.2 on7 of7.wav	a 0.2 on7 of7.wav	1	689
15	a 0.04 on1 of7r.wav	a 0.04 on1 of7r.wav	1	1018
16	a 0.04 on2 of7.wav	a 0.04 on2 of7.wav	1	594
17	a 0.04 on3 of7.wav	a 0.04 on3 of7.wav	1	384
18	a 0.04 on4 of7.wav	a 0.04 on4 of7.wav	1	470
19	a 0.04 on5 of7.wav	a 0.04 on5 of7.wav	1	602
20	a 0.04 on6 of7.wav	a 0.04 on6 of7.wav	1	2043
21	a 0.04 on7 of7.wav	a 0.04 on7 of7.wav	1	1143
22	a 0.06 on1 of7r.wav	a 0.06 on1 of7r.wav	1	399
23	a 0.06 on2 of7.wav	a 0.06 on2 of7.wav	1	272
24	a 0.06 on3 of7.wav	a 0.06 on3 of7.wav	1	2096
25	a 0.06 on4 of7.wav	a 0.06 on4 of7.wav	1	411
26	a 0.06 on5 of7.wav	a 0.06 on5 of7.wav	1	240
27	a 0.06 on6 of7.wav	a 0.06 on6 of7.wav	1	603
28	a 0.06 on7 of7.wav	a 0.06 on7 of7.wav	1	563
29	a 0.08 on1 of7r.wav	a 0.08 on1 of7r.wav	1	996
30	a 0.08 on2 of7.wav	a 0.08 on2 of7.wav	1	823
31	a 0.08 on3 of7.wav	a 0.08 on3 of7.wav	1	705
32	a 0.08 on4 of7.wav	a 0.08 on4 of7.wav	1	491
33	a 0.08 on5 of7.wav	a 0.08 on5 of7.wav	1	654
34	a 0.08 on6 of7.wav	a 0.08 on6 of7.wav	1	305
35	a 0.08 on7 of7.wav	a 0.08 on7 of7.wav	1	495
36	a 0.12 on1 of7r.wav	a 0.12 on1 of7r.wav	1	582
37	a 0.12 on2 of7.wav	a 0.12 on2 of7.wav	1	619
38	a 0.12 on3 of7.wav	a 0.12 on3 of7.wav	1	537
39	a 0.12 on4 of7.wav	a 0.12 on4 of7.wav	1	887
40	a 0.12 on5 of7.wav	a 0.12 on5 of7.wav	1	599
41	a 0.12 on6 of7.wav	a 0.12 on6 of7.wav	1	418
42	a 0.12 on7 of7.wav	a 0.12 on7 of7.wav	1	403
43	a 0.14 on1 of7r.wav	a 0.14 on1 of7r.wav	1	679
44	a 0.14 on2 of7.wav	a 0.14 on2 of7.wav	1	803
45	a 0.14 on3 of7.wav	a 0.14 on3 of7.wav	2	766
46	a 0.14 on4 of7.wav	a 0.14 on4 of7.wav	1	618
47	a 0.14 on5 of7.wav	a 0.14 on5 of7.wav	1	405
48	a 0.14 on6 of7.wav	a 0.14 on6 of7.wav	1	735
49	a 0.14 on7 of7.wav	a 0.14 on7 of7.wav	1	608
50	a 0.16 on1 of7r.wav	a 0.16 on1 of7r.wav	1	575
51	a 0.16 on2 of7.wav	a 0.16 on2 of7.wav	1	663
52	a 0.16 on3 of7.wav	a 0.16 on3 of7.wav	1	1065
53	a 0.16 on4 of7.wav	a 0.16 on4 of7.wav	1	1121
54	a 0.16 on5 of7.wav	a 0.16 on5 of7.wav	1	475
55	a 0.16 on6 of7.wav	a 0.16 on6 of7.wav	1	953
56	a 0.16 on7 of7.wav	a 0.16 on7 of7.wav	1	463
57	a 0.18 on1 of7r.wav	a 0.18 on1 of7r.wav	1	786
58	a 0.18 on2 of7.wav	a 0.18 on2 of7.wav	1	1161
59	a 0.18 on3 of7.wav	a 0.18 on3 of7.wav	1	1090
60	a 0.18 on4 of7.wav	a 0.18 on4 of7.wav	1	1254
61	a 0.18 on5 of7.wav	a 0.18 on5 of7.wav	1	747
62	a 0.18 on6 of7.wav	a 0.18 on6 of7.wav	1	518
63	a 0.18 on7 of7.wav	a 0.18 on7 of7.wav	1	659
64	i 0.1 on1 of7r.wav	i 0.1 on1 of7r.wav	1	244
65	i 0.1 on2 of7.wav	i 0.1 on2 of7.wav	1	493
66	i 0.1 on3 of7.wav	i 0.1 on3 of7.wav	1	407
67	i 0.1 on4 of7.wav	i 0.1 on4 of7.wav	1	332
68	i 0.1 on5 of7.wav	i 0.1 on5 of7.wav	1	761
69	i 0.1 on6 of7.wav	i 0.1 on6 of7.wav	1	324
70	i 0.1 on7 of7.wav	i 0.1 on7 of7.wav	1	1266
71	i 0.2 on1 of7r.wav	i 0.2 on1 of7r.wav	1	866
72	i 0.2 on2 of7.wav	i 0.2 on2 of7.wav	1	642
73	i 0.2 on3 of7.wav	i 0.2 on3 of7.wav	1	615
74	i 0.2 on4 of7.wav	i 0.2 on4 of7.wav	1	620
75	i 0.2 on5 of7.wav	i 0.2 on5 of7.wav	1	426
76	i 0.2 on6 of7.wav	i 0.2 on6 of7.wav	1	633
77	i 0.2 on7 of7.wav	i 0.2 on7 of7.wav	1	769
78	i 0.04 on1 of7r.wav	i 0.04 on1 of7r.wav	1	203
79	i 0.04 on2 of7.wav	i 0.04 on2 of7.wav	1	1303
80	i 0.04 on3 of7.wav	i 0.04 on3 of7.wav	1	268
81	i 0.04 on4 of7.wav	i 0.04 on4 of7.wav	1	264
82	i 0.04 on5 of7.wav	i 0.04 on5 of7.wav	1	322
83	i 0.04 on6 of7.wav	i 0.04 on6 of7.wav	1	436
84	i 0.04 on7 of7.wav	i 0.04 on7 of7.wav	1	2562
85	i 0.06 on1 of7r.wav	i 0.06 on1 of7r.wav	1	798
86	i 0.06 on2 of7.wav	i 0.06 on2 of7.wav	1	460
87	i 0.06 on3 of7.wav	i 0.06 on3 of7.wav	1	789
88	i 0.06 on4 of7.wav	i 0.06 on4 of7.wav	1	743
89	i 0.06 on5 of7.wav	i 0.06 on5 of7.wav	1	3590
90	i 0.06 on6 of7.wav	i 0.06 on6 of7.wav	1	614
91	i 0.06 on7 of7.wav	i 0.06 on7 of7.wav	1	455
92	i 0.08 on1 of7r.wav	i 0.08 on1 of7r.wav	1	508
93	i 0.08 on2 of7.wav	i 0.08 on2 of7.wav	1	1282
94	i 0.08 on3 of7.wav	i 0.08 on3 of7.wav	1	329
95	i 0.08 on4 of7.wav	i 0.08 on4 of7.wav	1	432
96	i 0.08 on5 of7.wav	i 0.08 on5 of7.wav	1	224
97	i 0.08 on6 of7.wav	i 0.08 on6 of7.wav	1	507
98	i 0.08 on7 of7.wav	i 0.08 on7 of7.wav	1	495
99	i 0.12 on1 of7r.wav	i 0.12 on1 of7r.wav	2	655
100	i 0.12 on2 of7.wav	i 0.12 on2 of7.wav	1	384
101	i 0.12 on3 of7.wav	i 0.12 on3 of7.wav	1	360
102	i 0.12 on4 of7.wav	i 0.12 on4 of7.wav	1	659
103	i 0.12 on5 of7.wav	i 0.12 on5 of7.wav	1	421
104	i 0.12 on6 of7.wav	i 0.12 on6 of7.wav	1	596
105	i 0.12 on7 of7.wav	i 0.12 on7 of7.wav	1	626
106	i 0.14 on1 of7r.wav	i 0.14 on1 of7r.wav	1	420
107	i 0.14 on2 of7.wav	i 0.14 on2 of7.wav	1	979
108	i 0.14 on3 of7.wav	i 0.14 on3 of7.wav	1	964
109	i 0.14 on4 of7.wav	i 0.14 on4 of7.wav	1	598
110	i 0.14 on5 of7.wav	i 0.14 on5 of7.wav	1	605
111	i 0.14 on6 of7.wav	i 0.14 on6 of7.wav	1	1609
112	i 0.14 on7 of7.wav	i 0.14 on7 of7.wav	1	591
113	i 0.16 on1 of7r.wav	i 0.16 on1 of7r.wav	1	865
114	i 0.16 on2 of7.wav	i 0.16 on2 of7.wav	1	320
115	i 0.16 on3 of7.wav	i 0.16 on3 of7.wav	2	690
116	i 0.16 on4 of7.wav	i 0.16 on4 of7.wav	1	511
117	i 0.16 on5 of7.wav	i 0.16 on5 of7.wav	1	557
118	i 0.16 on6 of7.wav	i 0.16 on6 of7.wav	1	623
119	i 0.16 on7 of7.wav	i 0.16 on7 of7.wav	1	449
120	i 0.18 on1 of7r.wav	i 0.18 on1 of7r.wav	1	929
121	i 0.18 on2 of7.wav	i 0.18 on2 of7.wav	1	2574
122	i 0.18 on3 of7.wav	i 0.18 on3 of7.wav	1	919
123	i 0.18 on4 of7.wav	i 0.18 on4 of7.wav	1	544
124	i 0.18 on5 of7.wav	i 0.18 on5 of7.wav	1	626
125	i 0.18 on6 of7.wav	i 0.18 on6 of7.wav	1	592
126	i 0.18 on7 of7.wav	i 0.18 on7 of7.wav	1	422
127	a 0.1 on1 of7r.wav	a 0.1 on3 of7.wav	1	741
128	a 0.1 on2 of7.wav	a 0.1 on4 of7.wav	1	699
129	a 0.1 on3 of7.wav	a 0.1 on5 of7.wav	2	1216
130	a 0.1 on4 of7.wav	a 0.1 on6 of7.wav	1	1529
131	a 0.1 on5 of7.wav	a 0.1 on7 of7.wav	1	1787
132	a 0.2 on1 of7r.wav	a 0.2 on3 of7.wav	1	544
133	a 0.2 on2 of7.wav	a 0.2 on4 of7.wav	2	1118
134	a 0.2 on3 of7.wav	a 0.2 on5 of7.wav	1	1421
135	a 0.2 on4 of7.wav	a 0.2 on6 of7.wav	2	1029
136	a 0.2 on5 of7.wav	a 0.2 on7 of7.wav	2	1016
137	a 0.04 on1 of7r.wav	a 0.04 on3 of7.wav	1	543
138	a 0.04 on2 of7.wav	a 0.04 on4 of7.wav	1	528
139	a 0.04 on3 of7.wav	a 0.04 on5 of7.wav	1	118
140	a 0.04 on4 of7.wav	a 0.04 on6 of7.wav	1	290
141	a 0.04 on5 of7.wav	a 0.04 on7 of7.wav	1	190
142	a 0.06 on1 of7r.wav	a 0.06 on3 of7.wav	1	269
143	a 0.06 on2 of7.wav	a 0.06 on4 of7.wav	1	393
144	a 0.06 on3 of7.wav	a 0.06 on5 of7.wav	1	643
145	a 0.06 on4 of7.wav	a 0.06 on6 of7.wav	1	252
146	a 0.06 on5 of7.wav	a 0.06 on7 of7.wav	1	456
147	a 0.08 on1 of7r.wav	a 0.08 on3 of7.wav	1	228
148	a 0.08 on2 of7.wav	a 0.08 on4 of7.wav	1	1050
149	a 0.08 on3 of7.wav	a 0.08 on5 of7.wav	1	454
150	a 0.08 on4 of7.wav	a 0.08 on6 of7.wav	1	980
151	a 0.08 on5 of7.wav	a 0.08 on7 of7.wav	1	1115
152	a 0.12 on1 of7r.wav	a 0.12 on3 of7.wav	1	969
153	a 0.12 on2 of7.wav	a 0.12 on4 of7.wav	1	648
154	a 0.12 on3 of7.wav	a 0.12 on5 of7.wav	2	1877
155	a 0.12 on4 of7.wav	a 0.12 on6 of7.wav	1	618
156	a 0.12 on5 of7.wav	a 0.12 on7 of7.wav	1	1856
157	a 0.14 on1 of7r.wav	a 0.14 on3 of7.wav	1	386
158	a 0.14 on2 of7.wav	a 0.14 on4 of7.wav	1	1631
159	a 0.14 on3 of7.wav	a 0.14 on5 of7.wav	2	1393
160	a 0.14 on4 of7.wav	a 0.14 on6 of7.wav	2	927
161	a 0.14 on5 of7.wav	a 0.14 on7 of7.wav	1	598
162	a 0.16 on1 of7r.wav	a 0.16 on3 of7.wav	1	814
163	a 0.16 on2 of7.wav	a 0.16 on4 of7.wav	1	556
164	a 0.16 on3 of7.wav	a 0.16 on5 of7.wav	2	1006
165	a 0.16 on4 of7.wav	a 0.16 on6 of7.wav	2	1963
166	a 0.16 on5 of7.wav	a 0.16 on7 of7.wav	1	493
167	a 0.18 on1 of7r.wav	a 0.18 on3 of7.wav	1	1086
168	a 0.18 on2 of7.wav	a 0.18 on4 of7.wav	1	3200
169	a 0.18 on3 of7.wav	a 0.18 on5 of7.wav	2	1027
170	a 0.18 on4 of7.wav	a 0.18 on6 of7.wav	2	759
171	a 0.18 on5 of7.wav	a 0.18 on7 of7.wav	1	1865
172	i 0.1 on1 of7r.wav	i 0.1 on3 of7.wav	1	290
173	i 0.1 on2 of7.wav	i 0.1 on4 of7.wav	1	725
174	i 0.1 on3 of7.wav	i 0.1 on5 of7.wav	1	2394
175	i 0.1 on4 of7.wav	i 0.1 on6 of7.wav	1	641
176	i 0.1 on5 of7.wav	i 0.1 on7 of7.wav	1	1378
177	i 0.2 on1 of7r.wav	i 0.2 on3 of7.wav	1	731
178	i 0.2 on2 of7.wav	i 0.2 on4 of7.wav	2	983
179	i 0.2 on3 of7.wav	i 0.2 on5 of7.wav	2	923
180	i 0.2 on4 of7.wav	i 0.2 on6 of7.wav	2	805
181	i 0.2 on5 of7.wav	i 0.2 on7 of7.wav	2	1650
182	i 0.04 on1 of7r.wav	i 0.04 on3 of7.wav	1	585
183	i 0.04 on2 of7.wav	i 0.04 on4 of7.wav	1	630
184	i 0.04 on3 of7.wav	i 0.04 on5 of7.wav	1	308
185	i 0.04 on4 of7.wav	i 0.04 on6 of7.wav	1	272
186	i 0.04 on5 of7.wav	i 0.04 on7 of7.wav	1	326
187	i 0.06 on1 of7r.wav	i 0.06 on3 of7.wav	1	200
188	i 0.06 on2 of7.wav	i 0.06 on4 of7.wav	1	205
189	i 0.06 on3 of7.wav	i 0.06 on5 of7.wav	1	808
190	i 0.06 on4 of7.wav	i 0.06 on6 of7.wav	1	4901
191	i 0.06 on5 of7.wav	i 0.06 on7 of7.wav	1	549
192	i 0.08 on1 of7r.wav	i 0.08 on3 of7.wav	1	347
193	i 0.08 on2 of7.wav	i 0.08 on4 of7.wav	1	1273
194	i 0.08 on3 of7.wav	i 0.08 on5 of7.wav	1	1123
195	i 0.08 on4 of7.wav	i 0.08 on6 of7.wav	1	364
196	i 0.08 on5 of7.wav	i 0.08 on7 of7.wav	1	844
197	i 0.12 on1 of7r.wav	i 0.12 on3 of7.wav	1	1323
198	i 0.12 on2 of7.wav	i 0.12 on4 of7.wav	1	901
199	i 0.12 on3 of7.wav	i 0.12 on5 of7.wav	1	1030
200	i 0.12 on4 of7.wav	i 0.12 on6 of7.wav	2	1230
201	i 0.12 on5 of7.wav	i 0.12 on7 of7.wav	1	2074
202	i 0.14 on1 of7r.wav	i 0.14 on3 of7.wav	1	340
203	i 0.14 on2 of7.wav	i 0.14 on4 of7.wav	1	949
204	i 0.14 on3 of7.wav	i 0.14 on5 of7.wav	2	951
205	i 0.14 on4 of7.wav	i 0.14 on6 of7.wav	2	1442
206	i 0.14 on5 of7.wav	i 0.14 on7 of7.wav	1	490
207	i 0.16 on1 of7r.wav	i 0.16 on3 of7.wav	1	461
208	i 0.16 on2 of7.wav	i 0.16 on4 of7.wav	2	1403
209	i 0.16 on3 of7.wav	i 0.16 on5 of7.wav	2	928
210	i 0.16 on4 of7.wav	i 0.16 on6 of7.wav	1	623
211	i 0.16 on5 of7.wav	i 0.16 on7 of7.wav	1	1080
212	i 0.18 on1 of7r.wav	i 0.18 on3 of7.wav	1	617
213	i 0.18 on2 of7.wav	i 0.18 on4 of7.wav	1	535
214	i 0.18 on3 of7.wav	i 0.18 on5 of7.wav	1	595
215	i 0.18 on4 of7.wav	i 0.18 on6 of7.wav	2	1098
216	i 0.18 on5 of7.wav	i 0.18 on7 of7.wav	2	1007
217	a 0.1 on3 of7.wav	a 0.1 on1 of7r.wav	1	1450
218	a 0.1 on4 of7.wav	a 0.1 on2 of7.wav	1	1069
219	a 0.1 on5 of7.wav	a 0.1 on3 of7.wav	1	1012
220	a 0.1 on6 of7.wav	a 0.1 on4 of7.wav	1	284
221	a 0.1 on7 of7.wav	a 0.1 on5 of7.wav	1	682
222	a 0.2 on3 of7.wav	a 0.2 on1 of7r.wav	1	1003
223	a 0.2 on4 of7.wav	a 0.2 on2 of7.wav	2	614
224	a 0.2 on5 of7.wav	a 0.2 on3 of7.wav	2	1424
225	a 0.2 on6 of7.wav	a 0.2 on4 of7.wav	2	920
226	a 0.2 on7 of7.wav	a 0.2 on5 of7.wav	2	861
227	a 0.04 on3 of7.wav	a 0.04 on1 of7r.wav	1	435
228	a 0.04 on4 of7.wav	a 0.04 on2 of7.wav	1	629
229	a 0.04 on5 of7.wav	a 0.04 on3 of7.wav	1	761
230	a 0.04 on6 of7.wav	a 0.04 on4 of7.wav	1	1283
231	a 0.04 on7 of7.wav	a 0.04 on5 of7.wav	1	566
232	a 0.06 on3 of7.wav	a 0.06 on1 of7r.wav	1	521
233	a 0.06 on4 of7.wav	a 0.06 on2 of7.wav	1	276
234	a 0.06 on5 of7.wav	a 0.06 on3 of7.wav	1	217
235	a 0.06 on6 of7.wav	a 0.06 on4 of7.wav	1	254
236	a 0.06 on7 of7.wav	a 0.06 on5 of7.wav	1	580
237	a 0.08 on3 of7.wav	a 0.08 on1 of7r.wav	1	288
238	a 0.08 on4 of7.wav	a 0.08 on2 of7.wav	1	360
239	a 0.08 on5 of7.wav	a 0.08 on3 of7.wav	1	528
240	a 0.08 on6 of7.wav	a 0.08 on4 of7.wav	1	521
241	a 0.08 on7 of7.wav	a 0.08 on5 of7.wav	1	1044
242	a 0.12 on3 of7.wav	a 0.12 on1 of7r.wav	1	475
243	a 0.12 on4 of7.wav	a 0.12 on2 of7.wav	2	874
244	a 0.12 on5 of7.wav	a 0.12 on3 of7.wav	1	1696
245	a 0.12 on6 of7.wav	a 0.12 on4 of7.wav	1	920
246	a 0.12 on7 of7.wav	a 0.12 on5 of7.wav	1	442
247	a 0.14 on3 of7.wav	a 0.14 on1 of7r.wav	1	923
248	a 0.14 on4 of7.wav	a 0.14 on2 of7.wav	1	670
249	a 0.14 on5 of7.wav	a 0.14 on3 of7.wav	1	876
250	a 0.14 on6 of7.wav	a 0.14 on4 of7.wav	2	852
251	a 0.14 on7 of7.wav	a 0.14 on5 of7.wav	1	857
252	a 0.16 on3 of7.wav	a 0.16 on1 of7r.wav	2	798
253	a 0.16 on4 of7.wav	a 0.16 on2 of7.wav	1	1764
254	a 0.16 on5 of7.wav	a 0.16 on3 of7.wav	2	1641
255	a 0.16 on6 of7.wav	a 0.16 on4 of7.wav	1	695
256	a 0.16 on7 of7.wav	a 0.16 on5 of7.wav	1	1352
257	a 0.18 on3 of7.wav	a 0.18 on1 of7r.wav	1	859
258	a 0.18 on4 of7.wav	a 0.18 on2 of7.wav	1	825
259	a 0.18 on5 of7.wav	a 0.18 on3 of7.wav	2	625
260	a 0.18 on6 of7.wav	a 0.18 on4 of7.wav	2	773
261	a 0.18 on7 of7.wav	a 0.18 on5 of7.wav	1	1313
262	i 0.1 on3 of7.wav	i 0.1 on1 of7r.wav	1	1178
263	i 0.1 on4 of7.wav	i 0.1 on2 of7.wav	1	744
264	i 0.1 on5 of7.wav	i 0.1 on3 of7.wav	1	822
265	i 0.1 on6 of7.wav	i 0.1 on4 of7.wav	1	231
266	i 0.1 on7 of7.wav	i 0.1 on5 of7.wav	1	372
267	i 0.2 on3 of7.wav	i 0.2 on1 of7r.wav	1	599
268	i 0.2 on4 of7.wav	i 0.2 on2 of7.wav	1	813
269	i 0.2 on5 of7.wav	i 0.2 on3 of7.wav	2	888
270	i 0.2 on6 of7.wav	i 0.2 on4 of7.wav	2	875
271	i 0.2 on7 of7.wav	i 0.2 on5 of7.wav	1	620
272	i 0.04 on3 of7.wav	i 0.04 on1 of7r.wav	1	1490
273	i 0.04 on4 of7.wav	i 0.04 on2 of7.wav	1	313
274	i 0.04 on5 of7.wav	i 0.04 on3 of7.wav	1	364
275	i 0.04 on6 of7.wav	i 0.04 on4 of7.wav	1	347
276	i 0.04 on7 of7.wav	i 0.04 on5 of7.wav	1	267
277	i 0.06 on3 of7.wav	i 0.06 on1 of7r.wav	1	150
278	i 0.06 on4 of7.wav	i 0.06 on2 of7.wav	1	1936
279	i 0.06 on5 of7.wav	i 0.06 on3 of7.wav	1	661
280	i 0.06 on6 of7.wav	i 0.06 on4 of7.wav	1	281
281	i 0.06 on7 of7.wav	i 0.06 on5 of7.wav	1	647
282	i 0.08 on3 of7.wav	i 0.08 on1 of7r.wav	1	1025
283	i 0.08 on4 of7.wav	i 0.08 on2 of7.wav	1	598
284	i 0.08 on5 of7.wav	i 0.08 on3 of7.wav	1	212
285	i 0.08 on6 of7.wav	i 0.08 on4 of7.wav	1	460
286	i 0.08 on7 of7.wav	i 0.08 on5 of7.wav	1	568
287	i 0.12 on3 of7.wav	i 0.12 on1 of7r.wav	1	1196
288	i 0.12 on4 of7.wav	i 0.12 on2 of7.wav	1	973
289	i 0.12 on5 of7.wav	i 0.12 on3 of7.wav	2	2577
290	i 0.12 on6 of7.wav	i 0.12 on4 of7.wav	1	712
291	i 0.12 on7 of7.wav	i 0.12 on5 of7.wav	1	602
292	i 0.14 on3 of7.wav	i 0.14 on1 of7r.wav	1	440
293	i 0.14 on4 of7.wav	i 0.14 on2 of7.wav	1	945
294	i 0.14 on5 of7.wav	i 0.14 on3 of7.wav	1	853
295	i 0.14 on6 of7.wav	i 0.14 on4 of7.wav	1	885
296	i 0.14 on7 of7.wav	i 0.14 on5 of7.wav	1	627
297	i 0.16 on3 of7.wav	i 0.16 on1 of7r.wav	1	493
298	i 0.16 on4 of7.wav	i 0.16 on2 of7.wav	2	885
299	i 0.16 on5 of7.wav	i 0.16 on3 of7.wav	1	1941
300	i 0.16 on6 of7.wav	i 0.16 on4 of7.wav	1	2846
301	i 0.16 on7 of7.wav	i 0.16 on5 of7.wav	1	3620
302	i 0.18 on3 of7.wav	i 0.18 on1 of7r.wav	1	1405
303	i 0.18 on4 of7.wav	i 0.18 on2 of7.wav	2	744
304	i 0.18 on5 of7.wav	i 0.18 on3 of7.wav	1	1147
305	i 0.18 on6 of7.wav	i 0.18 on4 of7.wav	2	744
306	i 0.18 on7 of7.wav	i 0.18 on5 of7.wav	1	443
307	a 0.1 on1 of7r.wav	a 0.1 on1 of7r.wav	1	914
308	a 0.1 on2 of7.wav	a 0.1 on2 of7.wav	1	1936
309	a 0.1 on3 of7.wav	a 0.1 on3 of7.wav	1	1320
310	a 0.1 on4 of7.wav	a 0.1 on4 of7.wav	1	1307
311	a 0.1 on5 of7.wav	a 0.1 on5 of7.wav	1	413
312	a 0.1 on6 of7.wav	a 0.1 on6 of7.wav	1	468
313	a 0.1 on7 of7.wav	a 0.1 on7 of7.wav	1	233
314	a 0.2 on1 of7r.wav	a 0.2 on1 of7r.wav	1	811
315	a 0.2 on2 of7.wav	a 0.2 on2 of7.wav	1	753
316	a 0.2 on3 of7.wav	a 0.2 on3 of7.wav	1	730
317	a 0.2 on4 of7.wav	a 0.2 on4 of7.wav	1	697
318	a 0.2 on5 of7.wav	a 0.2 on5 of7.wav	1	1355
319	a 0.2 on6 of7.wav	a 0.2 on6 of7.wav	1	2324
320	a 0.2 on7 of7.wav	a 0.2 on7 of7.wav	1	496
321	a 0.04 on1 of7r.wav	a 0.04 on1 of7r.wav	1	535
322	a 0.04 on2 of7.wav	a 0.04 on2 of7.wav	1	618
323	a 0.04 on3 of7.wav	a 0.04 on3 of7.wav	1	742
324	a 0.04 on4 of7.wav	a 0.04 on4 of7.wav	1	464
325	a 0.04 on5 of7.wav	a 0.04 on5 of7.wav	1	606
326	a 0.04 on6 of7.wav	a 0.04 on6 of7.wav	1	729
327	a 0.04 on7 of7.wav	a 0.04 on7 of7.wav	1	316
328	a 0.06 on1 of7r.wav	a 0.06 on1 of7r.wav	1	705
329	a 0.06 on2 of7.wav	a 0.06 on2 of7.wav	1	224
330	a 0.06 on3 of7.wav	a 0.06 on3 of7.wav	1	702
331	a 0.06 on4 of7.wav	a 0.06 on4 of7.wav	1	535
332	a 0.06 on5 of7.wav	a 0.06 on5 of7.wav	1	762
333	a 0.06 on6 of7.wav	a 0.06 on6 of7.wav	1	677
334	a 0.06 on7 of7.wav	a 0.06 on7 of7.wav	1	347
335	a 0.08 on1 of7r.wav	a 0.08 on1 of7r.wav	1	560
336	a 0.08 on2 of7.wav	a 0.08 on2 of7.wav	1	248
337	a 0.08 on3 of7.wav	a 0.08 on3 of7.wav	1	685
338	a 0.08 on4 of7.wav	a 0.08 on4 of7.wav	1	522
339	a 0.08 on5 of7.wav	a 0.08 on5 of7.wav	1	647
340	a 0.08 on6 of7.wav	a 0.08 on6 of7.wav	1	426
341	a 0.08 on7 of7.wav	a 0.08 on7 of7.wav	1	595
342	a 0.12 on1 of7r.wav	a 0.12 on1 of7r.wav	1	1269
343	a 0.12 on2 of7.wav	a 0.12 on2 of7.wav	1	2105
344	a 0.12 on3 of7.wav	a 0.12 on3 of7.wav	1	353
345	a 0.12 on4 of7.wav	a 0.12 on4 of7.wav	1	989
346	a 0.12 on5 of7.wav	a 0.12 on5 of7.wav	1	338
347	a 0.12 on6 of7.wav	a 0.12 on6 of7.wav	1	532
348	a 0.12 on7 of7.wav	a 0.12 on7 of7.wav	1	796
349	a 0.14 on1 of7r.wav	a 0.14 on1 of7r.wav	2	949
350	a 0.14 on2 of7.wav	a 0.14 on2 of7.wav	2	683
351	a 0.14 on3 of7.wav	a 0.14 on3 of7.wav	1	313
352	a 0.14 on4 of7.wav	a 0.14 on4 of7.wav	1	549
353	a 0.14 on5 of7.wav	a 0.14 on5 of7.wav	1	757
354	a 0.14 on6 of7.wav	a 0.14 on6 of7.wav	1	1288
355	a 0.14 on7 of7.wav	a 0.14 on7 of7.wav	2	2199
356	a 0.16 on1 of7r.wav	a 0.16 on1 of7r.wav	1	667
357	a 0.16 on2 of7.wav	a 0.16 on2 of7.wav	1	1111
358	a 0.16 on3 of7.wav	a 0.16 on3 of7.wav	1	618
359	a 0.16 on4 of7.wav	a 0.16 on4 of7.wav	1	720
360	a 0.16 on5 of7.wav	a 0.16 on5 of7.wav	1	461
361	a 0.16 on6 of7.wav	a 0.16 on6 of7.wav	1	648
362	a 0.16 on7 of7.wav	a 0.16 on7 of7.wav	1	394
363	a 0.18 on1 of7r.wav	a 0.18 on1 of7r.wav	1	625
364	a 0.18 on2 of7.wav	a 0.18 on2 of7.wav	1	566
365	a 0.18 on3 of7.wav	a 0.18 on3 of7.wav	1	2008
366	a 0.18 on4 of7.wav	a 0.18 on4 of7.wav	1	965
367	a 0.18 on5 of7.wav	a 0.18 on5 of7.wav	1	485
368	a 0.18 on6 of7.wav	a 0.18 on6 of7.wav	1	500
369	a 0.18 on7 of7.wav	a 0.18 on7 of7.wav	1	1056
370	i 0.1 on1 of7r.wav	i 0.1 on1 of7r.wav	1	2085
371	i 0.1 on2 of7.wav	i 0.1 on2 of7.wav	1	613
372	i 0.1 on3 of7.wav	i 0.1 on3 of7.wav	1	536
373	i 0.1 on4 of7.wav	i 0.1 on4 of7.wav	1	824
374	i 0.1 on5 of7.wav	i 0.1 on5 of7.wav	1	416
375	i 0.1 on6 of7.wav	i 0.1 on6 of7.wav	1	423
376	i 0.1 on7 of7.wav	i 0.1 on7 of7.wav	1	398
377	i 0.2 on1 of7r.wav	i 0.2 on1 of7r.wav	1	537
378	i 0.2 on2 of7.wav	i 0.2 on2 of7.wav	1	922
379	i 0.2 on3 of7.wav	i 0.2 on3 of7.wav	1	695
380	i 0.2 on4 of7.wav	i 0.2 on4 of7.wav	1	695
381	i 0.2 on5 of7.wav	i 0.2 on5 of7.wav	1	414
382	i 0.2 on6 of7.wav	i 0.2 on6 of7.wav	1	927
383	i 0.2 on7 of7.wav	i 0.2 on7 of7.wav	1	436
384	i 0.04 on1 of7r.wav	i 0.04 on1 of7r.wav	1	281
385	i 0.04 on2 of7.wav	i 0.04 on2 of7.wav	1	334
386	i 0.04 on3 of7.wav	i 0.04 on3 of7.wav	1	275
387	i 0.04 on4 of7.wav	i 0.04 on4 of7.wav	1	709
388	i 0.04 on5 of7.wav	i 0.04 on5 of7.wav	1	339
389	i 0.04 on6 of7.wav	i 0.04 on6 of7.wav	1	353
390	i 0.04 on7 of7.wav	i 0.04 on7 of7.wav	1	196
391	i 0.06 on1 of7r.wav	i 0.06 on1 of7r.wav	1	281
392	i 0.06 on2 of7.wav	i 0.06 on2 of7.wav	1	1876
393	i 0.06 on3 of7.wav	i 0.06 on3 of7.wav	1	415
394	i 0.06 on4 of7.wav	i 0.06 on4 of7.wav	1	175
395	i 0.06 on5 of7.wav	i 0.06 on5 of7.wav	1	148
396	i 0.06 on6 of7.wav	i 0.06 on6 of7.wav	1	301
397	i 0.06 on7 of7.wav	i 0.06 on7 of7.wav	1	393
398	i 0.08 on1 of7r.wav	i 0.08 on1 of7r.wav	1	330
399	i 0.08 on2 of7.wav	i 0.08 on2 of7.wav	1	617
400	i 0.08 on3 of7.wav	i 0.08 on3 of7.wav	1	465
401	i 0.08 on4 of7.wav	i 0.08 on4 of7.wav	1	684
402	i 0.08 on5 of7.wav	i 0.08 on5 of7.wav	1	677
403	i 0.08 on6 of7.wav	i 0.08 on6 of7.wav	2	2387
404	i 0.08 on7 of7.wav	i 0.08 on7 of7.wav	1	437
405	i 0.12 on1 of7r.wav	i 0.12 on1 of7r.wav	1	948
406	i 0.12 on2 of7.wav	i 0.12 on2 of7.wav	1	980
407	i 0.12 on3 of7.wav	i 0.12 on3 of7.wav	1	576
408	i 0.12 on4 of7.wav	i 0.12 on4 of7.wav	1	672
409	i 0.12 on5 of7.wav	i 0.12 on5 of7.wav	1	613
410	i 0.12 on6 of7.wav	i 0.12 on6 of7.wav	1	482
411	i 0.12 on7 of7.wav	i 0.12 on7 of7.wav	1	622
412	i 0.14 on1 of7r.wav	i 0.14 on1 of7r.wav	1	1511
413	i 0.14 on2 of7.wav	i 0.14 on2 of7.wav	1	922
414	i 0.14 on3 of7.wav	i 0.14 on3 of7.wav	1	744
415	i 0.14 on4 of7.wav	i 0.14 on4 of7.wav	1	1581
416	i 0.14 on5 of7.wav	i 0.14 on5 of7.wav	1	829
417	i 0.14 on6 of7.wav	i 0.14 on6 of7.wav	1	907
418	i 0.14 on7 of7.wav	i 0.14 on7 of7.wav	1	771
419	i 0.16 on1 of7r.wav	i 0.16 on1 of7r.wav	1	514
420	i 0.16 on2 of7.wav	i 0.16 on2 of7.wav	1	1405
421	i 0.16 on3 of7.wav	i 0.16 on3 of7.wav	1	1649
422	i 0.16 on4 of7.wav	i 0.16 on4 of7.wav	1	758
423	i 0.16 on5 of7.wav	i 0.16 on5 of7.wav	1	651
424	i 0.16 on6 of7.wav	i 0.16 on6 of7.wav	1	382
425	i 0.16 on7 of7.wav	i 0.16 on7 of7.wav	1	478
426	i 0.18 on1 of7r.wav	i 0.18 on1 of7r.wav	1	1146
427	i 0.18 on2 of7.wav	i 0.18 on2 of7.wav	1	1060
428	i 0.18 on3 of7.wav	i 0.18 on3 of7.wav	1	523
429	i 0.18 on4 of7.wav	i 0.18 on4 of7.wav	1	815
430	i 0.18 on5 of7.wav	i 0.18 on5 of7.wav	1	553
431	i 0.18 on6 of7.wav	i 0.18 on6 of7.wav	1	1712
432	i 0.18 on7 of7.wav	i 0.18 on7 of7.wav	1	410
433	a 0.1 on1 of7r.wav	a 0.1 on3 of7.wav	1	2422
434	a 0.1 on2 of7.wav	a 0.1 on4 of7.wav	1	346
435	a 0.1 on3 of7.wav	a 0.1 on5 of7.wav	1	464
436	a 0.1 on4 of7.wav	a 0.1 on6 of7.wav	1	469
437	a 0.1 on5 of7.wav	a 0.1 on7 of7.wav	2	5359
438	a 0.2 on1 of7r.wav	a 0.2 on3 of7.wav	1	1688
439	a 0.2 on2 of7.wav	a 0.2 on4 of7.wav	1	1796
440	a 0.2 on3 of7.wav	a 0.2 on5 of7.wav	2	1023
441	a 0.2 on4 of7.wav	a 0.2 on6 of7.wav	2	3067
442	a 0.2 on5 of7.wav	a 0.2 on7 of7.wav	1	745
443	a 0.04 on1 of7r.wav	a 0.04 on3 of7.wav	1	1302
444	a 0.04 on2 of7.wav	a 0.04 on4 of7.wav	1	709
445	a 0.04 on3 of7.wav	a 0.04 on5 of7.wav	1	432
446	a 0.04 on4 of7.wav	a 0.04 on6 of7.wav	1	318
447	a 0.04 on5 of7.wav	a 0.04 on7 of7.wav	1	413
448	a 0.06 on1 of7r.wav	a 0.06 on3 of7.wav	1	402
449	a 0.06 on2 of7.wav	a 0.06 on4 of7.wav	1	824
450	a 0.06 on3 of7.wav	a 0.06 on5 of7.wav	1	767
451	a 0.06 on4 of7.wav	a 0.06 on6 of7.wav	1	658
452	a 0.06 on5 of7.wav	a 0.06 on7 of7.wav	1	413
453	a 0.08 on1 of7r.wav	a 0.08 on3 of7.wav	1	345
454	a 0.08 on2 of7.wav	a 0.08 on4 of7.wav	1	307
455	a 0.08 on3 of7.wav	a 0.08 on5 of7.wav	1	948
456	a 0.08 on4 of7.wav	a 0.08 on6 of7.wav	1	353
457	a 0.08 on5 of7.wav	a 0.08 on7 of7.wav	1	788
458	a 0.12 on1 of7r.wav	a 0.12 on3 of7.wav	1	804
459	a 0.12 on2 of7.wav	a 0.12 on4 of7.wav	1	273
460	a 0.12 on3 of7.wav	a 0.12 on5 of7.wav	1	875
461	a 0.12 on4 of7.wav	a 0.12 on6 of7.wav	1	271
462	a 0.12 on5 of7.wav	a 0.12 on7 of7.wav	2	1200
463	a 0.14 on1 of7r.wav	a 0.14 on3 of7.wav	1	649
464	a 0.14 on2 of7.wav	a 0.14 on4 of7.wav	1	1373
465	a 0.14 on3 of7.wav	a 0.14 on5 of7.wav	2	756
466	a 0.14 on4 of7.wav	a 0.14 on6 of7.wav	2	865
467	a 0.14 on5 of7.wav	a 0.14 on7 of7.wav	1	771
468	a 0.16 on1 of7r.wav	a 0.16 on3 of7.wav	1	931
469	a 0.16 on2 of7.wav	a 0.16 on4 of7.wav	2	1037
470	a 0.16 on3 of7.wav	a 0.16 on5 of7.wav	2	1057
471	a 0.16 on4 of7.wav	a 0.16 on6 of7.wav	2	887
472	a 0.16 on5 of7.wav	a 0.16 on7 of7.wav	1	797
473	a 0.18 on1 of7r.wav	a 0.18 on3 of7.wav	1	757
474	a 0.18 on2 of7.wav	a 0.18 on4 of7.wav	2	1361
475	a 0.18 on3 of7.wav	a 0.18 on5 of7.wav	2	859
476	a 0.18 on4 of7.wav	a 0.18 on6 of7.wav	1	608
477	a 0.18 on5 of7.wav	a 0.18 on7 of7.wav	2	1830
478	i 0.1 on1 of7r.wav	i 0.1 on3 of7.wav	1	656
479	i 0.1 on2 of7.wav	i 0.1 on4 of7.wav	1	387
480	i 0.1 on3 of7.wav	i 0.1 on5 of7.wav	1	686
481	i 0.1 on4 of7.wav	i 0.1 on6 of7.wav	1	612
482	i 0.1 on5 of7.wav	i 0.1 on7 of7.wav	1	298
483	i 0.2 on1 of7r.wav	i 0.2 on3 of7.wav	1	1152
484	i 0.2 on2 of7.wav	i 0.2 on4 of7.wav	2	1953
485	i 0.2 on3 of7.wav	i 0.2 on5 of7.wav	2	1810
486	i 0.2 on4 of7.wav	i 0.2 on6 of7.wav	2	1126
487	i 0.2 on5 of7.wav	i 0.2 on7 of7.wav	2	1615
488	i 0.04 on1 of7r.wav	i 0.04 on3 of7.wav	1	248
489	i 0.04 on2 of7.wav	i 0.04 on4 of7.wav	1	1122
490	i 0.04 on3 of7.wav	i 0.04 on5 of7.wav	1	322
491	i 0.04 on4 of7.wav	i 0.04 on6 of7.wav	1	1369
492	i 0.04 on5 of7.wav	i 0.04 on7 of7.wav	1	357
493	i 0.06 on1 of7r.wav	i 0.06 on3 of7.wav	1	398
494	i 0.06 on2 of7.wav	i 0.06 on4 of7.wav	1	508
495	i 0.06 on3 of7.wav	i 0.06 on5 of7.wav	1	365
496	i 0.06 on4 of7.wav	i 0.06 on6 of7.wav	1	495
497	i 0.06 on5 of7.wav	i 0.06 on7 of7.wav	2	294
498	i 0.08 on1 of7r.wav	i 0.08 on3 of7.wav	1	1598
499	i 0.08 on2 of7.wav	i 0.08 on4 of7.wav	1	350
500	i 0.08 on3 of7.wav	i 0.08 on5 of7.wav	1	542
501	i 0.08 on4 of7.wav	i 0.08 on6 of7.wav	1	596
502	i 0.08 on5 of7.wav	i 0.08 on7 of7.wav	1	798
503	i 0.12 on1 of7r.wav	i 0.12 on3 of7.wav	1	1390
504	i 0.12 on2 of7.wav	i 0.12 on4 of7.wav	1	498
505	i 0.12 on3 of7.wav	i 0.12 on5 of7.wav	1	412
506	i 0.12 on4 of7.wav	i 0.12 on6 of7.wav	1	920
507	i 0.12 on5 of7.wav	i 0.12 on7 of7.wav	1	670
508	i 0.14 on1 of7r.wav	i 0.14 on3 of7.wav	1	749
509	i 0.14 on2 of7.wav	i 0.14 on4 of7.wav	1	1013
510	i 0.14 on3 of7.wav	i 0.14 on5 of7.wav	2	1167
511	i 0.14 on4 of7.wav	i 0.14 on6 of7.wav	2	974
512	i 0.14 on5 of7.wav	i 0.14 on7 of7.wav	1	784
513	i 0.16 on1 of7r.wav	i 0.16 on3 of7.wav	1	1047
514	i 0.16 on2 of7.wav	i 0.16 on4 of7.wav	2	809
515	i 0.16 on3 of7.wav	i 0.16 on5 of7.wav	1	1406
516	i 0.16 on4 of7.wav	i 0.16 on6 of7.wav	2	1030
517	i 0.16 on5 of7.wav	i 0.16 on7 of7.wav	1	376
518	i 0.18 on1 of7r.wav	i 0.18 on3 of7.wav	1	880
519	i 0.18 on2 of7.wav	i 0.18 on4 of7.wav	2	1140
520	i 0.18 on3 of7.wav	i 0.18 on5 of7.wav	2	1101
521	i 0.18 on4 of7.wav	i 0.18 on6 of7.wav	1	589
522	i 0.18 on5 of7.wav	i 0.18 on7 of7.wav	2	1557
523	a 0.1 on3 of7.wav	a 0.1 on1 of7r.wav	1	570
524	a 0.1 on4 of7.wav	a 0.1 on2 of7.wav	2	3764
525	a 0.1 on5 of7.wav	a 0.1 on3 of7.wav	1	240
526	a 0.1 on6 of7.wav	a 0.1 on4 of7.wav	1	974
527	a 0.1 on7 of7.wav	a 0.1 on5 of7.wav	1	590
528	a 0.2 on3 of7.wav	a 0.2 on1 of7r.wav	1	1024
529	a 0.2 on4 of7.wav	a 0.2 on2 of7.wav	2	539
530	a 0.2 on5 of7.wav	a 0.2 on3 of7.wav	2	1518
531	a 0.2 on6 of7.wav	a 0.2 on4 of7.wav	2	1512
532	a 0.2 on7 of7.wav	a 0.2 on5 of7.wav	2	721
533	a 0.04 on3 of7.wav	a 0.04 on1 of7r.wav	1	593
534	a 0.04 on4 of7.wav	a 0.04 on2 of7.wav	1	574
535	a 0.04 on5 of7.wav	a 0.04 on3 of7.wav	1	499
536	a 0.04 on6 of7.wav	a 0.04 on4 of7.wav	1	345
537	a 0.04 on7 of7.wav	a 0.04 on5 of7.wav	1	231
538	a 0.06 on3 of7.wav	a 0.06 on1 of7r.wav	1	497
539	a 0.06 on4 of7.wav	a 0.06 on2 of7.wav	1	447
540	a 0.06 on5 of7.wav	a 0.06 on3 of7.wav	1	290
541	a 0.06 on6 of7.wav	a 0.06 on4 of7.wav	1	255
542	a 0.06 on7 of7.wav	a 0.06 on5 of7.wav	1	349
543	a 0.08 on3 of7.wav	a 0.08 on1 of7r.wav	1	240
544	a 0.08 on4 of7.wav	a 0.08 on2 of7.wav	1	345
545	a 0.08 on5 of7.wav	a 0.08 on3 of7.wav	1	303
546	a 0.08 on6 of7.wav	a 0.08 on4 of7.wav	1	360
547	a 0.08 on7 of7.wav	a 0.08 on5 of7.wav	1	402
548	a 0.12 on3 of7.wav	a 0.12 on1 of7r.wav	2	931
549	a 0.12 on4 of7.wav	a 0.12 on2 of7.wav	1	297
550	a 0.12 on5 of7.wav	a 0.12 on3 of7.wav	1	357
551	a 0.12 on6 of7.wav	a 0.12 on4 of7.wav	1	993
552	a 0.12 on7 of7.wav	a 0.12 on5 of7.wav	1	322
553	a 0.14 on3 of7.wav	a 0.14 on1 of7r.wav	1	630
554	a 0.14 on4 of7.wav	a 0.14 on2 of7.wav	1	689
555	a 0.14 on5 of7.wav	a 0.14 on3 of7.wav	2	895
556	a 0.14 on6 of7.wav	a 0.14 on4 of7.wav	1	631
557	a 0.14 on7 of7.wav	a 0.14 on5 of7.wav	1	3818
558	a 0.16 on3 of7.wav	a 0.16 on1 of7r.wav	1	777
559	a 0.16 on4 of7.wav	a 0.16 on2 of7.wav	1	2051
560	a 0.16 on5 of7.wav	a 0.16 on3 of7.wav	2	919
561	a 0.16 on6 of7.wav	a 0.16 on4 of7.wav	1	953
562	a 0.16 on7 of7.wav	a 0.16 on5 of7.wav	1	895
563	a 0.18 on3 of7.wav	a 0.18 on1 of7r.wav	1	1052
564	a 0.18 on4 of7.wav	a 0.18 on2 of7.wav	1	838
565	a 0.18 on5 of7.wav	a 0.18 on3 of7.wav	2	1059
566	a 0.18 on6 of7.wav	a 0.18 on4 of7.wav	2	968
567	a 0.18 on7 of7.wav	a 0.18 on5 of7.wav	1	674
568	i 0.1 on3 of7.wav	i 0.1 on1 of7r.wav	1	306
569	i 0.1 on4 of7.wav	i 0.1 on2 of7.wav	1	690
570	i 0.1 on5 of7.wav	i 0.1 on3 of7.wav	1	634
571	i 0.1 on6 of7.wav	i 0.1 on4 of7.wav	1	1039
572	i 0.1 on7 of7.wav	i 0.1 on5 of7.wav	1	338
573	i 0.2 on3 of7.wav	i 0.2 on1 of7r.wav	1	689
574	i 0.2 on4 of7.wav	i 0.2 on2 of7.wav	2	817
575	i 0.2 on5 of7.wav	i 0.2 on3 of7.wav	1	1296
576	i 0.2 on6 of7.wav	i 0.2 on4 of7.wav	2	1604
577	i 0.2 on7 of7.wav	i 0.2 on5 of7.wav	1	588
578	i 0.04 on3 of7.wav	i 0.04 on1 of7r.wav	1	237
579	i 0.04 on4 of7.wav	i 0.04 on2 of7.wav	1	238
580	i 0.04 on5 of7.wav	i 0.04 on3 of7.wav	1	859
581	i 0.04 on6 of7.wav	i 0.04 on4 of7.wav	1	620
582	i 0.04 on7 of7.wav	i 0.04 on5 of7.wav	1	245
583	i 0.06 on3 of7.wav	i 0.06 on1 of7r.wav	1	305
584	i 0.06 on4 of7.wav	i 0.06 on2 of7.wav	1	952
585	i 0.06 on5 of7.wav	i 0.06 on3 of7.wav	1	603
586	i 0.06 on6 of7.wav	i 0.06 on4 of7.wav	1	569
587	i 0.06 on7 of7.wav	i 0.06 on5 of7.wav	1	301
588	i 0.08 on3 of7.wav	i 0.08 on1 of7r.wav	1	392
589	i 0.08 on4 of7.wav	i 0.08 on2 of7.wav	1	641
590	i 0.08 on5 of7.wav	i 0.08 on3 of7.wav	1	435
591	i 0.08 on6 of7.wav	i 0.08 on4 of7.wav	1	666
592	i 0.08 on7 of7.wav	i 0.08 on5 of7.wav	1	538
593	i 0.12 on3 of7.wav	i 0.12 on1 of7r.wav	1	1016
594	i 0.12 on4 of7.wav	i 0.12 on2 of7.wav	1	493
595	i 0.12 on5 of7.wav	i 0.12 on3 of7.wav	1	679
596	i 0.12 on6 of7.wav	i 0.12 on4 of7.wav	1	703
597	i 0.12 on7 of7.wav	i 0.12 on5 of7.wav	1	543
598	i 0.14 on3 of7.wav	i 0.14 on1 of7r.wav	1	881
599	i 0.14 on4 of7.wav	i 0.14 on2 of7.wav	1	891
600	i 0.14 on5 of7.wav	i 0.14 on3 of7.wav	1	1306
601	i 0.14 on6 of7.wav	i 0.14 on4 of7.wav	1	338
602	i 0.14 on7 of7.wav	i 0.14 on5 of7.wav	1	344
603	i 0.16 on3 of7.wav	i 0.16 on1 of7r.wav	1	492
604	i 0.16 on4 of7.wav	i 0.16 on2 of7.wav	1	1040
605	i 0.16 on5 of7.wav	i 0.16 on3 of7.wav	2	1552
606	i 0.16 on6 of7.wav	i 0.16 on4 of7.wav	1	593
607	i 0.16 on7 of7.wav	i 0.16 on5 of7.wav	1	1029
608	i 0.18 on3 of7.wav	i 0.18 on1 of7r.wav	1	624
609	i 0.18 on4 of7.wav	i 0.18 on2 of7.wav	2	2405
610	i 0.18 on5 of7.wav	i 0.18 on3 of7.wav	1	997
611	i 0.18 on6 of7.wav	i 0.18 on4 of7.wav	1	502
612	i 0.18 on7 of7.wav	i 0.18 on5 of7.wav	1	613
