# Supplementary material for: Effects of stimulus duration and vowel quality in cross-linguistic categorical perception of pitch directions
Source: PLoS One. 2017 Jul 3;12(7):e0180656. doi: 10.1371/journal.pone.0180656 (PMC5495489; doi:10.1371/journal.pone.0180656)
Supplement: S1 Table — (ZIP) [file pone.0180656.s001.zip › supporting information/Raw data/eprime_sd_CHINESE/sub12sdfalling.csv]

List2	stim1	stim2	Slide3.RESP	Slide3.RT
1	a 0.1 on1 of1.wav	a 0.1 on1 of1.wav	1	615
2	a 0.1 on1 of2.wav	a 0.1 on1 of2.wav	1	892
3	a 0.1 on1 of3.wav	a 0.1 on1 of3.wav	1	1187
4	a 0.1 on1 of4.wav	a 0.1 on1 of4.wav	1	787
5	a 0.1 on1 of5.wav	a 0.1 on1 of5.wav	1	822
6	a 0.1 on1 of6.wav	a 0.1 on1 of6.wav	1	883
7	a 0.1 on1 of7.wav	a 0.1 on1 of7.wav	1	582
8	a 0.2 on1 of1.wav	a 0.2 on1 of1.wav	1	696
9	a 0.2 on1 of2.wav	a 0.2 on1 of2.wav	1	793
10	a 0.2 on1 of3.wav	a 0.2 on1 of3.wav	1	560
11	a 0.2 on1 of4.wav	a 0.2 on1 of4.wav	1	653
12	a 0.2 on1 of5.wav	a 0.2 on1 of5.wav	1	858
13	a 0.2 on1 of6.wav	a 0.2 on1 of6.wav	1	692
14	a 0.2 on1 of7.wav	a 0.2 on1 of7.wav	1	709
15	a 0.04 on1 of1.wav	a 0.04 on1 of1.wav	1	593
16	a 0.04 on1 of2.wav	a 0.04 on1 of2.wav	1	1027
17	a 0.04 on1 of3.wav	a 0.04 on1 of3.wav	1	671
18	a 0.04 on1 of4.wav	a 0.04 on1 of4.wav	1	672
19	a 0.04 on1 of5.wav	a 0.04 on1 of5.wav	1	451
20	a 0.04 on1 of6.wav	a 0.04 on1 of6.wav	1	478
21	a 0.04 on1 of7.wav	a 0.04 on1 of7.wav	1	766
22	a 0.06 on1 of1.wav	a 0.06 on1 of1.wav	1	504
23	a 0.06 on1 of2.wav	a 0.06 on1 of2.wav	1	726
24	a 0.06 on1 of3.wav	a 0.06 on1 of3.wav	1	953
25	a 0.06 on1 of4.wav	a 0.06 on1 of4.wav	1	515
26	a 0.06 on1 of5.wav	a 0.06 on1 of5.wav	1	739
27	a 0.06 on1 of6.wav	a 0.06 on1 of6.wav	1	1263
28	a 0.06 on1 of7.wav	a 0.06 on1 of7.wav	1	617
29	a 0.08 on1 of1.wav	a 0.08 on1 of1.wav	1	818
30	a 0.08 on1 of2.wav	a 0.08 on1 of2.wav	1	681
31	a 0.08 on1 of3.wav	a 0.08 on1 of3.wav	1	1405
32	a 0.08 on1 of4.wav	a 0.08 on1 of4.wav	1	841
33	a 0.08 on1 of5.wav	a 0.08 on1 of5.wav	1	1264
34	a 0.08 on1 of6.wav	a 0.08 on1 of6.wav	2	1176
35	a 0.08 on1 of7.wav	a 0.08 on1 of7.wav	1	609
36	a 0.12 on1 of1.wav	a 0.12 on1 of1.wav	1	715
37	a 0.12 on1 of2.wav	a 0.12 on1 of2.wav	1	476
38	a 0.12 on1 of3.wav	a 0.12 on1 of3.wav	1	697
39	a 0.12 on1 of4.wav	a 0.12 on1 of4.wav	1	660
40	a 0.12 on1 of5.wav	a 0.12 on1 of5.wav	1	1287
41	a 0.12 on1 of6.wav	a 0.12 on1 of6.wav	1	932
42	a 0.12 on1 of7.wav	a 0.12 on1 of7.wav	1	776
43	a 0.14 on1 of1.wav	a 0.14 on1 of1.wav	1	1158
44	a 0.14 on1 of2.wav	a 0.14 on1 of2.wav	1	854
45	a 0.14 on1 of3.wav	a 0.14 on1 of3.wav	1	2648
46	a 0.14 on1 of4.wav	a 0.14 on1 of4.wav	1	901
47	a 0.14 on1 of5.wav	a 0.14 on1 of5.wav	1	658
48	a 0.14 on1 of6.wav	a 0.14 on1 of6.wav	1	594
49	a 0.14 on1 of7.wav	a 0.14 on1 of7.wav	1	1162
50	a 0.16 on1 of1.wav	a 0.16 on1 of1.wav	1	876
51	a 0.16 on1 of2.wav	a 0.16 on1 of2.wav	1	664
52	a 0.16 on1 of3.wav	a 0.16 on1 of3.wav	1	821
53	a 0.16 on1 of4.wav	a 0.16 on1 of4.wav	1	640
54	a 0.16 on1 of5.wav	a 0.16 on1 of5.wav	1	507
55	a 0.16 on1 of6.wav	a 0.16 on1 of6.wav	1	763
56	a 0.16 on1 of7.wav	a 0.16 on1 of7.wav	1	572
57	a 0.18 on1 of1.wav	a 0.18 on1 of1.wav	1	732
58	a 0.18 on1 of2.wav	a 0.18 on1 of2.wav	1	550
59	a 0.18 on1 of3.wav	a 0.18 on1 of3.wav	1	587
60	a 0.18 on1 of4.wav	a 0.18 on1 of4.wav	1	659
61	a 0.18 on1 of5.wav	a 0.18 on1 of5.wav	1	1512
62	a 0.18 on1 of6.wav	a 0.18 on1 of6.wav	1	1234
63	a 0.18 on1 of7.wav	a 0.18 on1 of7.wav	1	1247
64	i 0.1 on1 of1.wav	i 0.1 on1 of1.wav	1	723
65	i 0.1 on1 of2.wav	i 0.1 on1 of2.wav	1	621
66	i 0.1 on1 of3.wav	i 0.1 on1 of3.wav	1	621
67	i 0.1 on1 of4.wav	i 0.1 on1 of4.wav	1	781
68	i 0.1 on1 of5.wav	i 0.1 on1 of5.wav	1	1205
69	i 0.1 on1 of6.wav	i 0.1 on1 of6.wav	1	739
70	i 0.1 on1 of7.wav	i 0.1 on1 of7.wav	1	672
71	i 0.2 on1 of1.wav	i 0.2 on1 of1.wav	1	659
72	i 0.2 on1 of2.wav	i 0.2 on1 of2.wav	1	616
73	i 0.2 on1 of3.wav	i 0.2 on1 of3.wav	1	1202
74	i 0.2 on1 of4.wav	i 0.2 on1 of4.wav	1	1456
75	i 0.2 on1 of5.wav	i 0.2 on1 of5.wav	1	779
76	i 0.2 on1 of6.wav	i 0.2 on1 of6.wav	1	678
77	i 0.2 on1 of7.wav	i 0.2 on1 of7.wav	1	857
78	i 0.04 on1 of1.wav	i 0.04 on1 of1.wav	1	690
79	i 0.04 on1 of2.wav	i 0.04 on1 of2.wav	1	790
80	i 0.04 on1 of3.wav	i 0.04 on1 of3.wav	1	540
81	i 0.04 on1 of4.wav	i 0.04 on1 of4.wav	1	583
82	i 0.04 on1 of5.wav	i 0.04 on1 of5.wav	1	545
83	i 0.04 on1 of6.wav	i 0.04 on1 of6.wav	1	1342
84	i 0.04 on1 of7.wav	i 0.04 on1 of7.wav	1	525
85	i 0.06 on1 of1.wav	i 0.06 on1 of1.wav	1	610
86	i 0.06 on1 of2.wav	i 0.06 on1 of2.wav	1	805
87	i 0.06 on1 of3.wav	i 0.06 on1 of3.wav	1	889
88	i 0.06 on1 of4.wav	i 0.06 on1 of4.wav	1	493
89	i 0.06 on1 of5.wav	i 0.06 on1 of5.wav	1	908
90	i 0.06 on1 of6.wav	i 0.06 on1 of6.wav	1	701
91	i 0.06 on1 of7.wav	i 0.06 on1 of7.wav	1	625
92	i 0.08 on1 of1.wav	i 0.08 on1 of1.wav	1	922
93	i 0.08 on1 of2.wav	i 0.08 on1 of2.wav	1	873
94	i 0.08 on1 of3.wav	i 0.08 on1 of3.wav	1	1664
95	i 0.08 on1 of4.wav	i 0.08 on1 of4.wav	1	1160
96	i 0.08 on1 of5.wav	i 0.08 on1 of5.wav	1	722
97	i 0.08 on1 of6.wav	i 0.08 on1 of6.wav	1	556
98	i 0.08 on1 of7.wav	i 0.08 on1 of7.wav	1	652
99	i 0.12 on1 of1.wav	i 0.12 on1 of1.wav	1	686
100	i 0.12 on1 of2.wav	i 0.12 on1 of2.wav	1	635
101	i 0.12 on1 of3.wav	i 0.12 on1 of3.wav	1	589
102	i 0.12 on1 of4.wav	i 0.12 on1 of4.wav	1	571
103	i 0.12 on1 of5.wav	i 0.12 on1 of5.wav	1	1752
104	i 0.12 on1 of6.wav	i 0.12 on1 of6.wav	1	544
105	i 0.12 on1 of7.wav	i 0.12 on1 of7.wav	1	546
106	i 0.14 on1 of1.wav	i 0.14 on1 of1.wav	1	753
107	i 0.14 on1 of2.wav	i 0.14 on1 of2.wav	1	546
108	i 0.14 on1 of3.wav	i 0.14 on1 of3.wav	1	806
109	i 0.14 on1 of4.wav	i 0.14 on1 of4.wav	1	595
110	i 0.14 on1 of5.wav	i 0.14 on1 of5.wav	1	1021
111	i 0.14 on1 of6.wav	i 0.14 on1 of6.wav	1	677
112	i 0.14 on1 of7.wav	i 0.14 on1 of7.wav	1	715
113	i 0.16 on1 of1.wav	i 0.16 on1 of1.wav	1	647
114	i 0.16 on1 of2.wav	i 0.16 on1 of2.wav	1	850
115	i 0.16 on1 of3.wav	i 0.16 on1 of3.wav	1	679
116	i 0.16 on1 of4.wav	i 0.16 on1 of4.wav	1	654
117	i 0.16 on1 of5.wav	i 0.16 on1 of5.wav	1	698
118	i 0.16 on1 of6.wav	i 0.16 on1 of6.wav	1	681
119	i 0.16 on1 of7.wav	i 0.16 on1 of7.wav	1	970
120	i 0.18 on1 of1.wav	i 0.18 on1 of1.wav	1	669
121	i 0.18 on1 of2.wav	i 0.18 on1 of2.wav	1	875
122	i 0.18 on1 of3.wav	i 0.18 on1 of3.wav	1	764
123	i 0.18 on1 of4.wav	i 0.18 on1 of4.wav	1	1088
124	i 0.18 on1 of5.wav	i 0.18 on1 of5.wav	1	688
125	i 0.18 on1 of6.wav	i 0.18 on1 of6.wav	1	741
126	i 0.18 on1 of7.wav	i 0.18 on1 of7.wav	1	429
127	a 0.1 on1 of1.wav	a 0.1 on1 of3.wav	1	673
128	a 0.1 on1 of2.wav	a 0.1 on1 of4.wav	1	822
129	a 0.1 on1 of3.wav	a 0.1 on1 of5.wav	2	1077
130	a 0.1 on1 of4.wav	a 0.1 on1 of6.wav	1	602
131	a 0.1 on1 of5.wav	a 0.1 on1 of7.wav	1	970
132	a 0.2 on1 of1.wav	a 0.2 on1 of3.wav	2	1114
133	a 0.2 on1 of2.wav	a 0.2 on1 of4.wav	2	976
134	a 0.2 on1 of3.wav	a 0.2 on1 of5.wav	1	563
135	a 0.2 on1 of4.wav	a 0.2 on1 of6.wav	1	1484
136	a 0.2 on1 of5.wav	a 0.2 on1 of7.wav	1	631
137	a 0.04 on1 of1.wav	a 0.04 on1 of3.wav	1	646
138	a 0.04 on1 of2.wav	a 0.04 on1 of4.wav	1	608
139	a 0.04 on1 of3.wav	a 0.04 on1 of5.wav	1	745
140	a 0.04 on1 of4.wav	a 0.04 on1 of6.wav	1	800
141	a 0.04 on1 of5.wav	a 0.04 on1 of7.wav	1	857
142	a 0.06 on1 of1.wav	a 0.06 on1 of3.wav	1	710
143	a 0.06 on1 of2.wav	a 0.06 on1 of4.wav	1	557
144	a 0.06 on1 of3.wav	a 0.06 on1 of5.wav	1	879
145	a 0.06 on1 of4.wav	a 0.06 on1 of6.wav	1	1362
146	a 0.06 on1 of5.wav	a 0.06 on1 of7.wav	1	991
147	a 0.08 on1 of1.wav	a 0.08 on1 of3.wav	1	1039
148	a 0.08 on1 of2.wav	a 0.08 on1 of4.wav	1	1157
149	a 0.08 on1 of3.wav	a 0.08 on1 of5.wav	1	705
150	a 0.08 on1 of4.wav	a 0.08 on1 of6.wav	1	945
151	a 0.08 on1 of5.wav	a 0.08 on1 of7.wav	1	569
152	a 0.12 on1 of1.wav	a 0.12 on1 of3.wav	1	960
153	a 0.12 on1 of2.wav	a 0.12 on1 of4.wav	1	832
154	a 0.12 on1 of3.wav	a 0.12 on1 of5.wav	2	867
155	a 0.12 on1 of4.wav	a 0.12 on1 of6.wav	1	634
156	a 0.12 on1 of5.wav	a 0.12 on1 of7.wav	1	640
157	a 0.14 on1 of1.wav	a 0.14 on1 of3.wav	1	2361
158	a 0.14 on1 of2.wav	a 0.14 on1 of4.wav	2	1022
159	a 0.14 on1 of3.wav	a 0.14 on1 of5.wav	1	1018
160	a 0.14 on1 of4.wav	a 0.14 on1 of6.wav	1	903
161	a 0.14 on1 of5.wav	a 0.14 on1 of7.wav	1	707
162	a 0.16 on1 of1.wav	a 0.16 on1 of3.wav	2	1302
163	a 0.16 on1 of2.wav	a 0.16 on1 of4.wav	2	905
164	a 0.16 on1 of3.wav	a 0.16 on1 of5.wav	1	564
165	a 0.16 on1 of4.wav	a 0.16 on1 of6.wav	1	709
166	a 0.16 on1 of5.wav	a 0.16 on1 of7.wav	1	797
167	a 0.18 on1 of1.wav	a 0.18 on1 of3.wav	1	1232
168	a 0.18 on1 of2.wav	a 0.18 on1 of4.wav	2	903
169	a 0.18 on1 of3.wav	a 0.18 on1 of5.wav	1	1108
170	a 0.18 on1 of4.wav	a 0.18 on1 of6.wav	1	729
171	a 0.18 on1 of5.wav	a 0.18 on1 of7.wav	1	591
172	i 0.1 on1 of1.wav	i 0.1 on1 of3.wav	1	971
173	i 0.1 on1 of2.wav	i 0.1 on1 of4.wav	1	555
174	i 0.1 on1 of3.wav	i 0.1 on1 of5.wav	1	843
175	i 0.1 on1 of4.wav	i 0.1 on1 of6.wav	1	849
176	i 0.1 on1 of5.wav	i 0.1 on1 of7.wav	1	768
177	i 0.2 on1 of1.wav	i 0.2 on1 of3.wav	2	1018
178	i 0.2 on1 of2.wav	i 0.2 on1 of4.wav	1	1156
179	i 0.2 on1 of3.wav	i 0.2 on1 of5.wav	1	1153
180	i 0.2 on1 of4.wav	i 0.2 on1 of6.wav	1	770
181	i 0.2 on1 of5.wav	i 0.2 on1 of7.wav	1	1123
182	i 0.04 on1 of1.wav	i 0.04 on1 of3.wav	1	630
183	i 0.04 on1 of2.wav	i 0.04 on1 of4.wav	1	634
184	i 0.04 on1 of3.wav	i 0.04 on1 of5.wav	1	539
185	i 0.04 on1 of4.wav	i 0.04 on1 of6.wav	1	534
186	i 0.04 on1 of5.wav	i 0.04 on1 of7.wav	1	738
187	i 0.06 on1 of1.wav	i 0.06 on1 of3.wav	1	524
188	i 0.06 on1 of2.wav	i 0.06 on1 of4.wav	1	922
189	i 0.06 on1 of3.wav	i 0.06 on1 of5.wav	1	837
190	i 0.06 on1 of4.wav	i 0.06 on1 of6.wav	1	491
191	i 0.06 on1 of5.wav	i 0.06 on1 of7.wav	1	754
192	i 0.08 on1 of1.wav	i 0.08 on1 of3.wav	1	762
193	i 0.08 on1 of2.wav	i 0.08 on1 of4.wav	1	576
194	i 0.08 on1 of3.wav	i 0.08 on1 of5.wav	1	688
195	i 0.08 on1 of4.wav	i 0.08 on1 of6.wav	1	3999
196	i 0.08 on1 of5.wav	i 0.08 on1 of7.wav	1	741
197	i 0.12 on1 of1.wav	i 0.12 on1 of3.wav	1	1087
198	i 0.12 on1 of2.wav	i 0.12 on1 of4.wav	1	602
199	i 0.12 on1 of3.wav	i 0.12 on1 of5.wav	1	681
200	i 0.12 on1 of4.wav	i 0.12 on1 of6.wav	1	1903
201	i 0.12 on1 of5.wav	i 0.12 on1 of7.wav	1	734
202	i 0.14 on1 of1.wav	i 0.14 on1 of3.wav	1	817
203	i 0.14 on1 of2.wav	i 0.14 on1 of4.wav	2	1048
204	i 0.14 on1 of3.wav	i 0.14 on1 of5.wav	2	1115
205	i 0.14 on1 of4.wav	i 0.14 on1 of6.wav	2	682
206	i 0.14 on1 of5.wav	i 0.14 on1 of7.wav	1	904
207	i 0.16 on1 of1.wav	i 0.16 on1 of3.wav	1	919
208	i 0.16 on1 of2.wav	i 0.16 on1 of4.wav	2	741
209	i 0.16 on1 of3.wav	i 0.16 on1 of5.wav	2	735
210	i 0.16 on1 of4.wav	i 0.16 on1 of6.wav	1	802
211	i 0.16 on1 of5.wav	i 0.16 on1 of7.wav	1	930
212	i 0.18 on1 of1.wav	i 0.18 on1 of3.wav	1	782
213	i 0.18 on1 of2.wav	i 0.18 on1 of4.wav	2	2975
214	i 0.18 on1 of3.wav	i 0.18 on1 of5.wav	2	667
215	i 0.18 on1 of4.wav	i 0.18 on1 of6.wav	1	877
216	i 0.18 on1 of5.wav	i 0.18 on1 of7.wav	1	752
217	a 0.1 on1 of3.wav	a 0.1 on1 of1.wav	1	1023
218	a 0.1 on1 of4.wav	a 0.1 on1 of2.wav	1	2249
219	a 0.1 on1 of5.wav	a 0.1 on1 of3.wav	1	6488
220	a 0.1 on1 of6.wav	a 0.1 on1 of4.wav	1	806
221	a 0.1 on1 of7.wav	a 0.1 on1 of5.wav	1	550
222	a 0.2 on1 of3.wav	a 0.2 on1 of1.wav	2	861
223	a 0.2 on1 of4.wav	a 0.2 on1 of2.wav	2	834
224	a 0.2 on1 of5.wav	a 0.2 on1 of3.wav	1	1413
225	a 0.2 on1 of6.wav	a 0.2 on1 of4.wav	1	1344
226	a 0.2 on1 of7.wav	a 0.2 on1 of5.wav	1	2646
227	a 0.04 on1 of3.wav	a 0.04 on1 of1.wav	1	713
228	a 0.04 on1 of4.wav	a 0.04 on1 of2.wav	1	1047
229	a 0.04 on1 of5.wav	a 0.04 on1 of3.wav	1	834
230	a 0.04 on1 of6.wav	a 0.04 on1 of4.wav	1	591
231	a 0.04 on1 of7.wav	a 0.04 on1 of5.wav	1	644
232	a 0.06 on1 of3.wav	a 0.06 on1 of1.wav	1	873
233	a 0.06 on1 of4.wav	a 0.06 on1 of2.wav	1	660
234	a 0.06 on1 of5.wav	a 0.06 on1 of3.wav	1	1787
235	a 0.06 on1 of6.wav	a 0.06 on1 of4.wav	1	865
236	a 0.06 on1 of7.wav	a 0.06 on1 of5.wav	1	793
237	a 0.08 on1 of3.wav	a 0.08 on1 of1.wav	1	726
238	a 0.08 on1 of4.wav	a 0.08 on1 of2.wav	1	1252
239	a 0.08 on1 of5.wav	a 0.08 on1 of3.wav	1	741
240	a 0.08 on1 of6.wav	a 0.08 on1 of4.wav	1	758
241	a 0.08 on1 of7.wav	a 0.08 on1 of5.wav	1	644
242	a 0.12 on1 of3.wav	a 0.12 on1 of1.wav	2	833
243	a 0.12 on1 of4.wav	a 0.12 on1 of2.wav	2	1127
244	a 0.12 on1 of5.wav	a 0.12 on1 of3.wav	1	865
245	a 0.12 on1 of6.wav	a 0.12 on1 of4.wav	1	1064
246	a 0.12 on1 of7.wav	a 0.12 on1 of5.wav	1	714
247	a 0.14 on1 of3.wav	a 0.14 on1 of1.wav	1	692
248	a 0.14 on1 of4.wav	a 0.14 on1 of2.wav	2	1152
249	a 0.14 on1 of5.wav	a 0.14 on1 of3.wav	1	1044
250	a 0.14 on1 of6.wav	a 0.14 on1 of4.wav	1	941
251	a 0.14 on1 of7.wav	a 0.14 on1 of5.wav	1	1622
252	a 0.16 on1 of3.wav	a 0.16 on1 of1.wav	2	694
253	a 0.16 on1 of4.wav	a 0.16 on1 of2.wav	2	762
254	a 0.16 on1 of5.wav	a 0.16 on1 of3.wav	1	884
255	a 0.16 on1 of6.wav	a 0.16 on1 of4.wav	1	647
256	a 0.16 on1 of7.wav	a 0.16 on1 of5.wav	1	1085
257	a 0.18 on1 of3.wav	a 0.18 on1 of1.wav	2	893
258	a 0.18 on1 of4.wav	a 0.18 on1 of2.wav	2	1173
259	a 0.18 on1 of5.wav	a 0.18 on1 of3.wav	1	1131
260	a 0.18 on1 of6.wav	a 0.18 on1 of4.wav	1	923
261	a 0.18 on1 of7.wav	a 0.18 on1 of5.wav	1	770
262	i 0.1 on1 of3.wav	i 0.1 on1 of1.wav	1	585
263	i 0.1 on1 of4.wav	i 0.1 on1 of2.wav	1	1180
264	i 0.1 on1 of5.wav	i 0.1 on1 of3.wav	1	795
265	i 0.1 on1 of6.wav	i 0.1 on1 of4.wav	1	935
266	i 0.1 on1 of7.wav	i 0.1 on1 of5.wav	1	529
267	i 0.2 on1 of3.wav	i 0.2 on1 of1.wav	2	1213
268	i 0.2 on1 of4.wav	i 0.2 on1 of2.wav	2	624
269	i 0.2 on1 of5.wav	i 0.2 on1 of3.wav	1	1587
270	i 0.2 on1 of6.wav	i 0.2 on1 of4.wav	1	1190
271	i 0.2 on1 of7.wav	i 0.2 on1 of5.wav	1	863
272	i 0.04 on1 of3.wav	i 0.04 on1 of1.wav	1	636
273	i 0.04 on1 of4.wav	i 0.04 on1 of2.wav	1	566
274	i 0.04 on1 of5.wav	i 0.04 on1 of3.wav	1	588
275	i 0.04 on1 of6.wav	i 0.04 on1 of4.wav	1	526
276	i 0.04 on1 of7.wav	i 0.04 on1 of5.wav	1	638
277	i 0.06 on1 of3.wav	i 0.06 on1 of1.wav	1	639
278	i 0.06 on1 of4.wav	i 0.06 on1 of2.wav	1	750
279	i 0.06 on1 of5.wav	i 0.06 on1 of3.wav	1	452
280	i 0.06 on1 of6.wav	i 0.06 on1 of4.wav	1	861
281	i 0.06 on1 of7.wav	i 0.06 on1 of5.wav	1	786
282	i 0.08 on1 of3.wav	i 0.08 on1 of1.wav	1	957
283	i 0.08 on1 of4.wav	i 0.08 on1 of2.wav	1	698
284	i 0.08 on1 of5.wav	i 0.08 on1 of3.wav	1	1519
285	i 0.08 on1 of6.wav	i 0.08 on1 of4.wav	1	709
286	i 0.08 on1 of7.wav	i 0.08 on1 of5.wav	1	696
287	i 0.12 on1 of3.wav	i 0.12 on1 of1.wav	1	1311
288	i 0.12 on1 of4.wav	i 0.12 on1 of2.wav	1	770
289	i 0.12 on1 of5.wav	i 0.12 on1 of3.wav	2	1133
290	i 0.12 on1 of6.wav	i 0.12 on1 of4.wav	2	714
291	i 0.12 on1 of7.wav	i 0.12 on1 of5.wav	1	1007
292	i 0.14 on1 of3.wav	i 0.14 on1 of1.wav	1	1779
293	i 0.14 on1 of4.wav	i 0.14 on1 of2.wav	2	928
294	i 0.14 on1 of5.wav	i 0.14 on1 of3.wav	1	1370
295	i 0.14 on1 of6.wav	i 0.14 on1 of4.wav	1	777
296	i 0.14 on1 of7.wav	i 0.14 on1 of5.wav	1	1024
297	i 0.16 on1 of3.wav	i 0.16 on1 of1.wav	2	1582
298	i 0.16 on1 of4.wav	i 0.16 on1 of2.wav	2	882
299	i 0.16 on1 of5.wav	i 0.16 on1 of3.wav	2	840
300	i 0.16 on1 of6.wav	i 0.16 on1 of4.wav	1	683
301	i 0.16 on1 of7.wav	i 0.16 on1 of5.wav	1	667
302	i 0.18 on1 of3.wav	i 0.18 on1 of1.wav	2	1175
303	i 0.18 on1 of4.wav	i 0.18 on1 of2.wav	2	972
304	i 0.18 on1 of5.wav	i 0.18 on1 of3.wav	2	1055
305	i 0.18 on1 of6.wav	i 0.18 on1 of4.wav	1	692
306	i 0.18 on1 of7.wav	i 0.18 on1 of5.wav	1	607
307	a 0.1 on1 of1.wav	a 0.1 on1 of1.wav	1	591
308	a 0.1 on1 of2.wav	a 0.1 on1 of2.wav	1	703
309	a 0.1 on1 of3.wav	a 0.1 on1 of3.wav	1	1190
310	a 0.1 on1 of4.wav	a 0.1 on1 of4.wav	1	1034
311	a 0.1 on1 of5.wav	a 0.1 on1 of5.wav	1	911
312	a 0.1 on1 of6.wav	a 0.1 on1 of6.wav	1	748
313	a 0.1 on1 of7.wav	a 0.1 on1 of7.wav	1	1011
314	a 0.2 on1 of1.wav	a 0.2 on1 of1.wav	1	1059
315	a 0.2 on1 of2.wav	a 0.2 on1 of2.wav	1	890
316	a 0.2 on1 of3.wav	a 0.2 on1 of3.wav	1	937
317	a 0.2 on1 of4.wav	a 0.2 on1 of4.wav	1	574
318	a 0.2 on1 of5.wav	a 0.2 on1 of5.wav	1	645
319	a 0.2 on1 of6.wav	a 0.2 on1 of6.wav	1	1351
320	a 0.2 on1 of7.wav	a 0.2 on1 of7.wav	1	1753
321	a 0.04 on1 of1.wav	a 0.04 on1 of1.wav	1	1063
322	a 0.04 on1 of2.wav	a 0.04 on1 of2.wav	1	678
323	a 0.04 on1 of3.wav	a 0.04 on1 of3.wav	1	600
324	a 0.04 on1 of4.wav	a 0.04 on1 of4.wav	1	517
325	a 0.04 on1 of5.wav	a 0.04 on1 of5.wav	1	647
326	a 0.04 on1 of6.wav	a 0.04 on1 of6.wav	1	1152
327	a 0.04 on1 of7.wav	a 0.04 on1 of7.wav	1	685
328	a 0.06 on1 of1.wav	a 0.06 on1 of1.wav	1	886
329	a 0.06 on1 of2.wav	a 0.06 on1 of2.wav	1	638
330	a 0.06 on1 of3.wav	a 0.06 on1 of3.wav	1	573
331	a 0.06 on1 of4.wav	a 0.06 on1 of4.wav	1	683
332	a 0.06 on1 of5.wav	a 0.06 on1 of5.wav	1	552
333	a 0.06 on1 of6.wav	a 0.06 on1 of6.wav	1	652
334	a 0.06 on1 of7.wav	a 0.06 on1 of7.wav	1	655
335	a 0.08 on1 of1.wav	a 0.08 on1 of1.wav	1	831
336	a 0.08 on1 of2.wav	a 0.08 on1 of2.wav	1	826
337	a 0.08 on1 of3.wav	a 0.08 on1 of3.wav	1	557
338	a 0.08 on1 of4.wav	a 0.08 on1 of4.wav	1	723
339	a 0.08 on1 of5.wav	a 0.08 on1 of5.wav	1	659
340	a 0.08 on1 of6.wav	a 0.08 on1 of6.wav	1	696
341	a 0.08 on1 of7.wav	a 0.08 on1 of7.wav	1	749
342	a 0.12 on1 of1.wav	a 0.12 on1 of1.wav	1	1205
343	a 0.12 on1 of2.wav	a 0.12 on1 of2.wav	1	1310
344	a 0.12 on1 of3.wav	a 0.12 on1 of3.wav	1	1014
345	a 0.12 on1 of4.wav	a 0.12 on1 of4.wav	1	933
346	a 0.12 on1 of5.wav	a 0.12 on1 of5.wav	1	612
347	a 0.12 on1 of6.wav	a 0.12 on1 of6.wav	1	456
348	a 0.12 on1 of7.wav	a 0.12 on1 of7.wav	1	934
349	a 0.14 on1 of1.wav	a 0.14 on1 of1.wav	1	992
350	a 0.14 on1 of2.wav	a 0.14 on1 of2.wav	1	666
351	a 0.14 on1 of3.wav	a 0.14 on1 of3.wav	1	868
352	a 0.14 on1 of4.wav	a 0.14 on1 of4.wav	1	601
353	a 0.14 on1 of5.wav	a 0.14 on1 of5.wav	1	964
354	a 0.14 on1 of6.wav	a 0.14 on1 of6.wav	1	833
355	a 0.14 on1 of7.wav	a 0.14 on1 of7.wav	1	817
356	a 0.16 on1 of1.wav	a 0.16 on1 of1.wav	1	701
357	a 0.16 on1 of2.wav	a 0.16 on1 of2.wav	1	1163
358	a 0.16 on1 of3.wav	a 0.16 on1 of3.wav	1	584
359	a 0.16 on1 of4.wav	a 0.16 on1 of4.wav	1	1005
360	a 0.16 on1 of5.wav	a 0.16 on1 of5.wav	1	596
361	a 0.16 on1 of6.wav	a 0.16 on1 of6.wav	1	632
362	a 0.16 on1 of7.wav	a 0.16 on1 of7.wav	1	595
363	a 0.18 on1 of1.wav	a 0.18 on1 of1.wav	1	713
364	a 0.18 on1 of2.wav	a 0.18 on1 of2.wav	1	1043
365	a 0.18 on1 of3.wav	a 0.18 on1 of3.wav	1	877
366	a 0.18 on1 of4.wav	a 0.18 on1 of4.wav	1	539
367	a 0.18 on1 of5.wav	a 0.18 on1 of5.wav	1	1275
368	a 0.18 on1 of6.wav	a 0.18 on1 of6.wav	1	986
369	a 0.18 on1 of7.wav	a 0.18 on1 of7.wav	1	762
370	i 0.1 on1 of1.wav	i 0.1 on1 of1.wav	1	593
371	i 0.1 on1 of2.wav	i 0.1 on1 of2.wav	1	634
372	i 0.1 on1 of3.wav	i 0.1 on1 of3.wav	1	691
373	i 0.1 on1 of4.wav	i 0.1 on1 of4.wav	1	497
374	i 0.1 on1 of5.wav	i 0.1 on1 of5.wav	1	3079
375	i 0.1 on1 of6.wav	i 0.1 on1 of6.wav	1	580
376	i 0.1 on1 of7.wav	i 0.1 on1 of7.wav	1	738
377	i 0.2 on1 of1.wav	i 0.2 on1 of1.wav	1	478
378	i 0.2 on1 of2.wav	i 0.2 on1 of2.wav	1	595
379	i 0.2 on1 of3.wav	i 0.2 on1 of3.wav	1	798
380	i 0.2 on1 of4.wav	i 0.2 on1 of4.wav	1	669
381	i 0.2 on1 of5.wav	i 0.2 on1 of5.wav	1	760
382	i 0.2 on1 of6.wav	i 0.2 on1 of6.wav	1	925
383	i 0.2 on1 of7.wav	i 0.2 on1 of7.wav	1	960
384	i 0.04 on1 of1.wav	i 0.04 on1 of1.wav	1	3631
385	i 0.04 on1 of2.wav	i 0.04 on1 of2.wav	1	535
386	i 0.04 on1 of3.wav	i 0.04 on1 of3.wav	1	531
387	i 0.04 on1 of4.wav	i 0.04 on1 of4.wav	1	611
388	i 0.04 on1 of5.wav	i 0.04 on1 of5.wav	1	767
389	i 0.04 on1 of6.wav	i 0.04 on1 of6.wav	1	908
390	i 0.04 on1 of7.wav	i 0.04 on1 of7.wav	1	3012
391	i 0.06 on1 of1.wav	i 0.06 on1 of1.wav	1	740
392	i 0.06 on1 of2.wav	i 0.06 on1 of2.wav	1	608
393	i 0.06 on1 of3.wav	i 0.06 on1 of3.wav	1	572
394	i 0.06 on1 of4.wav	i 0.06 on1 of4.wav	1	681
395	i 0.06 on1 of5.wav	i 0.06 on1 of5.wav	1	622
396	i 0.06 on1 of6.wav	i 0.06 on1 of6.wav	1	746
397	i 0.06 on1 of7.wav	i 0.06 on1 of7.wav	1	858
398	i 0.08 on1 of1.wav	i 0.08 on1 of1.wav	1	756
399	i 0.08 on1 of2.wav	i 0.08 on1 of2.wav	1	536
400	i 0.08 on1 of3.wav	i 0.08 on1 of3.wav	1	606
401	i 0.08 on1 of4.wav	i 0.08 on1 of4.wav	1	670
402	i 0.08 on1 of5.wav	i 0.08 on1 of5.wav	1	606
403	i 0.08 on1 of6.wav	i 0.08 on1 of6.wav	1	735
404	i 0.08 on1 of7.wav	i 0.08 on1 of7.wav	1	1268
405	i 0.12 on1 of1.wav	i 0.12 on1 of1.wav	1	632
406	i 0.12 on1 of2.wav	i 0.12 on1 of2.wav	1	799
407	i 0.12 on1 of3.wav	i 0.12 on1 of3.wav	1	957
408	i 0.12 on1 of4.wav	i 0.12 on1 of4.wav	1	2200
409	i 0.12 on1 of5.wav	i 0.12 on1 of5.wav	1	812
410	i 0.12 on1 of6.wav	i 0.12 on1 of6.wav	1	610
411	i 0.12 on1 of7.wav	i 0.12 on1 of7.wav	1	638
412	i 0.14 on1 of1.wav	i 0.14 on1 of1.wav	1	1343
413	i 0.14 on1 of2.wav	i 0.14 on1 of2.wav	1	2195
414	i 0.14 on1 of3.wav	i 0.14 on1 of3.wav	1	816
415	i 0.14 on1 of4.wav	i 0.14 on1 of4.wav	1	601
416	i 0.14 on1 of5.wav	i 0.14 on1 of5.wav	1	588
417	i 0.14 on1 of6.wav	i 0.14 on1 of6.wav	1	497
418	i 0.14 on1 of7.wav	i 0.14 on1 of7.wav	1	537
419	i 0.16 on1 of1.wav	i 0.16 on1 of1.wav	1	608
420	i 0.16 on1 of2.wav	i 0.16 on1 of2.wav	1	919
421	i 0.16 on1 of3.wav	i 0.16 on1 of3.wav	1	965
422	i 0.16 on1 of4.wav	i 0.16 on1 of4.wav	1	610
423	i 0.16 on1 of5.wav	i 0.16 on1 of5.wav	1	923
424	i 0.16 on1 of6.wav	i 0.16 on1 of6.wav	1	672
425	i 0.16 on1 of7.wav	i 0.16 on1 of7.wav	1	730
426	i 0.18 on1 of1.wav	i 0.18 on1 of1.wav	1	607
427	i 0.18 on1 of2.wav	i 0.18 on1 of2.wav	1	655
428	i 0.18 on1 of3.wav	i 0.18 on1 of3.wav	1	932
429	i 0.18 on1 of4.wav	i 0.18 on1 of4.wav	1	786
430	i 0.18 on1 of5.wav	i 0.18 on1 of5.wav	1	2483
431	i 0.18 on1 of6.wav	i 0.18 on1 of6.wav	1	668
432	i 0.18 on1 of7.wav	i 0.18 on1 of7.wav	1	843
433	a 0.1 on1 of1.wav	a 0.1 on1 of3.wav	1	1040
434	a 0.1 on1 of2.wav	a 0.1 on1 of4.wav	1	883
435	a 0.1 on1 of3.wav	a 0.1 on1 of5.wav	1	938
436	a 0.1 on1 of4.wav	a 0.1 on1 of6.wav	2	1188
437	a 0.1 on1 of5.wav	a 0.1 on1 of7.wav	1	1685
438	a 0.2 on1 of1.wav	a 0.2 on1 of3.wav	2	2456
439	a 0.2 on1 of2.wav	a 0.2 on1 of4.wav	2	1204
440	a 0.2 on1 of3.wav	a 0.2 on1 of5.wav	1	787
441	a 0.2 on1 of4.wav	a 0.2 on1 of6.wav	1	730
442	a 0.2 on1 of5.wav	a 0.2 on1 of7.wav	1	464
443	a 0.04 on1 of1.wav	a 0.04 on1 of3.wav	1	594
444	a 0.04 on1 of2.wav	a 0.04 on1 of4.wav	1	715
445	a 0.04 on1 of3.wav	a 0.04 on1 of5.wav	1	608
446	a 0.04 on1 of4.wav	a 0.04 on1 of6.wav	1	506
447	a 0.04 on1 of5.wav	a 0.04 on1 of7.wav	1	624
448	a 0.06 on1 of1.wav	a 0.06 on1 of3.wav	1	746
449	a 0.06 on1 of2.wav	a 0.06 on1 of4.wav	1	647
450	a 0.06 on1 of3.wav	a 0.06 on1 of5.wav	1	715
451	a 0.06 on1 of4.wav	a 0.06 on1 of6.wav	1	1043
452	a 0.06 on1 of5.wav	a 0.06 on1 of7.wav	1	702
453	a 0.08 on1 of1.wav	a 0.08 on1 of3.wav	1	721
454	a 0.08 on1 of2.wav	a 0.08 on1 of4.wav	1	1829
455	a 0.08 on1 of3.wav	a 0.08 on1 of5.wav	2	2013
456	a 0.08 on1 of4.wav	a 0.08 on1 of6.wav	2	1793
457	a 0.08 on1 of5.wav	a 0.08 on1 of7.wav	1	1290
458	a 0.12 on1 of1.wav	a 0.12 on1 of3.wav	2	737
459	a 0.12 on1 of2.wav	a 0.12 on1 of4.wav	1	1035
460	a 0.12 on1 of3.wav	a 0.12 on1 of5.wav	1	583
461	a 0.12 on1 of4.wav	a 0.12 on1 of6.wav	1	815
462	a 0.12 on1 of5.wav	a 0.12 on1 of7.wav	1	1851
463	a 0.14 on1 of1.wav	a 0.14 on1 of3.wav	1	1640
464	a 0.14 on1 of2.wav	a 0.14 on1 of4.wav	2	702
465	a 0.14 on1 of3.wav	a 0.14 on1 of5.wav	1	664
466	a 0.14 on1 of4.wav	a 0.14 on1 of6.wav	2	1713
467	a 0.14 on1 of5.wav	a 0.14 on1 of7.wav	1	746
468	a 0.16 on1 of1.wav	a 0.16 on1 of3.wav	2	1793
469	a 0.16 on1 of2.wav	a 0.16 on1 of4.wav	2	1047
470	a 0.16 on1 of3.wav	a 0.16 on1 of5.wav	1	1117
471	a 0.16 on1 of4.wav	a 0.16 on1 of6.wav	1	836
472	a 0.16 on1 of5.wav	a 0.16 on1 of7.wav	1	629
473	a 0.18 on1 of1.wav	a 0.18 on1 of3.wav	1	1383
474	a 0.18 on1 of2.wav	a 0.18 on1 of4.wav	2	960
475	a 0.18 on1 of3.wav	a 0.18 on1 of5.wav	2	2098
476	a 0.18 on1 of4.wav	a 0.18 on1 of6.wav	1	683
477	a 0.18 on1 of5.wav	a 0.18 on1 of7.wav	1	610
478	i 0.1 on1 of1.wav	i 0.1 on1 of3.wav	1	695
479	i 0.1 on1 of2.wav	i 0.1 on1 of4.wav	2	2132
480	i 0.1 on1 of3.wav	i 0.1 on1 of5.wav	1	1236
481	i 0.1 on1 of4.wav	i 0.1 on1 of6.wav	1	567
482	i 0.1 on1 of5.wav	i 0.1 on1 of7.wav	1	908
483	i 0.2 on1 of1.wav	i 0.2 on1 of3.wav	2	1482
484	i 0.2 on1 of2.wav	i 0.2 on1 of4.wav	2	1314
485	i 0.2 on1 of3.wav	i 0.2 on1 of5.wav	1	754
486	i 0.2 on1 of4.wav	i 0.2 on1 of6.wav	1	739
487	i 0.2 on1 of5.wav	i 0.2 on1 of7.wav	1	614
488	i 0.04 on1 of1.wav	i 0.04 on1 of3.wav	1	2288
489	i 0.04 on1 of2.wav	i 0.04 on1 of4.wav	1	621
490	i 0.04 on1 of3.wav	i 0.04 on1 of5.wav	1	494
491	i 0.04 on1 of4.wav	i 0.04 on1 of6.wav	1	696
492	i 0.04 on1 of5.wav	i 0.04 on1 of7.wav	1	686
493	i 0.06 on1 of1.wav	i 0.06 on1 of3.wav	1	816
494	i 0.06 on1 of2.wav	i 0.06 on1 of4.wav	1	728
495	i 0.06 on1 of3.wav	i 0.06 on1 of5.wav	1	1449
496	i 0.06 on1 of4.wav	i 0.06 on1 of6.wav	1	704
497	i 0.06 on1 of5.wav	i 0.06 on1 of7.wav	1	648
498	i 0.08 on1 of1.wav	i 0.08 on1 of3.wav	1	585
499	i 0.08 on1 of2.wav	i 0.08 on1 of4.wav	1	794
500	i 0.08 on1 of3.wav	i 0.08 on1 of5.wav	1	554
501	i 0.08 on1 of4.wav	i 0.08 on1 of6.wav	1	1765
502	i 0.08 on1 of5.wav	i 0.08 on1 of7.wav	1	920
503	i 0.12 on1 of1.wav	i 0.12 on1 of3.wav	1	556
504	i 0.12 on1 of2.wav	i 0.12 on1 of4.wav	1	1510
505	i 0.12 on1 of3.wav	i 0.12 on1 of5.wav	1	677
506	i 0.12 on1 of4.wav	i 0.12 on1 of6.wav	2	905
507	i 0.12 on1 of5.wav	i 0.12 on1 of7.wav	1	806
508	i 0.14 on1 of1.wav	i 0.14 on1 of3.wav	1	846
509	i 0.14 on1 of2.wav	i 0.14 on1 of4.wav	1	832
510	i 0.14 on1 of3.wav	i 0.14 on1 of5.wav	2	1295
511	i 0.14 on1 of4.wav	i 0.14 on1 of6.wav	2	1061
512	i 0.14 on1 of5.wav	i 0.14 on1 of7.wav	1	706
513	i 0.16 on1 of1.wav	i 0.16 on1 of3.wav	1	934
514	i 0.16 on1 of2.wav	i 0.16 on1 of4.wav	2	930
515	i 0.16 on1 of3.wav	i 0.16 on1 of5.wav	2	661
516	i 0.16 on1 of4.wav	i 0.16 on1 of6.wav	1	570
517	i 0.16 on1 of5.wav	i 0.16 on1 of7.wav	1	660
518	i 0.18 on1 of1.wav	i 0.18 on1 of3.wav	1	913
519	i 0.18 on1 of2.wav	i 0.18 on1 of4.wav	2	1113
520	i 0.18 on1 of3.wav	i 0.18 on1 of5.wav	2	980
521	i 0.18 on1 of4.wav	i 0.18 on1 of6.wav	1	3154
522	i 0.18 on1 of5.wav	i 0.18 on1 of7.wav	1	744
523	a 0.1 on1 of3.wav	a 0.1 on1 of1.wav	2	747
524	a 0.1 on1 of4.wav	a 0.1 on1 of2.wav	1	1936
525	a 0.1 on1 of5.wav	a 0.1 on1 of3.wav	1	1067
526	a 0.1 on1 of6.wav	a 0.1 on1 of4.wav	1	1022
527	a 0.1 on1 of7.wav	a 0.1 on1 of5.wav	1	608
528	a 0.2 on1 of3.wav	a 0.2 on1 of1.wav	2	903
529	a 0.2 on1 of4.wav	a 0.2 on1 of2.wav	2	1021
530	a 0.2 on1 of5.wav	a 0.2 on1 of3.wav	1	920
531	a 0.2 on1 of6.wav	a 0.2 on1 of4.wav	1	908
532	a 0.2 on1 of7.wav	a 0.2 on1 of5.wav	1	1114
533	a 0.04 on1 of3.wav	a 0.04 on1 of1.wav	1	585
534	a 0.04 on1 of4.wav	a 0.04 on1 of2.wav	1	806
535	a 0.04 on1 of5.wav	a 0.04 on1 of3.wav	1	952
536	a 0.04 on1 of6.wav	a 0.04 on1 of4.wav	1	987
537	a 0.04 on1 of7.wav	a 0.04 on1 of5.wav	1	395
538	a 0.06 on1 of3.wav	a 0.06 on1 of1.wav	1	611
539	a 0.06 on1 of4.wav	a 0.06 on1 of2.wav	1	645
540	a 0.06 on1 of5.wav	a 0.06 on1 of3.wav	1	1107
541	a 0.06 on1 of6.wav	a 0.06 on1 of4.wav	1	834
542	a 0.06 on1 of7.wav	a 0.06 on1 of5.wav	1	724
543	a 0.08 on1 of3.wav	a 0.08 on1 of1.wav	1	651
544	a 0.08 on1 of4.wav	a 0.08 on1 of2.wav	1	1202
545	a 0.08 on1 of5.wav	a 0.08 on1 of3.wav	1	1252
546	a 0.08 on1 of6.wav	a 0.08 on1 of4.wav	1	718
547	a 0.08 on1 of7.wav	a 0.08 on1 of5.wav	1	993
548	a 0.12 on1 of3.wav	a 0.12 on1 of1.wav	2	1017
549	a 0.12 on1 of4.wav	a 0.12 on1 of2.wav	2	1259
550	a 0.12 on1 of5.wav	a 0.12 on1 of3.wav	1	697
551	a 0.12 on1 of6.wav	a 0.12 on1 of4.wav	1	780
552	a 0.12 on1 of7.wav	a 0.12 on1 of5.wav	1	757
553	a 0.14 on1 of3.wav	a 0.14 on1 of1.wav	2	702
554	a 0.14 on1 of4.wav	a 0.14 on1 of2.wav	2	1349
555	a 0.14 on1 of5.wav	a 0.14 on1 of3.wav	1	595
556	a 0.14 on1 of6.wav	a 0.14 on1 of4.wav	1	1774
557	a 0.14 on1 of7.wav	a 0.14 on1 of5.wav	1	703
558	a 0.16 on1 of3.wav	a 0.16 on1 of1.wav	2	727
559	a 0.16 on1 of4.wav	a 0.16 on1 of2.wav	2	1006
560	a 0.16 on1 of5.wav	a 0.16 on1 of3.wav	1	1585
561	a 0.16 on1 of6.wav	a 0.16 on1 of4.wav	1	689
562	a 0.16 on1 of7.wav	a 0.16 on1 of5.wav	1	1106
563	a 0.18 on1 of3.wav	a 0.18 on1 of1.wav	2	774
564	a 0.18 on1 of4.wav	a 0.18 on1 of2.wav	2	995
565	a 0.18 on1 of5.wav	a 0.18 on1 of3.wav	2	1716
566	a 0.18 on1 of6.wav	a 0.18 on1 of4.wav	1	1060
567	a 0.18 on1 of7.wav	a 0.18 on1 of5.wav	1	2287
568	i 0.1 on1 of3.wav	i 0.1 on1 of1.wav	1	624
569	i 0.1 on1 of4.wav	i 0.1 on1 of2.wav	1	947
570	i 0.1 on1 of5.wav	i 0.1 on1 of3.wav	1	623
571	i 0.1 on1 of6.wav	i 0.1 on1 of4.wav	1	680
572	i 0.1 on1 of7.wav	i 0.1 on1 of5.wav	1	651
573	i 0.2 on1 of3.wav	i 0.2 on1 of1.wav	2	1610
574	i 0.2 on1 of4.wav	i 0.2 on1 of2.wav	2	903
575	i 0.2 on1 of5.wav	i 0.2 on1 of3.wav	2	1953
576	i 0.2 on1 of6.wav	i 0.2 on1 of4.wav	1	2094
577	i 0.2 on1 of7.wav	i 0.2 on1 of5.wav	1	932
578	i 0.04 on1 of3.wav	i 0.04 on1 of1.wav	1	1010
579	i 0.04 on1 of4.wav	i 0.04 on1 of2.wav	1	541
580	i 0.04 on1 of5.wav	i 0.04 on1 of3.wav	1	1711
581	i 0.04 on1 of6.wav	i 0.04 on1 of4.wav	1	992
582	i 0.04 on1 of7.wav	i 0.04 on1 of5.wav	1	499
583	i 0.06 on1 of3.wav	i 0.06 on1 of1.wav	1	559
584	i 0.06 on1 of4.wav	i 0.06 on1 of2.wav	1	611
585	i 0.06 on1 of5.wav	i 0.06 on1 of3.wav	1	577
586	i 0.06 on1 of6.wav	i 0.06 on1 of4.wav	1	776
587	i 0.06 on1 of7.wav	i 0.06 on1 of5.wav	1	638
588	i 0.08 on1 of3.wav	i 0.08 on1 of1.wav	1	458
589	i 0.08 on1 of4.wav	i 0.08 on1 of2.wav	1	1013
590	i 0.08 on1 of5.wav	i 0.08 on1 of3.wav	1	2113
591	i 0.08 on1 of6.wav	i 0.08 on1 of4.wav	1	993
592	i 0.08 on1 of7.wav	i 0.08 on1 of5.wav	1	488
593	i 0.12 on1 of3.wav	i 0.12 on1 of1.wav	1	595
594	i 0.12 on1 of4.wav	i 0.12 on1 of2.wav	1	1110
595	i 0.12 on1 of5.wav	i 0.12 on1 of3.wav	2	626
596	i 0.12 on1 of6.wav	i 0.12 on1 of4.wav	1	1043
597	i 0.12 on1 of7.wav	i 0.12 on1 of5.wav	1	601
598	i 0.14 on1 of3.wav	i 0.14 on1 of1.wav	1	683
599	i 0.14 on1 of4.wav	i 0.14 on1 of2.wav	2	912
600	i 0.14 on1 of5.wav	i 0.14 on1 of3.wav	2	1071
601	i 0.14 on1 of6.wav	i 0.14 on1 of4.wav	1	1087
602	i 0.14 on1 of7.wav	i 0.14 on1 of5.wav	1	925
603	i 0.16 on1 of3.wav	i 0.16 on1 of1.wav	1	800
604	i 0.16 on1 of4.wav	i 0.16 on1 of2.wav	2	663
605	i 0.16 on1 of5.wav	i 0.16 on1 of3.wav	2	829
606	i 0.16 on1 of6.wav	i 0.16 on1 of4.wav	1	1863
607	i 0.16 on1 of7.wav	i 0.16 on1 of5.wav	1	687
608	i 0.18 on1 of3.wav	i 0.18 on1 of1.wav	1	1550
609	i 0.18 on1 of4.wav	i 0.18 on1 of2.wav	2	754
610	i 0.18 on1 of5.wav	i 0.18 on1 of3.wav	1	1164
611	i 0.18 on1 of6.wav	i 0.18 on1 of4.wav	1	834
612	i 0.18 on1 of7.wav	i 0.18 on1 of5.wav	1	581
