# Supplementary material for: Effects of stimulus duration and vowel quality in cross-linguistic categorical perception of pitch directions
Source: PLoS One. 2017 Jul 3;12(7):e0180656. doi: 10.1371/journal.pone.0180656 (PMC5495489; doi:10.1371/journal.pone.0180656)
Supplement: S1 Table — (ZIP) [file pone.0180656.s001.zip › supporting information/Raw data/eprime_sd_CHINESE/sub12sdrising.csv]

List2	stim1	stim2	Slide3.RESP	Slide3.RT
1	a 0.1 on1 of7r.wav	a 0.1 on1 of7r.wav	1	470
2	a 0.1 on2 of7.wav	a 0.1 on2 of7.wav	1	1000
3	a 0.1 on3 of7.wav	a 0.1 on3 of7.wav	1	587
4	a 0.1 on4 of7.wav	a 0.1 on4 of7.wav	1	335
5	a 0.1 on5 of7.wav	a 0.1 on5 of7.wav	1	621
6	a 0.1 on6 of7.wav	a 0.1 on6 of7.wav	1	542
7	a 0.1 on7 of7.wav	a 0.1 on7 of7.wav	1	1257
8	a 0.2 on1 of7r.wav	a 0.2 on1 of7r.wav	1	395
9	a 0.2 on2 of7.wav	a 0.2 on2 of7.wav	1	500
10	a 0.2 on3 of7.wav	a 0.2 on3 of7.wav	1	830
11	a 0.2 on4 of7.wav	a 0.2 on4 of7.wav	1	510
12	a 0.2 on5 of7.wav	a 0.2 on5 of7.wav	1	558
13	a 0.2 on6 of7.wav	a 0.2 on6 of7.wav	1	617
14	a 0.2 on7 of7.wav	a 0.2 on7 of7.wav	1	473
15	a 0.04 on1 of7r.wav	a 0.04 on1 of7r.wav	1	1377
16	a 0.04 on2 of7.wav	a 0.04 on2 of7.wav	1	450
17	a 0.04 on3 of7.wav	a 0.04 on3 of7.wav	1	665
18	a 0.04 on4 of7.wav	a 0.04 on4 of7.wav	1	482
19	a 0.04 on5 of7.wav	a 0.04 on5 of7.wav	1	646
20	a 0.04 on6 of7.wav	a 0.04 on6 of7.wav	1	341
21	a 0.04 on7 of7.wav	a 0.04 on7 of7.wav	1	599
22	a 0.06 on1 of7r.wav	a 0.06 on1 of7r.wav	1	408
23	a 0.06 on2 of7.wav	a 0.06 on2 of7.wav	1	771
24	a 0.06 on3 of7.wav	a 0.06 on3 of7.wav	1	530
25	a 0.06 on4 of7.wav	a 0.06 on4 of7.wav	1	404
26	a 0.06 on5 of7.wav	a 0.06 on5 of7.wav	1	762
27	a 0.06 on6 of7.wav	a 0.06 on6 of7.wav	1	408
28	a 0.06 on7 of7.wav	a 0.06 on7 of7.wav	1	560
29	a 0.08 on1 of7r.wav	a 0.08 on1 of7r.wav	1	554
30	a 0.08 on2 of7.wav	a 0.08 on2 of7.wav	1	561
31	a 0.08 on3 of7.wav	a 0.08 on3 of7.wav	1	659
32	a 0.08 on4 of7.wav	a 0.08 on4 of7.wav	1	803
33	a 0.08 on5 of7.wav	a 0.08 on5 of7.wav	1	506
34	a 0.08 on6 of7.wav	a 0.08 on6 of7.wav	1	738
35	a 0.08 on7 of7.wav	a 0.08 on7 of7.wav	1	458
36	a 0.12 on1 of7r.wav	a 0.12 on1 of7r.wav	1	630
37	a 0.12 on2 of7.wav	a 0.12 on2 of7.wav	1	376
38	a 0.12 on3 of7.wav	a 0.12 on3 of7.wav	1	422
39	a 0.12 on4 of7.wav	a 0.12 on4 of7.wav	1	554
40	a 0.12 on5 of7.wav	a 0.12 on5 of7.wav	1	482
41	a 0.12 on6 of7.wav	a 0.12 on6 of7.wav	1	604
42	a 0.12 on7 of7.wav	a 0.12 on7 of7.wav	1	776
43	a 0.14 on1 of7r.wav	a 0.14 on1 of7r.wav	1	720
44	a 0.14 on2 of7.wav	a 0.14 on2 of7.wav	1	510
45	a 0.14 on3 of7.wav	a 0.14 on3 of7.wav	1	425
46	a 0.14 on4 of7.wav	a 0.14 on4 of7.wav	1	679
47	a 0.14 on5 of7.wav	a 0.14 on5 of7.wav	1	483
48	a 0.14 on6 of7.wav	a 0.14 on6 of7.wav	1	875
49	a 0.14 on7 of7.wav	a 0.14 on7 of7.wav	1	551
50	a 0.16 on1 of7r.wav	a 0.16 on1 of7r.wav	1	579
51	a 0.16 on2 of7.wav	a 0.16 on2 of7.wav	1	738
52	a 0.16 on3 of7.wav	a 0.16 on3 of7.wav	1	603
53	a 0.16 on4 of7.wav	a 0.16 on4 of7.wav	1	585
54	a 0.16 on5 of7.wav	a 0.16 on5 of7.wav	1	549
55	a 0.16 on6 of7.wav	a 0.16 on6 of7.wav	1	832
56	a 0.16 on7 of7.wav	a 0.16 on7 of7.wav	1	883
57	a 0.18 on1 of7r.wav	a 0.18 on1 of7r.wav	1	543
58	a 0.18 on2 of7.wav	a 0.18 on2 of7.wav	1	500
59	a 0.18 on3 of7.wav	a 0.18 on3 of7.wav	1	619
60	a 0.18 on4 of7.wav	a 0.18 on4 of7.wav	1	502
61	a 0.18 on5 of7.wav	a 0.18 on5 of7.wav	1	947
62	a 0.18 on6 of7.wav	a 0.18 on6 of7.wav	1	440
63	a 0.18 on7 of7.wav	a 0.18 on7 of7.wav	1	503
64	i 0.1 on1 of7r.wav	i 0.1 on1 of7r.wav	1	666
65	i 0.1 on2 of7.wav	i 0.1 on2 of7.wav	1	788
66	i 0.1 on3 of7.wav	i 0.1 on3 of7.wav	1	561
67	i 0.1 on4 of7.wav	i 0.1 on4 of7.wav	1	580
68	i 0.1 on5 of7.wav	i 0.1 on5 of7.wav	1	560
69	i 0.1 on6 of7.wav	i 0.1 on6 of7.wav	1	445
70	i 0.1 on7 of7.wav	i 0.1 on7 of7.wav	1	404
71	i 0.2 on1 of7r.wav	i 0.2 on1 of7r.wav	1	503
72	i 0.2 on2 of7.wav	i 0.2 on2 of7.wav	1	613
73	i 0.2 on3 of7.wav	i 0.2 on3 of7.wav	1	719
74	i 0.2 on4 of7.wav	i 0.2 on4 of7.wav	1	499
75	i 0.2 on5 of7.wav	i 0.2 on5 of7.wav	1	530
76	i 0.2 on6 of7.wav	i 0.2 on6 of7.wav	1	441
77	i 0.2 on7 of7.wav	i 0.2 on7 of7.wav	1	619
78	i 0.04 on1 of7r.wav	i 0.04 on1 of7r.wav	1	345
79	i 0.04 on2 of7.wav	i 0.04 on2 of7.wav	1	549
80	i 0.04 on3 of7.wav	i 0.04 on3 of7.wav	1	313
81	i 0.04 on4 of7.wav	i 0.04 on4 of7.wav	1	390
82	i 0.04 on5 of7.wav	i 0.04 on5 of7.wav	1	479
83	i 0.04 on6 of7.wav	i 0.04 on6 of7.wav	1	466
84	i 0.04 on7 of7.wav	i 0.04 on7 of7.wav	1	523
85	i 0.06 on1 of7r.wav	i 0.06 on1 of7r.wav	1	242
86	i 0.06 on2 of7.wav	i 0.06 on2 of7.wav	1	501
87	i 0.06 on3 of7.wav	i 0.06 on3 of7.wav	1	487
88	i 0.06 on4 of7.wav	i 0.06 on4 of7.wav	1	393
89	i 0.06 on5 of7.wav	i 0.06 on5 of7.wav	1	598
90	i 0.06 on6 of7.wav	i 0.06 on6 of7.wav	1	439
91	i 0.06 on7 of7.wav	i 0.06 on7 of7.wav	1	424
92	i 0.08 on1 of7r.wav	i 0.08 on1 of7r.wav	1	638
93	i 0.08 on2 of7.wav	i 0.08 on2 of7.wav	1	571
94	i 0.08 on3 of7.wav	i 0.08 on3 of7.wav	1	493
95	i 0.08 on4 of7.wav	i 0.08 on4 of7.wav	1	492
96	i 0.08 on5 of7.wav	i 0.08 on5 of7.wav	1	503
97	i 0.08 on6 of7.wav	i 0.08 on6 of7.wav	1	1036
98	i 0.08 on7 of7.wav	i 0.08 on7 of7.wav	1	450
99	i 0.12 on1 of7r.wav	i 0.12 on1 of7r.wav	1	394
100	i 0.12 on2 of7.wav	i 0.12 on2 of7.wav	1	1320
101	i 0.12 on3 of7.wav	i 0.12 on3 of7.wav	1	792
102	i 0.12 on4 of7.wav	i 0.12 on4 of7.wav	1	445
103	i 0.12 on5 of7.wav	i 0.12 on5 of7.wav	1	538
104	i 0.12 on6 of7.wav	i 0.12 on6 of7.wav	1	585
105	i 0.12 on7 of7.wav	i 0.12 on7 of7.wav	1	1154
106	i 0.14 on1 of7r.wav	i 0.14 on1 of7r.wav	1	1071
107	i 0.14 on2 of7.wav	i 0.14 on2 of7.wav	1	586
108	i 0.14 on3 of7.wav	i 0.14 on3 of7.wav	1	722
109	i 0.14 on4 of7.wav	i 0.14 on4 of7.wav	1	1254
110	i 0.14 on5 of7.wav	i 0.14 on5 of7.wav	1	609
111	i 0.14 on6 of7.wav	i 0.14 on6 of7.wav	1	431
112	i 0.14 on7 of7.wav	i 0.14 on7 of7.wav	1	543
113	i 0.16 on1 of7r.wav	i 0.16 on1 of7r.wav	1	545
114	i 0.16 on2 of7.wav	i 0.16 on2 of7.wav	1	775
115	i 0.16 on3 of7.wav	i 0.16 on3 of7.wav	1	486
116	i 0.16 on4 of7.wav	i 0.16 on4 of7.wav	1	550
117	i 0.16 on5 of7.wav	i 0.16 on5 of7.wav	1	604
118	i 0.16 on6 of7.wav	i 0.16 on6 of7.wav	1	490
119	i 0.16 on7 of7.wav	i 0.16 on7 of7.wav	1	459
120	i 0.18 on1 of7r.wav	i 0.18 on1 of7r.wav	1	715
121	i 0.18 on2 of7.wav	i 0.18 on2 of7.wav	1	599
122	i 0.18 on3 of7.wav	i 0.18 on3 of7.wav	1	646
123	i 0.18 on4 of7.wav	i 0.18 on4 of7.wav	1	625
124	i 0.18 on5 of7.wav	i 0.18 on5 of7.wav	1	617
125	i 0.18 on6 of7.wav	i 0.18 on6 of7.wav	1	448
126	i 0.18 on7 of7.wav	i 0.18 on7 of7.wav	1	429
127	a 0.1 on1 of7r.wav	a 0.1 on3 of7.wav	1	623
128	a 0.1 on2 of7.wav	a 0.1 on4 of7.wav	1	558
129	a 0.1 on3 of7.wav	a 0.1 on5 of7.wav	1	386
130	a 0.1 on4 of7.wav	a 0.1 on6 of7.wav	1	724
131	a 0.1 on5 of7.wav	a 0.1 on7 of7.wav	1	456
132	a 0.2 on1 of7r.wav	a 0.2 on3 of7.wav	1	601
133	a 0.2 on2 of7.wav	a 0.2 on4 of7.wav	1	1360
134	a 0.2 on3 of7.wav	a 0.2 on5 of7.wav	2	946
135	a 0.2 on4 of7.wav	a 0.2 on6 of7.wav	2	1275
136	a 0.2 on5 of7.wav	a 0.2 on7 of7.wav	1	596
137	a 0.04 on1 of7r.wav	a 0.04 on3 of7.wav	1	439
138	a 0.04 on2 of7.wav	a 0.04 on4 of7.wav	1	562
139	a 0.04 on3 of7.wav	a 0.04 on5 of7.wav	1	479
140	a 0.04 on4 of7.wav	a 0.04 on6 of7.wav	1	503
141	a 0.04 on5 of7.wav	a 0.04 on7 of7.wav	1	470
142	a 0.06 on1 of7r.wav	a 0.06 on3 of7.wav	1	469
143	a 0.06 on2 of7.wav	a 0.06 on4 of7.wav	1	528
144	a 0.06 on3 of7.wav	a 0.06 on5 of7.wav	1	400
145	a 0.06 on4 of7.wav	a 0.06 on6 of7.wav	1	577
146	a 0.06 on5 of7.wav	a 0.06 on7 of7.wav	1	514
147	a 0.08 on1 of7r.wav	a 0.08 on3 of7.wav	1	694
148	a 0.08 on2 of7.wav	a 0.08 on4 of7.wav	1	566
149	a 0.08 on3 of7.wav	a 0.08 on5 of7.wav	1	845
150	a 0.08 on4 of7.wav	a 0.08 on6 of7.wav	1	445
151	a 0.08 on5 of7.wav	a 0.08 on7 of7.wav	1	729
152	a 0.12 on1 of7r.wav	a 0.12 on3 of7.wav	1	920
153	a 0.12 on2 of7.wav	a 0.12 on4 of7.wav	2	855
154	a 0.12 on3 of7.wav	a 0.12 on5 of7.wav	1	555
155	a 0.12 on4 of7.wav	a 0.12 on6 of7.wav	1	519
156	a 0.12 on5 of7.wav	a 0.12 on7 of7.wav	1	849
157	a 0.14 on1 of7r.wav	a 0.14 on3 of7.wav	1	768
158	a 0.14 on2 of7.wav	a 0.14 on4 of7.wav	1	1079
159	a 0.14 on3 of7.wav	a 0.14 on5 of7.wav	2	1068
160	a 0.14 on4 of7.wav	a 0.14 on6 of7.wav	2	1437
161	a 0.14 on5 of7.wav	a 0.14 on7 of7.wav	1	1827
162	a 0.16 on1 of7r.wav	a 0.16 on3 of7.wav	1	977
163	a 0.16 on2 of7.wav	a 0.16 on4 of7.wav	1	1041
164	a 0.16 on3 of7.wav	a 0.16 on5 of7.wav	2	838
165	a 0.16 on4 of7.wav	a 0.16 on6 of7.wav	1	602
166	a 0.16 on5 of7.wav	a 0.16 on7 of7.wav	1	496
167	a 0.18 on1 of7r.wav	a 0.18 on3 of7.wav	1	1339
168	a 0.18 on2 of7.wav	a 0.18 on4 of7.wav	2	885
169	a 0.18 on3 of7.wav	a 0.18 on5 of7.wav	2	1099
170	a 0.18 on4 of7.wav	a 0.18 on6 of7.wav	1	542
171	a 0.18 on5 of7.wav	a 0.18 on7 of7.wav	1	742
172	i 0.1 on1 of7r.wav	i 0.1 on3 of7.wav	1	566
173	i 0.1 on2 of7.wav	i 0.1 on4 of7.wav	1	824
174	i 0.1 on3 of7.wav	i 0.1 on5 of7.wav	1	457
175	i 0.1 on4 of7.wav	i 0.1 on6 of7.wav	1	389
176	i 0.1 on5 of7.wav	i 0.1 on7 of7.wav	1	470
177	i 0.2 on1 of7r.wav	i 0.2 on3 of7.wav	1	794
178	i 0.2 on2 of7.wav	i 0.2 on4 of7.wav	2	706
179	i 0.2 on3 of7.wav	i 0.2 on5 of7.wav	2	611
180	i 0.2 on4 of7.wav	i 0.2 on6 of7.wav	1	560
181	i 0.2 on5 of7.wav	i 0.2 on7 of7.wav	2	2376
182	i 0.04 on1 of7r.wav	i 0.04 on3 of7.wav	1	316
183	i 0.04 on2 of7.wav	i 0.04 on4 of7.wav	1	489
184	i 0.04 on3 of7.wav	i 0.04 on5 of7.wav	1	520
185	i 0.04 on4 of7.wav	i 0.04 on6 of7.wav	1	1180
186	i 0.04 on5 of7.wav	i 0.04 on7 of7.wav	1	497
187	i 0.06 on1 of7r.wav	i 0.06 on3 of7.wav	1	753
188	i 0.06 on2 of7.wav	i 0.06 on4 of7.wav	1	1022
189	i 0.06 on3 of7.wav	i 0.06 on5 of7.wav	1	398
190	i 0.06 on4 of7.wav	i 0.06 on6 of7.wav	1	463
191	i 0.06 on5 of7.wav	i 0.06 on7 of7.wav	1	664
192	i 0.08 on1 of7r.wav	i 0.08 on3 of7.wav	1	906
193	i 0.08 on2 of7.wav	i 0.08 on4 of7.wav	1	596
194	i 0.08 on3 of7.wav	i 0.08 on5 of7.wav	1	1007
195	i 0.08 on4 of7.wav	i 0.08 on6 of7.wav	1	857
196	i 0.08 on5 of7.wav	i 0.08 on7 of7.wav	1	481
197	i 0.12 on1 of7r.wav	i 0.12 on3 of7.wav	1	606
198	i 0.12 on2 of7.wav	i 0.12 on4 of7.wav	1	796
199	i 0.12 on3 of7.wav	i 0.12 on5 of7.wav	2	1249
200	i 0.12 on4 of7.wav	i 0.12 on6 of7.wav	2	815
201	i 0.12 on5 of7.wav	i 0.12 on7 of7.wav	1	403
202	i 0.14 on1 of7r.wav	i 0.14 on3 of7.wav	1	1196
203	i 0.14 on2 of7.wav	i 0.14 on4 of7.wav	2	635
204	i 0.14 on3 of7.wav	i 0.14 on5 of7.wav	2	876
205	i 0.14 on4 of7.wav	i 0.14 on6 of7.wav	1	523
206	i 0.14 on5 of7.wav	i 0.14 on7 of7.wav	1	577
207	i 0.16 on1 of7r.wav	i 0.16 on3 of7.wav	1	1037
208	i 0.16 on2 of7.wav	i 0.16 on4 of7.wav	1	1378
209	i 0.16 on3 of7.wav	i 0.16 on5 of7.wav	2	771
210	i 0.16 on4 of7.wav	i 0.16 on6 of7.wav	1	619
211	i 0.16 on5 of7.wav	i 0.16 on7 of7.wav	1	562
212	i 0.18 on1 of7r.wav	i 0.18 on3 of7.wav	1	729
213	i 0.18 on2 of7.wav	i 0.18 on4 of7.wav	2	740
214	i 0.18 on3 of7.wav	i 0.18 on5 of7.wav	1	844
215	i 0.18 on4 of7.wav	i 0.18 on6 of7.wav	2	984
216	i 0.18 on5 of7.wav	i 0.18 on7 of7.wav	2	1688
217	a 0.1 on3 of7.wav	a 0.1 on1 of7r.wav	1	579
218	a 0.1 on4 of7.wav	a 0.1 on2 of7.wav	1	565
219	a 0.1 on5 of7.wav	a 0.1 on3 of7.wav	1	572
220	a 0.1 on6 of7.wav	a 0.1 on4 of7.wav	2	1447
221	a 0.1 on7 of7.wav	a 0.1 on5 of7.wav	1	605
222	a 0.2 on3 of7.wav	a 0.2 on1 of7r.wav	1	454
223	a 0.2 on4 of7.wav	a 0.2 on2 of7.wav	2	2200
224	a 0.2 on5 of7.wav	a 0.2 on3 of7.wav	1	633
225	a 0.2 on6 of7.wav	a 0.2 on4 of7.wav	1	765
226	a 0.2 on7 of7.wav	a 0.2 on5 of7.wav	1	1388
227	a 0.04 on3 of7.wav	a 0.04 on1 of7r.wav	1	433
228	a 0.04 on4 of7.wav	a 0.04 on2 of7.wav	1	601
229	a 0.04 on5 of7.wav	a 0.04 on3 of7.wav	1	445
230	a 0.04 on6 of7.wav	a 0.04 on4 of7.wav	1	431
231	a 0.04 on7 of7.wav	a 0.04 on5 of7.wav	1	578
232	a 0.06 on3 of7.wav	a 0.06 on1 of7r.wav	1	444
233	a 0.06 on4 of7.wav	a 0.06 on2 of7.wav	1	660
234	a 0.06 on5 of7.wav	a 0.06 on3 of7.wav	1	440
235	a 0.06 on6 of7.wav	a 0.06 on4 of7.wav	1	590
236	a 0.06 on7 of7.wav	a 0.06 on5 of7.wav	1	436
237	a 0.08 on3 of7.wav	a 0.08 on1 of7r.wav	1	595
238	a 0.08 on4 of7.wav	a 0.08 on2 of7.wav	1	717
239	a 0.08 on5 of7.wav	a 0.08 on3 of7.wav	1	496
240	a 0.08 on6 of7.wav	a 0.08 on4 of7.wav	1	444
241	a 0.08 on7 of7.wav	a 0.08 on5 of7.wav	1	426
242	a 0.12 on3 of7.wav	a 0.12 on1 of7r.wav	1	531
243	a 0.12 on4 of7.wav	a 0.12 on2 of7.wav	1	680
244	a 0.12 on5 of7.wav	a 0.12 on3 of7.wav	1	926
245	a 0.12 on6 of7.wav	a 0.12 on4 of7.wav	1	1230
246	a 0.12 on7 of7.wav	a 0.12 on5 of7.wav	1	563
247	a 0.14 on3 of7.wav	a 0.14 on1 of7r.wav	2	895
248	a 0.14 on4 of7.wav	a 0.14 on2 of7.wav	1	524
249	a 0.14 on5 of7.wav	a 0.14 on3 of7.wav	1	546
250	a 0.14 on6 of7.wav	a 0.14 on4 of7.wav	1	673
251	a 0.14 on7 of7.wav	a 0.14 on5 of7.wav	1	1246
252	a 0.16 on3 of7.wav	a 0.16 on1 of7r.wav	1	782
253	a 0.16 on4 of7.wav	a 0.16 on2 of7.wav	1	952
254	a 0.16 on5 of7.wav	a 0.16 on3 of7.wav	1	568
255	a 0.16 on6 of7.wav	a 0.16 on4 of7.wav	1	413
256	a 0.16 on7 of7.wav	a 0.16 on5 of7.wav	1	526
257	a 0.18 on3 of7.wav	a 0.18 on1 of7r.wav	1	583
258	a 0.18 on4 of7.wav	a 0.18 on2 of7.wav	1	957
259	a 0.18 on5 of7.wav	a 0.18 on3 of7.wav	1	578
260	a 0.18 on6 of7.wav	a 0.18 on4 of7.wav	1	664
261	a 0.18 on7 of7.wav	a 0.18 on5 of7.wav	1	657
262	i 0.1 on3 of7.wav	i 0.1 on1 of7r.wav	1	1010
263	i 0.1 on4 of7.wav	i 0.1 on2 of7.wav	1	622
264	i 0.1 on5 of7.wav	i 0.1 on3 of7.wav	1	448
265	i 0.1 on6 of7.wav	i 0.1 on4 of7.wav	1	521
266	i 0.1 on7 of7.wav	i 0.1 on5 of7.wav	1	669
267	i 0.2 on3 of7.wav	i 0.2 on1 of7r.wav	1	631
268	i 0.2 on4 of7.wav	i 0.2 on2 of7.wav	1	608
269	i 0.2 on5 of7.wav	i 0.2 on3 of7.wav	1	624
270	i 0.2 on6 of7.wav	i 0.2 on4 of7.wav	1	670
271	i 0.2 on7 of7.wav	i 0.2 on5 of7.wav	1	575
272	i 0.04 on3 of7.wav	i 0.04 on1 of7r.wav	1	344
273	i 0.04 on4 of7.wav	i 0.04 on2 of7.wav	1	452
274	i 0.04 on5 of7.wav	i 0.04 on3 of7.wav	1	725
275	i 0.04 on6 of7.wav	i 0.04 on4 of7.wav	1	566
276	i 0.04 on7 of7.wav	i 0.04 on5 of7.wav	1	352
277	i 0.06 on3 of7.wav	i 0.06 on1 of7r.wav	1	670
278	i 0.06 on4 of7.wav	i 0.06 on2 of7.wav	1	471
279	i 0.06 on5 of7.wav	i 0.06 on3 of7.wav	1	880
280	i 0.06 on6 of7.wav	i 0.06 on4 of7.wav	1	741
281	i 0.06 on7 of7.wav	i 0.06 on5 of7.wav	1	337
282	i 0.08 on3 of7.wav	i 0.08 on1 of7r.wav	1	607
283	i 0.08 on4 of7.wav	i 0.08 on2 of7.wav	1	583
284	i 0.08 on5 of7.wav	i 0.08 on3 of7.wav	1	1036
285	i 0.08 on6 of7.wav	i 0.08 on4 of7.wav	1	407
286	i 0.08 on7 of7.wav	i 0.08 on5 of7.wav	1	382
287	i 0.12 on3 of7.wav	i 0.12 on1 of7r.wav	1	537
288	i 0.12 on4 of7.wav	i 0.12 on2 of7.wav	1	1175
289	i 0.12 on5 of7.wav	i 0.12 on3 of7.wav	1	572
290	i 0.12 on6 of7.wav	i 0.12 on4 of7.wav	1	1098
291	i 0.12 on7 of7.wav	i 0.12 on5 of7.wav	1	581
292	i 0.14 on3 of7.wav	i 0.14 on1 of7r.wav	1	658
293	i 0.14 on4 of7.wav	i 0.14 on2 of7.wav	1	444
294	i 0.14 on5 of7.wav	i 0.14 on3 of7.wav	2	2741
295	i 0.14 on6 of7.wav	i 0.14 on4 of7.wav	1	445
296	i 0.14 on7 of7.wav	i 0.14 on5 of7.wav	1	588
297	i 0.16 on3 of7.wav	i 0.16 on1 of7r.wav	1	989
298	i 0.16 on4 of7.wav	i 0.16 on2 of7.wav	1	1483
299	i 0.16 on5 of7.wav	i 0.16 on3 of7.wav	1	781
300	i 0.16 on6 of7.wav	i 0.16 on4 of7.wav	1	1080
301	i 0.16 on7 of7.wav	i 0.16 on5 of7.wav	1	381
302	i 0.18 on3 of7.wav	i 0.18 on1 of7r.wav	1	659
303	i 0.18 on4 of7.wav	i 0.18 on2 of7.wav	2	2171
304	i 0.18 on5 of7.wav	i 0.18 on3 of7.wav	1	534
305	i 0.18 on6 of7.wav	i 0.18 on4 of7.wav	1	393
306	i 0.18 on7 of7.wav	i 0.18 on5 of7.wav	1	457
307	a 0.1 on1 of7r.wav	a 0.1 on1 of7r.wav	1	574
308	a 0.1 on2 of7.wav	a 0.1 on2 of7.wav	1	2749
309	a 0.1 on3 of7.wav	a 0.1 on3 of7.wav	1	784
310	a 0.1 on4 of7.wav	a 0.1 on4 of7.wav	1	499
311	a 0.1 on5 of7.wav	a 0.1 on5 of7.wav	1	514
312	a 0.1 on6 of7.wav	a 0.1 on6 of7.wav	1	830
313	a 0.1 on7 of7.wav	a 0.1 on7 of7.wav	1	506
314	a 0.2 on1 of7r.wav	a 0.2 on1 of7r.wav	1	545
315	a 0.2 on2 of7.wav	a 0.2 on2 of7.wav	1	1592
316	a 0.2 on3 of7.wav	a 0.2 on3 of7.wav	1	741
317	a 0.2 on4 of7.wav	a 0.2 on4 of7.wav	1	657
318	a 0.2 on5 of7.wav	a 0.2 on5 of7.wav	1	673
319	a 0.2 on6 of7.wav	a 0.2 on6 of7.wav	1	762
320	a 0.2 on7 of7.wav	a 0.2 on7 of7.wav	1	810
321	a 0.04 on1 of7r.wav	a 0.04 on1 of7r.wav	1	512
322	a 0.04 on2 of7.wav	a 0.04 on2 of7.wav	1	961
323	a 0.04 on3 of7.wav	a 0.04 on3 of7.wav	1	440
324	a 0.04 on4 of7.wav	a 0.04 on4 of7.wav	1	462
325	a 0.04 on5 of7.wav	a 0.04 on5 of7.wav	1	614
326	a 0.04 on6 of7.wav	a 0.04 on6 of7.wav	1	549
327	a 0.04 on7 of7.wav	a 0.04 on7 of7.wav	1	388
328	a 0.06 on1 of7r.wav	a 0.06 on1 of7r.wav	1	395
329	a 0.06 on2 of7.wav	a 0.06 on2 of7.wav	1	782
330	a 0.06 on3 of7.wav	a 0.06 on3 of7.wav	1	308
331	a 0.06 on4 of7.wav	a 0.06 on4 of7.wav	1	559
332	a 0.06 on5 of7.wav	a 0.06 on5 of7.wav	1	408
333	a 0.06 on6 of7.wav	a 0.06 on6 of7.wav	1	305
334	a 0.06 on7 of7.wav	a 0.06 on7 of7.wav	1	508
335	a 0.08 on1 of7r.wav	a 0.08 on1 of7r.wav	1	562
336	a 0.08 on2 of7.wav	a 0.08 on2 of7.wav	1	602
337	a 0.08 on3 of7.wav	a 0.08 on3 of7.wav	1	557
338	a 0.08 on4 of7.wav	a 0.08 on4 of7.wav	1	530
339	a 0.08 on5 of7.wav	a 0.08 on5 of7.wav	1	760
340	a 0.08 on6 of7.wav	a 0.08 on6 of7.wav	1	514
341	a 0.08 on7 of7.wav	a 0.08 on7 of7.wav	1	437
342	a 0.12 on1 of7r.wav	a 0.12 on1 of7r.wav	1	518
343	a 0.12 on2 of7.wav	a 0.12 on2 of7.wav	1	523
344	a 0.12 on3 of7.wav	a 0.12 on3 of7.wav	1	621
345	a 0.12 on4 of7.wav	a 0.12 on4 of7.wav	1	550
346	a 0.12 on5 of7.wav	a 0.12 on5 of7.wav	1	475
347	a 0.12 on6 of7.wav	a 0.12 on6 of7.wav	1	548
348	a 0.12 on7 of7.wav	a 0.12 on7 of7.wav	1	1023
349	a 0.14 on1 of7r.wav	a 0.14 on1 of7r.wav	1	1309
350	a 0.14 on2 of7.wav	a 0.14 on2 of7.wav	1	1813
351	a 0.14 on3 of7.wav	a 0.14 on3 of7.wav	1	512
352	a 0.14 on4 of7.wav	a 0.14 on4 of7.wav	1	571
353	a 0.14 on5 of7.wav	a 0.14 on5 of7.wav	1	900
354	a 0.14 on6 of7.wav	a 0.14 on6 of7.wav	1	443
355	a 0.14 on7 of7.wav	a 0.14 on7 of7.wav	1	480
356	a 0.16 on1 of7r.wav	a 0.16 on1 of7r.wav	1	485
357	a 0.16 on2 of7.wav	a 0.16 on2 of7.wav	1	776
358	a 0.16 on3 of7.wav	a 0.16 on3 of7.wav	1	555
359	a 0.16 on4 of7.wav	a 0.16 on4 of7.wav	1	445
360	a 0.16 on5 of7.wav	a 0.16 on5 of7.wav	1	530
361	a 0.16 on6 of7.wav	a 0.16 on6 of7.wav	1	568
362	a 0.16 on7 of7.wav	a 0.16 on7 of7.wav	1	407
363	a 0.18 on1 of7r.wav	a 0.18 on1 of7r.wav	1	492
364	a 0.18 on2 of7.wav	a 0.18 on2 of7.wav	1	606
365	a 0.18 on3 of7.wav	a 0.18 on3 of7.wav	1	705
366	a 0.18 on4 of7.wav	a 0.18 on4 of7.wav	1	462
367	a 0.18 on5 of7.wav	a 0.18 on5 of7.wav	1	580
368	a 0.18 on6 of7.wav	a 0.18 on6 of7.wav	1	483
369	a 0.18 on7 of7.wav	a 0.18 on7 of7.wav	1	2003
370	i 0.1 on1 of7r.wav	i 0.1 on1 of7r.wav	1	487
371	i 0.1 on2 of7.wav	i 0.1 on2 of7.wav	1	570
372	i 0.1 on3 of7.wav	i 0.1 on3 of7.wav	1	462
373	i 0.1 on4 of7.wav	i 0.1 on4 of7.wav	1	537
374	i 0.1 on5 of7.wav	i 0.1 on5 of7.wav	1	481
375	i 0.1 on6 of7.wav	i 0.1 on6 of7.wav	1	378
376	i 0.1 on7 of7.wav	i 0.1 on7 of7.wav	1	471
377	i 0.2 on1 of7r.wav	i 0.2 on1 of7r.wav	1	563
378	i 0.2 on2 of7.wav	i 0.2 on2 of7.wav	1	634
379	i 0.2 on3 of7.wav	i 0.2 on3 of7.wav	1	496
380	i 0.2 on4 of7.wav	i 0.2 on4 of7.wav	1	551
381	i 0.2 on5 of7.wav	i 0.2 on5 of7.wav	1	504
382	i 0.2 on6 of7.wav	i 0.2 on6 of7.wav	1	490
383	i 0.2 on7 of7.wav	i 0.2 on7 of7.wav	1	440
384	i 0.04 on1 of7r.wav	i 0.04 on1 of7r.wav	1	729
385	i 0.04 on2 of7.wav	i 0.04 on2 of7.wav	1	513
386	i 0.04 on3 of7.wav	i 0.04 on3 of7.wav	1	549
387	i 0.04 on4 of7.wav	i 0.04 on4 of7.wav	1	477
388	i 0.04 on5 of7.wav	i 0.04 on5 of7.wav	1	700
389	i 0.04 on6 of7.wav	i 0.04 on6 of7.wav	1	328
390	i 0.04 on7 of7.wav	i 0.04 on7 of7.wav	1	754
391	i 0.06 on1 of7r.wav	i 0.06 on1 of7r.wav	1	342
392	i 0.06 on2 of7.wav	i 0.06 on2 of7.wav	1	371
393	i 0.06 on3 of7.wav	i 0.06 on3 of7.wav	1	578
394	i 0.06 on4 of7.wav	i 0.06 on4 of7.wav	1	432
395	i 0.06 on5 of7.wav	i 0.06 on5 of7.wav	1	469
396	i 0.06 on6 of7.wav	i 0.06 on6 of7.wav	1	799
397	i 0.06 on7 of7.wav	i 0.06 on7 of7.wav	1	1136
398	i 0.08 on1 of7r.wav	i 0.08 on1 of7r.wav	1	555
399	i 0.08 on2 of7.wav	i 0.08 on2 of7.wav	1	666
400	i 0.08 on3 of7.wav	i 0.08 on3 of7.wav	1	1444
401	i 0.08 on4 of7.wav	i 0.08 on4 of7.wav	1	1705
402	i 0.08 on5 of7.wav	i 0.08 on5 of7.wav	1	588
403	i 0.08 on6 of7.wav	i 0.08 on6 of7.wav	1	599
404	i 0.08 on7 of7.wav	i 0.08 on7 of7.wav	1	1073
405	i 0.12 on1 of7r.wav	i 0.12 on1 of7r.wav	1	535
406	i 0.12 on2 of7.wav	i 0.12 on2 of7.wav	1	545
407	i 0.12 on3 of7.wav	i 0.12 on3 of7.wav	1	722
408	i 0.12 on4 of7.wav	i 0.12 on4 of7.wav	1	536
409	i 0.12 on5 of7.wav	i 0.12 on5 of7.wav	1	515
410	i 0.12 on6 of7.wav	i 0.12 on6 of7.wav	1	559
411	i 0.12 on7 of7.wav	i 0.12 on7 of7.wav	1	377
412	i 0.14 on1 of7r.wav	i 0.14 on1 of7r.wav	1	556
413	i 0.14 on2 of7.wav	i 0.14 on2 of7.wav	1	507
414	i 0.14 on3 of7.wav	i 0.14 on3 of7.wav	1	478
415	i 0.14 on4 of7.wav	i 0.14 on4 of7.wav	1	496
416	i 0.14 on5 of7.wav	i 0.14 on5 of7.wav	1	635
417	i 0.14 on6 of7.wav	i 0.14 on6 of7.wav	1	514
418	i 0.14 on7 of7.wav	i 0.14 on7 of7.wav	1	441
419	i 0.16 on1 of7r.wav	i 0.16 on1 of7r.wav	1	441
420	i 0.16 on2 of7.wav	i 0.16 on2 of7.wav	1	559
421	i 0.16 on3 of7.wav	i 0.16 on3 of7.wav	1	955
422	i 0.16 on4 of7.wav	i 0.16 on4 of7.wav	1	777
423	i 0.16 on5 of7.wav	i 0.16 on5 of7.wav	1	606
424	i 0.16 on6 of7.wav	i 0.16 on6 of7.wav	1	595
425	i 0.16 on7 of7.wav	i 0.16 on7 of7.wav	1	445
426	i 0.18 on1 of7r.wav	i 0.18 on1 of7r.wav	1	482
427	i 0.18 on2 of7.wav	i 0.18 on2 of7.wav	1	600
428	i 0.18 on3 of7.wav	i 0.18 on3 of7.wav	1	724
429	i 0.18 on4 of7.wav	i 0.18 on4 of7.wav	1	979
430	i 0.18 on5 of7.wav	i 0.18 on5 of7.wav	1	293
431	i 0.18 on6 of7.wav	i 0.18 on6 of7.wav	1	490
432	i 0.18 on7 of7.wav	i 0.18 on7 of7.wav	1	629
433	a 0.1 on1 of7r.wav	a 0.1 on3 of7.wav	1	537
434	a 0.1 on2 of7.wav	a 0.1 on4 of7.wav	1	423
435	a 0.1 on3 of7.wav	a 0.1 on5 of7.wav	1	422
436	a 0.1 on4 of7.wav	a 0.1 on6 of7.wav	2	735
437	a 0.1 on5 of7.wav	a 0.1 on7 of7.wav	1	545
438	a 0.2 on1 of7r.wav	a 0.2 on3 of7.wav	1	897
439	a 0.2 on2 of7.wav	a 0.2 on4 of7.wav	1	821
440	a 0.2 on3 of7.wav	a 0.2 on5 of7.wav	2	1890
441	a 0.2 on4 of7.wav	a 0.2 on6 of7.wav	2	1030
442	a 0.2 on5 of7.wav	a 0.2 on7 of7.wav	1	710
443	a 0.04 on1 of7r.wav	a 0.04 on3 of7.wav	1	324
444	a 0.04 on2 of7.wav	a 0.04 on4 of7.wav	1	430
445	a 0.04 on3 of7.wav	a 0.04 on5 of7.wav	1	338
446	a 0.04 on4 of7.wav	a 0.04 on6 of7.wav	1	434
447	a 0.04 on5 of7.wav	a 0.04 on7 of7.wav	1	745
448	a 0.06 on1 of7r.wav	a 0.06 on3 of7.wav	1	739
449	a 0.06 on2 of7.wav	a 0.06 on4 of7.wav	1	599
450	a 0.06 on3 of7.wav	a 0.06 on5 of7.wav	1	649
451	a 0.06 on4 of7.wav	a 0.06 on6 of7.wav	1	526
452	a 0.06 on5 of7.wav	a 0.06 on7 of7.wav	1	412
453	a 0.08 on1 of7r.wav	a 0.08 on3 of7.wav	1	321
454	a 0.08 on2 of7.wav	a 0.08 on4 of7.wav	1	837
455	a 0.08 on3 of7.wav	a 0.08 on5 of7.wav	1	560
456	a 0.08 on4 of7.wav	a 0.08 on6 of7.wav	1	1690
457	a 0.08 on5 of7.wav	a 0.08 on7 of7.wav	1	708
458	a 0.12 on1 of7r.wav	a 0.12 on3 of7.wav	1	482
459	a 0.12 on2 of7.wav	a 0.12 on4 of7.wav	1	1415
460	a 0.12 on3 of7.wav	a 0.12 on5 of7.wav	1	506
461	a 0.12 on4 of7.wav	a 0.12 on6 of7.wav	1	480
462	a 0.12 on5 of7.wav	a 0.12 on7 of7.wav	1	716
463	a 0.14 on1 of7r.wav	a 0.14 on3 of7.wav	1	1390
464	a 0.14 on2 of7.wav	a 0.14 on4 of7.wav	1	1101
465	a 0.14 on3 of7.wav	a 0.14 on5 of7.wav	2	710
466	a 0.14 on4 of7.wav	a 0.14 on6 of7.wav	1	315
467	a 0.14 on5 of7.wav	a 0.14 on7 of7.wav	1	385
468	a 0.16 on1 of7r.wav	a 0.16 on3 of7.wav	1	721
469	a 0.16 on2 of7.wav	a 0.16 on4 of7.wav	2	870
470	a 0.16 on3 of7.wav	a 0.16 on5 of7.wav	1	421
471	a 0.16 on4 of7.wav	a 0.16 on6 of7.wav	1	455
472	a 0.16 on5 of7.wav	a 0.16 on7 of7.wav	1	1288
473	a 0.18 on1 of7r.wav	a 0.18 on3 of7.wav	1	696
474	a 0.18 on2 of7.wav	a 0.18 on4 of7.wav	2	1342
475	a 0.18 on3 of7.wav	a 0.18 on5 of7.wav	1	825
476	a 0.18 on4 of7.wav	a 0.18 on6 of7.wav	1	426
477	a 0.18 on5 of7.wav	a 0.18 on7 of7.wav	1	520
478	i 0.1 on1 of7r.wav	i 0.1 on3 of7.wav	1	390
479	i 0.1 on2 of7.wav	i 0.1 on4 of7.wav	1	555
480	i 0.1 on3 of7.wav	i 0.1 on5 of7.wav	1	434
481	i 0.1 on4 of7.wav	i 0.1 on6 of7.wav	2	1724
482	i 0.1 on5 of7.wav	i 0.1 on7 of7.wav	1	504
483	i 0.2 on1 of7r.wav	i 0.2 on3 of7.wav	1	630
484	i 0.2 on2 of7.wav	i 0.2 on4 of7.wav	2	1455
485	i 0.2 on3 of7.wav	i 0.2 on5 of7.wav	2	781
486	i 0.2 on4 of7.wav	i 0.2 on6 of7.wav	2	1024
487	i 0.2 on5 of7.wav	i 0.2 on7 of7.wav	1	795
488	i 0.04 on1 of7r.wav	i 0.04 on3 of7.wav	1	671
489	i 0.04 on2 of7.wav	i 0.04 on4 of7.wav	1	679
490	i 0.04 on3 of7.wav	i 0.04 on5 of7.wav	1	344
491	i 0.04 on4 of7.wav	i 0.04 on6 of7.wav	1	670
492	i 0.04 on5 of7.wav	i 0.04 on7 of7.wav	1	321
493	i 0.06 on1 of7r.wav	i 0.06 on3 of7.wav	1	906
494	i 0.06 on2 of7.wav	i 0.06 on4 of7.wav	1	1137
495	i 0.06 on3 of7.wav	i 0.06 on5 of7.wav	1	546
496	i 0.06 on4 of7.wav	i 0.06 on6 of7.wav	1	541
497	i 0.06 on5 of7.wav	i 0.06 on7 of7.wav	1	444
498	i 0.08 on1 of7r.wav	i 0.08 on3 of7.wav	1	613
499	i 0.08 on2 of7.wav	i 0.08 on4 of7.wav	1	876
500	i 0.08 on3 of7.wav	i 0.08 on5 of7.wav	1	511
501	i 0.08 on4 of7.wav	i 0.08 on6 of7.wav	1	1038
502	i 0.08 on5 of7.wav	i 0.08 on7 of7.wav	1	592
503	i 0.12 on1 of7r.wav	i 0.12 on3 of7.wav	1	537
504	i 0.12 on2 of7.wav	i 0.12 on4 of7.wav	1	693
505	i 0.12 on3 of7.wav	i 0.12 on5 of7.wav	1	790
506	i 0.12 on4 of7.wav	i 0.12 on6 of7.wav	2	857
507	i 0.12 on5 of7.wav	i 0.12 on7 of7.wav	2	961
508	i 0.14 on1 of7r.wav	i 0.14 on3 of7.wav	1	638
509	i 0.14 on2 of7.wav	i 0.14 on4 of7.wav	1	585
510	i 0.14 on3 of7.wav	i 0.14 on5 of7.wav	1	417
511	i 0.14 on4 of7.wav	i 0.14 on6 of7.wav	2	731
512	i 0.14 on5 of7.wav	i 0.14 on7 of7.wav	1	810
513	i 0.16 on1 of7r.wav	i 0.16 on3 of7.wav	1	1619
514	i 0.16 on2 of7.wav	i 0.16 on4 of7.wav	2	832
515	i 0.16 on3 of7.wav	i 0.16 on5 of7.wav	2	733
516	i 0.16 on4 of7.wav	i 0.16 on6 of7.wav	2	686
517	i 0.16 on5 of7.wav	i 0.16 on7 of7.wav	1	475
518	i 0.18 on1 of7r.wav	i 0.18 on3 of7.wav	1	534
519	i 0.18 on2 of7.wav	i 0.18 on4 of7.wav	2	1918
520	i 0.18 on3 of7.wav	i 0.18 on5 of7.wav	2	566
521	i 0.18 on4 of7.wav	i 0.18 on6 of7.wav	1	489
522	i 0.18 on5 of7.wav	i 0.18 on7 of7.wav	1	498
523	a 0.1 on3 of7.wav	a 0.1 on1 of7r.wav	1	533
524	a 0.1 on4 of7.wav	a 0.1 on2 of7.wav	1	484
525	a 0.1 on5 of7.wav	a 0.1 on3 of7.wav	1	717
526	a 0.1 on6 of7.wav	a 0.1 on4 of7.wav	1	800
527	a 0.1 on7 of7.wav	a 0.1 on5 of7.wav	1	438
528	a 0.2 on3 of7.wav	a 0.2 on1 of7r.wav	1	754
529	a 0.2 on4 of7.wav	a 0.2 on2 of7.wav	1	739
530	a 0.2 on5 of7.wav	a 0.2 on3 of7.wav	1	639
531	a 0.2 on6 of7.wav	a 0.2 on4 of7.wav	1	953
532	a 0.2 on7 of7.wav	a 0.2 on5 of7.wav	1	655
533	a 0.04 on3 of7.wav	a 0.04 on1 of7r.wav	1	362
534	a 0.04 on4 of7.wav	a 0.04 on2 of7.wav	1	415
535	a 0.04 on5 of7.wav	a 0.04 on3 of7.wav	1	279
536	a 0.04 on6 of7.wav	a 0.04 on4 of7.wav	1	451
537	a 0.04 on7 of7.wav	a 0.04 on5 of7.wav	1	426
538	a 0.06 on3 of7.wav	a 0.06 on1 of7r.wav	1	469
539	a 0.06 on4 of7.wav	a 0.06 on2 of7.wav	1	476
540	a 0.06 on5 of7.wav	a 0.06 on3 of7.wav	1	464
541	a 0.06 on6 of7.wav	a 0.06 on4 of7.wav	1	759
542	a 0.06 on7 of7.wav	a 0.06 on5 of7.wav	1	559
543	a 0.08 on3 of7.wav	a 0.08 on1 of7r.wav	1	427
544	a 0.08 on4 of7.wav	a 0.08 on2 of7.wav	1	404
545	a 0.08 on5 of7.wav	a 0.08 on3 of7.wav	1	1043
546	a 0.08 on6 of7.wav	a 0.08 on4 of7.wav	1	468
547	a 0.08 on7 of7.wav	a 0.08 on5 of7.wav	1	617
548	a 0.12 on3 of7.wav	a 0.12 on1 of7r.wav	1	764
549	a 0.12 on4 of7.wav	a 0.12 on2 of7.wav	1	562
550	a 0.12 on5 of7.wav	a 0.12 on3 of7.wav	1	496
551	a 0.12 on6 of7.wav	a 0.12 on4 of7.wav	1	700
552	a 0.12 on7 of7.wav	a 0.12 on5 of7.wav	1	493
553	a 0.14 on3 of7.wav	a 0.14 on1 of7r.wav	1	1083
554	a 0.14 on4 of7.wav	a 0.14 on2 of7.wav	1	435
555	a 0.14 on5 of7.wav	a 0.14 on3 of7.wav	1	417
556	a 0.14 on6 of7.wav	a 0.14 on4 of7.wav	1	460
557	a 0.14 on7 of7.wav	a 0.14 on5 of7.wav	1	474
558	a 0.16 on3 of7.wav	a 0.16 on1 of7r.wav	1	928
559	a 0.16 on4 of7.wav	a 0.16 on2 of7.wav	1	705
560	a 0.16 on5 of7.wav	a 0.16 on3 of7.wav	1	642
561	a 0.16 on6 of7.wav	a 0.16 on4 of7.wav	1	774
562	a 0.16 on7 of7.wav	a 0.16 on5 of7.wav	1	713
563	a 0.18 on3 of7.wav	a 0.18 on1 of7r.wav	1	616
564	a 0.18 on4 of7.wav	a 0.18 on2 of7.wav	1	626
565	a 0.18 on5 of7.wav	a 0.18 on3 of7.wav	1	579
566	a 0.18 on6 of7.wav	a 0.18 on4 of7.wav	1	1013
567	a 0.18 on7 of7.wav	a 0.18 on5 of7.wav	1	780
568	i 0.1 on3 of7.wav	i 0.1 on1 of7r.wav	1	1272
569	i 0.1 on4 of7.wav	i 0.1 on2 of7.wav	1	602
570	i 0.1 on5 of7.wav	i 0.1 on3 of7.wav	1	500
571	i 0.1 on6 of7.wav	i 0.1 on4 of7.wav	1	761
572	i 0.1 on7 of7.wav	i 0.1 on5 of7.wav	1	536
573	i 0.2 on3 of7.wav	i 0.2 on1 of7r.wav	1	649
574	i 0.2 on4 of7.wav	i 0.2 on2 of7.wav	2	661
575	i 0.2 on5 of7.wav	i 0.2 on3 of7.wav	2	881
576	i 0.2 on6 of7.wav	i 0.2 on4 of7.wav	1	618
577	i 0.2 on7 of7.wav	i 0.2 on5 of7.wav	1	476
578	i 0.04 on3 of7.wav	i 0.04 on1 of7r.wav	1	1075
579	i 0.04 on4 of7.wav	i 0.04 on2 of7.wav	1	756
580	i 0.04 on5 of7.wav	i 0.04 on3 of7.wav	1	762
581	i 0.04 on6 of7.wav	i 0.04 on4 of7.wav	1	521
582	i 0.04 on7 of7.wav	i 0.04 on5 of7.wav	1	612
583	i 0.06 on3 of7.wav	i 0.06 on1 of7r.wav	1	464
584	i 0.06 on4 of7.wav	i 0.06 on2 of7.wav	1	376
585	i 0.06 on5 of7.wav	i 0.06 on3 of7.wav	1	617
586	i 0.06 on6 of7.wav	i 0.06 on4 of7.wav	1	1071
587	i 0.06 on7 of7.wav	i 0.06 on5 of7.wav	1	619
588	i 0.08 on3 of7.wav	i 0.08 on1 of7r.wav	1	656
589	i 0.08 on4 of7.wav	i 0.08 on2 of7.wav	1	599
590	i 0.08 on5 of7.wav	i 0.08 on3 of7.wav	1	389
591	i 0.08 on6 of7.wav	i 0.08 on4 of7.wav	1	441
592	i 0.08 on7 of7.wav	i 0.08 on5 of7.wav	1	481
593	i 0.12 on3 of7.wav	i 0.12 on1 of7r.wav	1	583
594	i 0.12 on4 of7.wav	i 0.12 on2 of7.wav	1	976
595	i 0.12 on5 of7.wav	i 0.12 on3 of7.wav	1	500
596	i 0.12 on6 of7.wav	i 0.12 on4 of7.wav	1	465
597	i 0.12 on7 of7.wav	i 0.12 on5 of7.wav	1	466
598	i 0.14 on3 of7.wav	i 0.14 on1 of7r.wav	1	489
599	i 0.14 on4 of7.wav	i 0.14 on2 of7.wav	1	605
600	i 0.14 on5 of7.wav	i 0.14 on3 of7.wav	1	556
601	i 0.14 on6 of7.wav	i 0.14 on4 of7.wav	1	524
602	i 0.14 on7 of7.wav	i 0.14 on5 of7.wav	1	473
603	i 0.16 on3 of7.wav	i 0.16 on1 of7r.wav	1	607
604	i 0.16 on4 of7.wav	i 0.16 on2 of7.wav	2	702
605	i 0.16 on5 of7.wav	i 0.16 on3 of7.wav	1	625
606	i 0.16 on6 of7.wav	i 0.16 on4 of7.wav	1	463
607	i 0.16 on7 of7.wav	i 0.16 on5 of7.wav	1	409
608	i 0.18 on3 of7.wav	i 0.18 on1 of7r.wav	1	731
609	i 0.18 on4 of7.wav	i 0.18 on2 of7.wav	1	628
610	i 0.18 on5 of7.wav	i 0.18 on3 of7.wav	1	843
611	i 0.18 on6 of7.wav	i 0.18 on4 of7.wav	1	649
612	i 0.18 on7 of7.wav	i 0.18 on5 of7.wav	1	815
