# Supplementary material for: Effects of stimulus duration and vowel quality in cross-linguistic categorical perception of pitch directions
Source: PLoS One. 2017 Jul 3;12(7):e0180656. doi: 10.1371/journal.pone.0180656 (PMC5495489; doi:10.1371/journal.pone.0180656)
Supplement: S1 Table — (ZIP) [file pone.0180656.s001.zip › supporting information/Raw data/eprime_sd_CHINESE/sub13sdfalling.csv]

List2	stim1	stim2	Slide3.RESP	Slide3.RT
1	a 0.1 on1 of1.wav	a 0.1 on1 of1.wav	1	661
2	a 0.1 on1 of2.wav	a 0.1 on1 of2.wav	1	589
3	a 0.1 on1 of3.wav	a 0.1 on1 of3.wav	1	1202
4	a 0.1 on1 of4.wav	a 0.1 on1 of4.wav	1	1412
5	a 0.1 on1 of5.wav	a 0.1 on1 of5.wav	1	2046
6	a 0.1 on1 of6.wav	a 0.1 on1 of6.wav	1	1438
7	a 0.1 on1 of7.wav	a 0.1 on1 of7.wav	1	731
8	a 0.2 on1 of1.wav	a 0.2 on1 of1.wav	1	501
9	a 0.2 on1 of2.wav	a 0.2 on1 of2.wav	1	796
10	a 0.2 on1 of3.wav	a 0.2 on1 of3.wav	1	1649
11	a 0.2 on1 of4.wav	a 0.2 on1 of4.wav	1	583
12	a 0.2 on1 of5.wav	a 0.2 on1 of5.wav	1	1692
13	a 0.2 on1 of6.wav	a 0.2 on1 of6.wav	1	640
14	a 0.2 on1 of7.wav	a 0.2 on1 of7.wav	1	597
15	a 0.04 on1 of1.wav	a 0.04 on1 of1.wav	1	805
16	a 0.04 on1 of2.wav	a 0.04 on1 of2.wav	1	488
17	a 0.04 on1 of3.wav	a 0.04 on1 of3.wav	1	2324
18	a 0.04 on1 of4.wav	a 0.04 on1 of4.wav	1	1088
19	a 0.04 on1 of5.wav	a 0.04 on1 of5.wav	1	562
20	a 0.04 on1 of6.wav	a 0.04 on1 of6.wav	1	483
21	a 0.04 on1 of7.wav	a 0.04 on1 of7.wav	1	513
22	a 0.06 on1 of1.wav	a 0.06 on1 of1.wav	1	1750
23	a 0.06 on1 of2.wav	a 0.06 on1 of2.wav	1	349
24	a 0.06 on1 of3.wav	a 0.06 on1 of3.wav	1	443
25	a 0.06 on1 of4.wav	a 0.06 on1 of4.wav	1	653
26	a 0.06 on1 of5.wav	a 0.06 on1 of5.wav	1	858
27	a 0.06 on1 of6.wav	a 0.06 on1 of6.wav	1	401
28	a 0.06 on1 of7.wav	a 0.06 on1 of7.wav	1	593
29	a 0.08 on1 of1.wav	a 0.08 on1 of1.wav	1	554
30	a 0.08 on1 of2.wav	a 0.08 on1 of2.wav	1	306
31	a 0.08 on1 of3.wav	a 0.08 on1 of3.wav	1	547
32	a 0.08 on1 of4.wav	a 0.08 on1 of4.wav	1	2388
33	a 0.08 on1 of5.wav	a 0.08 on1 of5.wav	1	534
34	a 0.08 on1 of6.wav	a 0.08 on1 of6.wav	1	400
35	a 0.08 on1 of7.wav	a 0.08 on1 of7.wav	1	491
36	a 0.12 on1 of1.wav	a 0.12 on1 of1.wav	1	800
37	a 0.12 on1 of2.wav	a 0.12 on1 of2.wav	1	568
38	a 0.12 on1 of3.wav	a 0.12 on1 of3.wav	1	745
39	a 0.12 on1 of4.wav	a 0.12 on1 of4.wav	1	897
40	a 0.12 on1 of5.wav	a 0.12 on1 of5.wav	1	501
41	a 0.12 on1 of6.wav	a 0.12 on1 of6.wav	1	731
42	a 0.12 on1 of7.wav	a 0.12 on1 of7.wav	1	948
43	a 0.14 on1 of1.wav	a 0.14 on1 of1.wav	1	697
44	a 0.14 on1 of2.wav	a 0.14 on1 of2.wav	1	593
45	a 0.14 on1 of3.wav	a 0.14 on1 of3.wav	1	1003
46	a 0.14 on1 of4.wav	a 0.14 on1 of4.wav	1	633
47	a 0.14 on1 of5.wav	a 0.14 on1 of5.wav	1	593
48	a 0.14 on1 of6.wav	a 0.14 on1 of6.wav	1	1903
49	a 0.14 on1 of7.wav	a 0.14 on1 of7.wav	1	625
50	a 0.16 on1 of1.wav	a 0.16 on1 of1.wav	1	497
51	a 0.16 on1 of2.wav	a 0.16 on1 of2.wav	1	508
52	a 0.16 on1 of3.wav	a 0.16 on1 of3.wav	1	970
53	a 0.16 on1 of4.wav	a 0.16 on1 of4.wav	1	390
54	a 0.16 on1 of5.wav	a 0.16 on1 of5.wav	1	685
55	a 0.16 on1 of6.wav	a 0.16 on1 of6.wav	1	1117
56	a 0.16 on1 of7.wav	a 0.16 on1 of7.wav	1	784
57	a 0.18 on1 of1.wav	a 0.18 on1 of1.wav	1	582
58	a 0.18 on1 of2.wav	a 0.18 on1 of2.wav	1	705
59	a 0.18 on1 of3.wav	a 0.18 on1 of3.wav	1	771
60	a 0.18 on1 of4.wav	a 0.18 on1 of4.wav	1	778
61	a 0.18 on1 of5.wav	a 0.18 on1 of5.wav	1	571
62	a 0.18 on1 of6.wav	a 0.18 on1 of6.wav	1	556
63	a 0.18 on1 of7.wav	a 0.18 on1 of7.wav	1	341
64	i 0.1 on1 of1.wav	i 0.1 on1 of1.wav	1	633
65	i 0.1 on1 of2.wav	i 0.1 on1 of2.wav	1	881
66	i 0.1 on1 of3.wav	i 0.1 on1 of3.wav	1	493
67	i 0.1 on1 of4.wav	i 0.1 on1 of4.wav	1	873
68	i 0.1 on1 of5.wav	i 0.1 on1 of5.wav	1	507
69	i 0.1 on1 of6.wav	i 0.1 on1 of6.wav	1	689
70	i 0.1 on1 of7.wav	i 0.1 on1 of7.wav	1	528
71	i 0.2 on1 of1.wav	i 0.2 on1 of1.wav	1	814
72	i 0.2 on1 of2.wav	i 0.2 on1 of2.wav	1	560
73	i 0.2 on1 of3.wav	i 0.2 on1 of3.wav	1	794
74	i 0.2 on1 of4.wav	i 0.2 on1 of4.wav	1	687
75	i 0.2 on1 of5.wav	i 0.2 on1 of5.wav	1	557
76	i 0.2 on1 of6.wav	i 0.2 on1 of6.wav	1	782
77	i 0.2 on1 of7.wav	i 0.2 on1 of7.wav	1	631
78	i 0.04 on1 of1.wav	i 0.04 on1 of1.wav	1	1823
79	i 0.04 on1 of2.wav	i 0.04 on1 of2.wav	1	555
80	i 0.04 on1 of3.wav	i 0.04 on1 of3.wav	1	1102
81	i 0.04 on1 of4.wav	i 0.04 on1 of4.wav	1	386
82	i 0.04 on1 of5.wav	i 0.04 on1 of5.wav	1	354
83	i 0.04 on1 of6.wav	i 0.04 on1 of6.wav	1	954
84	i 0.04 on1 of7.wav	i 0.04 on1 of7.wav	1	1013
85	i 0.06 on1 of1.wav	i 0.06 on1 of1.wav	1	886
86	i 0.06 on1 of2.wav	i 0.06 on1 of2.wav	1	376
87	i 0.06 on1 of3.wav	i 0.06 on1 of3.wav	1	977
88	i 0.06 on1 of4.wav	i 0.06 on1 of4.wav	1	1486
89	i 0.06 on1 of5.wav	i 0.06 on1 of5.wav	1	432
90	i 0.06 on1 of6.wav	i 0.06 on1 of6.wav	1	727
91	i 0.06 on1 of7.wav	i 0.06 on1 of7.wav	1	369
92	i 0.08 on1 of1.wav	i 0.08 on1 of1.wav	1	408
93	i 0.08 on1 of2.wav	i 0.08 on1 of2.wav	1	382
94	i 0.08 on1 of3.wav	i 0.08 on1 of3.wav	1	3496
95	i 0.08 on1 of4.wav	i 0.08 on1 of4.wav	1	659
96	i 0.08 on1 of5.wav	i 0.08 on1 of5.wav	1	516
97	i 0.08 on1 of6.wav	i 0.08 on1 of6.wav	1	398
98	i 0.08 on1 of7.wav	i 0.08 on1 of7.wav	1	577
99	i 0.12 on1 of1.wav	i 0.12 on1 of1.wav	1	3566
100	i 0.12 on1 of2.wav	i 0.12 on1 of2.wav	1	523
101	i 0.12 on1 of3.wav	i 0.12 on1 of3.wav	1	908
102	i 0.12 on1 of4.wav	i 0.12 on1 of4.wav	1	610
103	i 0.12 on1 of5.wav	i 0.12 on1 of5.wav	1	789
104	i 0.12 on1 of6.wav	i 0.12 on1 of6.wav	1	1930
105	i 0.12 on1 of7.wav	i 0.12 on1 of7.wav	1	662
106	i 0.14 on1 of1.wav	i 0.14 on1 of1.wav	1	645
107	i 0.14 on1 of2.wav	i 0.14 on1 of2.wav	1	1076
108	i 0.14 on1 of3.wav	i 0.14 on1 of3.wav	1	616
109	i 0.14 on1 of4.wav	i 0.14 on1 of4.wav	1	767
110	i 0.14 on1 of5.wav	i 0.14 on1 of5.wav	1	289
111	i 0.14 on1 of6.wav	i 0.14 on1 of6.wav	1	665
112	i 0.14 on1 of7.wav	i 0.14 on1 of7.wav	1	640
113	i 0.16 on1 of1.wav	i 0.16 on1 of1.wav	1	1006
114	i 0.16 on1 of2.wav	i 0.16 on1 of2.wav	1	584
115	i 0.16 on1 of3.wav	i 0.16 on1 of3.wav	1	1236
116	i 0.16 on1 of4.wav	i 0.16 on1 of4.wav	1	475
117	i 0.16 on1 of5.wav	i 0.16 on1 of5.wav	1	452
118	i 0.16 on1 of6.wav	i 0.16 on1 of6.wav	1	722
119	i 0.16 on1 of7.wav	i 0.16 on1 of7.wav	1	555
120	i 0.18 on1 of1.wav	i 0.18 on1 of1.wav	1	783
121	i 0.18 on1 of2.wav	i 0.18 on1 of2.wav	1	580
122	i 0.18 on1 of3.wav	i 0.18 on1 of3.wav	1	577
123	i 0.18 on1 of4.wav	i 0.18 on1 of4.wav	1	813
124	i 0.18 on1 of5.wav	i 0.18 on1 of5.wav	1	527
125	i 0.18 on1 of6.wav	i 0.18 on1 of6.wav	1	2016
126	i 0.18 on1 of7.wav	i 0.18 on1 of7.wav	1	543
127	a 0.1 on1 of1.wav	a 0.1 on1 of3.wav	1	653
128	a 0.1 on1 of2.wav	a 0.1 on1 of4.wav	1	495
129	a 0.1 on1 of3.wav	a 0.1 on1 of5.wav	1	653
130	a 0.1 on1 of4.wav	a 0.1 on1 of6.wav	1	631
131	a 0.1 on1 of5.wav	a 0.1 on1 of7.wav	1	526
132	a 0.2 on1 of1.wav	a 0.2 on1 of3.wav	2	888
133	a 0.2 on1 of2.wav	a 0.2 on1 of4.wav	2	1539
134	a 0.2 on1 of3.wav	a 0.2 on1 of5.wav	2	1650
135	a 0.2 on1 of4.wav	a 0.2 on1 of6.wav	1	489
136	a 0.2 on1 of5.wav	a 0.2 on1 of7.wav	1	837
137	a 0.04 on1 of1.wav	a 0.04 on1 of3.wav	1	1582
138	a 0.04 on1 of2.wav	a 0.04 on1 of4.wav	1	1347
139	a 0.04 on1 of3.wav	a 0.04 on1 of5.wav	1	790
140	a 0.04 on1 of4.wav	a 0.04 on1 of6.wav	1	633
141	a 0.04 on1 of5.wav	a 0.04 on1 of7.wav	1	1491
142	a 0.06 on1 of1.wav	a 0.06 on1 of3.wav	1	729
143	a 0.06 on1 of2.wav	a 0.06 on1 of4.wav	1	466
144	a 0.06 on1 of3.wav	a 0.06 on1 of5.wav	1	651
145	a 0.06 on1 of4.wav	a 0.06 on1 of6.wav	1	559
146	a 0.06 on1 of5.wav	a 0.06 on1 of7.wav	1	641
147	a 0.08 on1 of1.wav	a 0.08 on1 of3.wav	1	497
148	a 0.08 on1 of2.wav	a 0.08 on1 of4.wav	1	761
149	a 0.08 on1 of3.wav	a 0.08 on1 of5.wav	1	432
150	a 0.08 on1 of4.wav	a 0.08 on1 of6.wav	1	1488
151	a 0.08 on1 of5.wav	a 0.08 on1 of7.wav	1	748
152	a 0.12 on1 of1.wav	a 0.12 on1 of3.wav	1	582
153	a 0.12 on1 of2.wav	a 0.12 on1 of4.wav	1	1031
154	a 0.12 on1 of3.wav	a 0.12 on1 of5.wav	1	751
155	a 0.12 on1 of4.wav	a 0.12 on1 of6.wav	1	1039
156	a 0.12 on1 of5.wav	a 0.12 on1 of7.wav	1	1616
157	a 0.14 on1 of1.wav	a 0.14 on1 of3.wav	1	1186
158	a 0.14 on1 of2.wav	a 0.14 on1 of4.wav	1	1529
159	a 0.14 on1 of3.wav	a 0.14 on1 of5.wav	1	1168
160	a 0.14 on1 of4.wav	a 0.14 on1 of6.wav	1	789
161	a 0.14 on1 of5.wav	a 0.14 on1 of7.wav	1	504
162	a 0.16 on1 of1.wav	a 0.16 on1 of3.wav	1	767
163	a 0.16 on1 of2.wav	a 0.16 on1 of4.wav	1	2286
164	a 0.16 on1 of3.wav	a 0.16 on1 of5.wav	2	1784
165	a 0.16 on1 of4.wav	a 0.16 on1 of6.wav	1	853
166	a 0.16 on1 of5.wav	a 0.16 on1 of7.wav	1	1122
167	a 0.18 on1 of1.wav	a 0.18 on1 of3.wav	1	1249
168	a 0.18 on1 of2.wav	a 0.18 on1 of4.wav	2	1106
169	a 0.18 on1 of3.wav	a 0.18 on1 of5.wav	2	1206
170	a 0.18 on1 of4.wav	a 0.18 on1 of6.wav	1	652
171	a 0.18 on1 of5.wav	a 0.18 on1 of7.wav	1	526
172	i 0.1 on1 of1.wav	i 0.1 on1 of3.wav	1	617
173	i 0.1 on1 of2.wav	i 0.1 on1 of4.wav	1	472
174	i 0.1 on1 of3.wav	i 0.1 on1 of5.wav	1	675
175	i 0.1 on1 of4.wav	i 0.1 on1 of6.wav	1	979
176	i 0.1 on1 of5.wav	i 0.1 on1 of7.wav	1	1076
177	i 0.2 on1 of1.wav	i 0.2 on1 of3.wav	1	1046
178	i 0.2 on1 of2.wav	i 0.2 on1 of4.wav	1	556
179	i 0.2 on1 of3.wav	i 0.2 on1 of5.wav	1	1149
180	i 0.2 on1 of4.wav	i 0.2 on1 of6.wav	1	597
181	i 0.2 on1 of5.wav	i 0.2 on1 of7.wav	1	823
182	i 0.04 on1 of1.wav	i 0.04 on1 of3.wav	1	538
183	i 0.04 on1 of2.wav	i 0.04 on1 of4.wav	1	748
184	i 0.04 on1 of3.wav	i 0.04 on1 of5.wav	1	525
185	i 0.04 on1 of4.wav	i 0.04 on1 of6.wav	1	534
186	i 0.04 on1 of5.wav	i 0.04 on1 of7.wav	1	126
187	i 0.06 on1 of1.wav	i 0.06 on1 of3.wav	1	624
188	i 0.06 on1 of2.wav	i 0.06 on1 of4.wav	1	382
189	i 0.06 on1 of3.wav	i 0.06 on1 of5.wav	1	436
190	i 0.06 on1 of4.wav	i 0.06 on1 of6.wav	1	402
191	i 0.06 on1 of5.wav	i 0.06 on1 of7.wav	1	473
192	i 0.08 on1 of1.wav	i 0.08 on1 of3.wav	1	1027
193	i 0.08 on1 of2.wav	i 0.08 on1 of4.wav	1	567
194	i 0.08 on1 of3.wav	i 0.08 on1 of5.wav	1	524
195	i 0.08 on1 of4.wav	i 0.08 on1 of6.wav	1	585
196	i 0.08 on1 of5.wav	i 0.08 on1 of7.wav	1	659
197	i 0.12 on1 of1.wav	i 0.12 on1 of3.wav	1	2427
198	i 0.12 on1 of2.wav	i 0.12 on1 of4.wav	1	712
199	i 0.12 on1 of3.wav	i 0.12 on1 of5.wav	1	1506
200	i 0.12 on1 of4.wav	i 0.12 on1 of6.wav	1	1968
201	i 0.12 on1 of5.wav	i 0.12 on1 of7.wav	1	845
202	i 0.14 on1 of1.wav	i 0.14 on1 of3.wav	1	1038
203	i 0.14 on1 of2.wav	i 0.14 on1 of4.wav	2	734
204	i 0.14 on1 of3.wav	i 0.14 on1 of5.wav	2	2171
205	i 0.14 on1 of4.wav	i 0.14 on1 of6.wav	1	386
206	i 0.14 on1 of5.wav	i 0.14 on1 of7.wav	1	511
207	i 0.16 on1 of1.wav	i 0.16 on1 of3.wav	1	1614
208	i 0.16 on1 of2.wav	i 0.16 on1 of4.wav	1	2600
209	i 0.16 on1 of3.wav	i 0.16 on1 of5.wav	1	558
210	i 0.16 on1 of4.wav	i 0.16 on1 of6.wav	1	1758
211	i 0.16 on1 of5.wav	i 0.16 on1 of7.wav	1	2349
212	i 0.18 on1 of1.wav	i 0.18 on1 of3.wav	1	943
213	i 0.18 on1 of2.wav	i 0.18 on1 of4.wav	1	2441
214	i 0.18 on1 of3.wav	i 0.18 on1 of5.wav	2	1683
215	i 0.18 on1 of4.wav	i 0.18 on1 of6.wav	1	1276
216	i 0.18 on1 of5.wav	i 0.18 on1 of7.wav	1	574
217	a 0.1 on1 of3.wav	a 0.1 on1 of1.wav	1	490
218	a 0.1 on1 of4.wav	a 0.1 on1 of2.wav	1	357
219	a 0.1 on1 of5.wav	a 0.1 on1 of3.wav	1	596
220	a 0.1 on1 of6.wav	a 0.1 on1 of4.wav	1	1451
221	a 0.1 on1 of7.wav	a 0.1 on1 of5.wav	1	3823
222	a 0.2 on1 of3.wav	a 0.2 on1 of1.wav	2	1090
223	a 0.2 on1 of4.wav	a 0.2 on1 of2.wav	2	631
224	a 0.2 on1 of5.wav	a 0.2 on1 of3.wav	1	973
225	a 0.2 on1 of6.wav	a 0.2 on1 of4.wav	1	475
226	a 0.2 on1 of7.wav	a 0.2 on1 of5.wav	1	745
227	a 0.04 on1 of3.wav	a 0.04 on1 of1.wav	1	929
228	a 0.04 on1 of4.wav	a 0.04 on1 of2.wav	1	635
229	a 0.04 on1 of5.wav	a 0.04 on1 of3.wav	1	670
230	a 0.04 on1 of6.wav	a 0.04 on1 of4.wav	1	463
231	a 0.04 on1 of7.wav	a 0.04 on1 of5.wav	1	551
232	a 0.06 on1 of3.wav	a 0.06 on1 of1.wav	1	266
233	a 0.06 on1 of4.wav	a 0.06 on1 of2.wav	1	270
234	a 0.06 on1 of5.wav	a 0.06 on1 of3.wav	1	865
235	a 0.06 on1 of6.wav	a 0.06 on1 of4.wav	1	467
236	a 0.06 on1 of7.wav	a 0.06 on1 of5.wav	1	762
237	a 0.08 on1 of3.wav	a 0.08 on1 of1.wav	1	557
238	a 0.08 on1 of4.wav	a 0.08 on1 of2.wav	1	569
239	a 0.08 on1 of5.wav	a 0.08 on1 of3.wav	1	958
240	a 0.08 on1 of6.wav	a 0.08 on1 of4.wav	1	1563
241	a 0.08 on1 of7.wav	a 0.08 on1 of5.wav	1	487
242	a 0.12 on1 of3.wav	a 0.12 on1 of1.wav	1	963
243	a 0.12 on1 of4.wav	a 0.12 on1 of2.wav	1	616
244	a 0.12 on1 of5.wav	a 0.12 on1 of3.wav	1	619
245	a 0.12 on1 of6.wav	a 0.12 on1 of4.wav	1	1392
246	a 0.12 on1 of7.wav	a 0.12 on1 of5.wav	1	606
247	a 0.14 on1 of3.wav	a 0.14 on1 of1.wav	1	662
248	a 0.14 on1 of4.wav	a 0.14 on1 of2.wav	2	1683
249	a 0.14 on1 of5.wav	a 0.14 on1 of3.wav	1	761
250	a 0.14 on1 of6.wav	a 0.14 on1 of4.wav	1	1138
251	a 0.14 on1 of7.wav	a 0.14 on1 of5.wav	1	765
252	a 0.16 on1 of3.wav	a 0.16 on1 of1.wav	2	1013
253	a 0.16 on1 of4.wav	a 0.16 on1 of2.wav	2	1519
254	a 0.16 on1 of5.wav	a 0.16 on1 of3.wav	1	932
255	a 0.16 on1 of6.wav	a 0.16 on1 of4.wav	1	1244
256	a 0.16 on1 of7.wav	a 0.16 on1 of5.wav	1	796
257	a 0.18 on1 of3.wav	a 0.18 on1 of1.wav	2	1449
258	a 0.18 on1 of4.wav	a 0.18 on1 of2.wav	2	848
259	a 0.18 on1 of5.wav	a 0.18 on1 of3.wav	1	704
260	a 0.18 on1 of6.wav	a 0.18 on1 of4.wav	1	659
261	a 0.18 on1 of7.wav	a 0.18 on1 of5.wav	1	779
262	i 0.1 on1 of3.wav	i 0.1 on1 of1.wav	1	927
263	i 0.1 on1 of4.wav	i 0.1 on1 of2.wav	1	452
264	i 0.1 on1 of5.wav	i 0.1 on1 of3.wav	1	643
265	i 0.1 on1 of6.wav	i 0.1 on1 of4.wav	1	464
266	i 0.1 on1 of7.wav	i 0.1 on1 of5.wav	1	457
267	i 0.2 on1 of3.wav	i 0.2 on1 of1.wav	2	1667
268	i 0.2 on1 of4.wav	i 0.2 on1 of2.wav	2	1459
269	i 0.2 on1 of5.wav	i 0.2 on1 of3.wav	1	833
270	i 0.2 on1 of6.wav	i 0.2 on1 of4.wav	1	1035
271	i 0.2 on1 of7.wav	i 0.2 on1 of5.wav	1	1763
272	i 0.04 on1 of3.wav	i 0.04 on1 of1.wav	1	419
273	i 0.04 on1 of4.wav	i 0.04 on1 of2.wav	1	225
274	i 0.04 on1 of5.wav	i 0.04 on1 of3.wav	1	550
275	i 0.04 on1 of6.wav	i 0.04 on1 of4.wav	1	242
276	i 0.04 on1 of7.wav	i 0.04 on1 of5.wav	1	818
277	i 0.06 on1 of3.wav	i 0.06 on1 of1.wav	1	1509
278	i 0.06 on1 of4.wav	i 0.06 on1 of2.wav	1	2295
279	i 0.06 on1 of5.wav	i 0.06 on1 of3.wav	1	407
280	i 0.06 on1 of6.wav	i 0.06 on1 of4.wav	2	1079
281	i 0.06 on1 of7.wav	i 0.06 on1 of5.wav	1	675
282	i 0.08 on1 of3.wav	i 0.08 on1 of1.wav	2	922
283	i 0.08 on1 of4.wav	i 0.08 on1 of2.wav	1	987
284	i 0.08 on1 of5.wav	i 0.08 on1 of3.wav	1	553
285	i 0.08 on1 of6.wav	i 0.08 on1 of4.wav	1	2399
286	i 0.08 on1 of7.wav	i 0.08 on1 of5.wav	1	605
287	i 0.12 on1 of3.wav	i 0.12 on1 of1.wav	2	816
288	i 0.12 on1 of4.wav	i 0.12 on1 of2.wav	1	669
289	i 0.12 on1 of5.wav	i 0.12 on1 of3.wav	1	375
290	i 0.12 on1 of6.wav	i 0.12 on1 of4.wav	1	1218
291	i 0.12 on1 of7.wav	i 0.12 on1 of5.wav	1	381
292	i 0.14 on1 of3.wav	i 0.14 on1 of1.wav	1	467
293	i 0.14 on1 of4.wav	i 0.14 on1 of2.wav	2	1321
294	i 0.14 on1 of5.wav	i 0.14 on1 of3.wav	2	2602
295	i 0.14 on1 of6.wav	i 0.14 on1 of4.wav	1	1144
296	i 0.14 on1 of7.wav	i 0.14 on1 of5.wav	1	724
297	i 0.16 on1 of3.wav	i 0.16 on1 of1.wav	2	1916
298	i 0.16 on1 of4.wav	i 0.16 on1 of2.wav	2	986
299	i 0.16 on1 of5.wav	i 0.16 on1 of3.wav	1	800
300	i 0.16 on1 of6.wav	i 0.16 on1 of4.wav	1	591
301	i 0.16 on1 of7.wav	i 0.16 on1 of5.wav	1	1183
302	i 0.18 on1 of3.wav	i 0.18 on1 of1.wav	1	436
303	i 0.18 on1 of4.wav	i 0.18 on1 of2.wav	2	832
304	i 0.18 on1 of5.wav	i 0.18 on1 of3.wav	1	488
305	i 0.18 on1 of6.wav	i 0.18 on1 of4.wav	1	659
306	i 0.18 on1 of7.wav	i 0.18 on1 of5.wav	1	676
307	a 0.1 on1 of1.wav	a 0.1 on1 of1.wav	1	1266
308	a 0.1 on1 of2.wav	a 0.1 on1 of2.wav	1	447
309	a 0.1 on1 of3.wav	a 0.1 on1 of3.wav	1	373
310	a 0.1 on1 of4.wav	a 0.1 on1 of4.wav	1	596
311	a 0.1 on1 of5.wav	a 0.1 on1 of5.wav	1	490
312	a 0.1 on1 of6.wav	a 0.1 on1 of6.wav	1	607
313	a 0.1 on1 of7.wav	a 0.1 on1 of7.wav	1	1143
314	a 0.2 on1 of1.wav	a 0.2 on1 of1.wav	1	619
315	a 0.2 on1 of2.wav	a 0.2 on1 of2.wav	1	699
316	a 0.2 on1 of3.wav	a 0.2 on1 of3.wav	1	833
317	a 0.2 on1 of4.wav	a 0.2 on1 of4.wav	1	453
318	a 0.2 on1 of5.wav	a 0.2 on1 of5.wav	1	448
319	a 0.2 on1 of6.wav	a 0.2 on1 of6.wav	1	2016
320	a 0.2 on1 of7.wav	a 0.2 on1 of7.wav	1	971
321	a 0.04 on1 of1.wav	a 0.04 on1 of1.wav	1	822
322	a 0.04 on1 of2.wav	a 0.04 on1 of2.wav	1	540
323	a 0.04 on1 of3.wav	a 0.04 on1 of3.wav	1	690
324	a 0.04 on1 of4.wav	a 0.04 on1 of4.wav	1	300
325	a 0.04 on1 of5.wav	a 0.04 on1 of5.wav	1	490
326	a 0.04 on1 of6.wav	a 0.04 on1 of6.wav	1	527
327	a 0.04 on1 of7.wav	a 0.04 on1 of7.wav	1	427
328	a 0.06 on1 of1.wav	a 0.06 on1 of1.wav	1	1306
329	a 0.06 on1 of2.wav	a 0.06 on1 of2.wav	1	572
330	a 0.06 on1 of3.wav	a 0.06 on1 of3.wav	1	386
331	a 0.06 on1 of4.wav	a 0.06 on1 of4.wav	1	855
332	a 0.06 on1 of5.wav	a 0.06 on1 of5.wav	1	661
333	a 0.06 on1 of6.wav	a 0.06 on1 of6.wav	1	340
334	a 0.06 on1 of7.wav	a 0.06 on1 of7.wav	1	166
335	a 0.08 on1 of1.wav	a 0.08 on1 of1.wav	1	516
336	a 0.08 on1 of2.wav	a 0.08 on1 of2.wav	1	587
337	a 0.08 on1 of3.wav	a 0.08 on1 of3.wav	1	886
338	a 0.08 on1 of4.wav	a 0.08 on1 of4.wav	1	839
339	a 0.08 on1 of5.wav	a 0.08 on1 of5.wav	1	409
340	a 0.08 on1 of6.wav	a 0.08 on1 of6.wav	1	590
341	a 0.08 on1 of7.wav	a 0.08 on1 of7.wav	1	566
342	a 0.12 on1 of1.wav	a 0.12 on1 of1.wav	1	903
343	a 0.12 on1 of2.wav	a 0.12 on1 of2.wav	1	632
344	a 0.12 on1 of3.wav	a 0.12 on1 of3.wav	1	1617
345	a 0.12 on1 of4.wav	a 0.12 on1 of4.wav	1	999
346	a 0.12 on1 of5.wav	a 0.12 on1 of5.wav	1	548
347	a 0.12 on1 of6.wav	a 0.12 on1 of6.wav	1	520
348	a 0.12 on1 of7.wav	a 0.12 on1 of7.wav	1	710
349	a 0.14 on1 of1.wav	a 0.14 on1 of1.wav	1	461
350	a 0.14 on1 of2.wav	a 0.14 on1 of2.wav	1	572
351	a 0.14 on1 of3.wav	a 0.14 on1 of3.wav	1	606
352	a 0.14 on1 of4.wav	a 0.14 on1 of4.wav	1	614
353	a 0.14 on1 of5.wav	a 0.14 on1 of5.wav	1	881
354	a 0.14 on1 of6.wav	a 0.14 on1 of6.wav	1	715
355	a 0.14 on1 of7.wav	a 0.14 on1 of7.wav	1	644
356	a 0.16 on1 of1.wav	a 0.16 on1 of1.wav	1	541
357	a 0.16 on1 of2.wav	a 0.16 on1 of2.wav	1	3089
358	a 0.16 on1 of3.wav	a 0.16 on1 of3.wav	1	691
359	a 0.16 on1 of4.wav	a 0.16 on1 of4.wav	1	574
360	a 0.16 on1 of5.wav	a 0.16 on1 of5.wav	1	2070
361	a 0.16 on1 of6.wav	a 0.16 on1 of6.wav	1	437
362	a 0.16 on1 of7.wav	a 0.16 on1 of7.wav	1	706
363	a 0.18 on1 of1.wav	a 0.18 on1 of1.wav	1	651
364	a 0.18 on1 of2.wav	a 0.18 on1 of2.wav	1	371
365	a 0.18 on1 of3.wav	a 0.18 on1 of3.wav	1	667
366	a 0.18 on1 of4.wav	a 0.18 on1 of4.wav	1	1016
367	a 0.18 on1 of5.wav	a 0.18 on1 of5.wav	1	405
368	a 0.18 on1 of6.wav	a 0.18 on1 of6.wav	1	574
369	a 0.18 on1 of7.wav	a 0.18 on1 of7.wav	1	484
370	i 0.1 on1 of1.wav	i 0.1 on1 of1.wav	1	1290
371	i 0.1 on1 of2.wav	i 0.1 on1 of2.wav	1	746
372	i 0.1 on1 of3.wav	i 0.1 on1 of3.wav	1	850
373	i 0.1 on1 of4.wav	i 0.1 on1 of4.wav	1	625
374	i 0.1 on1 of5.wav	i 0.1 on1 of5.wav	1	498
375	i 0.1 on1 of6.wav	i 0.1 on1 of6.wav	1	703
376	i 0.1 on1 of7.wav	i 0.1 on1 of7.wav	1	761
377	i 0.2 on1 of1.wav	i 0.2 on1 of1.wav	1	840
378	i 0.2 on1 of2.wav	i 0.2 on1 of2.wav	1	728
379	i 0.2 on1 of3.wav	i 0.2 on1 of3.wav	1	599
380	i 0.2 on1 of4.wav	i 0.2 on1 of4.wav	1	775
381	i 0.2 on1 of5.wav	i 0.2 on1 of5.wav	1	845
382	i 0.2 on1 of6.wav	i 0.2 on1 of6.wav	1	921
383	i 0.2 on1 of7.wav	i 0.2 on1 of7.wav	1	1191
384	i 0.04 on1 of1.wav	i 0.04 on1 of1.wav	1	269
385	i 0.04 on1 of2.wav	i 0.04 on1 of2.wav	1	930
386	i 0.04 on1 of3.wav	i 0.04 on1 of3.wav	1	189
387	i 0.04 on1 of4.wav	i 0.04 on1 of4.wav	1	675
388	i 0.04 on1 of5.wav	i 0.04 on1 of5.wav	1	241
389	i 0.04 on1 of6.wav	i 0.04 on1 of6.wav	1	428
390	i 0.04 on1 of7.wav	i 0.04 on1 of7.wav	1	927
391	i 0.06 on1 of1.wav	i 0.06 on1 of1.wav	1	517
392	i 0.06 on1 of2.wav	i 0.06 on1 of2.wav	1	664
393	i 0.06 on1 of3.wav	i 0.06 on1 of3.wav	1	431
394	i 0.06 on1 of4.wav	i 0.06 on1 of4.wav	1	342
395	i 0.06 on1 of5.wav	i 0.06 on1 of5.wav	1	629
396	i 0.06 on1 of6.wav	i 0.06 on1 of6.wav	1	258
397	i 0.06 on1 of7.wav	i 0.06 on1 of7.wav	1	925
398	i 0.08 on1 of1.wav	i 0.08 on1 of1.wav	1	929
399	i 0.08 on1 of2.wav	i 0.08 on1 of2.wav	1	559
400	i 0.08 on1 of3.wav	i 0.08 on1 of3.wav	1	538
401	i 0.08 on1 of4.wav	i 0.08 on1 of4.wav	1	986
402	i 0.08 on1 of5.wav	i 0.08 on1 of5.wav	1	1385
403	i 0.08 on1 of6.wav	i 0.08 on1 of6.wav	1	549
404	i 0.08 on1 of7.wav	i 0.08 on1 of7.wav	1	736
405	i 0.12 on1 of1.wav	i 0.12 on1 of1.wav	1	631
406	i 0.12 on1 of2.wav	i 0.12 on1 of2.wav	1	614
407	i 0.12 on1 of3.wav	i 0.12 on1 of3.wav	1	819
408	i 0.12 on1 of4.wav	i 0.12 on1 of4.wav	1	875
409	i 0.12 on1 of5.wav	i 0.12 on1 of5.wav	1	452
410	i 0.12 on1 of6.wav	i 0.12 on1 of6.wav	1	683
411	i 0.12 on1 of7.wav	i 0.12 on1 of7.wav	1	673
412	i 0.14 on1 of1.wav	i 0.14 on1 of1.wav	1	597
413	i 0.14 on1 of2.wav	i 0.14 on1 of2.wav	1	1235
414	i 0.14 on1 of3.wav	i 0.14 on1 of3.wav	1	2375
415	i 0.14 on1 of4.wav	i 0.14 on1 of4.wav	1	951
416	i 0.14 on1 of5.wav	i 0.14 on1 of5.wav	1	663
417	i 0.14 on1 of6.wav	i 0.14 on1 of6.wav	1	423
418	i 0.14 on1 of7.wav	i 0.14 on1 of7.wav	1	1701
419	i 0.16 on1 of1.wav	i 0.16 on1 of1.wav	1	651
420	i 0.16 on1 of2.wav	i 0.16 on1 of2.wav	1	837
421	i 0.16 on1 of3.wav	i 0.16 on1 of3.wav	1	925
422	i 0.16 on1 of4.wav	i 0.16 on1 of4.wav	1	418
423	i 0.16 on1 of5.wav	i 0.16 on1 of5.wav	1	1532
424	i 0.16 on1 of6.wav	i 0.16 on1 of6.wav	1	487
425	i 0.16 on1 of7.wav	i 0.16 on1 of7.wav	1	1014
426	i 0.18 on1 of1.wav	i 0.18 on1 of1.wav	1	832
427	i 0.18 on1 of2.wav	i 0.18 on1 of2.wav	1	603
428	i 0.18 on1 of3.wav	i 0.18 on1 of3.wav	1	1021
429	i 0.18 on1 of4.wav	i 0.18 on1 of4.wav	1	840
430	i 0.18 on1 of5.wav	i 0.18 on1 of5.wav	1	1383
431	i 0.18 on1 of6.wav	i 0.18 on1 of6.wav	1	638
432	i 0.18 on1 of7.wav	i 0.18 on1 of7.wav	1	477
433	a 0.1 on1 of1.wav	a 0.1 on1 of3.wav	1	712
434	a 0.1 on1 of2.wav	a 0.1 on1 of4.wav	1	1060
435	a 0.1 on1 of3.wav	a 0.1 on1 of5.wav	1	744
436	a 0.1 on1 of4.wav	a 0.1 on1 of6.wav	1	2728
437	a 0.1 on1 of5.wav	a 0.1 on1 of7.wav	1	551
438	a 0.2 on1 of1.wav	a 0.2 on1 of3.wav	1	1205
439	a 0.2 on1 of2.wav	a 0.2 on1 of4.wav	2	809
440	a 0.2 on1 of3.wav	a 0.2 on1 of5.wav	1	668
441	a 0.2 on1 of4.wav	a 0.2 on1 of6.wav	1	1161
442	a 0.2 on1 of5.wav	a 0.2 on1 of7.wav	1	1022
443	a 0.04 on1 of1.wav	a 0.04 on1 of3.wav	1	595
444	a 0.04 on1 of2.wav	a 0.04 on1 of4.wav	1	865
445	a 0.04 on1 of3.wav	a 0.04 on1 of5.wav	1	5157
446	a 0.04 on1 of4.wav	a 0.04 on1 of6.wav	1	442
447	a 0.04 on1 of5.wav	a 0.04 on1 of7.wav	1	618
448	a 0.06 on1 of1.wav	a 0.06 on1 of3.wav	1	370
449	a 0.06 on1 of2.wav	a 0.06 on1 of4.wav	1	308
450	a 0.06 on1 of3.wav	a 0.06 on1 of5.wav	1	2384
451	a 0.06 on1 of4.wav	a 0.06 on1 of6.wav	1	432
452	a 0.06 on1 of5.wav	a 0.06 on1 of7.wav	1	856
453	a 0.08 on1 of1.wav	a 0.08 on1 of3.wav	1	500
454	a 0.08 on1 of2.wav	a 0.08 on1 of4.wav	1	568
455	a 0.08 on1 of3.wav	a 0.08 on1 of5.wav	1	1154
456	a 0.08 on1 of4.wav	a 0.08 on1 of6.wav	1	800
457	a 0.08 on1 of5.wav	a 0.08 on1 of7.wav	1	585
458	a 0.12 on1 of1.wav	a 0.12 on1 of3.wav	1	661
459	a 0.12 on1 of2.wav	a 0.12 on1 of4.wav	1	651
460	a 0.12 on1 of3.wav	a 0.12 on1 of5.wav	1	1064
461	a 0.12 on1 of4.wav	a 0.12 on1 of6.wav	1	1054
462	a 0.12 on1 of5.wav	a 0.12 on1 of7.wav	1	455
463	a 0.14 on1 of1.wav	a 0.14 on1 of3.wav	1	995
464	a 0.14 on1 of2.wav	a 0.14 on1 of4.wav	1	1425
465	a 0.14 on1 of3.wav	a 0.14 on1 of5.wav	1	1379
466	a 0.14 on1 of4.wav	a 0.14 on1 of6.wav	1	603
467	a 0.14 on1 of5.wav	a 0.14 on1 of7.wav	1	1203
468	a 0.16 on1 of1.wav	a 0.16 on1 of3.wav	1	1034
469	a 0.16 on1 of2.wav	a 0.16 on1 of4.wav	1	1019
470	a 0.16 on1 of3.wav	a 0.16 on1 of5.wav	1	1262
471	a 0.16 on1 of4.wav	a 0.16 on1 of6.wav	1	457
472	a 0.16 on1 of5.wav	a 0.16 on1 of7.wav	1	610
473	a 0.18 on1 of1.wav	a 0.18 on1 of3.wav	2	1061
474	a 0.18 on1 of2.wav	a 0.18 on1 of4.wav	2	1180
475	a 0.18 on1 of3.wav	a 0.18 on1 of5.wav	1	440
476	a 0.18 on1 of4.wav	a 0.18 on1 of6.wav	1	515
477	a 0.18 on1 of5.wav	a 0.18 on1 of7.wav	1	480
478	i 0.1 on1 of1.wav	i 0.1 on1 of3.wav	1	687
479	i 0.1 on1 of2.wav	i 0.1 on1 of4.wav	1	663
480	i 0.1 on1 of3.wav	i 0.1 on1 of5.wav	1	656
481	i 0.1 on1 of4.wav	i 0.1 on1 of6.wav	1	462
482	i 0.1 on1 of5.wav	i 0.1 on1 of7.wav	1	946
483	i 0.2 on1 of1.wav	i 0.2 on1 of3.wav	2	890
484	i 0.2 on1 of2.wav	i 0.2 on1 of4.wav	1	1217
485	i 0.2 on1 of3.wav	i 0.2 on1 of5.wav	1	1076
486	i 0.2 on1 of4.wav	i 0.2 on1 of6.wav	2	3490
487	i 0.2 on1 of5.wav	i 0.2 on1 of7.wav	1	845
488	i 0.04 on1 of1.wav	i 0.04 on1 of3.wav	1	366
489	i 0.04 on1 of2.wav	i 0.04 on1 of4.wav	1	493
490	i 0.04 on1 of3.wav	i 0.04 on1 of5.wav	1	384
491	i 0.04 on1 of4.wav	i 0.04 on1 of6.wav	1	736
492	i 0.04 on1 of5.wav	i 0.04 on1 of7.wav	1	226
493	i 0.06 on1 of1.wav	i 0.06 on1 of3.wav	1	430
494	i 0.06 on1 of2.wav	i 0.06 on1 of4.wav	1	367
495	i 0.06 on1 of3.wav	i 0.06 on1 of5.wav	1	324
496	i 0.06 on1 of4.wav	i 0.06 on1 of6.wav	1	2877
497	i 0.06 on1 of5.wav	i 0.06 on1 of7.wav	1	512
498	i 0.08 on1 of1.wav	i 0.08 on1 of3.wav	1	561
499	i 0.08 on1 of2.wav	i 0.08 on1 of4.wav	1	1115
500	i 0.08 on1 of3.wav	i 0.08 on1 of5.wav	1	723
501	i 0.08 on1 of4.wav	i 0.08 on1 of6.wav	1	587
502	i 0.08 on1 of5.wav	i 0.08 on1 of7.wav	1	463
503	i 0.12 on1 of1.wav	i 0.12 on1 of3.wav	1	1188
504	i 0.12 on1 of2.wav	i 0.12 on1 of4.wav	1	971
505	i 0.12 on1 of3.wav	i 0.12 on1 of5.wav	1	253
506	i 0.12 on1 of4.wav	i 0.12 on1 of6.wav	1	1351
507	i 0.12 on1 of5.wav	i 0.12 on1 of7.wav	1	588
508	i 0.14 on1 of1.wav	i 0.14 on1 of3.wav	1	763
509	i 0.14 on1 of2.wav	i 0.14 on1 of4.wav	1	1159
510	i 0.14 on1 of3.wav	i 0.14 on1 of5.wav	1	986
511	i 0.14 on1 of4.wav	i 0.14 on1 of6.wav	1	1101
512	i 0.14 on1 of5.wav	i 0.14 on1 of7.wav	1	533
513	i 0.16 on1 of1.wav	i 0.16 on1 of3.wav	1	925
514	i 0.16 on1 of2.wav	i 0.16 on1 of4.wav	2	725
515	i 0.16 on1 of3.wav	i 0.16 on1 of5.wav	2	1472
516	i 0.16 on1 of4.wav	i 0.16 on1 of6.wav	1	674
517	i 0.16 on1 of5.wav	i 0.16 on1 of7.wav	1	815
518	i 0.18 on1 of1.wav	i 0.18 on1 of3.wav	1	1269
519	i 0.18 on1 of2.wav	i 0.18 on1 of4.wav	1	1077
520	i 0.18 on1 of3.wav	i 0.18 on1 of5.wav	1	913
521	i 0.18 on1 of4.wav	i 0.18 on1 of6.wav	1	2942
522	i 0.18 on1 of5.wav	i 0.18 on1 of7.wav	1	553
523	a 0.1 on1 of3.wav	a 0.1 on1 of1.wav	2	2827
524	a 0.1 on1 of4.wav	a 0.1 on1 of2.wav	1	1107
525	a 0.1 on1 of5.wav	a 0.1 on1 of3.wav	1	582
526	a 0.1 on1 of6.wav	a 0.1 on1 of4.wav	1	1382
527	a 0.1 on1 of7.wav	a 0.1 on1 of5.wav	1	589
528	a 0.2 on1 of3.wav	a 0.2 on1 of1.wav	1	1382
529	a 0.2 on1 of4.wav	a 0.2 on1 of2.wav	2	810
530	a 0.2 on1 of5.wav	a 0.2 on1 of3.wav	1	759
531	a 0.2 on1 of6.wav	a 0.2 on1 of4.wav	1	624
532	a 0.2 on1 of7.wav	a 0.2 on1 of5.wav	1	1212
533	a 0.04 on1 of3.wav	a 0.04 on1 of1.wav	1	938
534	a 0.04 on1 of4.wav	a 0.04 on1 of2.wav	1	260
535	a 0.04 on1 of5.wav	a 0.04 on1 of3.wav	1	736
536	a 0.04 on1 of6.wav	a 0.04 on1 of4.wav	1	531
537	a 0.04 on1 of7.wav	a 0.04 on1 of5.wav	1	633
538	a 0.06 on1 of3.wav	a 0.06 on1 of1.wav	1	281
539	a 0.06 on1 of4.wav	a 0.06 on1 of2.wav	1	488
540	a 0.06 on1 of5.wav	a 0.06 on1 of3.wav	1	661
541	a 0.06 on1 of6.wav	a 0.06 on1 of4.wav	1	953
542	a 0.06 on1 of7.wav	a 0.06 on1 of5.wav	1	737
543	a 0.08 on1 of3.wav	a 0.08 on1 of1.wav	1	1044
544	a 0.08 on1 of4.wav	a 0.08 on1 of2.wav	1	615
545	a 0.08 on1 of5.wav	a 0.08 on1 of3.wav	1	856
546	a 0.08 on1 of6.wav	a 0.08 on1 of4.wav	1	962
547	a 0.08 on1 of7.wav	a 0.08 on1 of5.wav	1	538
548	a 0.12 on1 of3.wav	a 0.12 on1 of1.wav	1	313
549	a 0.12 on1 of4.wav	a 0.12 on1 of2.wav	1	798
550	a 0.12 on1 of5.wav	a 0.12 on1 of3.wav	1	526
551	a 0.12 on1 of6.wav	a 0.12 on1 of4.wav	1	398
552	a 0.12 on1 of7.wav	a 0.12 on1 of5.wav	1	586
553	a 0.14 on1 of3.wav	a 0.14 on1 of1.wav	1	1822
554	a 0.14 on1 of4.wav	a 0.14 on1 of2.wav	2	829
555	a 0.14 on1 of5.wav	a 0.14 on1 of3.wav	1	894
556	a 0.14 on1 of6.wav	a 0.14 on1 of4.wav	1	572
557	a 0.14 on1 of7.wav	a 0.14 on1 of5.wav	1	730
558	a 0.16 on1 of3.wav	a 0.16 on1 of1.wav	1	814
559	a 0.16 on1 of4.wav	a 0.16 on1 of2.wav	2	997
560	a 0.16 on1 of5.wav	a 0.16 on1 of3.wav	2	1816
561	a 0.16 on1 of6.wav	a 0.16 on1 of4.wav	1	660
562	a 0.16 on1 of7.wav	a 0.16 on1 of5.wav	1	465
563	a 0.18 on1 of3.wav	a 0.18 on1 of1.wav	2	1499
564	a 0.18 on1 of4.wav	a 0.18 on1 of2.wav	2	921
565	a 0.18 on1 of5.wav	a 0.18 on1 of3.wav	1	899
566	a 0.18 on1 of6.wav	a 0.18 on1 of4.wav	1	705
567	a 0.18 on1 of7.wav	a 0.18 on1 of5.wav	1	524
568	i 0.1 on1 of3.wav	i 0.1 on1 of1.wav	1	337
569	i 0.1 on1 of4.wav	i 0.1 on1 of2.wav	1	509
570	i 0.1 on1 of5.wav	i 0.1 on1 of3.wav	1	508
571	i 0.1 on1 of6.wav	i 0.1 on1 of4.wav	1	3632
572	i 0.1 on1 of7.wav	i 0.1 on1 of5.wav	1	637
573	i 0.2 on1 of3.wav	i 0.2 on1 of1.wav	1	530
574	i 0.2 on1 of4.wav	i 0.2 on1 of2.wav	2	1117
575	i 0.2 on1 of5.wav	i 0.2 on1 of3.wav	1	750
576	i 0.2 on1 of6.wav	i 0.2 on1 of4.wav	1	1293
577	i 0.2 on1 of7.wav	i 0.2 on1 of5.wav	1	809
578	i 0.04 on1 of3.wav	i 0.04 on1 of1.wav	1	352
579	i 0.04 on1 of4.wav	i 0.04 on1 of2.wav	1	470
580	i 0.04 on1 of5.wav	i 0.04 on1 of3.wav	1	568
581	i 0.04 on1 of6.wav	i 0.04 on1 of4.wav	1	788
582	i 0.04 on1 of7.wav	i 0.04 on1 of5.wav	1	809
583	i 0.06 on1 of3.wav	i 0.06 on1 of1.wav	1	654
584	i 0.06 on1 of4.wav	i 0.06 on1 of2.wav	1	422
585	i 0.06 on1 of5.wav	i 0.06 on1 of3.wav	1	972
586	i 0.06 on1 of6.wav	i 0.06 on1 of4.wav	1	551
587	i 0.06 on1 of7.wav	i 0.06 on1 of5.wav	1	267
588	i 0.08 on1 of3.wav	i 0.08 on1 of1.wav	1	1261
589	i 0.08 on1 of4.wav	i 0.08 on1 of2.wav	1	1188
590	i 0.08 on1 of5.wav	i 0.08 on1 of3.wav	1	570
591	i 0.08 on1 of6.wav	i 0.08 on1 of4.wav	1	455
592	i 0.08 on1 of7.wav	i 0.08 on1 of5.wav	1	420
593	i 0.12 on1 of3.wav	i 0.12 on1 of1.wav	1	378
594	i 0.12 on1 of4.wav	i 0.12 on1 of2.wav	1	1054
595	i 0.12 on1 of5.wav	i 0.12 on1 of3.wav	1	449
596	i 0.12 on1 of6.wav	i 0.12 on1 of4.wav	1	1205
597	i 0.12 on1 of7.wav	i 0.12 on1 of5.wav	1	470
598	i 0.14 on1 of3.wav	i 0.14 on1 of1.wav	2	1184
599	i 0.14 on1 of4.wav	i 0.14 on1 of2.wav	1	383
600	i 0.14 on1 of5.wav	i 0.14 on1 of3.wav	2	2357
601	i 0.14 on1 of6.wav	i 0.14 on1 of4.wav	1	1039
602	i 0.14 on1 of7.wav	i 0.14 on1 of5.wav	1	527
603	i 0.16 on1 of3.wav	i 0.16 on1 of1.wav	1	611
604	i 0.16 on1 of4.wav	i 0.16 on1 of2.wav	2	1129
605	i 0.16 on1 of5.wav	i 0.16 on1 of3.wav	1	1019
606	i 0.16 on1 of6.wav	i 0.16 on1 of4.wav	1	600
607	i 0.16 on1 of7.wav	i 0.16 on1 of5.wav	1	463
608	i 0.18 on1 of3.wav	i 0.18 on1 of1.wav	1	2203
609	i 0.18 on1 of4.wav	i 0.18 on1 of2.wav	2	821
610	i 0.18 on1 of5.wav	i 0.18 on1 of3.wav	1	963
611	i 0.18 on1 of6.wav	i 0.18 on1 of4.wav	1	911
612	i 0.18 on1 of7.wav	i 0.18 on1 of5.wav	1	432
