# Supplementary material for: Effects of stimulus duration and vowel quality in cross-linguistic categorical perception of pitch directions
Source: PLoS One. 2017 Jul 3;12(7):e0180656. doi: 10.1371/journal.pone.0180656 (PMC5495489; doi:10.1371/journal.pone.0180656)
Supplement: S1 Table — (ZIP) [file pone.0180656.s001.zip › supporting information/Raw data/eprime_sd_CHINESE/sub13sdrising.csv]

List2	stim1	stim2	Slide3.RESP	Slide3.RT
1	a 0.1 on1 of7r.wav	a 0.1 on1 of7r.wav	1	911
2	a 0.1 on2 of7.wav	a 0.1 on2 of7.wav	1	375
3	a 0.1 on3 of7.wav	a 0.1 on3 of7.wav	1	1457
4	a 0.1 on4 of7.wav	a 0.1 on4 of7.wav	1	819
5	a 0.1 on5 of7.wav	a 0.1 on5 of7.wav	1	744
6	a 0.1 on6 of7.wav	a 0.1 on6 of7.wav	1	1163
7	a 0.1 on7 of7.wav	a 0.1 on7 of7.wav	1	604
8	a 0.2 on1 of7r.wav	a 0.2 on1 of7r.wav	1	956
9	a 0.2 on2 of7.wav	a 0.2 on2 of7.wav	1	595
10	a 0.2 on3 of7.wav	a 0.2 on3 of7.wav	1	1115
11	a 0.2 on4 of7.wav	a 0.2 on4 of7.wav	1	808
12	a 0.2 on5 of7.wav	a 0.2 on5 of7.wav	1	289
13	a 0.2 on6 of7.wav	a 0.2 on6 of7.wav	1	935
14	a 0.2 on7 of7.wav	a 0.2 on7 of7.wav	1	651
15	a 0.04 on1 of7r.wav	a 0.04 on1 of7r.wav	1	422
16	a 0.04 on2 of7.wav	a 0.04 on2 of7.wav	1	2168
17	a 0.04 on3 of7.wav	a 0.04 on3 of7.wav	1	375
18	a 0.04 on4 of7.wav	a 0.04 on4 of7.wav	1	753
19	a 0.04 on5 of7.wav	a 0.04 on5 of7.wav	1	564
20	a 0.04 on6 of7.wav	a 0.04 on6 of7.wav	1	709
21	a 0.04 on7 of7.wav	a 0.04 on7 of7.wav	1	925
22	a 0.06 on1 of7r.wav	a 0.06 on1 of7r.wav	1	487
23	a 0.06 on2 of7.wav	a 0.06 on2 of7.wav	1	403
24	a 0.06 on3 of7.wav	a 0.06 on3 of7.wav	1	1761
25	a 0.06 on4 of7.wav	a 0.06 on4 of7.wav	1	375
26	a 0.06 on5 of7.wav	a 0.06 on5 of7.wav	1	712
27	a 0.06 on6 of7.wav	a 0.06 on6 of7.wav	1	504
28	a 0.06 on7 of7.wav	a 0.06 on7 of7.wav	1	356
29	a 0.08 on1 of7r.wav	a 0.08 on1 of7r.wav	1	595
30	a 0.08 on2 of7.wav	a 0.08 on2 of7.wav	1	512
31	a 0.08 on3 of7.wav	a 0.08 on3 of7.wav	1	3153
32	a 0.08 on4 of7.wav	a 0.08 on4 of7.wav	1	470
33	a 0.08 on5 of7.wav	a 0.08 on5 of7.wav	1	508
34	a 0.08 on6 of7.wav	a 0.08 on6 of7.wav	1	1103
35	a 0.08 on7 of7.wav	a 0.08 on7 of7.wav	1	743
36	a 0.12 on1 of7r.wav	a 0.12 on1 of7r.wav	1	719
37	a 0.12 on2 of7.wav	a 0.12 on2 of7.wav	1	476
38	a 0.12 on3 of7.wav	a 0.12 on3 of7.wav	1	1870
39	a 0.12 on4 of7.wav	a 0.12 on4 of7.wav	1	1045
40	a 0.12 on5 of7.wav	a 0.12 on5 of7.wav	1	462
41	a 0.12 on6 of7.wav	a 0.12 on6 of7.wav	1	842
42	a 0.12 on7 of7.wav	a 0.12 on7 of7.wav	1	1280
43	a 0.14 on1 of7r.wav	a 0.14 on1 of7r.wav	1	1877
44	a 0.14 on2 of7.wav	a 0.14 on2 of7.wav	1	1357
45	a 0.14 on3 of7.wav	a 0.14 on3 of7.wav	1	718
46	a 0.14 on4 of7.wav	a 0.14 on4 of7.wav	1	873
47	a 0.14 on5 of7.wav	a 0.14 on5 of7.wav	1	1901
48	a 0.14 on6 of7.wav	a 0.14 on6 of7.wav	1	560
49	a 0.14 on7 of7.wav	a 0.14 on7 of7.wav	1	561
50	a 0.16 on1 of7r.wav	a 0.16 on1 of7r.wav	1	2499
51	a 0.16 on2 of7.wav	a 0.16 on2 of7.wav	1	1448
52	a 0.16 on3 of7.wav	a 0.16 on3 of7.wav	1	913
53	a 0.16 on4 of7.wav	a 0.16 on4 of7.wav	1	1010
54	a 0.16 on5 of7.wav	a 0.16 on5 of7.wav	1	947
55	a 0.16 on6 of7.wav	a 0.16 on6 of7.wav	1	1032
56	a 0.16 on7 of7.wav	a 0.16 on7 of7.wav	1	680
57	a 0.18 on1 of7r.wav	a 0.18 on1 of7r.wav	1	1302
58	a 0.18 on2 of7.wav	a 0.18 on2 of7.wav	1	496
59	a 0.18 on3 of7.wav	a 0.18 on3 of7.wav	1	737
60	a 0.18 on4 of7.wav	a 0.18 on4 of7.wav	1	679
61	a 0.18 on5 of7.wav	a 0.18 on5 of7.wav	1	658
62	a 0.18 on6 of7.wav	a 0.18 on6 of7.wav	1	963
63	a 0.18 on7 of7.wav	a 0.18 on7 of7.wav	1	1094
64	i 0.1 on1 of7r.wav	i 0.1 on1 of7r.wav	1	888
65	i 0.1 on2 of7.wav	i 0.1 on2 of7.wav	1	345
66	i 0.1 on3 of7.wav	i 0.1 on3 of7.wav	1	441
67	i 0.1 on4 of7.wav	i 0.1 on4 of7.wav	1	792
68	i 0.1 on5 of7.wav	i 0.1 on5 of7.wav	1	2054
69	i 0.1 on6 of7.wav	i 0.1 on6 of7.wav	1	2097
70	i 0.1 on7 of7.wav	i 0.1 on7 of7.wav	1	466
71	i 0.2 on1 of7r.wav	i 0.2 on1 of7r.wav	1	1026
72	i 0.2 on2 of7.wav	i 0.2 on2 of7.wav	1	812
73	i 0.2 on3 of7.wav	i 0.2 on3 of7.wav	1	661
74	i 0.2 on4 of7.wav	i 0.2 on4 of7.wav	1	611
75	i 0.2 on5 of7.wav	i 0.2 on5 of7.wav	1	750
76	i 0.2 on6 of7.wav	i 0.2 on6 of7.wav	1	1187
77	i 0.2 on7 of7.wav	i 0.2 on7 of7.wav	1	883
78	i 0.04 on1 of7r.wav	i 0.04 on1 of7r.wav	1	384
79	i 0.04 on2 of7.wav	i 0.04 on2 of7.wav	1	507
80	i 0.04 on3 of7.wav	i 0.04 on3 of7.wav	1	1599
81	i 0.04 on4 of7.wav	i 0.04 on4 of7.wav	1	777
82	i 0.04 on5 of7.wav	i 0.04 on5 of7.wav	1	600
83	i 0.04 on6 of7.wav	i 0.04 on6 of7.wav	1	503
84	i 0.04 on7 of7.wav	i 0.04 on7 of7.wav	1	756
85	i 0.06 on1 of7r.wav	i 0.06 on1 of7r.wav	1	304
86	i 0.06 on2 of7.wav	i 0.06 on2 of7.wav	1	1599
87	i 0.06 on3 of7.wav	i 0.06 on3 of7.wav	1	707
88	i 0.06 on4 of7.wav	i 0.06 on4 of7.wav	1	609
89	i 0.06 on5 of7.wav	i 0.06 on5 of7.wav	1	408
90	i 0.06 on6 of7.wav	i 0.06 on6 of7.wav	1	750
91	i 0.06 on7 of7.wav	i 0.06 on7 of7.wav	1	1152
92	i 0.08 on1 of7r.wav	i 0.08 on1 of7r.wav	1	588
93	i 0.08 on2 of7.wav	i 0.08 on2 of7.wav	1	890
94	i 0.08 on3 of7.wav	i 0.08 on3 of7.wav	1	751
95	i 0.08 on4 of7.wav	i 0.08 on4 of7.wav	1	1495
96	i 0.08 on5 of7.wav	i 0.08 on5 of7.wav	1	432
97	i 0.08 on6 of7.wav	i 0.08 on6 of7.wav	1	460
98	i 0.08 on7 of7.wav	i 0.08 on7 of7.wav	1	653
99	i 0.12 on1 of7r.wav	i 0.12 on1 of7r.wav	1	393
100	i 0.12 on2 of7.wav	i 0.12 on2 of7.wav	1	988
101	i 0.12 on3 of7.wav	i 0.12 on3 of7.wav	1	451
102	i 0.12 on4 of7.wav	i 0.12 on4 of7.wav	1	429
103	i 0.12 on5 of7.wav	i 0.12 on5 of7.wav	1	494
104	i 0.12 on6 of7.wav	i 0.12 on6 of7.wav	1	565
105	i 0.12 on7 of7.wav	i 0.12 on7 of7.wav	1	1157
106	i 0.14 on1 of7r.wav	i 0.14 on1 of7r.wav	1	410
107	i 0.14 on2 of7.wav	i 0.14 on2 of7.wav	1	755
108	i 0.14 on3 of7.wav	i 0.14 on3 of7.wav	1	1819
109	i 0.14 on4 of7.wav	i 0.14 on4 of7.wav	1	1126
110	i 0.14 on5 of7.wav	i 0.14 on5 of7.wav	1	596
111	i 0.14 on6 of7.wav	i 0.14 on6 of7.wav	1	1703
112	i 0.14 on7 of7.wav	i 0.14 on7 of7.wav	1	575
113	i 0.16 on1 of7r.wav	i 0.16 on1 of7r.wav	1	489
114	i 0.16 on2 of7.wav	i 0.16 on2 of7.wav	1	791
115	i 0.16 on3 of7.wav	i 0.16 on3 of7.wav	1	697
116	i 0.16 on4 of7.wav	i 0.16 on4 of7.wav	1	919
117	i 0.16 on5 of7.wav	i 0.16 on5 of7.wav	1	1042
118	i 0.16 on6 of7.wav	i 0.16 on6 of7.wav	1	565
119	i 0.16 on7 of7.wav	i 0.16 on7 of7.wav	1	579
120	i 0.18 on1 of7r.wav	i 0.18 on1 of7r.wav	1	505
121	i 0.18 on2 of7.wav	i 0.18 on2 of7.wav	1	503
122	i 0.18 on3 of7.wav	i 0.18 on3 of7.wav	1	741
123	i 0.18 on4 of7.wav	i 0.18 on4 of7.wav	1	519
124	i 0.18 on5 of7.wav	i 0.18 on5 of7.wav	1	651
125	i 0.18 on6 of7.wav	i 0.18 on6 of7.wav	1	700
126	i 0.18 on7 of7.wav	i 0.18 on7 of7.wav	1	2987
127	a 0.1 on1 of7r.wav	a 0.1 on3 of7.wav	1	577
128	a 0.1 on2 of7.wav	a 0.1 on4 of7.wav	1	365
129	a 0.1 on3 of7.wav	a 0.1 on5 of7.wav	1	1814
130	a 0.1 on4 of7.wav	a 0.1 on6 of7.wav	1	706
131	a 0.1 on5 of7.wav	a 0.1 on7 of7.wav	1	988
132	a 0.2 on1 of7r.wav	a 0.2 on3 of7.wav	1	1361
133	a 0.2 on2 of7.wav	a 0.2 on4 of7.wav	1	1170
134	a 0.2 on3 of7.wav	a 0.2 on5 of7.wav	1	1081
135	a 0.2 on4 of7.wav	a 0.2 on6 of7.wav	1	1235
136	a 0.2 on5 of7.wav	a 0.2 on7 of7.wav	1	2323
137	a 0.04 on1 of7r.wav	a 0.04 on3 of7.wav	1	467
138	a 0.04 on2 of7.wav	a 0.04 on4 of7.wav	1	552
139	a 0.04 on3 of7.wav	a 0.04 on5 of7.wav	1	467
140	a 0.04 on4 of7.wav	a 0.04 on6 of7.wav	1	264
141	a 0.04 on5 of7.wav	a 0.04 on7 of7.wav	1	307
142	a 0.06 on1 of7r.wav	a 0.06 on3 of7.wav	1	658
143	a 0.06 on2 of7.wav	a 0.06 on4 of7.wav	1	909
144	a 0.06 on3 of7.wav	a 0.06 on5 of7.wav	1	429
145	a 0.06 on4 of7.wav	a 0.06 on6 of7.wav	1	319
146	a 0.06 on5 of7.wav	a 0.06 on7 of7.wav	1	828
147	a 0.08 on1 of7r.wav	a 0.08 on3 of7.wav	1	1478
148	a 0.08 on2 of7.wav	a 0.08 on4 of7.wav	1	1905
149	a 0.08 on3 of7.wav	a 0.08 on5 of7.wav	1	2017
150	a 0.08 on4 of7.wav	a 0.08 on6 of7.wav	1	760
151	a 0.08 on5 of7.wav	a 0.08 on7 of7.wav	1	555
152	a 0.12 on1 of7r.wav	a 0.12 on3 of7.wav	1	1109
153	a 0.12 on2 of7.wav	a 0.12 on4 of7.wav	1	749
154	a 0.12 on3 of7.wav	a 0.12 on5 of7.wav	1	1180
155	a 0.12 on4 of7.wav	a 0.12 on6 of7.wav	1	828
156	a 0.12 on5 of7.wav	a 0.12 on7 of7.wav	1	909
157	a 0.14 on1 of7r.wav	a 0.14 on3 of7.wav	1	498
158	a 0.14 on2 of7.wav	a 0.14 on4 of7.wav	2	1700
159	a 0.14 on3 of7.wav	a 0.14 on5 of7.wav	1	1407
160	a 0.14 on4 of7.wav	a 0.14 on6 of7.wav	1	1269
161	a 0.14 on5 of7.wav	a 0.14 on7 of7.wav	1	3762
162	a 0.16 on1 of7r.wav	a 0.16 on3 of7.wav	1	606
163	a 0.16 on2 of7.wav	a 0.16 on4 of7.wav	1	2442
164	a 0.16 on3 of7.wav	a 0.16 on5 of7.wav	2	779
165	a 0.16 on4 of7.wav	a 0.16 on6 of7.wav	1	6265
166	a 0.16 on5 of7.wav	a 0.16 on7 of7.wav	1	1253
167	a 0.18 on1 of7r.wav	a 0.18 on3 of7.wav	1	902
168	a 0.18 on2 of7.wav	a 0.18 on4 of7.wav	2	728
169	a 0.18 on3 of7.wav	a 0.18 on5 of7.wav	1	1634
170	a 0.18 on4 of7.wav	a 0.18 on6 of7.wav	1	793
171	a 0.18 on5 of7.wav	a 0.18 on7 of7.wav	1	879
172	i 0.1 on1 of7r.wav	i 0.1 on3 of7.wav	1	5213
173	i 0.1 on2 of7.wav	i 0.1 on4 of7.wav	1	531
174	i 0.1 on3 of7.wav	i 0.1 on5 of7.wav	1	1025
175	i 0.1 on4 of7.wav	i 0.1 on6 of7.wav	1	858
176	i 0.1 on5 of7.wav	i 0.1 on7 of7.wav	1	861
177	i 0.2 on1 of7r.wav	i 0.2 on3 of7.wav	1	909
178	i 0.2 on2 of7.wav	i 0.2 on4 of7.wav	1	899
179	i 0.2 on3 of7.wav	i 0.2 on5 of7.wav	2	1169
180	i 0.2 on4 of7.wav	i 0.2 on6 of7.wav	2	2995
181	i 0.2 on5 of7.wav	i 0.2 on7 of7.wav	1	1571
182	i 0.04 on1 of7r.wav	i 0.04 on3 of7.wav	1	393
183	i 0.04 on2 of7.wav	i 0.04 on4 of7.wav	1	961
184	i 0.04 on3 of7.wav	i 0.04 on5 of7.wav	1	437
185	i 0.04 on4 of7.wav	i 0.04 on6 of7.wav	1	262
186	i 0.04 on5 of7.wav	i 0.04 on7 of7.wav	1	287
187	i 0.06 on1 of7r.wav	i 0.06 on3 of7.wav	1	2222
188	i 0.06 on2 of7.wav	i 0.06 on4 of7.wav	1	833
189	i 0.06 on3 of7.wav	i 0.06 on5 of7.wav	1	528
190	i 0.06 on4 of7.wav	i 0.06 on6 of7.wav	1	605
191	i 0.06 on5 of7.wav	i 0.06 on7 of7.wav	1	438
192	i 0.08 on1 of7r.wav	i 0.08 on3 of7.wav	1	1681
193	i 0.08 on2 of7.wav	i 0.08 on4 of7.wav	1	663
194	i 0.08 on3 of7.wav	i 0.08 on5 of7.wav	1	441
195	i 0.08 on4 of7.wav	i 0.08 on6 of7.wav	1	313
196	i 0.08 on5 of7.wav	i 0.08 on7 of7.wav	1	651
197	i 0.12 on1 of7r.wav	i 0.12 on3 of7.wav	1	651
198	i 0.12 on2 of7.wav	i 0.12 on4 of7.wav	1	1159
199	i 0.12 on3 of7.wav	i 0.12 on5 of7.wav	1	532
200	i 0.12 on4 of7.wav	i 0.12 on6 of7.wav	1	960
201	i 0.12 on5 of7.wav	i 0.12 on7 of7.wav	1	1565
202	i 0.14 on1 of7r.wav	i 0.14 on3 of7.wav	1	460
203	i 0.14 on2 of7.wav	i 0.14 on4 of7.wav	1	842
204	i 0.14 on3 of7.wav	i 0.14 on5 of7.wav	1	1862
205	i 0.14 on4 of7.wav	i 0.14 on6 of7.wav	2	1272
206	i 0.14 on5 of7.wav	i 0.14 on7 of7.wav	1	922
207	i 0.16 on1 of7r.wav	i 0.16 on3 of7.wav	1	417
208	i 0.16 on2 of7.wav	i 0.16 on4 of7.wav	1	784
209	i 0.16 on3 of7.wav	i 0.16 on5 of7.wav	2	954
210	i 0.16 on4 of7.wav	i 0.16 on6 of7.wav	2	1302
211	i 0.16 on5 of7.wav	i 0.16 on7 of7.wav	1	537
212	i 0.18 on1 of7r.wav	i 0.18 on3 of7.wav	1	1377
213	i 0.18 on2 of7.wav	i 0.18 on4 of7.wav	1	1269
214	i 0.18 on3 of7.wav	i 0.18 on5 of7.wav	2	997
215	i 0.18 on4 of7.wav	i 0.18 on6 of7.wav	2	930
216	i 0.18 on5 of7.wav	i 0.18 on7 of7.wav	1	593
217	a 0.1 on3 of7.wav	a 0.1 on1 of7r.wav	1	457
218	a 0.1 on4 of7.wav	a 0.1 on2 of7.wav	1	1308
219	a 0.1 on5 of7.wav	a 0.1 on3 of7.wav	1	822
220	a 0.1 on6 of7.wav	a 0.1 on4 of7.wav	1	396
221	a 0.1 on7 of7.wav	a 0.1 on5 of7.wav	1	748
222	a 0.2 on3 of7.wav	a 0.2 on1 of7r.wav	1	1194
223	a 0.2 on4 of7.wav	a 0.2 on2 of7.wav	1	1466
224	a 0.2 on5 of7.wav	a 0.2 on3 of7.wav	1	3290
225	a 0.2 on6 of7.wav	a 0.2 on4 of7.wav	1	971
226	a 0.2 on7 of7.wav	a 0.2 on5 of7.wav	1	1466
227	a 0.04 on3 of7.wav	a 0.04 on1 of7r.wav	1	541
228	a 0.04 on4 of7.wav	a 0.04 on2 of7.wav	1	1375
229	a 0.04 on5 of7.wav	a 0.04 on3 of7.wav	1	608
230	a 0.04 on6 of7.wav	a 0.04 on4 of7.wav	1	566
231	a 0.04 on7 of7.wav	a 0.04 on5 of7.wav	1	885
232	a 0.06 on3 of7.wav	a 0.06 on1 of7r.wav	1	769
233	a 0.06 on4 of7.wav	a 0.06 on2 of7.wav	1	578
234	a 0.06 on5 of7.wav	a 0.06 on3 of7.wav	1	1705
235	a 0.06 on6 of7.wav	a 0.06 on4 of7.wav	1	619
236	a 0.06 on7 of7.wav	a 0.06 on5 of7.wav	1	581
237	a 0.08 on3 of7.wav	a 0.08 on1 of7r.wav	1	3197
238	a 0.08 on4 of7.wav	a 0.08 on2 of7.wav	1	769
239	a 0.08 on5 of7.wav	a 0.08 on3 of7.wav	1	475
240	a 0.08 on6 of7.wav	a 0.08 on4 of7.wav	1	3258
241	a 0.08 on7 of7.wav	a 0.08 on5 of7.wav	1	968
242	a 0.12 on3 of7.wav	a 0.12 on1 of7r.wav	1	550
243	a 0.12 on4 of7.wav	a 0.12 on2 of7.wav	1	903
244	a 0.12 on5 of7.wav	a 0.12 on3 of7.wav	2	824
245	a 0.12 on6 of7.wav	a 0.12 on4 of7.wav	1	655
246	a 0.12 on7 of7.wav	a 0.12 on5 of7.wav	1	900
247	a 0.14 on3 of7.wav	a 0.14 on1 of7r.wav	1	622
248	a 0.14 on4 of7.wav	a 0.14 on2 of7.wav	1	754
249	a 0.14 on5 of7.wav	a 0.14 on3 of7.wav	1	1139
250	a 0.14 on6 of7.wav	a 0.14 on4 of7.wav	1	1438
251	a 0.14 on7 of7.wav	a 0.14 on5 of7.wav	1	743
252	a 0.16 on3 of7.wav	a 0.16 on1 of7r.wav	1	1253
253	a 0.16 on4 of7.wav	a 0.16 on2 of7.wav	1	1578
254	a 0.16 on5 of7.wav	a 0.16 on3 of7.wav	1	1231
255	a 0.16 on6 of7.wav	a 0.16 on4 of7.wav	1	833
256	a 0.16 on7 of7.wav	a 0.16 on5 of7.wav	1	799
257	a 0.18 on3 of7.wav	a 0.18 on1 of7r.wav	1	520
258	a 0.18 on4 of7.wav	a 0.18 on2 of7.wav	1	1030
259	a 0.18 on5 of7.wav	a 0.18 on3 of7.wav	1	1157
260	a 0.18 on6 of7.wav	a 0.18 on4 of7.wav	1	658
261	a 0.18 on7 of7.wav	a 0.18 on5 of7.wav	1	642
262	i 0.1 on3 of7.wav	i 0.1 on1 of7r.wav	1	2750
263	i 0.1 on4 of7.wav	i 0.1 on2 of7.wav	1	1180
264	i 0.1 on5 of7.wav	i 0.1 on3 of7.wav	1	1155
265	i 0.1 on6 of7.wav	i 0.1 on4 of7.wav	1	419
266	i 0.1 on7 of7.wav	i 0.1 on5 of7.wav	1	570
267	i 0.2 on3 of7.wav	i 0.2 on1 of7r.wav	1	865
268	i 0.2 on4 of7.wav	i 0.2 on2 of7.wav	1	908
269	i 0.2 on5 of7.wav	i 0.2 on3 of7.wav	2	8136
270	i 0.2 on6 of7.wav	i 0.2 on4 of7.wav	1	1811
271	i 0.2 on7 of7.wav	i 0.2 on5 of7.wav	1	766
272	i 0.04 on3 of7.wav	i 0.04 on1 of7r.wav	1	562
273	i 0.04 on4 of7.wav	i 0.04 on2 of7.wav	1	1494
274	i 0.04 on5 of7.wav	i 0.04 on3 of7.wav	1	330
275	i 0.04 on6 of7.wav	i 0.04 on4 of7.wav	1	525
276	i 0.04 on7 of7.wav	i 0.04 on5 of7.wav	1	543
277	i 0.06 on3 of7.wav	i 0.06 on1 of7r.wav	1	339
278	i 0.06 on4 of7.wav	i 0.06 on2 of7.wav	1	1295
279	i 0.06 on5 of7.wav	i 0.06 on3 of7.wav	1	691
280	i 0.06 on6 of7.wav	i 0.06 on4 of7.wav	1	4736
281	i 0.06 on7 of7.wav	i 0.06 on5 of7.wav	1	745
282	i 0.08 on3 of7.wav	i 0.08 on1 of7r.wav	1	1090
283	i 0.08 on4 of7.wav	i 0.08 on2 of7.wav	1	979
284	i 0.08 on5 of7.wav	i 0.08 on3 of7.wav	1	980
285	i 0.08 on6 of7.wav	i 0.08 on4 of7.wav	1	474
286	i 0.08 on7 of7.wav	i 0.08 on5 of7.wav	1	442
287	i 0.12 on3 of7.wav	i 0.12 on1 of7r.wav	1	655
288	i 0.12 on4 of7.wav	i 0.12 on2 of7.wav	1	1304
289	i 0.12 on5 of7.wav	i 0.12 on3 of7.wav	1	883
290	i 0.12 on6 of7.wav	i 0.12 on4 of7.wav	1	1262
291	i 0.12 on7 of7.wav	i 0.12 on5 of7.wav	1	574
292	i 0.14 on3 of7.wav	i 0.14 on1 of7r.wav	1	1796
293	i 0.14 on4 of7.wav	i 0.14 on2 of7.wav	1	1049
294	i 0.14 on5 of7.wav	i 0.14 on3 of7.wav	2	1051
295	i 0.14 on6 of7.wav	i 0.14 on4 of7.wav	1	1149
296	i 0.14 on7 of7.wav	i 0.14 on5 of7.wav	1	658
297	i 0.16 on3 of7.wav	i 0.16 on1 of7r.wav	1	1042
298	i 0.16 on4 of7.wav	i 0.16 on2 of7.wav	1	905
299	i 0.16 on5 of7.wav	i 0.16 on3 of7.wav	2	1471
300	i 0.16 on6 of7.wav	i 0.16 on4 of7.wav	1	1034
301	i 0.16 on7 of7.wav	i 0.16 on5 of7.wav	1	675
302	i 0.18 on3 of7.wav	i 0.18 on1 of7r.wav	1	763
303	i 0.18 on4 of7.wav	i 0.18 on2 of7.wav	1	1227
304	i 0.18 on5 of7.wav	i 0.18 on3 of7.wav	1	1152
305	i 0.18 on6 of7.wav	i 0.18 on4 of7.wav	1	1030
306	i 0.18 on7 of7.wav	i 0.18 on5 of7.wav	1	391
307	a 0.1 on1 of7r.wav	a 0.1 on1 of7r.wav	1	1053
308	a 0.1 on2 of7.wav	a 0.1 on2 of7.wav	1	1130
309	a 0.1 on3 of7.wav	a 0.1 on3 of7.wav	1	835
310	a 0.1 on4 of7.wav	a 0.1 on4 of7.wav	1	660
311	a 0.1 on5 of7.wav	a 0.1 on5 of7.wav	1	371
312	a 0.1 on6 of7.wav	a 0.1 on6 of7.wav	1	574
313	a 0.1 on7 of7.wav	a 0.1 on7 of7.wav	1	458
314	a 0.2 on1 of7r.wav	a 0.2 on1 of7r.wav	1	615
315	a 0.2 on2 of7.wav	a 0.2 on2 of7.wav	1	1053
316	a 0.2 on3 of7.wav	a 0.2 on3 of7.wav	1	858
317	a 0.2 on4 of7.wav	a 0.2 on4 of7.wav	1	1674
318	a 0.2 on5 of7.wav	a 0.2 on5 of7.wav	1	1198
319	a 0.2 on6 of7.wav	a 0.2 on6 of7.wav	1	1297
320	a 0.2 on7 of7.wav	a 0.2 on7 of7.wav	1	758
321	a 0.04 on1 of7r.wav	a 0.04 on1 of7r.wav	1	827
322	a 0.04 on2 of7.wav	a 0.04 on2 of7.wav	1	691
323	a 0.04 on3 of7.wav	a 0.04 on3 of7.wav	1	716
324	a 0.04 on4 of7.wav	a 0.04 on4 of7.wav	1	559
325	a 0.04 on5 of7.wav	a 0.04 on5 of7.wav	1	588
326	a 0.04 on6 of7.wav	a 0.04 on6 of7.wav	1	499
327	a 0.04 on7 of7.wav	a 0.04 on7 of7.wav	1	419
328	a 0.06 on1 of7r.wav	a 0.06 on1 of7r.wav	1	299
329	a 0.06 on2 of7.wav	a 0.06 on2 of7.wav	1	484
330	a 0.06 on3 of7.wav	a 0.06 on3 of7.wav	1	1407
331	a 0.06 on4 of7.wav	a 0.06 on4 of7.wav	1	373
332	a 0.06 on5 of7.wav	a 0.06 on5 of7.wav	1	398
333	a 0.06 on6 of7.wav	a 0.06 on6 of7.wav	1	831
334	a 0.06 on7 of7.wav	a 0.06 on7 of7.wav	1	472
335	a 0.08 on1 of7r.wav	a 0.08 on1 of7r.wav	1	2509
336	a 0.08 on2 of7.wav	a 0.08 on2 of7.wav	1	1959
337	a 0.08 on3 of7.wav	a 0.08 on3 of7.wav	1	387
338	a 0.08 on4 of7.wav	a 0.08 on4 of7.wav	1	2462
339	a 0.08 on5 of7.wav	a 0.08 on5 of7.wav	1	751
340	a 0.08 on6 of7.wav	a 0.08 on6 of7.wav	1	464
341	a 0.08 on7 of7.wav	a 0.08 on7 of7.wav	1	767
342	a 0.12 on1 of7r.wav	a 0.12 on1 of7r.wav	1	873
343	a 0.12 on2 of7.wav	a 0.12 on2 of7.wav	1	705
344	a 0.12 on3 of7.wav	a 0.12 on3 of7.wav	1	1712
345	a 0.12 on4 of7.wav	a 0.12 on4 of7.wav	1	683
346	a 0.12 on5 of7.wav	a 0.12 on5 of7.wav	1	688
347	a 0.12 on6 of7.wav	a 0.12 on6 of7.wav	1	786
348	a 0.12 on7 of7.wav	a 0.12 on7 of7.wav	1	721
349	a 0.14 on1 of7r.wav	a 0.14 on1 of7r.wav	1	400
350	a 0.14 on2 of7.wav	a 0.14 on2 of7.wav	2	776
351	a 0.14 on3 of7.wav	a 0.14 on3 of7.wav	1	1487
352	a 0.14 on4 of7.wav	a 0.14 on4 of7.wav	1	756
353	a 0.14 on5 of7.wav	a 0.14 on5 of7.wav	1	1526
354	a 0.14 on6 of7.wav	a 0.14 on6 of7.wav	1	1608
355	a 0.14 on7 of7.wav	a 0.14 on7 of7.wav	1	1203
356	a 0.16 on1 of7r.wav	a 0.16 on1 of7r.wav	1	763
357	a 0.16 on2 of7.wav	a 0.16 on2 of7.wav	1	628
358	a 0.16 on3 of7.wav	a 0.16 on3 of7.wav	1	793
359	a 0.16 on4 of7.wav	a 0.16 on4 of7.wav	1	342
360	a 0.16 on5 of7.wav	a 0.16 on5 of7.wav	1	514
361	a 0.16 on6 of7.wav	a 0.16 on6 of7.wav	1	1036
362	a 0.16 on7 of7.wav	a 0.16 on7 of7.wav	1	983
363	a 0.18 on1 of7r.wav	a 0.18 on1 of7r.wav	1	1052
364	a 0.18 on2 of7.wav	a 0.18 on2 of7.wav	1	690
365	a 0.18 on3 of7.wav	a 0.18 on3 of7.wav	1	736
366	a 0.18 on4 of7.wav	a 0.18 on4 of7.wav	1	701
367	a 0.18 on5 of7.wav	a 0.18 on5 of7.wav	1	2210
368	a 0.18 on6 of7.wav	a 0.18 on6 of7.wav	1	400
369	a 0.18 on7 of7.wav	a 0.18 on7 of7.wav	1	1609
370	i 0.1 on1 of7r.wav	i 0.1 on1 of7r.wav	1	772
371	i 0.1 on2 of7.wav	i 0.1 on2 of7.wav	1	423
372	i 0.1 on3 of7.wav	i 0.1 on3 of7.wav	1	620
373	i 0.1 on4 of7.wav	i 0.1 on4 of7.wav	1	543
374	i 0.1 on5 of7.wav	i 0.1 on5 of7.wav	1	1740
375	i 0.1 on6 of7.wav	i 0.1 on6 of7.wav	1	691
376	i 0.1 on7 of7.wav	i 0.1 on7 of7.wav	1	1198
377	i 0.2 on1 of7r.wav	i 0.2 on1 of7r.wav	1	408
378	i 0.2 on2 of7.wav	i 0.2 on2 of7.wav	1	772
379	i 0.2 on3 of7.wav	i 0.2 on3 of7.wav	1	828
380	i 0.2 on4 of7.wav	i 0.2 on4 of7.wav	1	865
381	i 0.2 on5 of7.wav	i 0.2 on5 of7.wav	1	2684
382	i 0.2 on6 of7.wav	i 0.2 on6 of7.wav	1	600
383	i 0.2 on7 of7.wav	i 0.2 on7 of7.wav	1	663
384	i 0.04 on1 of7r.wav	i 0.04 on1 of7r.wav	1	316
385	i 0.04 on2 of7.wav	i 0.04 on2 of7.wav	1	496
386	i 0.04 on3 of7.wav	i 0.04 on3 of7.wav	1	302
387	i 0.04 on4 of7.wav	i 0.04 on4 of7.wav	1	636
388	i 0.04 on5 of7.wav	i 0.04 on5 of7.wav	1	279
389	i 0.04 on6 of7.wav	i 0.04 on6 of7.wav	1	763
390	i 0.04 on7 of7.wav	i 0.04 on7 of7.wav	1	472
391	i 0.06 on1 of7r.wav	i 0.06 on1 of7r.wav	1	704
392	i 0.06 on2 of7.wav	i 0.06 on2 of7.wav	1	578
393	i 0.06 on3 of7.wav	i 0.06 on3 of7.wav	1	383
394	i 0.06 on4 of7.wav	i 0.06 on4 of7.wav	1	427
395	i 0.06 on5 of7.wav	i 0.06 on5 of7.wav	1	768
396	i 0.06 on6 of7.wav	i 0.06 on6 of7.wav	1	626
397	i 0.06 on7 of7.wav	i 0.06 on7 of7.wav	1	641
398	i 0.08 on1 of7r.wav	i 0.08 on1 of7r.wav	1	437
399	i 0.08 on2 of7.wav	i 0.08 on2 of7.wav	1	1722
400	i 0.08 on3 of7.wav	i 0.08 on3 of7.wav	1	401
401	i 0.08 on4 of7.wav	i 0.08 on4 of7.wav	1	778
402	i 0.08 on5 of7.wav	i 0.08 on5 of7.wav	1	295
403	i 0.08 on6 of7.wav	i 0.08 on6 of7.wav	1	1082
404	i 0.08 on7 of7.wav	i 0.08 on7 of7.wav	1	564
405	i 0.12 on1 of7r.wav	i 0.12 on1 of7r.wav	1	918
406	i 0.12 on2 of7.wav	i 0.12 on2 of7.wav	1	1334
407	i 0.12 on3 of7.wav	i 0.12 on3 of7.wav	1	1590
408	i 0.12 on4 of7.wav	i 0.12 on4 of7.wav	1	1004
409	i 0.12 on5 of7.wav	i 0.12 on5 of7.wav	1	651
410	i 0.12 on6 of7.wav	i 0.12 on6 of7.wav	1	582
411	i 0.12 on7 of7.wav	i 0.12 on7 of7.wav	1	575
412	i 0.14 on1 of7r.wav	i 0.14 on1 of7r.wav	1	1114
413	i 0.14 on2 of7.wav	i 0.14 on2 of7.wav	1	628
414	i 0.14 on3 of7.wav	i 0.14 on3 of7.wav	1	800
415	i 0.14 on4 of7.wav	i 0.14 on4 of7.wav	1	565
416	i 0.14 on5 of7.wav	i 0.14 on5 of7.wav	2	1895
417	i 0.14 on6 of7.wav	i 0.14 on6 of7.wav	1	1382
418	i 0.14 on7 of7.wav	i 0.14 on7 of7.wav	1	483
419	i 0.16 on1 of7r.wav	i 0.16 on1 of7r.wav	1	489
420	i 0.16 on2 of7.wav	i 0.16 on2 of7.wav	1	656
421	i 0.16 on3 of7.wav	i 0.16 on3 of7.wav	1	1012
422	i 0.16 on4 of7.wav	i 0.16 on4 of7.wav	1	878
423	i 0.16 on5 of7.wav	i 0.16 on5 of7.wav	1	558
424	i 0.16 on6 of7.wav	i 0.16 on6 of7.wav	1	530
425	i 0.16 on7 of7.wav	i 0.16 on7 of7.wav	1	515
426	i 0.18 on1 of7r.wav	i 0.18 on1 of7r.wav	1	551
427	i 0.18 on2 of7.wav	i 0.18 on2 of7.wav	1	892
428	i 0.18 on3 of7.wav	i 0.18 on3 of7.wav	1	767
429	i 0.18 on4 of7.wav	i 0.18 on4 of7.wav	1	727
430	i 0.18 on5 of7.wav	i 0.18 on5 of7.wav	1	731
431	i 0.18 on6 of7.wav	i 0.18 on6 of7.wav	1	800
432	i 0.18 on7 of7.wav	i 0.18 on7 of7.wav	1	660
433	a 0.1 on1 of7r.wav	a 0.1 on3 of7.wav	1	1572
434	a 0.1 on2 of7.wav	a 0.1 on4 of7.wav	1	1305
435	a 0.1 on3 of7.wav	a 0.1 on5 of7.wav	1	933
436	a 0.1 on4 of7.wav	a 0.1 on6 of7.wav	1	1300
437	a 0.1 on5 of7.wav	a 0.1 on7 of7.wav	1	1252
438	a 0.2 on1 of7r.wav	a 0.2 on3 of7.wav	1	978
439	a 0.2 on2 of7.wav	a 0.2 on4 of7.wav	1	1621
440	a 0.2 on3 of7.wav	a 0.2 on5 of7.wav	1	1703
441	a 0.2 on4 of7.wav	a 0.2 on6 of7.wav	1	1502
442	a 0.2 on5 of7.wav	a 0.2 on7 of7.wav	1	2136
443	a 0.04 on1 of7r.wav	a 0.04 on3 of7.wav	1	556
444	a 0.04 on2 of7.wav	a 0.04 on4 of7.wav	1	348
445	a 0.04 on3 of7.wav	a 0.04 on5 of7.wav	1	743
446	a 0.04 on4 of7.wav	a 0.04 on6 of7.wav	1	885
447	a 0.04 on5 of7.wav	a 0.04 on7 of7.wav	1	361
448	a 0.06 on1 of7r.wav	a 0.06 on3 of7.wav	1	1329
449	a 0.06 on2 of7.wav	a 0.06 on4 of7.wav	1	494
450	a 0.06 on3 of7.wav	a 0.06 on5 of7.wav	1	517
451	a 0.06 on4 of7.wav	a 0.06 on6 of7.wav	1	332
452	a 0.06 on5 of7.wav	a 0.06 on7 of7.wav	1	556
453	a 0.08 on1 of7r.wav	a 0.08 on3 of7.wav	1	549
454	a 0.08 on2 of7.wav	a 0.08 on4 of7.wav	1	584
455	a 0.08 on3 of7.wav	a 0.08 on5 of7.wav	1	575
456	a 0.08 on4 of7.wav	a 0.08 on6 of7.wav	1	675
457	a 0.08 on5 of7.wav	a 0.08 on7 of7.wav	1	1201
458	a 0.12 on1 of7r.wav	a 0.12 on3 of7.wav	1	764
459	a 0.12 on2 of7.wav	a 0.12 on4 of7.wav	1	1234
460	a 0.12 on3 of7.wav	a 0.12 on5 of7.wav	1	566
461	a 0.12 on4 of7.wav	a 0.12 on6 of7.wav	1	1040
462	a 0.12 on5 of7.wav	a 0.12 on7 of7.wav	1	967
463	a 0.14 on1 of7r.wav	a 0.14 on3 of7.wav	1	1448
464	a 0.14 on2 of7.wav	a 0.14 on4 of7.wav	1	822
465	a 0.14 on3 of7.wav	a 0.14 on5 of7.wav	2	913
466	a 0.14 on4 of7.wav	a 0.14 on6 of7.wav	1	1260
467	a 0.14 on5 of7.wav	a 0.14 on7 of7.wav	1	1520
468	a 0.16 on1 of7r.wav	a 0.16 on3 of7.wav	1	1486
469	a 0.16 on2 of7.wav	a 0.16 on4 of7.wav	1	3120
470	a 0.16 on3 of7.wav	a 0.16 on5 of7.wav	1	1380
471	a 0.16 on4 of7.wav	a 0.16 on6 of7.wav	1	489
472	a 0.16 on5 of7.wav	a 0.16 on7 of7.wav	1	719
473	a 0.18 on1 of7r.wav	a 0.18 on3 of7.wav	1	1240
474	a 0.18 on2 of7.wav	a 0.18 on4 of7.wav	2	1058
475	a 0.18 on3 of7.wav	a 0.18 on5 of7.wav	1	1403
476	a 0.18 on4 of7.wav	a 0.18 on6 of7.wav	2	1620
477	a 0.18 on5 of7.wav	a 0.18 on7 of7.wav	1	1307
478	i 0.1 on1 of7r.wav	i 0.1 on3 of7.wav	1	1375
479	i 0.1 on2 of7.wav	i 0.1 on4 of7.wav	1	852
480	i 0.1 on3 of7.wav	i 0.1 on5 of7.wav	1	623
481	i 0.1 on4 of7.wav	i 0.1 on6 of7.wav	1	1130
482	i 0.1 on5 of7.wav	i 0.1 on7 of7.wav	1	519
483	i 0.2 on1 of7r.wav	i 0.2 on3 of7.wav	1	934
484	i 0.2 on2 of7.wav	i 0.2 on4 of7.wav	1	1961
485	i 0.2 on3 of7.wav	i 0.2 on5 of7.wav	2	1817
486	i 0.2 on4 of7.wav	i 0.2 on6 of7.wav	2	1359
487	i 0.2 on5 of7.wav	i 0.2 on7 of7.wav	1	1827
488	i 0.04 on1 of7r.wav	i 0.04 on3 of7.wav	1	791
489	i 0.04 on2 of7.wav	i 0.04 on4 of7.wav	1	562
490	i 0.04 on3 of7.wav	i 0.04 on5 of7.wav	1	519
491	i 0.04 on4 of7.wav	i 0.04 on6 of7.wav	1	689
492	i 0.04 on5 of7.wav	i 0.04 on7 of7.wav	1	330
493	i 0.06 on1 of7r.wav	i 0.06 on3 of7.wav	1	1520
494	i 0.06 on2 of7.wav	i 0.06 on4 of7.wav	1	487
495	i 0.06 on3 of7.wav	i 0.06 on5 of7.wav	1	1695
496	i 0.06 on4 of7.wav	i 0.06 on6 of7.wav	1	834
497	i 0.06 on5 of7.wav	i 0.06 on7 of7.wav	1	394
498	i 0.08 on1 of7r.wav	i 0.08 on3 of7.wav	1	547
499	i 0.08 on2 of7.wav	i 0.08 on4 of7.wav	1	973
500	i 0.08 on3 of7.wav	i 0.08 on5 of7.wav	1	816
501	i 0.08 on4 of7.wav	i 0.08 on6 of7.wav	1	384
502	i 0.08 on5 of7.wav	i 0.08 on7 of7.wav	1	3083
503	i 0.12 on1 of7r.wav	i 0.12 on3 of7.wav	1	632
504	i 0.12 on2 of7.wav	i 0.12 on4 of7.wav	1	1079
505	i 0.12 on3 of7.wav	i 0.12 on5 of7.wav	1	1629
506	i 0.12 on4 of7.wav	i 0.12 on6 of7.wav	1	1334
507	i 0.12 on5 of7.wav	i 0.12 on7 of7.wav	1	690
508	i 0.14 on1 of7r.wav	i 0.14 on3 of7.wav	1	402
509	i 0.14 on2 of7.wav	i 0.14 on4 of7.wav	1	904
510	i 0.14 on3 of7.wav	i 0.14 on5 of7.wav	1	1647
511	i 0.14 on4 of7.wav	i 0.14 on6 of7.wav	2	2070
512	i 0.14 on5 of7.wav	i 0.14 on7 of7.wav	1	582
513	i 0.16 on1 of7r.wav	i 0.16 on3 of7.wav	1	653
514	i 0.16 on2 of7.wav	i 0.16 on4 of7.wav	1	678
515	i 0.16 on3 of7.wav	i 0.16 on5 of7.wav	2	2910
516	i 0.16 on4 of7.wav	i 0.16 on6 of7.wav	1	869
517	i 0.16 on5 of7.wav	i 0.16 on7 of7.wav	1	979
518	i 0.18 on1 of7r.wav	i 0.18 on3 of7.wav	1	553
519	i 0.18 on2 of7.wav	i 0.18 on4 of7.wav	1	628
520	i 0.18 on3 of7.wav	i 0.18 on5 of7.wav	2	819
521	i 0.18 on4 of7.wav	i 0.18 on6 of7.wav	1	486
522	i 0.18 on5 of7.wav	i 0.18 on7 of7.wav	1	924
523	a 0.1 on3 of7.wav	a 0.1 on1 of7r.wav	1	622
524	a 0.1 on4 of7.wav	a 0.1 on2 of7.wav	1	296
525	a 0.1 on5 of7.wav	a 0.1 on3 of7.wav	1	1760
526	a 0.1 on6 of7.wav	a 0.1 on4 of7.wav	1	3388
527	a 0.1 on7 of7.wav	a 0.1 on5 of7.wav	1	1038
528	a 0.2 on3 of7.wav	a 0.2 on1 of7r.wav	1	1252
529	a 0.2 on4 of7.wav	a 0.2 on2 of7.wav	1	1480
530	a 0.2 on5 of7.wav	a 0.2 on3 of7.wav	1	1133
531	a 0.2 on6 of7.wav	a 0.2 on4 of7.wav	1	1212
532	a 0.2 on7 of7.wav	a 0.2 on5 of7.wav	1	842
533	a 0.04 on3 of7.wav	a 0.04 on1 of7r.wav	1	1584
534	a 0.04 on4 of7.wav	a 0.04 on2 of7.wav	1	967
535	a 0.04 on5 of7.wav	a 0.04 on3 of7.wav	1	416
536	a 0.04 on6 of7.wav	a 0.04 on4 of7.wav	1	388
537	a 0.04 on7 of7.wav	a 0.04 on5 of7.wav	1	1371
538	a 0.06 on3 of7.wav	a 0.06 on1 of7r.wav	1	337
539	a 0.06 on4 of7.wav	a 0.06 on2 of7.wav	1	2760
540	a 0.06 on5 of7.wav	a 0.06 on3 of7.wav	1	588
541	a 0.06 on6 of7.wav	a 0.06 on4 of7.wav	1	559
542	a 0.06 on7 of7.wav	a 0.06 on5 of7.wav	1	465
543	a 0.08 on3 of7.wav	a 0.08 on1 of7r.wav	1	401
544	a 0.08 on4 of7.wav	a 0.08 on2 of7.wav	1	399
545	a 0.08 on5 of7.wav	a 0.08 on3 of7.wav	1	1415
546	a 0.08 on6 of7.wav	a 0.08 on4 of7.wav	1	664
547	a 0.08 on7 of7.wav	a 0.08 on5 of7.wav	1	459
548	a 0.12 on3 of7.wav	a 0.12 on1 of7r.wav	1	670
549	a 0.12 on4 of7.wav	a 0.12 on2 of7.wav	1	577
550	a 0.12 on5 of7.wav	a 0.12 on3 of7.wav	1	2536
551	a 0.12 on6 of7.wav	a 0.12 on4 of7.wav	1	546
552	a 0.12 on7 of7.wav	a 0.12 on5 of7.wav	1	645
553	a 0.14 on3 of7.wav	a 0.14 on1 of7r.wav	1	1546
554	a 0.14 on4 of7.wav	a 0.14 on2 of7.wav	1	962
555	a 0.14 on5 of7.wav	a 0.14 on3 of7.wav	1	893
556	a 0.14 on6 of7.wav	a 0.14 on4 of7.wav	1	579
557	a 0.14 on7 of7.wav	a 0.14 on5 of7.wav	1	530
558	a 0.16 on3 of7.wav	a 0.16 on1 of7r.wav	1	946
559	a 0.16 on4 of7.wav	a 0.16 on2 of7.wav	1	1162
560	a 0.16 on5 of7.wav	a 0.16 on3 of7.wav	1	1186
561	a 0.16 on6 of7.wav	a 0.16 on4 of7.wav	1	790
562	a 0.16 on7 of7.wav	a 0.16 on5 of7.wav	1	467
563	a 0.18 on3 of7.wav	a 0.18 on1 of7r.wav	1	827
564	a 0.18 on4 of7.wav	a 0.18 on2 of7.wav	1	2025
565	a 0.18 on5 of7.wav	a 0.18 on3 of7.wav	1	2507
566	a 0.18 on6 of7.wav	a 0.18 on4 of7.wav	1	2026
567	a 0.18 on7 of7.wav	a 0.18 on5 of7.wav	1	835
568	i 0.1 on3 of7.wav	i 0.1 on1 of7r.wav	1	663
569	i 0.1 on4 of7.wav	i 0.1 on2 of7.wav	1	1459
570	i 0.1 on5 of7.wav	i 0.1 on3 of7.wav	1	749
571	i 0.1 on6 of7.wav	i 0.1 on4 of7.wav	1	1147
572	i 0.1 on7 of7.wav	i 0.1 on5 of7.wav	1	1161
573	i 0.2 on3 of7.wav	i 0.2 on1 of7r.wav	1	585
574	i 0.2 on4 of7.wav	i 0.2 on2 of7.wav	1	1167
575	i 0.2 on5 of7.wav	i 0.2 on3 of7.wav	2	1145
576	i 0.2 on6 of7.wav	i 0.2 on4 of7.wav	1	586
577	i 0.2 on7 of7.wav	i 0.2 on5 of7.wav	1	738
578	i 0.04 on3 of7.wav	i 0.04 on1 of7r.wav	1	559
579	i 0.04 on4 of7.wav	i 0.04 on2 of7.wav	1	1722
580	i 0.04 on5 of7.wav	i 0.04 on3 of7.wav	1	467
581	i 0.04 on6 of7.wav	i 0.04 on4 of7.wav	1	351
582	i 0.04 on7 of7.wav	i 0.04 on5 of7.wav	1	343
583	i 0.06 on3 of7.wav	i 0.06 on1 of7r.wav	1	694
584	i 0.06 on4 of7.wav	i 0.06 on2 of7.wav	1	517
585	i 0.06 on5 of7.wav	i 0.06 on3 of7.wav	1	412
586	i 0.06 on6 of7.wav	i 0.06 on4 of7.wav	1	666
587	i 0.06 on7 of7.wav	i 0.06 on5 of7.wav	1	570
588	i 0.08 on3 of7.wav	i 0.08 on1 of7r.wav	1	1053
589	i 0.08 on4 of7.wav	i 0.08 on2 of7.wav	1	633
590	i 0.08 on5 of7.wav	i 0.08 on3 of7.wav	1	554
591	i 0.08 on6 of7.wav	i 0.08 on4 of7.wav	1	973
592	i 0.08 on7 of7.wav	i 0.08 on5 of7.wav	1	631
593	i 0.12 on3 of7.wav	i 0.12 on1 of7r.wav	1	1934
594	i 0.12 on4 of7.wav	i 0.12 on2 of7.wav	1	1030
595	i 0.12 on5 of7.wav	i 0.12 on3 of7.wav	1	1250
596	i 0.12 on6 of7.wav	i 0.12 on4 of7.wav	1	663
597	i 0.12 on7 of7.wav	i 0.12 on5 of7.wav	1	734
598	i 0.14 on3 of7.wav	i 0.14 on1 of7r.wav	1	553
599	i 0.14 on4 of7.wav	i 0.14 on2 of7.wav	2	962
600	i 0.14 on5 of7.wav	i 0.14 on3 of7.wav	1	986
601	i 0.14 on6 of7.wav	i 0.14 on4 of7.wav	2	1693
602	i 0.14 on7 of7.wav	i 0.14 on5 of7.wav	1	806
603	i 0.16 on3 of7.wav	i 0.16 on1 of7r.wav	1	1387
604	i 0.16 on4 of7.wav	i 0.16 on2 of7.wav	1	896
605	i 0.16 on5 of7.wav	i 0.16 on3 of7.wav	1	441
606	i 0.16 on6 of7.wav	i 0.16 on4 of7.wav	2	972
607	i 0.16 on7 of7.wav	i 0.16 on5 of7.wav	1	583
608	i 0.18 on3 of7.wav	i 0.18 on1 of7r.wav	1	764
609	i 0.18 on4 of7.wav	i 0.18 on2 of7.wav	2	871
610	i 0.18 on5 of7.wav	i 0.18 on3 of7.wav	1	937
611	i 0.18 on6 of7.wav	i 0.18 on4 of7.wav	1	1093
612	i 0.18 on7 of7.wav	i 0.18 on5 of7.wav	1	679
