# Supplementary material for: Effects of stimulus duration and vowel quality in cross-linguistic categorical perception of pitch directions
Source: PLoS One. 2017 Jul 3;12(7):e0180656. doi: 10.1371/journal.pone.0180656 (PMC5495489; doi:10.1371/journal.pone.0180656)
Supplement: S1 Table — (ZIP) [file pone.0180656.s001.zip › supporting information/Raw data/eprime_sd_CHINESE/sub14sdfalling.csv]

List2	stim1	stim2	Slide3.RESP	Slide3.RT
1	a 0.1 on1 of1.wav	a 0.1 on1 of1.wav	1	493
2	a 0.1 on1 of2.wav	a 0.1 on1 of2.wav	1	461
3	a 0.1 on1 of3.wav	a 0.1 on1 of3.wav	1	584
4	a 0.1 on1 of4.wav	a 0.1 on1 of4.wav	1	530
5	a 0.1 on1 of5.wav	a 0.1 on1 of5.wav	1	559
6	a 0.1 on1 of6.wav	a 0.1 on1 of6.wav	1	580
7	a 0.1 on1 of7.wav	a 0.1 on1 of7.wav	1	814
8	a 0.2 on1 of1.wav	a 0.2 on1 of1.wav	1	641
9	a 0.2 on1 of2.wav	a 0.2 on1 of2.wav	1	593
10	a 0.2 on1 of3.wav	a 0.2 on1 of3.wav	1	666
11	a 0.2 on1 of4.wav	a 0.2 on1 of4.wav	1	666
12	a 0.2 on1 of5.wav	a 0.2 on1 of5.wav	1	909
13	a 0.2 on1 of6.wav	a 0.2 on1 of6.wav	1	830
14	a 0.2 on1 of7.wav	a 0.2 on1 of7.wav	1	1222
15	a 0.04 on1 of1.wav	a 0.04 on1 of1.wav	1	464
16	a 0.04 on1 of2.wav	a 0.04 on1 of2.wav	1	526
17	a 0.04 on1 of3.wav	a 0.04 on1 of3.wav	1	277
18	a 0.04 on1 of4.wav	a 0.04 on1 of4.wav	1	683
19	a 0.04 on1 of5.wav	a 0.04 on1 of5.wav	1	366
20	a 0.04 on1 of6.wav	a 0.04 on1 of6.wav	1	496
21	a 0.04 on1 of7.wav	a 0.04 on1 of7.wav	1	394
22	a 0.06 on1 of1.wav	a 0.06 on1 of1.wav	1	601
23	a 0.06 on1 of2.wav	a 0.06 on1 of2.wav	1	444
24	a 0.06 on1 of3.wav	a 0.06 on1 of3.wav	1	480
25	a 0.06 on1 of4.wav	a 0.06 on1 of4.wav	1	479
26	a 0.06 on1 of5.wav	a 0.06 on1 of5.wav	1	592
27	a 0.06 on1 of6.wav	a 0.06 on1 of6.wav	1	878
28	a 0.06 on1 of7.wav	a 0.06 on1 of7.wav	1	665
29	a 0.08 on1 of1.wav	a 0.08 on1 of1.wav	1	601
30	a 0.08 on1 of2.wav	a 0.08 on1 of2.wav	1	493
31	a 0.08 on1 of3.wav	a 0.08 on1 of3.wav	1	670
32	a 0.08 on1 of4.wav	a 0.08 on1 of4.wav	1	454
33	a 0.08 on1 of5.wav	a 0.08 on1 of5.wav	1	603
34	a 0.08 on1 of6.wav	a 0.08 on1 of6.wav	1	635
35	a 0.08 on1 of7.wav	a 0.08 on1 of7.wav	1	721
36	a 0.12 on1 of1.wav	a 0.12 on1 of1.wav	1	538
37	a 0.12 on1 of2.wav	a 0.12 on1 of2.wav	1	720
38	a 0.12 on1 of3.wav	a 0.12 on1 of3.wav	1	533
39	a 0.12 on1 of4.wav	a 0.12 on1 of4.wav	1	576
40	a 0.12 on1 of5.wav	a 0.12 on1 of5.wav	1	793
41	a 0.12 on1 of6.wav	a 0.12 on1 of6.wav	1	844
42	a 0.12 on1 of7.wav	a 0.12 on1 of7.wav	1	563
43	a 0.14 on1 of1.wav	a 0.14 on1 of1.wav	1	575
44	a 0.14 on1 of2.wav	a 0.14 on1 of2.wav	1	673
45	a 0.14 on1 of3.wav	a 0.14 on1 of3.wav	1	1295
46	a 0.14 on1 of4.wav	a 0.14 on1 of4.wav	1	554
47	a 0.14 on1 of5.wav	a 0.14 on1 of5.wav	1	780
48	a 0.14 on1 of6.wav	a 0.14 on1 of6.wav	1	709
49	a 0.14 on1 of7.wav	a 0.14 on1 of7.wav	1	433
50	a 0.16 on1 of1.wav	a 0.16 on1 of1.wav	1	461
51	a 0.16 on1 of2.wav	a 0.16 on1 of2.wav	1	559
52	a 0.16 on1 of3.wav	a 0.16 on1 of3.wav	1	728
53	a 0.16 on1 of4.wav	a 0.16 on1 of4.wav	1	683
54	a 0.16 on1 of5.wav	a 0.16 on1 of5.wav	1	540
55	a 0.16 on1 of6.wav	a 0.16 on1 of6.wav	1	1030
56	a 0.16 on1 of7.wav	a 0.16 on1 of7.wav	1	516
57	a 0.18 on1 of1.wav	a 0.18 on1 of1.wav	1	749
58	a 0.18 on1 of2.wav	a 0.18 on1 of2.wav	1	802
59	a 0.18 on1 of3.wav	a 0.18 on1 of3.wav	1	493
60	a 0.18 on1 of4.wav	a 0.18 on1 of4.wav	1	561
61	a 0.18 on1 of5.wav	a 0.18 on1 of5.wav	1	536
62	a 0.18 on1 of6.wav	a 0.18 on1 of6.wav	1	772
63	a 0.18 on1 of7.wav	a 0.18 on1 of7.wav	1	703
64	i 0.1 on1 of1.wav	i 0.1 on1 of1.wav	1	581
65	i 0.1 on1 of2.wav	i 0.1 on1 of2.wav	1	793
66	i 0.1 on1 of3.wav	i 0.1 on1 of3.wav	1	850
67	i 0.1 on1 of4.wav	i 0.1 on1 of4.wav	1	483
68	i 0.1 on1 of5.wav	i 0.1 on1 of5.wav	1	551
69	i 0.1 on1 of6.wav	i 0.1 on1 of6.wav	1	742
70	i 0.1 on1 of7.wav	i 0.1 on1 of7.wav	1	584
71	i 0.2 on1 of1.wav	i 0.2 on1 of1.wav	1	598
72	i 0.2 on1 of2.wav	i 0.2 on1 of2.wav	1	560
73	i 0.2 on1 of3.wav	i 0.2 on1 of3.wav	1	889
74	i 0.2 on1 of4.wav	i 0.2 on1 of4.wav	1	765
75	i 0.2 on1 of5.wav	i 0.2 on1 of5.wav	1	654
76	i 0.2 on1 of6.wav	i 0.2 on1 of6.wav	1	617
77	i 0.2 on1 of7.wav	i 0.2 on1 of7.wav	1	714
78	i 0.04 on1 of1.wav	i 0.04 on1 of1.wav	1	334
79	i 0.04 on1 of2.wav	i 0.04 on1 of2.wav	1	586
80	i 0.04 on1 of3.wav	i 0.04 on1 of3.wav	1	536
81	i 0.04 on1 of4.wav	i 0.04 on1 of4.wav	1	575
82	i 0.04 on1 of5.wav	i 0.04 on1 of5.wav	1	556
83	i 0.04 on1 of6.wav	i 0.04 on1 of6.wav	1	507
84	i 0.04 on1 of7.wav	i 0.04 on1 of7.wav	1	372
85	i 0.06 on1 of1.wav	i 0.06 on1 of1.wav	1	567
86	i 0.06 on1 of2.wav	i 0.06 on1 of2.wav	1	474
87	i 0.06 on1 of3.wav	i 0.06 on1 of3.wav	1	509
88	i 0.06 on1 of4.wav	i 0.06 on1 of4.wav	1	490
89	i 0.06 on1 of5.wav	i 0.06 on1 of5.wav	1	495
90	i 0.06 on1 of6.wav	i 0.06 on1 of6.wav	1	470
91	i 0.06 on1 of7.wav	i 0.06 on1 of7.wav	1	722
92	i 0.08 on1 of1.wav	i 0.08 on1 of1.wav	1	443
93	i 0.08 on1 of2.wav	i 0.08 on1 of2.wav	1	743
94	i 0.08 on1 of3.wav	i 0.08 on1 of3.wav	1	953
95	i 0.08 on1 of4.wav	i 0.08 on1 of4.wav	1	709
96	i 0.08 on1 of5.wav	i 0.08 on1 of5.wav	1	610
97	i 0.08 on1 of6.wav	i 0.08 on1 of6.wav	1	613
98	i 0.08 on1 of7.wav	i 0.08 on1 of7.wav	1	837
99	i 0.12 on1 of1.wav	i 0.12 on1 of1.wav	1	509
100	i 0.12 on1 of2.wav	i 0.12 on1 of2.wav	1	583
101	i 0.12 on1 of3.wav	i 0.12 on1 of3.wav	1	490
102	i 0.12 on1 of4.wav	i 0.12 on1 of4.wav	1	662
103	i 0.12 on1 of5.wav	i 0.12 on1 of5.wav	1	697
104	i 0.12 on1 of6.wav	i 0.12 on1 of6.wav	1	735
105	i 0.12 on1 of7.wav	i 0.12 on1 of7.wav	1	1092
106	i 0.14 on1 of1.wav	i 0.14 on1 of1.wav	1	555
107	i 0.14 on1 of2.wav	i 0.14 on1 of2.wav	1	581
108	i 0.14 on1 of3.wav	i 0.14 on1 of3.wav	1	530
109	i 0.14 on1 of4.wav	i 0.14 on1 of4.wav	1	820
110	i 0.14 on1 of5.wav	i 0.14 on1 of5.wav	1	597
111	i 0.14 on1 of6.wav	i 0.14 on1 of6.wav	1	976
112	i 0.14 on1 of7.wav	i 0.14 on1 of7.wav	1	586
113	i 0.16 on1 of1.wav	i 0.16 on1 of1.wav	1	549
114	i 0.16 on1 of2.wav	i 0.16 on1 of2.wav	1	804
115	i 0.16 on1 of3.wav	i 0.16 on1 of3.wav	1	1130
116	i 0.16 on1 of4.wav	i 0.16 on1 of4.wav	1	611
117	i 0.16 on1 of5.wav	i 0.16 on1 of5.wav	1	606
118	i 0.16 on1 of6.wav	i 0.16 on1 of6.wav	1	446
119	i 0.16 on1 of7.wav	i 0.16 on1 of7.wav	1	889
120	i 0.18 on1 of1.wav	i 0.18 on1 of1.wav	1	950
121	i 0.18 on1 of2.wav	i 0.18 on1 of2.wav	1	498
122	i 0.18 on1 of3.wav	i 0.18 on1 of3.wav	1	665
123	i 0.18 on1 of4.wav	i 0.18 on1 of4.wav	1	588
124	i 0.18 on1 of5.wav	i 0.18 on1 of5.wav	1	603
125	i 0.18 on1 of6.wav	i 0.18 on1 of6.wav	1	591
126	i 0.18 on1 of7.wav	i 0.18 on1 of7.wav	1	681
127	a 0.1 on1 of1.wav	a 0.1 on1 of3.wav	1	1904
128	a 0.1 on1 of2.wav	a 0.1 on1 of4.wav	2	1493
129	a 0.1 on1 of3.wav	a 0.1 on1 of5.wav	2	668
130	a 0.1 on1 of4.wav	a 0.1 on1 of6.wav	1	957
131	a 0.1 on1 of5.wav	a 0.1 on1 of7.wav	2	1143
132	a 0.2 on1 of1.wav	a 0.2 on1 of3.wav	2	641
133	a 0.2 on1 of2.wav	a 0.2 on1 of4.wav	2	640
134	a 0.2 on1 of3.wav	a 0.2 on1 of5.wav	2	745
135	a 0.2 on1 of4.wav	a 0.2 on1 of6.wav	2	2507
136	a 0.2 on1 of5.wav	a 0.2 on1 of7.wav	1	771
137	a 0.04 on1 of1.wav	a 0.04 on1 of3.wav	1	462
138	a 0.04 on1 of2.wav	a 0.04 on1 of4.wav	1	855
139	a 0.04 on1 of3.wav	a 0.04 on1 of5.wav	1	1240
140	a 0.04 on1 of4.wav	a 0.04 on1 of6.wav	1	554
141	a 0.04 on1 of5.wav	a 0.04 on1 of7.wav	1	637
142	a 0.06 on1 of1.wav	a 0.06 on1 of3.wav	1	614
143	a 0.06 on1 of2.wav	a 0.06 on1 of4.wav	1	474
144	a 0.06 on1 of3.wav	a 0.06 on1 of5.wav	1	810
145	a 0.06 on1 of4.wav	a 0.06 on1 of6.wav	1	710
146	a 0.06 on1 of5.wav	a 0.06 on1 of7.wav	1	837
147	a 0.08 on1 of1.wav	a 0.08 on1 of3.wav	1	486
148	a 0.08 on1 of2.wav	a 0.08 on1 of4.wav	1	667
149	a 0.08 on1 of3.wav	a 0.08 on1 of5.wav	2	660
150	a 0.08 on1 of4.wav	a 0.08 on1 of6.wav	2	841
151	a 0.08 on1 of5.wav	a 0.08 on1 of7.wav	1	1123
152	a 0.12 on1 of1.wav	a 0.12 on1 of3.wav	2	837
153	a 0.12 on1 of2.wav	a 0.12 on1 of4.wav	2	860
154	a 0.12 on1 of3.wav	a 0.12 on1 of5.wav	2	675
155	a 0.12 on1 of4.wav	a 0.12 on1 of6.wav	2	732
156	a 0.12 on1 of5.wav	a 0.12 on1 of7.wav	1	694
157	a 0.14 on1 of1.wav	a 0.14 on1 of3.wav	2	805
158	a 0.14 on1 of2.wav	a 0.14 on1 of4.wav	2	652
159	a 0.14 on1 of3.wav	a 0.14 on1 of5.wav	2	759
160	a 0.14 on1 of4.wav	a 0.14 on1 of6.wav	2	1031
161	a 0.14 on1 of5.wav	a 0.14 on1 of7.wav	2	716
162	a 0.16 on1 of1.wav	a 0.16 on1 of3.wav	2	560
163	a 0.16 on1 of2.wav	a 0.16 on1 of4.wav	2	601
164	a 0.16 on1 of3.wav	a 0.16 on1 of5.wav	2	1209
165	a 0.16 on1 of4.wav	a 0.16 on1 of6.wav	2	991
166	a 0.16 on1 of5.wav	a 0.16 on1 of7.wav	1	1198
167	a 0.18 on1 of1.wav	a 0.18 on1 of3.wav	2	715
168	a 0.18 on1 of2.wav	a 0.18 on1 of4.wav	2	624
169	a 0.18 on1 of3.wav	a 0.18 on1 of5.wav	2	793
170	a 0.18 on1 of4.wav	a 0.18 on1 of6.wav	2	677
171	a 0.18 on1 of5.wav	a 0.18 on1 of7.wav	2	1009
172	i 0.1 on1 of1.wav	i 0.1 on1 of3.wav	2	786
173	i 0.1 on1 of2.wav	i 0.1 on1 of4.wav	2	1285
174	i 0.1 on1 of3.wav	i 0.1 on1 of5.wav	1	852
175	i 0.1 on1 of4.wav	i 0.1 on1 of6.wav	1	1246
176	i 0.1 on1 of5.wav	i 0.1 on1 of7.wav	2	1800
177	i 0.2 on1 of1.wav	i 0.2 on1 of3.wav	2	742
178	i 0.2 on1 of2.wav	i 0.2 on1 of4.wav	2	666
179	i 0.2 on1 of3.wav	i 0.2 on1 of5.wav	2	792
180	i 0.2 on1 of4.wav	i 0.2 on1 of6.wav	2	852
181	i 0.2 on1 of5.wav	i 0.2 on1 of7.wav	1	1230
182	i 0.04 on1 of1.wav	i 0.04 on1 of3.wav	1	557
183	i 0.04 on1 of2.wav	i 0.04 on1 of4.wav	1	439
184	i 0.04 on1 of3.wav	i 0.04 on1 of5.wav	1	461
185	i 0.04 on1 of4.wav	i 0.04 on1 of6.wav	1	378
186	i 0.04 on1 of5.wav	i 0.04 on1 of7.wav	1	409
187	i 0.06 on1 of1.wav	i 0.06 on1 of3.wav	1	485
188	i 0.06 on1 of2.wav	i 0.06 on1 of4.wav	1	599
189	i 0.06 on1 of3.wav	i 0.06 on1 of5.wav	1	584
190	i 0.06 on1 of4.wav	i 0.06 on1 of6.wav	1	564
191	i 0.06 on1 of5.wav	i 0.06 on1 of7.wav	2	2123
192	i 0.08 on1 of1.wav	i 0.08 on1 of3.wav	1	607
193	i 0.08 on1 of2.wav	i 0.08 on1 of4.wav	1	1340
194	i 0.08 on1 of3.wav	i 0.08 on1 of5.wav	1	546
195	i 0.08 on1 of4.wav	i 0.08 on1 of6.wav	1	851
196	i 0.08 on1 of5.wav	i 0.08 on1 of7.wav	2	1574
197	i 0.12 on1 of1.wav	i 0.12 on1 of3.wav	2	665
198	i 0.12 on1 of2.wav	i 0.12 on1 of4.wav	1	469
199	i 0.12 on1 of3.wav	i 0.12 on1 of5.wav	2	699
200	i 0.12 on1 of4.wav	i 0.12 on1 of6.wav	2	663
201	i 0.12 on1 of5.wav	i 0.12 on1 of7.wav	1	729
202	i 0.14 on1 of1.wav	i 0.14 on1 of3.wav	2	705
203	i 0.14 on1 of2.wav	i 0.14 on1 of4.wav	2	653
204	i 0.14 on1 of3.wav	i 0.14 on1 of5.wav	2	673
205	i 0.14 on1 of4.wav	i 0.14 on1 of6.wav	2	2063
206	i 0.14 on1 of5.wav	i 0.14 on1 of7.wav	1	997
207	i 0.16 on1 of1.wav	i 0.16 on1 of3.wav	2	683
208	i 0.16 on1 of2.wav	i 0.16 on1 of4.wav	2	771
209	i 0.16 on1 of3.wav	i 0.16 on1 of5.wav	2	609
210	i 0.16 on1 of4.wav	i 0.16 on1 of6.wav	2	809
211	i 0.16 on1 of5.wav	i 0.16 on1 of7.wav	1	1020
212	i 0.18 on1 of1.wav	i 0.18 on1 of3.wav	2	1004
213	i 0.18 on1 of2.wav	i 0.18 on1 of4.wav	2	650
214	i 0.18 on1 of3.wav	i 0.18 on1 of5.wav	2	694
215	i 0.18 on1 of4.wav	i 0.18 on1 of6.wav	1	1080
216	i 0.18 on1 of5.wav	i 0.18 on1 of7.wav	2	989
217	a 0.1 on1 of3.wav	a 0.1 on1 of1.wav	2	748
218	a 0.1 on1 of4.wav	a 0.1 on1 of2.wav	2	732
219	a 0.1 on1 of5.wav	a 0.1 on1 of3.wav	1	948
220	a 0.1 on1 of6.wav	a 0.1 on1 of4.wav	1	709
221	a 0.1 on1 of7.wav	a 0.1 on1 of5.wav	1	806
222	a 0.2 on1 of3.wav	a 0.2 on1 of1.wav	2	690
223	a 0.2 on1 of4.wav	a 0.2 on1 of2.wav	2	663
224	a 0.2 on1 of5.wav	a 0.2 on1 of3.wav	2	835
225	a 0.2 on1 of6.wav	a 0.2 on1 of4.wav	1	1411
226	a 0.2 on1 of7.wav	a 0.2 on1 of5.wav	1	1140
227	a 0.04 on1 of3.wav	a 0.04 on1 of1.wav	1	436
228	a 0.04 on1 of4.wav	a 0.04 on1 of2.wav	1	507
229	a 0.04 on1 of5.wav	a 0.04 on1 of3.wav	1	685
230	a 0.04 on1 of6.wav	a 0.04 on1 of4.wav	1	617
231	a 0.04 on1 of7.wav	a 0.04 on1 of5.wav	1	598
232	a 0.06 on1 of3.wav	a 0.06 on1 of1.wav	1	818
233	a 0.06 on1 of4.wav	a 0.06 on1 of2.wav	1	503
234	a 0.06 on1 of5.wav	a 0.06 on1 of3.wav	1	595
235	a 0.06 on1 of6.wav	a 0.06 on1 of4.wav	1	561
236	a 0.06 on1 of7.wav	a 0.06 on1 of5.wav	1	556
237	a 0.08 on1 of3.wav	a 0.08 on1 of1.wav	2	769
238	a 0.08 on1 of4.wav	a 0.08 on1 of2.wav	1	462
239	a 0.08 on1 of5.wav	a 0.08 on1 of3.wav	1	972
240	a 0.08 on1 of6.wav	a 0.08 on1 of4.wav	1	1010
241	a 0.08 on1 of7.wav	a 0.08 on1 of5.wav	1	1617
242	a 0.12 on1 of3.wav	a 0.12 on1 of1.wav	2	760
243	a 0.12 on1 of4.wav	a 0.12 on1 of2.wav	2	637
244	a 0.12 on1 of5.wav	a 0.12 on1 of3.wav	1	1023
245	a 0.12 on1 of6.wav	a 0.12 on1 of4.wav	2	742
246	a 0.12 on1 of7.wav	a 0.12 on1 of5.wav	1	854
247	a 0.14 on1 of3.wav	a 0.14 on1 of1.wav	2	829
248	a 0.14 on1 of4.wav	a 0.14 on1 of2.wav	2	692
249	a 0.14 on1 of5.wav	a 0.14 on1 of3.wav	2	608
250	a 0.14 on1 of6.wav	a 0.14 on1 of4.wav	2	769
251	a 0.14 on1 of7.wav	a 0.14 on1 of5.wav	1	620
252	a 0.16 on1 of3.wav	a 0.16 on1 of1.wav	2	775
253	a 0.16 on1 of4.wav	a 0.16 on1 of2.wav	2	684
254	a 0.16 on1 of5.wav	a 0.16 on1 of3.wav	2	640
255	a 0.16 on1 of6.wav	a 0.16 on1 of4.wav	1	1355
256	a 0.16 on1 of7.wav	a 0.16 on1 of5.wav	1	835
257	a 0.18 on1 of3.wav	a 0.18 on1 of1.wav	2	510
258	a 0.18 on1 of4.wav	a 0.18 on1 of2.wav	2	902
259	a 0.18 on1 of5.wav	a 0.18 on1 of3.wav	1	1173
260	a 0.18 on1 of6.wav	a 0.18 on1 of4.wav	2	1230
261	a 0.18 on1 of7.wav	a 0.18 on1 of5.wav	2	1096
262	i 0.1 on1 of3.wav	i 0.1 on1 of1.wav	2	1901
263	i 0.1 on1 of4.wav	i 0.1 on1 of2.wav	1	938
264	i 0.1 on1 of5.wav	i 0.1 on1 of3.wav	1	1010
265	i 0.1 on1 of6.wav	i 0.1 on1 of4.wav	1	491
266	i 0.1 on1 of7.wav	i 0.1 on1 of5.wav	1	814
267	i 0.2 on1 of3.wav	i 0.2 on1 of1.wav	2	1065
268	i 0.2 on1 of4.wav	i 0.2 on1 of2.wav	2	699
269	i 0.2 on1 of5.wav	i 0.2 on1 of3.wav	2	1084
270	i 0.2 on1 of6.wav	i 0.2 on1 of4.wav	2	830
271	i 0.2 on1 of7.wav	i 0.2 on1 of5.wav	1	1599
272	i 0.04 on1 of3.wav	i 0.04 on1 of1.wav	1	580
273	i 0.04 on1 of4.wav	i 0.04 on1 of2.wav	1	456
274	i 0.04 on1 of5.wav	i 0.04 on1 of3.wav	1	527
275	i 0.04 on1 of6.wav	i 0.04 on1 of4.wav	1	613
276	i 0.04 on1 of7.wav	i 0.04 on1 of5.wav	1	1082
277	i 0.06 on1 of3.wav	i 0.06 on1 of1.wav	1	570
278	i 0.06 on1 of4.wav	i 0.06 on1 of2.wav	1	535
279	i 0.06 on1 of5.wav	i 0.06 on1 of3.wav	1	487
280	i 0.06 on1 of6.wav	i 0.06 on1 of4.wav	1	610
281	i 0.06 on1 of7.wav	i 0.06 on1 of5.wav	1	620
282	i 0.08 on1 of3.wav	i 0.08 on1 of1.wav	1	857
283	i 0.08 on1 of4.wav	i 0.08 on1 of2.wav	1	641
284	i 0.08 on1 of5.wav	i 0.08 on1 of3.wav	1	673
285	i 0.08 on1 of6.wav	i 0.08 on1 of4.wav	1	646
286	i 0.08 on1 of7.wav	i 0.08 on1 of5.wav	1	831
287	i 0.12 on1 of3.wav	i 0.12 on1 of1.wav	2	775
288	i 0.12 on1 of4.wav	i 0.12 on1 of2.wav	1	518
289	i 0.12 on1 of5.wav	i 0.12 on1 of3.wav	2	1554
290	i 0.12 on1 of6.wav	i 0.12 on1 of4.wav	2	644
291	i 0.12 on1 of7.wav	i 0.12 on1 of5.wav	1	1264
292	i 0.14 on1 of3.wav	i 0.14 on1 of1.wav	2	857
293	i 0.14 on1 of4.wav	i 0.14 on1 of2.wav	2	1933
294	i 0.14 on1 of5.wav	i 0.14 on1 of3.wav	2	707
295	i 0.14 on1 of6.wav	i 0.14 on1 of4.wav	1	1501
296	i 0.14 on1 of7.wav	i 0.14 on1 of5.wav	1	653
297	i 0.16 on1 of3.wav	i 0.16 on1 of1.wav	2	709
298	i 0.16 on1 of4.wav	i 0.16 on1 of2.wav	2	824
299	i 0.16 on1 of5.wav	i 0.16 on1 of3.wav	2	1337
300	i 0.16 on1 of6.wav	i 0.16 on1 of4.wav	2	789
301	i 0.16 on1 of7.wav	i 0.16 on1 of5.wav	1	610
302	i 0.18 on1 of3.wav	i 0.18 on1 of1.wav	2	705
303	i 0.18 on1 of4.wav	i 0.18 on1 of2.wav	2	579
304	i 0.18 on1 of5.wav	i 0.18 on1 of3.wav	2	2251
305	i 0.18 on1 of6.wav	i 0.18 on1 of4.wav	2	2241
306	i 0.18 on1 of7.wav	i 0.18 on1 of5.wav	1	587
307	a 0.1 on1 of1.wav	a 0.1 on1 of1.wav	1	473
308	a 0.1 on1 of2.wav	a 0.1 on1 of2.wav	1	809
309	a 0.1 on1 of3.wav	a 0.1 on1 of3.wav	1	577
310	a 0.1 on1 of4.wav	a 0.1 on1 of4.wav	1	923
311	a 0.1 on1 of5.wav	a 0.1 on1 of5.wav	1	724
312	a 0.1 on1 of6.wav	a 0.1 on1 of6.wav	1	604
313	a 0.1 on1 of7.wav	a 0.1 on1 of7.wav	1	467
314	a 0.2 on1 of1.wav	a 0.2 on1 of1.wav	1	528
315	a 0.2 on1 of2.wav	a 0.2 on1 of2.wav	1	538
316	a 0.2 on1 of3.wav	a 0.2 on1 of3.wav	1	675
317	a 0.2 on1 of4.wav	a 0.2 on1 of4.wav	1	907
318	a 0.2 on1 of5.wav	a 0.2 on1 of5.wav	1	623
319	a 0.2 on1 of6.wav	a 0.2 on1 of6.wav	1	803
320	a 0.2 on1 of7.wav	a 0.2 on1 of7.wav	1	566
321	a 0.04 on1 of1.wav	a 0.04 on1 of1.wav	1	458
322	a 0.04 on1 of2.wav	a 0.04 on1 of2.wav	1	523
323	a 0.04 on1 of3.wav	a 0.04 on1 of3.wav	1	434
324	a 0.04 on1 of4.wav	a 0.04 on1 of4.wav	1	441
325	a 0.04 on1 of5.wav	a 0.04 on1 of5.wav	1	365
326	a 0.04 on1 of6.wav	a 0.04 on1 of6.wav	1	396
327	a 0.04 on1 of7.wav	a 0.04 on1 of7.wav	1	578
328	a 0.06 on1 of1.wav	a 0.06 on1 of1.wav	1	578
329	a 0.06 on1 of2.wav	a 0.06 on1 of2.wav	1	521
330	a 0.06 on1 of3.wav	a 0.06 on1 of3.wav	1	765
331	a 0.06 on1 of4.wav	a 0.06 on1 of4.wav	1	680
332	a 0.06 on1 of5.wav	a 0.06 on1 of5.wav	1	599
333	a 0.06 on1 of6.wav	a 0.06 on1 of6.wav	1	551
334	a 0.06 on1 of7.wav	a 0.06 on1 of7.wav	1	1892
335	a 0.08 on1 of1.wav	a 0.08 on1 of1.wav	1	533
336	a 0.08 on1 of2.wav	a 0.08 on1 of2.wav	1	813
337	a 0.08 on1 of3.wav	a 0.08 on1 of3.wav	1	530
338	a 0.08 on1 of4.wav	a 0.08 on1 of4.wav	1	521
339	a 0.08 on1 of5.wav	a 0.08 on1 of5.wav	1	687
340	a 0.08 on1 of6.wav	a 0.08 on1 of6.wav	1	613
341	a 0.08 on1 of7.wav	a 0.08 on1 of7.wav	1	860
342	a 0.12 on1 of1.wav	a 0.12 on1 of1.wav	1	707
343	a 0.12 on1 of2.wav	a 0.12 on1 of2.wav	1	577
344	a 0.12 on1 of3.wav	a 0.12 on1 of3.wav	1	572
345	a 0.12 on1 of4.wav	a 0.12 on1 of4.wav	1	610
346	a 0.12 on1 of5.wav	a 0.12 on1 of5.wav	1	974
347	a 0.12 on1 of6.wav	a 0.12 on1 of6.wav	1	1013
348	a 0.12 on1 of7.wav	a 0.12 on1 of7.wav	1	586
349	a 0.14 on1 of1.wav	a 0.14 on1 of1.wav	1	484
350	a 0.14 on1 of2.wav	a 0.14 on1 of2.wav	1	525
351	a 0.14 on1 of3.wav	a 0.14 on1 of3.wav	1	739
352	a 0.14 on1 of4.wav	a 0.14 on1 of4.wav	1	635
353	a 0.14 on1 of5.wav	a 0.14 on1 of5.wav	1	940
354	a 0.14 on1 of6.wav	a 0.14 on1 of6.wav	1	814
355	a 0.14 on1 of7.wav	a 0.14 on1 of7.wav	1	733
356	a 0.16 on1 of1.wav	a 0.16 on1 of1.wav	1	750
357	a 0.16 on1 of2.wav	a 0.16 on1 of2.wav	1	556
358	a 0.16 on1 of3.wav	a 0.16 on1 of3.wav	1	736
359	a 0.16 on1 of4.wav	a 0.16 on1 of4.wav	1	925
360	a 0.16 on1 of5.wav	a 0.16 on1 of5.wav	1	809
361	a 0.16 on1 of6.wav	a 0.16 on1 of6.wav	1	604
362	a 0.16 on1 of7.wav	a 0.16 on1 of7.wav	1	685
363	a 0.18 on1 of1.wav	a 0.18 on1 of1.wav	1	661
364	a 0.18 on1 of2.wav	a 0.18 on1 of2.wav	1	809
365	a 0.18 on1 of3.wav	a 0.18 on1 of3.wav	1	941
366	a 0.18 on1 of4.wav	a 0.18 on1 of4.wav	1	565
367	a 0.18 on1 of5.wav	a 0.18 on1 of5.wav	1	1467
368	a 0.18 on1 of6.wav	a 0.18 on1 of6.wav	1	699
369	a 0.18 on1 of7.wav	a 0.18 on1 of7.wav	1	633
370	i 0.1 on1 of1.wav	i 0.1 on1 of1.wav	1	606
371	i 0.1 on1 of2.wav	i 0.1 on1 of2.wav	1	1148
372	i 0.1 on1 of3.wav	i 0.1 on1 of3.wav	1	898
373	i 0.1 on1 of4.wav	i 0.1 on1 of4.wav	1	844
374	i 0.1 on1 of5.wav	i 0.1 on1 of5.wav	1	827
375	i 0.1 on1 of6.wav	i 0.1 on1 of6.wav	1	608
376	i 0.1 on1 of7.wav	i 0.1 on1 of7.wav	1	397
377	i 0.2 on1 of1.wav	i 0.2 on1 of1.wav	1	627
378	i 0.2 on1 of2.wav	i 0.2 on1 of2.wav	1	517
379	i 0.2 on1 of3.wav	i 0.2 on1 of3.wav	1	685
380	i 0.2 on1 of4.wav	i 0.2 on1 of4.wav	1	968
381	i 0.2 on1 of5.wav	i 0.2 on1 of5.wav	1	648
382	i 0.2 on1 of6.wav	i 0.2 on1 of6.wav	1	602
383	i 0.2 on1 of7.wav	i 0.2 on1 of7.wav	1	567
384	i 0.04 on1 of1.wav	i 0.04 on1 of1.wav	1	489
385	i 0.04 on1 of2.wav	i 0.04 on1 of2.wav	1	419
386	i 0.04 on1 of3.wav	i 0.04 on1 of3.wav	1	529
387	i 0.04 on1 of4.wav	i 0.04 on1 of4.wav	1	1064
388	i 0.04 on1 of5.wav	i 0.04 on1 of5.wav	1	532
389	i 0.04 on1 of6.wav	i 0.04 on1 of6.wav	1	352
390	i 0.04 on1 of7.wav	i 0.04 on1 of7.wav	1	762
391	i 0.06 on1 of1.wav	i 0.06 on1 of1.wav	1	637
392	i 0.06 on1 of2.wav	i 0.06 on1 of2.wav	1	484
393	i 0.06 on1 of3.wav	i 0.06 on1 of3.wav	1	616
394	i 0.06 on1 of4.wav	i 0.06 on1 of4.wav	1	463
395	i 0.06 on1 of5.wav	i 0.06 on1 of5.wav	1	534
396	i 0.06 on1 of6.wav	i 0.06 on1 of6.wav	1	524
397	i 0.06 on1 of7.wav	i 0.06 on1 of7.wav	1	554
398	i 0.08 on1 of1.wav	i 0.08 on1 of1.wav	1	984
399	i 0.08 on1 of2.wav	i 0.08 on1 of2.wav	1	523
400	i 0.08 on1 of3.wav	i 0.08 on1 of3.wav	1	473
401	i 0.08 on1 of4.wav	i 0.08 on1 of4.wav	1	555
402	i 0.08 on1 of5.wav	i 0.08 on1 of5.wav	1	404
403	i 0.08 on1 of6.wav	i 0.08 on1 of6.wav	1	493
404	i 0.08 on1 of7.wav	i 0.08 on1 of7.wav	1	405
405	i 0.12 on1 of1.wav	i 0.12 on1 of1.wav	1	952
406	i 0.12 on1 of2.wav	i 0.12 on1 of2.wav	1	558
407	i 0.12 on1 of3.wav	i 0.12 on1 of3.wav	1	689
408	i 0.12 on1 of4.wav	i 0.12 on1 of4.wav	1	584
409	i 0.12 on1 of5.wav	i 0.12 on1 of5.wav	1	572
410	i 0.12 on1 of6.wav	i 0.12 on1 of6.wav	1	1159
411	i 0.12 on1 of7.wav	i 0.12 on1 of7.wav	1	922
412	i 0.14 on1 of1.wav	i 0.14 on1 of1.wav	1	679
413	i 0.14 on1 of2.wav	i 0.14 on1 of2.wav	1	621
414	i 0.14 on1 of3.wav	i 0.14 on1 of3.wav	1	538
415	i 0.14 on1 of4.wav	i 0.14 on1 of4.wav	1	588
416	i 0.14 on1 of5.wav	i 0.14 on1 of5.wav	1	694
417	i 0.14 on1 of6.wav	i 0.14 on1 of6.wav	1	664
418	i 0.14 on1 of7.wav	i 0.14 on1 of7.wav	1	1018
419	i 0.16 on1 of1.wav	i 0.16 on1 of1.wav	1	457
420	i 0.16 on1 of2.wav	i 0.16 on1 of2.wav	1	493
421	i 0.16 on1 of3.wav	i 0.16 on1 of3.wav	1	1472
422	i 0.16 on1 of4.wav	i 0.16 on1 of4.wav	1	1424
423	i 0.16 on1 of5.wav	i 0.16 on1 of5.wav	1	579
424	i 0.16 on1 of6.wav	i 0.16 on1 of6.wav	1	865
425	i 0.16 on1 of7.wav	i 0.16 on1 of7.wav	1	532
426	i 0.18 on1 of1.wav	i 0.18 on1 of1.wav	1	516
427	i 0.18 on1 of2.wav	i 0.18 on1 of2.wav	1	666
428	i 0.18 on1 of3.wav	i 0.18 on1 of3.wav	1	709
429	i 0.18 on1 of4.wav	i 0.18 on1 of4.wav	1	1105
430	i 0.18 on1 of5.wav	i 0.18 on1 of5.wav	1	749
431	i 0.18 on1 of6.wav	i 0.18 on1 of6.wav	1	587
432	i 0.18 on1 of7.wav	i 0.18 on1 of7.wav	1	619
433	a 0.1 on1 of1.wav	a 0.1 on1 of3.wav	1	1010
434	a 0.1 on1 of2.wav	a 0.1 on1 of4.wav	1	900
435	a 0.1 on1 of3.wav	a 0.1 on1 of5.wav	2	625
436	a 0.1 on1 of4.wav	a 0.1 on1 of6.wav	2	1064
437	a 0.1 on1 of5.wav	a 0.1 on1 of7.wav	2	671
438	a 0.2 on1 of1.wav	a 0.2 on1 of3.wav	2	897
439	a 0.2 on1 of2.wav	a 0.2 on1 of4.wav	2	713
440	a 0.2 on1 of3.wav	a 0.2 on1 of5.wav	2	721
441	a 0.2 on1 of4.wav	a 0.2 on1 of6.wav	2	987
442	a 0.2 on1 of5.wav	a 0.2 on1 of7.wav	2	937
443	a 0.04 on1 of1.wav	a 0.04 on1 of3.wav	1	404
444	a 0.04 on1 of2.wav	a 0.04 on1 of4.wav	1	397
445	a 0.04 on1 of3.wav	a 0.04 on1 of5.wav	1	668
446	a 0.04 on1 of4.wav	a 0.04 on1 of6.wav	1	383
447	a 0.04 on1 of5.wav	a 0.04 on1 of7.wav	1	544
448	a 0.06 on1 of1.wav	a 0.06 on1 of3.wav	1	434
449	a 0.06 on1 of2.wav	a 0.06 on1 of4.wav	1	781
450	a 0.06 on1 of3.wav	a 0.06 on1 of5.wav	1	487
451	a 0.06 on1 of4.wav	a 0.06 on1 of6.wav	1	450
452	a 0.06 on1 of5.wav	a 0.06 on1 of7.wav	1	486
453	a 0.08 on1 of1.wav	a 0.08 on1 of3.wav	1	692
454	a 0.08 on1 of2.wav	a 0.08 on1 of4.wav	1	698
455	a 0.08 on1 of3.wav	a 0.08 on1 of5.wav	1	1021
456	a 0.08 on1 of4.wav	a 0.08 on1 of6.wav	1	632
457	a 0.08 on1 of5.wav	a 0.08 on1 of7.wav	1	1573
458	a 0.12 on1 of1.wav	a 0.12 on1 of3.wav	2	1297
459	a 0.12 on1 of2.wav	a 0.12 on1 of4.wav	2	865
460	a 0.12 on1 of3.wav	a 0.12 on1 of5.wav	2	634
461	a 0.12 on1 of4.wav	a 0.12 on1 of6.wav	1	725
462	a 0.12 on1 of5.wav	a 0.12 on1 of7.wav	1	732
463	a 0.14 on1 of1.wav	a 0.14 on1 of3.wav	2	740
464	a 0.14 on1 of2.wav	a 0.14 on1 of4.wav	2	572
465	a 0.14 on1 of3.wav	a 0.14 on1 of5.wav	2	725
466	a 0.14 on1 of4.wav	a 0.14 on1 of6.wav	2	710
467	a 0.14 on1 of5.wav	a 0.14 on1 of7.wav	1	1194
468	a 0.16 on1 of1.wav	a 0.16 on1 of3.wav	2	624
469	a 0.16 on1 of2.wav	a 0.16 on1 of4.wav	2	755
470	a 0.16 on1 of3.wav	a 0.16 on1 of5.wav	1	2470
471	a 0.16 on1 of4.wav	a 0.16 on1 of6.wav	2	749
472	a 0.16 on1 of5.wav	a 0.16 on1 of7.wav	2	813
473	a 0.18 on1 of1.wav	a 0.18 on1 of3.wav	2	711
474	a 0.18 on1 of2.wav	a 0.18 on1 of4.wav	2	1160
475	a 0.18 on1 of3.wav	a 0.18 on1 of5.wav	1	794
476	a 0.18 on1 of4.wav	a 0.18 on1 of6.wav	2	694
477	a 0.18 on1 of5.wav	a 0.18 on1 of7.wav	2	2212
478	i 0.1 on1 of1.wav	i 0.1 on1 of3.wav	2	942
479	i 0.1 on1 of2.wav	i 0.1 on1 of4.wav	2	748
480	i 0.1 on1 of3.wav	i 0.1 on1 of5.wav	1	966
481	i 0.1 on1 of4.wav	i 0.1 on1 of6.wav	1	937
482	i 0.1 on1 of5.wav	i 0.1 on1 of7.wav	2	722
483	i 0.2 on1 of1.wav	i 0.2 on1 of3.wav	2	632
484	i 0.2 on1 of2.wav	i 0.2 on1 of4.wav	2	1306
485	i 0.2 on1 of3.wav	i 0.2 on1 of5.wav	2	860
486	i 0.2 on1 of4.wav	i 0.2 on1 of6.wav	2	838
487	i 0.2 on1 of5.wav	i 0.2 on1 of7.wav	2	867
488	i 0.04 on1 of1.wav	i 0.04 on1 of3.wav	1	383
489	i 0.04 on1 of2.wav	i 0.04 on1 of4.wav	1	662
490	i 0.04 on1 of3.wav	i 0.04 on1 of5.wav	1	436
491	i 0.04 on1 of4.wav	i 0.04 on1 of6.wav	1	849
492	i 0.04 on1 of5.wav	i 0.04 on1 of7.wav	1	429
493	i 0.06 on1 of1.wav	i 0.06 on1 of3.wav	1	663
494	i 0.06 on1 of2.wav	i 0.06 on1 of4.wav	1	508
495	i 0.06 on1 of3.wav	i 0.06 on1 of5.wav	1	461
496	i 0.06 on1 of4.wav	i 0.06 on1 of6.wav	1	578
497	i 0.06 on1 of5.wav	i 0.06 on1 of7.wav	1	421
498	i 0.08 on1 of1.wav	i 0.08 on1 of3.wav	2	1306
499	i 0.08 on1 of2.wav	i 0.08 on1 of4.wav	1	939
500	i 0.08 on1 of3.wav	i 0.08 on1 of5.wav	1	743
501	i 0.08 on1 of4.wav	i 0.08 on1 of6.wav	1	2081
502	i 0.08 on1 of5.wav	i 0.08 on1 of7.wav	1	841
503	i 0.12 on1 of1.wav	i 0.12 on1 of3.wav	2	1329
504	i 0.12 on1 of2.wav	i 0.12 on1 of4.wav	1	730
505	i 0.12 on1 of3.wav	i 0.12 on1 of5.wav	2	682
506	i 0.12 on1 of4.wav	i 0.12 on1 of6.wav	2	738
507	i 0.12 on1 of5.wav	i 0.12 on1 of7.wav	1	765
508	i 0.14 on1 of1.wav	i 0.14 on1 of3.wav	2	1271
509	i 0.14 on1 of2.wav	i 0.14 on1 of4.wav	2	685
510	i 0.14 on1 of3.wav	i 0.14 on1 of5.wav	2	714
511	i 0.14 on1 of4.wav	i 0.14 on1 of6.wav	2	774
512	i 0.14 on1 of5.wav	i 0.14 on1 of7.wav	1	1103
513	i 0.16 on1 of1.wav	i 0.16 on1 of3.wav	2	1486
514	i 0.16 on1 of2.wav	i 0.16 on1 of4.wav	2	841
515	i 0.16 on1 of3.wav	i 0.16 on1 of5.wav	2	659
516	i 0.16 on1 of4.wav	i 0.16 on1 of6.wav	2	846
517	i 0.16 on1 of5.wav	i 0.16 on1 of7.wav	1	1199
518	i 0.18 on1 of1.wav	i 0.18 on1 of3.wav	2	813
519	i 0.18 on1 of2.wav	i 0.18 on1 of4.wav	2	706
520	i 0.18 on1 of3.wav	i 0.18 on1 of5.wav	2	859
521	i 0.18 on1 of4.wav	i 0.18 on1 of6.wav	2	1731
522	i 0.18 on1 of5.wav	i 0.18 on1 of7.wav	2	1700
523	a 0.1 on1 of3.wav	a 0.1 on1 of1.wav	2	1019
524	a 0.1 on1 of4.wav	a 0.1 on1 of2.wav	2	779
525	a 0.1 on1 of5.wav	a 0.1 on1 of3.wav	2	996
526	a 0.1 on1 of6.wav	a 0.1 on1 of4.wav	2	1965
527	a 0.1 on1 of7.wav	a 0.1 on1 of5.wav	1	642
528	a 0.2 on1 of3.wav	a 0.2 on1 of1.wav	2	802
529	a 0.2 on1 of4.wav	a 0.2 on1 of2.wav	2	665
530	a 0.2 on1 of5.wav	a 0.2 on1 of3.wav	2	828
531	a 0.2 on1 of6.wav	a 0.2 on1 of4.wav	2	970
532	a 0.2 on1 of7.wav	a 0.2 on1 of5.wav	1	589
533	a 0.04 on1 of3.wav	a 0.04 on1 of1.wav	1	454
534	a 0.04 on1 of4.wav	a 0.04 on1 of2.wav	1	656
535	a 0.04 on1 of5.wav	a 0.04 on1 of3.wav	1	680
536	a 0.04 on1 of6.wav	a 0.04 on1 of4.wav	1	560
537	a 0.04 on1 of7.wav	a 0.04 on1 of5.wav	1	345
538	a 0.06 on1 of3.wav	a 0.06 on1 of1.wav	1	1309
539	a 0.06 on1 of4.wav	a 0.06 on1 of2.wav	1	565
540	a 0.06 on1 of5.wav	a 0.06 on1 of3.wav	1	768
541	a 0.06 on1 of6.wav	a 0.06 on1 of4.wav	1	729
542	a 0.06 on1 of7.wav	a 0.06 on1 of5.wav	1	531
543	a 0.08 on1 of3.wav	a 0.08 on1 of1.wav	2	688
544	a 0.08 on1 of4.wav	a 0.08 on1 of2.wav	1	1237
545	a 0.08 on1 of5.wav	a 0.08 on1 of3.wav	1	659
546	a 0.08 on1 of6.wav	a 0.08 on1 of4.wav	1	521
547	a 0.08 on1 of7.wav	a 0.08 on1 of5.wav	1	463
548	a 0.12 on1 of3.wav	a 0.12 on1 of1.wav	2	739
549	a 0.12 on1 of4.wav	a 0.12 on1 of2.wav	2	752
550	a 0.12 on1 of5.wav	a 0.12 on1 of3.wav	1	764
551	a 0.12 on1 of6.wav	a 0.12 on1 of4.wav	1	1453
552	a 0.12 on1 of7.wav	a 0.12 on1 of5.wav	1	579
553	a 0.14 on1 of3.wav	a 0.14 on1 of1.wav	2	581
554	a 0.14 on1 of4.wav	a 0.14 on1 of2.wav	2	931
555	a 0.14 on1 of5.wav	a 0.14 on1 of3.wav	2	1435
556	a 0.14 on1 of6.wav	a 0.14 on1 of4.wav	2	1153
557	a 0.14 on1 of7.wav	a 0.14 on1 of5.wav	1	773
558	a 0.16 on1 of3.wav	a 0.16 on1 of1.wav	2	639
559	a 0.16 on1 of4.wav	a 0.16 on1 of2.wav	2	743
560	a 0.16 on1 of5.wav	a 0.16 on1 of3.wav	2	820
561	a 0.16 on1 of6.wav	a 0.16 on1 of4.wav	2	1035
562	a 0.16 on1 of7.wav	a 0.16 on1 of5.wav	1	988
563	a 0.18 on1 of3.wav	a 0.18 on1 of1.wav	2	825
564	a 0.18 on1 of4.wav	a 0.18 on1 of2.wav	2	734
565	a 0.18 on1 of5.wav	a 0.18 on1 of3.wav	2	1536
566	a 0.18 on1 of6.wav	a 0.18 on1 of4.wav	1	866
567	a 0.18 on1 of7.wav	a 0.18 on1 of5.wav	1	1137
568	i 0.1 on1 of3.wav	i 0.1 on1 of1.wav	1	1294
569	i 0.1 on1 of4.wav	i 0.1 on1 of2.wav	2	1049
570	i 0.1 on1 of5.wav	i 0.1 on1 of3.wav	1	786
571	i 0.1 on1 of6.wav	i 0.1 on1 of4.wav	1	751
572	i 0.1 on1 of7.wav	i 0.1 on1 of5.wav	1	875
573	i 0.2 on1 of3.wav	i 0.2 on1 of1.wav	2	700
574	i 0.2 on1 of4.wav	i 0.2 on1 of2.wav	2	729
575	i 0.2 on1 of5.wav	i 0.2 on1 of3.wav	2	740
576	i 0.2 on1 of6.wav	i 0.2 on1 of4.wav	2	818
577	i 0.2 on1 of7.wav	i 0.2 on1 of5.wav	1	1150
578	i 0.04 on1 of3.wav	i 0.04 on1 of1.wav	1	545
579	i 0.04 on1 of4.wav	i 0.04 on1 of2.wav	1	630
580	i 0.04 on1 of5.wav	i 0.04 on1 of3.wav	1	623
581	i 0.04 on1 of6.wav	i 0.04 on1 of4.wav	1	399
582	i 0.04 on1 of7.wav	i 0.04 on1 of5.wav	1	465
583	i 0.06 on1 of3.wav	i 0.06 on1 of1.wav	1	470
584	i 0.06 on1 of4.wav	i 0.06 on1 of2.wav	1	459
585	i 0.06 on1 of5.wav	i 0.06 on1 of3.wav	1	701
586	i 0.06 on1 of6.wav	i 0.06 on1 of4.wav	1	835
587	i 0.06 on1 of7.wav	i 0.06 on1 of5.wav	1	628
588	i 0.08 on1 of3.wav	i 0.08 on1 of1.wav	2	1199
589	i 0.08 on1 of4.wav	i 0.08 on1 of2.wav	1	426
590	i 0.08 on1 of5.wav	i 0.08 on1 of3.wav	1	666
591	i 0.08 on1 of6.wav	i 0.08 on1 of4.wav	1	908
592	i 0.08 on1 of7.wav	i 0.08 on1 of5.wav	1	790
593	i 0.12 on1 of3.wav	i 0.12 on1 of1.wav	2	680
594	i 0.12 on1 of4.wav	i 0.12 on1 of2.wav	1	926
595	i 0.12 on1 of5.wav	i 0.12 on1 of3.wav	2	723
596	i 0.12 on1 of6.wav	i 0.12 on1 of4.wav	2	1296
597	i 0.12 on1 of7.wav	i 0.12 on1 of5.wav	1	768
598	i 0.14 on1 of3.wav	i 0.14 on1 of1.wav	2	709
599	i 0.14 on1 of4.wav	i 0.14 on1 of2.wav	2	683
600	i 0.14 on1 of5.wav	i 0.14 on1 of3.wav	2	756
601	i 0.14 on1 of6.wav	i 0.14 on1 of4.wav	1	742
602	i 0.14 on1 of7.wav	i 0.14 on1 of5.wav	1	668
603	i 0.16 on1 of3.wav	i 0.16 on1 of1.wav	2	721
604	i 0.16 on1 of4.wav	i 0.16 on1 of2.wav	2	925
605	i 0.16 on1 of5.wav	i 0.16 on1 of3.wav	2	1382
606	i 0.16 on1 of6.wav	i 0.16 on1 of4.wav	2	802
607	i 0.16 on1 of7.wav	i 0.16 on1 of5.wav	1	814
608	i 0.18 on1 of3.wav	i 0.18 on1 of1.wav	2	947
609	i 0.18 on1 of4.wav	i 0.18 on1 of2.wav	2	634
610	i 0.18 on1 of5.wav	i 0.18 on1 of3.wav	2	677
611	i 0.18 on1 of6.wav	i 0.18 on1 of4.wav	2	755
612	i 0.18 on1 of7.wav	i 0.18 on1 of5.wav	1	933
