# Supplementary material for: Effects of stimulus duration and vowel quality in cross-linguistic categorical perception of pitch directions
Source: PLoS One. 2017 Jul 3;12(7):e0180656. doi: 10.1371/journal.pone.0180656 (PMC5495489; doi:10.1371/journal.pone.0180656)
Supplement: S1 Table — (ZIP) [file pone.0180656.s001.zip › supporting information/Raw data/eprime_sd_CHINESE/sub14sdrising.csv]

List2	stim1	stim2	Slide3.RESP	Slide3.RT
1	a 0.1 on1 of7r.wav	a 0.1 on1 of7r.wav	1	752
2	a 0.1 on2 of7.wav	a 0.1 on2 of7.wav	1	517
3	a 0.1 on3 of7.wav	a 0.1 on3 of7.wav	1	495
4	a 0.1 on4 of7.wav	a 0.1 on4 of7.wav	1	491
5	a 0.1 on5 of7.wav	a 0.1 on5 of7.wav	1	568
6	a 0.1 on6 of7.wav	a 0.1 on6 of7.wav	1	432
7	a 0.1 on7 of7.wav	a 0.1 on7 of7.wav	1	688
8	a 0.2 on1 of7r.wav	a 0.2 on1 of7r.wav	1	775
9	a 0.2 on2 of7.wav	a 0.2 on2 of7.wav	1	636
10	a 0.2 on3 of7.wav	a 0.2 on3 of7.wav	1	623
11	a 0.2 on4 of7.wav	a 0.2 on4 of7.wav	1	812
12	a 0.2 on5 of7.wav	a 0.2 on5 of7.wav	1	585
13	a 0.2 on6 of7.wav	a 0.2 on6 of7.wav	1	436
14	a 0.2 on7 of7.wav	a 0.2 on7 of7.wav	1	479
15	a 0.04 on1 of7r.wav	a 0.04 on1 of7r.wav	1	296
16	a 0.04 on2 of7.wav	a 0.04 on2 of7.wav	1	365
17	a 0.04 on3 of7.wav	a 0.04 on3 of7.wav	1	438
18	a 0.04 on4 of7.wav	a 0.04 on4 of7.wav	1	421
19	a 0.04 on5 of7.wav	a 0.04 on5 of7.wav	1	502
20	a 0.04 on6 of7.wav	a 0.04 on6 of7.wav	1	434
21	a 0.04 on7 of7.wav	a 0.04 on7 of7.wav	1	684
22	a 0.06 on1 of7r.wav	a 0.06 on1 of7r.wav	1	417
23	a 0.06 on2 of7.wav	a 0.06 on2 of7.wav	1	648
24	a 0.06 on3 of7.wav	a 0.06 on3 of7.wav	1	460
25	a 0.06 on4 of7.wav	a 0.06 on4 of7.wav	1	454
26	a 0.06 on5 of7.wav	a 0.06 on5 of7.wav	1	305
27	a 0.06 on6 of7.wav	a 0.06 on6 of7.wav	1	468
28	a 0.06 on7 of7.wav	a 0.06 on7 of7.wav	1	400
29	a 0.08 on1 of7r.wav	a 0.08 on1 of7r.wav	1	1036
30	a 0.08 on2 of7.wav	a 0.08 on2 of7.wav	1	650
31	a 0.08 on3 of7.wav	a 0.08 on3 of7.wav	1	348
32	a 0.08 on4 of7.wav	a 0.08 on4 of7.wav	1	420
33	a 0.08 on5 of7.wav	a 0.08 on5 of7.wav	1	554
34	a 0.08 on6 of7.wav	a 0.08 on6 of7.wav	1	450
35	a 0.08 on7 of7.wav	a 0.08 on7 of7.wav	1	400
36	a 0.12 on1 of7r.wav	a 0.12 on1 of7r.wav	1	554
37	a 0.12 on2 of7.wav	a 0.12 on2 of7.wav	1	695
38	a 0.12 on3 of7.wav	a 0.12 on3 of7.wav	1	1091
39	a 0.12 on4 of7.wav	a 0.12 on4 of7.wav	1	397
40	a 0.12 on5 of7.wav	a 0.12 on5 of7.wav	1	474
41	a 0.12 on6 of7.wav	a 0.12 on6 of7.wav	1	506
42	a 0.12 on7 of7.wav	a 0.12 on7 of7.wav	1	507
43	a 0.14 on1 of7r.wav	a 0.14 on1 of7r.wav	1	421
44	a 0.14 on2 of7.wav	a 0.14 on2 of7.wav	1	1581
45	a 0.14 on3 of7.wav	a 0.14 on3 of7.wav	1	704
46	a 0.14 on4 of7.wav	a 0.14 on4 of7.wav	1	548
47	a 0.14 on5 of7.wav	a 0.14 on5 of7.wav	1	671
48	a 0.14 on6 of7.wav	a 0.14 on6 of7.wav	1	407
49	a 0.14 on7 of7.wav	a 0.14 on7 of7.wav	1	467
50	a 0.16 on1 of7r.wav	a 0.16 on1 of7r.wav	1	940
51	a 0.16 on2 of7.wav	a 0.16 on2 of7.wav	1	524
52	a 0.16 on3 of7.wav	a 0.16 on3 of7.wav	1	625
53	a 0.16 on4 of7.wav	a 0.16 on4 of7.wav	1	1305
54	a 0.16 on5 of7.wav	a 0.16 on5 of7.wav	1	410
55	a 0.16 on6 of7.wav	a 0.16 on6 of7.wav	1	490
56	a 0.16 on7 of7.wav	a 0.16 on7 of7.wav	1	462
57	a 0.18 on1 of7r.wav	a 0.18 on1 of7r.wav	1	643
58	a 0.18 on2 of7.wav	a 0.18 on2 of7.wav	1	609
59	a 0.18 on3 of7.wav	a 0.18 on3 of7.wav	1	2299
60	a 0.18 on4 of7.wav	a 0.18 on4 of7.wav	1	497
61	a 0.18 on5 of7.wav	a 0.18 on5 of7.wav	1	617
62	a 0.18 on6 of7.wav	a 0.18 on6 of7.wav	1	391
63	a 0.18 on7 of7.wav	a 0.18 on7 of7.wav	1	466
64	i 0.1 on1 of7r.wav	i 0.1 on1 of7r.wav	1	553
65	i 0.1 on2 of7.wav	i 0.1 on2 of7.wav	1	593
66	i 0.1 on3 of7.wav	i 0.1 on3 of7.wav	1	623
67	i 0.1 on4 of7.wav	i 0.1 on4 of7.wav	1	468
68	i 0.1 on5 of7.wav	i 0.1 on5 of7.wav	1	643
69	i 0.1 on6 of7.wav	i 0.1 on6 of7.wav	1	449
70	i 0.1 on7 of7.wav	i 0.1 on7 of7.wav	1	420
71	i 0.2 on1 of7r.wav	i 0.2 on1 of7r.wav	1	680
72	i 0.2 on2 of7.wav	i 0.2 on2 of7.wav	1	599
73	i 0.2 on3 of7.wav	i 0.2 on3 of7.wav	1	580
74	i 0.2 on4 of7.wav	i 0.2 on4 of7.wav	1	611
75	i 0.2 on5 of7.wav	i 0.2 on5 of7.wav	1	504
76	i 0.2 on6 of7.wav	i 0.2 on6 of7.wav	1	649
77	i 0.2 on7 of7.wav	i 0.2 on7 of7.wav	1	534
78	i 0.04 on1 of7r.wav	i 0.04 on1 of7r.wav	1	327
79	i 0.04 on2 of7.wav	i 0.04 on2 of7.wav	1	408
80	i 0.04 on3 of7.wav	i 0.04 on3 of7.wav	1	309
81	i 0.04 on4 of7.wav	i 0.04 on4 of7.wav	1	578
82	i 0.04 on5 of7.wav	i 0.04 on5 of7.wav	1	401
83	i 0.04 on6 of7.wav	i 0.04 on6 of7.wav	1	384
84	i 0.04 on7 of7.wav	i 0.04 on7 of7.wav	1	370
85	i 0.06 on1 of7r.wav	i 0.06 on1 of7r.wav	1	371
86	i 0.06 on2 of7.wav	i 0.06 on2 of7.wav	1	412
87	i 0.06 on3 of7.wav	i 0.06 on3 of7.wav	1	862
88	i 0.06 on4 of7.wav	i 0.06 on4 of7.wav	1	361
89	i 0.06 on5 of7.wav	i 0.06 on5 of7.wav	1	586
90	i 0.06 on6 of7.wav	i 0.06 on6 of7.wav	1	477
91	i 0.06 on7 of7.wav	i 0.06 on7 of7.wav	1	458
92	i 0.08 on1 of7r.wav	i 0.08 on1 of7r.wav	1	493
93	i 0.08 on2 of7.wav	i 0.08 on2 of7.wav	1	397
94	i 0.08 on3 of7.wav	i 0.08 on3 of7.wav	1	414
95	i 0.08 on4 of7.wav	i 0.08 on4 of7.wav	1	507
96	i 0.08 on5 of7.wav	i 0.08 on5 of7.wav	1	437
97	i 0.08 on6 of7.wav	i 0.08 on6 of7.wav	1	448
98	i 0.08 on7 of7.wav	i 0.08 on7 of7.wav	1	562
99	i 0.12 on1 of7r.wav	i 0.12 on1 of7r.wav	1	492
100	i 0.12 on2 of7.wav	i 0.12 on2 of7.wav	1	473
101	i 0.12 on3 of7.wav	i 0.12 on3 of7.wav	1	651
102	i 0.12 on4 of7.wav	i 0.12 on4 of7.wav	1	563
103	i 0.12 on5 of7.wav	i 0.12 on5 of7.wav	1	555
104	i 0.12 on6 of7.wav	i 0.12 on6 of7.wav	1	412
105	i 0.12 on7 of7.wav	i 0.12 on7 of7.wav	1	570
106	i 0.14 on1 of7r.wav	i 0.14 on1 of7r.wav	1	534
107	i 0.14 on2 of7.wav	i 0.14 on2 of7.wav	1	451
108	i 0.14 on3 of7.wav	i 0.14 on3 of7.wav	1	479
109	i 0.14 on4 of7.wav	i 0.14 on4 of7.wav	1	367
110	i 0.14 on5 of7.wav	i 0.14 on5 of7.wav	1	562
111	i 0.14 on6 of7.wav	i 0.14 on6 of7.wav	1	427
112	i 0.14 on7 of7.wav	i 0.14 on7 of7.wav	1	565
113	i 0.16 on1 of7r.wav	i 0.16 on1 of7r.wav	1	547
114	i 0.16 on2 of7.wav	i 0.16 on2 of7.wav	1	524
115	i 0.16 on3 of7.wav	i 0.16 on3 of7.wav	1	440
116	i 0.16 on4 of7.wav	i 0.16 on4 of7.wav	1	633
117	i 0.16 on5 of7.wav	i 0.16 on5 of7.wav	1	467
118	i 0.16 on6 of7.wav	i 0.16 on6 of7.wav	1	601
119	i 0.16 on7 of7.wav	i 0.16 on7 of7.wav	1	500
120	i 0.18 on1 of7r.wav	i 0.18 on1 of7r.wav	1	600
121	i 0.18 on2 of7.wav	i 0.18 on2 of7.wav	1	1474
122	i 0.18 on3 of7.wav	i 0.18 on3 of7.wav	1	653
123	i 0.18 on4 of7.wav	i 0.18 on4 of7.wav	1	591
124	i 0.18 on5 of7.wav	i 0.18 on5 of7.wav	1	586
125	i 0.18 on6 of7.wav	i 0.18 on6 of7.wav	1	444
126	i 0.18 on7 of7.wav	i 0.18 on7 of7.wav	1	450
127	a 0.1 on1 of7r.wav	a 0.1 on3 of7.wav	1	569
128	a 0.1 on2 of7.wav	a 0.1 on4 of7.wav	1	622
129	a 0.1 on3 of7.wav	a 0.1 on5 of7.wav	1	605
130	a 0.1 on4 of7.wav	a 0.1 on6 of7.wav	1	368
131	a 0.1 on5 of7.wav	a 0.1 on7 of7.wav	2	587
132	a 0.2 on1 of7r.wav	a 0.2 on3 of7.wav	1	859
133	a 0.2 on2 of7.wav	a 0.2 on4 of7.wav	2	957
134	a 0.2 on3 of7.wav	a 0.2 on5 of7.wav	2	634
135	a 0.2 on4 of7.wav	a 0.2 on6 of7.wav	2	877
136	a 0.2 on5 of7.wav	a 0.2 on7 of7.wav	2	577
137	a 0.04 on1 of7r.wav	a 0.04 on3 of7.wav	1	313
138	a 0.04 on2 of7.wav	a 0.04 on4 of7.wav	1	588
139	a 0.04 on3 of7.wav	a 0.04 on5 of7.wav	1	365
140	a 0.04 on4 of7.wav	a 0.04 on6 of7.wav	1	395
141	a 0.04 on5 of7.wav	a 0.04 on7 of7.wav	1	537
142	a 0.06 on1 of7r.wav	a 0.06 on3 of7.wav	1	375
143	a 0.06 on2 of7.wav	a 0.06 on4 of7.wav	1	462
144	a 0.06 on3 of7.wav	a 0.06 on5 of7.wav	1	1063
145	a 0.06 on4 of7.wav	a 0.06 on6 of7.wav	1	404
146	a 0.06 on5 of7.wav	a 0.06 on7 of7.wav	1	416
147	a 0.08 on1 of7r.wav	a 0.08 on3 of7.wav	1	767
148	a 0.08 on2 of7.wav	a 0.08 on4 of7.wav	1	595
149	a 0.08 on3 of7.wav	a 0.08 on5 of7.wav	1	1251
150	a 0.08 on4 of7.wav	a 0.08 on6 of7.wav	1	660
151	a 0.08 on5 of7.wav	a 0.08 on7 of7.wav	1	741
152	a 0.12 on1 of7r.wav	a 0.12 on3 of7.wav	1	723
153	a 0.12 on2 of7.wav	a 0.12 on4 of7.wav	1	984
154	a 0.12 on3 of7.wav	a 0.12 on5 of7.wav	2	654
155	a 0.12 on4 of7.wav	a 0.12 on6 of7.wav	2	616
156	a 0.12 on5 of7.wav	a 0.12 on7 of7.wav	2	589
157	a 0.14 on1 of7r.wav	a 0.14 on3 of7.wav	2	615
158	a 0.14 on2 of7.wav	a 0.14 on4 of7.wav	2	679
159	a 0.14 on3 of7.wav	a 0.14 on5 of7.wav	1	473
160	a 0.14 on4 of7.wav	a 0.14 on6 of7.wav	2	722
161	a 0.14 on5 of7.wav	a 0.14 on7 of7.wav	2	552
162	a 0.16 on1 of7r.wav	a 0.16 on3 of7.wav	2	649
163	a 0.16 on2 of7.wav	a 0.16 on4 of7.wav	2	583
164	a 0.16 on3 of7.wav	a 0.16 on5 of7.wav	2	610
165	a 0.16 on4 of7.wav	a 0.16 on6 of7.wav	2	594
166	a 0.16 on5 of7.wav	a 0.16 on7 of7.wav	2	703
167	a 0.18 on1 of7r.wav	a 0.18 on3 of7.wav	2	721
168	a 0.18 on2 of7.wav	a 0.18 on4 of7.wav	2	565
169	a 0.18 on3 of7.wav	a 0.18 on5 of7.wav	2	682
170	a 0.18 on4 of7.wav	a 0.18 on6 of7.wav	2	725
171	a 0.18 on5 of7.wav	a 0.18 on7 of7.wav	2	522
172	i 0.1 on1 of7r.wav	i 0.1 on3 of7.wav	1	527
173	i 0.1 on2 of7.wav	i 0.1 on4 of7.wav	1	484
174	i 0.1 on3 of7.wav	i 0.1 on5 of7.wav	1	753
175	i 0.1 on4 of7.wav	i 0.1 on6 of7.wav	1	818
176	i 0.1 on5 of7.wav	i 0.1 on7 of7.wav	1	627
177	i 0.2 on1 of7r.wav	i 0.2 on3 of7.wav	1	536
178	i 0.2 on2 of7.wav	i 0.2 on4 of7.wav	2	1357
179	i 0.2 on3 of7.wav	i 0.2 on5 of7.wav	2	814
180	i 0.2 on4 of7.wav	i 0.2 on6 of7.wav	1	768
181	i 0.2 on5 of7.wav	i 0.2 on7 of7.wav	2	1152
182	i 0.04 on1 of7r.wav	i 0.04 on3 of7.wav	1	342
183	i 0.04 on2 of7.wav	i 0.04 on4 of7.wav	1	277
184	i 0.04 on3 of7.wav	i 0.04 on5 of7.wav	1	2767
185	i 0.04 on4 of7.wav	i 0.04 on6 of7.wav	1	391
186	i 0.04 on5 of7.wav	i 0.04 on7 of7.wav	1	439
187	i 0.06 on1 of7r.wav	i 0.06 on3 of7.wav	1	486
188	i 0.06 on2 of7.wav	i 0.06 on4 of7.wav	1	734
189	i 0.06 on3 of7.wav	i 0.06 on5 of7.wav	1	1025
190	i 0.06 on4 of7.wav	i 0.06 on6 of7.wav	1	633
191	i 0.06 on5 of7.wav	i 0.06 on7 of7.wav	1	354
192	i 0.08 on1 of7r.wav	i 0.08 on3 of7.wav	1	455
193	i 0.08 on2 of7.wav	i 0.08 on4 of7.wav	1	461
194	i 0.08 on3 of7.wav	i 0.08 on5 of7.wav	1	429
195	i 0.08 on4 of7.wav	i 0.08 on6 of7.wav	1	308
196	i 0.08 on5 of7.wav	i 0.08 on7 of7.wav	1	908
197	i 0.12 on1 of7r.wav	i 0.12 on3 of7.wav	1	478
198	i 0.12 on2 of7.wav	i 0.12 on4 of7.wav	1	502
199	i 0.12 on3 of7.wav	i 0.12 on5 of7.wav	1	268
200	i 0.12 on4 of7.wav	i 0.12 on6 of7.wav	2	788
201	i 0.12 on5 of7.wav	i 0.12 on7 of7.wav	1	746
202	i 0.14 on1 of7r.wav	i 0.14 on3 of7.wav	1	483
203	i 0.14 on2 of7.wav	i 0.14 on4 of7.wav	2	1500
204	i 0.14 on3 of7.wav	i 0.14 on5 of7.wav	2	756
205	i 0.14 on4 of7.wav	i 0.14 on6 of7.wav	2	617
206	i 0.14 on5 of7.wav	i 0.14 on7 of7.wav	2	808
207	i 0.16 on1 of7r.wav	i 0.16 on3 of7.wav	1	696
208	i 0.16 on2 of7.wav	i 0.16 on4 of7.wav	1	642
209	i 0.16 on3 of7.wav	i 0.16 on5 of7.wav	2	712
210	i 0.16 on4 of7.wav	i 0.16 on6 of7.wav	2	803
211	i 0.16 on5 of7.wav	i 0.16 on7 of7.wav	2	626
212	i 0.18 on1 of7r.wav	i 0.18 on3 of7.wav	1	639
213	i 0.18 on2 of7.wav	i 0.18 on4 of7.wav	2	867
214	i 0.18 on3 of7.wav	i 0.18 on5 of7.wav	2	659
215	i 0.18 on4 of7.wav	i 0.18 on6 of7.wav	2	700
216	i 0.18 on5 of7.wav	i 0.18 on7 of7.wav	2	577
217	a 0.1 on3 of7.wav	a 0.1 on1 of7r.wav	1	551
218	a 0.1 on4 of7.wav	a 0.1 on2 of7.wav	1	356
219	a 0.1 on5 of7.wav	a 0.1 on3 of7.wav	1	586
220	a 0.1 on6 of7.wav	a 0.1 on4 of7.wav	1	543
221	a 0.1 on7 of7.wav	a 0.1 on5 of7.wav	1	531
222	a 0.2 on3 of7.wav	a 0.2 on1 of7r.wav	1	810
223	a 0.2 on4 of7.wav	a 0.2 on2 of7.wav	2	573
224	a 0.2 on5 of7.wav	a 0.2 on3 of7.wav	2	916
225	a 0.2 on6 of7.wav	a 0.2 on4 of7.wav	1	2715
226	a 0.2 on7 of7.wav	a 0.2 on5 of7.wav	2	910
227	a 0.04 on3 of7.wav	a 0.04 on1 of7r.wav	1	345
228	a 0.04 on4 of7.wav	a 0.04 on2 of7.wav	1	363
229	a 0.04 on5 of7.wav	a 0.04 on3 of7.wav	1	363
230	a 0.04 on6 of7.wav	a 0.04 on4 of7.wav	1	365
231	a 0.04 on7 of7.wav	a 0.04 on5 of7.wav	1	743
232	a 0.06 on3 of7.wav	a 0.06 on1 of7r.wav	1	276
233	a 0.06 on4 of7.wav	a 0.06 on2 of7.wav	1	326
234	a 0.06 on5 of7.wav	a 0.06 on3 of7.wav	1	443
235	a 0.06 on6 of7.wav	a 0.06 on4 of7.wav	1	417
236	a 0.06 on7 of7.wav	a 0.06 on5 of7.wav	1	466
237	a 0.08 on3 of7.wav	a 0.08 on1 of7r.wav	1	987
238	a 0.08 on4 of7.wav	a 0.08 on2 of7.wav	1	405
239	a 0.08 on5 of7.wav	a 0.08 on3 of7.wav	1	403
240	a 0.08 on6 of7.wav	a 0.08 on4 of7.wav	1	493
241	a 0.08 on7 of7.wav	a 0.08 on5 of7.wav	1	468
242	a 0.12 on3 of7.wav	a 0.12 on1 of7r.wav	1	623
243	a 0.12 on4 of7.wav	a 0.12 on2 of7.wav	1	1212
244	a 0.12 on5 of7.wav	a 0.12 on3 of7.wav	1	610
245	a 0.12 on6 of7.wav	a 0.12 on4 of7.wav	1	1048
246	a 0.12 on7 of7.wav	a 0.12 on5 of7.wav	1	375
247	a 0.14 on3 of7.wav	a 0.14 on1 of7r.wav	1	488
248	a 0.14 on4 of7.wav	a 0.14 on2 of7.wav	2	749
249	a 0.14 on5 of7.wav	a 0.14 on3 of7.wav	1	731
250	a 0.14 on6 of7.wav	a 0.14 on4 of7.wav	1	453
251	a 0.14 on7 of7.wav	a 0.14 on5 of7.wav	1	667
252	a 0.16 on3 of7.wav	a 0.16 on1 of7r.wav	1	461
253	a 0.16 on4 of7.wav	a 0.16 on2 of7.wav	1	496
254	a 0.16 on5 of7.wav	a 0.16 on3 of7.wav	1	530
255	a 0.16 on6 of7.wav	a 0.16 on4 of7.wav	1	605
256	a 0.16 on7 of7.wav	a 0.16 on5 of7.wav	1	1422
257	a 0.18 on3 of7.wav	a 0.18 on1 of7r.wav	1	597
258	a 0.18 on4 of7.wav	a 0.18 on2 of7.wav	1	732
259	a 0.18 on5 of7.wav	a 0.18 on3 of7.wav	2	743
260	a 0.18 on6 of7.wav	a 0.18 on4 of7.wav	1	477
261	a 0.18 on7 of7.wav	a 0.18 on5 of7.wav	1	1370
262	i 0.1 on3 of7.wav	i 0.1 on1 of7r.wav	1	405
263	i 0.1 on4 of7.wav	i 0.1 on2 of7.wav	1	493
264	i 0.1 on5 of7.wav	i 0.1 on3 of7.wav	1	424
265	i 0.1 on6 of7.wav	i 0.1 on4 of7.wav	1	435
266	i 0.1 on7 of7.wav	i 0.1 on5 of7.wav	1	569
267	i 0.2 on3 of7.wav	i 0.2 on1 of7r.wav	1	637
268	i 0.2 on4 of7.wav	i 0.2 on2 of7.wav	1	590
269	i 0.2 on5 of7.wav	i 0.2 on3 of7.wav	1	839
270	i 0.2 on6 of7.wav	i 0.2 on4 of7.wav	1	480
271	i 0.2 on7 of7.wav	i 0.2 on5 of7.wav	1	598
272	i 0.04 on3 of7.wav	i 0.04 on1 of7r.wav	1	352
273	i 0.04 on4 of7.wav	i 0.04 on2 of7.wav	1	310
274	i 0.04 on5 of7.wav	i 0.04 on3 of7.wav	2	426
275	i 0.04 on6 of7.wav	i 0.04 on4 of7.wav	1	459
276	i 0.04 on7 of7.wav	i 0.04 on5 of7.wav	1	504
277	i 0.06 on3 of7.wav	i 0.06 on1 of7r.wav	1	503
278	i 0.06 on4 of7.wav	i 0.06 on2 of7.wav	1	450
279	i 0.06 on5 of7.wav	i 0.06 on3 of7.wav	1	461
280	i 0.06 on6 of7.wav	i 0.06 on4 of7.wav	1	565
281	i 0.06 on7 of7.wav	i 0.06 on5 of7.wav	1	410
282	i 0.08 on3 of7.wav	i 0.08 on1 of7r.wav	1	448
283	i 0.08 on4 of7.wav	i 0.08 on2 of7.wav	1	286
284	i 0.08 on5 of7.wav	i 0.08 on3 of7.wav	1	433
285	i 0.08 on6 of7.wav	i 0.08 on4 of7.wav	1	501
286	i 0.08 on7 of7.wav	i 0.08 on5 of7.wav	1	1043
287	i 0.12 on3 of7.wav	i 0.12 on1 of7r.wav	1	373
288	i 0.12 on4 of7.wav	i 0.12 on2 of7.wav	1	481
289	i 0.12 on5 of7.wav	i 0.12 on3 of7.wav	1	645
290	i 0.12 on6 of7.wav	i 0.12 on4 of7.wav	1	481
291	i 0.12 on7 of7.wav	i 0.12 on5 of7.wav	1	429
292	i 0.14 on3 of7.wav	i 0.14 on1 of7r.wav	1	508
293	i 0.14 on4 of7.wav	i 0.14 on2 of7.wav	1	598
294	i 0.14 on5 of7.wav	i 0.14 on3 of7.wav	1	432
295	i 0.14 on6 of7.wav	i 0.14 on4 of7.wav	1	838
296	i 0.14 on7 of7.wav	i 0.14 on5 of7.wav	1	430
297	i 0.16 on3 of7.wav	i 0.16 on1 of7r.wav	1	493
298	i 0.16 on4 of7.wav	i 0.16 on2 of7.wav	1	440
299	i 0.16 on5 of7.wav	i 0.16 on3 of7.wav	2	1253
300	i 0.16 on6 of7.wav	i 0.16 on4 of7.wav	1	541
301	i 0.16 on7 of7.wav	i 0.16 on5 of7.wav	1	557
302	i 0.18 on3 of7.wav	i 0.18 on1 of7r.wav	1	592
303	i 0.18 on4 of7.wav	i 0.18 on2 of7.wav	1	691
304	i 0.18 on5 of7.wav	i 0.18 on3 of7.wav	2	1503
305	i 0.18 on6 of7.wav	i 0.18 on4 of7.wav	1	620
306	i 0.18 on7 of7.wav	i 0.18 on5 of7.wav	2	895
307	a 0.1 on1 of7r.wav	a 0.1 on1 of7r.wav	1	487
308	a 0.1 on2 of7.wav	a 0.1 on2 of7.wav	1	408
309	a 0.1 on3 of7.wav	a 0.1 on3 of7.wav	1	416
310	a 0.1 on4 of7.wav	a 0.1 on4 of7.wav	1	579
311	a 0.1 on5 of7.wav	a 0.1 on5 of7.wav	1	363
312	a 0.1 on6 of7.wav	a 0.1 on6 of7.wav	1	401
313	a 0.1 on7 of7.wav	a 0.1 on7 of7.wav	1	438
314	a 0.2 on1 of7r.wav	a 0.2 on1 of7r.wav	1	1072
315	a 0.2 on2 of7.wav	a 0.2 on2 of7.wav	1	549
316	a 0.2 on3 of7.wav	a 0.2 on3 of7.wav	1	537
317	a 0.2 on4 of7.wav	a 0.2 on4 of7.wav	1	469
318	a 0.2 on5 of7.wav	a 0.2 on5 of7.wav	1	989
319	a 0.2 on6 of7.wav	a 0.2 on6 of7.wav	1	447
320	a 0.2 on7 of7.wav	a 0.2 on7 of7.wav	1	656
321	a 0.04 on1 of7r.wav	a 0.04 on1 of7r.wav	1	440
322	a 0.04 on2 of7.wav	a 0.04 on2 of7.wav	1	459
323	a 0.04 on3 of7.wav	a 0.04 on3 of7.wav	1	263
324	a 0.04 on4 of7.wav	a 0.04 on4 of7.wav	1	447
325	a 0.04 on5 of7.wav	a 0.04 on5 of7.wav	1	475
326	a 0.04 on6 of7.wav	a 0.04 on6 of7.wav	1	421
327	a 0.04 on7 of7.wav	a 0.04 on7 of7.wav	1	339
328	a 0.06 on1 of7r.wav	a 0.06 on1 of7r.wav	1	391
329	a 0.06 on2 of7.wav	a 0.06 on2 of7.wav	1	445
330	a 0.06 on3 of7.wav	a 0.06 on3 of7.wav	1	513
331	a 0.06 on4 of7.wav	a 0.06 on4 of7.wav	2	161
332	a 0.06 on5 of7.wav	a 0.06 on5 of7.wav	1	400
333	a 0.06 on6 of7.wav	a 0.06 on6 of7.wav	1	481
334	a 0.06 on7 of7.wav	a 0.06 on7 of7.wav	1	285
335	a 0.08 on1 of7r.wav	a 0.08 on1 of7r.wav	1	664
336	a 0.08 on2 of7.wav	a 0.08 on2 of7.wav	1	471
337	a 0.08 on3 of7.wav	a 0.08 on3 of7.wav	1	468
338	a 0.08 on4 of7.wav	a 0.08 on4 of7.wav	1	386
339	a 0.08 on5 of7.wav	a 0.08 on5 of7.wav	1	446
340	a 0.08 on6 of7.wav	a 0.08 on6 of7.wav	1	431
341	a 0.08 on7 of7.wav	a 0.08 on7 of7.wav	1	483
342	a 0.12 on1 of7r.wav	a 0.12 on1 of7r.wav	1	365
343	a 0.12 on2 of7.wav	a 0.12 on2 of7.wav	1	431
344	a 0.12 on3 of7.wav	a 0.12 on3 of7.wav	1	535
345	a 0.12 on4 of7.wav	a 0.12 on4 of7.wav	1	699
346	a 0.12 on5 of7.wav	a 0.12 on5 of7.wav	1	503
347	a 0.12 on6 of7.wav	a 0.12 on6 of7.wav	1	581
348	a 0.12 on7 of7.wav	a 0.12 on7 of7.wav	1	468
349	a 0.14 on1 of7r.wav	a 0.14 on1 of7r.wav	1	581
350	a 0.14 on2 of7.wav	a 0.14 on2 of7.wav	1	574
351	a 0.14 on3 of7.wav	a 0.14 on3 of7.wav	1	468
352	a 0.14 on4 of7.wav	a 0.14 on4 of7.wav	1	467
353	a 0.14 on5 of7.wav	a 0.14 on5 of7.wav	1	630
354	a 0.14 on6 of7.wav	a 0.14 on6 of7.wav	1	501
355	a 0.14 on7 of7.wav	a 0.14 on7 of7.wav	1	410
356	a 0.16 on1 of7r.wav	a 0.16 on1 of7r.wav	1	547
357	a 0.16 on2 of7.wav	a 0.16 on2 of7.wav	1	579
358	a 0.16 on3 of7.wav	a 0.16 on3 of7.wav	1	501
359	a 0.16 on4 of7.wav	a 0.16 on4 of7.wav	1	612
360	a 0.16 on5 of7.wav	a 0.16 on5 of7.wav	1	564
361	a 0.16 on6 of7.wav	a 0.16 on6 of7.wav	1	466
362	a 0.16 on7 of7.wav	a 0.16 on7 of7.wav	1	471
363	a 0.18 on1 of7r.wav	a 0.18 on1 of7r.wav	1	556
364	a 0.18 on2 of7.wav	a 0.18 on2 of7.wav	1	431
365	a 0.18 on3 of7.wav	a 0.18 on3 of7.wav	1	823
366	a 0.18 on4 of7.wav	a 0.18 on4 of7.wav	1	992
367	a 0.18 on5 of7.wav	a 0.18 on5 of7.wav	1	559
368	a 0.18 on6 of7.wav	a 0.18 on6 of7.wav	1	378
369	a 0.18 on7 of7.wav	a 0.18 on7 of7.wav	1	400
370	i 0.1 on1 of7r.wav	i 0.1 on1 of7r.wav	1	444
371	i 0.1 on2 of7.wav	i 0.1 on2 of7.wav	1	468
372	i 0.1 on3 of7.wav	i 0.1 on3 of7.wav	1	413
373	i 0.1 on4 of7.wav	i 0.1 on4 of7.wav	1	515
374	i 0.1 on5 of7.wav	i 0.1 on5 of7.wav	1	498
375	i 0.1 on6 of7.wav	i 0.1 on6 of7.wav	1	539
376	i 0.1 on7 of7.wav	i 0.1 on7 of7.wav	1	483
377	i 0.2 on1 of7r.wav	i 0.2 on1 of7r.wav	1	595
378	i 0.2 on2 of7.wav	i 0.2 on2 of7.wav	1	506
379	i 0.2 on3 of7.wav	i 0.2 on3 of7.wav	1	524
380	i 0.2 on4 of7.wav	i 0.2 on4 of7.wav	1	659
381	i 0.2 on5 of7.wav	i 0.2 on5 of7.wav	1	568
382	i 0.2 on6 of7.wav	i 0.2 on6 of7.wav	1	688
383	i 0.2 on7 of7.wav	i 0.2 on7 of7.wav	1	465
384	i 0.04 on1 of7r.wav	i 0.04 on1 of7r.wav	1	392
385	i 0.04 on2 of7.wav	i 0.04 on2 of7.wav	1	400
386	i 0.04 on3 of7.wav	i 0.04 on3 of7.wav	1	299
387	i 0.04 on4 of7.wav	i 0.04 on4 of7.wav	1	350
388	i 0.04 on5 of7.wav	i 0.04 on5 of7.wav	1	385
389	i 0.04 on6 of7.wav	i 0.04 on6 of7.wav	1	947
390	i 0.04 on7 of7.wav	i 0.04 on7 of7.wav	1	393
391	i 0.06 on1 of7r.wav	i 0.06 on1 of7r.wav	1	386
392	i 0.06 on2 of7.wav	i 0.06 on2 of7.wav	1	380
393	i 0.06 on3 of7.wav	i 0.06 on3 of7.wav	1	348
394	i 0.06 on4 of7.wav	i 0.06 on4 of7.wav	1	471
395	i 0.06 on5 of7.wav	i 0.06 on5 of7.wav	1	479
396	i 0.06 on6 of7.wav	i 0.06 on6 of7.wav	1	1373
397	i 0.06 on7 of7.wav	i 0.06 on7 of7.wav	1	485
398	i 0.08 on1 of7r.wav	i 0.08 on1 of7r.wav	1	430
399	i 0.08 on2 of7.wav	i 0.08 on2 of7.wav	1	629
400	i 0.08 on3 of7.wav	i 0.08 on3 of7.wav	1	446
401	i 0.08 on4 of7.wav	i 0.08 on4 of7.wav	1	538
402	i 0.08 on5 of7.wav	i 0.08 on5 of7.wav	1	449
403	i 0.08 on6 of7.wav	i 0.08 on6 of7.wav	1	490
404	i 0.08 on7 of7.wav	i 0.08 on7 of7.wav	1	713
405	i 0.12 on1 of7r.wav	i 0.12 on1 of7r.wav	1	652
406	i 0.12 on2 of7.wav	i 0.12 on2 of7.wav	1	489
407	i 0.12 on3 of7.wav	i 0.12 on3 of7.wav	1	512
408	i 0.12 on4 of7.wav	i 0.12 on4 of7.wav	1	391
409	i 0.12 on5 of7.wav	i 0.12 on5 of7.wav	1	458
410	i 0.12 on6 of7.wav	i 0.12 on6 of7.wav	1	525
411	i 0.12 on7 of7.wav	i 0.12 on7 of7.wav	1	513
412	i 0.14 on1 of7r.wav	i 0.14 on1 of7r.wav	1	2732
413	i 0.14 on2 of7.wav	i 0.14 on2 of7.wav	1	554
414	i 0.14 on3 of7.wav	i 0.14 on3 of7.wav	1	404
415	i 0.14 on4 of7.wav	i 0.14 on4 of7.wav	1	406
416	i 0.14 on5 of7.wav	i 0.14 on5 of7.wav	1	463
417	i 0.14 on6 of7.wav	i 0.14 on6 of7.wav	1	359
418	i 0.14 on7 of7.wav	i 0.14 on7 of7.wav	1	473
419	i 0.16 on1 of7r.wav	i 0.16 on1 of7r.wav	1	710
420	i 0.16 on2 of7.wav	i 0.16 on2 of7.wav	1	528
421	i 0.16 on3 of7.wav	i 0.16 on3 of7.wav	1	469
422	i 0.16 on4 of7.wav	i 0.16 on4 of7.wav	1	546
423	i 0.16 on5 of7.wav	i 0.16 on5 of7.wav	1	618
424	i 0.16 on6 of7.wav	i 0.16 on6 of7.wav	1	650
425	i 0.16 on7 of7.wav	i 0.16 on7 of7.wav	1	1417
426	i 0.18 on1 of7r.wav	i 0.18 on1 of7r.wav	1	682
427	i 0.18 on2 of7.wav	i 0.18 on2 of7.wav	1	742
428	i 0.18 on3 of7.wav	i 0.18 on3 of7.wav	1	527
429	i 0.18 on4 of7.wav	i 0.18 on4 of7.wav	1	468
430	i 0.18 on5 of7.wav	i 0.18 on5 of7.wav	1	507
431	i 0.18 on6 of7.wav	i 0.18 on6 of7.wav	1	437
432	i 0.18 on7 of7.wav	i 0.18 on7 of7.wav	1	552
433	a 0.1 on1 of7r.wav	a 0.1 on3 of7.wav	1	550
434	a 0.1 on2 of7.wav	a 0.1 on4 of7.wav	1	467
435	a 0.1 on3 of7.wav	a 0.1 on5 of7.wav	2	644
436	a 0.1 on4 of7.wav	a 0.1 on6 of7.wav	1	709
437	a 0.1 on5 of7.wav	a 0.1 on7 of7.wav	2	787
438	a 0.2 on1 of7r.wav	a 0.2 on3 of7.wav	2	642
439	a 0.2 on2 of7.wav	a 0.2 on4 of7.wav	2	683
440	a 0.2 on3 of7.wav	a 0.2 on5 of7.wav	2	608
441	a 0.2 on4 of7.wav	a 0.2 on6 of7.wav	2	667
442	a 0.2 on5 of7.wav	a 0.2 on7 of7.wav	2	505
443	a 0.04 on1 of7r.wav	a 0.04 on3 of7.wav	1	472
444	a 0.04 on2 of7.wav	a 0.04 on4 of7.wav	1	236
445	a 0.04 on3 of7.wav	a 0.04 on5 of7.wav	1	877
446	a 0.04 on4 of7.wav	a 0.04 on6 of7.wav	1	420
447	a 0.04 on5 of7.wav	a 0.04 on7 of7.wav	1	407
448	a 0.06 on1 of7r.wav	a 0.06 on3 of7.wav	1	563
449	a 0.06 on2 of7.wav	a 0.06 on4 of7.wav	1	775
450	a 0.06 on3 of7.wav	a 0.06 on5 of7.wav	1	342
451	a 0.06 on4 of7.wav	a 0.06 on6 of7.wav	1	504
452	a 0.06 on5 of7.wav	a 0.06 on7 of7.wav	1	288
453	a 0.08 on1 of7r.wav	a 0.08 on3 of7.wav	1	457
454	a 0.08 on2 of7.wav	a 0.08 on4 of7.wav	1	646
455	a 0.08 on3 of7.wav	a 0.08 on5 of7.wav	1	373
456	a 0.08 on4 of7.wav	a 0.08 on6 of7.wav	1	1205
457	a 0.08 on5 of7.wav	a 0.08 on7 of7.wav	1	492
458	a 0.12 on1 of7r.wav	a 0.12 on3 of7.wav	1	878
459	a 0.12 on2 of7.wav	a 0.12 on4 of7.wav	2	592
460	a 0.12 on3 of7.wav	a 0.12 on5 of7.wav	1	727
461	a 0.12 on4 of7.wav	a 0.12 on6 of7.wav	1	902
462	a 0.12 on5 of7.wav	a 0.12 on7 of7.wav	2	692
463	a 0.14 on1 of7r.wav	a 0.14 on3 of7.wav	2	692
464	a 0.14 on2 of7.wav	a 0.14 on4 of7.wav	2	647
465	a 0.14 on3 of7.wav	a 0.14 on5 of7.wav	2	546
466	a 0.14 on4 of7.wav	a 0.14 on6 of7.wav	2	543
467	a 0.14 on5 of7.wav	a 0.14 on7 of7.wav	2	633
468	a 0.16 on1 of7r.wav	a 0.16 on3 of7.wav	2	738
469	a 0.16 on2 of7.wav	a 0.16 on4 of7.wav	2	1237
470	a 0.16 on3 of7.wav	a 0.16 on5 of7.wav	2	666
471	a 0.16 on4 of7.wav	a 0.16 on6 of7.wav	2	872
472	a 0.16 on5 of7.wav	a 0.16 on7 of7.wav	2	606
473	a 0.18 on1 of7r.wav	a 0.18 on3 of7.wav	1	1194
474	a 0.18 on2 of7.wav	a 0.18 on4 of7.wav	2	529
475	a 0.18 on3 of7.wav	a 0.18 on5 of7.wav	2	528
476	a 0.18 on4 of7.wav	a 0.18 on6 of7.wav	2	590
477	a 0.18 on5 of7.wav	a 0.18 on7 of7.wav	2	593
478	i 0.1 on1 of7r.wav	i 0.1 on3 of7.wav	1	666
479	i 0.1 on2 of7.wav	i 0.1 on4 of7.wav	1	826
480	i 0.1 on3 of7.wav	i 0.1 on5 of7.wav	1	615
481	i 0.1 on4 of7.wav	i 0.1 on6 of7.wav	1	389
482	i 0.1 on5 of7.wav	i 0.1 on7 of7.wav	2	648
483	i 0.2 on1 of7r.wav	i 0.2 on3 of7.wav	1	441
484	i 0.2 on2 of7.wav	i 0.2 on4 of7.wav	2	1366
485	i 0.2 on3 of7.wav	i 0.2 on5 of7.wav	2	788
486	i 0.2 on4 of7.wav	i 0.2 on6 of7.wav	2	569
487	i 0.2 on5 of7.wav	i 0.2 on7 of7.wav	2	535
488	i 0.04 on1 of7r.wav	i 0.04 on3 of7.wav	1	412
489	i 0.04 on2 of7.wav	i 0.04 on4 of7.wav	1	381
490	i 0.04 on3 of7.wav	i 0.04 on5 of7.wav	1	540
491	i 0.04 on4 of7.wav	i 0.04 on6 of7.wav	1	452
492	i 0.04 on5 of7.wav	i 0.04 on7 of7.wav	1	814
493	i 0.06 on1 of7r.wav	i 0.06 on3 of7.wav	1	323
494	i 0.06 on2 of7.wav	i 0.06 on4 of7.wav	1	596
495	i 0.06 on3 of7.wav	i 0.06 on5 of7.wav	1	518
496	i 0.06 on4 of7.wav	i 0.06 on6 of7.wav	1	378
497	i 0.06 on5 of7.wav	i 0.06 on7 of7.wav	1	368
498	i 0.08 on1 of7r.wav	i 0.08 on3 of7.wav	1	736
499	i 0.08 on2 of7.wav	i 0.08 on4 of7.wav	1	450
500	i 0.08 on3 of7.wav	i 0.08 on5 of7.wav	1	407
501	i 0.08 on4 of7.wav	i 0.08 on6 of7.wav	1	756
502	i 0.08 on5 of7.wav	i 0.08 on7 of7.wav	1	733
503	i 0.12 on1 of7r.wav	i 0.12 on3 of7.wav	1	741
504	i 0.12 on2 of7.wav	i 0.12 on4 of7.wav	1	439
505	i 0.12 on3 of7.wav	i 0.12 on5 of7.wav	2	881
506	i 0.12 on4 of7.wav	i 0.12 on6 of7.wav	1	791
507	i 0.12 on5 of7.wav	i 0.12 on7 of7.wav	2	706
508	i 0.14 on1 of7r.wav	i 0.14 on3 of7.wav	2	886
509	i 0.14 on2 of7.wav	i 0.14 on4 of7.wav	1	607
510	i 0.14 on3 of7.wav	i 0.14 on5 of7.wav	1	779
511	i 0.14 on4 of7.wav	i 0.14 on6 of7.wav	2	605
512	i 0.14 on5 of7.wav	i 0.14 on7 of7.wav	1	343
513	i 0.16 on1 of7r.wav	i 0.16 on3 of7.wav	1	541
514	i 0.16 on2 of7.wav	i 0.16 on4 of7.wav	1	642
515	i 0.16 on3 of7.wav	i 0.16 on5 of7.wav	2	1005
516	i 0.16 on4 of7.wav	i 0.16 on6 of7.wav	2	649
517	i 0.16 on5 of7.wav	i 0.16 on7 of7.wav	2	602
518	i 0.18 on1 of7r.wav	i 0.18 on3 of7.wav	1	608
519	i 0.18 on2 of7.wav	i 0.18 on4 of7.wav	2	882
520	i 0.18 on3 of7.wav	i 0.18 on5 of7.wav	2	769
521	i 0.18 on4 of7.wav	i 0.18 on6 of7.wav	2	717
522	i 0.18 on5 of7.wav	i 0.18 on7 of7.wav	2	671
523	a 0.1 on3 of7.wav	a 0.1 on1 of7r.wav	1	444
524	a 0.1 on4 of7.wav	a 0.1 on2 of7.wav	1	381
525	a 0.1 on5 of7.wav	a 0.1 on3 of7.wav	1	827
526	a 0.1 on6 of7.wav	a 0.1 on4 of7.wav	1	537
527	a 0.1 on7 of7.wav	a 0.1 on5 of7.wav	1	372
528	a 0.2 on3 of7.wav	a 0.2 on1 of7r.wav	1	1053
529	a 0.2 on4 of7.wav	a 0.2 on2 of7.wav	2	573
530	a 0.2 on5 of7.wav	a 0.2 on3 of7.wav	2	566
531	a 0.2 on6 of7.wav	a 0.2 on4 of7.wav	1	762
532	a 0.2 on7 of7.wav	a 0.2 on5 of7.wav	2	674
533	a 0.04 on3 of7.wav	a 0.04 on1 of7r.wav	1	522
534	a 0.04 on4 of7.wav	a 0.04 on2 of7.wav	1	420
535	a 0.04 on5 of7.wav	a 0.04 on3 of7.wav	1	361
536	a 0.04 on6 of7.wav	a 0.04 on4 of7.wav	1	443
537	a 0.04 on7 of7.wav	a 0.04 on5 of7.wav	1	389
538	a 0.06 on3 of7.wav	a 0.06 on1 of7r.wav	1	464
539	a 0.06 on4 of7.wav	a 0.06 on2 of7.wav	1	348
540	a 0.06 on5 of7.wav	a 0.06 on3 of7.wav	1	844
541	a 0.06 on6 of7.wav	a 0.06 on4 of7.wav	1	475
542	a 0.06 on7 of7.wav	a 0.06 on5 of7.wav	1	390
543	a 0.08 on3 of7.wav	a 0.08 on1 of7r.wav	1	571
544	a 0.08 on4 of7.wav	a 0.08 on2 of7.wav	1	520
545	a 0.08 on5 of7.wav	a 0.08 on3 of7.wav	1	326
546	a 0.08 on6 of7.wav	a 0.08 on4 of7.wav	1	544
547	a 0.08 on7 of7.wav	a 0.08 on5 of7.wav	1	615
548	a 0.12 on3 of7.wav	a 0.12 on1 of7r.wav	1	579
549	a 0.12 on4 of7.wav	a 0.12 on2 of7.wav	1	513
550	a 0.12 on5 of7.wav	a 0.12 on3 of7.wav	2	1287
551	a 0.12 on6 of7.wav	a 0.12 on4 of7.wav	1	450
552	a 0.12 on7 of7.wav	a 0.12 on5 of7.wav	1	668
553	a 0.14 on3 of7.wav	a 0.14 on1 of7r.wav	1	427
554	a 0.14 on4 of7.wav	a 0.14 on2 of7.wav	1	637
555	a 0.14 on5 of7.wav	a 0.14 on3 of7.wav	1	536
556	a 0.14 on6 of7.wav	a 0.14 on4 of7.wav	1	475
557	a 0.14 on7 of7.wav	a 0.14 on5 of7.wav	1	528
558	a 0.16 on3 of7.wav	a 0.16 on1 of7r.wav	2	754
559	a 0.16 on4 of7.wav	a 0.16 on2 of7.wav	1	684
560	a 0.16 on5 of7.wav	a 0.16 on3 of7.wav	1	521
561	a 0.16 on6 of7.wav	a 0.16 on4 of7.wav	1	529
562	a 0.16 on7 of7.wav	a 0.16 on5 of7.wav	1	744
563	a 0.18 on3 of7.wav	a 0.18 on1 of7r.wav	1	723
564	a 0.18 on4 of7.wav	a 0.18 on2 of7.wav	1	551
565	a 0.18 on5 of7.wav	a 0.18 on3 of7.wav	1	789
566	a 0.18 on6 of7.wav	a 0.18 on4 of7.wav	1	425
567	a 0.18 on7 of7.wav	a 0.18 on5 of7.wav	2	731
568	i 0.1 on3 of7.wav	i 0.1 on1 of7r.wav	1	466
569	i 0.1 on4 of7.wav	i 0.1 on2 of7.wav	1	982
570	i 0.1 on5 of7.wav	i 0.1 on3 of7.wav	1	482
571	i 0.1 on6 of7.wav	i 0.1 on4 of7.wav	1	377
572	i 0.1 on7 of7.wav	i 0.1 on5 of7.wav	1	594
573	i 0.2 on3 of7.wav	i 0.2 on1 of7r.wav	1	1002
574	i 0.2 on4 of7.wav	i 0.2 on2 of7.wav	1	622
575	i 0.2 on5 of7.wav	i 0.2 on3 of7.wav	1	995
576	i 0.2 on6 of7.wav	i 0.2 on4 of7.wav	2	495
577	i 0.2 on7 of7.wav	i 0.2 on5 of7.wav	1	845
578	i 0.04 on3 of7.wav	i 0.04 on1 of7r.wav	1	482
579	i 0.04 on4 of7.wav	i 0.04 on2 of7.wav	1	404
580	i 0.04 on5 of7.wav	i 0.04 on3 of7.wav	1	539
581	i 0.04 on6 of7.wav	i 0.04 on4 of7.wav	1	404
582	i 0.04 on7 of7.wav	i 0.04 on5 of7.wav	1	318
583	i 0.06 on3 of7.wav	i 0.06 on1 of7r.wav	1	436
584	i 0.06 on4 of7.wav	i 0.06 on2 of7.wav	1	587
585	i 0.06 on5 of7.wav	i 0.06 on3 of7.wav	1	637
586	i 0.06 on6 of7.wav	i 0.06 on4 of7.wav	1	447
587	i 0.06 on7 of7.wav	i 0.06 on5 of7.wav	1	423
588	i 0.08 on3 of7.wav	i 0.08 on1 of7r.wav	1	536
589	i 0.08 on4 of7.wav	i 0.08 on2 of7.wav	1	677
590	i 0.08 on5 of7.wav	i 0.08 on3 of7.wav	1	418
591	i 0.08 on6 of7.wav	i 0.08 on4 of7.wav	1	217
592	i 0.08 on7 of7.wav	i 0.08 on5 of7.wav	1	382
593	i 0.12 on3 of7.wav	i 0.12 on1 of7r.wav	1	546
594	i 0.12 on4 of7.wav	i 0.12 on2 of7.wav	1	578
595	i 0.12 on5 of7.wav	i 0.12 on3 of7.wav	1	532
596	i 0.12 on6 of7.wav	i 0.12 on4 of7.wav	1	742
597	i 0.12 on7 of7.wav	i 0.12 on5 of7.wav	1	503
598	i 0.14 on3 of7.wav	i 0.14 on1 of7r.wav	1	684
599	i 0.14 on4 of7.wav	i 0.14 on2 of7.wav	1	1122
600	i 0.14 on5 of7.wav	i 0.14 on3 of7.wav	1	514
601	i 0.14 on6 of7.wav	i 0.14 on4 of7.wav	1	908
602	i 0.14 on7 of7.wav	i 0.14 on5 of7.wav	1	672
603	i 0.16 on3 of7.wav	i 0.16 on1 of7r.wav	1	754
604	i 0.16 on4 of7.wav	i 0.16 on2 of7.wav	1	605
605	i 0.16 on5 of7.wav	i 0.16 on3 of7.wav	1	655
606	i 0.16 on6 of7.wav	i 0.16 on4 of7.wav	1	707
607	i 0.16 on7 of7.wav	i 0.16 on5 of7.wav	2	608
608	i 0.18 on3 of7.wav	i 0.18 on1 of7r.wav	1	794
609	i 0.18 on4 of7.wav	i 0.18 on2 of7.wav	1	600
610	i 0.18 on5 of7.wav	i 0.18 on3 of7.wav	2	755
611	i 0.18 on6 of7.wav	i 0.18 on4 of7.wav	2	880
612	i 0.18 on7 of7.wav	i 0.18 on5 of7.wav	1	700
