# Supplementary material for: Effects of stimulus duration and vowel quality in cross-linguistic categorical perception of pitch directions
Source: PLoS One. 2017 Jul 3;12(7):e0180656. doi: 10.1371/journal.pone.0180656 (PMC5495489; doi:10.1371/journal.pone.0180656)
Supplement: S1 Table — (ZIP) [file pone.0180656.s001.zip › supporting information/Raw data/eprime_sd_CHINESE/sub15sdfalling.csv]

List2	stim1	stim2	Slide3.RESP	Slide3.RT
1	a 0.1 on1 of1.wav	a 0.1 on1 of1.wav	1	1537
2	a 0.1 on1 of2.wav	a 0.1 on1 of2.wav	1	953
3	a 0.1 on1 of3.wav	a 0.1 on1 of3.wav	1	1004
4	a 0.1 on1 of4.wav	a 0.1 on1 of4.wav	1	792
5	a 0.1 on1 of5.wav	a 0.1 on1 of5.wav	2	1366
6	a 0.1 on1 of6.wav	a 0.1 on1 of6.wav	2	3714
7	a 0.1 on1 of7.wav	a 0.1 on1 of7.wav	1	1696
8	a 0.2 on1 of1.wav	a 0.2 on1 of1.wav	1	1562
9	a 0.2 on1 of2.wav	a 0.2 on1 of2.wav	1	3292
10	a 0.2 on1 of3.wav	a 0.2 on1 of3.wav	1	1036
11	a 0.2 on1 of4.wav	a 0.2 on1 of4.wav	1	967
12	a 0.2 on1 of5.wav	a 0.2 on1 of5.wav	1	3825
13	a 0.2 on1 of6.wav	a 0.2 on1 of6.wav	1	708
14	a 0.2 on1 of7.wav	a 0.2 on1 of7.wav	1	687
15	a 0.04 on1 of1.wav	a 0.04 on1 of1.wav	1	363
16	a 0.04 on1 of2.wav	a 0.04 on1 of2.wav	1	960
17	a 0.04 on1 of3.wav	a 0.04 on1 of3.wav	1	846
18	a 0.04 on1 of4.wav	a 0.04 on1 of4.wav	1	1096
19	a 0.04 on1 of5.wav	a 0.04 on1 of5.wav	1	4966
20	a 0.04 on1 of6.wav	a 0.04 on1 of6.wav	1	2051
21	a 0.04 on1 of7.wav	a 0.04 on1 of7.wav	1	581
22	a 0.06 on1 of1.wav	a 0.06 on1 of1.wav	1	1183
23	a 0.06 on1 of2.wav	a 0.06 on1 of2.wav	1	1631
24	a 0.06 on1 of3.wav	a 0.06 on1 of3.wav	1	653
25	a 0.06 on1 of4.wav	a 0.06 on1 of4.wav	1	584
26	a 0.06 on1 of5.wav	a 0.06 on1 of5.wav	2	810
27	a 0.06 on1 of6.wav	a 0.06 on1 of6.wav	1	1281
28	a 0.06 on1 of7.wav	a 0.06 on1 of7.wav	1	870
29	a 0.08 on1 of1.wav	a 0.08 on1 of1.wav	2	3237
30	a 0.08 on1 of2.wav	a 0.08 on1 of2.wav	1	696
31	a 0.08 on1 of3.wav	a 0.08 on1 of3.wav	1	168
32	a 0.08 on1 of4.wav	a 0.08 on1 of4.wav	1	1527
33	a 0.08 on1 of5.wav	a 0.08 on1 of5.wav	1	1327
34	a 0.08 on1 of6.wav	a 0.08 on1 of6.wav	1	1295
35	a 0.08 on1 of7.wav	a 0.08 on1 of7.wav	1	2224
36	a 0.12 on1 of1.wav	a 0.12 on1 of1.wav	1	1006
37	a 0.12 on1 of2.wav	a 0.12 on1 of2.wav	1	1467
38	a 0.12 on1 of3.wav	a 0.12 on1 of3.wav	1	2110
39	a 0.12 on1 of4.wav	a 0.12 on1 of4.wav	1	950
40	a 0.12 on1 of5.wav	a 0.12 on1 of5.wav	1	1695
41	a 0.12 on1 of6.wav	a 0.12 on1 of6.wav	1	1653
42	a 0.12 on1 of7.wav	a 0.12 on1 of7.wav	1	3334
43	a 0.14 on1 of1.wav	a 0.14 on1 of1.wav	1	603
44	a 0.14 on1 of2.wav	a 0.14 on1 of2.wav	1	1420
45	a 0.14 on1 of3.wav	a 0.14 on1 of3.wav	1	1508
46	a 0.14 on1 of4.wav	a 0.14 on1 of4.wav	1	1484
47	a 0.14 on1 of5.wav	a 0.14 on1 of5.wav	1	538
48	a 0.14 on1 of6.wav	a 0.14 on1 of6.wav	1	1262
49	a 0.14 on1 of7.wav	a 0.14 on1 of7.wav	1	1466
50	a 0.16 on1 of1.wav	a 0.16 on1 of1.wav	1	1134
51	a 0.16 on1 of2.wav	a 0.16 on1 of2.wav	1	626
52	a 0.16 on1 of3.wav	a 0.16 on1 of3.wav	1	1815
53	a 0.16 on1 of4.wav	a 0.16 on1 of4.wav	1	1465
54	a 0.16 on1 of5.wav	a 0.16 on1 of5.wav	1	917
55	a 0.16 on1 of6.wav	a 0.16 on1 of6.wav	2	1980
56	a 0.16 on1 of7.wav	a 0.16 on1 of7.wav	1	1970
57	a 0.18 on1 of1.wav	a 0.18 on1 of1.wav	1	755
58	a 0.18 on1 of2.wav	a 0.18 on1 of2.wav	1	892
59	a 0.18 on1 of3.wav	a 0.18 on1 of3.wav	1	1479
60	a 0.18 on1 of4.wav	a 0.18 on1 of4.wav	1	1058
61	a 0.18 on1 of5.wav	a 0.18 on1 of5.wav	1	917
62	a 0.18 on1 of6.wav	a 0.18 on1 of6.wav	1	1568
63	a 0.18 on1 of7.wav	a 0.18 on1 of7.wav	1	1433
64	i 0.1 on1 of1.wav	i 0.1 on1 of1.wav	1	1807
65	i 0.1 on1 of2.wav	i 0.1 on1 of2.wav	1	930
66	i 0.1 on1 of3.wav	i 0.1 on1 of3.wav	1	1406
67	i 0.1 on1 of4.wav	i 0.1 on1 of4.wav	1	3026
68	i 0.1 on1 of5.wav	i 0.1 on1 of5.wav	1	3192
69	i 0.1 on1 of6.wav	i 0.1 on1 of6.wav	1	478
70	i 0.1 on1 of7.wav	i 0.1 on1 of7.wav	1	3453
71	i 0.2 on1 of1.wav	i 0.2 on1 of1.wav	1	1039
72	i 0.2 on1 of2.wav	i 0.2 on1 of2.wav	1	1452
73	i 0.2 on1 of3.wav	i 0.2 on1 of3.wav	1	1121
74	i 0.2 on1 of4.wav	i 0.2 on1 of4.wav	1	1073
75	i 0.2 on1 of5.wav	i 0.2 on1 of5.wav	2	580
76	i 0.2 on1 of6.wav	i 0.2 on1 of6.wav	1	3095
77	i 0.2 on1 of7.wav	i 0.2 on1 of7.wav	1	1473
78	i 0.04 on1 of1.wav	i 0.04 on1 of1.wav	1	1319
79	i 0.04 on1 of2.wav	i 0.04 on1 of2.wav	1	854
80	i 0.04 on1 of3.wav	i 0.04 on1 of3.wav	1	1167
81	i 0.04 on1 of4.wav	i 0.04 on1 of4.wav	1	288
82	i 0.04 on1 of5.wav	i 0.04 on1 of5.wav	1	1625
83	i 0.04 on1 of6.wav	i 0.04 on1 of6.wav	1	459
84	i 0.04 on1 of7.wav	i 0.04 on1 of7.wav	1	697
85	i 0.06 on1 of1.wav	i 0.06 on1 of1.wav	1	1400
86	i 0.06 on1 of2.wav	i 0.06 on1 of2.wav	1	1173
87	i 0.06 on1 of3.wav	i 0.06 on1 of3.wav	1	537
88	i 0.06 on1 of4.wav	i 0.06 on1 of4.wav	1	2387
89	i 0.06 on1 of5.wav	i 0.06 on1 of5.wav	1	1675
90	i 0.06 on1 of6.wav	i 0.06 on1 of6.wav	1	3531
91	i 0.06 on1 of7.wav	i 0.06 on1 of7.wav	1	443
92	i 0.08 on1 of1.wav	i 0.08 on1 of1.wav	1	371
93	i 0.08 on1 of2.wav	i 0.08 on1 of2.wav	1	903
94	i 0.08 on1 of3.wav	i 0.08 on1 of3.wav	2	1753
95	i 0.08 on1 of4.wav	i 0.08 on1 of4.wav	1	581
96	i 0.08 on1 of5.wav	i 0.08 on1 of5.wav	1	736
97	i 0.08 on1 of6.wav	i 0.08 on1 of6.wav	2	1701
98	i 0.08 on1 of7.wav	i 0.08 on1 of7.wav	2	1925
99	i 0.12 on1 of1.wav	i 0.12 on1 of1.wav	1	710
100	i 0.12 on1 of2.wav	i 0.12 on1 of2.wav	1	664
101	i 0.12 on1 of3.wav	i 0.12 on1 of3.wav	1	1954
102	i 0.12 on1 of4.wav	i 0.12 on1 of4.wav	1	7164
103	i 0.12 on1 of5.wav	i 0.12 on1 of5.wav	1	881
104	i 0.12 on1 of6.wav	i 0.12 on1 of6.wav	2	788
105	i 0.12 on1 of7.wav	i 0.12 on1 of7.wav	1	710
106	i 0.14 on1 of1.wav	i 0.14 on1 of1.wav	1	1614
107	i 0.14 on1 of2.wav	i 0.14 on1 of2.wav	1	1007
108	i 0.14 on1 of3.wav	i 0.14 on1 of3.wav	1	1424
109	i 0.14 on1 of4.wav	i 0.14 on1 of4.wav	1	1294
110	i 0.14 on1 of5.wav	i 0.14 on1 of5.wav	2	1014
111	i 0.14 on1 of6.wav	i 0.14 on1 of6.wav	1	1182
112	i 0.14 on1 of7.wav	i 0.14 on1 of7.wav	2	7231
113	i 0.16 on1 of1.wav	i 0.16 on1 of1.wav	1	714
114	i 0.16 on1 of2.wav	i 0.16 on1 of2.wav	1	934
115	i 0.16 on1 of3.wav	i 0.16 on1 of3.wav	1	1278
116	i 0.16 on1 of4.wav	i 0.16 on1 of4.wav	1	752
117	i 0.16 on1 of5.wav	i 0.16 on1 of5.wav	1	573
118	i 0.16 on1 of6.wav	i 0.16 on1 of6.wav	1	981
119	i 0.16 on1 of7.wav	i 0.16 on1 of7.wav	1	676
120	i 0.18 on1 of1.wav	i 0.18 on1 of1.wav	1	2868
121	i 0.18 on1 of2.wav	i 0.18 on1 of2.wav	1	904
122	i 0.18 on1 of3.wav	i 0.18 on1 of3.wav	2	1512
123	i 0.18 on1 of4.wav	i 0.18 on1 of4.wav	1	1209
124	i 0.18 on1 of5.wav	i 0.18 on1 of5.wav	2	811
125	i 0.18 on1 of6.wav	i 0.18 on1 of6.wav	1	711
126	i 0.18 on1 of7.wav	i 0.18 on1 of7.wav	1	455
127	a 0.1 on1 of1.wav	a 0.1 on1 of3.wav	2	2566
128	a 0.1 on1 of2.wav	a 0.1 on1 of4.wav	2	4227
129	a 0.1 on1 of3.wav	a 0.1 on1 of5.wav	2	5465
130	a 0.1 on1 of4.wav	a 0.1 on1 of6.wav	2	1234
131	a 0.1 on1 of5.wav	a 0.1 on1 of7.wav	1	1556
132	a 0.2 on1 of1.wav	a 0.2 on1 of3.wav	2	2621
133	a 0.2 on1 of2.wav	a 0.2 on1 of4.wav	2	1255
134	a 0.2 on1 of3.wav	a 0.2 on1 of5.wav	1	1555
135	a 0.2 on1 of4.wav	a 0.2 on1 of6.wav	1	3293
136	a 0.2 on1 of5.wav	a 0.2 on1 of7.wav	1	1661
137	a 0.04 on1 of1.wav	a 0.04 on1 of3.wav	1	787
138	a 0.04 on1 of2.wav	a 0.04 on1 of4.wav	1	4813
139	a 0.04 on1 of3.wav	a 0.04 on1 of5.wav	1	650
140	a 0.04 on1 of4.wav	a 0.04 on1 of6.wav	1	1123
141	a 0.04 on1 of5.wav	a 0.04 on1 of7.wav	2	2824
142	a 0.06 on1 of1.wav	a 0.06 on1 of3.wav	1	1177
143	a 0.06 on1 of2.wav	a 0.06 on1 of4.wav	1	727
144	a 0.06 on1 of3.wav	a 0.06 on1 of5.wav	1	613
145	a 0.06 on1 of4.wav	a 0.06 on1 of6.wav	1	484
146	a 0.06 on1 of5.wav	a 0.06 on1 of7.wav	1	2759
147	a 0.08 on1 of1.wav	a 0.08 on1 of3.wav	1	819
148	a 0.08 on1 of2.wav	a 0.08 on1 of4.wav	1	1313
149	a 0.08 on1 of3.wav	a 0.08 on1 of5.wav	1	689
150	a 0.08 on1 of4.wav	a 0.08 on1 of6.wav	1	1408
151	a 0.08 on1 of5.wav	a 0.08 on1 of7.wav	2	1626
152	a 0.12 on1 of1.wav	a 0.12 on1 of3.wav	1	1853
153	a 0.12 on1 of2.wav	a 0.12 on1 of4.wav	2	1097
154	a 0.12 on1 of3.wav	a 0.12 on1 of5.wav	1	1789
155	a 0.12 on1 of4.wav	a 0.12 on1 of6.wav	1	894
156	a 0.12 on1 of5.wav	a 0.12 on1 of7.wav	1	1782
157	a 0.14 on1 of1.wav	a 0.14 on1 of3.wav	1	760
158	a 0.14 on1 of2.wav	a 0.14 on1 of4.wav	2	1468
159	a 0.14 on1 of3.wav	a 0.14 on1 of5.wav	1	1505
160	a 0.14 on1 of4.wav	a 0.14 on1 of6.wav	1	1303
161	a 0.14 on1 of5.wav	a 0.14 on1 of7.wav	1	1306
162	a 0.16 on1 of1.wav	a 0.16 on1 of3.wav	2	1166
163	a 0.16 on1 of2.wav	a 0.16 on1 of4.wav	1	1576
164	a 0.16 on1 of3.wav	a 0.16 on1 of5.wav	1	956
165	a 0.16 on1 of4.wav	a 0.16 on1 of6.wav	2	722
166	a 0.16 on1 of5.wav	a 0.16 on1 of7.wav	1	1055
167	a 0.18 on1 of1.wav	a 0.18 on1 of3.wav	2	1037
168	a 0.18 on1 of2.wav	a 0.18 on1 of4.wav	2	1268
169	a 0.18 on1 of3.wav	a 0.18 on1 of5.wav	1	2031
170	a 0.18 on1 of4.wav	a 0.18 on1 of6.wav	2	2647
171	a 0.18 on1 of5.wav	a 0.18 on1 of7.wav	1	1308
172	i 0.1 on1 of1.wav	i 0.1 on1 of3.wav	1	944
173	i 0.1 on1 of2.wav	i 0.1 on1 of4.wav	2	1009
174	i 0.1 on1 of3.wav	i 0.1 on1 of5.wav	1	3674
175	i 0.1 on1 of4.wav	i 0.1 on1 of6.wav	1	4097
176	i 0.1 on1 of5.wav	i 0.1 on1 of7.wav	1	1164
177	i 0.2 on1 of1.wav	i 0.2 on1 of3.wav	2	996
178	i 0.2 on1 of2.wav	i 0.2 on1 of4.wav	2	1018
179	i 0.2 on1 of3.wav	i 0.2 on1 of5.wav	2	1167
180	i 0.2 on1 of4.wav	i 0.2 on1 of6.wav	1	2923
181	i 0.2 on1 of5.wav	i 0.2 on1 of7.wav	1	582
182	i 0.04 on1 of1.wav	i 0.04 on1 of3.wav	1	593
183	i 0.04 on1 of2.wav	i 0.04 on1 of4.wav	1	592
184	i 0.04 on1 of3.wav	i 0.04 on1 of5.wav	1	615
185	i 0.04 on1 of4.wav	i 0.04 on1 of6.wav	1	464
186	i 0.04 on1 of5.wav	i 0.04 on1 of7.wav	1	1719
187	i 0.06 on1 of1.wav	i 0.06 on1 of3.wav	1	892
188	i 0.06 on1 of2.wav	i 0.06 on1 of4.wav	1	999
189	i 0.06 on1 of3.wav	i 0.06 on1 of5.wav	1	1876
190	i 0.06 on1 of4.wav	i 0.06 on1 of6.wav	1	505
191	i 0.06 on1 of5.wav	i 0.06 on1 of7.wav	1	487
192	i 0.08 on1 of1.wav	i 0.08 on1 of3.wav	1	967
193	i 0.08 on1 of2.wav	i 0.08 on1 of4.wav	1	2005
194	i 0.08 on1 of3.wav	i 0.08 on1 of5.wav	1	1445
195	i 0.08 on1 of4.wav	i 0.08 on1 of6.wav	1	3883
196	i 0.08 on1 of5.wav	i 0.08 on1 of7.wav	1	478
197	i 0.12 on1 of1.wav	i 0.12 on1 of3.wav	1	698
198	i 0.12 on1 of2.wav	i 0.12 on1 of4.wav	1	1191
199	i 0.12 on1 of3.wav	i 0.12 on1 of5.wav	2	578
200	i 0.12 on1 of4.wav	i 0.12 on1 of6.wav	2	1169
201	i 0.12 on1 of5.wav	i 0.12 on1 of7.wav	1	2358
202	i 0.14 on1 of1.wav	i 0.14 on1 of3.wav	1	2305
203	i 0.14 on1 of2.wav	i 0.14 on1 of4.wav	2	755
204	i 0.14 on1 of3.wav	i 0.14 on1 of5.wav	2	1307
205	i 0.14 on1 of4.wav	i 0.14 on1 of6.wav	1	903
206	i 0.14 on1 of5.wav	i 0.14 on1 of7.wav	2	1369
207	i 0.16 on1 of1.wav	i 0.16 on1 of3.wav	1	1915
208	i 0.16 on1 of2.wav	i 0.16 on1 of4.wav	2	1508
209	i 0.16 on1 of3.wav	i 0.16 on1 of5.wav	2	888
210	i 0.16 on1 of4.wav	i 0.16 on1 of6.wav	2	935
211	i 0.16 on1 of5.wav	i 0.16 on1 of7.wav	1	1060
212	i 0.18 on1 of1.wav	i 0.18 on1 of3.wav	2	1094
213	i 0.18 on1 of2.wav	i 0.18 on1 of4.wav	2	1467
214	i 0.18 on1 of3.wav	i 0.18 on1 of5.wav	2	1427
215	i 0.18 on1 of4.wav	i 0.18 on1 of6.wav	1	1255
216	i 0.18 on1 of5.wav	i 0.18 on1 of7.wav	1	575
217	a 0.1 on1 of3.wav	a 0.1 on1 of1.wav	2	903
218	a 0.1 on1 of4.wav	a 0.1 on1 of2.wav	1	997
219	a 0.1 on1 of5.wav	a 0.1 on1 of3.wav	2	1340
220	a 0.1 on1 of6.wav	a 0.1 on1 of4.wav	1	894
221	a 0.1 on1 of7.wav	a 0.1 on1 of5.wav	1	780
222	a 0.2 on1 of3.wav	a 0.2 on1 of1.wav	2	805
223	a 0.2 on1 of4.wav	a 0.2 on1 of2.wav	2	2417
224	a 0.2 on1 of5.wav	a 0.2 on1 of3.wav	2	1677
225	a 0.2 on1 of6.wav	a 0.2 on1 of4.wav	2	1586
226	a 0.2 on1 of7.wav	a 0.2 on1 of5.wav	1	3524
227	a 0.04 on1 of3.wav	a 0.04 on1 of1.wav	1	903
228	a 0.04 on1 of4.wav	a 0.04 on1 of2.wav	2	3265
229	a 0.04 on1 of5.wav	a 0.04 on1 of3.wav	2	943
230	a 0.04 on1 of6.wav	a 0.04 on1 of4.wav	1	1884
231	a 0.04 on1 of7.wav	a 0.04 on1 of5.wav	2	1440
232	a 0.06 on1 of3.wav	a 0.06 on1 of1.wav	1	582
233	a 0.06 on1 of4.wav	a 0.06 on1 of2.wav	1	1820
234	a 0.06 on1 of5.wav	a 0.06 on1 of3.wav	1	540
235	a 0.06 on1 of6.wav	a 0.06 on1 of4.wav	2	1273
236	a 0.06 on1 of7.wav	a 0.06 on1 of5.wav	2	987
237	a 0.08 on1 of3.wav	a 0.08 on1 of1.wav	1	887
238	a 0.08 on1 of4.wav	a 0.08 on1 of2.wav	1	1454
239	a 0.08 on1 of5.wav	a 0.08 on1 of3.wav	1	670
240	a 0.08 on1 of6.wav	a 0.08 on1 of4.wav	1	3247
241	a 0.08 on1 of7.wav	a 0.08 on1 of5.wav	1	1115
242	a 0.12 on1 of3.wav	a 0.12 on1 of1.wav	2	1425
243	a 0.12 on1 of4.wav	a 0.12 on1 of2.wav	1	2160
244	a 0.12 on1 of5.wav	a 0.12 on1 of3.wav	1	1288
245	a 0.12 on1 of6.wav	a 0.12 on1 of4.wav	1	1194
246	a 0.12 on1 of7.wav	a 0.12 on1 of5.wav	1	1092
247	a 0.14 on1 of3.wav	a 0.14 on1 of1.wav	2	1086
248	a 0.14 on1 of4.wav	a 0.14 on1 of2.wav	1	869
249	a 0.14 on1 of5.wav	a 0.14 on1 of3.wav	2	906
250	a 0.14 on1 of6.wav	a 0.14 on1 of4.wav	2	1461
251	a 0.14 on1 of7.wav	a 0.14 on1 of5.wav	1	623
252	a 0.16 on1 of3.wav	a 0.16 on1 of1.wav	1	452
253	a 0.16 on1 of4.wav	a 0.16 on1 of2.wav	1	3059
254	a 0.16 on1 of5.wav	a 0.16 on1 of3.wav	2	1585
255	a 0.16 on1 of6.wav	a 0.16 on1 of4.wav	2	1500
256	a 0.16 on1 of7.wav	a 0.16 on1 of5.wav	1	904
257	a 0.18 on1 of3.wav	a 0.18 on1 of1.wav	2	1588
258	a 0.18 on1 of4.wav	a 0.18 on1 of2.wav	1	1472
259	a 0.18 on1 of5.wav	a 0.18 on1 of3.wav	2	1275
260	a 0.18 on1 of6.wav	a 0.18 on1 of4.wav	1	1959
261	a 0.18 on1 of7.wav	a 0.18 on1 of5.wav	1	374
262	i 0.1 on1 of3.wav	i 0.1 on1 of1.wav	1	872
263	i 0.1 on1 of4.wav	i 0.1 on1 of2.wav	2	1640
264	i 0.1 on1 of5.wav	i 0.1 on1 of3.wav	1	1137
265	i 0.1 on1 of6.wav	i 0.1 on1 of4.wav	2	1501
266	i 0.1 on1 of7.wav	i 0.1 on1 of5.wav	1	986
267	i 0.2 on1 of3.wav	i 0.2 on1 of1.wav	2	1188
268	i 0.2 on1 of4.wav	i 0.2 on1 of2.wav	2	6169
269	i 0.2 on1 of5.wav	i 0.2 on1 of3.wav	2	921
270	i 0.2 on1 of6.wav	i 0.2 on1 of4.wav	2	1292
271	i 0.2 on1 of7.wav	i 0.2 on1 of5.wav	1	922
272	i 0.04 on1 of3.wav	i 0.04 on1 of1.wav	1	363
273	i 0.04 on1 of4.wav	i 0.04 on1 of2.wav	1	670
274	i 0.04 on1 of5.wav	i 0.04 on1 of3.wav	1	809
275	i 0.04 on1 of6.wav	i 0.04 on1 of4.wav	2	1030
276	i 0.04 on1 of7.wav	i 0.04 on1 of5.wav	1	1478
277	i 0.06 on1 of3.wav	i 0.06 on1 of1.wav	1	602
278	i 0.06 on1 of4.wav	i 0.06 on1 of2.wav	1	1411
279	i 0.06 on1 of5.wav	i 0.06 on1 of3.wav	1	827
280	i 0.06 on1 of6.wav	i 0.06 on1 of4.wav	1	447
281	i 0.06 on1 of7.wav	i 0.06 on1 of5.wav	1	844
282	i 0.08 on1 of3.wav	i 0.08 on1 of1.wav	2	2260
283	i 0.08 on1 of4.wav	i 0.08 on1 of2.wav	1	414
284	i 0.08 on1 of5.wav	i 0.08 on1 of3.wav	1	1902
285	i 0.08 on1 of6.wav	i 0.08 on1 of4.wav	1	626
286	i 0.08 on1 of7.wav	i 0.08 on1 of5.wav	1	1572
287	i 0.12 on1 of3.wav	i 0.12 on1 of1.wav	1	1492
288	i 0.12 on1 of4.wav	i 0.12 on1 of2.wav	1	837
289	i 0.12 on1 of5.wav	i 0.12 on1 of3.wav	2	1133
290	i 0.12 on1 of6.wav	i 0.12 on1 of4.wav	2	1058
291	i 0.12 on1 of7.wav	i 0.12 on1 of5.wav	1	493
292	i 0.14 on1 of3.wav	i 0.14 on1 of1.wav	2	1094
293	i 0.14 on1 of4.wav	i 0.14 on1 of2.wav	2	650
294	i 0.14 on1 of5.wav	i 0.14 on1 of3.wav	2	1244
295	i 0.14 on1 of6.wav	i 0.14 on1 of4.wav	2	1165
296	i 0.14 on1 of7.wav	i 0.14 on1 of5.wav	2	1250
297	i 0.16 on1 of3.wav	i 0.16 on1 of1.wav	2	2439
298	i 0.16 on1 of4.wav	i 0.16 on1 of2.wav	2	1792
299	i 0.16 on1 of5.wav	i 0.16 on1 of3.wav	2	3832
300	i 0.16 on1 of6.wav	i 0.16 on1 of4.wav	2	1120
301	i 0.16 on1 of7.wav	i 0.16 on1 of5.wav	2	1604
302	i 0.18 on1 of3.wav	i 0.18 on1 of1.wav	1	1155
303	i 0.18 on1 of4.wav	i 0.18 on1 of2.wav	2	1296
304	i 0.18 on1 of5.wav	i 0.18 on1 of3.wav	1	1482
305	i 0.18 on1 of6.wav	i 0.18 on1 of4.wav	2	1455
306	i 0.18 on1 of7.wav	i 0.18 on1 of5.wav	2	1875
307	a 0.1 on1 of1.wav	a 0.1 on1 of1.wav	1	754
308	a 0.1 on1 of2.wav	a 0.1 on1 of2.wav	1	4261
309	a 0.1 on1 of3.wav	a 0.1 on1 of3.wav	1	1311
310	a 0.1 on1 of4.wav	a 0.1 on1 of4.wav	1	1536
311	a 0.1 on1 of5.wav	a 0.1 on1 of5.wav	1	1288
312	a 0.1 on1 of6.wav	a 0.1 on1 of6.wav	1	2585
313	a 0.1 on1 of7.wav	a 0.1 on1 of7.wav	1	1080
314	a 0.2 on1 of1.wav	a 0.2 on1 of1.wav	1	1747
315	a 0.2 on1 of2.wav	a 0.2 on1 of2.wav	1	852
316	a 0.2 on1 of3.wav	a 0.2 on1 of3.wav	2	4058
317	a 0.2 on1 of4.wav	a 0.2 on1 of4.wav	1	1701
318	a 0.2 on1 of5.wav	a 0.2 on1 of5.wav	1	1281
319	a 0.2 on1 of6.wav	a 0.2 on1 of6.wav	1	714
320	a 0.2 on1 of7.wav	a 0.2 on1 of7.wav	1	708
321	a 0.04 on1 of1.wav	a 0.04 on1 of1.wav	1	1871
322	a 0.04 on1 of2.wav	a 0.04 on1 of2.wav	1	1649
323	a 0.04 on1 of3.wav	a 0.04 on1 of3.wav	2	1709
324	a 0.04 on1 of4.wav	a 0.04 on1 of4.wav	1	1060
325	a 0.04 on1 of5.wav	a 0.04 on1 of5.wav	1	966
326	a 0.04 on1 of6.wav	a 0.04 on1 of6.wav	1	410
327	a 0.04 on1 of7.wav	a 0.04 on1 of7.wav	1	1463
328	a 0.06 on1 of1.wav	a 0.06 on1 of1.wav	1	2702
329	a 0.06 on1 of2.wav	a 0.06 on1 of2.wav	1	1432
330	a 0.06 on1 of3.wav	a 0.06 on1 of3.wav	1	1957
331	a 0.06 on1 of4.wav	a 0.06 on1 of4.wav	1	1596
332	a 0.06 on1 of5.wav	a 0.06 on1 of5.wav	1	3077
333	a 0.06 on1 of6.wav	a 0.06 on1 of6.wav	1	1228
334	a 0.06 on1 of7.wav	a 0.06 on1 of7.wav	1	722
335	a 0.08 on1 of1.wav	a 0.08 on1 of1.wav	1	784
336	a 0.08 on1 of2.wav	a 0.08 on1 of2.wav	1	1923
337	a 0.08 on1 of3.wav	a 0.08 on1 of3.wav	1	635
338	a 0.08 on1 of4.wav	a 0.08 on1 of4.wav	1	624
339	a 0.08 on1 of5.wav	a 0.08 on1 of5.wav	1	395
340	a 0.08 on1 of6.wav	a 0.08 on1 of6.wav	2	3101
341	a 0.08 on1 of7.wav	a 0.08 on1 of7.wav	1	711
342	a 0.12 on1 of1.wav	a 0.12 on1 of1.wav	1	732
343	a 0.12 on1 of2.wav	a 0.12 on1 of2.wav	1	957
344	a 0.12 on1 of3.wav	a 0.12 on1 of3.wav	1	818
345	a 0.12 on1 of4.wav	a 0.12 on1 of4.wav	2	2664
346	a 0.12 on1 of5.wav	a 0.12 on1 of5.wav	1	1107
347	a 0.12 on1 of6.wav	a 0.12 on1 of6.wav	1	2389
348	a 0.12 on1 of7.wav	a 0.12 on1 of7.wav	1	907
349	a 0.14 on1 of1.wav	a 0.14 on1 of1.wav	1	763
350	a 0.14 on1 of2.wav	a 0.14 on1 of2.wav	1	1642
351	a 0.14 on1 of3.wav	a 0.14 on1 of3.wav	1	1580
352	a 0.14 on1 of4.wav	a 0.14 on1 of4.wav	1	1024
353	a 0.14 on1 of5.wav	a 0.14 on1 of5.wav	1	400
354	a 0.14 on1 of6.wav	a 0.14 on1 of6.wav	1	869
355	a 0.14 on1 of7.wav	a 0.14 on1 of7.wav	1	919
356	a 0.16 on1 of1.wav	a 0.16 on1 of1.wav	1	1435
357	a 0.16 on1 of2.wav	a 0.16 on1 of2.wav	1	2516
358	a 0.16 on1 of3.wav	a 0.16 on1 of3.wav	1	804
359	a 0.16 on1 of4.wav	a 0.16 on1 of4.wav	1	1722
360	a 0.16 on1 of5.wav	a 0.16 on1 of5.wav	2	3383
361	a 0.16 on1 of6.wav	a 0.16 on1 of6.wav	1	595
362	a 0.16 on1 of7.wav	a 0.16 on1 of7.wav	1	778
363	a 0.18 on1 of1.wav	a 0.18 on1 of1.wav	1	866
364	a 0.18 on1 of2.wav	a 0.18 on1 of2.wav	1	796
365	a 0.18 on1 of3.wav	a 0.18 on1 of3.wav	1	1071
366	a 0.18 on1 of4.wav	a 0.18 on1 of4.wav	1	843
367	a 0.18 on1 of5.wav	a 0.18 on1 of5.wav	1	896
368	a 0.18 on1 of6.wav	a 0.18 on1 of6.wav	1	1218
369	a 0.18 on1 of7.wav	a 0.18 on1 of7.wav	1	782
370	i 0.1 on1 of1.wav	i 0.1 on1 of1.wav	1	629
371	i 0.1 on1 of2.wav	i 0.1 on1 of2.wav	1	750
372	i 0.1 on1 of3.wav	i 0.1 on1 of3.wav	1	1298
373	i 0.1 on1 of4.wav	i 0.1 on1 of4.wav	1	2338
374	i 0.1 on1 of5.wav	i 0.1 on1 of5.wav	1	1431
375	i 0.1 on1 of6.wav	i 0.1 on1 of6.wav	2	3991
376	i 0.1 on1 of7.wav	i 0.1 on1 of7.wav	1	2210
377	i 0.2 on1 of1.wav	i 0.2 on1 of1.wav	1	786
378	i 0.2 on1 of2.wav	i 0.2 on1 of2.wav	1	979
379	i 0.2 on1 of3.wav	i 0.2 on1 of3.wav	1	1001
380	i 0.2 on1 of4.wav	i 0.2 on1 of4.wav	1	872
381	i 0.2 on1 of5.wav	i 0.2 on1 of5.wav	1	755
382	i 0.2 on1 of6.wav	i 0.2 on1 of6.wav	1	1827
383	i 0.2 on1 of7.wav	i 0.2 on1 of7.wav	1	1037
384	i 0.04 on1 of1.wav	i 0.04 on1 of1.wav	1	667
385	i 0.04 on1 of2.wav	i 0.04 on1 of2.wav	1	1110
386	i 0.04 on1 of3.wav	i 0.04 on1 of3.wav	2	1221
387	i 0.04 on1 of4.wav	i 0.04 on1 of4.wav	1	520
388	i 0.04 on1 of5.wav	i 0.04 on1 of5.wav	1	683
389	i 0.04 on1 of6.wav	i 0.04 on1 of6.wav	1	538
390	i 0.04 on1 of7.wav	i 0.04 on1 of7.wav	1	300
391	i 0.06 on1 of1.wav	i 0.06 on1 of1.wav	1	4408
392	i 0.06 on1 of2.wav	i 0.06 on1 of2.wav	1	1812
393	i 0.06 on1 of3.wav	i 0.06 on1 of3.wav	1	531
394	i 0.06 on1 of4.wav	i 0.06 on1 of4.wav	1	731
395	i 0.06 on1 of5.wav	i 0.06 on1 of5.wav	1	3377
396	i 0.06 on1 of6.wav	i 0.06 on1 of6.wav	1	2386
397	i 0.06 on1 of7.wav	i 0.06 on1 of7.wav	1	272
398	i 0.08 on1 of1.wav	i 0.08 on1 of1.wav	1	825
399	i 0.08 on1 of2.wav	i 0.08 on1 of2.wav	1	791
400	i 0.08 on1 of3.wav	i 0.08 on1 of3.wav	1	2848
401	i 0.08 on1 of4.wav	i 0.08 on1 of4.wav	1	1074
402	i 0.08 on1 of5.wav	i 0.08 on1 of5.wav	1	1818
403	i 0.08 on1 of6.wav	i 0.08 on1 of6.wav	1	3341
404	i 0.08 on1 of7.wav	i 0.08 on1 of7.wav	1	2314
405	i 0.12 on1 of1.wav	i 0.12 on1 of1.wav	1	940
406	i 0.12 on1 of2.wav	i 0.12 on1 of2.wav	1	1146
407	i 0.12 on1 of3.wav	i 0.12 on1 of3.wav	1	1153
408	i 0.12 on1 of4.wav	i 0.12 on1 of4.wav	1	2178
409	i 0.12 on1 of5.wav	i 0.12 on1 of5.wav	1	111
410	i 0.12 on1 of6.wav	i 0.12 on1 of6.wav	1	477
411	i 0.12 on1 of7.wav	i 0.12 on1 of7.wav	2	1076
412	i 0.14 on1 of1.wav	i 0.14 on1 of1.wav	1	580
413	i 0.14 on1 of2.wav	i 0.14 on1 of2.wav	1	1672
414	i 0.14 on1 of3.wav	i 0.14 on1 of3.wav	1	1035
415	i 0.14 on1 of4.wav	i 0.14 on1 of4.wav	1	1271
416	i 0.14 on1 of5.wav	i 0.14 on1 of5.wav	1	833
417	i 0.14 on1 of6.wav	i 0.14 on1 of6.wav	1	2035
418	i 0.14 on1 of7.wav	i 0.14 on1 of7.wav	1	960
419	i 0.16 on1 of1.wav	i 0.16 on1 of1.wav	1	797
420	i 0.16 on1 of2.wav	i 0.16 on1 of2.wav	1	884
421	i 0.16 on1 of3.wav	i 0.16 on1 of3.wav	1	4094
422	i 0.16 on1 of4.wav	i 0.16 on1 of4.wav	2	2848
423	i 0.16 on1 of5.wav	i 0.16 on1 of5.wav	1	3239
424	i 0.16 on1 of6.wav	i 0.16 on1 of6.wav	1	1660
425	i 0.16 on1 of7.wav	i 0.16 on1 of7.wav	1	937
426	i 0.18 on1 of1.wav	i 0.18 on1 of1.wav	1	735
427	i 0.18 on1 of2.wav	i 0.18 on1 of2.wav	1	1617
428	i 0.18 on1 of3.wav	i 0.18 on1 of3.wav	1	935
429	i 0.18 on1 of4.wav	i 0.18 on1 of4.wav	1	1133
430	i 0.18 on1 of5.wav	i 0.18 on1 of5.wav	1	620
431	i 0.18 on1 of6.wav	i 0.18 on1 of6.wav	1	901
432	i 0.18 on1 of7.wav	i 0.18 on1 of7.wav	1	1262
433	a 0.1 on1 of1.wav	a 0.1 on1 of3.wav	1	1210
434	a 0.1 on1 of2.wav	a 0.1 on1 of4.wav	1	1087
435	a 0.1 on1 of3.wav	a 0.1 on1 of5.wav	2	1486
436	a 0.1 on1 of4.wav	a 0.1 on1 of6.wav	1	3613
437	a 0.1 on1 of5.wav	a 0.1 on1 of7.wav	1	1828
438	a 0.2 on1 of1.wav	a 0.2 on1 of3.wav	2	1740
439	a 0.2 on1 of2.wav	a 0.2 on1 of4.wav	2	1221
440	a 0.2 on1 of3.wav	a 0.2 on1 of5.wav	2	823
441	a 0.2 on1 of4.wav	a 0.2 on1 of6.wav	1	804
442	a 0.2 on1 of5.wav	a 0.2 on1 of7.wav	1	902
443	a 0.04 on1 of1.wav	a 0.04 on1 of3.wav	1	739
444	a 0.04 on1 of2.wav	a 0.04 on1 of4.wav	1	2435
445	a 0.04 on1 of3.wav	a 0.04 on1 of5.wav	2	315
446	a 0.04 on1 of4.wav	a 0.04 on1 of6.wav	1	1898
447	a 0.04 on1 of5.wav	a 0.04 on1 of7.wav	2	1164
448	a 0.06 on1 of1.wav	a 0.06 on1 of3.wav	1	591
449	a 0.06 on1 of2.wav	a 0.06 on1 of4.wav	1	1198
450	a 0.06 on1 of3.wav	a 0.06 on1 of5.wav	1	1101
451	a 0.06 on1 of4.wav	a 0.06 on1 of6.wav	1	460
452	a 0.06 on1 of5.wav	a 0.06 on1 of7.wav	2	1806
453	a 0.08 on1 of1.wav	a 0.08 on1 of3.wav	1	1281
454	a 0.08 on1 of2.wav	a 0.08 on1 of4.wav	2	920
455	a 0.08 on1 of3.wav	a 0.08 on1 of5.wav	1	560
456	a 0.08 on1 of4.wav	a 0.08 on1 of6.wav	1	2715
457	a 0.08 on1 of5.wav	a 0.08 on1 of7.wav	1	1675
458	a 0.12 on1 of1.wav	a 0.12 on1 of3.wav	2	919
459	a 0.12 on1 of2.wav	a 0.12 on1 of4.wav	2	873
460	a 0.12 on1 of3.wav	a 0.12 on1 of5.wav	1	1549
461	a 0.12 on1 of4.wav	a 0.12 on1 of6.wav	1	1768
462	a 0.12 on1 of5.wav	a 0.12 on1 of7.wav	1	1217
463	a 0.14 on1 of1.wav	a 0.14 on1 of3.wav	2	1380
464	a 0.14 on1 of2.wav	a 0.14 on1 of4.wav	2	674
465	a 0.14 on1 of3.wav	a 0.14 on1 of5.wav	2	875
466	a 0.14 on1 of4.wav	a 0.14 on1 of6.wav	1	1053
467	a 0.14 on1 of5.wav	a 0.14 on1 of7.wav	2	1024
468	a 0.16 on1 of1.wav	a 0.16 on1 of3.wav	2	945
469	a 0.16 on1 of2.wav	a 0.16 on1 of4.wav	2	1671
470	a 0.16 on1 of3.wav	a 0.16 on1 of5.wav	1	1200
471	a 0.16 on1 of4.wav	a 0.16 on1 of6.wav	2	1522
472	a 0.16 on1 of5.wav	a 0.16 on1 of7.wav	1	1331
473	a 0.18 on1 of1.wav	a 0.18 on1 of3.wav	2	2214
474	a 0.18 on1 of2.wav	a 0.18 on1 of4.wav	2	1340
475	a 0.18 on1 of3.wav	a 0.18 on1 of5.wav	1	784
476	a 0.18 on1 of4.wav	a 0.18 on1 of6.wav	1	581
477	a 0.18 on1 of5.wav	a 0.18 on1 of7.wav	1	1516
478	i 0.1 on1 of1.wav	i 0.1 on1 of3.wav	1	938
479	i 0.1 on1 of2.wav	i 0.1 on1 of4.wav	1	3503
480	i 0.1 on1 of3.wav	i 0.1 on1 of5.wav	1	521
481	i 0.1 on1 of4.wav	i 0.1 on1 of6.wav	1	1023
482	i 0.1 on1 of5.wav	i 0.1 on1 of7.wav	1	963
483	i 0.2 on1 of1.wav	i 0.2 on1 of3.wav	2	1068
484	i 0.2 on1 of2.wav	i 0.2 on1 of4.wav	2	862
485	i 0.2 on1 of3.wav	i 0.2 on1 of5.wav	2	1802
486	i 0.2 on1 of4.wav	i 0.2 on1 of6.wav	2	1707
487	i 0.2 on1 of5.wav	i 0.2 on1 of7.wav	2	2186
488	i 0.04 on1 of1.wav	i 0.04 on1 of3.wav	2	4375
489	i 0.04 on1 of2.wav	i 0.04 on1 of4.wav	1	742
490	i 0.04 on1 of3.wav	i 0.04 on1 of5.wav	1	1008
491	i 0.04 on1 of4.wav	i 0.04 on1 of6.wav	1	693
492	i 0.04 on1 of5.wav	i 0.04 on1 of7.wav	1	1845
493	i 0.06 on1 of1.wav	i 0.06 on1 of3.wav	1	940
494	i 0.06 on1 of2.wav	i 0.06 on1 of4.wav	1	1435
495	i 0.06 on1 of3.wav	i 0.06 on1 of5.wav	1	757
496	i 0.06 on1 of4.wav	i 0.06 on1 of6.wav	1	529
497	i 0.06 on1 of5.wav	i 0.06 on1 of7.wav	2	1159
498	i 0.08 on1 of1.wav	i 0.08 on1 of3.wav	1	1878
499	i 0.08 on1 of2.wav	i 0.08 on1 of4.wav	1	4744
500	i 0.08 on1 of3.wav	i 0.08 on1 of5.wav	1	318
501	i 0.08 on1 of4.wav	i 0.08 on1 of6.wav	1	1476
502	i 0.08 on1 of5.wav	i 0.08 on1 of7.wav	1	452
503	i 0.12 on1 of1.wav	i 0.12 on1 of3.wav	1	1189
504	i 0.12 on1 of2.wav	i 0.12 on1 of4.wav	1	547
505	i 0.12 on1 of3.wav	i 0.12 on1 of5.wav	2	1755
506	i 0.12 on1 of4.wav	i 0.12 on1 of6.wav	1	1279
507	i 0.12 on1 of5.wav	i 0.12 on1 of7.wav	1	715
508	i 0.14 on1 of1.wav	i 0.14 on1 of3.wav	1	1038
509	i 0.14 on1 of2.wav	i 0.14 on1 of4.wav	2	1157
510	i 0.14 on1 of3.wav	i 0.14 on1 of5.wav	1	646
511	i 0.14 on1 of4.wav	i 0.14 on1 of6.wav	1	1724
512	i 0.14 on1 of5.wav	i 0.14 on1 of7.wav	1	1122
513	i 0.16 on1 of1.wav	i 0.16 on1 of3.wav	1	1356
514	i 0.16 on1 of2.wav	i 0.16 on1 of4.wav	1	2843
515	i 0.16 on1 of3.wav	i 0.16 on1 of5.wav	1	2248
516	i 0.16 on1 of4.wav	i 0.16 on1 of6.wav	2	4190
517	i 0.16 on1 of5.wav	i 0.16 on1 of7.wav	1	670
518	i 0.18 on1 of1.wav	i 0.18 on1 of3.wav	2	1154
519	i 0.18 on1 of2.wav	i 0.18 on1 of4.wav	2	1632
520	i 0.18 on1 of3.wav	i 0.18 on1 of5.wav	2	1525
521	i 0.18 on1 of4.wav	i 0.18 on1 of6.wav	2	925
522	i 0.18 on1 of5.wav	i 0.18 on1 of7.wav	1	899
523	a 0.1 on1 of3.wav	a 0.1 on1 of1.wav	2	1941
524	a 0.1 on1 of4.wav	a 0.1 on1 of2.wav	1	1246
525	a 0.1 on1 of5.wav	a 0.1 on1 of3.wav	2	3967
526	a 0.1 on1 of6.wav	a 0.1 on1 of4.wav	1	991
527	a 0.1 on1 of7.wav	a 0.1 on1 of5.wav	1	511
528	a 0.2 on1 of3.wav	a 0.2 on1 of1.wav	2	1057
529	a 0.2 on1 of4.wav	a 0.2 on1 of2.wav	2	963
530	a 0.2 on1 of5.wav	a 0.2 on1 of3.wav	2	1287
531	a 0.2 on1 of6.wav	a 0.2 on1 of4.wav	2	1329
532	a 0.2 on1 of7.wav	a 0.2 on1 of5.wav	2	1465
533	a 0.04 on1 of3.wav	a 0.04 on1 of1.wav	1	899
534	a 0.04 on1 of4.wav	a 0.04 on1 of2.wav	1	678
535	a 0.04 on1 of5.wav	a 0.04 on1 of3.wav	2	1760
536	a 0.04 on1 of6.wav	a 0.04 on1 of4.wav	2	5314
537	a 0.04 on1 of7.wav	a 0.04 on1 of5.wav	1	1432
538	a 0.06 on1 of3.wav	a 0.06 on1 of1.wav	1	1417
539	a 0.06 on1 of4.wav	a 0.06 on1 of2.wav	1	3563
540	a 0.06 on1 of5.wav	a 0.06 on1 of3.wav	1	1044
541	a 0.06 on1 of6.wav	a 0.06 on1 of4.wav	1	1351
542	a 0.06 on1 of7.wav	a 0.06 on1 of5.wav	1	1527
543	a 0.08 on1 of3.wav	a 0.08 on1 of1.wav	2	2322
544	a 0.08 on1 of4.wav	a 0.08 on1 of2.wav	2	4282
545	a 0.08 on1 of5.wav	a 0.08 on1 of3.wav	2	1966
546	a 0.08 on1 of6.wav	a 0.08 on1 of4.wav	1	1634
547	a 0.08 on1 of7.wav	a 0.08 on1 of5.wav	1	886
548	a 0.12 on1 of3.wav	a 0.12 on1 of1.wav	2	1128
549	a 0.12 on1 of4.wav	a 0.12 on1 of2.wav	1	2516
550	a 0.12 on1 of5.wav	a 0.12 on1 of3.wav	2	5650
551	a 0.12 on1 of6.wav	a 0.12 on1 of4.wav	1	1240
552	a 0.12 on1 of7.wav	a 0.12 on1 of5.wav	1	2013
553	a 0.14 on1 of3.wav	a 0.14 on1 of1.wav	2	1676
554	a 0.14 on1 of4.wav	a 0.14 on1 of2.wav	1	1062
555	a 0.14 on1 of5.wav	a 0.14 on1 of3.wav	2	1807
556	a 0.14 on1 of6.wav	a 0.14 on1 of4.wav	2	1320
557	a 0.14 on1 of7.wav	a 0.14 on1 of5.wav	2	2143
558	a 0.16 on1 of3.wav	a 0.16 on1 of1.wav	2	729
559	a 0.16 on1 of4.wav	a 0.16 on1 of2.wav	2	1385
560	a 0.16 on1 of5.wav	a 0.16 on1 of3.wav	2	3039
561	a 0.16 on1 of6.wav	a 0.16 on1 of4.wav	2	1263
562	a 0.16 on1 of7.wav	a 0.16 on1 of5.wav	1	540
563	a 0.18 on1 of3.wav	a 0.18 on1 of1.wav	2	2800
564	a 0.18 on1 of4.wav	a 0.18 on1 of2.wav	2	1612
565	a 0.18 on1 of5.wav	a 0.18 on1 of3.wav	2	1595
566	a 0.18 on1 of6.wav	a 0.18 on1 of4.wav	2	1405
567	a 0.18 on1 of7.wav	a 0.18 on1 of5.wav	1	1629
568	i 0.1 on1 of3.wav	i 0.1 on1 of1.wav	2	2504
569	i 0.1 on1 of4.wav	i 0.1 on1 of2.wav	1	197
570	i 0.1 on1 of5.wav	i 0.1 on1 of3.wav	2	1087
571	i 0.1 on1 of6.wav	i 0.1 on1 of4.wav	1	431
572	i 0.1 on1 of7.wav	i 0.1 on1 of5.wav	2	3669
573	i 0.2 on1 of3.wav	i 0.2 on1 of1.wav	2	958
574	i 0.2 on1 of4.wav	i 0.2 on1 of2.wav	2	1168
575	i 0.2 on1 of5.wav	i 0.2 on1 of3.wav	2	3504
576	i 0.2 on1 of6.wav	i 0.2 on1 of4.wav	2	1293
577	i 0.2 on1 of7.wav	i 0.2 on1 of5.wav	1	598
578	i 0.04 on1 of3.wav	i 0.04 on1 of1.wav	1	534
579	i 0.04 on1 of4.wav	i 0.04 on1 of2.wav	1	643
580	i 0.04 on1 of5.wav	i 0.04 on1 of3.wav	1	802
581	i 0.04 on1 of6.wav	i 0.04 on1 of4.wav	1	813
582	i 0.04 on1 of7.wav	i 0.04 on1 of5.wav	1	623
583	i 0.06 on1 of3.wav	i 0.06 on1 of1.wav	1	680
584	i 0.06 on1 of4.wav	i 0.06 on1 of2.wav	1	1476
585	i 0.06 on1 of5.wav	i 0.06 on1 of3.wav	1	1588
586	i 0.06 on1 of6.wav	i 0.06 on1 of4.wav	1	2144
587	i 0.06 on1 of7.wav	i 0.06 on1 of5.wav	1	817
588	i 0.08 on1 of3.wav	i 0.08 on1 of1.wav	2	1518
589	i 0.08 on1 of4.wav	i 0.08 on1 of2.wav	2	1697
590	i 0.08 on1 of5.wav	i 0.08 on1 of3.wav	2	1379
591	i 0.08 on1 of6.wav	i 0.08 on1 of4.wav	2	1231
592	i 0.08 on1 of7.wav	i 0.08 on1 of5.wav	1	730
593	i 0.12 on1 of3.wav	i 0.12 on1 of1.wav	2	2184
594	i 0.12 on1 of4.wav	i 0.12 on1 of2.wav	1	609
595	i 0.12 on1 of5.wav	i 0.12 on1 of3.wav	2	950
596	i 0.12 on1 of6.wav	i 0.12 on1 of4.wav	2	1691
597	i 0.12 on1 of7.wav	i 0.12 on1 of5.wav	1	3032
598	i 0.14 on1 of3.wav	i 0.14 on1 of1.wav	2	1448
599	i 0.14 on1 of4.wav	i 0.14 on1 of2.wav	2	2370
600	i 0.14 on1 of5.wav	i 0.14 on1 of3.wav	2	1725
601	i 0.14 on1 of6.wav	i 0.14 on1 of4.wav	2	1131
602	i 0.14 on1 of7.wav	i 0.14 on1 of5.wav	1	1504
603	i 0.16 on1 of3.wav	i 0.16 on1 of1.wav	1	964
604	i 0.16 on1 of4.wav	i 0.16 on1 of2.wav	2	931
605	i 0.16 on1 of5.wav	i 0.16 on1 of3.wav	2	979
606	i 0.16 on1 of6.wav	i 0.16 on1 of4.wav	2	1057
607	i 0.16 on1 of7.wav	i 0.16 on1 of5.wav	2	1839
608	i 0.18 on1 of3.wav	i 0.18 on1 of1.wav	1	896
609	i 0.18 on1 of4.wav	i 0.18 on1 of2.wav	2	1004
610	i 0.18 on1 of5.wav	i 0.18 on1 of3.wav	2	1163
611	i 0.18 on1 of6.wav	i 0.18 on1 of4.wav	2	2875
612	i 0.18 on1 of7.wav	i 0.18 on1 of5.wav	2	2118
