# Supplementary material for: Effects of stimulus duration and vowel quality in cross-linguistic categorical perception of pitch directions
Source: PLoS One. 2017 Jul 3;12(7):e0180656. doi: 10.1371/journal.pone.0180656 (PMC5495489; doi:10.1371/journal.pone.0180656)
Supplement: S1 Table — (ZIP) [file pone.0180656.s001.zip › supporting information/Raw data/eprime_sd_CHINESE/sub15sdrising.csv]

List2	stim1	stim2	Slide3.RESP	Slide3.RT
1	a 0.1 on1 of7r.wav	a 0.1 on1 of7r.wav	1	581
2	a 0.1 on2 of7.wav	a 0.1 on2 of7.wav	1	1250
3	a 0.1 on3 of7.wav	a 0.1 on3 of7.wav	1	742
4	a 0.1 on4 of7.wav	a 0.1 on4 of7.wav	1	743
5	a 0.1 on5 of7.wav	a 0.1 on5 of7.wav	1	2242
6	a 0.1 on6 of7.wav	a 0.1 on6 of7.wav	1	844
7	a 0.1 on7 of7.wav	a 0.1 on7 of7.wav	1	1309
8	a 0.2 on1 of7r.wav	a 0.2 on1 of7r.wav	1	764
9	a 0.2 on2 of7.wav	a 0.2 on2 of7.wav	1	619
10	a 0.2 on3 of7.wav	a 0.2 on3 of7.wav	1	1199
11	a 0.2 on4 of7.wav	a 0.2 on4 of7.wav	1	535
12	a 0.2 on5 of7.wav	a 0.2 on5 of7.wav	1	1902
13	a 0.2 on6 of7.wav	a 0.2 on6 of7.wav	1	842
14	a 0.2 on7 of7.wav	a 0.2 on7 of7.wav	1	752
15	a 0.04 on1 of7r.wav	a 0.04 on1 of7r.wav	1	954
16	a 0.04 on2 of7.wav	a 0.04 on2 of7.wav	1	655
17	a 0.04 on3 of7.wav	a 0.04 on3 of7.wav	1	677
18	a 0.04 on4 of7.wav	a 0.04 on4 of7.wav	1	774
19	a 0.04 on5 of7.wav	a 0.04 on5 of7.wav	1	843
20	a 0.04 on6 of7.wav	a 0.04 on6 of7.wav	1	625
21	a 0.04 on7 of7.wav	a 0.04 on7 of7.wav	1	2743
22	a 0.06 on1 of7r.wav	a 0.06 on1 of7r.wav	1	2242
23	a 0.06 on2 of7.wav	a 0.06 on2 of7.wav	1	1204
24	a 0.06 on3 of7.wav	a 0.06 on3 of7.wav	1	876
25	a 0.06 on4 of7.wav	a 0.06 on4 of7.wav	1	741
26	a 0.06 on5 of7.wav	a 0.06 on5 of7.wav	1	1561
27	a 0.06 on6 of7.wav	a 0.06 on6 of7.wav	1	838
28	a 0.06 on7 of7.wav	a 0.06 on7 of7.wav	1	670
29	a 0.08 on1 of7r.wav	a 0.08 on1 of7r.wav	1	1503
30	a 0.08 on2 of7.wav	a 0.08 on2 of7.wav	1	1643
31	a 0.08 on3 of7.wav	a 0.08 on3 of7.wav	1	1349
32	a 0.08 on4 of7.wav	a 0.08 on4 of7.wav	1	649
33	a 0.08 on5 of7.wav	a 0.08 on5 of7.wav	1	2311
34	a 0.08 on6 of7.wav	a 0.08 on6 of7.wav	1	2655
35	a 0.08 on7 of7.wav	a 0.08 on7 of7.wav	1	549
36	a 0.12 on1 of7r.wav	a 0.12 on1 of7r.wav	1	890
37	a 0.12 on2 of7.wav	a 0.12 on2 of7.wav	1	1175
38	a 0.12 on3 of7.wav	a 0.12 on3 of7.wav	1	1676
39	a 0.12 on4 of7.wav	a 0.12 on4 of7.wav	1	1058
40	a 0.12 on5 of7.wav	a 0.12 on5 of7.wav	1	703
41	a 0.12 on6 of7.wav	a 0.12 on6 of7.wav	1	574
42	a 0.12 on7 of7.wav	a 0.12 on7 of7.wav	1	901
43	a 0.14 on1 of7r.wav	a 0.14 on1 of7r.wav	1	893
44	a 0.14 on2 of7.wav	a 0.14 on2 of7.wav	1	1040
45	a 0.14 on3 of7.wav	a 0.14 on3 of7.wav	1	1300
46	a 0.14 on4 of7.wav	a 0.14 on4 of7.wav	1	1235
47	a 0.14 on5 of7.wav	a 0.14 on5 of7.wav	1	595
48	a 0.14 on6 of7.wav	a 0.14 on6 of7.wav	1	842
49	a 0.14 on7 of7.wav	a 0.14 on7 of7.wav	1	678
50	a 0.16 on1 of7r.wav	a 0.16 on1 of7r.wav	1	1110
51	a 0.16 on2 of7.wav	a 0.16 on2 of7.wav	1	32432
52	a 0.16 on3 of7.wav	a 0.16 on3 of7.wav	1	1397
53	a 0.16 on4 of7.wav	a 0.16 on4 of7.wav	1	700
54	a 0.16 on5 of7.wav	a 0.16 on5 of7.wav	1	527
55	a 0.16 on6 of7.wav	a 0.16 on6 of7.wav	1	824
56	a 0.16 on7 of7.wav	a 0.16 on7 of7.wav	1	507
57	a 0.18 on1 of7r.wav	a 0.18 on1 of7r.wav	1	676
58	a 0.18 on2 of7.wav	a 0.18 on2 of7.wav	1	1318
59	a 0.18 on3 of7.wav	a 0.18 on3 of7.wav	1	1922
60	a 0.18 on4 of7.wav	a 0.18 on4 of7.wav	1	904
61	a 0.18 on5 of7.wav	a 0.18 on5 of7.wav	1	1171
62	a 0.18 on6 of7.wav	a 0.18 on6 of7.wav	1	737
63	a 0.18 on7 of7.wav	a 0.18 on7 of7.wav	1	941
64	i 0.1 on1 of7r.wav	i 0.1 on1 of7r.wav	1	811
65	i 0.1 on2 of7.wav	i 0.1 on2 of7.wav	1	1584
66	i 0.1 on3 of7.wav	i 0.1 on3 of7.wav	1	1004
67	i 0.1 on4 of7.wav	i 0.1 on4 of7.wav	1	15619
68	i 0.1 on5 of7.wav	i 0.1 on5 of7.wav	1	864
69	i 0.1 on6 of7.wav	i 0.1 on6 of7.wav	1	1254
70	i 0.1 on7 of7.wav	i 0.1 on7 of7.wav	1	1299
71	i 0.2 on1 of7r.wav	i 0.2 on1 of7r.wav	1	1440
72	i 0.2 on2 of7.wav	i 0.2 on2 of7.wav	1	972
73	i 0.2 on3 of7.wav	i 0.2 on3 of7.wav	1	690
74	i 0.2 on4 of7.wav	i 0.2 on4 of7.wav	1	891
75	i 0.2 on5 of7.wav	i 0.2 on5 of7.wav	1	1220
76	i 0.2 on6 of7.wav	i 0.2 on6 of7.wav	1	1056
77	i 0.2 on7 of7.wav	i 0.2 on7 of7.wav	1	1546
78	i 0.04 on1 of7r.wav	i 0.04 on1 of7r.wav	1	974
79	i 0.04 on2 of7.wav	i 0.04 on2 of7.wav	1	8873
80	i 0.04 on3 of7.wav	i 0.04 on3 of7.wav	1	562
81	i 0.04 on4 of7.wav	i 0.04 on4 of7.wav	1	1062
82	i 0.04 on5 of7.wav	i 0.04 on5 of7.wav	1	1077
83	i 0.04 on6 of7.wav	i 0.04 on6 of7.wav	1	654
84	i 0.04 on7 of7.wav	i 0.04 on7 of7.wav	1	984
85	i 0.06 on1 of7r.wav	i 0.06 on1 of7r.wav	1	452
86	i 0.06 on2 of7.wav	i 0.06 on2 of7.wav	1	895
87	i 0.06 on3 of7.wav	i 0.06 on3 of7.wav	1	756
88	i 0.06 on4 of7.wav	i 0.06 on4 of7.wav	1	1111
89	i 0.06 on5 of7.wav	i 0.06 on5 of7.wav	1	617
90	i 0.06 on6 of7.wav	i 0.06 on6 of7.wav	1	619
91	i 0.06 on7 of7.wav	i 0.06 on7 of7.wav	1	675
92	i 0.08 on1 of7r.wav	i 0.08 on1 of7r.wav	1	664
93	i 0.08 on2 of7.wav	i 0.08 on2 of7.wav	1	536
94	i 0.08 on3 of7.wav	i 0.08 on3 of7.wav	1	492
95	i 0.08 on4 of7.wav	i 0.08 on4 of7.wav	1	879
96	i 0.08 on5 of7.wav	i 0.08 on5 of7.wav	1	345
97	i 0.08 on6 of7.wav	i 0.08 on6 of7.wav	1	965
98	i 0.08 on7 of7.wav	i 0.08 on7 of7.wav	1	962
99	i 0.12 on1 of7r.wav	i 0.12 on1 of7r.wav	1	1476
100	i 0.12 on2 of7.wav	i 0.12 on2 of7.wav	1	2428
101	i 0.12 on3 of7.wav	i 0.12 on3 of7.wav	1	1069
102	i 0.12 on4 of7.wav	i 0.12 on4 of7.wav	1	2248
103	i 0.12 on5 of7.wav	i 0.12 on5 of7.wav	1	979
104	i 0.12 on6 of7.wav	i 0.12 on6 of7.wav	1	592
105	i 0.12 on7 of7.wav	i 0.12 on7 of7.wav	1	546
106	i 0.14 on1 of7r.wav	i 0.14 on1 of7r.wav	1	862
107	i 0.14 on2 of7.wav	i 0.14 on2 of7.wav	1	1272
108	i 0.14 on3 of7.wav	i 0.14 on3 of7.wav	2	6799
109	i 0.14 on4 of7.wav	i 0.14 on4 of7.wav	1	785
110	i 0.14 on5 of7.wav	i 0.14 on5 of7.wav	1	1052
111	i 0.14 on6 of7.wav	i 0.14 on6 of7.wav	1	1061
112	i 0.14 on7 of7.wav	i 0.14 on7 of7.wav	1	630
113	i 0.16 on1 of7r.wav	i 0.16 on1 of7r.wav	1	956
114	i 0.16 on2 of7.wav	i 0.16 on2 of7.wav	1	1030
115	i 0.16 on3 of7.wav	i 0.16 on3 of7.wav	1	984
116	i 0.16 on4 of7.wav	i 0.16 on4 of7.wav	1	1023
117	i 0.16 on5 of7.wav	i 0.16 on5 of7.wav	1	883
118	i 0.16 on6 of7.wav	i 0.16 on6 of7.wav	1	1178
119	i 0.16 on7 of7.wav	i 0.16 on7 of7.wav	1	1152
120	i 0.18 on1 of7r.wav	i 0.18 on1 of7r.wav	1	1077
121	i 0.18 on2 of7.wav	i 0.18 on2 of7.wav	1	1314
122	i 0.18 on3 of7.wav	i 0.18 on3 of7.wav	1	747
123	i 0.18 on4 of7.wav	i 0.18 on4 of7.wav	1	1811
124	i 0.18 on5 of7.wav	i 0.18 on5 of7.wav	1	707
125	i 0.18 on6 of7.wav	i 0.18 on6 of7.wav	1	1134
126	i 0.18 on7 of7.wav	i 0.18 on7 of7.wav	1	973
127	a 0.1 on1 of7r.wav	a 0.1 on3 of7.wav	1	969
128	a 0.1 on2 of7.wav	a 0.1 on4 of7.wav	1	2380
129	a 0.1 on3 of7.wav	a 0.1 on5 of7.wav	2	1590
130	a 0.1 on4 of7.wav	a 0.1 on6 of7.wav	2	1714
131	a 0.1 on5 of7.wav	a 0.1 on7 of7.wav	1	1634
132	a 0.2 on1 of7r.wav	a 0.2 on3 of7.wav	1	922
133	a 0.2 on2 of7.wav	a 0.2 on4 of7.wav	1	1090
134	a 0.2 on3 of7.wav	a 0.2 on5 of7.wav	1	890
135	a 0.2 on4 of7.wav	a 0.2 on6 of7.wav	2	1528
136	a 0.2 on5 of7.wav	a 0.2 on7 of7.wav	2	1132
137	a 0.04 on1 of7r.wav	a 0.04 on3 of7.wav	1	855
138	a 0.04 on2 of7.wav	a 0.04 on4 of7.wav	1	828
139	a 0.04 on3 of7.wav	a 0.04 on5 of7.wav	1	564
140	a 0.04 on4 of7.wav	a 0.04 on6 of7.wav	1	1626
141	a 0.04 on5 of7.wav	a 0.04 on7 of7.wav	1	658
142	a 0.06 on1 of7r.wav	a 0.06 on3 of7.wav	1	572
143	a 0.06 on2 of7.wav	a 0.06 on4 of7.wav	1	1256
144	a 0.06 on3 of7.wav	a 0.06 on5 of7.wav	1	1032
145	a 0.06 on4 of7.wav	a 0.06 on6 of7.wav	1	1217
146	a 0.06 on5 of7.wav	a 0.06 on7 of7.wav	1	898
147	a 0.08 on1 of7r.wav	a 0.08 on3 of7.wav	1	663
148	a 0.08 on2 of7.wav	a 0.08 on4 of7.wav	1	1457
149	a 0.08 on3 of7.wav	a 0.08 on5 of7.wav	1	2344
150	a 0.08 on4 of7.wav	a 0.08 on6 of7.wav	1	1558
151	a 0.08 on5 of7.wav	a 0.08 on7 of7.wav	1	3449
152	a 0.12 on1 of7r.wav	a 0.12 on3 of7.wav	1	837
153	a 0.12 on2 of7.wav	a 0.12 on4 of7.wav	1	1093
154	a 0.12 on3 of7.wav	a 0.12 on5 of7.wav	2	1353
155	a 0.12 on4 of7.wav	a 0.12 on6 of7.wav	1	419
156	a 0.12 on5 of7.wav	a 0.12 on7 of7.wav	1	788
157	a 0.14 on1 of7r.wav	a 0.14 on3 of7.wav	1	1309
158	a 0.14 on2 of7.wav	a 0.14 on4 of7.wav	1	1176
159	a 0.14 on3 of7.wav	a 0.14 on5 of7.wav	1	4154
160	a 0.14 on4 of7.wav	a 0.14 on6 of7.wav	2	3210
161	a 0.14 on5 of7.wav	a 0.14 on7 of7.wav	1	968
162	a 0.16 on1 of7r.wav	a 0.16 on3 of7.wav	1	1158
163	a 0.16 on2 of7.wav	a 0.16 on4 of7.wav	1	1975
164	a 0.16 on3 of7.wav	a 0.16 on5 of7.wav	1	903
165	a 0.16 on4 of7.wav	a 0.16 on6 of7.wav	2	1087
166	a 0.16 on5 of7.wav	a 0.16 on7 of7.wav	1	453
167	a 0.18 on1 of7r.wav	a 0.18 on3 of7.wav	1	1160
168	a 0.18 on2 of7.wav	a 0.18 on4 of7.wav	1	1545
169	a 0.18 on3 of7.wav	a 0.18 on5 of7.wav	2	812
170	a 0.18 on4 of7.wav	a 0.18 on6 of7.wav	2	916
171	a 0.18 on5 of7.wav	a 0.18 on7 of7.wav	1	1653
172	i 0.1 on1 of7r.wav	i 0.1 on3 of7.wav	1	2531
173	i 0.1 on2 of7.wav	i 0.1 on4 of7.wav	1	973
174	i 0.1 on3 of7.wav	i 0.1 on5 of7.wav	1	1520
175	i 0.1 on4 of7.wav	i 0.1 on6 of7.wav	1	1031
176	i 0.1 on5 of7.wav	i 0.1 on7 of7.wav	1	694
177	i 0.2 on1 of7r.wav	i 0.2 on3 of7.wav	1	1041
178	i 0.2 on2 of7.wav	i 0.2 on4 of7.wav	2	1289
179	i 0.2 on3 of7.wav	i 0.2 on5 of7.wav	2	1168
180	i 0.2 on4 of7.wav	i 0.2 on6 of7.wav	1	861
181	i 0.2 on5 of7.wav	i 0.2 on7 of7.wav	1	1449
182	i 0.04 on1 of7r.wav	i 0.04 on3 of7.wav	1	815
183	i 0.04 on2 of7.wav	i 0.04 on4 of7.wav	1	954
184	i 0.04 on3 of7.wav	i 0.04 on5 of7.wav	1	768
185	i 0.04 on4 of7.wav	i 0.04 on6 of7.wav	1	899
186	i 0.04 on5 of7.wav	i 0.04 on7 of7.wav	1	719
187	i 0.06 on1 of7r.wav	i 0.06 on3 of7.wav	1	1118
188	i 0.06 on2 of7.wav	i 0.06 on4 of7.wav	1	504
189	i 0.06 on3 of7.wav	i 0.06 on5 of7.wav	1	1431
190	i 0.06 on4 of7.wav	i 0.06 on6 of7.wav	1	3097
191	i 0.06 on5 of7.wav	i 0.06 on7 of7.wav	1	852
192	i 0.08 on1 of7r.wav	i 0.08 on3 of7.wav	1	568
193	i 0.08 on2 of7.wav	i 0.08 on4 of7.wav	1	1546
194	i 0.08 on3 of7.wav	i 0.08 on5 of7.wav	1	1603
195	i 0.08 on4 of7.wav	i 0.08 on6 of7.wav	1	1969
196	i 0.08 on5 of7.wav	i 0.08 on7 of7.wav	1	885
197	i 0.12 on1 of7r.wav	i 0.12 on3 of7.wav	1	976
198	i 0.12 on2 of7.wav	i 0.12 on4 of7.wav	2	1201
199	i 0.12 on3 of7.wav	i 0.12 on5 of7.wav	1	305
200	i 0.12 on4 of7.wav	i 0.12 on6 of7.wav	1	1195
201	i 0.12 on5 of7.wav	i 0.12 on7 of7.wav	1	1082
202	i 0.14 on1 of7r.wav	i 0.14 on3 of7.wav	1	1486
203	i 0.14 on2 of7.wav	i 0.14 on4 of7.wav	2	1047
204	i 0.14 on3 of7.wav	i 0.14 on5 of7.wav	1	858
205	i 0.14 on4 of7.wav	i 0.14 on6 of7.wav	2	1700
206	i 0.14 on5 of7.wav	i 0.14 on7 of7.wav	1	741
207	i 0.16 on1 of7r.wav	i 0.16 on3 of7.wav	2	1019
208	i 0.16 on2 of7.wav	i 0.16 on4 of7.wav	2	1064
209	i 0.16 on3 of7.wav	i 0.16 on5 of7.wav	2	1963
210	i 0.16 on4 of7.wav	i 0.16 on6 of7.wav	1	1712
211	i 0.16 on5 of7.wav	i 0.16 on7 of7.wav	2	680
212	i 0.18 on1 of7r.wav	i 0.18 on3 of7.wav	2	1261
213	i 0.18 on2 of7.wav	i 0.18 on4 of7.wav	2	923
214	i 0.18 on3 of7.wav	i 0.18 on5 of7.wav	2	1347
215	i 0.18 on4 of7.wav	i 0.18 on6 of7.wav	1	709
216	i 0.18 on5 of7.wav	i 0.18 on7 of7.wav	1	960
217	a 0.1 on3 of7.wav	a 0.1 on1 of7r.wav	1	637
218	a 0.1 on4 of7.wav	a 0.1 on2 of7.wav	1	3165
219	a 0.1 on5 of7.wav	a 0.1 on3 of7.wav	1	694
220	a 0.1 on6 of7.wav	a 0.1 on4 of7.wav	1	714
221	a 0.1 on7 of7.wav	a 0.1 on5 of7.wav	1	818
222	a 0.2 on3 of7.wav	a 0.2 on1 of7r.wav	1	1422
223	a 0.2 on4 of7.wav	a 0.2 on2 of7.wav	2	2247
224	a 0.2 on5 of7.wav	a 0.2 on3 of7.wav	1	2085
225	a 0.2 on6 of7.wav	a 0.2 on4 of7.wav	2	1538
226	a 0.2 on7 of7.wav	a 0.2 on5 of7.wav	2	1768
227	a 0.04 on3 of7.wav	a 0.04 on1 of7r.wav	1	2353
228	a 0.04 on4 of7.wav	a 0.04 on2 of7.wav	1	1162
229	a 0.04 on5 of7.wav	a 0.04 on3 of7.wav	1	398
230	a 0.04 on6 of7.wav	a 0.04 on4 of7.wav	1	3054
231	a 0.04 on7 of7.wav	a 0.04 on5 of7.wav	1	1200
232	a 0.06 on3 of7.wav	a 0.06 on1 of7r.wav	1	1216
233	a 0.06 on4 of7.wav	a 0.06 on2 of7.wav	1	1237
234	a 0.06 on5 of7.wav	a 0.06 on3 of7.wav	1	1151
235	a 0.06 on6 of7.wav	a 0.06 on4 of7.wav	1	2216
236	a 0.06 on7 of7.wav	a 0.06 on5 of7.wav	1	1126
237	a 0.08 on3 of7.wav	a 0.08 on1 of7r.wav	1	3761
238	a 0.08 on4 of7.wav	a 0.08 on2 of7.wav	1	640
239	a 0.08 on5 of7.wav	a 0.08 on3 of7.wav	1	1395
240	a 0.08 on6 of7.wav	a 0.08 on4 of7.wav	1	1590
241	a 0.08 on7 of7.wav	a 0.08 on5 of7.wav	1	1319
242	a 0.12 on3 of7.wav	a 0.12 on1 of7r.wav	1	980
243	a 0.12 on4 of7.wav	a 0.12 on2 of7.wav	1	1197
244	a 0.12 on5 of7.wav	a 0.12 on3 of7.wav	1	2560
245	a 0.12 on6 of7.wav	a 0.12 on4 of7.wav	2	2104
246	a 0.12 on7 of7.wav	a 0.12 on5 of7.wav	1	480
247	a 0.14 on3 of7.wav	a 0.14 on1 of7r.wav	1	737
248	a 0.14 on4 of7.wav	a 0.14 on2 of7.wav	1	2490
249	a 0.14 on5 of7.wav	a 0.14 on3 of7.wav	2	2289
250	a 0.14 on6 of7.wav	a 0.14 on4 of7.wav	1	1164
251	a 0.14 on7 of7.wav	a 0.14 on5 of7.wav	1	897
252	a 0.16 on3 of7.wav	a 0.16 on1 of7r.wav	2	3772
253	a 0.16 on4 of7.wav	a 0.16 on2 of7.wav	1	1167
254	a 0.16 on5 of7.wav	a 0.16 on3 of7.wav	1	770
255	a 0.16 on6 of7.wav	a 0.16 on4 of7.wav	2	1301
256	a 0.16 on7 of7.wav	a 0.16 on5 of7.wav	1	1049
257	a 0.18 on3 of7.wav	a 0.18 on1 of7r.wav	1	1346
258	a 0.18 on4 of7.wav	a 0.18 on2 of7.wav	1	510
259	a 0.18 on5 of7.wav	a 0.18 on3 of7.wav	2	908
260	a 0.18 on6 of7.wav	a 0.18 on4 of7.wav	1	654
261	a 0.18 on7 of7.wav	a 0.18 on5 of7.wav	2	1075
262	i 0.1 on3 of7.wav	i 0.1 on1 of7r.wav	1	615
263	i 0.1 on4 of7.wav	i 0.1 on2 of7.wav	2	1491
264	i 0.1 on5 of7.wav	i 0.1 on3 of7.wav	1	981
265	i 0.1 on6 of7.wav	i 0.1 on4 of7.wav	1	776
266	i 0.1 on7 of7.wav	i 0.1 on5 of7.wav	1	1943
267	i 0.2 on3 of7.wav	i 0.2 on1 of7r.wav	1	1001
268	i 0.2 on4 of7.wav	i 0.2 on2 of7.wav	2	1106
269	i 0.2 on5 of7.wav	i 0.2 on3 of7.wav	2	2051
270	i 0.2 on6 of7.wav	i 0.2 on4 of7.wav	2	1379
271	i 0.2 on7 of7.wav	i 0.2 on5 of7.wav	2	1788
272	i 0.04 on3 of7.wav	i 0.04 on1 of7r.wav	1	587
273	i 0.04 on4 of7.wav	i 0.04 on2 of7.wav	1	934
274	i 0.04 on5 of7.wav	i 0.04 on3 of7.wav	1	572
275	i 0.04 on6 of7.wav	i 0.04 on4 of7.wav	1	688
276	i 0.04 on7 of7.wav	i 0.04 on5 of7.wav	1	1894
277	i 0.06 on3 of7.wav	i 0.06 on1 of7r.wav	1	243
278	i 0.06 on4 of7.wav	i 0.06 on2 of7.wav	1	2899
279	i 0.06 on5 of7.wav	i 0.06 on3 of7.wav	1	1290
280	i 0.06 on6 of7.wav	i 0.06 on4 of7.wav	1	357
281	i 0.06 on7 of7.wav	i 0.06 on5 of7.wav	1	828
282	i 0.08 on3 of7.wav	i 0.08 on1 of7r.wav	1	1037
283	i 0.08 on4 of7.wav	i 0.08 on2 of7.wav	1	1409
284	i 0.08 on5 of7.wav	i 0.08 on3 of7.wav	1	780
285	i 0.08 on6 of7.wav	i 0.08 on4 of7.wav	1	819
286	i 0.08 on7 of7.wav	i 0.08 on5 of7.wav	1	894
287	i 0.12 on3 of7.wav	i 0.12 on1 of7r.wav	1	897
288	i 0.12 on4 of7.wav	i 0.12 on2 of7.wav	1	1428
289	i 0.12 on5 of7.wav	i 0.12 on3 of7.wav	2	1361
290	i 0.12 on6 of7.wav	i 0.12 on4 of7.wav	2	903
291	i 0.12 on7 of7.wav	i 0.12 on5 of7.wav	1	1902
292	i 0.14 on3 of7.wav	i 0.14 on1 of7r.wav	1	685
293	i 0.14 on4 of7.wav	i 0.14 on2 of7.wav	1	542
294	i 0.14 on5 of7.wav	i 0.14 on3 of7.wav	1	1496
295	i 0.14 on6 of7.wav	i 0.14 on4 of7.wav	2	1042
296	i 0.14 on7 of7.wav	i 0.14 on5 of7.wav	1	744
297	i 0.16 on3 of7.wav	i 0.16 on1 of7r.wav	1	1612
298	i 0.16 on4 of7.wav	i 0.16 on2 of7.wav	1	1227
299	i 0.16 on5 of7.wav	i 0.16 on3 of7.wav	2	2625
300	i 0.16 on6 of7.wav	i 0.16 on4 of7.wav	2	1100
301	i 0.16 on7 of7.wav	i 0.16 on5 of7.wav	1	1042
302	i 0.18 on3 of7.wav	i 0.18 on1 of7r.wav	1	2469
303	i 0.18 on4 of7.wav	i 0.18 on2 of7.wav	1	2016
304	i 0.18 on5 of7.wav	i 0.18 on3 of7.wav	2	863
305	i 0.18 on6 of7.wav	i 0.18 on4 of7.wav	1	1465
306	i 0.18 on7 of7.wav	i 0.18 on5 of7.wav	1	2522
307	a 0.1 on1 of7r.wav	a 0.1 on1 of7r.wav	1	1064
308	a 0.1 on2 of7.wav	a 0.1 on2 of7.wav	1	1089
309	a 0.1 on3 of7.wav	a 0.1 on3 of7.wav	1	493
310	a 0.1 on4 of7.wav	a 0.1 on4 of7.wav	1	686
311	a 0.1 on5 of7.wav	a 0.1 on5 of7.wav	1	653
312	a 0.1 on6 of7.wav	a 0.1 on6 of7.wav	1	1369
313	a 0.1 on7 of7.wav	a 0.1 on7 of7.wav	1	816
314	a 0.2 on1 of7r.wav	a 0.2 on1 of7r.wav	1	1106
315	a 0.2 on2 of7.wav	a 0.2 on2 of7.wav	1	952
316	a 0.2 on3 of7.wav	a 0.2 on3 of7.wav	1	3516
317	a 0.2 on4 of7.wav	a 0.2 on4 of7.wav	1	3245
318	a 0.2 on5 of7.wav	a 0.2 on5 of7.wav	1	1147
319	a 0.2 on6 of7.wav	a 0.2 on6 of7.wav	1	851
320	a 0.2 on7 of7.wav	a 0.2 on7 of7.wav	1	920
321	a 0.04 on1 of7r.wav	a 0.04 on1 of7r.wav	1	5014
322	a 0.04 on2 of7.wav	a 0.04 on2 of7.wav	1	573
323	a 0.04 on3 of7.wav	a 0.04 on3 of7.wav	2	928
324	a 0.04 on4 of7.wav	a 0.04 on4 of7.wav	1	834
325	a 0.04 on5 of7.wav	a 0.04 on5 of7.wav	1	973
326	a 0.04 on6 of7.wav	a 0.04 on6 of7.wav	1	1183
327	a 0.04 on7 of7.wav	a 0.04 on7 of7.wav	1	696
328	a 0.06 on1 of7r.wav	a 0.06 on1 of7r.wav	1	1216
329	a 0.06 on2 of7.wav	a 0.06 on2 of7.wav	1	605
330	a 0.06 on3 of7.wav	a 0.06 on3 of7.wav	1	1412
331	a 0.06 on4 of7.wav	a 0.06 on4 of7.wav	1	727
332	a 0.06 on5 of7.wav	a 0.06 on5 of7.wav	1	1603
333	a 0.06 on6 of7.wav	a 0.06 on6 of7.wav	1	982
334	a 0.06 on7 of7.wav	a 0.06 on7 of7.wav	1	626
335	a 0.08 on1 of7r.wav	a 0.08 on1 of7r.wav	1	576
336	a 0.08 on2 of7.wav	a 0.08 on2 of7.wav	1	553
337	a 0.08 on3 of7.wav	a 0.08 on3 of7.wav	1	1189
338	a 0.08 on4 of7.wav	a 0.08 on4 of7.wav	1	1145
339	a 0.08 on5 of7.wav	a 0.08 on5 of7.wav	1	1338
340	a 0.08 on6 of7.wav	a 0.08 on6 of7.wav	1	1298
341	a 0.08 on7 of7.wav	a 0.08 on7 of7.wav	1	3966
342	a 0.12 on1 of7r.wav	a 0.12 on1 of7r.wav	1	875
343	a 0.12 on2 of7.wav	a 0.12 on2 of7.wav	1	607
344	a 0.12 on3 of7.wav	a 0.12 on3 of7.wav	1	1840
345	a 0.12 on4 of7.wav	a 0.12 on4 of7.wav	1	1868
346	a 0.12 on5 of7.wav	a 0.12 on5 of7.wav	1	1196
347	a 0.12 on6 of7.wav	a 0.12 on6 of7.wav	1	834
348	a 0.12 on7 of7.wav	a 0.12 on7 of7.wav	1	1571
349	a 0.14 on1 of7r.wav	a 0.14 on1 of7r.wav	1	717
350	a 0.14 on2 of7.wav	a 0.14 on2 of7.wav	1	1643
351	a 0.14 on3 of7.wav	a 0.14 on3 of7.wav	1	1451
352	a 0.14 on4 of7.wav	a 0.14 on4 of7.wav	1	1582
353	a 0.14 on5 of7.wav	a 0.14 on5 of7.wav	1	823
354	a 0.14 on6 of7.wav	a 0.14 on6 of7.wav	1	2245
355	a 0.14 on7 of7.wav	a 0.14 on7 of7.wav	1	855
356	a 0.16 on1 of7r.wav	a 0.16 on1 of7r.wav	1	814
357	a 0.16 on2 of7.wav	a 0.16 on2 of7.wav	1	656
358	a 0.16 on3 of7.wav	a 0.16 on3 of7.wav	1	1194
359	a 0.16 on4 of7.wav	a 0.16 on4 of7.wav	1	1557
360	a 0.16 on5 of7.wav	a 0.16 on5 of7.wav	1	660
361	a 0.16 on6 of7.wav	a 0.16 on6 of7.wav	1	1714
362	a 0.16 on7 of7.wav	a 0.16 on7 of7.wav	1	438
363	a 0.18 on1 of7r.wav	a 0.18 on1 of7r.wav	1	620
364	a 0.18 on2 of7.wav	a 0.18 on2 of7.wav	1	1100
365	a 0.18 on3 of7.wav	a 0.18 on3 of7.wav	1	743
366	a 0.18 on4 of7.wav	a 0.18 on4 of7.wav	1	757
367	a 0.18 on5 of7.wav	a 0.18 on5 of7.wav	1	1183
368	a 0.18 on6 of7.wav	a 0.18 on6 of7.wav	1	1405
369	a 0.18 on7 of7.wav	a 0.18 on7 of7.wav	1	449
370	i 0.1 on1 of7r.wav	i 0.1 on1 of7r.wav	1	921
371	i 0.1 on2 of7.wav	i 0.1 on2 of7.wav	1	492
372	i 0.1 on3 of7.wav	i 0.1 on3 of7.wav	1	728
373	i 0.1 on4 of7.wav	i 0.1 on4 of7.wav	1	755
374	i 0.1 on5 of7.wav	i 0.1 on5 of7.wav	1	665
375	i 0.1 on6 of7.wav	i 0.1 on6 of7.wav	1	601
376	i 0.1 on7 of7.wav	i 0.1 on7 of7.wav	1	410
377	i 0.2 on1 of7r.wav	i 0.2 on1 of7r.wav	1	1654
378	i 0.2 on2 of7.wav	i 0.2 on2 of7.wav	1	1647
379	i 0.2 on3 of7.wav	i 0.2 on3 of7.wav	1	1098
380	i 0.2 on4 of7.wav	i 0.2 on4 of7.wav	1	1881
381	i 0.2 on5 of7.wav	i 0.2 on5 of7.wav	1	745
382	i 0.2 on6 of7.wav	i 0.2 on6 of7.wav	1	717
383	i 0.2 on7 of7.wav	i 0.2 on7 of7.wav	1	1156
384	i 0.04 on1 of7r.wav	i 0.04 on1 of7r.wav	1	1400
385	i 0.04 on2 of7.wav	i 0.04 on2 of7.wav	1	616
386	i 0.04 on3 of7.wav	i 0.04 on3 of7.wav	1	1585
387	i 0.04 on4 of7.wav	i 0.04 on4 of7.wav	1	992
388	i 0.04 on5 of7.wav	i 0.04 on5 of7.wav	1	569
389	i 0.04 on6 of7.wav	i 0.04 on6 of7.wav	1	799
390	i 0.04 on7 of7.wav	i 0.04 on7 of7.wav	1	909
391	i 0.06 on1 of7r.wav	i 0.06 on1 of7r.wav	1	2750
392	i 0.06 on2 of7.wav	i 0.06 on2 of7.wav	1	746
393	i 0.06 on3 of7.wav	i 0.06 on3 of7.wav	1	894
394	i 0.06 on4 of7.wav	i 0.06 on4 of7.wav	1	818
395	i 0.06 on5 of7.wav	i 0.06 on5 of7.wav	1	654
396	i 0.06 on6 of7.wav	i 0.06 on6 of7.wav	1	478
397	i 0.06 on7 of7.wav	i 0.06 on7 of7.wav	1	1222
398	i 0.08 on1 of7r.wav	i 0.08 on1 of7r.wav	1	1423
399	i 0.08 on2 of7.wav	i 0.08 on2 of7.wav	1	986
400	i 0.08 on3 of7.wav	i 0.08 on3 of7.wav	1	660
401	i 0.08 on4 of7.wav	i 0.08 on4 of7.wav	1	792
402	i 0.08 on5 of7.wav	i 0.08 on5 of7.wav	1	507
403	i 0.08 on6 of7.wav	i 0.08 on6 of7.wav	1	1033
404	i 0.08 on7 of7.wav	i 0.08 on7 of7.wav	1	765
405	i 0.12 on1 of7r.wav	i 0.12 on1 of7r.wav	1	994
406	i 0.12 on2 of7.wav	i 0.12 on2 of7.wav	1	1062
407	i 0.12 on3 of7.wav	i 0.12 on3 of7.wav	1	520
408	i 0.12 on4 of7.wav	i 0.12 on4 of7.wav	1	1029
409	i 0.12 on5 of7.wav	i 0.12 on5 of7.wav	1	1493
410	i 0.12 on6 of7.wav	i 0.12 on6 of7.wav	1	684
411	i 0.12 on7 of7.wav	i 0.12 on7 of7.wav	1	818
412	i 0.14 on1 of7r.wav	i 0.14 on1 of7r.wav	1	343
413	i 0.14 on2 of7.wav	i 0.14 on2 of7.wav	1	768
414	i 0.14 on3 of7.wav	i 0.14 on3 of7.wav	1	988
415	i 0.14 on4 of7.wav	i 0.14 on4 of7.wav	1	1077
416	i 0.14 on5 of7.wav	i 0.14 on5 of7.wav	1	4313
417	i 0.14 on6 of7.wav	i 0.14 on6 of7.wav	1	832
418	i 0.14 on7 of7.wav	i 0.14 on7 of7.wav	1	733
419	i 0.16 on1 of7r.wav	i 0.16 on1 of7r.wav	1	472
420	i 0.16 on2 of7.wav	i 0.16 on2 of7.wav	1	737
421	i 0.16 on3 of7.wav	i 0.16 on3 of7.wav	1	885
422	i 0.16 on4 of7.wav	i 0.16 on4 of7.wav	1	1031
423	i 0.16 on5 of7.wav	i 0.16 on5 of7.wav	1	722
424	i 0.16 on6 of7.wav	i 0.16 on6 of7.wav	1	751
425	i 0.16 on7 of7.wav	i 0.16 on7 of7.wav	1	875
426	i 0.18 on1 of7r.wav	i 0.18 on1 of7r.wav	1	658
427	i 0.18 on2 of7.wav	i 0.18 on2 of7.wav	1	1594
428	i 0.18 on3 of7.wav	i 0.18 on3 of7.wav	1	2191
429	i 0.18 on4 of7.wav	i 0.18 on4 of7.wav	1	871
430	i 0.18 on5 of7.wav	i 0.18 on5 of7.wav	1	813
431	i 0.18 on6 of7.wav	i 0.18 on6 of7.wav	1	492
432	i 0.18 on7 of7.wav	i 0.18 on7 of7.wav	1	796
433	a 0.1 on1 of7r.wav	a 0.1 on3 of7.wav	1	653
434	a 0.1 on2 of7.wav	a 0.1 on4 of7.wav	1	4691
435	a 0.1 on3 of7.wav	a 0.1 on5 of7.wav	1	1628
436	a 0.1 on4 of7.wav	a 0.1 on6 of7.wav	1	1115
437	a 0.1 on5 of7.wav	a 0.1 on7 of7.wav	1	645
438	a 0.2 on1 of7r.wav	a 0.2 on3 of7.wav	1	772
439	a 0.2 on2 of7.wav	a 0.2 on4 of7.wav	2	2933
440	a 0.2 on3 of7.wav	a 0.2 on5 of7.wav	1	6894
441	a 0.2 on4 of7.wav	a 0.2 on6 of7.wav	2	914
442	a 0.2 on5 of7.wav	a 0.2 on7 of7.wav	1	1881
443	a 0.04 on1 of7r.wav	a 0.04 on3 of7.wav	1	534
444	a 0.04 on2 of7.wav	a 0.04 on4 of7.wav	1	4178
445	a 0.04 on3 of7.wav	a 0.04 on5 of7.wav	1	823
446	a 0.04 on4 of7.wav	a 0.04 on6 of7.wav	1	1136
447	a 0.04 on5 of7.wav	a 0.04 on7 of7.wav	1	795
448	a 0.06 on1 of7r.wav	a 0.06 on3 of7.wav	1	1423
449	a 0.06 on2 of7.wav	a 0.06 on4 of7.wav	1	702
450	a 0.06 on3 of7.wav	a 0.06 on5 of7.wav	1	2351
451	a 0.06 on4 of7.wav	a 0.06 on6 of7.wav	1	560
452	a 0.06 on5 of7.wav	a 0.06 on7 of7.wav	1	1657
453	a 0.08 on1 of7r.wav	a 0.08 on3 of7.wav	1	971
454	a 0.08 on2 of7.wav	a 0.08 on4 of7.wav	1	417
455	a 0.08 on3 of7.wav	a 0.08 on5 of7.wav	1	3658
456	a 0.08 on4 of7.wav	a 0.08 on6 of7.wav	1	3698
457	a 0.08 on5 of7.wav	a 0.08 on7 of7.wav	1	1597
458	a 0.12 on1 of7r.wav	a 0.12 on3 of7.wav	1	1317
459	a 0.12 on2 of7.wav	a 0.12 on4 of7.wav	1	1288
460	a 0.12 on3 of7.wav	a 0.12 on5 of7.wav	1	1432
461	a 0.12 on4 of7.wav	a 0.12 on6 of7.wav	1	1552
462	a 0.12 on5 of7.wav	a 0.12 on7 of7.wav	1	863
463	a 0.14 on1 of7r.wav	a 0.14 on3 of7.wav	1	1717
464	a 0.14 on2 of7.wav	a 0.14 on4 of7.wav	2	2890
465	a 0.14 on3 of7.wav	a 0.14 on5 of7.wav	1	1087
466	a 0.14 on4 of7.wav	a 0.14 on6 of7.wav	1	1188
467	a 0.14 on5 of7.wav	a 0.14 on7 of7.wav	1	860
468	a 0.16 on1 of7r.wav	a 0.16 on3 of7.wav	1	2795
469	a 0.16 on2 of7.wav	a 0.16 on4 of7.wav	1	2368
470	a 0.16 on3 of7.wav	a 0.16 on5 of7.wav	2	1229
471	a 0.16 on4 of7.wav	a 0.16 on6 of7.wav	2	1077
472	a 0.16 on5 of7.wav	a 0.16 on7 of7.wav	1	919
473	a 0.18 on1 of7r.wav	a 0.18 on3 of7.wav	1	1362
474	a 0.18 on2 of7.wav	a 0.18 on4 of7.wav	2	3953
475	a 0.18 on3 of7.wav	a 0.18 on5 of7.wav	2	3913
476	a 0.18 on4 of7.wav	a 0.18 on6 of7.wav	2	1356
477	a 0.18 on5 of7.wav	a 0.18 on7 of7.wav	1	1281
478	i 0.1 on1 of7r.wav	i 0.1 on3 of7.wav	2	1209
479	i 0.1 on2 of7.wav	i 0.1 on4 of7.wav	2	1382
480	i 0.1 on3 of7.wav	i 0.1 on5 of7.wav	1	751
481	i 0.1 on4 of7.wav	i 0.1 on6 of7.wav	2	1416
482	i 0.1 on5 of7.wav	i 0.1 on7 of7.wav	1	1499
483	i 0.2 on1 of7r.wav	i 0.2 on3 of7.wav	1	1467
484	i 0.2 on2 of7.wav	i 0.2 on4 of7.wav	2	3062
485	i 0.2 on3 of7.wav	i 0.2 on5 of7.wav	2	1178
486	i 0.2 on4 of7.wav	i 0.2 on6 of7.wav	1	2683
487	i 0.2 on5 of7.wav	i 0.2 on7 of7.wav	1	1557
488	i 0.04 on1 of7r.wav	i 0.04 on3 of7.wav	1	1107
489	i 0.04 on2 of7.wav	i 0.04 on4 of7.wav	1	590
490	i 0.04 on3 of7.wav	i 0.04 on5 of7.wav	1	889
491	i 0.04 on4 of7.wav	i 0.04 on6 of7.wav	1	829
492	i 0.04 on5 of7.wav	i 0.04 on7 of7.wav	1	675
493	i 0.06 on1 of7r.wav	i 0.06 on3 of7.wav	1	2205
494	i 0.06 on2 of7.wav	i 0.06 on4 of7.wav	1	847
495	i 0.06 on3 of7.wav	i 0.06 on5 of7.wav	1	1027
496	i 0.06 on4 of7.wav	i 0.06 on6 of7.wav	1	1141
497	i 0.06 on5 of7.wav	i 0.06 on7 of7.wav	1	537
498	i 0.08 on1 of7r.wav	i 0.08 on3 of7.wav	2	977
499	i 0.08 on2 of7.wav	i 0.08 on4 of7.wav	1	623
500	i 0.08 on3 of7.wav	i 0.08 on5 of7.wav	1	1511
501	i 0.08 on4 of7.wav	i 0.08 on6 of7.wav	1	1067
502	i 0.08 on5 of7.wav	i 0.08 on7 of7.wav	1	612
503	i 0.12 on1 of7r.wav	i 0.12 on3 of7.wav	1	1084
504	i 0.12 on2 of7.wav	i 0.12 on4 of7.wav	2	722
505	i 0.12 on3 of7.wav	i 0.12 on5 of7.wav	2	993
506	i 0.12 on4 of7.wav	i 0.12 on6 of7.wav	2	1068
507	i 0.12 on5 of7.wav	i 0.12 on7 of7.wav	1	2408
508	i 0.14 on1 of7r.wav	i 0.14 on3 of7.wav	1	571
509	i 0.14 on2 of7.wav	i 0.14 on4 of7.wav	2	1677
510	i 0.14 on3 of7.wav	i 0.14 on5 of7.wav	1	1329
511	i 0.14 on4 of7.wav	i 0.14 on6 of7.wav	2	1170
512	i 0.14 on5 of7.wav	i 0.14 on7 of7.wav	1	2755
513	i 0.16 on1 of7r.wav	i 0.16 on3 of7.wav	2	1586
514	i 0.16 on2 of7.wav	i 0.16 on4 of7.wav	2	1321
515	i 0.16 on3 of7.wav	i 0.16 on5 of7.wav	2	2722
516	i 0.16 on4 of7.wav	i 0.16 on6 of7.wav	1	975
517	i 0.16 on5 of7.wav	i 0.16 on7 of7.wav	1	959
518	i 0.18 on1 of7r.wav	i 0.18 on3 of7.wav	1	1250
519	i 0.18 on2 of7.wav	i 0.18 on4 of7.wav	2	1227
520	i 0.18 on3 of7.wav	i 0.18 on5 of7.wav	2	2815
521	i 0.18 on4 of7.wav	i 0.18 on6 of7.wav	1	3511
522	i 0.18 on5 of7.wav	i 0.18 on7 of7.wav	1	1144
523	a 0.1 on3 of7.wav	a 0.1 on1 of7r.wav	1	871
524	a 0.1 on4 of7.wav	a 0.1 on2 of7.wav	1	818
525	a 0.1 on5 of7.wav	a 0.1 on3 of7.wav	1	1340
526	a 0.1 on6 of7.wav	a 0.1 on4 of7.wav	1	1243
527	a 0.1 on7 of7.wav	a 0.1 on5 of7.wav	1	1083
528	a 0.2 on3 of7.wav	a 0.2 on1 of7r.wav	1	2667
529	a 0.2 on4 of7.wav	a 0.2 on2 of7.wav	1	3933
530	a 0.2 on5 of7.wav	a 0.2 on3 of7.wav	2	2397
531	a 0.2 on6 of7.wav	a 0.2 on4 of7.wav	1	1112
532	a 0.2 on7 of7.wav	a 0.2 on5 of7.wav	2	1222
533	a 0.04 on3 of7.wav	a 0.04 on1 of7r.wav	1	3590
534	a 0.04 on4 of7.wav	a 0.04 on2 of7.wav	1	1609
535	a 0.04 on5 of7.wav	a 0.04 on3 of7.wav	1	614
536	a 0.04 on6 of7.wav	a 0.04 on4 of7.wav	1	1276
537	a 0.04 on7 of7.wav	a 0.04 on5 of7.wav	1	1438
538	a 0.06 on3 of7.wav	a 0.06 on1 of7r.wav	1	255
539	a 0.06 on4 of7.wav	a 0.06 on2 of7.wav	1	755
540	a 0.06 on5 of7.wav	a 0.06 on3 of7.wav	1	770
541	a 0.06 on6 of7.wav	a 0.06 on4 of7.wav	1	630
542	a 0.06 on7 of7.wav	a 0.06 on5 of7.wav	1	1373
543	a 0.08 on3 of7.wav	a 0.08 on1 of7r.wav	1	1087
544	a 0.08 on4 of7.wav	a 0.08 on2 of7.wav	1	1329
545	a 0.08 on5 of7.wav	a 0.08 on3 of7.wav	1	917
546	a 0.08 on6 of7.wav	a 0.08 on4 of7.wav	1	2859
547	a 0.08 on7 of7.wav	a 0.08 on5 of7.wav	1	2989
548	a 0.12 on3 of7.wav	a 0.12 on1 of7r.wav	1	1999
549	a 0.12 on4 of7.wav	a 0.12 on2 of7.wav	1	1305
550	a 0.12 on5 of7.wav	a 0.12 on3 of7.wav	2	1299
551	a 0.12 on6 of7.wav	a 0.12 on4 of7.wav	1	1109
552	a 0.12 on7 of7.wav	a 0.12 on5 of7.wav	1	643
553	a 0.14 on3 of7.wav	a 0.14 on1 of7r.wav	2	3785
554	a 0.14 on4 of7.wav	a 0.14 on2 of7.wav	1	5475
555	a 0.14 on5 of7.wav	a 0.14 on3 of7.wav	1	1288
556	a 0.14 on6 of7.wav	a 0.14 on4 of7.wav	1	10325
557	a 0.14 on7 of7.wav	a 0.14 on5 of7.wav	1	687
558	a 0.16 on3 of7.wav	a 0.16 on1 of7r.wav	1	918
559	a 0.16 on4 of7.wav	a 0.16 on2 of7.wav	1	1323
560	a 0.16 on5 of7.wav	a 0.16 on3 of7.wav	2	1120
561	a 0.16 on6 of7.wav	a 0.16 on4 of7.wav	1	943
562	a 0.16 on7 of7.wav	a 0.16 on5 of7.wav	1	1577
563	a 0.18 on3 of7.wav	a 0.18 on1 of7r.wav	1	1437
564	a 0.18 on4 of7.wav	a 0.18 on2 of7.wav	1	2783
565	a 0.18 on5 of7.wav	a 0.18 on3 of7.wav	2	2738
566	a 0.18 on6 of7.wav	a 0.18 on4 of7.wav	2	1089
567	a 0.18 on7 of7.wav	a 0.18 on5 of7.wav	1	3018
568	i 0.1 on3 of7.wav	i 0.1 on1 of7r.wav	2	844
569	i 0.1 on4 of7.wav	i 0.1 on2 of7.wav	2	1239
570	i 0.1 on5 of7.wav	i 0.1 on3 of7.wav	1	698
571	i 0.1 on6 of7.wav	i 0.1 on4 of7.wav	1	1357
572	i 0.1 on7 of7.wav	i 0.1 on5 of7.wav	1	757
573	i 0.2 on3 of7.wav	i 0.2 on1 of7r.wav	1	1003
574	i 0.2 on4 of7.wav	i 0.2 on2 of7.wav	2	1679
575	i 0.2 on5 of7.wav	i 0.2 on3 of7.wav	2	2770
576	i 0.2 on6 of7.wav	i 0.2 on4 of7.wav	1	1893
577	i 0.2 on7 of7.wav	i 0.2 on5 of7.wav	1	1943
578	i 0.04 on3 of7.wav	i 0.04 on1 of7r.wav	1	567
579	i 0.04 on4 of7.wav	i 0.04 on2 of7.wav	1	922
580	i 0.04 on5 of7.wav	i 0.04 on3 of7.wav	1	589
581	i 0.04 on6 of7.wav	i 0.04 on4 of7.wav	1	624
582	i 0.04 on7 of7.wav	i 0.04 on5 of7.wav	1	779
583	i 0.06 on3 of7.wav	i 0.06 on1 of7r.wav	1	1076
584	i 0.06 on4 of7.wav	i 0.06 on2 of7.wav	1	811
585	i 0.06 on5 of7.wav	i 0.06 on3 of7.wav	1	1568
586	i 0.06 on6 of7.wav	i 0.06 on4 of7.wav	1	2102
587	i 0.06 on7 of7.wav	i 0.06 on5 of7.wav	1	845
588	i 0.08 on3 of7.wav	i 0.08 on1 of7r.wav	1	3982
589	i 0.08 on4 of7.wav	i 0.08 on2 of7.wav	1	745
590	i 0.08 on5 of7.wav	i 0.08 on3 of7.wav	1	808
591	i 0.08 on6 of7.wav	i 0.08 on4 of7.wav	1	577
592	i 0.08 on7 of7.wav	i 0.08 on5 of7.wav	1	1020
593	i 0.12 on3 of7.wav	i 0.12 on1 of7r.wav	1	1510
594	i 0.12 on4 of7.wav	i 0.12 on2 of7.wav	1	933
595	i 0.12 on5 of7.wav	i 0.12 on3 of7.wav	1	1653
596	i 0.12 on6 of7.wav	i 0.12 on4 of7.wav	1	894
597	i 0.12 on7 of7.wav	i 0.12 on5 of7.wav	1	869
598	i 0.14 on3 of7.wav	i 0.14 on1 of7r.wav	1	765
599	i 0.14 on4 of7.wav	i 0.14 on2 of7.wav	1	533
600	i 0.14 on5 of7.wav	i 0.14 on3 of7.wav	2	5258
601	i 0.14 on6 of7.wav	i 0.14 on4 of7.wav	2	1574
602	i 0.14 on7 of7.wav	i 0.14 on5 of7.wav	1	1015
603	i 0.16 on3 of7.wav	i 0.16 on1 of7r.wav	2	1401
604	i 0.16 on4 of7.wav	i 0.16 on2 of7.wav	2	1558
605	i 0.16 on5 of7.wav	i 0.16 on3 of7.wav	2	1035
606	i 0.16 on6 of7.wav	i 0.16 on4 of7.wav	2	1222
607	i 0.16 on7 of7.wav	i 0.16 on5 of7.wav	1	765
608	i 0.18 on3 of7.wav	i 0.18 on1 of7r.wav	1	693
609	i 0.18 on4 of7.wav	i 0.18 on2 of7.wav	1	1670
610	i 0.18 on5 of7.wav	i 0.18 on3 of7.wav	2	1254
611	i 0.18 on6 of7.wav	i 0.18 on4 of7.wav	2	899
612	i 0.18 on7 of7.wav	i 0.18 on5 of7.wav	1	855
