# Supplementary material for: Effects of stimulus duration and vowel quality in cross-linguistic categorical perception of pitch directions
Source: PLoS One. 2017 Jul 3;12(7):e0180656. doi: 10.1371/journal.pone.0180656 (PMC5495489; doi:10.1371/journal.pone.0180656)
Supplement: S1 Table — (ZIP) [file pone.0180656.s001.zip › supporting information/Raw data/eprime_sd_CHINESE/sub1sdfalling.csv]

List2	stim1	stim2	Slide3.RESP	Slide3.RT
1	a 0.1 on1 of1.wav	a 0.1 on1 of1.wav	1	343
2	a 0.1 on1 of2.wav	a 0.1 on1 of2.wav	1	440
3	a 0.1 on1 of3.wav	a 0.1 on1 of3.wav	1	579
4	a 0.1 on1 of4.wav	a 0.1 on1 of4.wav	1	487
5	a 0.1 on1 of5.wav	a 0.1 on1 of5.wav	1	477
6	a 0.1 on1 of6.wav	a 0.1 on1 of6.wav	1	665
7	a 0.1 on1 of7.wav	a 0.1 on1 of7.wav	1	499
8	a 0.2 on1 of1.wav	a 0.2 on1 of1.wav	1	495
9	a 0.2 on1 of2.wav	a 0.2 on1 of2.wav	1	492
10	a 0.2 on1 of3.wav	a 0.2 on1 of3.wav	1	796
11	a 0.2 on1 of4.wav	a 0.2 on1 of4.wav	1	780
12	a 0.2 on1 of5.wav	a 0.2 on1 of5.wav	1	1355
13	a 0.2 on1 of6.wav	a 0.2 on1 of6.wav	1	1128
14	a 0.2 on1 of7.wav	a 0.2 on1 of7.wav	1	565
15	a 0.04 on1 of1.wav	a 0.04 on1 of1.wav	1	270
16	a 0.04 on1 of2.wav	a 0.04 on1 of2.wav	1	805
17	a 0.04 on1 of3.wav	a 0.04 on1 of3.wav	1	367
18	a 0.04 on1 of4.wav	a 0.04 on1 of4.wav	1	740
19	a 0.04 on1 of5.wav	a 0.04 on1 of5.wav	1	568
20	a 0.04 on1 of6.wav	a 0.04 on1 of6.wav	1	645
21	a 0.04 on1 of7.wav	a 0.04 on1 of7.wav	1	447
22	a 0.06 on1 of1.wav	a 0.06 on1 of1.wav	1	401
23	a 0.06 on1 of2.wav	a 0.06 on1 of2.wav	1	559
24	a 0.06 on1 of3.wav	a 0.06 on1 of3.wav	1	631
25	a 0.06 on1 of4.wav	a 0.06 on1 of4.wav	1	381
26	a 0.06 on1 of5.wav	a 0.06 on1 of5.wav	1	442
27	a 0.06 on1 of6.wav	a 0.06 on1 of6.wav	1	473
28	a 0.06 on1 of7.wav	a 0.06 on1 of7.wav	1	411
29	a 0.08 on1 of1.wav	a 0.08 on1 of1.wav	1	746
30	a 0.08 on1 of2.wav	a 0.08 on1 of2.wav	1	472
31	a 0.08 on1 of3.wav	a 0.08 on1 of3.wav	1	604
32	a 0.08 on1 of4.wav	a 0.08 on1 of4.wav	1	492
33	a 0.08 on1 of5.wav	a 0.08 on1 of5.wav	1	1048
34	a 0.08 on1 of6.wav	a 0.08 on1 of6.wav	1	904
35	a 0.08 on1 of7.wav	a 0.08 on1 of7.wav	1	737
36	a 0.12 on1 of1.wav	a 0.12 on1 of1.wav	1	458
37	a 0.12 on1 of2.wav	a 0.12 on1 of2.wav	1	571
38	a 0.12 on1 of3.wav	a 0.12 on1 of3.wav	1	749
39	a 0.12 on1 of4.wav	a 0.12 on1 of4.wav	2	1101
40	a 0.12 on1 of5.wav	a 0.12 on1 of5.wav	1	1228
41	a 0.12 on1 of6.wav	a 0.12 on1 of6.wav	1	773
42	a 0.12 on1 of7.wav	a 0.12 on1 of7.wav	1	657
43	a 0.14 on1 of1.wav	a 0.14 on1 of1.wav	1	499
44	a 0.14 on1 of2.wav	a 0.14 on1 of2.wav	1	597
45	a 0.14 on1 of3.wav	a 0.14 on1 of3.wav	1	461
46	a 0.14 on1 of4.wav	a 0.14 on1 of4.wav	1	548
47	a 0.14 on1 of5.wav	a 0.14 on1 of5.wav	1	471
48	a 0.14 on1 of6.wav	a 0.14 on1 of6.wav	1	681
49	a 0.14 on1 of7.wav	a 0.14 on1 of7.wav	1	793
50	a 0.16 on1 of1.wav	a 0.16 on1 of1.wav	1	440
51	a 0.16 on1 of2.wav	a 0.16 on1 of2.wav	1	635
52	a 0.16 on1 of3.wav	a 0.16 on1 of3.wav	1	650
53	a 0.16 on1 of4.wav	a 0.16 on1 of4.wav	1	1027
54	a 0.16 on1 of5.wav	a 0.16 on1 of5.wav	1	725
55	a 0.16 on1 of6.wav	a 0.16 on1 of6.wav	1	509
56	a 0.16 on1 of7.wav	a 0.16 on1 of7.wav	1	1334
57	a 0.18 on1 of1.wav	a 0.18 on1 of1.wav	1	1041
58	a 0.18 on1 of2.wav	a 0.18 on1 of2.wav	1	637
59	a 0.18 on1 of3.wav	a 0.18 on1 of3.wav	1	469
60	a 0.18 on1 of4.wav	a 0.18 on1 of4.wav	1	700
61	a 0.18 on1 of5.wav	a 0.18 on1 of5.wav	1	1040
62	a 0.18 on1 of6.wav	a 0.18 on1 of6.wav	1	1388
63	a 0.18 on1 of7.wav	a 0.18 on1 of7.wav	1	644
64	i 0.1 on1 of1.wav	i 0.1 on1 of1.wav	1	732
65	i 0.1 on1 of2.wav	i 0.1 on1 of2.wav	1	483
66	i 0.1 on1 of3.wav	i 0.1 on1 of3.wav	1	490
67	i 0.1 on1 of4.wav	i 0.1 on1 of4.wav	1	438
68	i 0.1 on1 of5.wav	i 0.1 on1 of5.wav	1	632
69	i 0.1 on1 of6.wav	i 0.1 on1 of6.wav	1	445
70	i 0.1 on1 of7.wav	i 0.1 on1 of7.wav	1	583
71	i 0.2 on1 of1.wav	i 0.2 on1 of1.wav	1	513
72	i 0.2 on1 of2.wav	i 0.2 on1 of2.wav	1	599
73	i 0.2 on1 of3.wav	i 0.2 on1 of3.wav	1	786
74	i 0.2 on1 of4.wav	i 0.2 on1 of4.wav	1	689
75	i 0.2 on1 of5.wav	i 0.2 on1 of5.wav	1	776
76	i 0.2 on1 of6.wav	i 0.2 on1 of6.wav	1	425
77	i 0.2 on1 of7.wav	i 0.2 on1 of7.wav	1	842
78	i 0.04 on1 of1.wav	i 0.04 on1 of1.wav	1	611
79	i 0.04 on1 of2.wav	i 0.04 on1 of2.wav	1	689
80	i 0.04 on1 of3.wav	i 0.04 on1 of3.wav	1	538
81	i 0.04 on1 of4.wav	i 0.04 on1 of4.wav	1	488
82	i 0.04 on1 of5.wav	i 0.04 on1 of5.wav	1	458
83	i 0.04 on1 of6.wav	i 0.04 on1 of6.wav	1	620
84	i 0.04 on1 of7.wav	i 0.04 on1 of7.wav	1	327
85	i 0.06 on1 of1.wav	i 0.06 on1 of1.wav	1	538
86	i 0.06 on1 of2.wav	i 0.06 on1 of2.wav	1	418
87	i 0.06 on1 of3.wav	i 0.06 on1 of3.wav	1	438
88	i 0.06 on1 of4.wav	i 0.06 on1 of4.wav	1	158
89	i 0.06 on1 of5.wav	i 0.06 on1 of5.wav	1	592
90	i 0.06 on1 of6.wav	i 0.06 on1 of6.wav	1	438
91	i 0.06 on1 of7.wav	i 0.06 on1 of7.wav	1	256
92	i 0.08 on1 of1.wav	i 0.08 on1 of1.wav	1	460
93	i 0.08 on1 of2.wav	i 0.08 on1 of2.wav	1	293
94	i 0.08 on1 of3.wav	i 0.08 on1 of3.wav	1	577
95	i 0.08 on1 of4.wav	i 0.08 on1 of4.wav	1	486
96	i 0.08 on1 of5.wav	i 0.08 on1 of5.wav	1	970
97	i 0.08 on1 of6.wav	i 0.08 on1 of6.wav	1	597
98	i 0.08 on1 of7.wav	i 0.08 on1 of7.wav	1	566
99	i 0.12 on1 of1.wav	i 0.12 on1 of1.wav	2	1413
100	i 0.12 on1 of2.wav	i 0.12 on1 of2.wav	1	500
101	i 0.12 on1 of3.wav	i 0.12 on1 of3.wav	1	532
102	i 0.12 on1 of4.wav	i 0.12 on1 of4.wav	1	628
103	i 0.12 on1 of5.wav	i 0.12 on1 of5.wav	1	1085
104	i 0.12 on1 of6.wav	i 0.12 on1 of6.wav	1	903
105	i 0.12 on1 of7.wav	i 0.12 on1 of7.wav	1	689
106	i 0.14 on1 of1.wav	i 0.14 on1 of1.wav	1	1226
107	i 0.14 on1 of2.wav	i 0.14 on1 of2.wav	1	415
108	i 0.14 on1 of3.wav	i 0.14 on1 of3.wav	1	429
109	i 0.14 on1 of4.wav	i 0.14 on1 of4.wav	1	937
110	i 0.14 on1 of5.wav	i 0.14 on1 of5.wav	1	753
111	i 0.14 on1 of6.wav	i 0.14 on1 of6.wav	1	696
112	i 0.14 on1 of7.wav	i 0.14 on1 of7.wav	1	846
113	i 0.16 on1 of1.wav	i 0.16 on1 of1.wav	1	472
114	i 0.16 on1 of2.wav	i 0.16 on1 of2.wav	1	535
115	i 0.16 on1 of3.wav	i 0.16 on1 of3.wav	1	526
116	i 0.16 on1 of4.wav	i 0.16 on1 of4.wav	1	734
117	i 0.16 on1 of5.wav	i 0.16 on1 of5.wav	1	650
118	i 0.16 on1 of6.wav	i 0.16 on1 of6.wav	1	712
119	i 0.16 on1 of7.wav	i 0.16 on1 of7.wav	1	758
120	i 0.18 on1 of1.wav	i 0.18 on1 of1.wav	1	452
121	i 0.18 on1 of2.wav	i 0.18 on1 of2.wav	1	455
122	i 0.18 on1 of3.wav	i 0.18 on1 of3.wav	1	725
123	i 0.18 on1 of4.wav	i 0.18 on1 of4.wav	1	750
124	i 0.18 on1 of5.wav	i 0.18 on1 of5.wav	1	726
125	i 0.18 on1 of6.wav	i 0.18 on1 of6.wav	1	703
126	i 0.18 on1 of7.wav	i 0.18 on1 of7.wav	1	1133
127	a 0.1 on1 of1.wav	a 0.1 on1 of3.wav	1	655
128	a 0.1 on1 of2.wav	a 0.1 on1 of4.wav	1	696
129	a 0.1 on1 of3.wav	a 0.1 on1 of5.wav	2	920
130	a 0.1 on1 of4.wav	a 0.1 on1 of6.wav	2	860
131	a 0.1 on1 of5.wav	a 0.1 on1 of7.wav	1	758
132	a 0.2 on1 of1.wav	a 0.2 on1 of3.wav	1	1342
133	a 0.2 on1 of2.wav	a 0.2 on1 of4.wav	2	1418
134	a 0.2 on1 of3.wav	a 0.2 on1 of5.wav	2	763
135	a 0.2 on1 of4.wav	a 0.2 on1 of6.wav	2	695
136	a 0.2 on1 of5.wav	a 0.2 on1 of7.wav	1	843
137	a 0.04 on1 of1.wav	a 0.04 on1 of3.wav	1	614
138	a 0.04 on1 of2.wav	a 0.04 on1 of4.wav	1	523
139	a 0.04 on1 of3.wav	a 0.04 on1 of5.wav	1	552
140	a 0.04 on1 of4.wav	a 0.04 on1 of6.wav	1	460
141	a 0.04 on1 of5.wav	a 0.04 on1 of7.wav	1	588
142	a 0.06 on1 of1.wav	a 0.06 on1 of3.wav	1	304
143	a 0.06 on1 of2.wav	a 0.06 on1 of4.wav	1	506
144	a 0.06 on1 of3.wav	a 0.06 on1 of5.wav	1	999
145	a 0.06 on1 of4.wav	a 0.06 on1 of6.wav	1	607
146	a 0.06 on1 of5.wav	a 0.06 on1 of7.wav	1	1865
147	a 0.08 on1 of1.wav	a 0.08 on1 of3.wav	1	510
148	a 0.08 on1 of2.wav	a 0.08 on1 of4.wav	1	434
149	a 0.08 on1 of3.wav	a 0.08 on1 of5.wav	1	536
150	a 0.08 on1 of4.wav	a 0.08 on1 of6.wav	1	732
151	a 0.08 on1 of5.wav	a 0.08 on1 of7.wav	1	521
152	a 0.12 on1 of1.wav	a 0.12 on1 of3.wav	1	741
153	a 0.12 on1 of2.wav	a 0.12 on1 of4.wav	1	680
154	a 0.12 on1 of3.wav	a 0.12 on1 of5.wav	1	1624
155	a 0.12 on1 of4.wav	a 0.12 on1 of6.wav	1	618
156	a 0.12 on1 of5.wav	a 0.12 on1 of7.wav	1	562
157	a 0.14 on1 of1.wav	a 0.14 on1 of3.wav	1	745
158	a 0.14 on1 of2.wav	a 0.14 on1 of4.wav	1	855
159	a 0.14 on1 of3.wav	a 0.14 on1 of5.wav	1	791
160	a 0.14 on1 of4.wav	a 0.14 on1 of6.wav	2	733
161	a 0.14 on1 of5.wav	a 0.14 on1 of7.wav	1	996
162	a 0.16 on1 of1.wav	a 0.16 on1 of3.wav	1	734
163	a 0.16 on1 of2.wav	a 0.16 on1 of4.wav	1	886
164	a 0.16 on1 of3.wav	a 0.16 on1 of5.wav	2	860
165	a 0.16 on1 of4.wav	a 0.16 on1 of6.wav	2	989
166	a 0.16 on1 of5.wav	a 0.16 on1 of7.wav	1	609
167	a 0.18 on1 of1.wav	a 0.18 on1 of3.wav	2	2523
168	a 0.18 on1 of2.wav	a 0.18 on1 of4.wav	1	1327
169	a 0.18 on1 of3.wav	a 0.18 on1 of5.wav	1	946
170	a 0.18 on1 of4.wav	a 0.18 on1 of6.wav	1	540
171	a 0.18 on1 of5.wav	a 0.18 on1 of7.wav	1	374
172	i 0.1 on1 of1.wav	i 0.1 on1 of3.wav	1	307
173	i 0.1 on1 of2.wav	i 0.1 on1 of4.wav	1	660
174	i 0.1 on1 of3.wav	i 0.1 on1 of5.wav	2	780
175	i 0.1 on1 of4.wav	i 0.1 on1 of6.wav	1	386
176	i 0.1 on1 of5.wav	i 0.1 on1 of7.wav	1	562
177	i 0.2 on1 of1.wav	i 0.2 on1 of3.wav	1	777
178	i 0.2 on1 of2.wav	i 0.2 on1 of4.wav	1	1443
179	i 0.2 on1 of3.wav	i 0.2 on1 of5.wav	2	898
180	i 0.2 on1 of4.wav	i 0.2 on1 of6.wav	2	1709
181	i 0.2 on1 of5.wav	i 0.2 on1 of7.wav	1	634
182	i 0.04 on1 of1.wav	i 0.04 on1 of3.wav	1	365
183	i 0.04 on1 of2.wav	i 0.04 on1 of4.wav	1	466
184	i 0.04 on1 of3.wav	i 0.04 on1 of5.wav	1	433
185	i 0.04 on1 of4.wav	i 0.04 on1 of6.wav	1	566
186	i 0.04 on1 of5.wav	i 0.04 on1 of7.wav	1	408
187	i 0.06 on1 of1.wav	i 0.06 on1 of3.wav	1	647
188	i 0.06 on1 of2.wav	i 0.06 on1 of4.wav	1	357
189	i 0.06 on1 of3.wav	i 0.06 on1 of5.wav	1	498
190	i 0.06 on1 of4.wav	i 0.06 on1 of6.wav	1	514
191	i 0.06 on1 of5.wav	i 0.06 on1 of7.wav	1	483
192	i 0.08 on1 of1.wav	i 0.08 on1 of3.wav	1	394
193	i 0.08 on1 of2.wav	i 0.08 on1 of4.wav	1	1025
194	i 0.08 on1 of3.wav	i 0.08 on1 of5.wav	1	386
195	i 0.08 on1 of4.wav	i 0.08 on1 of6.wav	2	699
196	i 0.08 on1 of5.wav	i 0.08 on1 of7.wav	2	795
197	i 0.12 on1 of1.wav	i 0.12 on1 of3.wav	1	596
198	i 0.12 on1 of2.wav	i 0.12 on1 of4.wav	1	455
199	i 0.12 on1 of3.wav	i 0.12 on1 of5.wav	2	640
200	i 0.12 on1 of4.wav	i 0.12 on1 of6.wav	2	519
201	i 0.12 on1 of5.wav	i 0.12 on1 of7.wav	1	376
202	i 0.14 on1 of1.wav	i 0.14 on1 of3.wav	1	1150
203	i 0.14 on1 of2.wav	i 0.14 on1 of4.wav	2	758
204	i 0.14 on1 of3.wav	i 0.14 on1 of5.wav	2	735
205	i 0.14 on1 of4.wav	i 0.14 on1 of6.wav	1	803
206	i 0.14 on1 of5.wav	i 0.14 on1 of7.wav	1	2210
207	i 0.16 on1 of1.wav	i 0.16 on1 of3.wav	1	379
208	i 0.16 on1 of2.wav	i 0.16 on1 of4.wav	1	785
209	i 0.16 on1 of3.wav	i 0.16 on1 of5.wav	2	653
210	i 0.16 on1 of4.wav	i 0.16 on1 of6.wav	2	509
211	i 0.16 on1 of5.wav	i 0.16 on1 of7.wav	2	933
212	i 0.18 on1 of1.wav	i 0.18 on1 of3.wav	1	731
213	i 0.18 on1 of2.wav	i 0.18 on1 of4.wav	2	1805
214	i 0.18 on1 of3.wav	i 0.18 on1 of5.wav	2	989
215	i 0.18 on1 of4.wav	i 0.18 on1 of6.wav	1	811
216	i 0.18 on1 of5.wav	i 0.18 on1 of7.wav	1	344
217	a 0.1 on1 of3.wav	a 0.1 on1 of1.wav	1	499
218	a 0.1 on1 of4.wav	a 0.1 on1 of2.wav	1	579
219	a 0.1 on1 of5.wav	a 0.1 on1 of3.wav	2	1247
220	a 0.1 on1 of6.wav	a 0.1 on1 of4.wav	1	1547
221	a 0.1 on1 of7.wav	a 0.1 on1 of5.wav	1	651
222	a 0.2 on1 of3.wav	a 0.2 on1 of1.wav	1	421
223	a 0.2 on1 of4.wav	a 0.2 on1 of2.wav	2	1108
224	a 0.2 on1 of5.wav	a 0.2 on1 of3.wav	2	1304
225	a 0.2 on1 of6.wav	a 0.2 on1 of4.wav	2	1303
226	a 0.2 on1 of7.wav	a 0.2 on1 of5.wav	1	668
227	a 0.04 on1 of3.wav	a 0.04 on1 of1.wav	1	433
228	a 0.04 on1 of4.wav	a 0.04 on1 of2.wav	1	371
229	a 0.04 on1 of5.wav	a 0.04 on1 of3.wav	1	728
230	a 0.04 on1 of6.wav	a 0.04 on1 of4.wav	1	526
231	a 0.04 on1 of7.wav	a 0.04 on1 of5.wav	1	358
232	a 0.06 on1 of3.wav	a 0.06 on1 of1.wav	1	382
233	a 0.06 on1 of4.wav	a 0.06 on1 of2.wav	1	335
234	a 0.06 on1 of5.wav	a 0.06 on1 of3.wav	2	1129
235	a 0.06 on1 of6.wav	a 0.06 on1 of4.wav	1	784
236	a 0.06 on1 of7.wav	a 0.06 on1 of5.wav	1	511
237	a 0.08 on1 of3.wav	a 0.08 on1 of1.wav	2	920
238	a 0.08 on1 of4.wav	a 0.08 on1 of2.wav	1	409
239	a 0.08 on1 of5.wav	a 0.08 on1 of3.wav	2	982
240	a 0.08 on1 of6.wav	a 0.08 on1 of4.wav	1	405
241	a 0.08 on1 of7.wav	a 0.08 on1 of5.wav	1	497
242	a 0.12 on1 of3.wav	a 0.12 on1 of1.wav	1	391
243	a 0.12 on1 of4.wav	a 0.12 on1 of2.wav	1	483
244	a 0.12 on1 of5.wav	a 0.12 on1 of3.wav	2	946
245	a 0.12 on1 of6.wav	a 0.12 on1 of4.wav	1	1130
246	a 0.12 on1 of7.wav	a 0.12 on1 of5.wav	1	388
247	a 0.14 on1 of3.wav	a 0.14 on1 of1.wav	1	598
248	a 0.14 on1 of4.wav	a 0.14 on1 of2.wav	2	1186
249	a 0.14 on1 of5.wav	a 0.14 on1 of3.wav	2	1129
250	a 0.14 on1 of6.wav	a 0.14 on1 of4.wav	1	1465
251	a 0.14 on1 of7.wav	a 0.14 on1 of5.wav	1	639
252	a 0.16 on1 of3.wav	a 0.16 on1 of1.wav	2	992
253	a 0.16 on1 of4.wav	a 0.16 on1 of2.wav	2	839
254	a 0.16 on1 of5.wav	a 0.16 on1 of3.wav	2	681
255	a 0.16 on1 of6.wav	a 0.16 on1 of4.wav	1	1339
256	a 0.16 on1 of7.wav	a 0.16 on1 of5.wav	1	634
257	a 0.18 on1 of3.wav	a 0.18 on1 of1.wav	1	516
258	a 0.18 on1 of4.wav	a 0.18 on1 of2.wav	2	954
259	a 0.18 on1 of5.wav	a 0.18 on1 of3.wav	2	827
260	a 0.18 on1 of6.wav	a 0.18 on1 of4.wav	2	1608
261	a 0.18 on1 of7.wav	a 0.18 on1 of5.wav	1	577
262	i 0.1 on1 of3.wav	i 0.1 on1 of1.wav	1	470
263	i 0.1 on1 of4.wav	i 0.1 on1 of2.wav	1	422
264	i 0.1 on1 of5.wav	i 0.1 on1 of3.wav	1	419
265	i 0.1 on1 of6.wav	i 0.1 on1 of4.wav	1	634
266	i 0.1 on1 of7.wav	i 0.1 on1 of5.wav	1	1278
267	i 0.2 on1 of3.wav	i 0.2 on1 of1.wav	1	423
268	i 0.2 on1 of4.wav	i 0.2 on1 of2.wav	2	1134
269	i 0.2 on1 of5.wav	i 0.2 on1 of3.wav	1	901
270	i 0.2 on1 of6.wav	i 0.2 on1 of4.wav	1	1206
271	i 0.2 on1 of7.wav	i 0.2 on1 of5.wav	1	464
272	i 0.04 on1 of3.wav	i 0.04 on1 of1.wav	1	396
273	i 0.04 on1 of4.wav	i 0.04 on1 of2.wav	1	430
274	i 0.04 on1 of5.wav	i 0.04 on1 of3.wav	1	541
275	i 0.04 on1 of6.wav	i 0.04 on1 of4.wav	1	515
276	i 0.04 on1 of7.wav	i 0.04 on1 of5.wav	1	283
277	i 0.06 on1 of3.wav	i 0.06 on1 of1.wav	1	437
278	i 0.06 on1 of4.wav	i 0.06 on1 of2.wav	1	564
279	i 0.06 on1 of5.wav	i 0.06 on1 of3.wav	1	780
280	i 0.06 on1 of6.wav	i 0.06 on1 of4.wav	1	632
281	i 0.06 on1 of7.wav	i 0.06 on1 of5.wav	1	356
282	i 0.08 on1 of3.wav	i 0.08 on1 of1.wav	1	581
283	i 0.08 on1 of4.wav	i 0.08 on1 of2.wav	1	487
284	i 0.08 on1 of5.wav	i 0.08 on1 of3.wav	1	531
285	i 0.08 on1 of6.wav	i 0.08 on1 of4.wav	1	710
286	i 0.08 on1 of7.wav	i 0.08 on1 of5.wav	2	1137
287	i 0.12 on1 of3.wav	i 0.12 on1 of1.wav	1	369
288	i 0.12 on1 of4.wav	i 0.12 on1 of2.wav	1	526
289	i 0.12 on1 of5.wav	i 0.12 on1 of3.wav	2	975
290	i 0.12 on1 of6.wav	i 0.12 on1 of4.wav	2	829
291	i 0.12 on1 of7.wav	i 0.12 on1 of5.wav	1	2863
292	i 0.14 on1 of3.wav	i 0.14 on1 of1.wav	1	361
293	i 0.14 on1 of4.wav	i 0.14 on1 of2.wav	1	546
294	i 0.14 on1 of5.wav	i 0.14 on1 of3.wav	2	844
295	i 0.14 on1 of6.wav	i 0.14 on1 of4.wav	1	1394
296	i 0.14 on1 of7.wav	i 0.14 on1 of5.wav	1	661
297	i 0.16 on1 of3.wav	i 0.16 on1 of1.wav	2	829
298	i 0.16 on1 of4.wav	i 0.16 on1 of2.wav	1	664
299	i 0.16 on1 of5.wav	i 0.16 on1 of3.wav	2	781
300	i 0.16 on1 of6.wav	i 0.16 on1 of4.wav	2	1121
301	i 0.16 on1 of7.wav	i 0.16 on1 of5.wav	1	687
302	i 0.18 on1 of3.wav	i 0.18 on1 of1.wav	2	813
303	i 0.18 on1 of4.wav	i 0.18 on1 of2.wav	2	972
304	i 0.18 on1 of5.wav	i 0.18 on1 of3.wav	2	1024
305	i 0.18 on1 of6.wav	i 0.18 on1 of4.wav	1	687
306	i 0.18 on1 of7.wav	i 0.18 on1 of5.wav	1	507
307	a 0.1 on1 of1.wav	a 0.1 on1 of1.wav	1	444
308	a 0.1 on1 of2.wav	a 0.1 on1 of2.wav	1	511
309	a 0.1 on1 of3.wav	a 0.1 on1 of3.wav	1	460
310	a 0.1 on1 of4.wav	a 0.1 on1 of4.wav	1	459
311	a 0.1 on1 of5.wav	a 0.1 on1 of5.wav	1	965
312	a 0.1 on1 of6.wav	a 0.1 on1 of6.wav	1	1195
313	a 0.1 on1 of7.wav	a 0.1 on1 of7.wav	1	662
314	a 0.2 on1 of1.wav	a 0.2 on1 of1.wav	1	545
315	a 0.2 on1 of2.wav	a 0.2 on1 of2.wav	1	449
316	a 0.2 on1 of3.wav	a 0.2 on1 of3.wav	1	456
317	a 0.2 on1 of4.wav	a 0.2 on1 of4.wav	1	609
318	a 0.2 on1 of5.wav	a 0.2 on1 of5.wav	1	456
319	a 0.2 on1 of6.wav	a 0.2 on1 of6.wav	1	484
320	a 0.2 on1 of7.wav	a 0.2 on1 of7.wav	1	1230
321	a 0.04 on1 of1.wav	a 0.04 on1 of1.wav	1	618
322	a 0.04 on1 of2.wav	a 0.04 on1 of2.wav	1	398
323	a 0.04 on1 of3.wav	a 0.04 on1 of3.wav	1	615
324	a 0.04 on1 of4.wav	a 0.04 on1 of4.wav	1	243
325	a 0.04 on1 of5.wav	a 0.04 on1 of5.wav	1	898
326	a 0.04 on1 of6.wav	a 0.04 on1 of6.wav	1	225
327	a 0.04 on1 of7.wav	a 0.04 on1 of7.wav	1	257
328	a 0.06 on1 of1.wav	a 0.06 on1 of1.wav	1	408
329	a 0.06 on1 of2.wav	a 0.06 on1 of2.wav	1	325
330	a 0.06 on1 of3.wav	a 0.06 on1 of3.wav	1	508
331	a 0.06 on1 of4.wav	a 0.06 on1 of4.wav	1	425
332	a 0.06 on1 of5.wav	a 0.06 on1 of5.wav	1	505
333	a 0.06 on1 of6.wav	a 0.06 on1 of6.wav	1	286
334	a 0.06 on1 of7.wav	a 0.06 on1 of7.wav	1	435
335	a 0.08 on1 of1.wav	a 0.08 on1 of1.wav	1	472
336	a 0.08 on1 of2.wav	a 0.08 on1 of2.wav	1	424
337	a 0.08 on1 of3.wav	a 0.08 on1 of3.wav	1	475
338	a 0.08 on1 of4.wav	a 0.08 on1 of4.wav	1	577
339	a 0.08 on1 of5.wav	a 0.08 on1 of5.wav	1	669
340	a 0.08 on1 of6.wav	a 0.08 on1 of6.wav	1	557
341	a 0.08 on1 of7.wav	a 0.08 on1 of7.wav	1	395
342	a 0.12 on1 of1.wav	a 0.12 on1 of1.wav	1	514
343	a 0.12 on1 of2.wav	a 0.12 on1 of2.wav	1	750
344	a 0.12 on1 of3.wav	a 0.12 on1 of3.wav	1	647
345	a 0.12 on1 of4.wav	a 0.12 on1 of4.wav	1	526
346	a 0.12 on1 of5.wav	a 0.12 on1 of5.wav	1	1085
347	a 0.12 on1 of6.wav	a 0.12 on1 of6.wav	1	591
348	a 0.12 on1 of7.wav	a 0.12 on1 of7.wav	1	699
349	a 0.14 on1 of1.wav	a 0.14 on1 of1.wav	1	544
350	a 0.14 on1 of2.wav	a 0.14 on1 of2.wav	1	474
351	a 0.14 on1 of3.wav	a 0.14 on1 of3.wav	1	549
352	a 0.14 on1 of4.wav	a 0.14 on1 of4.wav	1	1104
353	a 0.14 on1 of5.wav	a 0.14 on1 of5.wav	1	771
354	a 0.14 on1 of6.wav	a 0.14 on1 of6.wav	1	670
355	a 0.14 on1 of7.wav	a 0.14 on1 of7.wav	1	655
356	a 0.16 on1 of1.wav	a 0.16 on1 of1.wav	1	532
357	a 0.16 on1 of2.wav	a 0.16 on1 of2.wav	1	426
358	a 0.16 on1 of3.wav	a 0.16 on1 of3.wav	1	658
359	a 0.16 on1 of4.wav	a 0.16 on1 of4.wav	1	1088
360	a 0.16 on1 of5.wav	a 0.16 on1 of5.wav	1	615
361	a 0.16 on1 of6.wav	a 0.16 on1 of6.wav	1	782
362	a 0.16 on1 of7.wav	a 0.16 on1 of7.wav	1	680
363	a 0.18 on1 of1.wav	a 0.18 on1 of1.wav	1	452
364	a 0.18 on1 of2.wav	a 0.18 on1 of2.wav	1	625
365	a 0.18 on1 of3.wav	a 0.18 on1 of3.wav	1	503
366	a 0.18 on1 of4.wav	a 0.18 on1 of4.wav	1	529
367	a 0.18 on1 of5.wav	a 0.18 on1 of5.wav	1	809
368	a 0.18 on1 of6.wav	a 0.18 on1 of6.wav	1	865
369	a 0.18 on1 of7.wav	a 0.18 on1 of7.wav	1	435
370	i 0.1 on1 of1.wav	i 0.1 on1 of1.wav	1	450
371	i 0.1 on1 of2.wav	i 0.1 on1 of2.wav	1	442
372	i 0.1 on1 of3.wav	i 0.1 on1 of3.wav	1	558
373	i 0.1 on1 of4.wav	i 0.1 on1 of4.wav	1	663
374	i 0.1 on1 of5.wav	i 0.1 on1 of5.wav	1	721
375	i 0.1 on1 of6.wav	i 0.1 on1 of6.wav	2	482
376	i 0.1 on1 of7.wav	i 0.1 on1 of7.wav	1	566
377	i 0.2 on1 of1.wav	i 0.2 on1 of1.wav	1	550
378	i 0.2 on1 of2.wav	i 0.2 on1 of2.wav	1	685
379	i 0.2 on1 of3.wav	i 0.2 on1 of3.wav	1	923
380	i 0.2 on1 of4.wav	i 0.2 on1 of4.wav	1	707
381	i 0.2 on1 of5.wav	i 0.2 on1 of5.wav	1	612
382	i 0.2 on1 of6.wav	i 0.2 on1 of6.wav	1	665
383	i 0.2 on1 of7.wav	i 0.2 on1 of7.wav	1	359
384	i 0.04 on1 of1.wav	i 0.04 on1 of1.wav	1	290
385	i 0.04 on1 of2.wav	i 0.04 on1 of2.wav	1	469
386	i 0.04 on1 of3.wav	i 0.04 on1 of3.wav	1	385
387	i 0.04 on1 of4.wav	i 0.04 on1 of4.wav	1	330
388	i 0.04 on1 of5.wav	i 0.04 on1 of5.wav	1	361
389	i 0.04 on1 of6.wav	i 0.04 on1 of6.wav	1	388
390	i 0.04 on1 of7.wav	i 0.04 on1 of7.wav	1	605
391	i 0.06 on1 of1.wav	i 0.06 on1 of1.wav	1	735
392	i 0.06 on1 of2.wav	i 0.06 on1 of2.wav	1	474
393	i 0.06 on1 of3.wav	i 0.06 on1 of3.wav	1	797
394	i 0.06 on1 of4.wav	i 0.06 on1 of4.wav	1	493
395	i 0.06 on1 of5.wav	i 0.06 on1 of5.wav	1	587
396	i 0.06 on1 of6.wav	i 0.06 on1 of6.wav	1	557
397	i 0.06 on1 of7.wav	i 0.06 on1 of7.wav	1	343
398	i 0.08 on1 of1.wav	i 0.08 on1 of1.wav	1	290
399	i 0.08 on1 of2.wav	i 0.08 on1 of2.wav	1	441
400	i 0.08 on1 of3.wav	i 0.08 on1 of3.wav	1	571
401	i 0.08 on1 of4.wav	i 0.08 on1 of4.wav	1	397
402	i 0.08 on1 of5.wav	i 0.08 on1 of5.wav	1	2260
403	i 0.08 on1 of6.wav	i 0.08 on1 of6.wav	1	740
404	i 0.08 on1 of7.wav	i 0.08 on1 of7.wav	1	358
405	i 0.12 on1 of1.wav	i 0.12 on1 of1.wav	1	489
406	i 0.12 on1 of2.wav	i 0.12 on1 of2.wav	1	559
407	i 0.12 on1 of3.wav	i 0.12 on1 of3.wav	1	406
408	i 0.12 on1 of4.wav	i 0.12 on1 of4.wav	1	418
409	i 0.12 on1 of5.wav	i 0.12 on1 of5.wav	2	762
410	i 0.12 on1 of6.wav	i 0.12 on1 of6.wav	1	632
411	i 0.12 on1 of7.wav	i 0.12 on1 of7.wav	1	617
412	i 0.14 on1 of1.wav	i 0.14 on1 of1.wav	1	435
413	i 0.14 on1 of2.wav	i 0.14 on1 of2.wav	1	538
414	i 0.14 on1 of3.wav	i 0.14 on1 of3.wav	1	360
415	i 0.14 on1 of4.wav	i 0.14 on1 of4.wav	1	519
416	i 0.14 on1 of5.wav	i 0.14 on1 of5.wav	1	480
417	i 0.14 on1 of6.wav	i 0.14 on1 of6.wav	1	311
418	i 0.14 on1 of7.wav	i 0.14 on1 of7.wav	1	601
419	i 0.16 on1 of1.wav	i 0.16 on1 of1.wav	1	666
420	i 0.16 on1 of2.wav	i 0.16 on1 of2.wav	1	593
421	i 0.16 on1 of3.wav	i 0.16 on1 of3.wav	1	540
422	i 0.16 on1 of4.wav	i 0.16 on1 of4.wav	1	601
423	i 0.16 on1 of5.wav	i 0.16 on1 of5.wav	1	911
424	i 0.16 on1 of6.wav	i 0.16 on1 of6.wav	1	1496
425	i 0.16 on1 of7.wav	i 0.16 on1 of7.wav	1	925
426	i 0.18 on1 of1.wav	i 0.18 on1 of1.wav	1	558
427	i 0.18 on1 of2.wav	i 0.18 on1 of2.wav	1	626
428	i 0.18 on1 of3.wav	i 0.18 on1 of3.wav	1	931
429	i 0.18 on1 of4.wav	i 0.18 on1 of4.wav	1	680
430	i 0.18 on1 of5.wav	i 0.18 on1 of5.wav	1	1206
431	i 0.18 on1 of6.wav	i 0.18 on1 of6.wav	1	653
432	i 0.18 on1 of7.wav	i 0.18 on1 of7.wav	1	616
433	a 0.1 on1 of1.wav	a 0.1 on1 of3.wav	1	532
434	a 0.1 on1 of2.wav	a 0.1 on1 of4.wav	2	1313
435	a 0.1 on1 of3.wav	a 0.1 on1 of5.wav	1	915
436	a 0.1 on1 of4.wav	a 0.1 on1 of6.wav	2	734
437	a 0.1 on1 of5.wav	a 0.1 on1 of7.wav	1	488
438	a 0.2 on1 of1.wav	a 0.2 on1 of3.wav	1	888
439	a 0.2 on1 of2.wav	a 0.2 on1 of4.wav	1	858
440	a 0.2 on1 of3.wav	a 0.2 on1 of5.wav	2	559
441	a 0.2 on1 of4.wav	a 0.2 on1 of6.wav	1	403
442	a 0.2 on1 of5.wav	a 0.2 on1 of7.wav	1	754
443	a 0.04 on1 of1.wav	a 0.04 on1 of3.wav	1	551
444	a 0.04 on1 of2.wav	a 0.04 on1 of4.wav	1	368
445	a 0.04 on1 of3.wav	a 0.04 on1 of5.wav	1	630
446	a 0.04 on1 of4.wav	a 0.04 on1 of6.wav	1	528
447	a 0.04 on1 of5.wav	a 0.04 on1 of7.wav	1	365
448	a 0.06 on1 of1.wav	a 0.06 on1 of3.wav	1	408
449	a 0.06 on1 of2.wav	a 0.06 on1 of4.wav	1	455
450	a 0.06 on1 of3.wav	a 0.06 on1 of5.wav	1	467
451	a 0.06 on1 of4.wav	a 0.06 on1 of6.wav	1	426
452	a 0.06 on1 of5.wav	a 0.06 on1 of7.wav	1	478
453	a 0.08 on1 of1.wav	a 0.08 on1 of3.wav	1	489
454	a 0.08 on1 of2.wav	a 0.08 on1 of4.wav	1	805
455	a 0.08 on1 of3.wav	a 0.08 on1 of5.wav	1	747
456	a 0.08 on1 of4.wav	a 0.08 on1 of6.wav	1	560
457	a 0.08 on1 of5.wav	a 0.08 on1 of7.wav	1	696
458	a 0.12 on1 of1.wav	a 0.12 on1 of3.wav	1	717
459	a 0.12 on1 of2.wav	a 0.12 on1 of4.wav	1	594
460	a 0.12 on1 of3.wav	a 0.12 on1 of5.wav	2	690
461	a 0.12 on1 of4.wav	a 0.12 on1 of6.wav	2	804
462	a 0.12 on1 of5.wav	a 0.12 on1 of7.wav	1	607
463	a 0.14 on1 of1.wav	a 0.14 on1 of3.wav	1	726
464	a 0.14 on1 of2.wav	a 0.14 on1 of4.wav	2	895
465	a 0.14 on1 of3.wav	a 0.14 on1 of5.wav	2	835
466	a 0.14 on1 of4.wav	a 0.14 on1 of6.wav	1	568
467	a 0.14 on1 of5.wav	a 0.14 on1 of7.wav	2	1265
468	a 0.16 on1 of1.wav	a 0.16 on1 of3.wav	1	823
469	a 0.16 on1 of2.wav	a 0.16 on1 of4.wav	2	826
470	a 0.16 on1 of3.wav	a 0.16 on1 of5.wav	2	702
471	a 0.16 on1 of4.wav	a 0.16 on1 of6.wav	2	959
472	a 0.16 on1 of5.wav	a 0.16 on1 of7.wav	1	520
473	a 0.18 on1 of1.wav	a 0.18 on1 of3.wav	1	1267
474	a 0.18 on1 of2.wav	a 0.18 on1 of4.wav	1	1670
475	a 0.18 on1 of3.wav	a 0.18 on1 of5.wav	2	708
476	a 0.18 on1 of4.wav	a 0.18 on1 of6.wav	1	705
477	a 0.18 on1 of5.wav	a 0.18 on1 of7.wav	2	2309
478	i 0.1 on1 of1.wav	i 0.1 on1 of3.wav	1	525
479	i 0.1 on1 of2.wav	i 0.1 on1 of4.wav	2	1217
480	i 0.1 on1 of3.wav	i 0.1 on1 of5.wav	2	679
481	i 0.1 on1 of4.wav	i 0.1 on1 of6.wav	1	1314
482	i 0.1 on1 of5.wav	i 0.1 on1 of7.wav	1	1281
483	i 0.2 on1 of1.wav	i 0.2 on1 of3.wav	1	1333
484	i 0.2 on1 of2.wav	i 0.2 on1 of4.wav	2	1468
485	i 0.2 on1 of3.wav	i 0.2 on1 of5.wav	2	651
486	i 0.2 on1 of4.wav	i 0.2 on1 of6.wav	2	913
487	i 0.2 on1 of5.wav	i 0.2 on1 of7.wav	1	382
488	i 0.04 on1 of1.wav	i 0.04 on1 of3.wav	1	548
489	i 0.04 on1 of2.wav	i 0.04 on1 of4.wav	1	293
490	i 0.04 on1 of3.wav	i 0.04 on1 of5.wav	1	454
491	i 0.04 on1 of4.wav	i 0.04 on1 of6.wav	1	533
492	i 0.04 on1 of5.wav	i 0.04 on1 of7.wav	1	562
493	i 0.06 on1 of1.wav	i 0.06 on1 of3.wav	1	722
494	i 0.06 on1 of2.wav	i 0.06 on1 of4.wav	1	524
495	i 0.06 on1 of3.wav	i 0.06 on1 of5.wav	1	316
496	i 0.06 on1 of4.wav	i 0.06 on1 of6.wav	1	982
497	i 0.06 on1 of5.wav	i 0.06 on1 of7.wav	1	347
498	i 0.08 on1 of1.wav	i 0.08 on1 of3.wav	1	908
499	i 0.08 on1 of2.wav	i 0.08 on1 of4.wav	1	591
500	i 0.08 on1 of3.wav	i 0.08 on1 of5.wav	1	554
501	i 0.08 on1 of4.wav	i 0.08 on1 of6.wav	1	376
502	i 0.08 on1 of5.wav	i 0.08 on1 of7.wav	1	523
503	i 0.12 on1 of1.wav	i 0.12 on1 of3.wav	1	706
504	i 0.12 on1 of2.wav	i 0.12 on1 of4.wav	1	628
505	i 0.12 on1 of3.wav	i 0.12 on1 of5.wav	1	617
506	i 0.12 on1 of4.wav	i 0.12 on1 of6.wav	2	1647
507	i 0.12 on1 of5.wav	i 0.12 on1 of7.wav	1	644
508	i 0.14 on1 of1.wav	i 0.14 on1 of3.wav	1	732
509	i 0.14 on1 of2.wav	i 0.14 on1 of4.wav	1	864
510	i 0.14 on1 of3.wav	i 0.14 on1 of5.wav	2	686
511	i 0.14 on1 of4.wav	i 0.14 on1 of6.wav	2	959
512	i 0.14 on1 of5.wav	i 0.14 on1 of7.wav	1	1519
513	i 0.16 on1 of1.wav	i 0.16 on1 of3.wav	1	759
514	i 0.16 on1 of2.wav	i 0.16 on1 of4.wav	1	2046
515	i 0.16 on1 of3.wav	i 0.16 on1 of5.wav	2	1037
516	i 0.16 on1 of4.wav	i 0.16 on1 of6.wav	2	851
517	i 0.16 on1 of5.wav	i 0.16 on1 of7.wav	1	629
518	i 0.18 on1 of1.wav	i 0.18 on1 of3.wav	1	879
519	i 0.18 on1 of2.wav	i 0.18 on1 of4.wav	1	965
520	i 0.18 on1 of3.wav	i 0.18 on1 of5.wav	2	612
521	i 0.18 on1 of4.wav	i 0.18 on1 of6.wav	1	515
522	i 0.18 on1 of5.wav	i 0.18 on1 of7.wav	1	768
523	a 0.1 on1 of3.wav	a 0.1 on1 of1.wav	1	493
524	a 0.1 on1 of4.wav	a 0.1 on1 of2.wav	1	442
525	a 0.1 on1 of5.wav	a 0.1 on1 of3.wav	2	726
526	a 0.1 on1 of6.wav	a 0.1 on1 of4.wav	2	1250
527	a 0.1 on1 of7.wav	a 0.1 on1 of5.wav	1	768
528	a 0.2 on1 of3.wav	a 0.2 on1 of1.wav	1	465
529	a 0.2 on1 of4.wav	a 0.2 on1 of2.wav	2	844
530	a 0.2 on1 of5.wav	a 0.2 on1 of3.wav	2	1256
531	a 0.2 on1 of6.wav	a 0.2 on1 of4.wav	2	1583
532	a 0.2 on1 of7.wav	a 0.2 on1 of5.wav	1	328
533	a 0.04 on1 of3.wav	a 0.04 on1 of1.wav	1	347
534	a 0.04 on1 of4.wav	a 0.04 on1 of2.wav	1	798
535	a 0.04 on1 of5.wav	a 0.04 on1 of3.wav	1	461
536	a 0.04 on1 of6.wav	a 0.04 on1 of4.wav	1	340
537	a 0.04 on1 of7.wav	a 0.04 on1 of5.wav	1	595
538	a 0.06 on1 of3.wav	a 0.06 on1 of1.wav	1	393
539	a 0.06 on1 of4.wav	a 0.06 on1 of2.wav	1	422
540	a 0.06 on1 of5.wav	a 0.06 on1 of3.wav	1	720
541	a 0.06 on1 of6.wav	a 0.06 on1 of4.wav	1	506
542	a 0.06 on1 of7.wav	a 0.06 on1 of5.wav	1	366
543	a 0.08 on1 of3.wav	a 0.08 on1 of1.wav	2	1101
544	a 0.08 on1 of4.wav	a 0.08 on1 of2.wav	1	313
545	a 0.08 on1 of5.wav	a 0.08 on1 of3.wav	1	434
546	a 0.08 on1 of6.wav	a 0.08 on1 of4.wav	2	1258
547	a 0.08 on1 of7.wav	a 0.08 on1 of5.wav	1	455
548	a 0.12 on1 of3.wav	a 0.12 on1 of1.wav	1	1055
549	a 0.12 on1 of4.wav	a 0.12 on1 of2.wav	1	433
550	a 0.12 on1 of5.wav	a 0.12 on1 of3.wav	2	1175
551	a 0.12 on1 of6.wav	a 0.12 on1 of4.wav	1	1132
552	a 0.12 on1 of7.wav	a 0.12 on1 of5.wav	1	1048
553	a 0.14 on1 of3.wav	a 0.14 on1 of1.wav	1	571
554	a 0.14 on1 of4.wav	a 0.14 on1 of2.wav	2	1019
555	a 0.14 on1 of5.wav	a 0.14 on1 of3.wav	2	1635
556	a 0.14 on1 of6.wav	a 0.14 on1 of4.wav	2	316
557	a 0.14 on1 of7.wav	a 0.14 on1 of5.wav	1	717
558	a 0.16 on1 of3.wav	a 0.16 on1 of1.wav	1	1130
559	a 0.16 on1 of4.wav	a 0.16 on1 of2.wav	1	636
560	a 0.16 on1 of5.wav	a 0.16 on1 of3.wav	2	915
561	a 0.16 on1 of6.wav	a 0.16 on1 of4.wav	1	820
562	a 0.16 on1 of7.wav	a 0.16 on1 of5.wav	1	771
563	a 0.18 on1 of3.wav	a 0.18 on1 of1.wav	1	875
564	a 0.18 on1 of4.wav	a 0.18 on1 of2.wav	2	863
565	a 0.18 on1 of5.wav	a 0.18 on1 of3.wav	2	1189
566	a 0.18 on1 of6.wav	a 0.18 on1 of4.wav	1	820
567	a 0.18 on1 of7.wav	a 0.18 on1 of5.wav	1	1348
568	i 0.1 on1 of3.wav	i 0.1 on1 of1.wav	2	1412
569	i 0.1 on1 of4.wav	i 0.1 on1 of2.wav	2	724
570	i 0.1 on1 of5.wav	i 0.1 on1 of3.wav	2	1368
571	i 0.1 on1 of6.wav	i 0.1 on1 of4.wav	1	779
572	i 0.1 on1 of7.wav	i 0.1 on1 of5.wav	1	789
573	i 0.2 on1 of3.wav	i 0.2 on1 of1.wav	1	626
574	i 0.2 on1 of4.wav	i 0.2 on1 of2.wav	2	1722
575	i 0.2 on1 of5.wav	i 0.2 on1 of3.wav	1	599
576	i 0.2 on1 of6.wav	i 0.2 on1 of4.wav	2	1910
577	i 0.2 on1 of7.wav	i 0.2 on1 of5.wav	1	327
578	i 0.04 on1 of3.wav	i 0.04 on1 of1.wav	1	317
579	i 0.04 on1 of4.wav	i 0.04 on1 of2.wav	1	243
580	i 0.04 on1 of5.wav	i 0.04 on1 of3.wav	1	549
581	i 0.04 on1 of6.wav	i 0.04 on1 of4.wav	1	410
582	i 0.04 on1 of7.wav	i 0.04 on1 of5.wav	1	680
583	i 0.06 on1 of3.wav	i 0.06 on1 of1.wav	1	436
584	i 0.06 on1 of4.wav	i 0.06 on1 of2.wav	1	498
585	i 0.06 on1 of5.wav	i 0.06 on1 of3.wav	1	441
586	i 0.06 on1 of6.wav	i 0.06 on1 of4.wav	1	425
587	i 0.06 on1 of7.wav	i 0.06 on1 of5.wav	1	613
588	i 0.08 on1 of3.wav	i 0.08 on1 of1.wav	1	520
589	i 0.08 on1 of4.wav	i 0.08 on1 of2.wav	1	444
590	i 0.08 on1 of5.wav	i 0.08 on1 of3.wav	1	942
591	i 0.08 on1 of6.wav	i 0.08 on1 of4.wav	1	423
592	i 0.08 on1 of7.wav	i 0.08 on1 of5.wav	1	372
593	i 0.12 on1 of3.wav	i 0.12 on1 of1.wav	1	659
594	i 0.12 on1 of4.wav	i 0.12 on1 of2.wav	2	2464
595	i 0.12 on1 of5.wav	i 0.12 on1 of3.wav	2	908
596	i 0.12 on1 of6.wav	i 0.12 on1 of4.wav	2	741
597	i 0.12 on1 of7.wav	i 0.12 on1 of5.wav	1	712
598	i 0.14 on1 of3.wav	i 0.14 on1 of1.wav	1	545
599	i 0.14 on1 of4.wav	i 0.14 on1 of2.wav	1	420
600	i 0.14 on1 of5.wav	i 0.14 on1 of3.wav	2	693
601	i 0.14 on1 of6.wav	i 0.14 on1 of4.wav	1	1465
602	i 0.14 on1 of7.wav	i 0.14 on1 of5.wav	1	331
603	i 0.16 on1 of3.wav	i 0.16 on1 of1.wav	1	483
604	i 0.16 on1 of4.wav	i 0.16 on1 of2.wav	2	1334
605	i 0.16 on1 of5.wav	i 0.16 on1 of3.wav	1	271
606	i 0.16 on1 of6.wav	i 0.16 on1 of4.wav	1	320
607	i 0.16 on1 of7.wav	i 0.16 on1 of5.wav	1	520
608	i 0.18 on1 of3.wav	i 0.18 on1 of1.wav	2	718
609	i 0.18 on1 of4.wav	i 0.18 on1 of2.wav	2	630
610	i 0.18 on1 of5.wav	i 0.18 on1 of3.wav	1	1153
611	i 0.18 on1 of6.wav	i 0.18 on1 of4.wav	1	994
612	i 0.18 on1 of7.wav	i 0.18 on1 of5.wav	1	898
