# Supplementary material for: Effects of stimulus duration and vowel quality in cross-linguistic categorical perception of pitch directions
Source: PLoS One. 2017 Jul 3;12(7):e0180656. doi: 10.1371/journal.pone.0180656 (PMC5495489; doi:10.1371/journal.pone.0180656)
Supplement: S1 Table — (ZIP) [file pone.0180656.s001.zip › supporting information/Raw data/eprime_sd_CHINESE/sub1sdrising.csv]

List2	stim1	stim2	Slide3.RESP	Slide3.RT
1	a 0.1 on1 of7r.wav	a 0.1 on1 of7r.wav	1	869
2	a 0.1 on2 of7.wav	a 0.1 on2 of7.wav	1	591
3	a 0.1 on3 of7.wav	a 0.1 on3 of7.wav	1	632
4	a 0.1 on4 of7.wav	a 0.1 on4 of7.wav	1	752
5	a 0.1 on5 of7.wav	a 0.1 on5 of7.wav	1	509
6	a 0.1 on6 of7.wav	a 0.1 on6 of7.wav	1	595
7	a 0.1 on7 of7.wav	a 0.1 on7 of7.wav	1	576
8	a 0.2 on1 of7r.wav	a 0.2 on1 of7r.wav	1	1094
9	a 0.2 on2 of7.wav	a 0.2 on2 of7.wav	1	1369
10	a 0.2 on3 of7.wav	a 0.2 on3 of7.wav	1	537
11	a 0.2 on4 of7.wav	a 0.2 on4 of7.wav	1	552
12	a 0.2 on5 of7.wav	a 0.2 on5 of7.wav	1	896
13	a 0.2 on6 of7.wav	a 0.2 on6 of7.wav	1	650
14	a 0.2 on7 of7.wav	a 0.2 on7 of7.wav	1	534
15	a 0.04 on1 of7r.wav	a 0.04 on1 of7r.wav	1	661
16	a 0.04 on2 of7.wav	a 0.04 on2 of7.wav	1	488
17	a 0.04 on3 of7.wav	a 0.04 on3 of7.wav	1	359
18	a 0.04 on4 of7.wav	a 0.04 on4 of7.wav	1	409
19	a 0.04 on5 of7.wav	a 0.04 on5 of7.wav	1	680
20	a 0.04 on6 of7.wav	a 0.04 on6 of7.wav	1	335
21	a 0.04 on7 of7.wav	a 0.04 on7 of7.wav	1	743
22	a 0.06 on1 of7r.wav	a 0.06 on1 of7r.wav	1	487
23	a 0.06 on2 of7.wav	a 0.06 on2 of7.wav	1	464
24	a 0.06 on3 of7.wav	a 0.06 on3 of7.wav	1	490
25	a 0.06 on4 of7.wav	a 0.06 on4 of7.wav	1	735
26	a 0.06 on5 of7.wav	a 0.06 on5 of7.wav	1	729
27	a 0.06 on6 of7.wav	a 0.06 on6 of7.wav	1	579
28	a 0.06 on7 of7.wav	a 0.06 on7 of7.wav	1	475
29	a 0.08 on1 of7r.wav	a 0.08 on1 of7r.wav	1	710
30	a 0.08 on2 of7.wav	a 0.08 on2 of7.wav	1	710
31	a 0.08 on3 of7.wav	a 0.08 on3 of7.wav	1	722
32	a 0.08 on4 of7.wav	a 0.08 on4 of7.wav	1	495
33	a 0.08 on5 of7.wav	a 0.08 on5 of7.wav	1	603
34	a 0.08 on6 of7.wav	a 0.08 on6 of7.wav	1	472
35	a 0.08 on7 of7.wav	a 0.08 on7 of7.wav	1	369
36	a 0.12 on1 of7r.wav	a 0.12 on1 of7r.wav	1	663
37	a 0.12 on2 of7.wav	a 0.12 on2 of7.wav	2	1893
38	a 0.12 on3 of7.wav	a 0.12 on3 of7.wav	1	623
39	a 0.12 on4 of7.wav	a 0.12 on4 of7.wav	1	702
40	a 0.12 on5 of7.wav	a 0.12 on5 of7.wav	1	676
41	a 0.12 on6 of7.wav	a 0.12 on6 of7.wav	1	395
42	a 0.12 on7 of7.wav	a 0.12 on7 of7.wav	1	381
43	a 0.14 on1 of7r.wav	a 0.14 on1 of7r.wav	1	562
44	a 0.14 on2 of7.wav	a 0.14 on2 of7.wav	1	824
45	a 0.14 on3 of7.wav	a 0.14 on3 of7.wav	1	625
46	a 0.14 on4 of7.wav	a 0.14 on4 of7.wav	2	1588
47	a 0.14 on5 of7.wav	a 0.14 on5 of7.wav	1	457
48	a 0.14 on6 of7.wav	a 0.14 on6 of7.wav	1	444
49	a 0.14 on7 of7.wav	a 0.14 on7 of7.wav	1	493
50	a 0.16 on1 of7r.wav	a 0.16 on1 of7r.wav	1	1449
51	a 0.16 on2 of7.wav	a 0.16 on2 of7.wav	1	354
52	a 0.16 on3 of7.wav	a 0.16 on3 of7.wav	1	724
53	a 0.16 on4 of7.wav	a 0.16 on4 of7.wav	1	585
54	a 0.16 on5 of7.wav	a 0.16 on5 of7.wav	1	756
55	a 0.16 on6 of7.wav	a 0.16 on6 of7.wav	1	405
56	a 0.16 on7 of7.wav	a 0.16 on7 of7.wav	1	560
57	a 0.18 on1 of7r.wav	a 0.18 on1 of7r.wav	1	873
58	a 0.18 on2 of7.wav	a 0.18 on2 of7.wav	1	540
59	a 0.18 on3 of7.wav	a 0.18 on3 of7.wav	1	470
60	a 0.18 on4 of7.wav	a 0.18 on4 of7.wav	1	789
61	a 0.18 on5 of7.wav	a 0.18 on5 of7.wav	1	506
62	a 0.18 on6 of7.wav	a 0.18 on6 of7.wav	1	663
63	a 0.18 on7 of7.wav	a 0.18 on7 of7.wav	1	419
64	i 0.1 on1 of7r.wav	i 0.1 on1 of7r.wav	1	448
65	i 0.1 on2 of7.wav	i 0.1 on2 of7.wav	1	696
66	i 0.1 on3 of7.wav	i 0.1 on3 of7.wav	1	829
67	i 0.1 on4 of7.wav	i 0.1 on4 of7.wav	1	679
68	i 0.1 on5 of7.wav	i 0.1 on5 of7.wav	1	332
69	i 0.1 on6 of7.wav	i 0.1 on6 of7.wav	1	446
70	i 0.1 on7 of7.wav	i 0.1 on7 of7.wav	1	364
71	i 0.2 on1 of7r.wav	i 0.2 on1 of7r.wav	1	910
72	i 0.2 on2 of7.wav	i 0.2 on2 of7.wav	1	842
73	i 0.2 on3 of7.wav	i 0.2 on3 of7.wav	1	1541
74	i 0.2 on4 of7.wav	i 0.2 on4 of7.wav	2	1001
75	i 0.2 on5 of7.wav	i 0.2 on5 of7.wav	1	637
76	i 0.2 on6 of7.wav	i 0.2 on6 of7.wav	1	433
77	i 0.2 on7 of7.wav	i 0.2 on7 of7.wav	1	471
78	i 0.04 on1 of7r.wav	i 0.04 on1 of7r.wav	1	350
79	i 0.04 on2 of7.wav	i 0.04 on2 of7.wav	1	535
80	i 0.04 on3 of7.wav	i 0.04 on3 of7.wav	1	471
81	i 0.04 on4 of7.wav	i 0.04 on4 of7.wav	1	786
82	i 0.04 on5 of7.wav	i 0.04 on5 of7.wav	1	426
83	i 0.04 on6 of7.wav	i 0.04 on6 of7.wav	1	1473
84	i 0.04 on7 of7.wav	i 0.04 on7 of7.wav	1	473
85	i 0.06 on1 of7r.wav	i 0.06 on1 of7r.wav	1	268
86	i 0.06 on2 of7.wav	i 0.06 on2 of7.wav	1	2124
87	i 0.06 on3 of7.wav	i 0.06 on3 of7.wav	1	344
88	i 0.06 on4 of7.wav	i 0.06 on4 of7.wav	1	326
89	i 0.06 on5 of7.wav	i 0.06 on5 of7.wav	1	330
90	i 0.06 on6 of7.wav	i 0.06 on6 of7.wav	1	634
91	i 0.06 on7 of7.wav	i 0.06 on7 of7.wav	1	405
92	i 0.08 on1 of7r.wav	i 0.08 on1 of7r.wav	1	494
93	i 0.08 on2 of7.wav	i 0.08 on2 of7.wav	1	759
94	i 0.08 on3 of7.wav	i 0.08 on3 of7.wav	1	482
95	i 0.08 on4 of7.wav	i 0.08 on4 of7.wav	1	721
96	i 0.08 on5 of7.wav	i 0.08 on5 of7.wav	1	547
97	i 0.08 on6 of7.wav	i 0.08 on6 of7.wav	1	404
98	i 0.08 on7 of7.wav	i 0.08 on7 of7.wav	1	543
99	i 0.12 on1 of7r.wav	i 0.12 on1 of7r.wav	1	724
100	i 0.12 on2 of7.wav	i 0.12 on2 of7.wav	1	806
101	i 0.12 on3 of7.wav	i 0.12 on3 of7.wav	1	647
102	i 0.12 on4 of7.wav	i 0.12 on4 of7.wav	1	686
103	i 0.12 on5 of7.wav	i 0.12 on5 of7.wav	1	313
104	i 0.12 on6 of7.wav	i 0.12 on6 of7.wav	1	542
105	i 0.12 on7 of7.wav	i 0.12 on7 of7.wav	1	404
106	i 0.14 on1 of7r.wav	i 0.14 on1 of7r.wav	1	832
107	i 0.14 on2 of7.wav	i 0.14 on2 of7.wav	1	623
108	i 0.14 on3 of7.wav	i 0.14 on3 of7.wav	1	666
109	i 0.14 on4 of7.wav	i 0.14 on4 of7.wav	1	590
110	i 0.14 on5 of7.wav	i 0.14 on5 of7.wav	1	611
111	i 0.14 on6 of7.wav	i 0.14 on6 of7.wav	1	462
112	i 0.14 on7 of7.wav	i 0.14 on7 of7.wav	1	455
113	i 0.16 on1 of7r.wav	i 0.16 on1 of7r.wav	1	584
114	i 0.16 on2 of7.wav	i 0.16 on2 of7.wav	1	376
115	i 0.16 on3 of7.wav	i 0.16 on3 of7.wav	2	1198
116	i 0.16 on4 of7.wav	i 0.16 on4 of7.wav	1	805
117	i 0.16 on5 of7.wav	i 0.16 on5 of7.wav	1	985
118	i 0.16 on6 of7.wav	i 0.16 on6 of7.wav	1	630
119	i 0.16 on7 of7.wav	i 0.16 on7 of7.wav	1	495
120	i 0.18 on1 of7r.wav	i 0.18 on1 of7r.wav	1	480
121	i 0.18 on2 of7.wav	i 0.18 on2 of7.wav	1	1042
122	i 0.18 on3 of7.wav	i 0.18 on3 of7.wav	1	762
123	i 0.18 on4 of7.wav	i 0.18 on4 of7.wav	1	717
124	i 0.18 on5 of7.wav	i 0.18 on5 of7.wav	1	593
125	i 0.18 on6 of7.wav	i 0.18 on6 of7.wav	1	517
126	i 0.18 on7 of7.wav	i 0.18 on7 of7.wav	1	546
127	a 0.1 on1 of7r.wav	a 0.1 on3 of7.wav	1	860
128	a 0.1 on2 of7.wav	a 0.1 on4 of7.wav	1	592
129	a 0.1 on3 of7.wav	a 0.1 on5 of7.wav	2	850
130	a 0.1 on4 of7.wav	a 0.1 on6 of7.wav	1	500
131	a 0.1 on5 of7.wav	a 0.1 on7 of7.wav	1	510
132	a 0.2 on1 of7r.wav	a 0.2 on3 of7.wav	1	745
133	a 0.2 on2 of7.wav	a 0.2 on4 of7.wav	1	1829
134	a 0.2 on3 of7.wav	a 0.2 on5 of7.wav	2	638
135	a 0.2 on4 of7.wav	a 0.2 on6 of7.wav	1	751
136	a 0.2 on5 of7.wav	a 0.2 on7 of7.wav	2	1509
137	a 0.04 on1 of7r.wav	a 0.04 on3 of7.wav	1	331
138	a 0.04 on2 of7.wav	a 0.04 on4 of7.wav	1	432
139	a 0.04 on3 of7.wav	a 0.04 on5 of7.wav	1	471
140	a 0.04 on4 of7.wav	a 0.04 on6 of7.wav	1	385
141	a 0.04 on5 of7.wav	a 0.04 on7 of7.wav	1	396
142	a 0.06 on1 of7r.wav	a 0.06 on3 of7.wav	1	902
143	a 0.06 on2 of7.wav	a 0.06 on4 of7.wav	1	371
144	a 0.06 on3 of7.wav	a 0.06 on5 of7.wav	2	1928
145	a 0.06 on4 of7.wav	a 0.06 on6 of7.wav	2	723
146	a 0.06 on5 of7.wav	a 0.06 on7 of7.wav	1	361
147	a 0.08 on1 of7r.wav	a 0.08 on3 of7.wav	1	1027
148	a 0.08 on2 of7.wav	a 0.08 on4 of7.wav	1	580
149	a 0.08 on3 of7.wav	a 0.08 on5 of7.wav	1	485
150	a 0.08 on4 of7.wav	a 0.08 on6 of7.wav	1	690
151	a 0.08 on5 of7.wav	a 0.08 on7 of7.wav	1	557
152	a 0.12 on1 of7r.wav	a 0.12 on3 of7.wav	1	1500
153	a 0.12 on2 of7.wav	a 0.12 on4 of7.wav	1	1754
154	a 0.12 on3 of7.wav	a 0.12 on5 of7.wav	2	909
155	a 0.12 on4 of7.wav	a 0.12 on6 of7.wav	1	491
156	a 0.12 on5 of7.wav	a 0.12 on7 of7.wav	2	1721
157	a 0.14 on1 of7r.wav	a 0.14 on3 of7.wav	1	720
158	a 0.14 on2 of7.wav	a 0.14 on4 of7.wav	2	772
159	a 0.14 on3 of7.wav	a 0.14 on5 of7.wav	2	1105
160	a 0.14 on4 of7.wav	a 0.14 on6 of7.wav	2	831
161	a 0.14 on5 of7.wav	a 0.14 on7 of7.wav	1	408
162	a 0.16 on1 of7r.wav	a 0.16 on3 of7.wav	1	888
163	a 0.16 on2 of7.wav	a 0.16 on4 of7.wav	2	1034
164	a 0.16 on3 of7.wav	a 0.16 on5 of7.wav	2	641
165	a 0.16 on4 of7.wav	a 0.16 on6 of7.wav	1	552
166	a 0.16 on5 of7.wav	a 0.16 on7 of7.wav	1	454
167	a 0.18 on1 of7r.wav	a 0.18 on3 of7.wav	1	463
168	a 0.18 on2 of7.wav	a 0.18 on4 of7.wav	1	1201
169	a 0.18 on3 of7.wav	a 0.18 on5 of7.wav	2	1330
170	a 0.18 on4 of7.wav	a 0.18 on6 of7.wav	2	821
171	a 0.18 on5 of7.wav	a 0.18 on7 of7.wav	1	544
172	i 0.1 on1 of7r.wav	i 0.1 on3 of7.wav	2	1078
173	i 0.1 on2 of7.wav	i 0.1 on4 of7.wav	2	846
174	i 0.1 on3 of7.wav	i 0.1 on5 of7.wav	1	519
175	i 0.1 on4 of7.wav	i 0.1 on6 of7.wav	2	745
176	i 0.1 on5 of7.wav	i 0.1 on7 of7.wav	1	594
177	i 0.2 on1 of7r.wav	i 0.2 on3 of7.wav	1	729
178	i 0.2 on2 of7.wav	i 0.2 on4 of7.wav	2	689
179	i 0.2 on3 of7.wav	i 0.2 on5 of7.wav	2	608
180	i 0.2 on4 of7.wav	i 0.2 on6 of7.wav	2	753
181	i 0.2 on5 of7.wav	i 0.2 on7 of7.wav	1	488
182	i 0.04 on1 of7r.wav	i 0.04 on3 of7.wav	1	787
183	i 0.04 on2 of7.wav	i 0.04 on4 of7.wav	1	250
184	i 0.04 on3 of7.wav	i 0.04 on5 of7.wav	1	379
185	i 0.04 on4 of7.wav	i 0.04 on6 of7.wav	1	395
186	i 0.04 on5 of7.wav	i 0.04 on7 of7.wav	1	284
187	i 0.06 on1 of7r.wav	i 0.06 on3 of7.wav	1	364
188	i 0.06 on2 of7.wav	i 0.06 on4 of7.wav	1	290
189	i 0.06 on3 of7.wav	i 0.06 on5 of7.wav	1	377
190	i 0.06 on4 of7.wav	i 0.06 on6 of7.wav	1	572
191	i 0.06 on5 of7.wav	i 0.06 on7 of7.wav	1	435
192	i 0.08 on1 of7r.wav	i 0.08 on3 of7.wav	1	1033
193	i 0.08 on2 of7.wav	i 0.08 on4 of7.wav	2	777
194	i 0.08 on3 of7.wav	i 0.08 on5 of7.wav	1	488
195	i 0.08 on4 of7.wav	i 0.08 on6 of7.wav	2	843
196	i 0.08 on5 of7.wav	i 0.08 on7 of7.wav	1	825
197	i 0.12 on1 of7r.wav	i 0.12 on3 of7.wav	2	1824
198	i 0.12 on2 of7.wav	i 0.12 on4 of7.wav	1	599
199	i 0.12 on3 of7.wav	i 0.12 on5 of7.wav	2	636
200	i 0.12 on4 of7.wav	i 0.12 on6 of7.wav	2	612
201	i 0.12 on5 of7.wav	i 0.12 on7 of7.wav	2	901
202	i 0.14 on1 of7r.wav	i 0.14 on3 of7.wav	1	826
203	i 0.14 on2 of7.wav	i 0.14 on4 of7.wav	2	768
204	i 0.14 on3 of7.wav	i 0.14 on5 of7.wav	2	695
205	i 0.14 on4 of7.wav	i 0.14 on6 of7.wav	1	1052
206	i 0.14 on5 of7.wav	i 0.14 on7 of7.wav	2	2138
207	i 0.16 on1 of7r.wav	i 0.16 on3 of7.wav	1	800
208	i 0.16 on2 of7.wav	i 0.16 on4 of7.wav	2	645
209	i 0.16 on3 of7.wav	i 0.16 on5 of7.wav	2	753
210	i 0.16 on4 of7.wav	i 0.16 on6 of7.wav	2	578
211	i 0.16 on5 of7.wav	i 0.16 on7 of7.wav	1	537
212	i 0.18 on1 of7r.wav	i 0.18 on3 of7.wav	2	1894
213	i 0.18 on2 of7.wav	i 0.18 on4 of7.wav	2	801
214	i 0.18 on3 of7.wav	i 0.18 on5 of7.wav	2	696
215	i 0.18 on4 of7.wav	i 0.18 on6 of7.wav	1	447
216	i 0.18 on5 of7.wav	i 0.18 on7 of7.wav	1	632
217	a 0.1 on3 of7.wav	a 0.1 on1 of7r.wav	1	851
218	a 0.1 on4 of7.wav	a 0.1 on2 of7.wav	1	573
219	a 0.1 on5 of7.wav	a 0.1 on3 of7.wav	2	744
220	a 0.1 on6 of7.wav	a 0.1 on4 of7.wav	2	691
221	a 0.1 on7 of7.wav	a 0.1 on5 of7.wav	1	490
222	a 0.2 on3 of7.wav	a 0.2 on1 of7r.wav	1	1013
223	a 0.2 on4 of7.wav	a 0.2 on2 of7.wav	2	952
224	a 0.2 on5 of7.wav	a 0.2 on3 of7.wav	2	797
225	a 0.2 on6 of7.wav	a 0.2 on4 of7.wav	1	605
226	a 0.2 on7 of7.wav	a 0.2 on5 of7.wav	1	833
227	a 0.04 on3 of7.wav	a 0.04 on1 of7r.wav	1	492
228	a 0.04 on4 of7.wav	a 0.04 on2 of7.wav	1	397
229	a 0.04 on5 of7.wav	a 0.04 on3 of7.wav	1	686
230	a 0.04 on6 of7.wav	a 0.04 on4 of7.wav	1	500
231	a 0.04 on7 of7.wav	a 0.04 on5 of7.wav	1	310
232	a 0.06 on3 of7.wav	a 0.06 on1 of7r.wav	1	654
233	a 0.06 on4 of7.wav	a 0.06 on2 of7.wav	1	249
234	a 0.06 on5 of7.wav	a 0.06 on3 of7.wav	1	925
235	a 0.06 on6 of7.wav	a 0.06 on4 of7.wav	1	750
236	a 0.06 on7 of7.wav	a 0.06 on5 of7.wav	1	517
237	a 0.08 on3 of7.wav	a 0.08 on1 of7r.wav	1	506
238	a 0.08 on4 of7.wav	a 0.08 on2 of7.wav	1	457
239	a 0.08 on5 of7.wav	a 0.08 on3 of7.wav	1	878
240	a 0.08 on6 of7.wav	a 0.08 on4 of7.wav	1	634
241	a 0.08 on7 of7.wav	a 0.08 on5 of7.wav	1	438
242	a 0.12 on3 of7.wav	a 0.12 on1 of7r.wav	1	407
243	a 0.12 on4 of7.wav	a 0.12 on2 of7.wav	2	742
244	a 0.12 on5 of7.wav	a 0.12 on3 of7.wav	1	1100
245	a 0.12 on6 of7.wav	a 0.12 on4 of7.wav	1	687
246	a 0.12 on7 of7.wav	a 0.12 on5 of7.wav	1	435
247	a 0.14 on3 of7.wav	a 0.14 on1 of7r.wav	2	1005
248	a 0.14 on4 of7.wav	a 0.14 on2 of7.wav	2	612
249	a 0.14 on5 of7.wav	a 0.14 on3 of7.wav	2	955
250	a 0.14 on6 of7.wav	a 0.14 on4 of7.wav	1	611
251	a 0.14 on7 of7.wav	a 0.14 on5 of7.wav	1	661
252	a 0.16 on3 of7.wav	a 0.16 on1 of7r.wav	1	642
253	a 0.16 on4 of7.wav	a 0.16 on2 of7.wav	2	649
254	a 0.16 on5 of7.wav	a 0.16 on3 of7.wav	1	657
255	a 0.16 on6 of7.wav	a 0.16 on4 of7.wav	1	503
256	a 0.16 on7 of7.wav	a 0.16 on5 of7.wav	1	330
257	a 0.18 on3 of7.wav	a 0.18 on1 of7r.wav	2	869
258	a 0.18 on4 of7.wav	a 0.18 on2 of7.wav	1	712
259	a 0.18 on5 of7.wav	a 0.18 on3 of7.wav	2	581
260	a 0.18 on6 of7.wav	a 0.18 on4 of7.wav	2	875
261	a 0.18 on7 of7.wav	a 0.18 on5 of7.wav	1	845
262	i 0.1 on3 of7.wav	i 0.1 on1 of7r.wav	2	2339
263	i 0.1 on4 of7.wav	i 0.1 on2 of7.wav	1	781
264	i 0.1 on5 of7.wav	i 0.1 on3 of7.wav	1	474
265	i 0.1 on6 of7.wav	i 0.1 on4 of7.wav	2	799
266	i 0.1 on7 of7.wav	i 0.1 on5 of7.wav	1	599
267	i 0.2 on3 of7.wav	i 0.2 on1 of7r.wav	1	444
268	i 0.2 on4 of7.wav	i 0.2 on2 of7.wav	2	1113
269	i 0.2 on5 of7.wav	i 0.2 on3 of7.wav	2	625
270	i 0.2 on6 of7.wav	i 0.2 on4 of7.wav	1	1025
271	i 0.2 on7 of7.wav	i 0.2 on5 of7.wav	1	617
272	i 0.04 on3 of7.wav	i 0.04 on1 of7r.wav	1	349
273	i 0.04 on4 of7.wav	i 0.04 on2 of7.wav	1	527
274	i 0.04 on5 of7.wav	i 0.04 on3 of7.wav	1	421
275	i 0.04 on6 of7.wav	i 0.04 on4 of7.wav	1	531
276	i 0.04 on7 of7.wav	i 0.04 on5 of7.wav	1	375
277	i 0.06 on3 of7.wav	i 0.06 on1 of7r.wav	1	374
278	i 0.06 on4 of7.wav	i 0.06 on2 of7.wav	1	401
279	i 0.06 on5 of7.wav	i 0.06 on3 of7.wav	1	612
280	i 0.06 on6 of7.wav	i 0.06 on4 of7.wav	1	409
281	i 0.06 on7 of7.wav	i 0.06 on5 of7.wav	1	890
282	i 0.08 on3 of7.wav	i 0.08 on1 of7r.wav	1	801
283	i 0.08 on4 of7.wav	i 0.08 on2 of7.wav	1	840
284	i 0.08 on5 of7.wav	i 0.08 on3 of7.wav	1	622
285	i 0.08 on6 of7.wav	i 0.08 on4 of7.wav	1	908
286	i 0.08 on7 of7.wav	i 0.08 on5 of7.wav	1	534
287	i 0.12 on3 of7.wav	i 0.12 on1 of7r.wav	1	1698
288	i 0.12 on4 of7.wav	i 0.12 on2 of7.wav	2	1765
289	i 0.12 on5 of7.wav	i 0.12 on3 of7.wav	1	968
290	i 0.12 on6 of7.wav	i 0.12 on4 of7.wav	1	906
291	i 0.12 on7 of7.wav	i 0.12 on5 of7.wav	1	580
292	i 0.14 on3 of7.wav	i 0.14 on1 of7r.wav	1	813
293	i 0.14 on4 of7.wav	i 0.14 on2 of7.wav	2	702
294	i 0.14 on5 of7.wav	i 0.14 on3 of7.wav	1	944
295	i 0.14 on6 of7.wav	i 0.14 on4 of7.wav	1	760
296	i 0.14 on7 of7.wav	i 0.14 on5 of7.wav	1	490
297	i 0.16 on3 of7.wav	i 0.16 on1 of7r.wav	1	580
298	i 0.16 on4 of7.wav	i 0.16 on2 of7.wav	2	1236
299	i 0.16 on5 of7.wav	i 0.16 on3 of7.wav	2	584
300	i 0.16 on6 of7.wav	i 0.16 on4 of7.wav	1	491
301	i 0.16 on7 of7.wav	i 0.16 on5 of7.wav	1	656
302	i 0.18 on3 of7.wav	i 0.18 on1 of7r.wav	1	571
303	i 0.18 on4 of7.wav	i 0.18 on2 of7.wav	2	550
304	i 0.18 on5 of7.wav	i 0.18 on3 of7.wav	2	722
305	i 0.18 on6 of7.wav	i 0.18 on4 of7.wav	1	650
306	i 0.18 on7 of7.wav	i 0.18 on5 of7.wav	1	679
307	a 0.1 on1 of7r.wav	a 0.1 on1 of7r.wav	1	549
308	a 0.1 on2 of7.wav	a 0.1 on2 of7.wav	1	785
309	a 0.1 on3 of7.wav	a 0.1 on3 of7.wav	1	667
310	a 0.1 on4 of7.wav	a 0.1 on4 of7.wav	1	944
311	a 0.1 on5 of7.wav	a 0.1 on5 of7.wav	1	475
312	a 0.1 on6 of7.wav	a 0.1 on6 of7.wav	1	484
313	a 0.1 on7 of7.wav	a 0.1 on7 of7.wav	1	693
314	a 0.2 on1 of7r.wav	a 0.2 on1 of7r.wav	1	694
315	a 0.2 on2 of7.wav	a 0.2 on2 of7.wav	1	511
316	a 0.2 on3 of7.wav	a 0.2 on3 of7.wav	1	943
317	a 0.2 on4 of7.wav	a 0.2 on4 of7.wav	1	598
318	a 0.2 on5 of7.wav	a 0.2 on5 of7.wav	1	424
319	a 0.2 on6 of7.wav	a 0.2 on6 of7.wav	1	830
320	a 0.2 on7 of7.wav	a 0.2 on7 of7.wav	1	484
321	a 0.04 on1 of7r.wav	a 0.04 on1 of7r.wav	1	576
322	a 0.04 on2 of7.wav	a 0.04 on2 of7.wav	1	558
323	a 0.04 on3 of7.wav	a 0.04 on3 of7.wav	1	291
324	a 0.04 on4 of7.wav	a 0.04 on4 of7.wav	1	285
325	a 0.04 on5 of7.wav	a 0.04 on5 of7.wav	1	556
326	a 0.04 on6 of7.wav	a 0.04 on6 of7.wav	1	462
327	a 0.04 on7 of7.wav	a 0.04 on7 of7.wav	1	526
328	a 0.06 on1 of7r.wav	a 0.06 on1 of7r.wav	1	626
329	a 0.06 on2 of7.wav	a 0.06 on2 of7.wav	1	491
330	a 0.06 on3 of7.wav	a 0.06 on3 of7.wav	1	397
331	a 0.06 on4 of7.wav	a 0.06 on4 of7.wav	1	815
332	a 0.06 on5 of7.wav	a 0.06 on5 of7.wav	1	377
333	a 0.06 on6 of7.wav	a 0.06 on6 of7.wav	1	653
334	a 0.06 on7 of7.wav	a 0.06 on7 of7.wav	1	495
335	a 0.08 on1 of7r.wav	a 0.08 on1 of7r.wav	1	837
336	a 0.08 on2 of7.wav	a 0.08 on2 of7.wav	1	726
337	a 0.08 on3 of7.wav	a 0.08 on3 of7.wav	2	1169
338	a 0.08 on4 of7.wav	a 0.08 on4 of7.wav	1	1019
339	a 0.08 on5 of7.wav	a 0.08 on5 of7.wav	1	849
340	a 0.08 on6 of7.wav	a 0.08 on6 of7.wav	1	469
341	a 0.08 on7 of7.wav	a 0.08 on7 of7.wav	1	482
342	a 0.12 on1 of7r.wav	a 0.12 on1 of7r.wav	1	1175
343	a 0.12 on2 of7.wav	a 0.12 on2 of7.wav	1	695
344	a 0.12 on3 of7.wav	a 0.12 on3 of7.wav	1	835
345	a 0.12 on4 of7.wav	a 0.12 on4 of7.wav	1	476
346	a 0.12 on5 of7.wav	a 0.12 on5 of7.wav	1	542
347	a 0.12 on6 of7.wav	a 0.12 on6 of7.wav	1	459
348	a 0.12 on7 of7.wav	a 0.12 on7 of7.wav	1	534
349	a 0.14 on1 of7r.wav	a 0.14 on1 of7r.wav	1	526
350	a 0.14 on2 of7.wav	a 0.14 on2 of7.wav	1	874
351	a 0.14 on3 of7.wav	a 0.14 on3 of7.wav	1	681
352	a 0.14 on4 of7.wav	a 0.14 on4 of7.wav	1	1290
353	a 0.14 on5 of7.wav	a 0.14 on5 of7.wav	1	1049
354	a 0.14 on6 of7.wav	a 0.14 on6 of7.wav	1	495
355	a 0.14 on7 of7.wav	a 0.14 on7 of7.wav	1	601
356	a 0.16 on1 of7r.wav	a 0.16 on1 of7r.wav	1	880
357	a 0.16 on2 of7.wav	a 0.16 on2 of7.wav	1	566
358	a 0.16 on3 of7.wav	a 0.16 on3 of7.wav	1	764
359	a 0.16 on4 of7.wav	a 0.16 on4 of7.wav	1	587
360	a 0.16 on5 of7.wav	a 0.16 on5 of7.wav	1	448
361	a 0.16 on6 of7.wav	a 0.16 on6 of7.wav	1	507
362	a 0.16 on7 of7.wav	a 0.16 on7 of7.wav	1	476
363	a 0.18 on1 of7r.wav	a 0.18 on1 of7r.wav	1	596
364	a 0.18 on2 of7.wav	a 0.18 on2 of7.wav	1	557
365	a 0.18 on3 of7.wav	a 0.18 on3 of7.wav	1	1607
366	a 0.18 on4 of7.wav	a 0.18 on4 of7.wav	1	447
367	a 0.18 on5 of7.wav	a 0.18 on5 of7.wav	1	403
368	a 0.18 on6 of7.wav	a 0.18 on6 of7.wav	1	468
369	a 0.18 on7 of7.wav	a 0.18 on7 of7.wav	1	701
370	i 0.1 on1 of7r.wav	i 0.1 on1 of7r.wav	1	699
371	i 0.1 on2 of7.wav	i 0.1 on2 of7.wav	1	926
372	i 0.1 on3 of7.wav	i 0.1 on3 of7.wav	1	755
373	i 0.1 on4 of7.wav	i 0.1 on4 of7.wav	1	386
374	i 0.1 on5 of7.wav	i 0.1 on5 of7.wav	1	442
375	i 0.1 on6 of7.wav	i 0.1 on6 of7.wav	1	424
376	i 0.1 on7 of7.wav	i 0.1 on7 of7.wav	1	815
377	i 0.2 on1 of7r.wav	i 0.2 on1 of7r.wav	1	598
378	i 0.2 on2 of7.wav	i 0.2 on2 of7.wav	1	426
379	i 0.2 on3 of7.wav	i 0.2 on3 of7.wav	1	963
380	i 0.2 on4 of7.wav	i 0.2 on4 of7.wav	1	596
381	i 0.2 on5 of7.wav	i 0.2 on5 of7.wav	1	510
382	i 0.2 on6 of7.wav	i 0.2 on6 of7.wav	1	934
383	i 0.2 on7 of7.wav	i 0.2 on7 of7.wav	1	416
384	i 0.04 on1 of7r.wav	i 0.04 on1 of7r.wav	1	591
385	i 0.04 on2 of7.wav	i 0.04 on2 of7.wav	1	422
386	i 0.04 on3 of7.wav	i 0.04 on3 of7.wav	1	672
387	i 0.04 on4 of7.wav	i 0.04 on4 of7.wav	1	472
388	i 0.04 on5 of7.wav	i 0.04 on5 of7.wav	1	590
389	i 0.04 on6 of7.wav	i 0.04 on6 of7.wav	1	758
390	i 0.04 on7 of7.wav	i 0.04 on7 of7.wav	1	319
391	i 0.06 on1 of7r.wav	i 0.06 on1 of7r.wav	1	529
392	i 0.06 on2 of7.wav	i 0.06 on2 of7.wav	1	373
393	i 0.06 on3 of7.wav	i 0.06 on3 of7.wav	1	502
394	i 0.06 on4 of7.wav	i 0.06 on4 of7.wav	1	358
395	i 0.06 on5 of7.wav	i 0.06 on5 of7.wav	1	581
396	i 0.06 on6 of7.wav	i 0.06 on6 of7.wav	1	376
397	i 0.06 on7 of7.wav	i 0.06 on7 of7.wav	1	396
398	i 0.08 on1 of7r.wav	i 0.08 on1 of7r.wav	1	624
399	i 0.08 on2 of7.wav	i 0.08 on2 of7.wav	1	682
400	i 0.08 on3 of7.wav	i 0.08 on3 of7.wav	1	610
401	i 0.08 on4 of7.wav	i 0.08 on4 of7.wav	1	265
402	i 0.08 on5 of7.wav	i 0.08 on5 of7.wav	1	416
403	i 0.08 on6 of7.wav	i 0.08 on6 of7.wav	1	376
404	i 0.08 on7 of7.wav	i 0.08 on7 of7.wav	1	380
405	i 0.12 on1 of7r.wav	i 0.12 on1 of7r.wav	1	765
406	i 0.12 on2 of7.wav	i 0.12 on2 of7.wav	1	691
407	i 0.12 on3 of7.wav	i 0.12 on3 of7.wav	2	1275
408	i 0.12 on4 of7.wav	i 0.12 on4 of7.wav	1	536
409	i 0.12 on5 of7.wav	i 0.12 on5 of7.wav	1	1069
410	i 0.12 on6 of7.wav	i 0.12 on6 of7.wav	1	420
411	i 0.12 on7 of7.wav	i 0.12 on7 of7.wav	2	724
412	i 0.14 on1 of7r.wav	i 0.14 on1 of7r.wav	1	649
413	i 0.14 on2 of7.wav	i 0.14 on2 of7.wav	1	587
414	i 0.14 on3 of7.wav	i 0.14 on3 of7.wav	1	940
415	i 0.14 on4 of7.wav	i 0.14 on4 of7.wav	1	496
416	i 0.14 on5 of7.wav	i 0.14 on5 of7.wav	1	472
417	i 0.14 on6 of7.wav	i 0.14 on6 of7.wav	1	764
418	i 0.14 on7 of7.wav	i 0.14 on7 of7.wav	1	440
419	i 0.16 on1 of7r.wav	i 0.16 on1 of7r.wav	1	675
420	i 0.16 on2 of7.wav	i 0.16 on2 of7.wav	1	626
421	i 0.16 on3 of7.wav	i 0.16 on3 of7.wav	1	467
422	i 0.16 on4 of7.wav	i 0.16 on4 of7.wav	1	425
423	i 0.16 on5 of7.wav	i 0.16 on5 of7.wav	1	360
424	i 0.16 on6 of7.wav	i 0.16 on6 of7.wav	1	742
425	i 0.16 on7 of7.wav	i 0.16 on7 of7.wav	1	659
426	i 0.18 on1 of7r.wav	i 0.18 on1 of7r.wav	1	1510
427	i 0.18 on2 of7.wav	i 0.18 on2 of7.wav	1	757
428	i 0.18 on3 of7.wav	i 0.18 on3 of7.wav	1	855
429	i 0.18 on4 of7.wav	i 0.18 on4 of7.wav	1	682
430	i 0.18 on5 of7.wav	i 0.18 on5 of7.wav	1	859
431	i 0.18 on6 of7.wav	i 0.18 on6 of7.wav	1	569
432	i 0.18 on7 of7.wav	i 0.18 on7 of7.wav	1	481
433	a 0.1 on1 of7r.wav	a 0.1 on3 of7.wav	1	630
434	a 0.1 on2 of7.wav	a 0.1 on4 of7.wav	1	855
435	a 0.1 on3 of7.wav	a 0.1 on5 of7.wav	1	1807
436	a 0.1 on4 of7.wav	a 0.1 on6 of7.wav	2	859
437	a 0.1 on5 of7.wav	a 0.1 on7 of7.wav	2	705
438	a 0.2 on1 of7r.wav	a 0.2 on3 of7.wav	1	797
439	a 0.2 on2 of7.wav	a 0.2 on4 of7.wav	2	897
440	a 0.2 on3 of7.wav	a 0.2 on5 of7.wav	2	857
441	a 0.2 on4 of7.wav	a 0.2 on6 of7.wav	1	575
442	a 0.2 on5 of7.wav	a 0.2 on7 of7.wav	1	1158
443	a 0.04 on1 of7r.wav	a 0.04 on3 of7.wav	1	812
444	a 0.04 on2 of7.wav	a 0.04 on4 of7.wav	1	659
445	a 0.04 on3 of7.wav	a 0.04 on5 of7.wav	1	744
446	a 0.04 on4 of7.wav	a 0.04 on6 of7.wav	1	703
447	a 0.04 on5 of7.wav	a 0.04 on7 of7.wav	1	288
448	a 0.06 on1 of7r.wav	a 0.06 on3 of7.wav	1	667
449	a 0.06 on2 of7.wav	a 0.06 on4 of7.wav	1	800
450	a 0.06 on3 of7.wav	a 0.06 on5 of7.wav	1	399
451	a 0.06 on4 of7.wav	a 0.06 on6 of7.wav	1	426
452	a 0.06 on5 of7.wav	a 0.06 on7 of7.wav	1	1445
453	a 0.08 on1 of7r.wav	a 0.08 on3 of7.wav	1	783
454	a 0.08 on2 of7.wav	a 0.08 on4 of7.wav	1	610
455	a 0.08 on3 of7.wav	a 0.08 on5 of7.wav	1	481
456	a 0.08 on4 of7.wav	a 0.08 on6 of7.wav	1	723
457	a 0.08 on5 of7.wav	a 0.08 on7 of7.wav	2	815
458	a 0.12 on1 of7r.wav	a 0.12 on3 of7.wav	2	1432
459	a 0.12 on2 of7.wav	a 0.12 on4 of7.wav	2	1094
460	a 0.12 on3 of7.wav	a 0.12 on5 of7.wav	2	978
461	a 0.12 on4 of7.wav	a 0.12 on6 of7.wav	2	846
462	a 0.12 on5 of7.wav	a 0.12 on7 of7.wav	2	815
463	a 0.14 on1 of7r.wav	a 0.14 on3 of7.wav	1	958
464	a 0.14 on2 of7.wav	a 0.14 on4 of7.wav	2	921
465	a 0.14 on3 of7.wav	a 0.14 on5 of7.wav	2	753
466	a 0.14 on4 of7.wav	a 0.14 on6 of7.wav	2	1733
467	a 0.14 on5 of7.wav	a 0.14 on7 of7.wav	1	517
468	a 0.16 on1 of7r.wav	a 0.16 on3 of7.wav	1	628
469	a 0.16 on2 of7.wav	a 0.16 on4 of7.wav	2	959
470	a 0.16 on3 of7.wav	a 0.16 on5 of7.wav	2	877
471	a 0.16 on4 of7.wav	a 0.16 on6 of7.wav	2	563
472	a 0.16 on5 of7.wav	a 0.16 on7 of7.wav	1	868
473	a 0.18 on1 of7r.wav	a 0.18 on3 of7.wav	1	677
474	a 0.18 on2 of7.wav	a 0.18 on4 of7.wav	1	1083
475	a 0.18 on3 of7.wav	a 0.18 on5 of7.wav	2	811
476	a 0.18 on4 of7.wav	a 0.18 on6 of7.wav	2	791
477	a 0.18 on5 of7.wav	a 0.18 on7 of7.wav	1	464
478	i 0.1 on1 of7r.wav	i 0.1 on3 of7.wav	1	733
479	i 0.1 on2 of7.wav	i 0.1 on4 of7.wav	1	1027
480	i 0.1 on3 of7.wav	i 0.1 on5 of7.wav	2	618
481	i 0.1 on4 of7.wav	i 0.1 on6 of7.wav	2	556
482	i 0.1 on5 of7.wav	i 0.1 on7 of7.wav	1	421
483	i 0.2 on1 of7r.wav	i 0.2 on3 of7.wav	1	371
484	i 0.2 on2 of7.wav	i 0.2 on4 of7.wav	1	836
485	i 0.2 on3 of7.wav	i 0.2 on5 of7.wav	2	640
486	i 0.2 on4 of7.wav	i 0.2 on6 of7.wav	2	1290
487	i 0.2 on5 of7.wav	i 0.2 on7 of7.wav	1	428
488	i 0.04 on1 of7r.wav	i 0.04 on3 of7.wav	1	510
489	i 0.04 on2 of7.wav	i 0.04 on4 of7.wav	1	295
490	i 0.04 on3 of7.wav	i 0.04 on5 of7.wav	1	767
491	i 0.04 on4 of7.wav	i 0.04 on6 of7.wav	1	650
492	i 0.04 on5 of7.wav	i 0.04 on7 of7.wav	1	549
493	i 0.06 on1 of7r.wav	i 0.06 on3 of7.wav	1	1215
494	i 0.06 on2 of7.wav	i 0.06 on4 of7.wav	1	466
495	i 0.06 on3 of7.wav	i 0.06 on5 of7.wav	1	413
496	i 0.06 on4 of7.wav	i 0.06 on6 of7.wav	1	710
497	i 0.06 on5 of7.wav	i 0.06 on7 of7.wav	1	434
498	i 0.08 on1 of7r.wav	i 0.08 on3 of7.wav	1	657
499	i 0.08 on2 of7.wav	i 0.08 on4 of7.wav	1	755
500	i 0.08 on3 of7.wav	i 0.08 on5 of7.wav	1	1478
501	i 0.08 on4 of7.wav	i 0.08 on6 of7.wav	1	646
502	i 0.08 on5 of7.wav	i 0.08 on7 of7.wav	1	669
503	i 0.12 on1 of7r.wav	i 0.12 on3 of7.wav	2	823
504	i 0.12 on2 of7.wav	i 0.12 on4 of7.wav	1	461
505	i 0.12 on3 of7.wav	i 0.12 on5 of7.wav	2	736
506	i 0.12 on4 of7.wav	i 0.12 on6 of7.wav	2	664
507	i 0.12 on5 of7.wav	i 0.12 on7 of7.wav	1	482
508	i 0.14 on1 of7r.wav	i 0.14 on3 of7.wav	2	1527
509	i 0.14 on2 of7.wav	i 0.14 on4 of7.wav	2	631
510	i 0.14 on3 of7.wav	i 0.14 on5 of7.wav	2	586
511	i 0.14 on4 of7.wav	i 0.14 on6 of7.wav	2	720
512	i 0.14 on5 of7.wav	i 0.14 on7 of7.wav	1	667
513	i 0.16 on1 of7r.wav	i 0.16 on3 of7.wav	2	984
514	i 0.16 on2 of7.wav	i 0.16 on4 of7.wav	2	855
515	i 0.16 on3 of7.wav	i 0.16 on5 of7.wav	2	755
516	i 0.16 on4 of7.wav	i 0.16 on6 of7.wav	2	1125
517	i 0.16 on5 of7.wav	i 0.16 on7 of7.wav	2	985
518	i 0.18 on1 of7r.wav	i 0.18 on3 of7.wav	2	1055
519	i 0.18 on2 of7.wav	i 0.18 on4 of7.wav	2	771
520	i 0.18 on3 of7.wav	i 0.18 on5 of7.wav	2	910
521	i 0.18 on4 of7.wav	i 0.18 on6 of7.wav	2	776
522	i 0.18 on5 of7.wav	i 0.18 on7 of7.wav	1	896
523	a 0.1 on3 of7.wav	a 0.1 on1 of7r.wav	1	591
524	a 0.1 on4 of7.wav	a 0.1 on2 of7.wav	2	1105
525	a 0.1 on5 of7.wav	a 0.1 on3 of7.wav	1	1061
526	a 0.1 on6 of7.wav	a 0.1 on4 of7.wav	1	678
527	a 0.1 on7 of7.wav	a 0.1 on5 of7.wav	1	468
528	a 0.2 on3 of7.wav	a 0.2 on1 of7r.wav	1	765
529	a 0.2 on4 of7.wav	a 0.2 on2 of7.wav	2	749
530	a 0.2 on5 of7.wav	a 0.2 on3 of7.wav	2	687
531	a 0.2 on6 of7.wav	a 0.2 on4 of7.wav	1	706
532	a 0.2 on7 of7.wav	a 0.2 on5 of7.wav	1	1055
533	a 0.04 on3 of7.wav	a 0.04 on1 of7r.wav	1	305
534	a 0.04 on4 of7.wav	a 0.04 on2 of7.wav	1	458
535	a 0.04 on5 of7.wav	a 0.04 on3 of7.wav	1	465
536	a 0.04 on6 of7.wav	a 0.04 on4 of7.wav	1	454
537	a 0.04 on7 of7.wav	a 0.04 on5 of7.wav	1	389
538	a 0.06 on3 of7.wav	a 0.06 on1 of7r.wav	1	420
539	a 0.06 on4 of7.wav	a 0.06 on2 of7.wav	1	623
540	a 0.06 on5 of7.wav	a 0.06 on3 of7.wav	1	417
541	a 0.06 on6 of7.wav	a 0.06 on4 of7.wav	1	418
542	a 0.06 on7 of7.wav	a 0.06 on5 of7.wav	1	547
543	a 0.08 on3 of7.wav	a 0.08 on1 of7r.wav	1	834
544	a 0.08 on4 of7.wav	a 0.08 on2 of7.wav	1	719
545	a 0.08 on5 of7.wav	a 0.08 on3 of7.wav	1	421
546	a 0.08 on6 of7.wav	a 0.08 on4 of7.wav	1	663
547	a 0.08 on7 of7.wav	a 0.08 on5 of7.wav	1	387
548	a 0.12 on3 of7.wav	a 0.12 on1 of7r.wav	1	612
549	a 0.12 on4 of7.wav	a 0.12 on2 of7.wav	2	994
550	a 0.12 on5 of7.wav	a 0.12 on3 of7.wav	1	1504
551	a 0.12 on6 of7.wav	a 0.12 on4 of7.wav	1	465
552	a 0.12 on7 of7.wav	a 0.12 on5 of7.wav	2	1101
553	a 0.14 on3 of7.wav	a 0.14 on1 of7r.wav	1	665
554	a 0.14 on4 of7.wav	a 0.14 on2 of7.wav	2	615
555	a 0.14 on5 of7.wav	a 0.14 on3 of7.wav	2	743
556	a 0.14 on6 of7.wav	a 0.14 on4 of7.wav	1	518
557	a 0.14 on7 of7.wav	a 0.14 on5 of7.wav	2	843
558	a 0.16 on3 of7.wav	a 0.16 on1 of7r.wav	2	832
559	a 0.16 on4 of7.wav	a 0.16 on2 of7.wav	1	1394
560	a 0.16 on5 of7.wav	a 0.16 on3 of7.wav	2	922
561	a 0.16 on6 of7.wav	a 0.16 on4 of7.wav	1	807
562	a 0.16 on7 of7.wav	a 0.16 on5 of7.wav	1	642
563	a 0.18 on3 of7.wav	a 0.18 on1 of7r.wav	1	542
564	a 0.18 on4 of7.wav	a 0.18 on2 of7.wav	2	716
565	a 0.18 on5 of7.wav	a 0.18 on3 of7.wav	1	964
566	a 0.18 on6 of7.wav	a 0.18 on4 of7.wav	1	574
567	a 0.18 on7 of7.wav	a 0.18 on5 of7.wav	1	643
568	i 0.1 on3 of7.wav	i 0.1 on1 of7r.wav	1	1107
569	i 0.1 on4 of7.wav	i 0.1 on2 of7.wav	1	1019
570	i 0.1 on5 of7.wav	i 0.1 on3 of7.wav	1	626
571	i 0.1 on6 of7.wav	i 0.1 on4 of7.wav	1	430
572	i 0.1 on7 of7.wav	i 0.1 on5 of7.wav	1	982
573	i 0.2 on3 of7.wav	i 0.2 on1 of7r.wav	2	736
574	i 0.2 on4 of7.wav	i 0.2 on2 of7.wav	1	637
575	i 0.2 on5 of7.wav	i 0.2 on3 of7.wav	2	653
576	i 0.2 on6 of7.wav	i 0.2 on4 of7.wav	1	680
577	i 0.2 on7 of7.wav	i 0.2 on5 of7.wav	1	894
578	i 0.04 on3 of7.wav	i 0.04 on1 of7r.wav	1	867
579	i 0.04 on4 of7.wav	i 0.04 on2 of7.wav	1	460
580	i 0.04 on5 of7.wav	i 0.04 on3 of7.wav	1	375
581	i 0.04 on6 of7.wav	i 0.04 on4 of7.wav	1	388
582	i 0.04 on7 of7.wav	i 0.04 on5 of7.wav	1	309
583	i 0.06 on3 of7.wav	i 0.06 on1 of7r.wav	1	441
584	i 0.06 on4 of7.wav	i 0.06 on2 of7.wav	1	507
585	i 0.06 on5 of7.wav	i 0.06 on3 of7.wav	1	540
586	i 0.06 on6 of7.wav	i 0.06 on4 of7.wav	1	384
587	i 0.06 on7 of7.wav	i 0.06 on5 of7.wav	1	813
588	i 0.08 on3 of7.wav	i 0.08 on1 of7r.wav	1	707
589	i 0.08 on4 of7.wav	i 0.08 on2 of7.wav	1	655
590	i 0.08 on5 of7.wav	i 0.08 on3 of7.wav	1	804
591	i 0.08 on6 of7.wav	i 0.08 on4 of7.wav	1	335
592	i 0.08 on7 of7.wav	i 0.08 on5 of7.wav	1	671
593	i 0.12 on3 of7.wav	i 0.12 on1 of7r.wav	1	729
594	i 0.12 on4 of7.wav	i 0.12 on2 of7.wav	1	551
595	i 0.12 on5 of7.wav	i 0.12 on3 of7.wav	2	589
596	i 0.12 on6 of7.wav	i 0.12 on4 of7.wav	1	907
597	i 0.12 on7 of7.wav	i 0.12 on5 of7.wav	1	576
598	i 0.14 on3 of7.wav	i 0.14 on1 of7r.wav	1	566
599	i 0.14 on4 of7.wav	i 0.14 on2 of7.wav	2	629
600	i 0.14 on5 of7.wav	i 0.14 on3 of7.wav	2	691
601	i 0.14 on6 of7.wav	i 0.14 on4 of7.wav	1	1010
602	i 0.14 on7 of7.wav	i 0.14 on5 of7.wav	1	846
603	i 0.16 on3 of7.wav	i 0.16 on1 of7r.wav	1	662
604	i 0.16 on4 of7.wav	i 0.16 on2 of7.wav	2	1068
605	i 0.16 on5 of7.wav	i 0.16 on3 of7.wav	1	1478
606	i 0.16 on6 of7.wav	i 0.16 on4 of7.wav	1	683
607	i 0.16 on7 of7.wav	i 0.16 on5 of7.wav	1	646
608	i 0.18 on3 of7.wav	i 0.18 on1 of7r.wav	2	1026
609	i 0.18 on4 of7.wav	i 0.18 on2 of7.wav	2	640
610	i 0.18 on5 of7.wav	i 0.18 on3 of7.wav	2	887
611	i 0.18 on6 of7.wav	i 0.18 on4 of7.wav	1	642
612	i 0.18 on7 of7.wav	i 0.18 on5 of7.wav	1	1375
