# Supplementary material for: Effects of stimulus duration and vowel quality in cross-linguistic categorical perception of pitch directions
Source: PLoS One. 2017 Jul 3;12(7):e0180656. doi: 10.1371/journal.pone.0180656 (PMC5495489; doi:10.1371/journal.pone.0180656)
Supplement: S1 Table — (ZIP) [file pone.0180656.s001.zip › supporting information/Raw data/eprime_sd_CHINESE/sub2sdfalling.csv]

List2	stim1	stim2	Slide3.RESP	Slide3.RT
1	a 0.1 on1 of1.wav	a 0.1 on1 of1.wav	1	584
2	a 0.1 on1 of2.wav	a 0.1 on1 of2.wav	1	704
3	a 0.1 on1 of3.wav	a 0.1 on1 of3.wav	1	634
4	a 0.1 on1 of4.wav	a 0.1 on1 of4.wav	2	1595
5	a 0.1 on1 of5.wav	a 0.1 on1 of5.wav	1	1006
6	a 0.1 on1 of6.wav	a 0.1 on1 of6.wav	2	911
7	a 0.1 on1 of7.wav	a 0.1 on1 of7.wav	1	631
8	a 0.2 on1 of1.wav	a 0.2 on1 of1.wav	1	741
9	a 0.2 on1 of2.wav	a 0.2 on1 of2.wav	1	957
10	a 0.2 on1 of3.wav	a 0.2 on1 of3.wav	1	1221
11	a 0.2 on1 of4.wav	a 0.2 on1 of4.wav	2	1349
12	a 0.2 on1 of5.wav	a 0.2 on1 of5.wav	1	827
13	a 0.2 on1 of6.wav	a 0.2 on1 of6.wav	1	705
14	a 0.2 on1 of7.wav	a 0.2 on1 of7.wav	1	726
15	a 0.04 on1 of1.wav	a 0.04 on1 of1.wav	1	625
16	a 0.04 on1 of2.wav	a 0.04 on1 of2.wav	1	697
17	a 0.04 on1 of3.wav	a 0.04 on1 of3.wav	1	529
18	a 0.04 on1 of4.wav	a 0.04 on1 of4.wav	1	730
19	a 0.04 on1 of5.wav	a 0.04 on1 of5.wav	1	541
20	a 0.04 on1 of6.wav	a 0.04 on1 of6.wav	1	537
21	a 0.04 on1 of7.wav	a 0.04 on1 of7.wav	1	571
22	a 0.06 on1 of1.wav	a 0.06 on1 of1.wav	1	435
23	a 0.06 on1 of2.wav	a 0.06 on1 of2.wav	1	689
24	a 0.06 on1 of3.wav	a 0.06 on1 of3.wav	1	573
25	a 0.06 on1 of4.wav	a 0.06 on1 of4.wav	1	697
26	a 0.06 on1 of5.wav	a 0.06 on1 of5.wav	1	787
27	a 0.06 on1 of6.wav	a 0.06 on1 of6.wav	1	507
28	a 0.06 on1 of7.wav	a 0.06 on1 of7.wav	1	799
29	a 0.08 on1 of1.wav	a 0.08 on1 of1.wav	1	564
30	a 0.08 on1 of2.wav	a 0.08 on1 of2.wav	1	465
31	a 0.08 on1 of3.wav	a 0.08 on1 of3.wav	1	520
32	a 0.08 on1 of4.wav	a 0.08 on1 of4.wav	1	536
33	a 0.08 on1 of5.wav	a 0.08 on1 of5.wav	1	526
34	a 0.08 on1 of6.wav	a 0.08 on1 of6.wav	1	461
35	a 0.08 on1 of7.wav	a 0.08 on1 of7.wav	2	748
36	a 0.12 on1 of1.wav	a 0.12 on1 of1.wav	1	902
37	a 0.12 on1 of2.wav	a 0.12 on1 of2.wav	1	646
38	a 0.12 on1 of3.wav	a 0.12 on1 of3.wav	1	822
39	a 0.12 on1 of4.wav	a 0.12 on1 of4.wav	1	693
40	a 0.12 on1 of5.wav	a 0.12 on1 of5.wav	2	784
41	a 0.12 on1 of6.wav	a 0.12 on1 of6.wav	1	1113
42	a 0.12 on1 of7.wav	a 0.12 on1 of7.wav	1	1010
43	a 0.14 on1 of1.wav	a 0.14 on1 of1.wav	1	1067
44	a 0.14 on1 of2.wav	a 0.14 on1 of2.wav	1	1720
45	a 0.14 on1 of3.wav	a 0.14 on1 of3.wav	1	757
46	a 0.14 on1 of4.wav	a 0.14 on1 of4.wav	1	119
47	a 0.14 on1 of5.wav	a 0.14 on1 of5.wav	1	679
48	a 0.14 on1 of6.wav	a 0.14 on1 of6.wav	1	831
49	a 0.14 on1 of7.wav	a 0.14 on1 of7.wav	1	542
50	a 0.16 on1 of1.wav	a 0.16 on1 of1.wav	1	507
51	a 0.16 on1 of2.wav	a 0.16 on1 of2.wav	1	852
52	a 0.16 on1 of3.wav	a 0.16 on1 of3.wav	1	716
53	a 0.16 on1 of4.wav	a 0.16 on1 of4.wav	1	1197
54	a 0.16 on1 of5.wav	a 0.16 on1 of5.wav	2	1840
55	a 0.16 on1 of6.wav	a 0.16 on1 of6.wav	1	653
56	a 0.16 on1 of7.wav	a 0.16 on1 of7.wav	1	992
57	a 0.18 on1 of1.wav	a 0.18 on1 of1.wav	1	559
58	a 0.18 on1 of2.wav	a 0.18 on1 of2.wav	1	667
59	a 0.18 on1 of3.wav	a 0.18 on1 of3.wav	1	1070
60	a 0.18 on1 of4.wav	a 0.18 on1 of4.wav	1	1229
61	a 0.18 on1 of5.wav	a 0.18 on1 of5.wav	1	783
62	a 0.18 on1 of6.wav	a 0.18 on1 of6.wav	1	711
63	a 0.18 on1 of7.wav	a 0.18 on1 of7.wav	1	1100
64	i 0.1 on1 of1.wav	i 0.1 on1 of1.wav	1	808
65	i 0.1 on1 of2.wav	i 0.1 on1 of2.wav	1	440
66	i 0.1 on1 of3.wav	i 0.1 on1 of3.wav	1	462
67	i 0.1 on1 of4.wav	i 0.1 on1 of4.wav	1	684
68	i 0.1 on1 of5.wav	i 0.1 on1 of5.wav	1	1597
69	i 0.1 on1 of6.wav	i 0.1 on1 of6.wav	1	1134
70	i 0.1 on1 of7.wav	i 0.1 on1 of7.wav	1	977
71	i 0.2 on1 of1.wav	i 0.2 on1 of1.wav	1	619
72	i 0.2 on1 of2.wav	i 0.2 on1 of2.wav	1	700
73	i 0.2 on1 of3.wav	i 0.2 on1 of3.wav	1	753
74	i 0.2 on1 of4.wav	i 0.2 on1 of4.wav	1	604
75	i 0.2 on1 of5.wav	i 0.2 on1 of5.wav	1	729
76	i 0.2 on1 of6.wav	i 0.2 on1 of6.wav	1	770
77	i 0.2 on1 of7.wav	i 0.2 on1 of7.wav	1	736
78	i 0.04 on1 of1.wav	i 0.04 on1 of1.wav	1	703
79	i 0.04 on1 of2.wav	i 0.04 on1 of2.wav	1	411
80	i 0.04 on1 of3.wav	i 0.04 on1 of3.wav	1	558
81	i 0.04 on1 of4.wav	i 0.04 on1 of4.wav	1	605
82	i 0.04 on1 of5.wav	i 0.04 on1 of5.wav	1	568
83	i 0.04 on1 of6.wav	i 0.04 on1 of6.wav	1	1469
84	i 0.04 on1 of7.wav	i 0.04 on1 of7.wav	1	512
85	i 0.06 on1 of1.wav	i 0.06 on1 of1.wav	1	1287
86	i 0.06 on1 of2.wav	i 0.06 on1 of2.wav	1	706
87	i 0.06 on1 of3.wav	i 0.06 on1 of3.wav	1	516
88	i 0.06 on1 of4.wav	i 0.06 on1 of4.wav	1	721
89	i 0.06 on1 of5.wav	i 0.06 on1 of5.wav	1	650
90	i 0.06 on1 of6.wav	i 0.06 on1 of6.wav	1	838
91	i 0.06 on1 of7.wav	i 0.06 on1 of7.wav	1	491
92	i 0.08 on1 of1.wav	i 0.08 on1 of1.wav	1	941
93	i 0.08 on1 of2.wav	i 0.08 on1 of2.wav	1	576
94	i 0.08 on1 of3.wav	i 0.08 on1 of3.wav	1	910
95	i 0.08 on1 of4.wav	i 0.08 on1 of4.wav	2	2193
96	i 0.08 on1 of5.wav	i 0.08 on1 of5.wav	1	419
97	i 0.08 on1 of6.wav	i 0.08 on1 of6.wav	1	1575
98	i 0.08 on1 of7.wav	i 0.08 on1 of7.wav	1	1875
99	i 0.12 on1 of1.wav	i 0.12 on1 of1.wav	1	782
100	i 0.12 on1 of2.wav	i 0.12 on1 of2.wav	1	986
101	i 0.12 on1 of3.wav	i 0.12 on1 of3.wav	1	1300
102	i 0.12 on1 of4.wav	i 0.12 on1 of4.wav	1	1720
103	i 0.12 on1 of5.wav	i 0.12 on1 of5.wav	1	940
104	i 0.12 on1 of6.wav	i 0.12 on1 of6.wav	2	607
105	i 0.12 on1 of7.wav	i 0.12 on1 of7.wav	1	558
106	i 0.14 on1 of1.wav	i 0.14 on1 of1.wav	1	1426
107	i 0.14 on1 of2.wav	i 0.14 on1 of2.wav	1	602
108	i 0.14 on1 of3.wav	i 0.14 on1 of3.wav	1	527
109	i 0.14 on1 of4.wav	i 0.14 on1 of4.wav	1	1259
110	i 0.14 on1 of5.wav	i 0.14 on1 of5.wav	1	840
111	i 0.14 on1 of6.wav	i 0.14 on1 of6.wav	1	979
112	i 0.14 on1 of7.wav	i 0.14 on1 of7.wav	1	873
113	i 0.16 on1 of1.wav	i 0.16 on1 of1.wav	2	2044
114	i 0.16 on1 of2.wav	i 0.16 on1 of2.wav	1	3493
115	i 0.16 on1 of3.wav	i 0.16 on1 of3.wav	1	712
116	i 0.16 on1 of4.wav	i 0.16 on1 of4.wav	1	921
117	i 0.16 on1 of5.wav	i 0.16 on1 of5.wav	1	1485
118	i 0.16 on1 of6.wav	i 0.16 on1 of6.wav	1	862
119	i 0.16 on1 of7.wav	i 0.16 on1 of7.wav	1	2212
120	i 0.18 on1 of1.wav	i 0.18 on1 of1.wav	1	649
121	i 0.18 on1 of2.wav	i 0.18 on1 of2.wav	2	3013
122	i 0.18 on1 of3.wav	i 0.18 on1 of3.wav	1	675
123	i 0.18 on1 of4.wav	i 0.18 on1 of4.wav	1	817
124	i 0.18 on1 of5.wav	i 0.18 on1 of5.wav	1	2314
125	i 0.18 on1 of6.wav	i 0.18 on1 of6.wav	1	1424
126	i 0.18 on1 of7.wav	i 0.18 on1 of7.wav	2	707
127	a 0.1 on1 of1.wav	a 0.1 on1 of3.wav	1	788
128	a 0.1 on1 of2.wav	a 0.1 on1 of4.wav	1	1228
129	a 0.1 on1 of3.wav	a 0.1 on1 of5.wav	1	681
130	a 0.1 on1 of4.wav	a 0.1 on1 of6.wav	2	1317
131	a 0.1 on1 of5.wav	a 0.1 on1 of7.wav	2	1162
132	a 0.2 on1 of1.wav	a 0.2 on1 of3.wav	2	1885
133	a 0.2 on1 of2.wav	a 0.2 on1 of4.wav	2	590
134	a 0.2 on1 of3.wav	a 0.2 on1 of5.wav	1	777
135	a 0.2 on1 of4.wav	a 0.2 on1 of6.wav	1	1263
136	a 0.2 on1 of5.wav	a 0.2 on1 of7.wav	2	3194
137	a 0.04 on1 of1.wav	a 0.04 on1 of3.wav	1	601
138	a 0.04 on1 of2.wav	a 0.04 on1 of4.wav	1	698
139	a 0.04 on1 of3.wav	a 0.04 on1 of5.wav	1	1211
140	a 0.04 on1 of4.wav	a 0.04 on1 of6.wav	1	449
141	a 0.04 on1 of5.wav	a 0.04 on1 of7.wav	1	1113
142	a 0.06 on1 of1.wav	a 0.06 on1 of3.wav	1	999
143	a 0.06 on1 of2.wav	a 0.06 on1 of4.wav	1	592
144	a 0.06 on1 of3.wav	a 0.06 on1 of5.wav	1	1009
145	a 0.06 on1 of4.wav	a 0.06 on1 of6.wav	1	663
146	a 0.06 on1 of5.wav	a 0.06 on1 of7.wav	1	1270
147	a 0.08 on1 of1.wav	a 0.08 on1 of3.wav	1	1525
148	a 0.08 on1 of2.wav	a 0.08 on1 of4.wav	1	1107
149	a 0.08 on1 of3.wav	a 0.08 on1 of5.wav	1	1086
150	a 0.08 on1 of4.wav	a 0.08 on1 of6.wav	1	814
151	a 0.08 on1 of5.wav	a 0.08 on1 of7.wav	1	1077
152	a 0.12 on1 of1.wav	a 0.12 on1 of3.wav	2	6286
153	a 0.12 on1 of2.wav	a 0.12 on1 of4.wav	1	762
154	a 0.12 on1 of3.wav	a 0.12 on1 of5.wav	2	1014
155	a 0.12 on1 of4.wav	a 0.12 on1 of6.wav	1	678
156	a 0.12 on1 of5.wav	a 0.12 on1 of7.wav	1	807
157	a 0.14 on1 of1.wav	a 0.14 on1 of3.wav	2	778
158	a 0.14 on1 of2.wav	a 0.14 on1 of4.wav	2	654
159	a 0.14 on1 of3.wav	a 0.14 on1 of5.wav	2	1403
160	a 0.14 on1 of4.wav	a 0.14 on1 of6.wav	2	1509
161	a 0.14 on1 of5.wav	a 0.14 on1 of7.wav	2	640
162	a 0.16 on1 of1.wav	a 0.16 on1 of3.wav	1	755
163	a 0.16 on1 of2.wav	a 0.16 on1 of4.wav	2	2225
164	a 0.16 on1 of3.wav	a 0.16 on1 of5.wav	1	1365
165	a 0.16 on1 of4.wav	a 0.16 on1 of6.wav	1	607
166	a 0.16 on1 of5.wav	a 0.16 on1 of7.wav	2	881
167	a 0.18 on1 of1.wav	a 0.18 on1 of3.wav	1	883
168	a 0.18 on1 of2.wav	a 0.18 on1 of4.wav	2	719
169	a 0.18 on1 of3.wav	a 0.18 on1 of5.wav	2	987
170	a 0.18 on1 of4.wav	a 0.18 on1 of6.wav	1	642
171	a 0.18 on1 of5.wav	a 0.18 on1 of7.wav	1	1198
172	i 0.1 on1 of1.wav	i 0.1 on1 of3.wav	2	869
173	i 0.1 on1 of2.wav	i 0.1 on1 of4.wav	1	834
174	i 0.1 on1 of3.wav	i 0.1 on1 of5.wav	1	1409
175	i 0.1 on1 of4.wav	i 0.1 on1 of6.wav	1	948
176	i 0.1 on1 of5.wav	i 0.1 on1 of7.wav	1	564
177	i 0.2 on1 of1.wav	i 0.2 on1 of3.wav	2	900
178	i 0.2 on1 of2.wav	i 0.2 on1 of4.wav	2	811
179	i 0.2 on1 of3.wav	i 0.2 on1 of5.wav	2	1209
180	i 0.2 on1 of4.wav	i 0.2 on1 of6.wav	2	1303
181	i 0.2 on1 of5.wav	i 0.2 on1 of7.wav	1	1205
182	i 0.04 on1 of1.wav	i 0.04 on1 of3.wav	1	559
183	i 0.04 on1 of2.wav	i 0.04 on1 of4.wav	1	1344
184	i 0.04 on1 of3.wav	i 0.04 on1 of5.wav	1	2028
185	i 0.04 on1 of4.wav	i 0.04 on1 of6.wav	1	722
186	i 0.04 on1 of5.wav	i 0.04 on1 of7.wav	1	756
187	i 0.06 on1 of1.wav	i 0.06 on1 of3.wav	1	620
188	i 0.06 on1 of2.wav	i 0.06 on1 of4.wav	1	1271
189	i 0.06 on1 of3.wav	i 0.06 on1 of5.wav	1	1176
190	i 0.06 on1 of4.wav	i 0.06 on1 of6.wav	1	577
191	i 0.06 on1 of5.wav	i 0.06 on1 of7.wav	1	763
192	i 0.08 on1 of1.wav	i 0.08 on1 of3.wav	1	518
193	i 0.08 on1 of2.wav	i 0.08 on1 of4.wav	1	1026
194	i 0.08 on1 of3.wav	i 0.08 on1 of5.wav	1	1699
195	i 0.08 on1 of4.wav	i 0.08 on1 of6.wav	1	1270
196	i 0.08 on1 of5.wav	i 0.08 on1 of7.wav	1	1556
197	i 0.12 on1 of1.wav	i 0.12 on1 of3.wav	1	675
198	i 0.12 on1 of2.wav	i 0.12 on1 of4.wav	1	816
199	i 0.12 on1 of3.wav	i 0.12 on1 of5.wav	1	1915
200	i 0.12 on1 of4.wav	i 0.12 on1 of6.wav	2	726
201	i 0.12 on1 of5.wav	i 0.12 on1 of7.wav	1	708
202	i 0.14 on1 of1.wav	i 0.14 on1 of3.wav	1	813
203	i 0.14 on1 of2.wav	i 0.14 on1 of4.wav	2	1571
204	i 0.14 on1 of3.wav	i 0.14 on1 of5.wav	1	1455
205	i 0.14 on1 of4.wav	i 0.14 on1 of6.wav	1	1048
206	i 0.14 on1 of5.wav	i 0.14 on1 of7.wav	2	2555
207	i 0.16 on1 of1.wav	i 0.16 on1 of3.wav	1	785
208	i 0.16 on1 of2.wav	i 0.16 on1 of4.wav	1	1078
209	i 0.16 on1 of3.wav	i 0.16 on1 of5.wav	1	899
210	i 0.16 on1 of4.wav	i 0.16 on1 of6.wav	2	1091
211	i 0.16 on1 of5.wav	i 0.16 on1 of7.wav	1	773
212	i 0.18 on1 of1.wav	i 0.18 on1 of3.wav	2	797
213	i 0.18 on1 of2.wav	i 0.18 on1 of4.wav	2	1014
214	i 0.18 on1 of3.wav	i 0.18 on1 of5.wav	2	611
215	i 0.18 on1 of4.wav	i 0.18 on1 of6.wav	1	630
216	i 0.18 on1 of5.wav	i 0.18 on1 of7.wav	1	526
217	a 0.1 on1 of3.wav	a 0.1 on1 of1.wav	1	872
218	a 0.1 on1 of4.wav	a 0.1 on1 of2.wav	2	727
219	a 0.1 on1 of5.wav	a 0.1 on1 of3.wav	2	1487
220	a 0.1 on1 of6.wav	a 0.1 on1 of4.wav	1	1104
221	a 0.1 on1 of7.wav	a 0.1 on1 of5.wav	1	676
222	a 0.2 on1 of3.wav	a 0.2 on1 of1.wav	2	551
223	a 0.2 on1 of4.wav	a 0.2 on1 of2.wav	2	644
224	a 0.2 on1 of5.wav	a 0.2 on1 of3.wav	2	902
225	a 0.2 on1 of6.wav	a 0.2 on1 of4.wav	1	1153
226	a 0.2 on1 of7.wav	a 0.2 on1 of5.wav	1	560
227	a 0.04 on1 of3.wav	a 0.04 on1 of1.wav	1	733
228	a 0.04 on1 of4.wav	a 0.04 on1 of2.wav	1	895
229	a 0.04 on1 of5.wav	a 0.04 on1 of3.wav	1	692
230	a 0.04 on1 of6.wav	a 0.04 on1 of4.wav	1	782
231	a 0.04 on1 of7.wav	a 0.04 on1 of5.wav	1	493
232	a 0.06 on1 of3.wav	a 0.06 on1 of1.wav	1	1517
233	a 0.06 on1 of4.wav	a 0.06 on1 of2.wav	1	637
234	a 0.06 on1 of5.wav	a 0.06 on1 of3.wav	1	832
235	a 0.06 on1 of6.wav	a 0.06 on1 of4.wav	1	1071
236	a 0.06 on1 of7.wav	a 0.06 on1 of5.wav	1	753
237	a 0.08 on1 of3.wav	a 0.08 on1 of1.wav	1	636
238	a 0.08 on1 of4.wav	a 0.08 on1 of2.wav	1	816
239	a 0.08 on1 of5.wav	a 0.08 on1 of3.wav	1	492
240	a 0.08 on1 of6.wav	a 0.08 on1 of4.wav	1	624
241	a 0.08 on1 of7.wav	a 0.08 on1 of5.wav	1	1035
242	a 0.12 on1 of3.wav	a 0.12 on1 of1.wav	2	1085
243	a 0.12 on1 of4.wav	a 0.12 on1 of2.wav	2	1028
244	a 0.12 on1 of5.wav	a 0.12 on1 of3.wav	1	869
245	a 0.12 on1 of6.wav	a 0.12 on1 of4.wav	2	1552
246	a 0.12 on1 of7.wav	a 0.12 on1 of5.wav	1	1402
247	a 0.14 on1 of3.wav	a 0.14 on1 of1.wav	2	906
248	a 0.14 on1 of4.wav	a 0.14 on1 of2.wav	2	720
249	a 0.14 on1 of5.wav	a 0.14 on1 of3.wav	2	901
250	a 0.14 on1 of6.wav	a 0.14 on1 of4.wav	1	1236
251	a 0.14 on1 of7.wav	a 0.14 on1 of5.wav	1	1299
252	a 0.16 on1 of3.wav	a 0.16 on1 of1.wav	2	479
253	a 0.16 on1 of4.wav	a 0.16 on1 of2.wav	1	514
254	a 0.16 on1 of5.wav	a 0.16 on1 of3.wav	2	600
255	a 0.16 on1 of6.wav	a 0.16 on1 of4.wav	1	531
256	a 0.16 on1 of7.wav	a 0.16 on1 of5.wav	1	737
257	a 0.18 on1 of3.wav	a 0.18 on1 of1.wav	1	783
258	a 0.18 on1 of4.wav	a 0.18 on1 of2.wav	2	1136
259	a 0.18 on1 of5.wav	a 0.18 on1 of3.wav	2	788
260	a 0.18 on1 of6.wav	a 0.18 on1 of4.wav	1	1472
261	a 0.18 on1 of7.wav	a 0.18 on1 of5.wav	2	3717
262	i 0.1 on1 of3.wav	i 0.1 on1 of1.wav	1	577
263	i 0.1 on1 of4.wav	i 0.1 on1 of2.wav	1	647
264	i 0.1 on1 of5.wav	i 0.1 on1 of3.wav	1	1492
265	i 0.1 on1 of6.wav	i 0.1 on1 of4.wav	1	503
266	i 0.1 on1 of7.wav	i 0.1 on1 of5.wav	1	777
267	i 0.2 on1 of3.wav	i 0.2 on1 of1.wav	2	593
268	i 0.2 on1 of4.wav	i 0.2 on1 of2.wav	2	882
269	i 0.2 on1 of5.wav	i 0.2 on1 of3.wav	2	752
270	i 0.2 on1 of6.wav	i 0.2 on1 of4.wav	1	2619
271	i 0.2 on1 of7.wav	i 0.2 on1 of5.wav	1	947
272	i 0.04 on1 of3.wav	i 0.04 on1 of1.wav	1	747
273	i 0.04 on1 of4.wav	i 0.04 on1 of2.wav	1	1607
274	i 0.04 on1 of5.wav	i 0.04 on1 of3.wav	1	749
275	i 0.04 on1 of6.wav	i 0.04 on1 of4.wav	1	720
276	i 0.04 on1 of7.wav	i 0.04 on1 of5.wav	1	605
277	i 0.06 on1 of3.wav	i 0.06 on1 of1.wav	1	643
278	i 0.06 on1 of4.wav	i 0.06 on1 of2.wav	1	992
279	i 0.06 on1 of5.wav	i 0.06 on1 of3.wav	1	705
280	i 0.06 on1 of6.wav	i 0.06 on1 of4.wav	1	593
281	i 0.06 on1 of7.wav	i 0.06 on1 of5.wav	1	769
282	i 0.08 on1 of3.wav	i 0.08 on1 of1.wav	1	629
283	i 0.08 on1 of4.wav	i 0.08 on1 of2.wav	1	1474
284	i 0.08 on1 of5.wav	i 0.08 on1 of3.wav	1	458
285	i 0.08 on1 of6.wav	i 0.08 on1 of4.wav	2	1010
286	i 0.08 on1 of7.wav	i 0.08 on1 of5.wav	1	1442
287	i 0.12 on1 of3.wav	i 0.12 on1 of1.wav	2	1552
288	i 0.12 on1 of4.wav	i 0.12 on1 of2.wav	1	678
289	i 0.12 on1 of5.wav	i 0.12 on1 of3.wav	1	1542
290	i 0.12 on1 of6.wav	i 0.12 on1 of4.wav	2	825
291	i 0.12 on1 of7.wav	i 0.12 on1 of5.wav	1	1662
292	i 0.14 on1 of3.wav	i 0.14 on1 of1.wav	1	1090
293	i 0.14 on1 of4.wav	i 0.14 on1 of2.wav	2	981
294	i 0.14 on1 of5.wav	i 0.14 on1 of3.wav	1	968
295	i 0.14 on1 of6.wav	i 0.14 on1 of4.wav	1	676
296	i 0.14 on1 of7.wav	i 0.14 on1 of5.wav	1	795
297	i 0.16 on1 of3.wav	i 0.16 on1 of1.wav	2	1378
298	i 0.16 on1 of4.wav	i 0.16 on1 of2.wav	2	850
299	i 0.16 on1 of5.wav	i 0.16 on1 of3.wav	2	851
300	i 0.16 on1 of6.wav	i 0.16 on1 of4.wav	2	694
301	i 0.16 on1 of7.wav	i 0.16 on1 of5.wav	1	1078
302	i 0.18 on1 of3.wav	i 0.18 on1 of1.wav	2	519
303	i 0.18 on1 of4.wav	i 0.18 on1 of2.wav	2	1710
304	i 0.18 on1 of5.wav	i 0.18 on1 of3.wav	2	1994
305	i 0.18 on1 of6.wav	i 0.18 on1 of4.wav	1	3550
306	i 0.18 on1 of7.wav	i 0.18 on1 of5.wav	1	1288
307	a 0.1 on1 of1.wav	a 0.1 on1 of1.wav	1	491
308	a 0.1 on1 of2.wav	a 0.1 on1 of2.wav	1	642
309	a 0.1 on1 of3.wav	a 0.1 on1 of3.wav	1	431
310	a 0.1 on1 of4.wav	a 0.1 on1 of4.wav	1	546
311	a 0.1 on1 of5.wav	a 0.1 on1 of5.wav	2	1096
312	a 0.1 on1 of6.wav	a 0.1 on1 of6.wav	1	2066
313	a 0.1 on1 of7.wav	a 0.1 on1 of7.wav	1	702
314	a 0.2 on1 of1.wav	a 0.2 on1 of1.wav	1	541
315	a 0.2 on1 of2.wav	a 0.2 on1 of2.wav	1	663
316	a 0.2 on1 of3.wav	a 0.2 on1 of3.wav	1	1082
317	a 0.2 on1 of4.wav	a 0.2 on1 of4.wav	1	784
318	a 0.2 on1 of5.wav	a 0.2 on1 of5.wav	1	1613
319	a 0.2 on1 of6.wav	a 0.2 on1 of6.wav	2	681
320	a 0.2 on1 of7.wav	a 0.2 on1 of7.wav	1	2290
321	a 0.04 on1 of1.wav	a 0.04 on1 of1.wav	1	541
322	a 0.04 on1 of2.wav	a 0.04 on1 of2.wav	1	706
323	a 0.04 on1 of3.wav	a 0.04 on1 of3.wav	1	1722
324	a 0.04 on1 of4.wav	a 0.04 on1 of4.wav	1	591
325	a 0.04 on1 of5.wav	a 0.04 on1 of5.wav	1	533
326	a 0.04 on1 of6.wav	a 0.04 on1 of6.wav	1	908
327	a 0.04 on1 of7.wav	a 0.04 on1 of7.wav	1	1097
328	a 0.06 on1 of1.wav	a 0.06 on1 of1.wav	1	497
329	a 0.06 on1 of2.wav	a 0.06 on1 of2.wav	1	709
330	a 0.06 on1 of3.wav	a 0.06 on1 of3.wav	2	1297
331	a 0.06 on1 of4.wav	a 0.06 on1 of4.wav	1	772
332	a 0.06 on1 of5.wav	a 0.06 on1 of5.wav	1	748
333	a 0.06 on1 of6.wav	a 0.06 on1 of6.wav	1	698
334	a 0.06 on1 of7.wav	a 0.06 on1 of7.wav	1	629
335	a 0.08 on1 of1.wav	a 0.08 on1 of1.wav	1	610
336	a 0.08 on1 of2.wav	a 0.08 on1 of2.wav	2	2035
337	a 0.08 on1 of3.wav	a 0.08 on1 of3.wav	1	817
338	a 0.08 on1 of4.wav	a 0.08 on1 of4.wav	1	669
339	a 0.08 on1 of5.wav	a 0.08 on1 of5.wav	1	436
340	a 0.08 on1 of6.wav	a 0.08 on1 of6.wav	1	662
341	a 0.08 on1 of7.wav	a 0.08 on1 of7.wav	1	1496
342	a 0.12 on1 of1.wav	a 0.12 on1 of1.wav	1	426
343	a 0.12 on1 of2.wav	a 0.12 on1 of2.wav	2	1010
344	a 0.12 on1 of3.wav	a 0.12 on1 of3.wav	1	717
345	a 0.12 on1 of4.wav	a 0.12 on1 of4.wav	1	847
346	a 0.12 on1 of5.wav	a 0.12 on1 of5.wav	1	812
347	a 0.12 on1 of6.wav	a 0.12 on1 of6.wav	1	757
348	a 0.12 on1 of7.wav	a 0.12 on1 of7.wav	1	577
349	a 0.14 on1 of1.wav	a 0.14 on1 of1.wav	1	679
350	a 0.14 on1 of2.wav	a 0.14 on1 of2.wav	1	1256
351	a 0.14 on1 of3.wav	a 0.14 on1 of3.wav	1	816
352	a 0.14 on1 of4.wav	a 0.14 on1 of4.wav	1	785
353	a 0.14 on1 of5.wav	a 0.14 on1 of5.wav	1	890
354	a 0.14 on1 of6.wav	a 0.14 on1 of6.wav	1	654
355	a 0.14 on1 of7.wav	a 0.14 on1 of7.wav	1	1322
356	a 0.16 on1 of1.wav	a 0.16 on1 of1.wav	1	550
357	a 0.16 on1 of2.wav	a 0.16 on1 of2.wav	1	922
358	a 0.16 on1 of3.wav	a 0.16 on1 of3.wav	1	1081
359	a 0.16 on1 of4.wav	a 0.16 on1 of4.wav	1	911
360	a 0.16 on1 of5.wav	a 0.16 on1 of5.wav	1	733
361	a 0.16 on1 of6.wav	a 0.16 on1 of6.wav	1	1475
362	a 0.16 on1 of7.wav	a 0.16 on1 of7.wav	2	1518
363	a 0.18 on1 of1.wav	a 0.18 on1 of1.wav	1	601
364	a 0.18 on1 of2.wav	a 0.18 on1 of2.wav	1	745
365	a 0.18 on1 of3.wav	a 0.18 on1 of3.wav	1	636
366	a 0.18 on1 of4.wav	a 0.18 on1 of4.wav	1	1964
367	a 0.18 on1 of5.wav	a 0.18 on1 of5.wav	2	1021
368	a 0.18 on1 of6.wav	a 0.18 on1 of6.wav	1	748
369	a 0.18 on1 of7.wav	a 0.18 on1 of7.wav	1	1306
370	i 0.1 on1 of1.wav	i 0.1 on1 of1.wav	1	434
371	i 0.1 on1 of2.wav	i 0.1 on1 of2.wav	1	724
372	i 0.1 on1 of3.wav	i 0.1 on1 of3.wav	1	882
373	i 0.1 on1 of4.wav	i 0.1 on1 of4.wav	1	2314
374	i 0.1 on1 of5.wav	i 0.1 on1 of5.wav	1	773
375	i 0.1 on1 of6.wav	i 0.1 on1 of6.wav	1	520
376	i 0.1 on1 of7.wav	i 0.1 on1 of7.wav	2	1712
377	i 0.2 on1 of1.wav	i 0.2 on1 of1.wav	1	698
378	i 0.2 on1 of2.wav	i 0.2 on1 of2.wav	1	545
379	i 0.2 on1 of3.wav	i 0.2 on1 of3.wav	1	1842
380	i 0.2 on1 of4.wav	i 0.2 on1 of4.wav	1	665
381	i 0.2 on1 of5.wav	i 0.2 on1 of5.wav	1	523
382	i 0.2 on1 of6.wav	i 0.2 on1 of6.wav	1	619
383	i 0.2 on1 of7.wav	i 0.2 on1 of7.wav	1	1428
384	i 0.04 on1 of1.wav	i 0.04 on1 of1.wav	1	1112
385	i 0.04 on1 of2.wav	i 0.04 on1 of2.wav	1	1192
386	i 0.04 on1 of3.wav	i 0.04 on1 of3.wav	1	1331
387	i 0.04 on1 of4.wav	i 0.04 on1 of4.wav	1	884
388	i 0.04 on1 of5.wav	i 0.04 on1 of5.wav	1	960
389	i 0.04 on1 of6.wav	i 0.04 on1 of6.wav	1	921
390	i 0.04 on1 of7.wav	i 0.04 on1 of7.wav	1	508
391	i 0.06 on1 of1.wav	i 0.06 on1 of1.wav	1	901
392	i 0.06 on1 of2.wav	i 0.06 on1 of2.wav	1	604
393	i 0.06 on1 of3.wav	i 0.06 on1 of3.wav	1	661
394	i 0.06 on1 of4.wav	i 0.06 on1 of4.wav	1	486
395	i 0.06 on1 of5.wav	i 0.06 on1 of5.wav	1	736
396	i 0.06 on1 of6.wav	i 0.06 on1 of6.wav	1	909
397	i 0.06 on1 of7.wav	i 0.06 on1 of7.wav	1	633
398	i 0.08 on1 of1.wav	i 0.08 on1 of1.wav	1	1409
399	i 0.08 on1 of2.wav	i 0.08 on1 of2.wav	1	736
400	i 0.08 on1 of3.wav	i 0.08 on1 of3.wav	1	439
401	i 0.08 on1 of4.wav	i 0.08 on1 of4.wav	1	398
402	i 0.08 on1 of5.wav	i 0.08 on1 of5.wav	1	808
403	i 0.08 on1 of6.wav	i 0.08 on1 of6.wav	1	664
404	i 0.08 on1 of7.wav	i 0.08 on1 of7.wav	2	2058
405	i 0.12 on1 of1.wav	i 0.12 on1 of1.wav	1	850
406	i 0.12 on1 of2.wav	i 0.12 on1 of2.wav	1	1219
407	i 0.12 on1 of3.wav	i 0.12 on1 of3.wav	1	557
408	i 0.12 on1 of4.wav	i 0.12 on1 of4.wav	1	1181
409	i 0.12 on1 of5.wav	i 0.12 on1 of5.wav	1	979
410	i 0.12 on1 of6.wav	i 0.12 on1 of6.wav	1	771
411	i 0.12 on1 of7.wav	i 0.12 on1 of7.wav	1	557
412	i 0.14 on1 of1.wav	i 0.14 on1 of1.wav	2	2433
413	i 0.14 on1 of2.wav	i 0.14 on1 of2.wav	1	573
414	i 0.14 on1 of3.wav	i 0.14 on1 of3.wav	1	819
415	i 0.14 on1 of4.wav	i 0.14 on1 of4.wav	1	1101
416	i 0.14 on1 of5.wav	i 0.14 on1 of5.wav	1	1027
417	i 0.14 on1 of6.wav	i 0.14 on1 of6.wav	1	480
418	i 0.14 on1 of7.wav	i 0.14 on1 of7.wav	1	1046
419	i 0.16 on1 of1.wav	i 0.16 on1 of1.wav	1	1382
420	i 0.16 on1 of2.wav	i 0.16 on1 of2.wav	1	1158
421	i 0.16 on1 of3.wav	i 0.16 on1 of3.wav	1	779
422	i 0.16 on1 of4.wav	i 0.16 on1 of4.wav	2	1920
423	i 0.16 on1 of5.wav	i 0.16 on1 of5.wav	1	1569
424	i 0.16 on1 of6.wav	i 0.16 on1 of6.wav	1	980
425	i 0.16 on1 of7.wav	i 0.16 on1 of7.wav	1	685
426	i 0.18 on1 of1.wav	i 0.18 on1 of1.wav	1	577
427	i 0.18 on1 of2.wav	i 0.18 on1 of2.wav	1	765
428	i 0.18 on1 of3.wav	i 0.18 on1 of3.wav	1	558
429	i 0.18 on1 of4.wav	i 0.18 on1 of4.wav	1	1383
430	i 0.18 on1 of5.wav	i 0.18 on1 of5.wav	1	764
431	i 0.18 on1 of6.wav	i 0.18 on1 of6.wav	1	695
432	i 0.18 on1 of7.wav	i 0.18 on1 of7.wav	1	654
433	a 0.1 on1 of1.wav	a 0.1 on1 of3.wav	1	848
434	a 0.1 on1 of2.wav	a 0.1 on1 of4.wav	2	1547
435	a 0.1 on1 of3.wav	a 0.1 on1 of5.wav	2	1211
436	a 0.1 on1 of4.wav	a 0.1 on1 of6.wav	1	1340
437	a 0.1 on1 of5.wav	a 0.1 on1 of7.wav	2	3862
438	a 0.2 on1 of1.wav	a 0.2 on1 of3.wav	2	623
439	a 0.2 on1 of2.wav	a 0.2 on1 of4.wav	1	3128
440	a 0.2 on1 of3.wav	a 0.2 on1 of5.wav	2	3187
441	a 0.2 on1 of4.wav	a 0.2 on1 of6.wav	1	695
442	a 0.2 on1 of5.wav	a 0.2 on1 of7.wav	1	904
443	a 0.04 on1 of1.wav	a 0.04 on1 of3.wav	1	1029
444	a 0.04 on1 of2.wav	a 0.04 on1 of4.wav	1	698
445	a 0.04 on1 of3.wav	a 0.04 on1 of5.wav	1	405
446	a 0.04 on1 of4.wav	a 0.04 on1 of6.wav	1	763
447	a 0.04 on1 of5.wav	a 0.04 on1 of7.wav	1	720
448	a 0.06 on1 of1.wav	a 0.06 on1 of3.wav	1	431
449	a 0.06 on1 of2.wav	a 0.06 on1 of4.wav	1	1455
450	a 0.06 on1 of3.wav	a 0.06 on1 of5.wav	1	646
451	a 0.06 on1 of4.wav	a 0.06 on1 of6.wav	1	805
452	a 0.06 on1 of5.wav	a 0.06 on1 of7.wav	1	701
453	a 0.08 on1 of1.wav	a 0.08 on1 of3.wav	2	1159
454	a 0.08 on1 of2.wav	a 0.08 on1 of4.wav	1	404
455	a 0.08 on1 of3.wav	a 0.08 on1 of5.wav	1	1089
456	a 0.08 on1 of4.wav	a 0.08 on1 of6.wav	1	604
457	a 0.08 on1 of5.wav	a 0.08 on1 of7.wav	1	1039
458	a 0.12 on1 of1.wav	a 0.12 on1 of3.wav	2	754
459	a 0.12 on1 of2.wav	a 0.12 on1 of4.wav	1	1144
460	a 0.12 on1 of3.wav	a 0.12 on1 of5.wav	2	1627
461	a 0.12 on1 of4.wav	a 0.12 on1 of6.wav	2	1188
462	a 0.12 on1 of5.wav	a 0.12 on1 of7.wav	2	640
463	a 0.14 on1 of1.wav	a 0.14 on1 of3.wav	2	1140
464	a 0.14 on1 of2.wav	a 0.14 on1 of4.wav	2	738
465	a 0.14 on1 of3.wav	a 0.14 on1 of5.wav	1	1426
466	a 0.14 on1 of4.wav	a 0.14 on1 of6.wav	1	1101
467	a 0.14 on1 of5.wav	a 0.14 on1 of7.wav	1	853
468	a 0.16 on1 of1.wav	a 0.16 on1 of3.wav	2	1019
469	a 0.16 on1 of2.wav	a 0.16 on1 of4.wav	2	1126
470	a 0.16 on1 of3.wav	a 0.16 on1 of5.wav	2	1139
471	a 0.16 on1 of4.wav	a 0.16 on1 of6.wav	1	1109
472	a 0.16 on1 of5.wav	a 0.16 on1 of7.wav	1	1269
473	a 0.18 on1 of1.wav	a 0.18 on1 of3.wav	1	712
474	a 0.18 on1 of2.wav	a 0.18 on1 of4.wav	2	921
475	a 0.18 on1 of3.wav	a 0.18 on1 of5.wav	2	661
476	a 0.18 on1 of4.wav	a 0.18 on1 of6.wav	1	812
477	a 0.18 on1 of5.wav	a 0.18 on1 of7.wav	2	937
478	i 0.1 on1 of1.wav	i 0.1 on1 of3.wav	2	1037
479	i 0.1 on1 of2.wav	i 0.1 on1 of4.wav	1	1698
480	i 0.1 on1 of3.wav	i 0.1 on1 of5.wav	1	1185
481	i 0.1 on1 of4.wav	i 0.1 on1 of6.wav	1	711
482	i 0.1 on1 of5.wav	i 0.1 on1 of7.wav	2	2703
483	i 0.2 on1 of1.wav	i 0.2 on1 of3.wav	2	830
484	i 0.2 on1 of2.wav	i 0.2 on1 of4.wav	2	509
485	i 0.2 on1 of3.wav	i 0.2 on1 of5.wav	2	1237
486	i 0.2 on1 of4.wav	i 0.2 on1 of6.wav	1	624
487	i 0.2 on1 of5.wav	i 0.2 on1 of7.wav	1	757
488	i 0.04 on1 of1.wav	i 0.04 on1 of3.wav	1	499
489	i 0.04 on1 of2.wav	i 0.04 on1 of4.wav	1	705
490	i 0.04 on1 of3.wav	i 0.04 on1 of5.wav	1	609
491	i 0.04 on1 of4.wav	i 0.04 on1 of6.wav	1	1372
492	i 0.04 on1 of5.wav	i 0.04 on1 of7.wav	1	782
493	i 0.06 on1 of1.wav	i 0.06 on1 of3.wav	2	1291
494	i 0.06 on1 of2.wav	i 0.06 on1 of4.wav	1	451
495	i 0.06 on1 of3.wav	i 0.06 on1 of5.wav	1	688
496	i 0.06 on1 of4.wav	i 0.06 on1 of6.wav	1	1337
497	i 0.06 on1 of5.wav	i 0.06 on1 of7.wav	1	1054
498	i 0.08 on1 of1.wav	i 0.08 on1 of3.wav	1	582
499	i 0.08 on1 of2.wav	i 0.08 on1 of4.wav	1	1035
500	i 0.08 on1 of3.wav	i 0.08 on1 of5.wav	1	1785
501	i 0.08 on1 of4.wav	i 0.08 on1 of6.wav	1	464
502	i 0.08 on1 of5.wav	i 0.08 on1 of7.wav	1	536
503	i 0.12 on1 of1.wav	i 0.12 on1 of3.wav	1	731
504	i 0.12 on1 of2.wav	i 0.12 on1 of4.wav	1	643
505	i 0.12 on1 of3.wav	i 0.12 on1 of5.wav	1	724
506	i 0.12 on1 of4.wav	i 0.12 on1 of6.wav	2	915
507	i 0.12 on1 of5.wav	i 0.12 on1 of7.wav	2	985
508	i 0.14 on1 of1.wav	i 0.14 on1 of3.wav	1	1113
509	i 0.14 on1 of2.wav	i 0.14 on1 of4.wav	1	771
510	i 0.14 on1 of3.wav	i 0.14 on1 of5.wav	2	724
511	i 0.14 on1 of4.wav	i 0.14 on1 of6.wav	1	890
512	i 0.14 on1 of5.wav	i 0.14 on1 of7.wav	2	1564
513	i 0.16 on1 of1.wav	i 0.16 on1 of3.wav	2	823
514	i 0.16 on1 of2.wav	i 0.16 on1 of4.wav	2	808
515	i 0.16 on1 of3.wav	i 0.16 on1 of5.wav	1	776
516	i 0.16 on1 of4.wav	i 0.16 on1 of6.wav	2	936
517	i 0.16 on1 of5.wav	i 0.16 on1 of7.wav	1	755
518	i 0.18 on1 of1.wav	i 0.18 on1 of3.wav	2	1153
519	i 0.18 on1 of2.wav	i 0.18 on1 of4.wav	2	710
520	i 0.18 on1 of3.wav	i 0.18 on1 of5.wav	2	1386
521	i 0.18 on1 of4.wav	i 0.18 on1 of6.wav	1	2209
522	i 0.18 on1 of5.wav	i 0.18 on1 of7.wav	1	777
523	a 0.1 on1 of3.wav	a 0.1 on1 of1.wav	1	890
524	a 0.1 on1 of4.wav	a 0.1 on1 of2.wav	1	698
525	a 0.1 on1 of5.wav	a 0.1 on1 of3.wav	2	1064
526	a 0.1 on1 of6.wav	a 0.1 on1 of4.wav	1	606
527	a 0.1 on1 of7.wav	a 0.1 on1 of5.wav	2	1875
528	a 0.2 on1 of3.wav	a 0.2 on1 of1.wav	2	569
529	a 0.2 on1 of4.wav	a 0.2 on1 of2.wav	2	1022
530	a 0.2 on1 of5.wav	a 0.2 on1 of3.wav	2	648
531	a 0.2 on1 of6.wav	a 0.2 on1 of4.wav	2	1191
532	a 0.2 on1 of7.wav	a 0.2 on1 of5.wav	1	832
533	a 0.04 on1 of3.wav	a 0.04 on1 of1.wav	1	653
534	a 0.04 on1 of4.wav	a 0.04 on1 of2.wav	1	704
535	a 0.04 on1 of5.wav	a 0.04 on1 of3.wav	1	549
536	a 0.04 on1 of6.wav	a 0.04 on1 of4.wav	1	896
537	a 0.04 on1 of7.wav	a 0.04 on1 of5.wav	1	1235
538	a 0.06 on1 of3.wav	a 0.06 on1 of1.wav	1	836
539	a 0.06 on1 of4.wav	a 0.06 on1 of2.wav	1	725
540	a 0.06 on1 of5.wav	a 0.06 on1 of3.wav	1	1365
541	a 0.06 on1 of6.wav	a 0.06 on1 of4.wav	1	789
542	a 0.06 on1 of7.wav	a 0.06 on1 of5.wav	1	782
543	a 0.08 on1 of3.wav	a 0.08 on1 of1.wav	1	817
544	a 0.08 on1 of4.wav	a 0.08 on1 of2.wav	1	1415
545	a 0.08 on1 of5.wav	a 0.08 on1 of3.wav	2	1530
546	a 0.08 on1 of6.wav	a 0.08 on1 of4.wav	1	696
547	a 0.08 on1 of7.wav	a 0.08 on1 of5.wav	1	775
548	a 0.12 on1 of3.wav	a 0.12 on1 of1.wav	2	1631
549	a 0.12 on1 of4.wav	a 0.12 on1 of2.wav	1	948
550	a 0.12 on1 of5.wav	a 0.12 on1 of3.wav	1	1048
551	a 0.12 on1 of6.wav	a 0.12 on1 of4.wav	2	2195
552	a 0.12 on1 of7.wav	a 0.12 on1 of5.wav	1	842
553	a 0.14 on1 of3.wav	a 0.14 on1 of1.wav	2	761
554	a 0.14 on1 of4.wav	a 0.14 on1 of2.wav	2	1001
555	a 0.14 on1 of5.wav	a 0.14 on1 of3.wav	2	942
556	a 0.14 on1 of6.wav	a 0.14 on1 of4.wav	1	824
557	a 0.14 on1 of7.wav	a 0.14 on1 of5.wav	1	566
558	a 0.16 on1 of3.wav	a 0.16 on1 of1.wav	2	668
559	a 0.16 on1 of4.wav	a 0.16 on1 of2.wav	2	790
560	a 0.16 on1 of5.wav	a 0.16 on1 of3.wav	2	890
561	a 0.16 on1 of6.wav	a 0.16 on1 of4.wav	2	1009
562	a 0.16 on1 of7.wav	a 0.16 on1 of5.wav	1	1465
563	a 0.18 on1 of3.wav	a 0.18 on1 of1.wav	1	611
564	a 0.18 on1 of4.wav	a 0.18 on1 of2.wav	2	696
565	a 0.18 on1 of5.wav	a 0.18 on1 of3.wav	2	825
566	a 0.18 on1 of6.wav	a 0.18 on1 of4.wav	2	757
567	a 0.18 on1 of7.wav	a 0.18 on1 of5.wav	1	1307
568	i 0.1 on1 of3.wav	i 0.1 on1 of1.wav	1	1159
569	i 0.1 on1 of4.wav	i 0.1 on1 of2.wav	2	1018
570	i 0.1 on1 of5.wav	i 0.1 on1 of3.wav	1	1209
571	i 0.1 on1 of6.wav	i 0.1 on1 of4.wav	1	911
572	i 0.1 on1 of7.wav	i 0.1 on1 of5.wav	1	601
573	i 0.2 on1 of3.wav	i 0.2 on1 of1.wav	2	1325
574	i 0.2 on1 of4.wav	i 0.2 on1 of2.wav	2	1013
575	i 0.2 on1 of5.wav	i 0.2 on1 of3.wav	2	995
576	i 0.2 on1 of6.wav	i 0.2 on1 of4.wav	1	798
577	i 0.2 on1 of7.wav	i 0.2 on1 of5.wav	1	1216
578	i 0.04 on1 of3.wav	i 0.04 on1 of1.wav	1	630
579	i 0.04 on1 of4.wav	i 0.04 on1 of2.wav	1	532
580	i 0.04 on1 of5.wav	i 0.04 on1 of3.wav	1	960
581	i 0.04 on1 of6.wav	i 0.04 on1 of4.wav	1	482
582	i 0.04 on1 of7.wav	i 0.04 on1 of5.wav	1	670
583	i 0.06 on1 of3.wav	i 0.06 on1 of1.wav	1	814
584	i 0.06 on1 of4.wav	i 0.06 on1 of2.wav	1	1121
585	i 0.06 on1 of5.wav	i 0.06 on1 of3.wav	1	499
586	i 0.06 on1 of6.wav	i 0.06 on1 of4.wav	1	480
587	i 0.06 on1 of7.wav	i 0.06 on1 of5.wav	1	574
588	i 0.08 on1 of3.wav	i 0.08 on1 of1.wav	1	817
589	i 0.08 on1 of4.wav	i 0.08 on1 of2.wav	1	476
590	i 0.08 on1 of5.wav	i 0.08 on1 of3.wav	1	541
591	i 0.08 on1 of6.wav	i 0.08 on1 of4.wav	1	1214
592	i 0.08 on1 of7.wav	i 0.08 on1 of5.wav	1	507
593	i 0.12 on1 of3.wav	i 0.12 on1 of1.wav	1	494
594	i 0.12 on1 of4.wav	i 0.12 on1 of2.wav	1	493
595	i 0.12 on1 of5.wav	i 0.12 on1 of3.wav	2	1029
596	i 0.12 on1 of6.wav	i 0.12 on1 of4.wav	2	1191
597	i 0.12 on1 of7.wav	i 0.12 on1 of5.wav	1	1292
598	i 0.14 on1 of3.wav	i 0.14 on1 of1.wav	2	1168
599	i 0.14 on1 of4.wav	i 0.14 on1 of2.wav	2	1104
600	i 0.14 on1 of5.wav	i 0.14 on1 of3.wav	1	520
601	i 0.14 on1 of6.wav	i 0.14 on1 of4.wav	1	1472
602	i 0.14 on1 of7.wav	i 0.14 on1 of5.wav	1	565
603	i 0.16 on1 of3.wav	i 0.16 on1 of1.wav	2	910
604	i 0.16 on1 of4.wav	i 0.16 on1 of2.wav	1	1043
605	i 0.16 on1 of5.wav	i 0.16 on1 of3.wav	1	1407
606	i 0.16 on1 of6.wav	i 0.16 on1 of4.wav	2	1476
607	i 0.16 on1 of7.wav	i 0.16 on1 of5.wav	1	754
608	i 0.18 on1 of3.wav	i 0.18 on1 of1.wav	2	800
609	i 0.18 on1 of4.wav	i 0.18 on1 of2.wav	2	966
610	i 0.18 on1 of5.wav	i 0.18 on1 of3.wav	2	652
611	i 0.18 on1 of6.wav	i 0.18 on1 of4.wav	1	846
612	i 0.18 on1 of7.wav	i 0.18 on1 of5.wav	1	826
