# Supplementary material for: Effects of stimulus duration and vowel quality in cross-linguistic categorical perception of pitch directions
Source: PLoS One. 2017 Jul 3;12(7):e0180656. doi: 10.1371/journal.pone.0180656 (PMC5495489; doi:10.1371/journal.pone.0180656)
Supplement: S1 Table — (ZIP) [file pone.0180656.s001.zip › supporting information/Raw data/eprime_sd_CHINESE/sub2sdrising.csv]

List2	stim1	stim2	Slide3.RESP	Slide3.RT
1	a 0.1 on1 of7r.wav	a 0.1 on1 of7r.wav	1	548
2	a 0.1 on2 of7.wav	a 0.1 on2 of7.wav	1	481
3	a 0.1 on3 of7.wav	a 0.1 on3 of7.wav	1	1036
4	a 0.1 on4 of7.wav	a 0.1 on4 of7.wav	1	584
5	a 0.1 on5 of7.wav	a 0.1 on5 of7.wav	1	969
6	a 0.1 on6 of7.wav	a 0.1 on6 of7.wav	1	607
7	a 0.1 on7 of7.wav	a 0.1 on7 of7.wav	1	556
8	a 0.2 on1 of7r.wav	a 0.2 on1 of7r.wav	1	520
9	a 0.2 on2 of7.wav	a 0.2 on2 of7.wav	1	508
10	a 0.2 on3 of7.wav	a 0.2 on3 of7.wav	1	1286
11	a 0.2 on4 of7.wav	a 0.2 on4 of7.wav	1	797
12	a 0.2 on5 of7.wav	a 0.2 on5 of7.wav	1	811
13	a 0.2 on6 of7.wav	a 0.2 on6 of7.wav	1	527
14	a 0.2 on7 of7.wav	a 0.2 on7 of7.wav	1	624
15	a 0.04 on1 of7r.wav	a 0.04 on1 of7r.wav	1	527
16	a 0.04 on2 of7.wav	a 0.04 on2 of7.wav	1	589
17	a 0.04 on3 of7.wav	a 0.04 on3 of7.wav	1	429
18	a 0.04 on4 of7.wav	a 0.04 on4 of7.wav	1	1146
19	a 0.04 on5 of7.wav	a 0.04 on5 of7.wav	1	578
20	a 0.04 on6 of7.wav	a 0.04 on6 of7.wav	1	621
21	a 0.04 on7 of7.wav	a 0.04 on7 of7.wav	1	939
22	a 0.06 on1 of7r.wav	a 0.06 on1 of7r.wav	1	606
23	a 0.06 on2 of7.wav	a 0.06 on2 of7.wav	1	555
24	a 0.06 on3 of7.wav	a 0.06 on3 of7.wav	1	479
25	a 0.06 on4 of7.wav	a 0.06 on4 of7.wav	1	589
26	a 0.06 on5 of7.wav	a 0.06 on5 of7.wav	1	511
27	a 0.06 on6 of7.wav	a 0.06 on6 of7.wav	1	1875
28	a 0.06 on7 of7.wav	a 0.06 on7 of7.wav	1	802
29	a 0.08 on1 of7r.wav	a 0.08 on1 of7r.wav	1	678
30	a 0.08 on2 of7.wav	a 0.08 on2 of7.wav	1	1253
31	a 0.08 on3 of7.wav	a 0.08 on3 of7.wav	1	458
32	a 0.08 on4 of7.wav	a 0.08 on4 of7.wav	1	1390
33	a 0.08 on5 of7.wav	a 0.08 on5 of7.wav	1	407
34	a 0.08 on6 of7.wav	a 0.08 on6 of7.wav	1	500
35	a 0.08 on7 of7.wav	a 0.08 on7 of7.wav	1	638
36	a 0.12 on1 of7r.wav	a 0.12 on1 of7r.wav	1	548
37	a 0.12 on2 of7.wav	a 0.12 on2 of7.wav	1	437
38	a 0.12 on3 of7.wav	a 0.12 on3 of7.wav	1	464
39	a 0.12 on4 of7.wav	a 0.12 on4 of7.wav	1	844
40	a 0.12 on5 of7.wav	a 0.12 on5 of7.wav	1	871
41	a 0.12 on6 of7.wav	a 0.12 on6 of7.wav	1	600
42	a 0.12 on7 of7.wav	a 0.12 on7 of7.wav	1	783
43	a 0.14 on1 of7r.wav	a 0.14 on1 of7r.wav	1	605
44	a 0.14 on2 of7.wav	a 0.14 on2 of7.wav	1	1008
45	a 0.14 on3 of7.wav	a 0.14 on3 of7.wav	1	666
46	a 0.14 on4 of7.wav	a 0.14 on4 of7.wav	1	857
47	a 0.14 on5 of7.wav	a 0.14 on5 of7.wav	1	394
48	a 0.14 on6 of7.wav	a 0.14 on6 of7.wav	1	976
49	a 0.14 on7 of7.wav	a 0.14 on7 of7.wav	1	607
50	a 0.16 on1 of7r.wav	a 0.16 on1 of7r.wav	1	581
51	a 0.16 on2 of7.wav	a 0.16 on2 of7.wav	1	471
52	a 0.16 on3 of7.wav	a 0.16 on3 of7.wav	1	453
53	a 0.16 on4 of7.wav	a 0.16 on4 of7.wav	1	744
54	a 0.16 on5 of7.wav	a 0.16 on5 of7.wav	1	1133
55	a 0.16 on6 of7.wav	a 0.16 on6 of7.wav	1	433
56	a 0.16 on7 of7.wav	a 0.16 on7 of7.wav	1	537
57	a 0.18 on1 of7r.wav	a 0.18 on1 of7r.wav	1	512
58	a 0.18 on2 of7.wav	a 0.18 on2 of7.wav	1	1554
59	a 0.18 on3 of7.wav	a 0.18 on3 of7.wav	1	741
60	a 0.18 on4 of7.wav	a 0.18 on4 of7.wav	2	819
61	a 0.18 on5 of7.wav	a 0.18 on5 of7.wav	1	1010
62	a 0.18 on6 of7.wav	a 0.18 on6 of7.wav	1	1329
63	a 0.18 on7 of7.wav	a 0.18 on7 of7.wav	1	822
64	i 0.1 on1 of7r.wav	i 0.1 on1 of7r.wav	1	2577
65	i 0.1 on2 of7.wav	i 0.1 on2 of7.wav	1	711
66	i 0.1 on3 of7.wav	i 0.1 on3 of7.wav	1	496
67	i 0.1 on4 of7.wav	i 0.1 on4 of7.wav	1	1047
68	i 0.1 on5 of7.wav	i 0.1 on5 of7.wav	1	752
69	i 0.1 on6 of7.wav	i 0.1 on6 of7.wav	1	642
70	i 0.1 on7 of7.wav	i 0.1 on7 of7.wav	1	530
71	i 0.2 on1 of7r.wav	i 0.2 on1 of7r.wav	1	506
72	i 0.2 on2 of7.wav	i 0.2 on2 of7.wav	1	657
73	i 0.2 on3 of7.wav	i 0.2 on3 of7.wav	1	486
74	i 0.2 on4 of7.wav	i 0.2 on4 of7.wav	1	522
75	i 0.2 on5 of7.wav	i 0.2 on5 of7.wav	2	1632
76	i 0.2 on6 of7.wav	i 0.2 on6 of7.wav	1	661
77	i 0.2 on7 of7.wav	i 0.2 on7 of7.wav	1	600
78	i 0.04 on1 of7r.wav	i 0.04 on1 of7r.wav	1	490
79	i 0.04 on2 of7.wav	i 0.04 on2 of7.wav	1	352
80	i 0.04 on3 of7.wav	i 0.04 on3 of7.wav	1	972
81	i 0.04 on4 of7.wav	i 0.04 on4 of7.wav	1	540
82	i 0.04 on5 of7.wav	i 0.04 on5 of7.wav	1	468
83	i 0.04 on6 of7.wav	i 0.04 on6 of7.wav	1	528
84	i 0.04 on7 of7.wav	i 0.04 on7 of7.wav	2	551
85	i 0.06 on1 of7r.wav	i 0.06 on1 of7r.wav	1	585
86	i 0.06 on2 of7.wav	i 0.06 on2 of7.wav	1	548
87	i 0.06 on3 of7.wav	i 0.06 on3 of7.wav	1	1598
88	i 0.06 on4 of7.wav	i 0.06 on4 of7.wav	1	606
89	i 0.06 on5 of7.wav	i 0.06 on5 of7.wav	1	752
90	i 0.06 on6 of7.wav	i 0.06 on6 of7.wav	1	712
91	i 0.06 on7 of7.wav	i 0.06 on7 of7.wav	1	878
92	i 0.08 on1 of7r.wav	i 0.08 on1 of7r.wav	1	733
93	i 0.08 on2 of7.wav	i 0.08 on2 of7.wav	1	751
94	i 0.08 on3 of7.wav	i 0.08 on3 of7.wav	1	914
95	i 0.08 on4 of7.wav	i 0.08 on4 of7.wav	1	694
96	i 0.08 on5 of7.wav	i 0.08 on5 of7.wav	1	371
97	i 0.08 on6 of7.wav	i 0.08 on6 of7.wav	1	360
98	i 0.08 on7 of7.wav	i 0.08 on7 of7.wav	1	519
99	i 0.12 on1 of7r.wav	i 0.12 on1 of7r.wav	1	1406
100	i 0.12 on2 of7.wav	i 0.12 on2 of7.wav	1	543
101	i 0.12 on3 of7.wav	i 0.12 on3 of7.wav	1	912
102	i 0.12 on4 of7.wav	i 0.12 on4 of7.wav	1	552
103	i 0.12 on5 of7.wav	i 0.12 on5 of7.wav	1	690
104	i 0.12 on6 of7.wav	i 0.12 on6 of7.wav	1	766
105	i 0.12 on7 of7.wav	i 0.12 on7 of7.wav	1	848
106	i 0.14 on1 of7r.wav	i 0.14 on1 of7r.wav	1	641
107	i 0.14 on2 of7.wav	i 0.14 on2 of7.wav	1	594
108	i 0.14 on3 of7.wav	i 0.14 on3 of7.wav	1	656
109	i 0.14 on4 of7.wav	i 0.14 on4 of7.wav	1	733
110	i 0.14 on5 of7.wav	i 0.14 on5 of7.wav	1	1508
111	i 0.14 on6 of7.wav	i 0.14 on6 of7.wav	1	1077
112	i 0.14 on7 of7.wav	i 0.14 on7 of7.wav	1	507
113	i 0.16 on1 of7r.wav	i 0.16 on1 of7r.wav	1	711
114	i 0.16 on2 of7.wav	i 0.16 on2 of7.wav	1	1366
115	i 0.16 on3 of7.wav	i 0.16 on3 of7.wav	1	628
116	i 0.16 on4 of7.wav	i 0.16 on4 of7.wav	1	615
117	i 0.16 on5 of7.wav	i 0.16 on5 of7.wav	1	530
118	i 0.16 on6 of7.wav	i 0.16 on6 of7.wav	1	501
119	i 0.16 on7 of7.wav	i 0.16 on7 of7.wav	1	604
120	i 0.18 on1 of7r.wav	i 0.18 on1 of7r.wav	1	744
121	i 0.18 on2 of7.wav	i 0.18 on2 of7.wav	1	583
122	i 0.18 on3 of7.wav	i 0.18 on3 of7.wav	1	801
123	i 0.18 on4 of7.wav	i 0.18 on4 of7.wav	1	905
124	i 0.18 on5 of7.wav	i 0.18 on5 of7.wav	1	563
125	i 0.18 on6 of7.wav	i 0.18 on6 of7.wav	1	474
126	i 0.18 on7 of7.wav	i 0.18 on7 of7.wav	1	496
127	a 0.1 on1 of7r.wav	a 0.1 on3 of7.wav	1	838
128	a 0.1 on2 of7.wav	a 0.1 on4 of7.wav	1	672
129	a 0.1 on3 of7.wav	a 0.1 on5 of7.wav	1	1230
130	a 0.1 on4 of7.wav	a 0.1 on6 of7.wav	1	470
131	a 0.1 on5 of7.wav	a 0.1 on7 of7.wav	1	479
132	a 0.2 on1 of7r.wav	a 0.2 on3 of7.wav	1	482
133	a 0.2 on2 of7.wav	a 0.2 on4 of7.wav	1	765
134	a 0.2 on3 of7.wav	a 0.2 on5 of7.wav	2	780
135	a 0.2 on4 of7.wav	a 0.2 on6 of7.wav	1	1185
136	a 0.2 on5 of7.wav	a 0.2 on7 of7.wav	2	871
137	a 0.04 on1 of7r.wav	a 0.04 on3 of7.wav	1	385
138	a 0.04 on2 of7.wav	a 0.04 on4 of7.wav	1	781
139	a 0.04 on3 of7.wav	a 0.04 on5 of7.wav	1	897
140	a 0.04 on4 of7.wav	a 0.04 on6 of7.wav	1	695
141	a 0.04 on5 of7.wav	a 0.04 on7 of7.wav	1	803
142	a 0.06 on1 of7r.wav	a 0.06 on3 of7.wav	1	564
143	a 0.06 on2 of7.wav	a 0.06 on4 of7.wav	1	677
144	a 0.06 on3 of7.wav	a 0.06 on5 of7.wav	1	566
145	a 0.06 on4 of7.wav	a 0.06 on6 of7.wav	1	487
146	a 0.06 on5 of7.wav	a 0.06 on7 of7.wav	1	427
147	a 0.08 on1 of7r.wav	a 0.08 on3 of7.wav	1	572
148	a 0.08 on2 of7.wav	a 0.08 on4 of7.wav	2	1220
149	a 0.08 on3 of7.wav	a 0.08 on5 of7.wav	1	1122
150	a 0.08 on4 of7.wav	a 0.08 on6 of7.wav	1	683
151	a 0.08 on5 of7.wav	a 0.08 on7 of7.wav	1	477
152	a 0.12 on1 of7r.wav	a 0.12 on3 of7.wav	1	1306
153	a 0.12 on2 of7.wav	a 0.12 on4 of7.wav	1	625
154	a 0.12 on3 of7.wav	a 0.12 on5 of7.wav	2	800
155	a 0.12 on4 of7.wav	a 0.12 on6 of7.wav	1	885
156	a 0.12 on5 of7.wav	a 0.12 on7 of7.wav	1	800
157	a 0.14 on1 of7r.wav	a 0.14 on3 of7.wav	1	493
158	a 0.14 on2 of7.wav	a 0.14 on4 of7.wav	1	373
159	a 0.14 on3 of7.wav	a 0.14 on5 of7.wav	1	931
160	a 0.14 on4 of7.wav	a 0.14 on6 of7.wav	1	1009
161	a 0.14 on5 of7.wav	a 0.14 on7 of7.wav	1	859
162	a 0.16 on1 of7r.wav	a 0.16 on3 of7.wav	1	752
163	a 0.16 on2 of7.wav	a 0.16 on4 of7.wav	2	725
164	a 0.16 on3 of7.wav	a 0.16 on5 of7.wav	2	962
165	a 0.16 on4 of7.wav	a 0.16 on6 of7.wav	1	765
166	a 0.16 on5 of7.wav	a 0.16 on7 of7.wav	1	1110
167	a 0.18 on1 of7r.wav	a 0.18 on3 of7.wav	1	481
168	a 0.18 on2 of7.wav	a 0.18 on4 of7.wav	1	1177
169	a 0.18 on3 of7.wav	a 0.18 on5 of7.wav	1	740
170	a 0.18 on4 of7.wav	a 0.18 on6 of7.wav	2	964
171	a 0.18 on5 of7.wav	a 0.18 on7 of7.wav	1	966
172	i 0.1 on1 of7r.wav	i 0.1 on3 of7.wav	1	1743
173	i 0.1 on2 of7.wav	i 0.1 on4 of7.wav	2	630
174	i 0.1 on3 of7.wav	i 0.1 on5 of7.wav	1	1304
175	i 0.1 on4 of7.wav	i 0.1 on6 of7.wav	1	535
176	i 0.1 on5 of7.wav	i 0.1 on7 of7.wav	1	738
177	i 0.2 on1 of7r.wav	i 0.2 on3 of7.wav	1	478
178	i 0.2 on2 of7.wav	i 0.2 on4 of7.wav	2	849
179	i 0.2 on3 of7.wav	i 0.2 on5 of7.wav	2	949
180	i 0.2 on4 of7.wav	i 0.2 on6 of7.wav	2	731
181	i 0.2 on5 of7.wav	i 0.2 on7 of7.wav	1	624
182	i 0.04 on1 of7r.wav	i 0.04 on3 of7.wav	1	746
183	i 0.04 on2 of7.wav	i 0.04 on4 of7.wav	1	385
184	i 0.04 on3 of7.wav	i 0.04 on5 of7.wav	1	910
185	i 0.04 on4 of7.wav	i 0.04 on6 of7.wav	1	614
186	i 0.04 on5 of7.wav	i 0.04 on7 of7.wav	1	554
187	i 0.06 on1 of7r.wav	i 0.06 on3 of7.wav	1	686
188	i 0.06 on2 of7.wav	i 0.06 on4 of7.wav	1	669
189	i 0.06 on3 of7.wav	i 0.06 on5 of7.wav	1	446
190	i 0.06 on4 of7.wav	i 0.06 on6 of7.wav	1	1153
191	i 0.06 on5 of7.wav	i 0.06 on7 of7.wav	1	653
192	i 0.08 on1 of7r.wav	i 0.08 on3 of7.wav	1	645
193	i 0.08 on2 of7.wav	i 0.08 on4 of7.wav	1	690
194	i 0.08 on3 of7.wav	i 0.08 on5 of7.wav	1	1009
195	i 0.08 on4 of7.wav	i 0.08 on6 of7.wav	2	1152
196	i 0.08 on5 of7.wav	i 0.08 on7 of7.wav	1	548
197	i 0.12 on1 of7r.wav	i 0.12 on3 of7.wav	1	417
198	i 0.12 on2 of7.wav	i 0.12 on4 of7.wav	1	632
199	i 0.12 on3 of7.wav	i 0.12 on5 of7.wav	2	998
200	i 0.12 on4 of7.wav	i 0.12 on6 of7.wav	1	692
201	i 0.12 on5 of7.wav	i 0.12 on7 of7.wav	1	630
202	i 0.14 on1 of7r.wav	i 0.14 on3 of7.wav	1	745
203	i 0.14 on2 of7.wav	i 0.14 on4 of7.wav	1	476
204	i 0.14 on3 of7.wav	i 0.14 on5 of7.wav	2	1034
205	i 0.14 on4 of7.wav	i 0.14 on6 of7.wav	1	714
206	i 0.14 on5 of7.wav	i 0.14 on7 of7.wav	1	431
207	i 0.16 on1 of7r.wav	i 0.16 on3 of7.wav	1	1154
208	i 0.16 on2 of7.wav	i 0.16 on4 of7.wav	1	1049
209	i 0.16 on3 of7.wav	i 0.16 on5 of7.wav	2	797
210	i 0.16 on4 of7.wav	i 0.16 on6 of7.wav	2	1330
211	i 0.16 on5 of7.wav	i 0.16 on7 of7.wav	1	644
212	i 0.18 on1 of7r.wav	i 0.18 on3 of7.wav	1	560
213	i 0.18 on2 of7.wav	i 0.18 on4 of7.wav	2	939
214	i 0.18 on3 of7.wav	i 0.18 on5 of7.wav	2	2071
215	i 0.18 on4 of7.wav	i 0.18 on6 of7.wav	1	612
216	i 0.18 on5 of7.wav	i 0.18 on7 of7.wav	1	554
217	a 0.1 on3 of7.wav	a 0.1 on1 of7r.wav	1	586
218	a 0.1 on4 of7.wav	a 0.1 on2 of7.wav	1	767
219	a 0.1 on5 of7.wav	a 0.1 on3 of7.wav	1	716
220	a 0.1 on6 of7.wav	a 0.1 on4 of7.wav	2	1023
221	a 0.1 on7 of7.wav	a 0.1 on5 of7.wav	1	1052
222	a 0.2 on3 of7.wav	a 0.2 on1 of7r.wav	1	824
223	a 0.2 on4 of7.wav	a 0.2 on2 of7.wav	1	2074
224	a 0.2 on5 of7.wav	a 0.2 on3 of7.wav	2	809
225	a 0.2 on6 of7.wav	a 0.2 on4 of7.wav	2	710
226	a 0.2 on7 of7.wav	a 0.2 on5 of7.wav	2	746
227	a 0.04 on3 of7.wav	a 0.04 on1 of7r.wav	1	691
228	a 0.04 on4 of7.wav	a 0.04 on2 of7.wav	1	440
229	a 0.04 on5 of7.wav	a 0.04 on3 of7.wav	1	394
230	a 0.04 on6 of7.wav	a 0.04 on4 of7.wav	1	697
231	a 0.04 on7 of7.wav	a 0.04 on5 of7.wav	1	447
232	a 0.06 on3 of7.wav	a 0.06 on1 of7r.wav	1	456
233	a 0.06 on4 of7.wav	a 0.06 on2 of7.wav	1	547
234	a 0.06 on5 of7.wav	a 0.06 on3 of7.wav	1	856
235	a 0.06 on6 of7.wav	a 0.06 on4 of7.wav	1	966
236	a 0.06 on7 of7.wav	a 0.06 on5 of7.wav	1	712
237	a 0.08 on3 of7.wav	a 0.08 on1 of7r.wav	1	673
238	a 0.08 on4 of7.wav	a 0.08 on2 of7.wav	1	1072
239	a 0.08 on5 of7.wav	a 0.08 on3 of7.wav	1	729
240	a 0.08 on6 of7.wav	a 0.08 on4 of7.wav	1	491
241	a 0.08 on7 of7.wav	a 0.08 on5 of7.wav	1	365
242	a 0.12 on3 of7.wav	a 0.12 on1 of7r.wav	1	1240
243	a 0.12 on4 of7.wav	a 0.12 on2 of7.wav	1	1551
244	a 0.12 on5 of7.wav	a 0.12 on3 of7.wav	1	921
245	a 0.12 on6 of7.wav	a 0.12 on4 of7.wav	1	885
246	a 0.12 on7 of7.wav	a 0.12 on5 of7.wav	1	529
247	a 0.14 on3 of7.wav	a 0.14 on1 of7r.wav	1	935
248	a 0.14 on4 of7.wav	a 0.14 on2 of7.wav	1	445
249	a 0.14 on5 of7.wav	a 0.14 on3 of7.wav	2	1073
250	a 0.14 on6 of7.wav	a 0.14 on4 of7.wav	2	677
251	a 0.14 on7 of7.wav	a 0.14 on5 of7.wav	1	689
252	a 0.16 on3 of7.wav	a 0.16 on1 of7r.wav	1	528
253	a 0.16 on4 of7.wav	a 0.16 on2 of7.wav	2	611
254	a 0.16 on5 of7.wav	a 0.16 on3 of7.wav	1	653
255	a 0.16 on6 of7.wav	a 0.16 on4 of7.wav	1	990
256	a 0.16 on7 of7.wav	a 0.16 on5 of7.wav	2	1129
257	a 0.18 on3 of7.wav	a 0.18 on1 of7r.wav	1	476
258	a 0.18 on4 of7.wav	a 0.18 on2 of7.wav	2	844
259	a 0.18 on5 of7.wav	a 0.18 on3 of7.wav	2	1315
260	a 0.18 on6 of7.wav	a 0.18 on4 of7.wav	1	1079
261	a 0.18 on7 of7.wav	a 0.18 on5 of7.wav	2	1151
262	i 0.1 on3 of7.wav	i 0.1 on1 of7r.wav	1	685
263	i 0.1 on4 of7.wav	i 0.1 on2 of7.wav	2	1658
264	i 0.1 on5 of7.wav	i 0.1 on3 of7.wav	1	442
265	i 0.1 on6 of7.wav	i 0.1 on4 of7.wav	1	609
266	i 0.1 on7 of7.wav	i 0.1 on5 of7.wav	1	625
267	i 0.2 on3 of7.wav	i 0.2 on1 of7r.wav	1	586
268	i 0.2 on4 of7.wav	i 0.2 on2 of7.wav	2	1127
269	i 0.2 on5 of7.wav	i 0.2 on3 of7.wav	2	768
270	i 0.2 on6 of7.wav	i 0.2 on4 of7.wav	2	889
271	i 0.2 on7 of7.wav	i 0.2 on5 of7.wav	2	937
272	i 0.04 on3 of7.wav	i 0.04 on1 of7r.wav	1	267
273	i 0.04 on4 of7.wav	i 0.04 on2 of7.wav	1	379
274	i 0.04 on5 of7.wav	i 0.04 on3 of7.wav	1	462
275	i 0.04 on6 of7.wav	i 0.04 on4 of7.wav	1	951
276	i 0.04 on7 of7.wav	i 0.04 on5 of7.wav	1	1061
277	i 0.06 on3 of7.wav	i 0.06 on1 of7r.wav	1	618
278	i 0.06 on4 of7.wav	i 0.06 on2 of7.wav	1	358
279	i 0.06 on5 of7.wav	i 0.06 on3 of7.wav	1	1616
280	i 0.06 on6 of7.wav	i 0.06 on4 of7.wav	1	756
281	i 0.06 on7 of7.wav	i 0.06 on5 of7.wav	1	569
282	i 0.08 on3 of7.wav	i 0.08 on1 of7r.wav	1	513
283	i 0.08 on4 of7.wav	i 0.08 on2 of7.wav	1	1382
284	i 0.08 on5 of7.wav	i 0.08 on3 of7.wav	1	431
285	i 0.08 on6 of7.wav	i 0.08 on4 of7.wav	2	801
286	i 0.08 on7 of7.wav	i 0.08 on5 of7.wav	1	1081
287	i 0.12 on3 of7.wav	i 0.12 on1 of7r.wav	1	341
288	i 0.12 on4 of7.wav	i 0.12 on2 of7.wav	1	444
289	i 0.12 on5 of7.wav	i 0.12 on3 of7.wav	1	835
290	i 0.12 on6 of7.wav	i 0.12 on4 of7.wav	2	701
291	i 0.12 on7 of7.wav	i 0.12 on5 of7.wav	1	1179
292	i 0.14 on3 of7.wav	i 0.14 on1 of7r.wav	1	638
293	i 0.14 on4 of7.wav	i 0.14 on2 of7.wav	2	1337
294	i 0.14 on5 of7.wav	i 0.14 on3 of7.wav	2	559
295	i 0.14 on6 of7.wav	i 0.14 on4 of7.wav	2	863
296	i 0.14 on7 of7.wav	i 0.14 on5 of7.wav	1	662
297	i 0.16 on3 of7.wav	i 0.16 on1 of7r.wav	1	477
298	i 0.16 on4 of7.wav	i 0.16 on2 of7.wav	1	664
299	i 0.16 on5 of7.wav	i 0.16 on3 of7.wav	1	843
300	i 0.16 on6 of7.wav	i 0.16 on4 of7.wav	2	812
301	i 0.16 on7 of7.wav	i 0.16 on5 of7.wav	1	1332
302	i 0.18 on3 of7.wav	i 0.18 on1 of7r.wav	1	1594
303	i 0.18 on4 of7.wav	i 0.18 on2 of7.wav	2	1165
304	i 0.18 on5 of7.wav	i 0.18 on3 of7.wav	2	687
305	i 0.18 on6 of7.wav	i 0.18 on4 of7.wav	2	877
306	i 0.18 on7 of7.wav	i 0.18 on5 of7.wav	1	1076
307	a 0.1 on1 of7r.wav	a 0.1 on1 of7r.wav	1	875
308	a 0.1 on2 of7.wav	a 0.1 on2 of7.wav	1	805
309	a 0.1 on3 of7.wav	a 0.1 on3 of7.wav	1	967
310	a 0.1 on4 of7.wav	a 0.1 on4 of7.wav	1	545
311	a 0.1 on5 of7.wav	a 0.1 on5 of7.wav	1	1034
312	a 0.1 on6 of7.wav	a 0.1 on6 of7.wav	1	1259
313	a 0.1 on7 of7.wav	a 0.1 on7 of7.wav	1	1100
314	a 0.2 on1 of7r.wav	a 0.2 on1 of7r.wav	1	741
315	a 0.2 on2 of7.wav	a 0.2 on2 of7.wav	1	561
316	a 0.2 on3 of7.wav	a 0.2 on3 of7.wav	1	563
317	a 0.2 on4 of7.wav	a 0.2 on4 of7.wav	1	651
318	a 0.2 on5 of7.wav	a 0.2 on5 of7.wav	1	877
319	a 0.2 on6 of7.wav	a 0.2 on6 of7.wav	1	582
320	a 0.2 on7 of7.wav	a 0.2 on7 of7.wav	1	587
321	a 0.04 on1 of7r.wav	a 0.04 on1 of7r.wav	1	1020
322	a 0.04 on2 of7.wav	a 0.04 on2 of7.wav	1	912
323	a 0.04 on3 of7.wav	a 0.04 on3 of7.wav	1	411
324	a 0.04 on4 of7.wav	a 0.04 on4 of7.wav	1	725
325	a 0.04 on5 of7.wav	a 0.04 on5 of7.wav	1	417
326	a 0.04 on6 of7.wav	a 0.04 on6 of7.wav	1	659
327	a 0.04 on7 of7.wav	a 0.04 on7 of7.wav	1	921
328	a 0.06 on1 of7r.wav	a 0.06 on1 of7r.wav	1	577
329	a 0.06 on2 of7.wav	a 0.06 on2 of7.wav	1	1241
330	a 0.06 on3 of7.wav	a 0.06 on3 of7.wav	1	739
331	a 0.06 on4 of7.wav	a 0.06 on4 of7.wav	1	555
332	a 0.06 on5 of7.wav	a 0.06 on5 of7.wav	1	1027
333	a 0.06 on6 of7.wav	a 0.06 on6 of7.wav	1	656
334	a 0.06 on7 of7.wav	a 0.06 on7 of7.wav	1	828
335	a 0.08 on1 of7r.wav	a 0.08 on1 of7r.wav	1	1039
336	a 0.08 on2 of7.wav	a 0.08 on2 of7.wav	1	743
337	a 0.08 on3 of7.wav	a 0.08 on3 of7.wav	2	1106
338	a 0.08 on4 of7.wav	a 0.08 on4 of7.wav	1	602
339	a 0.08 on5 of7.wav	a 0.08 on5 of7.wav	1	468
340	a 0.08 on6 of7.wav	a 0.08 on6 of7.wav	1	395
341	a 0.08 on7 of7.wav	a 0.08 on7 of7.wav	1	479
342	a 0.12 on1 of7r.wav	a 0.12 on1 of7r.wav	1	331
343	a 0.12 on2 of7.wav	a 0.12 on2 of7.wav	2	1595
344	a 0.12 on3 of7.wav	a 0.12 on3 of7.wav	1	484
345	a 0.12 on4 of7.wav	a 0.12 on4 of7.wav	1	980
346	a 0.12 on5 of7.wav	a 0.12 on5 of7.wav	1	652
347	a 0.12 on6 of7.wav	a 0.12 on6 of7.wav	1	1407
348	a 0.12 on7 of7.wav	a 0.12 on7 of7.wav	1	456
349	a 0.14 on1 of7r.wav	a 0.14 on1 of7r.wav	1	1837
350	a 0.14 on2 of7.wav	a 0.14 on2 of7.wav	1	595
351	a 0.14 on3 of7.wav	a 0.14 on3 of7.wav	1	702
352	a 0.14 on4 of7.wav	a 0.14 on4 of7.wav	1	896
353	a 0.14 on5 of7.wav	a 0.14 on5 of7.wav	1	551
354	a 0.14 on6 of7.wav	a 0.14 on6 of7.wav	1	461
355	a 0.14 on7 of7.wav	a 0.14 on7 of7.wav	1	550
356	a 0.16 on1 of7r.wav	a 0.16 on1 of7r.wav	1	731
357	a 0.16 on2 of7.wav	a 0.16 on2 of7.wav	1	673
358	a 0.16 on3 of7.wav	a 0.16 on3 of7.wav	1	1018
359	a 0.16 on4 of7.wav	a 0.16 on4 of7.wav	2	1544
360	a 0.16 on5 of7.wav	a 0.16 on5 of7.wav	1	942
361	a 0.16 on6 of7.wav	a 0.16 on6 of7.wav	1	1349
362	a 0.16 on7 of7.wav	a 0.16 on7 of7.wav	1	523
363	a 0.18 on1 of7r.wav	a 0.18 on1 of7r.wav	1	502
364	a 0.18 on2 of7.wav	a 0.18 on2 of7.wav	1	481
365	a 0.18 on3 of7.wav	a 0.18 on3 of7.wav	1	562
366	a 0.18 on4 of7.wav	a 0.18 on4 of7.wav	2	845
367	a 0.18 on5 of7.wav	a 0.18 on5 of7.wav	1	987
368	a 0.18 on6 of7.wav	a 0.18 on6 of7.wav	1	1549
369	a 0.18 on7 of7.wav	a 0.18 on7 of7.wav	1	1014
370	i 0.1 on1 of7r.wav	i 0.1 on1 of7r.wav	1	647
371	i 0.1 on2 of7.wav	i 0.1 on2 of7.wav	1	683
372	i 0.1 on3 of7.wav	i 0.1 on3 of7.wav	1	694
373	i 0.1 on4 of7.wav	i 0.1 on4 of7.wav	1	785
374	i 0.1 on5 of7.wav	i 0.1 on5 of7.wav	1	825
375	i 0.1 on6 of7.wav	i 0.1 on6 of7.wav	1	683
376	i 0.1 on7 of7.wav	i 0.1 on7 of7.wav	1	501
377	i 0.2 on1 of7r.wav	i 0.2 on1 of7r.wav	1	667
378	i 0.2 on2 of7.wav	i 0.2 on2 of7.wav	1	468
379	i 0.2 on3 of7.wav	i 0.2 on3 of7.wav	1	633
380	i 0.2 on4 of7.wav	i 0.2 on4 of7.wav	1	990
381	i 0.2 on5 of7.wav	i 0.2 on5 of7.wav	1	729
382	i 0.2 on6 of7.wav	i 0.2 on6 of7.wav	1	1070
383	i 0.2 on7 of7.wav	i 0.2 on7 of7.wav	1	509
384	i 0.04 on1 of7r.wav	i 0.04 on1 of7r.wav	1	660
385	i 0.04 on2 of7.wav	i 0.04 on2 of7.wav	1	1469
386	i 0.04 on3 of7.wav	i 0.04 on3 of7.wav	1	348
387	i 0.04 on4 of7.wav	i 0.04 on4 of7.wav	1	904
388	i 0.04 on5 of7.wav	i 0.04 on5 of7.wav	1	975
389	i 0.04 on6 of7.wav	i 0.04 on6 of7.wav	1	373
390	i 0.04 on7 of7.wav	i 0.04 on7 of7.wav	1	674
391	i 0.06 on1 of7r.wav	i 0.06 on1 of7r.wav	1	1054
392	i 0.06 on2 of7.wav	i 0.06 on2 of7.wav	1	1457
393	i 0.06 on3 of7.wav	i 0.06 on3 of7.wav	1	1023
394	i 0.06 on4 of7.wav	i 0.06 on4 of7.wav	1	758
395	i 0.06 on5 of7.wav	i 0.06 on5 of7.wav	1	1883
396	i 0.06 on6 of7.wav	i 0.06 on6 of7.wav	1	768
397	i 0.06 on7 of7.wav	i 0.06 on7 of7.wav	1	384
398	i 0.08 on1 of7r.wav	i 0.08 on1 of7r.wav	1	562
399	i 0.08 on2 of7.wav	i 0.08 on2 of7.wav	1	1053
400	i 0.08 on3 of7.wav	i 0.08 on3 of7.wav	1	379
401	i 0.08 on4 of7.wav	i 0.08 on4 of7.wav	1	1359
402	i 0.08 on5 of7.wav	i 0.08 on5 of7.wav	1	404
403	i 0.08 on6 of7.wav	i 0.08 on6 of7.wav	1	705
404	i 0.08 on7 of7.wav	i 0.08 on7 of7.wav	1	1563
405	i 0.12 on1 of7r.wav	i 0.12 on1 of7r.wav	1	747
406	i 0.12 on2 of7.wav	i 0.12 on2 of7.wav	1	785
407	i 0.12 on3 of7.wav	i 0.12 on3 of7.wav	1	674
408	i 0.12 on4 of7.wav	i 0.12 on4 of7.wav	1	562
409	i 0.12 on5 of7.wav	i 0.12 on5 of7.wav	1	1007
410	i 0.12 on6 of7.wav	i 0.12 on6 of7.wav	1	830
411	i 0.12 on7 of7.wav	i 0.12 on7 of7.wav	1	393
412	i 0.14 on1 of7r.wav	i 0.14 on1 of7r.wav	1	510
413	i 0.14 on2 of7.wav	i 0.14 on2 of7.wav	1	1654
414	i 0.14 on3 of7.wav	i 0.14 on3 of7.wav	1	1061
415	i 0.14 on4 of7.wav	i 0.14 on4 of7.wav	1	1069
416	i 0.14 on5 of7.wav	i 0.14 on5 of7.wav	1	495
417	i 0.14 on6 of7.wav	i 0.14 on6 of7.wav	1	656
418	i 0.14 on7 of7.wav	i 0.14 on7 of7.wav	2	438
419	i 0.16 on1 of7r.wav	i 0.16 on1 of7r.wav	1	500
420	i 0.16 on2 of7.wav	i 0.16 on2 of7.wav	1	806
421	i 0.16 on3 of7.wav	i 0.16 on3 of7.wav	1	548
422	i 0.16 on4 of7.wav	i 0.16 on4 of7.wav	1	1007
423	i 0.16 on5 of7.wav	i 0.16 on5 of7.wav	1	1141
424	i 0.16 on6 of7.wav	i 0.16 on6 of7.wav	1	529
425	i 0.16 on7 of7.wav	i 0.16 on7 of7.wav	1	662
426	i 0.18 on1 of7r.wav	i 0.18 on1 of7r.wav	1	596
427	i 0.18 on2 of7.wav	i 0.18 on2 of7.wav	2	742
428	i 0.18 on3 of7.wav	i 0.18 on3 of7.wav	1	504
429	i 0.18 on4 of7.wav	i 0.18 on4 of7.wav	1	847
430	i 0.18 on5 of7.wav	i 0.18 on5 of7.wav	1	724
431	i 0.18 on6 of7.wav	i 0.18 on6 of7.wav	1	1072
432	i 0.18 on7 of7.wav	i 0.18 on7 of7.wav	1	848
433	a 0.1 on1 of7r.wav	a 0.1 on3 of7.wav	1	820
434	a 0.1 on2 of7.wav	a 0.1 on4 of7.wav	1	713
435	a 0.1 on3 of7.wav	a 0.1 on5 of7.wav	1	433
436	a 0.1 on4 of7.wav	a 0.1 on6 of7.wav	1	689
437	a 0.1 on5 of7.wav	a 0.1 on7 of7.wav	1	413
438	a 0.2 on1 of7r.wav	a 0.2 on3 of7.wav	1	624
439	a 0.2 on2 of7.wav	a 0.2 on4 of7.wav	1	1414
440	a 0.2 on3 of7.wav	a 0.2 on5 of7.wav	2	1265
441	a 0.2 on4 of7.wav	a 0.2 on6 of7.wav	2	633
442	a 0.2 on5 of7.wav	a 0.2 on7 of7.wav	1	640
443	a 0.04 on1 of7r.wav	a 0.04 on3 of7.wav	1	399
444	a 0.04 on2 of7.wav	a 0.04 on4 of7.wav	1	986
445	a 0.04 on3 of7.wav	a 0.04 on5 of7.wav	1	685
446	a 0.04 on4 of7.wav	a 0.04 on6 of7.wav	1	430
447	a 0.04 on5 of7.wav	a 0.04 on7 of7.wav	1	1050
448	a 0.06 on1 of7r.wav	a 0.06 on3 of7.wav	1	397
449	a 0.06 on2 of7.wav	a 0.06 on4 of7.wav	1	1050
450	a 0.06 on3 of7.wav	a 0.06 on5 of7.wav	1	429
451	a 0.06 on4 of7.wav	a 0.06 on6 of7.wav	1	999
452	a 0.06 on5 of7.wav	a 0.06 on7 of7.wav	1	530
453	a 0.08 on1 of7r.wav	a 0.08 on3 of7.wav	1	431
454	a 0.08 on2 of7.wav	a 0.08 on4 of7.wav	1	511
455	a 0.08 on3 of7.wav	a 0.08 on5 of7.wav	1	784
456	a 0.08 on4 of7.wav	a 0.08 on6 of7.wav	1	510
457	a 0.08 on5 of7.wav	a 0.08 on7 of7.wav	1	308
458	a 0.12 on1 of7r.wav	a 0.12 on3 of7.wav	1	402
459	a 0.12 on2 of7.wav	a 0.12 on4 of7.wav	1	554
460	a 0.12 on3 of7.wav	a 0.12 on5 of7.wav	2	946
461	a 0.12 on4 of7.wav	a 0.12 on6 of7.wav	1	441
462	a 0.12 on5 of7.wav	a 0.12 on7 of7.wav	1	980
463	a 0.14 on1 of7r.wav	a 0.14 on3 of7.wav	1	1434
464	a 0.14 on2 of7.wav	a 0.14 on4 of7.wav	2	872
465	a 0.14 on3 of7.wav	a 0.14 on5 of7.wav	2	757
466	a 0.14 on4 of7.wav	a 0.14 on6 of7.wav	1	647
467	a 0.14 on5 of7.wav	a 0.14 on7 of7.wav	2	1157
468	a 0.16 on1 of7r.wav	a 0.16 on3 of7.wav	1	799
469	a 0.16 on2 of7.wav	a 0.16 on4 of7.wav	2	725
470	a 0.16 on3 of7.wav	a 0.16 on5 of7.wav	2	772
471	a 0.16 on4 of7.wav	a 0.16 on6 of7.wav	2	1369
472	a 0.16 on5 of7.wav	a 0.16 on7 of7.wav	2	860
473	a 0.18 on1 of7r.wav	a 0.18 on3 of7.wav	1	668
474	a 0.18 on2 of7.wav	a 0.18 on4 of7.wav	1	1040
475	a 0.18 on3 of7.wav	a 0.18 on5 of7.wav	1	661
476	a 0.18 on4 of7.wav	a 0.18 on6 of7.wav	2	840
477	a 0.18 on5 of7.wav	a 0.18 on7 of7.wav	1	869
478	i 0.1 on1 of7r.wav	i 0.1 on3 of7.wav	1	892
479	i 0.1 on2 of7.wav	i 0.1 on4 of7.wav	1	823
480	i 0.1 on3 of7.wav	i 0.1 on5 of7.wav	1	619
481	i 0.1 on4 of7.wav	i 0.1 on6 of7.wav	2	787
482	i 0.1 on5 of7.wav	i 0.1 on7 of7.wav	2	1465
483	i 0.2 on1 of7r.wav	i 0.2 on3 of7.wav	1	813
484	i 0.2 on2 of7.wav	i 0.2 on4 of7.wav	1	970
485	i 0.2 on3 of7.wav	i 0.2 on5 of7.wav	2	1009
486	i 0.2 on4 of7.wav	i 0.2 on6 of7.wav	2	840
487	i 0.2 on5 of7.wav	i 0.2 on7 of7.wav	1	726
488	i 0.04 on1 of7r.wav	i 0.04 on3 of7.wav	1	1898
489	i 0.04 on2 of7.wav	i 0.04 on4 of7.wav	1	517
490	i 0.04 on3 of7.wav	i 0.04 on5 of7.wav	1	582
491	i 0.04 on4 of7.wav	i 0.04 on6 of7.wav	1	1311
492	i 0.04 on5 of7.wav	i 0.04 on7 of7.wav	1	398
493	i 0.06 on1 of7r.wav	i 0.06 on3 of7.wav	1	476
494	i 0.06 on2 of7.wav	i 0.06 on4 of7.wav	1	695
495	i 0.06 on3 of7.wav	i 0.06 on5 of7.wav	1	824
496	i 0.06 on4 of7.wav	i 0.06 on6 of7.wav	1	646
497	i 0.06 on5 of7.wav	i 0.06 on7 of7.wav	1	958
498	i 0.08 on1 of7r.wav	i 0.08 on3 of7.wav	2	537
499	i 0.08 on2 of7.wav	i 0.08 on4 of7.wav	1	444
500	i 0.08 on3 of7.wav	i 0.08 on5 of7.wav	2	1150
501	i 0.08 on4 of7.wav	i 0.08 on6 of7.wav	1	475
502	i 0.08 on5 of7.wav	i 0.08 on7 of7.wav	1	603
503	i 0.12 on1 of7r.wav	i 0.12 on3 of7.wav	1	549
504	i 0.12 on2 of7.wav	i 0.12 on4 of7.wav	1	635
505	i 0.12 on3 of7.wav	i 0.12 on5 of7.wav	2	1048
506	i 0.12 on4 of7.wav	i 0.12 on6 of7.wav	1	1091
507	i 0.12 on5 of7.wav	i 0.12 on7 of7.wav	1	1685
508	i 0.14 on1 of7r.wav	i 0.14 on3 of7.wav	1	970
509	i 0.14 on2 of7.wav	i 0.14 on4 of7.wav	2	891
510	i 0.14 on3 of7.wav	i 0.14 on5 of7.wav	1	863
511	i 0.14 on4 of7.wav	i 0.14 on6 of7.wav	2	1478
512	i 0.14 on5 of7.wav	i 0.14 on7 of7.wav	1	575
513	i 0.16 on1 of7r.wav	i 0.16 on3 of7.wav	1	1353
514	i 0.16 on2 of7.wav	i 0.16 on4 of7.wav	1	678
515	i 0.16 on3 of7.wav	i 0.16 on5 of7.wav	2	800
516	i 0.16 on4 of7.wav	i 0.16 on6 of7.wav	2	1305
517	i 0.16 on5 of7.wav	i 0.16 on7 of7.wav	1	831
518	i 0.18 on1 of7r.wav	i 0.18 on3 of7.wav	1	911
519	i 0.18 on2 of7.wav	i 0.18 on4 of7.wav	2	672
520	i 0.18 on3 of7.wav	i 0.18 on5 of7.wav	2	729
521	i 0.18 on4 of7.wav	i 0.18 on6 of7.wav	2	1029
522	i 0.18 on5 of7.wav	i 0.18 on7 of7.wav	1	795
523	a 0.1 on3 of7.wav	a 0.1 on1 of7r.wav	1	555
524	a 0.1 on4 of7.wav	a 0.1 on2 of7.wav	2	1886
525	a 0.1 on5 of7.wav	a 0.1 on3 of7.wav	1	562
526	a 0.1 on6 of7.wav	a 0.1 on4 of7.wav	1	564
527	a 0.1 on7 of7.wav	a 0.1 on5 of7.wav	1	941
528	a 0.2 on3 of7.wav	a 0.2 on1 of7r.wav	1	781
529	a 0.2 on4 of7.wav	a 0.2 on2 of7.wav	1	995
530	a 0.2 on5 of7.wav	a 0.2 on3 of7.wav	1	851
531	a 0.2 on6 of7.wav	a 0.2 on4 of7.wav	1	728
532	a 0.2 on7 of7.wav	a 0.2 on5 of7.wav	1	1177
533	a 0.04 on3 of7.wav	a 0.04 on1 of7r.wav	1	793
534	a 0.04 on4 of7.wav	a 0.04 on2 of7.wav	1	389
535	a 0.04 on5 of7.wav	a 0.04 on3 of7.wav	1	579
536	a 0.04 on6 of7.wav	a 0.04 on4 of7.wav	1	557
537	a 0.04 on7 of7.wav	a 0.04 on5 of7.wav	1	542
538	a 0.06 on3 of7.wav	a 0.06 on1 of7r.wav	1	823
539	a 0.06 on4 of7.wav	a 0.06 on2 of7.wav	1	569
540	a 0.06 on5 of7.wav	a 0.06 on3 of7.wav	1	1155
541	a 0.06 on6 of7.wav	a 0.06 on4 of7.wav	1	507
542	a 0.06 on7 of7.wav	a 0.06 on5 of7.wav	1	490
543	a 0.08 on3 of7.wav	a 0.08 on1 of7r.wav	1	939
544	a 0.08 on4 of7.wav	a 0.08 on2 of7.wav	1	766
545	a 0.08 on5 of7.wav	a 0.08 on3 of7.wav	1	593
546	a 0.08 on6 of7.wav	a 0.08 on4 of7.wav	1	425
547	a 0.08 on7 of7.wav	a 0.08 on5 of7.wav	1	920
548	a 0.12 on3 of7.wav	a 0.12 on1 of7r.wav	2	1256
549	a 0.12 on4 of7.wav	a 0.12 on2 of7.wav	2	537
550	a 0.12 on5 of7.wav	a 0.12 on3 of7.wav	2	1041
551	a 0.12 on6 of7.wav	a 0.12 on4 of7.wav	1	985
552	a 0.12 on7 of7.wav	a 0.12 on5 of7.wav	1	752
553	a 0.14 on3 of7.wav	a 0.14 on1 of7r.wav	1	497
554	a 0.14 on4 of7.wav	a 0.14 on2 of7.wav	1	862
555	a 0.14 on5 of7.wav	a 0.14 on3 of7.wav	2	1392
556	a 0.14 on6 of7.wav	a 0.14 on4 of7.wav	1	1087
557	a 0.14 on7 of7.wav	a 0.14 on5 of7.wav	1	1267
558	a 0.16 on3 of7.wav	a 0.16 on1 of7r.wav	1	1114
559	a 0.16 on4 of7.wav	a 0.16 on2 of7.wav	1	471
560	a 0.16 on5 of7.wav	a 0.16 on3 of7.wav	2	886
561	a 0.16 on6 of7.wav	a 0.16 on4 of7.wav	2	928
562	a 0.16 on7 of7.wav	a 0.16 on5 of7.wav	2	1038
563	a 0.18 on3 of7.wav	a 0.18 on1 of7r.wav	1	693
564	a 0.18 on4 of7.wav	a 0.18 on2 of7.wav	1	509
565	a 0.18 on5 of7.wav	a 0.18 on3 of7.wav	1	509
566	a 0.18 on6 of7.wav	a 0.18 on4 of7.wav	1	1283
567	a 0.18 on7 of7.wav	a 0.18 on5 of7.wav	1	962
568	i 0.1 on3 of7.wav	i 0.1 on1 of7r.wav	1	882
569	i 0.1 on4 of7.wav	i 0.1 on2 of7.wav	1	865
570	i 0.1 on5 of7.wav	i 0.1 on3 of7.wav	1	491
571	i 0.1 on6 of7.wav	i 0.1 on4 of7.wav	1	416
572	i 0.1 on7 of7.wav	i 0.1 on5 of7.wav	1	1265
573	i 0.2 on3 of7.wav	i 0.2 on1 of7r.wav	1	1125
574	i 0.2 on4 of7.wav	i 0.2 on2 of7.wav	1	955
575	i 0.2 on5 of7.wav	i 0.2 on3 of7.wav	2	795
576	i 0.2 on6 of7.wav	i 0.2 on4 of7.wav	2	737
577	i 0.2 on7 of7.wav	i 0.2 on5 of7.wav	2	815
578	i 0.04 on3 of7.wav	i 0.04 on1 of7r.wav	1	518
579	i 0.04 on4 of7.wav	i 0.04 on2 of7.wav	1	325
580	i 0.04 on5 of7.wav	i 0.04 on3 of7.wav	1	287
581	i 0.04 on6 of7.wav	i 0.04 on4 of7.wav	1	1659
582	i 0.04 on7 of7.wav	i 0.04 on5 of7.wav	1	703
583	i 0.06 on3 of7.wav	i 0.06 on1 of7r.wav	1	805
584	i 0.06 on4 of7.wav	i 0.06 on2 of7.wav	1	643
585	i 0.06 on5 of7.wav	i 0.06 on3 of7.wav	1	589
586	i 0.06 on6 of7.wav	i 0.06 on4 of7.wav	1	528
587	i 0.06 on7 of7.wav	i 0.06 on5 of7.wav	1	786
588	i 0.08 on3 of7.wav	i 0.08 on1 of7r.wav	1	1058
589	i 0.08 on4 of7.wav	i 0.08 on2 of7.wav	1	1230
590	i 0.08 on5 of7.wav	i 0.08 on3 of7.wav	2	883
591	i 0.08 on6 of7.wav	i 0.08 on4 of7.wav	1	512
592	i 0.08 on7 of7.wav	i 0.08 on5 of7.wav	1	777
593	i 0.12 on3 of7.wav	i 0.12 on1 of7r.wav	1	906
594	i 0.12 on4 of7.wav	i 0.12 on2 of7.wav	1	718
595	i 0.12 on5 of7.wav	i 0.12 on3 of7.wav	1	666
596	i 0.12 on6 of7.wav	i 0.12 on4 of7.wav	2	910
597	i 0.12 on7 of7.wav	i 0.12 on5 of7.wav	2	1167
598	i 0.14 on3 of7.wav	i 0.14 on1 of7r.wav	1	717
599	i 0.14 on4 of7.wav	i 0.14 on2 of7.wav	1	562
600	i 0.14 on5 of7.wav	i 0.14 on3 of7.wav	2	1173
601	i 0.14 on6 of7.wav	i 0.14 on4 of7.wav	1	1052
602	i 0.14 on7 of7.wav	i 0.14 on5 of7.wav	1	895
603	i 0.16 on3 of7.wav	i 0.16 on1 of7r.wav	1	898
604	i 0.16 on4 of7.wav	i 0.16 on2 of7.wav	1	591
605	i 0.16 on5 of7.wav	i 0.16 on3 of7.wav	2	1209
606	i 0.16 on6 of7.wav	i 0.16 on4 of7.wav	2	1095
607	i 0.16 on7 of7.wav	i 0.16 on5 of7.wav	1	769
608	i 0.18 on3 of7.wav	i 0.18 on1 of7r.wav	1	678
609	i 0.18 on4 of7.wav	i 0.18 on2 of7.wav	1	912
610	i 0.18 on5 of7.wav	i 0.18 on3 of7.wav	2	622
611	i 0.18 on6 of7.wav	i 0.18 on4 of7.wav	1	819
612	i 0.18 on7 of7.wav	i 0.18 on5 of7.wav	1	805
