# Supplementary material for: Effects of stimulus duration and vowel quality in cross-linguistic categorical perception of pitch directions
Source: PLoS One. 2017 Jul 3;12(7):e0180656. doi: 10.1371/journal.pone.0180656 (PMC5495489; doi:10.1371/journal.pone.0180656)
Supplement: S1 Table — (ZIP) [file pone.0180656.s001.zip › supporting information/Raw data/eprime_sd_CHINESE/sub3sdfalling.csv]

List2	stim1	stim2	Slide3.RESP	Slide3.RT
1	a 0.1 on1 of1.wav	a 0.1 on1 of1.wav	1	768
2	a 0.1 on1 of2.wav	a 0.1 on1 of2.wav	1	615
3	a 0.1 on1 of3.wav	a 0.1 on1 of3.wav	1	1167
4	a 0.1 on1 of4.wav	a 0.1 on1 of4.wav	1	1027
5	a 0.1 on1 of5.wav	a 0.1 on1 of5.wav	1	1975
6	a 0.1 on1 of6.wav	a 0.1 on1 of6.wav	1	962
7	a 0.1 on1 of7.wav	a 0.1 on1 of7.wav	1	1075
8	a 0.2 on1 of1.wav	a 0.2 on1 of1.wav	1	1112
9	a 0.2 on1 of2.wav	a 0.2 on1 of2.wav	1	1148
10	a 0.2 on1 of3.wav	a 0.2 on1 of3.wav	1	2633
11	a 0.2 on1 of4.wav	a 0.2 on1 of4.wav	1	1197
12	a 0.2 on1 of5.wav	a 0.2 on1 of5.wav	1	1749
13	a 0.2 on1 of6.wav	a 0.2 on1 of6.wav	1	1092
14	a 0.2 on1 of7.wav	a 0.2 on1 of7.wav	2	699
15	a 0.04 on1 of1.wav	a 0.04 on1 of1.wav	1	3688
16	a 0.04 on1 of2.wav	a 0.04 on1 of2.wav	1	758
17	a 0.04 on1 of3.wav	a 0.04 on1 of3.wav	1	556
18	a 0.04 on1 of4.wav	a 0.04 on1 of4.wav	1	1025
19	a 0.04 on1 of5.wav	a 0.04 on1 of5.wav	1	892
20	a 0.04 on1 of6.wav	a 0.04 on1 of6.wav	1	737
21	a 0.04 on1 of7.wav	a 0.04 on1 of7.wav	1	957
22	a 0.06 on1 of1.wav	a 0.06 on1 of1.wav	1	804
23	a 0.06 on1 of2.wav	a 0.06 on1 of2.wav	1	763
24	a 0.06 on1 of3.wav	a 0.06 on1 of3.wav	1	2894
25	a 0.06 on1 of4.wav	a 0.06 on1 of4.wav	1	1470
26	a 0.06 on1 of5.wav	a 0.06 on1 of5.wav	1	852
27	a 0.06 on1 of6.wav	a 0.06 on1 of6.wav	1	636
28	a 0.06 on1 of7.wav	a 0.06 on1 of7.wav	1	1914
29	a 0.08 on1 of1.wav	a 0.08 on1 of1.wav	1	1004
30	a 0.08 on1 of2.wav	a 0.08 on1 of2.wav	1	880
31	a 0.08 on1 of3.wav	a 0.08 on1 of3.wav	1	1000
32	a 0.08 on1 of4.wav	a 0.08 on1 of4.wav	1	4681
33	a 0.08 on1 of5.wav	a 0.08 on1 of5.wav	1	2700
34	a 0.08 on1 of6.wav	a 0.08 on1 of6.wav	1	1842
35	a 0.08 on1 of7.wav	a 0.08 on1 of7.wav	1	773
36	a 0.12 on1 of1.wav	a 0.12 on1 of1.wav	1	687
37	a 0.12 on1 of2.wav	a 0.12 on1 of2.wav	1	901
38	a 0.12 on1 of3.wav	a 0.12 on1 of3.wav	2	2017
39	a 0.12 on1 of4.wav	a 0.12 on1 of4.wav	1	825
40	a 0.12 on1 of5.wav	a 0.12 on1 of5.wav	1	991
41	a 0.12 on1 of6.wav	a 0.12 on1 of6.wav	1	796
42	a 0.12 on1 of7.wav	a 0.12 on1 of7.wav	1	3331
43	a 0.14 on1 of1.wav	a 0.14 on1 of1.wav	1	742
44	a 0.14 on1 of2.wav	a 0.14 on1 of2.wav	1	936
45	a 0.14 on1 of3.wav	a 0.14 on1 of3.wav	1	936
46	a 0.14 on1 of4.wav	a 0.14 on1 of4.wav	1	965
47	a 0.14 on1 of5.wav	a 0.14 on1 of5.wav	1	988
48	a 0.14 on1 of6.wav	a 0.14 on1 of6.wav	1	976
49	a 0.14 on1 of7.wav	a 0.14 on1 of7.wav	1	847
50	a 0.16 on1 of1.wav	a 0.16 on1 of1.wav	1	848
51	a 0.16 on1 of2.wav	a 0.16 on1 of2.wav	1	996
52	a 0.16 on1 of3.wav	a 0.16 on1 of3.wav	1	758
53	a 0.16 on1 of4.wav	a 0.16 on1 of4.wav	1	2016
54	a 0.16 on1 of5.wav	a 0.16 on1 of5.wav	1	1334
55	a 0.16 on1 of6.wav	a 0.16 on1 of6.wav	1	3204
56	a 0.16 on1 of7.wav	a 0.16 on1 of7.wav	1	896
57	a 0.18 on1 of1.wav	a 0.18 on1 of1.wav	1	1070
58	a 0.18 on1 of2.wav	a 0.18 on1 of2.wav	1	570
59	a 0.18 on1 of3.wav	a 0.18 on1 of3.wav	1	1093
60	a 0.18 on1 of4.wav	a 0.18 on1 of4.wav	1	1342
61	a 0.18 on1 of5.wav	a 0.18 on1 of5.wav	1	1110
62	a 0.18 on1 of6.wav	a 0.18 on1 of6.wav	1	1589
63	a 0.18 on1 of7.wav	a 0.18 on1 of7.wav	1	1228
64	i 0.1 on1 of1.wav	i 0.1 on1 of1.wav	1	1128
65	i 0.1 on1 of2.wav	i 0.1 on1 of2.wav	1	931
66	i 0.1 on1 of3.wav	i 0.1 on1 of3.wav	1	904
67	i 0.1 on1 of4.wav	i 0.1 on1 of4.wav	1	706
68	i 0.1 on1 of5.wav	i 0.1 on1 of5.wav	1	1171
69	i 0.1 on1 of6.wav	i 0.1 on1 of6.wav	1	2220
70	i 0.1 on1 of7.wav	i 0.1 on1 of7.wav	1	1227
71	i 0.2 on1 of1.wav	i 0.2 on1 of1.wav	1	639
72	i 0.2 on1 of2.wav	i 0.2 on1 of2.wav	1	793
73	i 0.2 on1 of3.wav	i 0.2 on1 of3.wav	1	1584
74	i 0.2 on1 of4.wav	i 0.2 on1 of4.wav	1	3600
75	i 0.2 on1 of5.wav	i 0.2 on1 of5.wav	1	2627
76	i 0.2 on1 of6.wav	i 0.2 on1 of6.wav	1	623
77	i 0.2 on1 of7.wav	i 0.2 on1 of7.wav	1	1104
78	i 0.04 on1 of1.wav	i 0.04 on1 of1.wav	1	2974
79	i 0.04 on1 of2.wav	i 0.04 on1 of2.wav	1	1350
80	i 0.04 on1 of3.wav	i 0.04 on1 of3.wav	1	2582
81	i 0.04 on1 of4.wav	i 0.04 on1 of4.wav	1	988
82	i 0.04 on1 of5.wav	i 0.04 on1 of5.wav	1	579
83	i 0.04 on1 of6.wav	i 0.04 on1 of6.wav	1	1672
84	i 0.04 on1 of7.wav	i 0.04 on1 of7.wav	1	859
85	i 0.06 on1 of1.wav	i 0.06 on1 of1.wav	1	827
86	i 0.06 on1 of2.wav	i 0.06 on1 of2.wav	1	844
87	i 0.06 on1 of3.wav	i 0.06 on1 of3.wav	1	2211
88	i 0.06 on1 of4.wav	i 0.06 on1 of4.wav	1	1231
89	i 0.06 on1 of5.wav	i 0.06 on1 of5.wav	1	1281
90	i 0.06 on1 of6.wav	i 0.06 on1 of6.wav	1	822
91	i 0.06 on1 of7.wav	i 0.06 on1 of7.wav	1	1190
92	i 0.08 on1 of1.wav	i 0.08 on1 of1.wav	1	1257
93	i 0.08 on1 of2.wav	i 0.08 on1 of2.wav	1	1438
94	i 0.08 on1 of3.wav	i 0.08 on1 of3.wav	2	2487
95	i 0.08 on1 of4.wav	i 0.08 on1 of4.wav	1	881
96	i 0.08 on1 of5.wav	i 0.08 on1 of5.wav	1	751
97	i 0.08 on1 of6.wav	i 0.08 on1 of6.wav	1	1916
98	i 0.08 on1 of7.wav	i 0.08 on1 of7.wav	1	894
99	i 0.12 on1 of1.wav	i 0.12 on1 of1.wav	1	777
100	i 0.12 on1 of2.wav	i 0.12 on1 of2.wav	1	1008
101	i 0.12 on1 of3.wav	i 0.12 on1 of3.wav	1	908
102	i 0.12 on1 of4.wav	i 0.12 on1 of4.wav	1	1273
103	i 0.12 on1 of5.wav	i 0.12 on1 of5.wav	1	1206
104	i 0.12 on1 of6.wav	i 0.12 on1 of6.wav	1	2247
105	i 0.12 on1 of7.wav	i 0.12 on1 of7.wav	1	2208
106	i 0.14 on1 of1.wav	i 0.14 on1 of1.wav	1	745
107	i 0.14 on1 of2.wav	i 0.14 on1 of2.wav	1	1625
108	i 0.14 on1 of3.wav	i 0.14 on1 of3.wav	1	1178
109	i 0.14 on1 of4.wav	i 0.14 on1 of4.wav	1	1556
110	i 0.14 on1 of5.wav	i 0.14 on1 of5.wav	1	5104
111	i 0.14 on1 of6.wav	i 0.14 on1 of6.wav	1	848
112	i 0.14 on1 of7.wav	i 0.14 on1 of7.wav	1	1001
113	i 0.16 on1 of1.wav	i 0.16 on1 of1.wav	1	744
114	i 0.16 on1 of2.wav	i 0.16 on1 of2.wav	1	808
115	i 0.16 on1 of3.wav	i 0.16 on1 of3.wav	1	726
116	i 0.16 on1 of4.wav	i 0.16 on1 of4.wav	1	3790
117	i 0.16 on1 of5.wav	i 0.16 on1 of5.wav	1	1408
118	i 0.16 on1 of6.wav	i 0.16 on1 of6.wav	1	1078
119	i 0.16 on1 of7.wav	i 0.16 on1 of7.wav	1	1129
120	i 0.18 on1 of1.wav	i 0.18 on1 of1.wav	1	1078
121	i 0.18 on1 of2.wav	i 0.18 on1 of2.wav	1	672
122	i 0.18 on1 of3.wav	i 0.18 on1 of3.wav	1	943
123	i 0.18 on1 of4.wav	i 0.18 on1 of4.wav	1	2731
124	i 0.18 on1 of5.wav	i 0.18 on1 of5.wav	1	1163
125	i 0.18 on1 of6.wav	i 0.18 on1 of6.wav	1	2209
126	i 0.18 on1 of7.wav	i 0.18 on1 of7.wav	1	2092
127	a 0.1 on1 of1.wav	a 0.1 on1 of3.wav	1	2855
128	a 0.1 on1 of2.wav	a 0.1 on1 of4.wav	2	3712
129	a 0.1 on1 of3.wav	a 0.1 on1 of5.wav	1	2430
130	a 0.1 on1 of4.wav	a 0.1 on1 of6.wav	2	3368
131	a 0.1 on1 of5.wav	a 0.1 on1 of7.wav	1	2007
132	a 0.2 on1 of1.wav	a 0.2 on1 of3.wav	2	3774
133	a 0.2 on1 of2.wav	a 0.2 on1 of4.wav	2	1588
134	a 0.2 on1 of3.wav	a 0.2 on1 of5.wav	2	1914
135	a 0.2 on1 of4.wav	a 0.2 on1 of6.wav	1	3704
136	a 0.2 on1 of5.wav	a 0.2 on1 of7.wav	1	803
137	a 0.04 on1 of1.wav	a 0.04 on1 of3.wav	1	1515
138	a 0.04 on1 of2.wav	a 0.04 on1 of4.wav	1	2048
139	a 0.04 on1 of3.wav	a 0.04 on1 of5.wav	1	2048
140	a 0.04 on1 of4.wav	a 0.04 on1 of6.wav	1	1160
141	a 0.04 on1 of5.wav	a 0.04 on1 of7.wav	1	604
142	a 0.06 on1 of1.wav	a 0.06 on1 of3.wav	1	592
143	a 0.06 on1 of2.wav	a 0.06 on1 of4.wav	1	1022
144	a 0.06 on1 of3.wav	a 0.06 on1 of5.wav	2	780
145	a 0.06 on1 of4.wav	a 0.06 on1 of6.wav	1	990
146	a 0.06 on1 of5.wav	a 0.06 on1 of7.wav	1	1180
147	a 0.08 on1 of1.wav	a 0.08 on1 of3.wav	1	3367
148	a 0.08 on1 of2.wav	a 0.08 on1 of4.wav	1	1593
149	a 0.08 on1 of3.wav	a 0.08 on1 of5.wav	1	1470
150	a 0.08 on1 of4.wav	a 0.08 on1 of6.wav	1	2895
151	a 0.08 on1 of5.wav	a 0.08 on1 of7.wav	2	1526
152	a 0.12 on1 of1.wav	a 0.12 on1 of3.wav	1	2301
153	a 0.12 on1 of2.wav	a 0.12 on1 of4.wav	2	998
154	a 0.12 on1 of3.wav	a 0.12 on1 of5.wav	2	1812
155	a 0.12 on1 of4.wav	a 0.12 on1 of6.wav	2	1255
156	a 0.12 on1 of5.wav	a 0.12 on1 of7.wav	1	1458
157	a 0.14 on1 of1.wav	a 0.14 on1 of3.wav	1	4050
158	a 0.14 on1 of2.wav	a 0.14 on1 of4.wav	2	1053
159	a 0.14 on1 of3.wav	a 0.14 on1 of5.wav	2	2076
160	a 0.14 on1 of4.wav	a 0.14 on1 of6.wav	1	2504
161	a 0.14 on1 of5.wav	a 0.14 on1 of7.wav	1	1736
162	a 0.16 on1 of1.wav	a 0.16 on1 of3.wav	2	3301
163	a 0.16 on1 of2.wav	a 0.16 on1 of4.wav	2	950
164	a 0.16 on1 of3.wav	a 0.16 on1 of5.wav	2	2468
165	a 0.16 on1 of4.wav	a 0.16 on1 of6.wav	1	2010
166	a 0.16 on1 of5.wav	a 0.16 on1 of7.wav	1	1465
167	a 0.18 on1 of1.wav	a 0.18 on1 of3.wav	2	1241
168	a 0.18 on1 of2.wav	a 0.18 on1 of4.wav	2	1034
169	a 0.18 on1 of3.wav	a 0.18 on1 of5.wav	1	1360
170	a 0.18 on1 of4.wav	a 0.18 on1 of6.wav	2	4370
171	a 0.18 on1 of5.wav	a 0.18 on1 of7.wav	1	1147
172	i 0.1 on1 of1.wav	i 0.1 on1 of3.wav	1	1267
173	i 0.1 on1 of2.wav	i 0.1 on1 of4.wav	2	1724
174	i 0.1 on1 of3.wav	i 0.1 on1 of5.wav	2	4807
175	i 0.1 on1 of4.wav	i 0.1 on1 of6.wav	1	1776
176	i 0.1 on1 of5.wav	i 0.1 on1 of7.wav	1	1292
177	i 0.2 on1 of1.wav	i 0.2 on1 of3.wav	2	1333
178	i 0.2 on1 of2.wav	i 0.2 on1 of4.wav	2	2451
179	i 0.2 on1 of3.wav	i 0.2 on1 of5.wav	1	2319
180	i 0.2 on1 of4.wav	i 0.2 on1 of6.wav	1	2317
181	i 0.2 on1 of5.wav	i 0.2 on1 of7.wav	1	4395
182	i 0.04 on1 of1.wav	i 0.04 on1 of3.wav	1	1928
183	i 0.04 on1 of2.wav	i 0.04 on1 of4.wav	1	935
184	i 0.04 on1 of3.wav	i 0.04 on1 of5.wav	1	1910
185	i 0.04 on1 of4.wav	i 0.04 on1 of6.wav	1	2831
186	i 0.04 on1 of5.wav	i 0.04 on1 of7.wav	1	898
187	i 0.06 on1 of1.wav	i 0.06 on1 of3.wav	1	899
188	i 0.06 on1 of2.wav	i 0.06 on1 of4.wav	1	888
189	i 0.06 on1 of3.wav	i 0.06 on1 of5.wav	1	790
190	i 0.06 on1 of4.wav	i 0.06 on1 of6.wav	1	2249
191	i 0.06 on1 of5.wav	i 0.06 on1 of7.wav	1	3771
192	i 0.08 on1 of1.wav	i 0.08 on1 of3.wav	1	1025
193	i 0.08 on1 of2.wav	i 0.08 on1 of4.wav	1	1755
194	i 0.08 on1 of3.wav	i 0.08 on1 of5.wav	1	1464
195	i 0.08 on1 of4.wav	i 0.08 on1 of6.wav	2	1979
196	i 0.08 on1 of5.wav	i 0.08 on1 of7.wav	1	914
197	i 0.12 on1 of1.wav	i 0.12 on1 of3.wav	1	1432
198	i 0.12 on1 of2.wav	i 0.12 on1 of4.wav	1	763
199	i 0.12 on1 of3.wav	i 0.12 on1 of5.wav	2	1380
200	i 0.12 on1 of4.wav	i 0.12 on1 of6.wav	2	1568
201	i 0.12 on1 of5.wav	i 0.12 on1 of7.wav	1	1294
202	i 0.14 on1 of1.wav	i 0.14 on1 of3.wav	1	1116
203	i 0.14 on1 of2.wav	i 0.14 on1 of4.wav	1	1591
204	i 0.14 on1 of3.wav	i 0.14 on1 of5.wav	2	1258
205	i 0.14 on1 of4.wav	i 0.14 on1 of6.wav	1	1890
206	i 0.14 on1 of5.wav	i 0.14 on1 of7.wav	1	1476
207	i 0.16 on1 of1.wav	i 0.16 on1 of3.wav	1	4890
208	i 0.16 on1 of2.wav	i 0.16 on1 of4.wav	2	5672
209	i 0.16 on1 of3.wav	i 0.16 on1 of5.wav	2	2081
210	i 0.16 on1 of4.wav	i 0.16 on1 of6.wav	1	3579
211	i 0.16 on1 of5.wav	i 0.16 on1 of7.wav	1	2494
212	i 0.18 on1 of1.wav	i 0.18 on1 of3.wav	2	1893
213	i 0.18 on1 of2.wav	i 0.18 on1 of4.wav	2	3606
214	i 0.18 on1 of3.wav	i 0.18 on1 of5.wav	2	3258
215	i 0.18 on1 of4.wav	i 0.18 on1 of6.wav	1	1087
216	i 0.18 on1 of5.wav	i 0.18 on1 of7.wav	1	626
217	a 0.1 on1 of3.wav	a 0.1 on1 of1.wav	2	1434
218	a 0.1 on1 of4.wav	a 0.1 on1 of2.wav	1	1680
219	a 0.1 on1 of5.wav	a 0.1 on1 of3.wav	2	1356
220	a 0.1 on1 of6.wav	a 0.1 on1 of4.wav	2	938
221	a 0.1 on1 of7.wav	a 0.1 on1 of5.wav	1	1754
222	a 0.2 on1 of3.wav	a 0.2 on1 of1.wav	2	1353
223	a 0.2 on1 of4.wav	a 0.2 on1 of2.wav	2	1204
224	a 0.2 on1 of5.wav	a 0.2 on1 of3.wav	2	1480
225	a 0.2 on1 of6.wav	a 0.2 on1 of4.wav	1	1360
226	a 0.2 on1 of7.wav	a 0.2 on1 of5.wav	1	1642
227	a 0.04 on1 of3.wav	a 0.04 on1 of1.wav	1	853
228	a 0.04 on1 of4.wav	a 0.04 on1 of2.wav	2	2363
229	a 0.04 on1 of5.wav	a 0.04 on1 of3.wav	1	1158
230	a 0.04 on1 of6.wav	a 0.04 on1 of4.wav	2	2888
231	a 0.04 on1 of7.wav	a 0.04 on1 of5.wav	1	743
232	a 0.06 on1 of3.wav	a 0.06 on1 of1.wav	1	2129
233	a 0.06 on1 of4.wav	a 0.06 on1 of2.wav	1	1846
234	a 0.06 on1 of5.wav	a 0.06 on1 of3.wav	1	1693
235	a 0.06 on1 of6.wav	a 0.06 on1 of4.wav	1	3389
236	a 0.06 on1 of7.wav	a 0.06 on1 of5.wav	1	2083
237	a 0.08 on1 of3.wav	a 0.08 on1 of1.wav	1	1975
238	a 0.08 on1 of4.wav	a 0.08 on1 of2.wav	2	1166
239	a 0.08 on1 of5.wav	a 0.08 on1 of3.wav	1	1922
240	a 0.08 on1 of6.wav	a 0.08 on1 of4.wav	2	1527
241	a 0.08 on1 of7.wav	a 0.08 on1 of5.wav	2	1961
242	a 0.12 on1 of3.wav	a 0.12 on1 of1.wav	2	1967
243	a 0.12 on1 of4.wav	a 0.12 on1 of2.wav	2	6485
244	a 0.12 on1 of5.wav	a 0.12 on1 of3.wav	2	1192
245	a 0.12 on1 of6.wav	a 0.12 on1 of4.wav	2	1203
246	a 0.12 on1 of7.wav	a 0.12 on1 of5.wav	1	1661
247	a 0.14 on1 of3.wav	a 0.14 on1 of1.wav	2	1760
248	a 0.14 on1 of4.wav	a 0.14 on1 of2.wav	2	1056
249	a 0.14 on1 of5.wav	a 0.14 on1 of3.wav	2	1274
250	a 0.14 on1 of6.wav	a 0.14 on1 of4.wav	1	1823
251	a 0.14 on1 of7.wav	a 0.14 on1 of5.wav	1	1464
252	a 0.16 on1 of3.wav	a 0.16 on1 of1.wav	2	1590
253	a 0.16 on1 of4.wav	a 0.16 on1 of2.wav	2	1156
254	a 0.16 on1 of5.wav	a 0.16 on1 of3.wav	2	1926
255	a 0.16 on1 of6.wav	a 0.16 on1 of4.wav	2	1375
256	a 0.16 on1 of7.wav	a 0.16 on1 of5.wav	1	2398
257	a 0.18 on1 of3.wav	a 0.18 on1 of1.wav	2	1882
258	a 0.18 on1 of4.wav	a 0.18 on1 of2.wav	2	2061
259	a 0.18 on1 of5.wav	a 0.18 on1 of3.wav	2	1234
260	a 0.18 on1 of6.wav	a 0.18 on1 of4.wav	2	6275
261	a 0.18 on1 of7.wav	a 0.18 on1 of5.wav	1	1932
262	i 0.1 on1 of3.wav	i 0.1 on1 of1.wav	1	2765
263	i 0.1 on1 of4.wav	i 0.1 on1 of2.wav	1	2313
264	i 0.1 on1 of5.wav	i 0.1 on1 of3.wav	2	1600
265	i 0.1 on1 of6.wav	i 0.1 on1 of4.wav	2	3269
266	i 0.1 on1 of7.wav	i 0.1 on1 of5.wav	1	1009
267	i 0.2 on1 of3.wav	i 0.2 on1 of1.wav	2	770
268	i 0.2 on1 of4.wav	i 0.2 on1 of2.wav	2	1101
269	i 0.2 on1 of5.wav	i 0.2 on1 of3.wav	2	1973
270	i 0.2 on1 of6.wav	i 0.2 on1 of4.wav	1	1911
271	i 0.2 on1 of7.wav	i 0.2 on1 of5.wav	1	4552
272	i 0.04 on1 of3.wav	i 0.04 on1 of1.wav	1	855
273	i 0.04 on1 of4.wav	i 0.04 on1 of2.wav	2	2673
274	i 0.04 on1 of5.wav	i 0.04 on1 of3.wav	1	545
275	i 0.04 on1 of6.wav	i 0.04 on1 of4.wav	1	679
276	i 0.04 on1 of7.wav	i 0.04 on1 of5.wav	1	2673
277	i 0.06 on1 of3.wav	i 0.06 on1 of1.wav	1	3495
278	i 0.06 on1 of4.wav	i 0.06 on1 of2.wav	1	1597
279	i 0.06 on1 of5.wav	i 0.06 on1 of3.wav	1	928
280	i 0.06 on1 of6.wav	i 0.06 on1 of4.wav	2	3437
281	i 0.06 on1 of7.wav	i 0.06 on1 of5.wav	2	2745
282	i 0.08 on1 of3.wav	i 0.08 on1 of1.wav	1	1664
283	i 0.08 on1 of4.wav	i 0.08 on1 of2.wav	1	1003
284	i 0.08 on1 of5.wav	i 0.08 on1 of3.wav	1	1930
285	i 0.08 on1 of6.wav	i 0.08 on1 of4.wav	1	1396
286	i 0.08 on1 of7.wav	i 0.08 on1 of5.wav	1	6020
287	i 0.12 on1 of3.wav	i 0.12 on1 of1.wav	1	814
288	i 0.12 on1 of4.wav	i 0.12 on1 of2.wav	1	1910
289	i 0.12 on1 of5.wav	i 0.12 on1 of3.wav	2	1423
290	i 0.12 on1 of6.wav	i 0.12 on1 of4.wav	2	1837
291	i 0.12 on1 of7.wav	i 0.12 on1 of5.wav	1	2350
292	i 0.14 on1 of3.wav	i 0.14 on1 of1.wav	1	792
293	i 0.14 on1 of4.wav	i 0.14 on1 of2.wav	2	1024
294	i 0.14 on1 of5.wav	i 0.14 on1 of3.wav	2	1426
295	i 0.14 on1 of6.wav	i 0.14 on1 of4.wav	1	6689
296	i 0.14 on1 of7.wav	i 0.14 on1 of5.wav	1	2619
297	i 0.16 on1 of3.wav	i 0.16 on1 of1.wav	1	1278
298	i 0.16 on1 of4.wav	i 0.16 on1 of2.wav	2	1108
299	i 0.16 on1 of5.wav	i 0.16 on1 of3.wav	2	1256
300	i 0.16 on1 of6.wav	i 0.16 on1 of4.wav	2	1278
301	i 0.16 on1 of7.wav	i 0.16 on1 of5.wav	1	2288
302	i 0.18 on1 of3.wav	i 0.18 on1 of1.wav	2	2378
303	i 0.18 on1 of4.wav	i 0.18 on1 of2.wav	2	1108
304	i 0.18 on1 of5.wav	i 0.18 on1 of3.wav	2	1023
305	i 0.18 on1 of6.wav	i 0.18 on1 of4.wav	2	2504
306	i 0.18 on1 of7.wav	i 0.18 on1 of5.wav	1	1077
307	a 0.1 on1 of1.wav	a 0.1 on1 of1.wav	1	986
308	a 0.1 on1 of2.wav	a 0.1 on1 of2.wav	1	760
309	a 0.1 on1 of3.wav	a 0.1 on1 of3.wav	1	755
310	a 0.1 on1 of4.wav	a 0.1 on1 of4.wav	1	894
311	a 0.1 on1 of5.wav	a 0.1 on1 of5.wav	1	1197
312	a 0.1 on1 of6.wav	a 0.1 on1 of6.wav	1	913
313	a 0.1 on1 of7.wav	a 0.1 on1 of7.wav	1	2075
314	a 0.2 on1 of1.wav	a 0.2 on1 of1.wav	1	617
315	a 0.2 on1 of2.wav	a 0.2 on1 of2.wav	1	2271
316	a 0.2 on1 of3.wav	a 0.2 on1 of3.wav	1	1132
317	a 0.2 on1 of4.wav	a 0.2 on1 of4.wav	1	680
318	a 0.2 on1 of5.wav	a 0.2 on1 of5.wav	1	1323
319	a 0.2 on1 of6.wav	a 0.2 on1 of6.wav	1	2398
320	a 0.2 on1 of7.wav	a 0.2 on1 of7.wav	1	1247
321	a 0.04 on1 of1.wav	a 0.04 on1 of1.wav	1	1777
322	a 0.04 on1 of2.wav	a 0.04 on1 of2.wav	1	861
323	a 0.04 on1 of3.wav	a 0.04 on1 of3.wav	1	647
324	a 0.04 on1 of4.wav	a 0.04 on1 of4.wav	1	1038
325	a 0.04 on1 of5.wav	a 0.04 on1 of5.wav	1	1250
326	a 0.04 on1 of6.wav	a 0.04 on1 of6.wav	1	876
327	a 0.04 on1 of7.wav	a 0.04 on1 of7.wav	1	987
328	a 0.06 on1 of1.wav	a 0.06 on1 of1.wav	1	2166
329	a 0.06 on1 of2.wav	a 0.06 on1 of2.wav	1	2430
330	a 0.06 on1 of3.wav	a 0.06 on1 of3.wav	1	1034
331	a 0.06 on1 of4.wav	a 0.06 on1 of4.wav	1	916
332	a 0.06 on1 of5.wav	a 0.06 on1 of5.wav	1	3240
333	a 0.06 on1 of6.wav	a 0.06 on1 of6.wav	1	1440
334	a 0.06 on1 of7.wav	a 0.06 on1 of7.wav	1	1872
335	a 0.08 on1 of1.wav	a 0.08 on1 of1.wav	1	639
336	a 0.08 on1 of2.wav	a 0.08 on1 of2.wav	1	887
337	a 0.08 on1 of3.wav	a 0.08 on1 of3.wav	1	1055
338	a 0.08 on1 of4.wav	a 0.08 on1 of4.wav	1	773
339	a 0.08 on1 of5.wav	a 0.08 on1 of5.wav	1	1006
340	a 0.08 on1 of6.wav	a 0.08 on1 of6.wav	1	1526
341	a 0.08 on1 of7.wav	a 0.08 on1 of7.wav	1	2933
342	a 0.12 on1 of1.wav	a 0.12 on1 of1.wav	1	2011
343	a 0.12 on1 of2.wav	a 0.12 on1 of2.wav	1	888
344	a 0.12 on1 of3.wav	a 0.12 on1 of3.wav	1	1295
345	a 0.12 on1 of4.wav	a 0.12 on1 of4.wav	2	1295
346	a 0.12 on1 of5.wav	a 0.12 on1 of5.wav	1	1865
347	a 0.12 on1 of6.wav	a 0.12 on1 of6.wav	1	931
348	a 0.12 on1 of7.wav	a 0.12 on1 of7.wav	1	1211
349	a 0.14 on1 of1.wav	a 0.14 on1 of1.wav	1	782
350	a 0.14 on1 of2.wav	a 0.14 on1 of2.wav	1	834
351	a 0.14 on1 of3.wav	a 0.14 on1 of3.wav	1	645
352	a 0.14 on1 of4.wav	a 0.14 on1 of4.wav	1	4135
353	a 0.14 on1 of5.wav	a 0.14 on1 of5.wav	1	1378
354	a 0.14 on1 of6.wav	a 0.14 on1 of6.wav	1	1196
355	a 0.14 on1 of7.wav	a 0.14 on1 of7.wav	1	912
356	a 0.16 on1 of1.wav	a 0.16 on1 of1.wav	1	1727
357	a 0.16 on1 of2.wav	a 0.16 on1 of2.wav	1	885
358	a 0.16 on1 of3.wav	a 0.16 on1 of3.wav	2	2157
359	a 0.16 on1 of4.wav	a 0.16 on1 of4.wav	1	2715
360	a 0.16 on1 of5.wav	a 0.16 on1 of5.wav	1	1406
361	a 0.16 on1 of6.wav	a 0.16 on1 of6.wav	1	802
362	a 0.16 on1 of7.wav	a 0.16 on1 of7.wav	1	1783
363	a 0.18 on1 of1.wav	a 0.18 on1 of1.wav	1	760
364	a 0.18 on1 of2.wav	a 0.18 on1 of2.wav	1	1007
365	a 0.18 on1 of3.wav	a 0.18 on1 of3.wav	1	3071
366	a 0.18 on1 of4.wav	a 0.18 on1 of4.wav	1	1487
367	a 0.18 on1 of5.wav	a 0.18 on1 of5.wav	1	1553
368	a 0.18 on1 of6.wav	a 0.18 on1 of6.wav	1	1163
369	a 0.18 on1 of7.wav	a 0.18 on1 of7.wav	1	1009
370	i 0.1 on1 of1.wav	i 0.1 on1 of1.wav	1	1051
371	i 0.1 on1 of2.wav	i 0.1 on1 of2.wav	1	1175
372	i 0.1 on1 of3.wav	i 0.1 on1 of3.wav	1	1161
373	i 0.1 on1 of4.wav	i 0.1 on1 of4.wav	1	1901
374	i 0.1 on1 of5.wav	i 0.1 on1 of5.wav	1	2034
375	i 0.1 on1 of6.wav	i 0.1 on1 of6.wav	1	1251
376	i 0.1 on1 of7.wav	i 0.1 on1 of7.wav	1	965
377	i 0.2 on1 of1.wav	i 0.2 on1 of1.wav	1	906
378	i 0.2 on1 of2.wav	i 0.2 on1 of2.wav	1	1178
379	i 0.2 on1 of3.wav	i 0.2 on1 of3.wav	1	1167
380	i 0.2 on1 of4.wav	i 0.2 on1 of4.wav	1	2948
381	i 0.2 on1 of5.wav	i 0.2 on1 of5.wav	1	1535
382	i 0.2 on1 of6.wav	i 0.2 on1 of6.wav	1	2065
383	i 0.2 on1 of7.wav	i 0.2 on1 of7.wav	1	1651
384	i 0.04 on1 of1.wav	i 0.04 on1 of1.wav	1	3442
385	i 0.04 on1 of2.wav	i 0.04 on1 of2.wav	1	794
386	i 0.04 on1 of3.wav	i 0.04 on1 of3.wav	1	895
387	i 0.04 on1 of4.wav	i 0.04 on1 of4.wav	1	1153
388	i 0.04 on1 of5.wav	i 0.04 on1 of5.wav	1	1108
389	i 0.04 on1 of6.wav	i 0.04 on1 of6.wav	1	837
390	i 0.04 on1 of7.wav	i 0.04 on1 of7.wav	1	1144
391	i 0.06 on1 of1.wav	i 0.06 on1 of1.wav	1	1258
392	i 0.06 on1 of2.wav	i 0.06 on1 of2.wav	1	813
393	i 0.06 on1 of3.wav	i 0.06 on1 of3.wav	1	1007
394	i 0.06 on1 of4.wav	i 0.06 on1 of4.wav	1	1257
395	i 0.06 on1 of5.wav	i 0.06 on1 of5.wav	1	861
396	i 0.06 on1 of6.wav	i 0.06 on1 of6.wav	1	1555
397	i 0.06 on1 of7.wav	i 0.06 on1 of7.wav	1	774
398	i 0.08 on1 of1.wav	i 0.08 on1 of1.wav	1	1117
399	i 0.08 on1 of2.wav	i 0.08 on1 of2.wav	1	924
400	i 0.08 on1 of3.wav	i 0.08 on1 of3.wav	1	969
401	i 0.08 on1 of4.wav	i 0.08 on1 of4.wav	1	2038
402	i 0.08 on1 of5.wav	i 0.08 on1 of5.wav	1	918
403	i 0.08 on1 of6.wav	i 0.08 on1 of6.wav	1	1542
404	i 0.08 on1 of7.wav	i 0.08 on1 of7.wav	1	1086
405	i 0.12 on1 of1.wav	i 0.12 on1 of1.wav	1	1012
406	i 0.12 on1 of2.wav	i 0.12 on1 of2.wav	1	712
407	i 0.12 on1 of3.wav	i 0.12 on1 of3.wav	1	959
408	i 0.12 on1 of4.wav	i 0.12 on1 of4.wav	1	747
409	i 0.12 on1 of5.wav	i 0.12 on1 of5.wav	1	1183
410	i 0.12 on1 of6.wav	i 0.12 on1 of6.wav	1	1445
411	i 0.12 on1 of7.wav	i 0.12 on1 of7.wav	1	979
412	i 0.14 on1 of1.wav	i 0.14 on1 of1.wav	1	770
413	i 0.14 on1 of2.wav	i 0.14 on1 of2.wav	1	3643
414	i 0.14 on1 of3.wav	i 0.14 on1 of3.wav	1	1417
415	i 0.14 on1 of4.wav	i 0.14 on1 of4.wav	1	2297
416	i 0.14 on1 of5.wav	i 0.14 on1 of5.wav	1	1371
417	i 0.14 on1 of6.wav	i 0.14 on1 of6.wav	1	2164
418	i 0.14 on1 of7.wav	i 0.14 on1 of7.wav	1	1121
419	i 0.16 on1 of1.wav	i 0.16 on1 of1.wav	1	1680
420	i 0.16 on1 of2.wav	i 0.16 on1 of2.wav	1	1892
421	i 0.16 on1 of3.wav	i 0.16 on1 of3.wav	1	1156
422	i 0.16 on1 of4.wav	i 0.16 on1 of4.wav	1	1947
423	i 0.16 on1 of5.wav	i 0.16 on1 of5.wav	1	5776
424	i 0.16 on1 of6.wav	i 0.16 on1 of6.wav	1	3095
425	i 0.16 on1 of7.wav	i 0.16 on1 of7.wav	1	2116
426	i 0.18 on1 of1.wav	i 0.18 on1 of1.wav	1	2847
427	i 0.18 on1 of2.wav	i 0.18 on1 of2.wav	1	688
428	i 0.18 on1 of3.wav	i 0.18 on1 of3.wav	1	889
429	i 0.18 on1 of4.wav	i 0.18 on1 of4.wav	1	1594
430	i 0.18 on1 of5.wav	i 0.18 on1 of5.wav	1	3877
431	i 0.18 on1 of6.wav	i 0.18 on1 of6.wav	1	955
432	i 0.18 on1 of7.wav	i 0.18 on1 of7.wav	1	2788
433	a 0.1 on1 of1.wav	a 0.1 on1 of3.wav	1	2059
434	a 0.1 on1 of2.wav	a 0.1 on1 of4.wav	1	1645
435	a 0.1 on1 of3.wav	a 0.1 on1 of5.wav	2	3637
436	a 0.1 on1 of4.wav	a 0.1 on1 of6.wav	2	1163
437	a 0.1 on1 of5.wav	a 0.1 on1 of7.wav	1	1371
438	a 0.2 on1 of1.wav	a 0.2 on1 of3.wav	2	1277
439	a 0.2 on1 of2.wav	a 0.2 on1 of4.wav	2	806
440	a 0.2 on1 of3.wav	a 0.2 on1 of5.wav	1	2038
441	a 0.2 on1 of4.wav	a 0.2 on1 of6.wav	1	2977
442	a 0.2 on1 of5.wav	a 0.2 on1 of7.wav	1	1072
443	a 0.04 on1 of1.wav	a 0.04 on1 of3.wav	1	1100
444	a 0.04 on1 of2.wav	a 0.04 on1 of4.wav	1	1063
445	a 0.04 on1 of3.wav	a 0.04 on1 of5.wav	1	2902
446	a 0.04 on1 of4.wav	a 0.04 on1 of6.wav	1	743
447	a 0.04 on1 of5.wav	a 0.04 on1 of7.wav	1	1016
448	a 0.06 on1 of1.wav	a 0.06 on1 of3.wav	1	2240
449	a 0.06 on1 of2.wav	a 0.06 on1 of4.wav	1	1235
450	a 0.06 on1 of3.wav	a 0.06 on1 of5.wav	1	593
451	a 0.06 on1 of4.wav	a 0.06 on1 of6.wav	1	692
452	a 0.06 on1 of5.wav	a 0.06 on1 of7.wav	1	1155
453	a 0.08 on1 of1.wav	a 0.08 on1 of3.wav	2	2153
454	a 0.08 on1 of2.wav	a 0.08 on1 of4.wav	1	2995
455	a 0.08 on1 of3.wav	a 0.08 on1 of5.wav	2	1576
456	a 0.08 on1 of4.wav	a 0.08 on1 of6.wav	2	1183
457	a 0.08 on1 of5.wav	a 0.08 on1 of7.wav	1	4014
458	a 0.12 on1 of1.wav	a 0.12 on1 of3.wav	2	2687
459	a 0.12 on1 of2.wav	a 0.12 on1 of4.wav	1	2430
460	a 0.12 on1 of3.wav	a 0.12 on1 of5.wav	2	965
461	a 0.12 on1 of4.wav	a 0.12 on1 of6.wav	1	4668
462	a 0.12 on1 of5.wav	a 0.12 on1 of7.wav	1	1246
463	a 0.14 on1 of1.wav	a 0.14 on1 of3.wav	2	3846
464	a 0.14 on1 of2.wav	a 0.14 on1 of4.wav	2	830
465	a 0.14 on1 of3.wav	a 0.14 on1 of5.wav	2	2548
466	a 0.14 on1 of4.wav	a 0.14 on1 of6.wav	1	905
467	a 0.14 on1 of5.wav	a 0.14 on1 of7.wav	1	1918
468	a 0.16 on1 of1.wav	a 0.16 on1 of3.wav	2	1810
469	a 0.16 on1 of2.wav	a 0.16 on1 of4.wav	2	909
470	a 0.16 on1 of3.wav	a 0.16 on1 of5.wav	2	1775
471	a 0.16 on1 of4.wav	a 0.16 on1 of6.wav	1	2776
472	a 0.16 on1 of5.wav	a 0.16 on1 of7.wav	1	1879
473	a 0.18 on1 of1.wav	a 0.18 on1 of3.wav	2	1684
474	a 0.18 on1 of2.wav	a 0.18 on1 of4.wav	2	3478
475	a 0.18 on1 of3.wav	a 0.18 on1 of5.wav	1	1104
476	a 0.18 on1 of4.wav	a 0.18 on1 of6.wav	1	1762
477	a 0.18 on1 of5.wav	a 0.18 on1 of7.wav	2	1073
478	i 0.1 on1 of1.wav	i 0.1 on1 of3.wav	1	864
479	i 0.1 on1 of2.wav	i 0.1 on1 of4.wav	1	3583
480	i 0.1 on1 of3.wav	i 0.1 on1 of5.wav	2	1677
481	i 0.1 on1 of4.wav	i 0.1 on1 of6.wav	1	1062
482	i 0.1 on1 of5.wav	i 0.1 on1 of7.wav	1	1050
483	i 0.2 on1 of1.wav	i 0.2 on1 of3.wav	2	1341
484	i 0.2 on1 of2.wav	i 0.2 on1 of4.wav	2	1319
485	i 0.2 on1 of3.wav	i 0.2 on1 of5.wav	2	2197
486	i 0.2 on1 of4.wav	i 0.2 on1 of6.wav	1	1602
487	i 0.2 on1 of5.wav	i 0.2 on1 of7.wav	1	1888
488	i 0.04 on1 of1.wav	i 0.04 on1 of3.wav	1	1356
489	i 0.04 on1 of2.wav	i 0.04 on1 of4.wav	1	1899
490	i 0.04 on1 of3.wav	i 0.04 on1 of5.wav	1	933
491	i 0.04 on1 of4.wav	i 0.04 on1 of6.wav	1	2408
492	i 0.04 on1 of5.wav	i 0.04 on1 of7.wav	1	1095
493	i 0.06 on1 of1.wav	i 0.06 on1 of3.wav	1	848
494	i 0.06 on1 of2.wav	i 0.06 on1 of4.wav	1	1332
495	i 0.06 on1 of3.wav	i 0.06 on1 of5.wav	1	1346
496	i 0.06 on1 of4.wav	i 0.06 on1 of6.wav	1	1433
497	i 0.06 on1 of5.wav	i 0.06 on1 of7.wav	1	2229
498	i 0.08 on1 of1.wav	i 0.08 on1 of3.wav	1	4273
499	i 0.08 on1 of2.wav	i 0.08 on1 of4.wav	1	2107
500	i 0.08 on1 of3.wav	i 0.08 on1 of5.wav	1	2759
501	i 0.08 on1 of4.wav	i 0.08 on1 of6.wav	1	1848
502	i 0.08 on1 of5.wav	i 0.08 on1 of7.wav	1	2430
503	i 0.12 on1 of1.wav	i 0.12 on1 of3.wav	1	1295
504	i 0.12 on1 of2.wav	i 0.12 on1 of4.wav	1	702
505	i 0.12 on1 of3.wav	i 0.12 on1 of5.wav	2	957
506	i 0.12 on1 of4.wav	i 0.12 on1 of6.wav	1	3004
507	i 0.12 on1 of5.wav	i 0.12 on1 of7.wav	1	3337
508	i 0.14 on1 of1.wav	i 0.14 on1 of3.wav	1	1160
509	i 0.14 on1 of2.wav	i 0.14 on1 of4.wav	2	2016
510	i 0.14 on1 of3.wav	i 0.14 on1 of5.wav	2	1451
511	i 0.14 on1 of4.wav	i 0.14 on1 of6.wav	1	1863
512	i 0.14 on1 of5.wav	i 0.14 on1 of7.wav	1	1281
513	i 0.16 on1 of1.wav	i 0.16 on1 of3.wav	1	1719
514	i 0.16 on1 of2.wav	i 0.16 on1 of4.wav	1	1689
515	i 0.16 on1 of3.wav	i 0.16 on1 of5.wav	2	3544
516	i 0.16 on1 of4.wav	i 0.16 on1 of6.wav	1	3097
517	i 0.16 on1 of5.wav	i 0.16 on1 of7.wav	1	2009
518	i 0.18 on1 of1.wav	i 0.18 on1 of3.wav	2	1285
519	i 0.18 on1 of2.wav	i 0.18 on1 of4.wav	2	4544
520	i 0.18 on1 of3.wav	i 0.18 on1 of5.wav	2	1682
521	i 0.18 on1 of4.wav	i 0.18 on1 of6.wav	1	1715
522	i 0.18 on1 of5.wav	i 0.18 on1 of7.wav	1	2229
523	a 0.1 on1 of3.wav	a 0.1 on1 of1.wav	1	1473
524	a 0.1 on1 of4.wav	a 0.1 on1 of2.wav	2	3076
525	a 0.1 on1 of5.wav	a 0.1 on1 of3.wav	2	932
526	a 0.1 on1 of6.wav	a 0.1 on1 of4.wav	2	1240
527	a 0.1 on1 of7.wav	a 0.1 on1 of5.wav	1	1701
528	a 0.2 on1 of3.wav	a 0.2 on1 of1.wav	2	1144
529	a 0.2 on1 of4.wav	a 0.2 on1 of2.wav	2	1126
530	a 0.2 on1 of5.wav	a 0.2 on1 of3.wav	2	1704
531	a 0.2 on1 of6.wav	a 0.2 on1 of4.wav	1	1132
532	a 0.2 on1 of7.wav	a 0.2 on1 of5.wav	2	829
533	a 0.04 on1 of3.wav	a 0.04 on1 of1.wav	1	603
534	a 0.04 on1 of4.wav	a 0.04 on1 of2.wav	1	1351
535	a 0.04 on1 of5.wav	a 0.04 on1 of3.wav	1	876
536	a 0.04 on1 of6.wav	a 0.04 on1 of4.wav	1	819
537	a 0.04 on1 of7.wav	a 0.04 on1 of5.wav	1	1458
538	a 0.06 on1 of3.wav	a 0.06 on1 of1.wav	1	665
539	a 0.06 on1 of4.wav	a 0.06 on1 of2.wav	1	2035
540	a 0.06 on1 of5.wav	a 0.06 on1 of3.wav	1	3776
541	a 0.06 on1 of6.wav	a 0.06 on1 of4.wav	1	1018
542	a 0.06 on1 of7.wav	a 0.06 on1 of5.wav	1	1165
543	a 0.08 on1 of3.wav	a 0.08 on1 of1.wav	1	1168
544	a 0.08 on1 of4.wav	a 0.08 on1 of2.wav	2	1196
545	a 0.08 on1 of5.wav	a 0.08 on1 of3.wav	2	1259
546	a 0.08 on1 of6.wav	a 0.08 on1 of4.wav	2	2718
547	a 0.08 on1 of7.wav	a 0.08 on1 of5.wav	2	2761
548	a 0.12 on1 of3.wav	a 0.12 on1 of1.wav	1	3554
549	a 0.12 on1 of4.wav	a 0.12 on1 of2.wav	2	1164
550	a 0.12 on1 of5.wav	a 0.12 on1 of3.wav	2	1045
551	a 0.12 on1 of6.wav	a 0.12 on1 of4.wav	2	1034
552	a 0.12 on1 of7.wav	a 0.12 on1 of5.wav	1	2744
553	a 0.14 on1 of3.wav	a 0.14 on1 of1.wav	1	1498
554	a 0.14 on1 of4.wav	a 0.14 on1 of2.wav	2	2060
555	a 0.14 on1 of5.wav	a 0.14 on1 of3.wav	2	2267
556	a 0.14 on1 of6.wav	a 0.14 on1 of4.wav	2	1598
557	a 0.14 on1 of7.wav	a 0.14 on1 of5.wav	1	1881
558	a 0.16 on1 of3.wav	a 0.16 on1 of1.wav	2	988
559	a 0.16 on1 of4.wav	a 0.16 on1 of2.wav	2	890
560	a 0.16 on1 of5.wav	a 0.16 on1 of3.wav	2	1039
561	a 0.16 on1 of6.wav	a 0.16 on1 of4.wav	1	5268
562	a 0.16 on1 of7.wav	a 0.16 on1 of5.wav	1	5096
563	a 0.18 on1 of3.wav	a 0.18 on1 of1.wav	2	2148
564	a 0.18 on1 of4.wav	a 0.18 on1 of2.wav	2	957
565	a 0.18 on1 of5.wav	a 0.18 on1 of3.wav	2	4105
566	a 0.18 on1 of6.wav	a 0.18 on1 of4.wav	1	2814
567	a 0.18 on1 of7.wav	a 0.18 on1 of5.wav	1	1076
568	i 0.1 on1 of3.wav	i 0.1 on1 of1.wav	1	3762
569	i 0.1 on1 of4.wav	i 0.1 on1 of2.wav	1	2379
570	i 0.1 on1 of5.wav	i 0.1 on1 of3.wav	1	1780
571	i 0.1 on1 of6.wav	i 0.1 on1 of4.wav	2	2751
572	i 0.1 on1 of7.wav	i 0.1 on1 of5.wav	1	1390
573	i 0.2 on1 of3.wav	i 0.2 on1 of1.wav	2	3624
574	i 0.2 on1 of4.wav	i 0.2 on1 of2.wav	1	870
575	i 0.2 on1 of5.wav	i 0.2 on1 of3.wav	2	2323
576	i 0.2 on1 of6.wav	i 0.2 on1 of4.wav	1	2587
577	i 0.2 on1 of7.wav	i 0.2 on1 of5.wav	1	1826
578	i 0.04 on1 of3.wav	i 0.04 on1 of1.wav	1	569
579	i 0.04 on1 of4.wav	i 0.04 on1 of2.wav	1	1297
580	i 0.04 on1 of5.wav	i 0.04 on1 of3.wav	1	1249
581	i 0.04 on1 of6.wav	i 0.04 on1 of4.wav	1	1247
582	i 0.04 on1 of7.wav	i 0.04 on1 of5.wav	1	1200
583	i 0.06 on1 of3.wav	i 0.06 on1 of1.wav	1	1345
584	i 0.06 on1 of4.wav	i 0.06 on1 of2.wav	1	2478
585	i 0.06 on1 of5.wav	i 0.06 on1 of3.wav	1	1412
586	i 0.06 on1 of6.wav	i 0.06 on1 of4.wav	1	3453
587	i 0.06 on1 of7.wav	i 0.06 on1 of5.wav	2	1994
588	i 0.08 on1 of3.wav	i 0.08 on1 of1.wav	1	2810
589	i 0.08 on1 of4.wav	i 0.08 on1 of2.wav	2	1251
590	i 0.08 on1 of5.wav	i 0.08 on1 of3.wav	1	1046
591	i 0.08 on1 of6.wav	i 0.08 on1 of4.wav	1	848
592	i 0.08 on1 of7.wav	i 0.08 on1 of5.wav	2	1540
593	i 0.12 on1 of3.wav	i 0.12 on1 of1.wav	1	685
594	i 0.12 on1 of4.wav	i 0.12 on1 of2.wav	1	1546
595	i 0.12 on1 of5.wav	i 0.12 on1 of3.wav	2	2007
596	i 0.12 on1 of6.wav	i 0.12 on1 of4.wav	2	2037
597	i 0.12 on1 of7.wav	i 0.12 on1 of5.wav	1	2797
598	i 0.14 on1 of3.wav	i 0.14 on1 of1.wav	1	1008
599	i 0.14 on1 of4.wav	i 0.14 on1 of2.wav	2	2417
600	i 0.14 on1 of5.wav	i 0.14 on1 of3.wav	2	1812
601	i 0.14 on1 of6.wav	i 0.14 on1 of4.wav	1	3535
602	i 0.14 on1 of7.wav	i 0.14 on1 of5.wav	1	3677
603	i 0.16 on1 of3.wav	i 0.16 on1 of1.wav	2	1039
604	i 0.16 on1 of4.wav	i 0.16 on1 of2.wav	2	1584
605	i 0.16 on1 of5.wav	i 0.16 on1 of3.wav	2	2362
606	i 0.16 on1 of6.wav	i 0.16 on1 of4.wav	2	2227
607	i 0.16 on1 of7.wav	i 0.16 on1 of5.wav	1	1485
608	i 0.18 on1 of3.wav	i 0.18 on1 of1.wav	2	1907
609	i 0.18 on1 of4.wav	i 0.18 on1 of2.wav	2	1310
610	i 0.18 on1 of5.wav	i 0.18 on1 of3.wav	1	3173
611	i 0.18 on1 of6.wav	i 0.18 on1 of4.wav	2	2917
612	i 0.18 on1 of7.wav	i 0.18 on1 of5.wav	1	1245
