# Supplementary material for: Effects of stimulus duration and vowel quality in cross-linguistic categorical perception of pitch directions
Source: PLoS One. 2017 Jul 3;12(7):e0180656. doi: 10.1371/journal.pone.0180656 (PMC5495489; doi:10.1371/journal.pone.0180656)
Supplement: S1 Table — (ZIP) [file pone.0180656.s001.zip › supporting information/Raw data/eprime_sd_CHINESE/sub3sdrising.csv]

List2	stim1	stim2	Slide3.RESP	Slide3.RT
1	a 0.1 on1 of7r.wav	a 0.1 on1 of7r.wav	1	1382
2	a 0.1 on2 of7.wav	a 0.1 on2 of7.wav	1	958
3	a 0.1 on3 of7.wav	a 0.1 on3 of7.wav	1	839
4	a 0.1 on4 of7.wav	a 0.1 on4 of7.wav	1	529
5	a 0.1 on5 of7.wav	a 0.1 on5 of7.wav	1	724
6	a 0.1 on6 of7.wav	a 0.1 on6 of7.wav	1	951
7	a 0.1 on7 of7.wav	a 0.1 on7 of7.wav	1	835
8	a 0.2 on1 of7r.wav	a 0.2 on1 of7r.wav	1	1231
9	a 0.2 on2 of7.wav	a 0.2 on2 of7.wav	1	559
10	a 0.2 on3 of7.wav	a 0.2 on3 of7.wav	1	2427
11	a 0.2 on4 of7.wav	a 0.2 on4 of7.wav	1	814
12	a 0.2 on5 of7.wav	a 0.2 on5 of7.wav	2	899
13	a 0.2 on6 of7.wav	a 0.2 on6 of7.wav	1	864
14	a 0.2 on7 of7.wav	a 0.2 on7 of7.wav	1	649
15	a 0.04 on1 of7r.wav	a 0.04 on1 of7r.wav	1	1014
16	a 0.04 on2 of7.wav	a 0.04 on2 of7.wav	1	1638
17	a 0.04 on3 of7.wav	a 0.04 on3 of7.wav	1	940
18	a 0.04 on4 of7.wav	a 0.04 on4 of7.wav	1	678
19	a 0.04 on5 of7.wav	a 0.04 on5 of7.wav	1	412
20	a 0.04 on6 of7.wav	a 0.04 on6 of7.wav	1	733
21	a 0.04 on7 of7.wav	a 0.04 on7 of7.wav	1	563
22	a 0.06 on1 of7r.wav	a 0.06 on1 of7r.wav	1	1458
23	a 0.06 on2 of7.wav	a 0.06 on2 of7.wav	1	750
24	a 0.06 on3 of7.wav	a 0.06 on3 of7.wav	1	546
25	a 0.06 on4 of7.wav	a 0.06 on4 of7.wav	1	561
26	a 0.06 on5 of7.wav	a 0.06 on5 of7.wav	1	907
27	a 0.06 on6 of7.wav	a 0.06 on6 of7.wav	1	463
28	a 0.06 on7 of7.wav	a 0.06 on7 of7.wav	1	957
29	a 0.08 on1 of7r.wav	a 0.08 on1 of7r.wav	1	473
30	a 0.08 on2 of7.wav	a 0.08 on2 of7.wav	1	489
31	a 0.08 on3 of7.wav	a 0.08 on3 of7.wav	1	599
32	a 0.08 on4 of7.wav	a 0.08 on4 of7.wav	1	535
33	a 0.08 on5 of7.wav	a 0.08 on5 of7.wav	1	1564
34	a 0.08 on6 of7.wav	a 0.08 on6 of7.wav	1	597
35	a 0.08 on7 of7.wav	a 0.08 on7 of7.wav	1	893
36	a 0.12 on1 of7r.wav	a 0.12 on1 of7r.wav	1	406
37	a 0.12 on2 of7.wav	a 0.12 on2 of7.wav	1	1018
38	a 0.12 on3 of7.wav	a 0.12 on3 of7.wav	1	704
39	a 0.12 on4 of7.wav	a 0.12 on4 of7.wav	1	2167
40	a 0.12 on5 of7.wav	a 0.12 on5 of7.wav	1	779
41	a 0.12 on6 of7.wav	a 0.12 on6 of7.wav	1	531
42	a 0.12 on7 of7.wav	a 0.12 on7 of7.wav	1	678
43	a 0.14 on1 of7r.wav	a 0.14 on1 of7r.wav	1	918
44	a 0.14 on2 of7.wav	a 0.14 on2 of7.wav	1	1084
45	a 0.14 on3 of7.wav	a 0.14 on3 of7.wav	1	691
46	a 0.14 on4 of7.wav	a 0.14 on4 of7.wav	1	1056
47	a 0.14 on5 of7.wav	a 0.14 on5 of7.wav	1	753
48	a 0.14 on6 of7.wav	a 0.14 on6 of7.wav	1	480
49	a 0.14 on7 of7.wav	a 0.14 on7 of7.wav	1	820
50	a 0.16 on1 of7r.wav	a 0.16 on1 of7r.wav	1	501
51	a 0.16 on2 of7.wav	a 0.16 on2 of7.wav	1	697
52	a 0.16 on3 of7.wav	a 0.16 on3 of7.wav	1	3765
53	a 0.16 on4 of7.wav	a 0.16 on4 of7.wav	1	970
54	a 0.16 on5 of7.wav	a 0.16 on5 of7.wav	1	734
55	a 0.16 on6 of7.wav	a 0.16 on6 of7.wav	1	756
56	a 0.16 on7 of7.wav	a 0.16 on7 of7.wav	1	679
57	a 0.18 on1 of7r.wav	a 0.18 on1 of7r.wav	1	515
58	a 0.18 on2 of7.wav	a 0.18 on2 of7.wav	1	841
59	a 0.18 on3 of7.wav	a 0.18 on3 of7.wav	1	845
60	a 0.18 on4 of7.wav	a 0.18 on4 of7.wav	2	1159
61	a 0.18 on5 of7.wav	a 0.18 on5 of7.wav	1	905
62	a 0.18 on6 of7.wav	a 0.18 on6 of7.wav	1	777
63	a 0.18 on7 of7.wav	a 0.18 on7 of7.wav	1	697
64	i 0.1 on1 of7r.wav	i 0.1 on1 of7r.wav	1	1213
65	i 0.1 on2 of7.wav	i 0.1 on2 of7.wav	1	570
66	i 0.1 on3 of7.wav	i 0.1 on3 of7.wav	1	602
67	i 0.1 on4 of7.wav	i 0.1 on4 of7.wav	1	363
68	i 0.1 on5 of7.wav	i 0.1 on5 of7.wav	1	897
69	i 0.1 on6 of7.wav	i 0.1 on6 of7.wav	1	1179
70	i 0.1 on7 of7.wav	i 0.1 on7 of7.wav	1	715
71	i 0.2 on1 of7r.wav	i 0.2 on1 of7r.wav	1	626
72	i 0.2 on2 of7.wav	i 0.2 on2 of7.wav	1	735
73	i 0.2 on3 of7.wav	i 0.2 on3 of7.wav	1	1673
74	i 0.2 on4 of7.wav	i 0.2 on4 of7.wav	1	721
75	i 0.2 on5 of7.wav	i 0.2 on5 of7.wav	1	656
76	i 0.2 on6 of7.wav	i 0.2 on6 of7.wav	1	736
77	i 0.2 on7 of7.wav	i 0.2 on7 of7.wav	1	551
78	i 0.04 on1 of7r.wav	i 0.04 on1 of7r.wav	1	551
79	i 0.04 on2 of7.wav	i 0.04 on2 of7.wav	1	760
80	i 0.04 on3 of7.wav	i 0.04 on3 of7.wav	1	1135
81	i 0.04 on4 of7.wav	i 0.04 on4 of7.wav	1	517
82	i 0.04 on5 of7.wav	i 0.04 on5 of7.wav	1	372
83	i 0.04 on6 of7.wav	i 0.04 on6 of7.wav	1	398
84	i 0.04 on7 of7.wav	i 0.04 on7 of7.wav	1	692
85	i 0.06 on1 of7r.wav	i 0.06 on1 of7r.wav	1	775
86	i 0.06 on2 of7.wav	i 0.06 on2 of7.wav	1	835
87	i 0.06 on3 of7.wav	i 0.06 on3 of7.wav	1	855
88	i 0.06 on4 of7.wav	i 0.06 on4 of7.wav	1	1126
89	i 0.06 on5 of7.wav	i 0.06 on5 of7.wav	1	933
90	i 0.06 on6 of7.wav	i 0.06 on6 of7.wav	1	697
91	i 0.06 on7 of7.wav	i 0.06 on7 of7.wav	1	681
92	i 0.08 on1 of7r.wav	i 0.08 on1 of7r.wav	1	647
93	i 0.08 on2 of7.wav	i 0.08 on2 of7.wav	1	519
94	i 0.08 on3 of7.wav	i 0.08 on3 of7.wav	1	506
95	i 0.08 on4 of7.wav	i 0.08 on4 of7.wav	1	495
96	i 0.08 on5 of7.wav	i 0.08 on5 of7.wav	1	584
97	i 0.08 on6 of7.wav	i 0.08 on6 of7.wav	1	640
98	i 0.08 on7 of7.wav	i 0.08 on7 of7.wav	1	843
99	i 0.12 on1 of7r.wav	i 0.12 on1 of7r.wav	1	525
100	i 0.12 on2 of7.wav	i 0.12 on2 of7.wav	1	629
101	i 0.12 on3 of7.wav	i 0.12 on3 of7.wav	1	459
102	i 0.12 on4 of7.wav	i 0.12 on4 of7.wav	1	665
103	i 0.12 on5 of7.wav	i 0.12 on5 of7.wav	1	589
104	i 0.12 on6 of7.wav	i 0.12 on6 of7.wav	1	652
105	i 0.12 on7 of7.wav	i 0.12 on7 of7.wav	1	432
106	i 0.14 on1 of7r.wav	i 0.14 on1 of7r.wav	1	456
107	i 0.14 on2 of7.wav	i 0.14 on2 of7.wav	2	1034
108	i 0.14 on3 of7.wav	i 0.14 on3 of7.wav	1	1301
109	i 0.14 on4 of7.wav	i 0.14 on4 of7.wav	1	1551
110	i 0.14 on5 of7.wav	i 0.14 on5 of7.wav	1	693
111	i 0.14 on6 of7.wav	i 0.14 on6 of7.wav	1	738
112	i 0.14 on7 of7.wav	i 0.14 on7 of7.wav	1	573
113	i 0.16 on1 of7r.wav	i 0.16 on1 of7r.wav	1	665
114	i 0.16 on2 of7.wav	i 0.16 on2 of7.wav	1	761
115	i 0.16 on3 of7.wav	i 0.16 on3 of7.wav	1	860
116	i 0.16 on4 of7.wav	i 0.16 on4 of7.wav	2	1915
117	i 0.16 on5 of7.wav	i 0.16 on5 of7.wav	1	744
118	i 0.16 on6 of7.wav	i 0.16 on6 of7.wav	1	677
119	i 0.16 on7 of7.wav	i 0.16 on7 of7.wav	1	521
120	i 0.18 on1 of7r.wav	i 0.18 on1 of7r.wav	1	628
121	i 0.18 on2 of7.wav	i 0.18 on2 of7.wav	1	469
122	i 0.18 on3 of7.wav	i 0.18 on3 of7.wav	1	467
123	i 0.18 on4 of7.wav	i 0.18 on4 of7.wav	1	1948
124	i 0.18 on5 of7.wav	i 0.18 on5 of7.wav	1	1583
125	i 0.18 on6 of7.wav	i 0.18 on6 of7.wav	1	655
126	i 0.18 on7 of7.wav	i 0.18 on7 of7.wav	1	653
127	a 0.1 on1 of7r.wav	a 0.1 on3 of7.wav	1	815
128	a 0.1 on2 of7.wav	a 0.1 on4 of7.wav	1	542
129	a 0.1 on3 of7.wav	a 0.1 on5 of7.wav	1	564
130	a 0.1 on4 of7.wav	a 0.1 on6 of7.wav	2	870
131	a 0.1 on5 of7.wav	a 0.1 on7 of7.wav	2	427
132	a 0.2 on1 of7r.wav	a 0.2 on3 of7.wav	1	557
133	a 0.2 on2 of7.wav	a 0.2 on4 of7.wav	1	1932
134	a 0.2 on3 of7.wav	a 0.2 on5 of7.wav	1	967
135	a 0.2 on4 of7.wav	a 0.2 on6 of7.wav	1	871
136	a 0.2 on5 of7.wav	a 0.2 on7 of7.wav	2	1153
137	a 0.04 on1 of7r.wav	a 0.04 on3 of7.wav	1	910
138	a 0.04 on2 of7.wav	a 0.04 on4 of7.wav	1	601
139	a 0.04 on3 of7.wav	a 0.04 on5 of7.wav	1	532
140	a 0.04 on4 of7.wav	a 0.04 on6 of7.wav	1	501
141	a 0.04 on5 of7.wav	a 0.04 on7 of7.wav	1	984
142	a 0.06 on1 of7r.wav	a 0.06 on3 of7.wav	1	548
143	a 0.06 on2 of7.wav	a 0.06 on4 of7.wav	1	2897
144	a 0.06 on3 of7.wav	a 0.06 on5 of7.wav	1	1726
145	a 0.06 on4 of7.wav	a 0.06 on6 of7.wav	1	742
146	a 0.06 on5 of7.wav	a 0.06 on7 of7.wav	1	764
147	a 0.08 on1 of7r.wav	a 0.08 on3 of7.wav	1	356
148	a 0.08 on2 of7.wav	a 0.08 on4 of7.wav	1	899
149	a 0.08 on3 of7.wav	a 0.08 on5 of7.wav	2	940
150	a 0.08 on4 of7.wav	a 0.08 on6 of7.wav	2	1085
151	a 0.08 on5 of7.wav	a 0.08 on7 of7.wav	2	2240
152	a 0.12 on1 of7r.wav	a 0.12 on3 of7.wav	1	998
153	a 0.12 on2 of7.wav	a 0.12 on4 of7.wav	2	764
154	a 0.12 on3 of7.wav	a 0.12 on5 of7.wav	2	761
155	a 0.12 on4 of7.wav	a 0.12 on6 of7.wav	2	1044
156	a 0.12 on5 of7.wav	a 0.12 on7 of7.wav	2	1691
157	a 0.14 on1 of7r.wav	a 0.14 on3 of7.wav	1	380
158	a 0.14 on2 of7.wav	a 0.14 on4 of7.wav	2	565
159	a 0.14 on3 of7.wav	a 0.14 on5 of7.wav	2	2187
160	a 0.14 on4 of7.wav	a 0.14 on6 of7.wav	1	609
161	a 0.14 on5 of7.wav	a 0.14 on7 of7.wav	1	1042
162	a 0.16 on1 of7r.wav	a 0.16 on3 of7.wav	1	782
163	a 0.16 on2 of7.wav	a 0.16 on4 of7.wav	2	1547
164	a 0.16 on3 of7.wav	a 0.16 on5 of7.wav	1	1023
165	a 0.16 on4 of7.wav	a 0.16 on6 of7.wav	2	1016
166	a 0.16 on5 of7.wav	a 0.16 on7 of7.wav	2	1022
167	a 0.18 on1 of7r.wav	a 0.18 on3 of7.wav	1	1044
168	a 0.18 on2 of7.wav	a 0.18 on4 of7.wav	2	975
169	a 0.18 on3 of7.wav	a 0.18 on5 of7.wav	2	691
170	a 0.18 on4 of7.wav	a 0.18 on6 of7.wav	2	993
171	a 0.18 on5 of7.wav	a 0.18 on7 of7.wav	2	923
172	i 0.1 on1 of7r.wav	i 0.1 on3 of7.wav	1	749
173	i 0.1 on2 of7.wav	i 0.1 on4 of7.wav	1	574
174	i 0.1 on3 of7.wav	i 0.1 on5 of7.wav	1	682
175	i 0.1 on4 of7.wav	i 0.1 on6 of7.wav	2	1639
176	i 0.1 on5 of7.wav	i 0.1 on7 of7.wav	2	778
177	i 0.2 on1 of7r.wav	i 0.2 on3 of7.wav	1	1326
178	i 0.2 on2 of7.wav	i 0.2 on4 of7.wav	2	768
179	i 0.2 on3 of7.wav	i 0.2 on5 of7.wav	2	947
180	i 0.2 on4 of7.wav	i 0.2 on6 of7.wav	2	982
181	i 0.2 on5 of7.wav	i 0.2 on7 of7.wav	2	1271
182	i 0.04 on1 of7r.wav	i 0.04 on3 of7.wav	1	380
183	i 0.04 on2 of7.wav	i 0.04 on4 of7.wav	1	603
184	i 0.04 on3 of7.wav	i 0.04 on5 of7.wav	1	619
185	i 0.04 on4 of7.wav	i 0.04 on6 of7.wav	1	2250
186	i 0.04 on5 of7.wav	i 0.04 on7 of7.wav	1	511
187	i 0.06 on1 of7r.wav	i 0.06 on3 of7.wav	1	1699
188	i 0.06 on2 of7.wav	i 0.06 on4 of7.wav	1	946
189	i 0.06 on3 of7.wav	i 0.06 on5 of7.wav	1	670
190	i 0.06 on4 of7.wav	i 0.06 on6 of7.wav	1	450
191	i 0.06 on5 of7.wav	i 0.06 on7 of7.wav	1	659
192	i 0.08 on1 of7r.wav	i 0.08 on3 of7.wav	1	1132
193	i 0.08 on2 of7.wav	i 0.08 on4 of7.wav	1	421
194	i 0.08 on3 of7.wav	i 0.08 on5 of7.wav	1	560
195	i 0.08 on4 of7.wav	i 0.08 on6 of7.wav	2	926
196	i 0.08 on5 of7.wav	i 0.08 on7 of7.wav	1	705
197	i 0.12 on1 of7r.wav	i 0.12 on3 of7.wav	1	1870
198	i 0.12 on2 of7.wav	i 0.12 on4 of7.wav	1	1127
199	i 0.12 on3 of7.wav	i 0.12 on5 of7.wav	1	1610
200	i 0.12 on4 of7.wav	i 0.12 on6 of7.wav	2	601
201	i 0.12 on5 of7.wav	i 0.12 on7 of7.wav	1	1168
202	i 0.14 on1 of7r.wav	i 0.14 on3 of7.wav	2	937
203	i 0.14 on2 of7.wav	i 0.14 on4 of7.wav	2	784
204	i 0.14 on3 of7.wav	i 0.14 on5 of7.wav	2	881
205	i 0.14 on4 of7.wav	i 0.14 on6 of7.wav	1	758
206	i 0.14 on5 of7.wav	i 0.14 on7 of7.wav	2	1448
207	i 0.16 on1 of7r.wav	i 0.16 on3 of7.wav	1	1113
208	i 0.16 on2 of7.wav	i 0.16 on4 of7.wav	2	1107
209	i 0.16 on3 of7.wav	i 0.16 on5 of7.wav	2	794
210	i 0.16 on4 of7.wav	i 0.16 on6 of7.wav	2	2022
211	i 0.16 on5 of7.wav	i 0.16 on7 of7.wav	1	1172
212	i 0.18 on1 of7r.wav	i 0.18 on3 of7.wav	1	713
213	i 0.18 on2 of7.wav	i 0.18 on4 of7.wav	2	865
214	i 0.18 on3 of7.wav	i 0.18 on5 of7.wav	2	890
215	i 0.18 on4 of7.wav	i 0.18 on6 of7.wav	2	808
216	i 0.18 on5 of7.wav	i 0.18 on7 of7.wav	2	936
217	a 0.1 on3 of7.wav	a 0.1 on1 of7r.wav	1	609
218	a 0.1 on4 of7.wav	a 0.1 on2 of7.wav	1	1055
219	a 0.1 on5 of7.wav	a 0.1 on3 of7.wav	2	889
220	a 0.1 on6 of7.wav	a 0.1 on4 of7.wav	2	926
221	a 0.1 on7 of7.wav	a 0.1 on5 of7.wav	2	922
222	a 0.2 on3 of7.wav	a 0.2 on1 of7r.wav	1	845
223	a 0.2 on4 of7.wav	a 0.2 on2 of7.wav	1	843
224	a 0.2 on5 of7.wav	a 0.2 on3 of7.wav	2	3121
225	a 0.2 on6 of7.wav	a 0.2 on4 of7.wav	2	1811
226	a 0.2 on7 of7.wav	a 0.2 on5 of7.wav	2	682
227	a 0.04 on3 of7.wav	a 0.04 on1 of7r.wav	1	502
228	a 0.04 on4 of7.wav	a 0.04 on2 of7.wav	1	393
229	a 0.04 on5 of7.wav	a 0.04 on3 of7.wav	1	454
230	a 0.04 on6 of7.wav	a 0.04 on4 of7.wav	1	576
231	a 0.04 on7 of7.wav	a 0.04 on5 of7.wav	1	1055
232	a 0.06 on3 of7.wav	a 0.06 on1 of7r.wav	2	689
233	a 0.06 on4 of7.wav	a 0.06 on2 of7.wav	1	848
234	a 0.06 on5 of7.wav	a 0.06 on3 of7.wav	1	1247
235	a 0.06 on6 of7.wav	a 0.06 on4 of7.wav	1	478
236	a 0.06 on7 of7.wav	a 0.06 on5 of7.wav	1	1635
237	a 0.08 on3 of7.wav	a 0.08 on1 of7r.wav	1	773
238	a 0.08 on4 of7.wav	a 0.08 on2 of7.wav	1	1374
239	a 0.08 on5 of7.wav	a 0.08 on3 of7.wav	2	845
240	a 0.08 on6 of7.wav	a 0.08 on4 of7.wav	1	1098
241	a 0.08 on7 of7.wav	a 0.08 on5 of7.wav	1	662
242	a 0.12 on3 of7.wav	a 0.12 on1 of7r.wav	1	883
243	a 0.12 on4 of7.wav	a 0.12 on2 of7.wav	2	1383
244	a 0.12 on5 of7.wav	a 0.12 on3 of7.wav	2	752
245	a 0.12 on6 of7.wav	a 0.12 on4 of7.wav	2	818
246	a 0.12 on7 of7.wav	a 0.12 on5 of7.wav	2	1220
247	a 0.14 on3 of7.wav	a 0.14 on1 of7r.wav	1	437
248	a 0.14 on4 of7.wav	a 0.14 on2 of7.wav	2	874
249	a 0.14 on5 of7.wav	a 0.14 on3 of7.wav	2	754
250	a 0.14 on6 of7.wav	a 0.14 on4 of7.wav	1	889
251	a 0.14 on7 of7.wav	a 0.14 on5 of7.wav	1	2314
252	a 0.16 on3 of7.wav	a 0.16 on1 of7r.wav	1	1152
253	a 0.16 on4 of7.wav	a 0.16 on2 of7.wav	2	1284
254	a 0.16 on5 of7.wav	a 0.16 on3 of7.wav	2	842
255	a 0.16 on6 of7.wav	a 0.16 on4 of7.wav	2	598
256	a 0.16 on7 of7.wav	a 0.16 on5 of7.wav	2	2926
257	a 0.18 on3 of7.wav	a 0.18 on1 of7r.wav	1	1221
258	a 0.18 on4 of7.wav	a 0.18 on2 of7.wav	2	1101
259	a 0.18 on5 of7.wav	a 0.18 on3 of7.wav	1	989
260	a 0.18 on6 of7.wav	a 0.18 on4 of7.wav	2	912
261	a 0.18 on7 of7.wav	a 0.18 on5 of7.wav	1	4145
262	i 0.1 on3 of7.wav	i 0.1 on1 of7r.wav	1	813
263	i 0.1 on4 of7.wav	i 0.1 on2 of7.wav	1	1041
264	i 0.1 on5 of7.wav	i 0.1 on3 of7.wav	1	1099
265	i 0.1 on6 of7.wav	i 0.1 on4 of7.wav	2	901
266	i 0.1 on7 of7.wav	i 0.1 on5 of7.wav	1	668
267	i 0.2 on3 of7.wav	i 0.2 on1 of7r.wav	1	775
268	i 0.2 on4 of7.wav	i 0.2 on2 of7.wav	2	1129
269	i 0.2 on5 of7.wav	i 0.2 on3 of7.wav	2	1294
270	i 0.2 on6 of7.wav	i 0.2 on4 of7.wav	2	1911
271	i 0.2 on7 of7.wav	i 0.2 on5 of7.wav	2	955
272	i 0.04 on3 of7.wav	i 0.04 on1 of7r.wav	1	897
273	i 0.04 on4 of7.wav	i 0.04 on2 of7.wav	1	1205
274	i 0.04 on5 of7.wav	i 0.04 on3 of7.wav	1	924
275	i 0.04 on6 of7.wav	i 0.04 on4 of7.wav	1	1010
276	i 0.04 on7 of7.wav	i 0.04 on5 of7.wav	1	1591
277	i 0.06 on3 of7.wav	i 0.06 on1 of7r.wav	1	848
278	i 0.06 on4 of7.wav	i 0.06 on2 of7.wav	1	709
279	i 0.06 on5 of7.wav	i 0.06 on3 of7.wav	1	469
280	i 0.06 on6 of7.wav	i 0.06 on4 of7.wav	1	1244
281	i 0.06 on7 of7.wav	i 0.06 on5 of7.wav	1	655
282	i 0.08 on3 of7.wav	i 0.08 on1 of7r.wav	1	611
283	i 0.08 on4 of7.wav	i 0.08 on2 of7.wav	1	982
284	i 0.08 on5 of7.wav	i 0.08 on3 of7.wav	1	1360
285	i 0.08 on6 of7.wav	i 0.08 on4 of7.wav	2	991
286	i 0.08 on7 of7.wav	i 0.08 on5 of7.wav	1	805
287	i 0.12 on3 of7.wav	i 0.12 on1 of7r.wav	1	662
288	i 0.12 on4 of7.wav	i 0.12 on2 of7.wav	1	855
289	i 0.12 on5 of7.wav	i 0.12 on3 of7.wav	2	490
290	i 0.12 on6 of7.wav	i 0.12 on4 of7.wav	1	1362
291	i 0.12 on7 of7.wav	i 0.12 on5 of7.wav	1	684
292	i 0.14 on3 of7.wav	i 0.14 on1 of7r.wav	2	785
293	i 0.14 on4 of7.wav	i 0.14 on2 of7.wav	2	1992
294	i 0.14 on5 of7.wav	i 0.14 on3 of7.wav	2	1050
295	i 0.14 on6 of7.wav	i 0.14 on4 of7.wav	2	978
296	i 0.14 on7 of7.wav	i 0.14 on5 of7.wav	1	1162
297	i 0.16 on3 of7.wav	i 0.16 on1 of7r.wav	1	497
298	i 0.16 on4 of7.wav	i 0.16 on2 of7.wav	2	763
299	i 0.16 on5 of7.wav	i 0.16 on3 of7.wav	2	543
300	i 0.16 on6 of7.wav	i 0.16 on4 of7.wav	2	705
301	i 0.16 on7 of7.wav	i 0.16 on5 of7.wav	1	864
302	i 0.18 on3 of7.wav	i 0.18 on1 of7r.wav	1	1767
303	i 0.18 on4 of7.wav	i 0.18 on2 of7.wav	1	2411
304	i 0.18 on5 of7.wav	i 0.18 on3 of7.wav	2	614
305	i 0.18 on6 of7.wav	i 0.18 on4 of7.wav	2	655
306	i 0.18 on7 of7.wav	i 0.18 on5 of7.wav	1	742
307	a 0.1 on1 of7r.wav	a 0.1 on1 of7r.wav	1	557
308	a 0.1 on2 of7.wav	a 0.1 on2 of7.wav	1	577
309	a 0.1 on3 of7.wav	a 0.1 on3 of7.wav	1	793
310	a 0.1 on4 of7.wav	a 0.1 on4 of7.wav	1	729
311	a 0.1 on5 of7.wav	a 0.1 on5 of7.wav	1	1202
312	a 0.1 on6 of7.wav	a 0.1 on6 of7.wav	1	1595
313	a 0.1 on7 of7.wav	a 0.1 on7 of7.wav	1	438
314	a 0.2 on1 of7r.wav	a 0.2 on1 of7r.wav	1	1141
315	a 0.2 on2 of7.wav	a 0.2 on2 of7.wav	1	612
316	a 0.2 on3 of7.wav	a 0.2 on3 of7.wav	1	874
317	a 0.2 on4 of7.wav	a 0.2 on4 of7.wav	1	922
318	a 0.2 on5 of7.wav	a 0.2 on5 of7.wav	2	1277
319	a 0.2 on6 of7.wav	a 0.2 on6 of7.wav	1	606
320	a 0.2 on7 of7.wav	a 0.2 on7 of7.wav	1	694
321	a 0.04 on1 of7r.wav	a 0.04 on1 of7r.wav	1	996
322	a 0.04 on2 of7.wav	a 0.04 on2 of7.wav	1	356
323	a 0.04 on3 of7.wav	a 0.04 on3 of7.wav	1	1107
324	a 0.04 on4 of7.wav	a 0.04 on4 of7.wav	1	423
325	a 0.04 on5 of7.wav	a 0.04 on5 of7.wav	1	627
326	a 0.04 on6 of7.wav	a 0.04 on6 of7.wav	1	489
327	a 0.04 on7 of7.wav	a 0.04 on7 of7.wav	1	521
328	a 0.06 on1 of7r.wav	a 0.06 on1 of7r.wav	1	1010
329	a 0.06 on2 of7.wav	a 0.06 on2 of7.wav	1	552
330	a 0.06 on3 of7.wav	a 0.06 on3 of7.wav	1	602
331	a 0.06 on4 of7.wav	a 0.06 on4 of7.wav	1	1089
332	a 0.06 on5 of7.wav	a 0.06 on5 of7.wav	1	493
333	a 0.06 on6 of7.wav	a 0.06 on6 of7.wav	1	552
334	a 0.06 on7 of7.wav	a 0.06 on7 of7.wav	1	823
335	a 0.08 on1 of7r.wav	a 0.08 on1 of7r.wav	1	870
336	a 0.08 on2 of7.wav	a 0.08 on2 of7.wav	1	2313
337	a 0.08 on3 of7.wav	a 0.08 on3 of7.wav	1	1142
338	a 0.08 on4 of7.wav	a 0.08 on4 of7.wav	1	649
339	a 0.08 on5 of7.wav	a 0.08 on5 of7.wav	1	609
340	a 0.08 on6 of7.wav	a 0.08 on6 of7.wav	1	491
341	a 0.08 on7 of7.wav	a 0.08 on7 of7.wav	1	1113
342	a 0.12 on1 of7r.wav	a 0.12 on1 of7r.wav	1	402
343	a 0.12 on2 of7.wav	a 0.12 on2 of7.wav	1	670
344	a 0.12 on3 of7.wav	a 0.12 on3 of7.wav	1	863
345	a 0.12 on4 of7.wav	a 0.12 on4 of7.wav	1	597
346	a 0.12 on5 of7.wav	a 0.12 on5 of7.wav	1	1124
347	a 0.12 on6 of7.wav	a 0.12 on6 of7.wav	1	1505
348	a 0.12 on7 of7.wav	a 0.12 on7 of7.wav	1	688
349	a 0.14 on1 of7r.wav	a 0.14 on1 of7r.wav	1	488
350	a 0.14 on2 of7.wav	a 0.14 on2 of7.wav	1	1008
351	a 0.14 on3 of7.wav	a 0.14 on3 of7.wav	1	522
352	a 0.14 on4 of7.wav	a 0.14 on4 of7.wav	1	677
353	a 0.14 on5 of7.wav	a 0.14 on5 of7.wav	1	523
354	a 0.14 on6 of7.wav	a 0.14 on6 of7.wav	1	2055
355	a 0.14 on7 of7.wav	a 0.14 on7 of7.wav	1	474
356	a 0.16 on1 of7r.wav	a 0.16 on1 of7r.wav	1	446
357	a 0.16 on2 of7.wav	a 0.16 on2 of7.wav	1	460
358	a 0.16 on3 of7.wav	a 0.16 on3 of7.wav	1	939
359	a 0.16 on4 of7.wav	a 0.16 on4 of7.wav	2	902
360	a 0.16 on5 of7.wav	a 0.16 on5 of7.wav	1	821
361	a 0.16 on6 of7.wav	a 0.16 on6 of7.wav	1	1008
362	a 0.16 on7 of7.wav	a 0.16 on7 of7.wav	1	486
363	a 0.18 on1 of7r.wav	a 0.18 on1 of7r.wav	1	1287
364	a 0.18 on2 of7.wav	a 0.18 on2 of7.wav	1	681
365	a 0.18 on3 of7.wav	a 0.18 on3 of7.wav	1	998
366	a 0.18 on4 of7.wav	a 0.18 on4 of7.wav	1	1142
367	a 0.18 on5 of7.wav	a 0.18 on5 of7.wav	1	636
368	a 0.18 on6 of7.wav	a 0.18 on6 of7.wav	1	1231
369	a 0.18 on7 of7.wav	a 0.18 on7 of7.wav	1	1034
370	i 0.1 on1 of7r.wav	i 0.1 on1 of7r.wav	1	820
371	i 0.1 on2 of7.wav	i 0.1 on2 of7.wav	1	516
372	i 0.1 on3 of7.wav	i 0.1 on3 of7.wav	1	700
373	i 0.1 on4 of7.wav	i 0.1 on4 of7.wav	1	2046
374	i 0.1 on5 of7.wav	i 0.1 on5 of7.wav	1	510
375	i 0.1 on6 of7.wav	i 0.1 on6 of7.wav	1	506
376	i 0.1 on7 of7.wav	i 0.1 on7 of7.wav	1	705
377	i 0.2 on1 of7r.wav	i 0.2 on1 of7r.wav	1	640
378	i 0.2 on2 of7.wav	i 0.2 on2 of7.wav	1	885
379	i 0.2 on3 of7.wav	i 0.2 on3 of7.wav	1	2578
380	i 0.2 on4 of7.wav	i 0.2 on4 of7.wav	1	819
381	i 0.2 on5 of7.wav	i 0.2 on5 of7.wav	1	644
382	i 0.2 on6 of7.wav	i 0.2 on6 of7.wav	1	799
383	i 0.2 on7 of7.wav	i 0.2 on7 of7.wav	1	632
384	i 0.04 on1 of7r.wav	i 0.04 on1 of7r.wav	1	575
385	i 0.04 on2 of7.wav	i 0.04 on2 of7.wav	1	824
386	i 0.04 on3 of7.wav	i 0.04 on3 of7.wav	1	794
387	i 0.04 on4 of7.wav	i 0.04 on4 of7.wav	1	557
388	i 0.04 on5 of7.wav	i 0.04 on5 of7.wav	1	585
389	i 0.04 on6 of7.wav	i 0.04 on6 of7.wav	1	583
390	i 0.04 on7 of7.wav	i 0.04 on7 of7.wav	1	558
391	i 0.06 on1 of7r.wav	i 0.06 on1 of7r.wav	1	672
392	i 0.06 on2 of7.wav	i 0.06 on2 of7.wav	1	423
393	i 0.06 on3 of7.wav	i 0.06 on3 of7.wav	1	428
394	i 0.06 on4 of7.wav	i 0.06 on4 of7.wav	1	540
395	i 0.06 on5 of7.wav	i 0.06 on5 of7.wav	1	2146
396	i 0.06 on6 of7.wav	i 0.06 on6 of7.wav	1	1203
397	i 0.06 on7 of7.wav	i 0.06 on7 of7.wav	2	689
398	i 0.08 on1 of7r.wav	i 0.08 on1 of7r.wav	1	564
399	i 0.08 on2 of7.wav	i 0.08 on2 of7.wav	1	875
400	i 0.08 on3 of7.wav	i 0.08 on3 of7.wav	1	841
401	i 0.08 on4 of7.wav	i 0.08 on4 of7.wav	1	453
402	i 0.08 on5 of7.wav	i 0.08 on5 of7.wav	1	450
403	i 0.08 on6 of7.wav	i 0.08 on6 of7.wav	2	1269
404	i 0.08 on7 of7.wav	i 0.08 on7 of7.wav	1	734
405	i 0.12 on1 of7r.wav	i 0.12 on1 of7r.wav	1	645
406	i 0.12 on2 of7.wav	i 0.12 on2 of7.wav	1	2306
407	i 0.12 on3 of7.wav	i 0.12 on3 of7.wav	1	1242
408	i 0.12 on4 of7.wav	i 0.12 on4 of7.wav	1	1340
409	i 0.12 on5 of7.wav	i 0.12 on5 of7.wav	1	738
410	i 0.12 on6 of7.wav	i 0.12 on6 of7.wav	1	835
411	i 0.12 on7 of7.wav	i 0.12 on7 of7.wav	1	701
412	i 0.14 on1 of7r.wav	i 0.14 on1 of7r.wav	1	947
413	i 0.14 on2 of7.wav	i 0.14 on2 of7.wav	1	516
414	i 0.14 on3 of7.wav	i 0.14 on3 of7.wav	1	993
415	i 0.14 on4 of7.wav	i 0.14 on4 of7.wav	2	867
416	i 0.14 on5 of7.wav	i 0.14 on5 of7.wav	1	831
417	i 0.14 on6 of7.wav	i 0.14 on6 of7.wav	1	643
418	i 0.14 on7 of7.wav	i 0.14 on7 of7.wav	1	881
419	i 0.16 on1 of7r.wav	i 0.16 on1 of7r.wav	1	664
420	i 0.16 on2 of7.wav	i 0.16 on2 of7.wav	1	570
421	i 0.16 on3 of7.wav	i 0.16 on3 of7.wav	1	819
422	i 0.16 on4 of7.wav	i 0.16 on4 of7.wav	1	700
423	i 0.16 on5 of7.wav	i 0.16 on5 of7.wav	1	680
424	i 0.16 on6 of7.wav	i 0.16 on6 of7.wav	1	879
425	i 0.16 on7 of7.wav	i 0.16 on7 of7.wav	1	1048
426	i 0.18 on1 of7r.wav	i 0.18 on1 of7r.wav	1	755
427	i 0.18 on2 of7.wav	i 0.18 on2 of7.wav	1	736
428	i 0.18 on3 of7.wav	i 0.18 on3 of7.wav	1	861
429	i 0.18 on4 of7.wav	i 0.18 on4 of7.wav	1	649
430	i 0.18 on5 of7.wav	i 0.18 on5 of7.wav	1	1250
431	i 0.18 on6 of7.wav	i 0.18 on6 of7.wav	1	500
432	i 0.18 on7 of7.wav	i 0.18 on7 of7.wav	1	599
433	a 0.1 on1 of7r.wav	a 0.1 on3 of7.wav	1	499
434	a 0.1 on2 of7.wav	a 0.1 on4 of7.wav	1	717
435	a 0.1 on3 of7.wav	a 0.1 on5 of7.wav	2	659
436	a 0.1 on4 of7.wav	a 0.1 on6 of7.wav	2	1056
437	a 0.1 on5 of7.wav	a 0.1 on7 of7.wav	2	2428
438	a 0.2 on1 of7r.wav	a 0.2 on3 of7.wav	1	597
439	a 0.2 on2 of7.wav	a 0.2 on4 of7.wav	2	2161
440	a 0.2 on3 of7.wav	a 0.2 on5 of7.wav	2	735
441	a 0.2 on4 of7.wav	a 0.2 on6 of7.wav	2	819
442	a 0.2 on5 of7.wav	a 0.2 on7 of7.wav	2	896
443	a 0.04 on1 of7r.wav	a 0.04 on3 of7.wav	1	719
444	a 0.04 on2 of7.wav	a 0.04 on4 of7.wav	1	717
445	a 0.04 on3 of7.wav	a 0.04 on5 of7.wav	1	630
446	a 0.04 on4 of7.wav	a 0.04 on6 of7.wav	1	721
447	a 0.04 on5 of7.wav	a 0.04 on7 of7.wav	1	642
448	a 0.06 on1 of7r.wav	a 0.06 on3 of7.wav	1	554
449	a 0.06 on2 of7.wav	a 0.06 on4 of7.wav	1	399
450	a 0.06 on3 of7.wav	a 0.06 on5 of7.wav	1	1385
451	a 0.06 on4 of7.wav	a 0.06 on6 of7.wav	1	566
452	a 0.06 on5 of7.wav	a 0.06 on7 of7.wav	1	1167
453	a 0.08 on1 of7r.wav	a 0.08 on3 of7.wav	1	751
454	a 0.08 on2 of7.wav	a 0.08 on4 of7.wav	1	1313
455	a 0.08 on3 of7.wav	a 0.08 on5 of7.wav	2	2239
456	a 0.08 on4 of7.wav	a 0.08 on6 of7.wav	2	1094
457	a 0.08 on5 of7.wav	a 0.08 on7 of7.wav	1	523
458	a 0.12 on1 of7r.wav	a 0.12 on3 of7.wav	1	606
459	a 0.12 on2 of7.wav	a 0.12 on4 of7.wav	2	722
460	a 0.12 on3 of7.wav	a 0.12 on5 of7.wav	2	680
461	a 0.12 on4 of7.wav	a 0.12 on6 of7.wav	1	481
462	a 0.12 on5 of7.wav	a 0.12 on7 of7.wav	2	1807
463	a 0.14 on1 of7r.wav	a 0.14 on3 of7.wav	2	851
464	a 0.14 on2 of7.wav	a 0.14 on4 of7.wav	2	1797
465	a 0.14 on3 of7.wav	a 0.14 on5 of7.wav	2	643
466	a 0.14 on4 of7.wav	a 0.14 on6 of7.wav	1	603
467	a 0.14 on5 of7.wav	a 0.14 on7 of7.wav	1	456
468	a 0.16 on1 of7r.wav	a 0.16 on3 of7.wav	1	612
469	a 0.16 on2 of7.wav	a 0.16 on4 of7.wav	2	611
470	a 0.16 on3 of7.wav	a 0.16 on5 of7.wav	2	1138
471	a 0.16 on4 of7.wav	a 0.16 on6 of7.wav	2	1004
472	a 0.16 on5 of7.wav	a 0.16 on7 of7.wav	2	1645
473	a 0.18 on1 of7r.wav	a 0.18 on3 of7.wav	1	1259
474	a 0.18 on2 of7.wav	a 0.18 on4 of7.wav	1	1904
475	a 0.18 on3 of7.wav	a 0.18 on5 of7.wav	2	665
476	a 0.18 on4 of7.wav	a 0.18 on6 of7.wav	2	963
477	a 0.18 on5 of7.wav	a 0.18 on7 of7.wav	2	2508
478	i 0.1 on1 of7r.wav	i 0.1 on3 of7.wav	1	944
479	i 0.1 on2 of7.wav	i 0.1 on4 of7.wav	1	821
480	i 0.1 on3 of7.wav	i 0.1 on5 of7.wav	2	1188
481	i 0.1 on4 of7.wav	i 0.1 on6 of7.wav	1	1130
482	i 0.1 on5 of7.wav	i 0.1 on7 of7.wav	2	1000
483	i 0.2 on1 of7r.wav	i 0.2 on3 of7.wav	1	889
484	i 0.2 on2 of7.wav	i 0.2 on4 of7.wav	1	997
485	i 0.2 on3 of7.wav	i 0.2 on5 of7.wav	1	1239
486	i 0.2 on4 of7.wav	i 0.2 on6 of7.wav	2	879
487	i 0.2 on5 of7.wav	i 0.2 on7 of7.wav	2	929
488	i 0.04 on1 of7r.wav	i 0.04 on3 of7.wav	1	1248
489	i 0.04 on2 of7.wav	i 0.04 on4 of7.wav	1	554
490	i 0.04 on3 of7.wav	i 0.04 on5 of7.wav	1	771
491	i 0.04 on4 of7.wav	i 0.04 on6 of7.wav	1	772
492	i 0.04 on5 of7.wav	i 0.04 on7 of7.wav	1	995
493	i 0.06 on1 of7r.wav	i 0.06 on3 of7.wav	1	1092
494	i 0.06 on2 of7.wav	i 0.06 on4 of7.wav	1	1036
495	i 0.06 on3 of7.wav	i 0.06 on5 of7.wav	1	880
496	i 0.06 on4 of7.wav	i 0.06 on6 of7.wav	1	2198
497	i 0.06 on5 of7.wav	i 0.06 on7 of7.wav	1	516
498	i 0.08 on1 of7r.wav	i 0.08 on3 of7.wav	1	610
499	i 0.08 on2 of7.wav	i 0.08 on4 of7.wav	1	399
500	i 0.08 on3 of7.wav	i 0.08 on5 of7.wav	1	766
501	i 0.08 on4 of7.wav	i 0.08 on6 of7.wav	1	845
502	i 0.08 on5 of7.wav	i 0.08 on7 of7.wav	1	1279
503	i 0.12 on1 of7r.wav	i 0.12 on3 of7.wav	1	695
504	i 0.12 on2 of7.wav	i 0.12 on4 of7.wav	1	829
505	i 0.12 on3 of7.wav	i 0.12 on5 of7.wav	2	2493
506	i 0.12 on4 of7.wav	i 0.12 on6 of7.wav	1	974
507	i 0.12 on5 of7.wav	i 0.12 on7 of7.wav	1	1465
508	i 0.14 on1 of7r.wav	i 0.14 on3 of7.wav	1	1075
509	i 0.14 on2 of7.wav	i 0.14 on4 of7.wav	1	1453
510	i 0.14 on3 of7.wav	i 0.14 on5 of7.wav	2	799
511	i 0.14 on4 of7.wav	i 0.14 on6 of7.wav	2	739
512	i 0.14 on5 of7.wav	i 0.14 on7 of7.wav	1	744
513	i 0.16 on1 of7r.wav	i 0.16 on3 of7.wav	1	734
514	i 0.16 on2 of7.wav	i 0.16 on4 of7.wav	2	999
515	i 0.16 on3 of7.wav	i 0.16 on5 of7.wav	2	874
516	i 0.16 on4 of7.wav	i 0.16 on6 of7.wav	1	1070
517	i 0.16 on5 of7.wav	i 0.16 on7 of7.wav	2	1305
518	i 0.18 on1 of7r.wav	i 0.18 on3 of7.wav	1	784
519	i 0.18 on2 of7.wav	i 0.18 on4 of7.wav	2	1121
520	i 0.18 on3 of7.wav	i 0.18 on5 of7.wav	2	805
521	i 0.18 on4 of7.wav	i 0.18 on6 of7.wav	2	756
522	i 0.18 on5 of7.wav	i 0.18 on7 of7.wav	2	998
523	a 0.1 on3 of7.wav	a 0.1 on1 of7r.wav	1	780
524	a 0.1 on4 of7.wav	a 0.1 on2 of7.wav	1	530
525	a 0.1 on5 of7.wav	a 0.1 on3 of7.wav	1	836
526	a 0.1 on6 of7.wav	a 0.1 on4 of7.wav	2	1112
527	a 0.1 on7 of7.wav	a 0.1 on5 of7.wav	2	681
528	a 0.2 on3 of7.wav	a 0.2 on1 of7r.wav	1	1075
529	a 0.2 on4 of7.wav	a 0.2 on2 of7.wav	2	742
530	a 0.2 on5 of7.wav	a 0.2 on3 of7.wav	2	700
531	a 0.2 on6 of7.wav	a 0.2 on4 of7.wav	1	933
532	a 0.2 on7 of7.wav	a 0.2 on5 of7.wav	2	750
533	a 0.04 on3 of7.wav	a 0.04 on1 of7r.wav	1	494
534	a 0.04 on4 of7.wav	a 0.04 on2 of7.wav	1	709
535	a 0.04 on5 of7.wav	a 0.04 on3 of7.wav	1	1459
536	a 0.04 on6 of7.wav	a 0.04 on4 of7.wav	1	536
537	a 0.04 on7 of7.wav	a 0.04 on5 of7.wav	1	841
538	a 0.06 on3 of7.wav	a 0.06 on1 of7r.wav	1	962
539	a 0.06 on4 of7.wav	a 0.06 on2 of7.wav	1	498
540	a 0.06 on5 of7.wav	a 0.06 on3 of7.wav	1	948
541	a 0.06 on6 of7.wav	a 0.06 on4 of7.wav	1	548
542	a 0.06 on7 of7.wav	a 0.06 on5 of7.wav	1	1491
543	a 0.08 on3 of7.wav	a 0.08 on1 of7r.wav	1	561
544	a 0.08 on4 of7.wav	a 0.08 on2 of7.wav	1	664
545	a 0.08 on5 of7.wav	a 0.08 on3 of7.wav	1	847
546	a 0.08 on6 of7.wav	a 0.08 on4 of7.wav	1	2547
547	a 0.08 on7 of7.wav	a 0.08 on5 of7.wav	1	878
548	a 0.12 on3 of7.wav	a 0.12 on1 of7r.wav	1	445
549	a 0.12 on4 of7.wav	a 0.12 on2 of7.wav	2	1216
550	a 0.12 on5 of7.wav	a 0.12 on3 of7.wav	2	2136
551	a 0.12 on6 of7.wav	a 0.12 on4 of7.wav	1	555
552	a 0.12 on7 of7.wav	a 0.12 on5 of7.wav	1	524
553	a 0.14 on3 of7.wav	a 0.14 on1 of7r.wav	1	1137
554	a 0.14 on4 of7.wav	a 0.14 on2 of7.wav	2	1465
555	a 0.14 on5 of7.wav	a 0.14 on3 of7.wav	2	1279
556	a 0.14 on6 of7.wav	a 0.14 on4 of7.wav	2	877
557	a 0.14 on7 of7.wav	a 0.14 on5 of7.wav	2	1418
558	a 0.16 on3 of7.wav	a 0.16 on1 of7r.wav	1	801
559	a 0.16 on4 of7.wav	a 0.16 on2 of7.wav	2	899
560	a 0.16 on5 of7.wav	a 0.16 on3 of7.wav	2	538
561	a 0.16 on6 of7.wav	a 0.16 on4 of7.wav	2	875
562	a 0.16 on7 of7.wav	a 0.16 on5 of7.wav	2	880
563	a 0.18 on3 of7.wav	a 0.18 on1 of7r.wav	1	1307
564	a 0.18 on4 of7.wav	a 0.18 on2 of7.wav	2	851
565	a 0.18 on5 of7.wav	a 0.18 on3 of7.wav	2	759
566	a 0.18 on6 of7.wav	a 0.18 on4 of7.wav	2	760
567	a 0.18 on7 of7.wav	a 0.18 on5 of7.wav	2	994
568	i 0.1 on3 of7.wav	i 0.1 on1 of7r.wav	1	641
569	i 0.1 on4 of7.wav	i 0.1 on2 of7.wav	1	732
570	i 0.1 on5 of7.wav	i 0.1 on3 of7.wav	2	979
571	i 0.1 on6 of7.wav	i 0.1 on4 of7.wav	2	626
572	i 0.1 on7 of7.wav	i 0.1 on5 of7.wav	1	2212
573	i 0.2 on3 of7.wav	i 0.2 on1 of7r.wav	1	955
574	i 0.2 on4 of7.wav	i 0.2 on2 of7.wav	2	706
575	i 0.2 on5 of7.wav	i 0.2 on3 of7.wav	2	1565
576	i 0.2 on6 of7.wav	i 0.2 on4 of7.wav	2	748
577	i 0.2 on7 of7.wav	i 0.2 on5 of7.wav	2	915
578	i 0.04 on3 of7.wav	i 0.04 on1 of7r.wav	1	535
579	i 0.04 on4 of7.wav	i 0.04 on2 of7.wav	1	438
580	i 0.04 on5 of7.wav	i 0.04 on3 of7.wav	1	437
581	i 0.04 on6 of7.wav	i 0.04 on4 of7.wav	1	1913
582	i 0.04 on7 of7.wav	i 0.04 on5 of7.wav	1	1108
583	i 0.06 on3 of7.wav	i 0.06 on1 of7r.wav	1	1384
584	i 0.06 on4 of7.wav	i 0.06 on2 of7.wav	1	979
585	i 0.06 on5 of7.wav	i 0.06 on3 of7.wav	1	765
586	i 0.06 on6 of7.wav	i 0.06 on4 of7.wav	1	582
587	i 0.06 on7 of7.wav	i 0.06 on5 of7.wav	1	1373
588	i 0.08 on3 of7.wav	i 0.08 on1 of7r.wav	1	938
589	i 0.08 on4 of7.wav	i 0.08 on2 of7.wav	1	723
590	i 0.08 on5 of7.wav	i 0.08 on3 of7.wav	1	778
591	i 0.08 on6 of7.wav	i 0.08 on4 of7.wav	1	514
592	i 0.08 on7 of7.wav	i 0.08 on5 of7.wav	1	1064
593	i 0.12 on3 of7.wav	i 0.12 on1 of7r.wav	1	475
594	i 0.12 on4 of7.wav	i 0.12 on2 of7.wav	1	841
595	i 0.12 on5 of7.wav	i 0.12 on3 of7.wav	2	701
596	i 0.12 on6 of7.wav	i 0.12 on4 of7.wav	2	804
597	i 0.12 on7 of7.wav	i 0.12 on5 of7.wav	1	603
598	i 0.14 on3 of7.wav	i 0.14 on1 of7r.wav	1	1068
599	i 0.14 on4 of7.wav	i 0.14 on2 of7.wav	1	844
600	i 0.14 on5 of7.wav	i 0.14 on3 of7.wav	2	1600
601	i 0.14 on6 of7.wav	i 0.14 on4 of7.wav	1	1537
602	i 0.14 on7 of7.wav	i 0.14 on5 of7.wav	1	1081
603	i 0.16 on3 of7.wav	i 0.16 on1 of7r.wav	1	419
604	i 0.16 on4 of7.wav	i 0.16 on2 of7.wav	2	564
605	i 0.16 on5 of7.wav	i 0.16 on3 of7.wav	2	1161
606	i 0.16 on6 of7.wav	i 0.16 on4 of7.wav	2	1170
607	i 0.16 on7 of7.wav	i 0.16 on5 of7.wav	1	871
608	i 0.18 on3 of7.wav	i 0.18 on1 of7r.wav	1	508
609	i 0.18 on4 of7.wav	i 0.18 on2 of7.wav	2	920
610	i 0.18 on5 of7.wav	i 0.18 on3 of7.wav	2	1355
611	i 0.18 on6 of7.wav	i 0.18 on4 of7.wav	2	2262
612	i 0.18 on7 of7.wav	i 0.18 on5 of7.wav	1	541
