# Supplementary material for: Effects of stimulus duration and vowel quality in cross-linguistic categorical perception of pitch directions
Source: PLoS One. 2017 Jul 3;12(7):e0180656. doi: 10.1371/journal.pone.0180656 (PMC5495489; doi:10.1371/journal.pone.0180656)
Supplement: S1 Table — (ZIP) [file pone.0180656.s001.zip › supporting information/Raw data/eprime_sd_CHINESE/sub4sdfalling.csv]

List2	stim1	stim2	Slide3.RESP	Slide3.RT
1	a 0.1 on1 of1.wav	a 0.1 on1 of1.wav	1	1767
2	a 0.1 on1 of2.wav	a 0.1 on1 of2.wav	1	1024
3	a 0.1 on1 of3.wav	a 0.1 on1 of3.wav	1	894
4	a 0.1 on1 of4.wav	a 0.1 on1 of4.wav	1	1120
5	a 0.1 on1 of5.wav	a 0.1 on1 of5.wav	1	537
6	a 0.1 on1 of6.wav	a 0.1 on1 of6.wav	1	890
7	a 0.1 on1 of7.wav	a 0.1 on1 of7.wav	1	593
8	a 0.2 on1 of1.wav	a 0.2 on1 of1.wav	1	665
9	a 0.2 on1 of2.wav	a 0.2 on1 of2.wav	2	703
10	a 0.2 on1 of3.wav	a 0.2 on1 of3.wav	1	1145
11	a 0.2 on1 of4.wav	a 0.2 on1 of4.wav	1	422
12	a 0.2 on1 of5.wav	a 0.2 on1 of5.wav	1	1150
13	a 0.2 on1 of6.wav	a 0.2 on1 of6.wav	1	794
14	a 0.2 on1 of7.wav	a 0.2 on1 of7.wav	1	545
15	a 0.04 on1 of1.wav	a 0.04 on1 of1.wav	1	693
16	a 0.04 on1 of2.wav	a 0.04 on1 of2.wav	1	589
17	a 0.04 on1 of3.wav	a 0.04 on1 of3.wav	1	636
18	a 0.04 on1 of4.wav	a 0.04 on1 of4.wav	1	819
19	a 0.04 on1 of5.wav	a 0.04 on1 of5.wav	1	690
20	a 0.04 on1 of6.wav	a 0.04 on1 of6.wav	1	894
21	a 0.04 on1 of7.wav	a 0.04 on1 of7.wav	1	866
22	a 0.06 on1 of1.wav	a 0.06 on1 of1.wav	1	702
23	a 0.06 on1 of2.wav	a 0.06 on1 of2.wav	1	926
24	a 0.06 on1 of3.wav	a 0.06 on1 of3.wav	1	879
25	a 0.06 on1 of4.wav	a 0.06 on1 of4.wav	1	939
26	a 0.06 on1 of5.wav	a 0.06 on1 of5.wav	1	1325
27	a 0.06 on1 of6.wav	a 0.06 on1 of6.wav	2	602
28	a 0.06 on1 of7.wav	a 0.06 on1 of7.wav	1	955
29	a 0.08 on1 of1.wav	a 0.08 on1 of1.wav	1	600
30	a 0.08 on1 of2.wav	a 0.08 on1 of2.wav	1	801
31	a 0.08 on1 of3.wav	a 0.08 on1 of3.wav	1	608
32	a 0.08 on1 of4.wav	a 0.08 on1 of4.wav	1	845
33	a 0.08 on1 of5.wav	a 0.08 on1 of5.wav	1	1691
34	a 0.08 on1 of6.wav	a 0.08 on1 of6.wav	1	541
35	a 0.08 on1 of7.wav	a 0.08 on1 of7.wav	1	1838
36	a 0.12 on1 of1.wav	a 0.12 on1 of1.wav	2	4203
37	a 0.12 on1 of2.wav	a 0.12 on1 of2.wav	1	569
38	a 0.12 on1 of3.wav	a 0.12 on1 of3.wav	1	844
39	a 0.12 on1 of4.wav	a 0.12 on1 of4.wav	2	474
40	a 0.12 on1 of5.wav	a 0.12 on1 of5.wav	1	266
41	a 0.12 on1 of6.wav	a 0.12 on1 of6.wav	1	913
42	a 0.12 on1 of7.wav	a 0.12 on1 of7.wav	1	513
43	a 0.14 on1 of1.wav	a 0.14 on1 of1.wav	1	685
44	a 0.14 on1 of2.wav	a 0.14 on1 of2.wav	1	1128
45	a 0.14 on1 of3.wav	a 0.14 on1 of3.wav	1	880
46	a 0.14 on1 of4.wav	a 0.14 on1 of4.wav	1	1367
47	a 0.14 on1 of5.wav	a 0.14 on1 of5.wav	1	788
48	a 0.14 on1 of6.wav	a 0.14 on1 of6.wav	1	405
49	a 0.14 on1 of7.wav	a 0.14 on1 of7.wav	1	568
50	a 0.16 on1 of1.wav	a 0.16 on1 of1.wav	1	984
51	a 0.16 on1 of2.wav	a 0.16 on1 of2.wav	1	644
52	a 0.16 on1 of3.wav	a 0.16 on1 of3.wav	1	644
53	a 0.16 on1 of4.wav	a 0.16 on1 of4.wav	1	630
54	a 0.16 on1 of5.wav	a 0.16 on1 of5.wav	1	716
55	a 0.16 on1 of6.wav	a 0.16 on1 of6.wav	1	820
56	a 0.16 on1 of7.wav	a 0.16 on1 of7.wav	1	670
57	a 0.18 on1 of1.wav	a 0.18 on1 of1.wav	1	595
58	a 0.18 on1 of2.wav	a 0.18 on1 of2.wav	1	759
59	a 0.18 on1 of3.wav	a 0.18 on1 of3.wav	1	872
60	a 0.18 on1 of4.wav	a 0.18 on1 of4.wav	1	568
61	a 0.18 on1 of5.wav	a 0.18 on1 of5.wav	1	610
62	a 0.18 on1 of6.wav	a 0.18 on1 of6.wav	2	1234
63	a 0.18 on1 of7.wav	a 0.18 on1 of7.wav	1	479
64	i 0.1 on1 of1.wav	i 0.1 on1 of1.wav	1	1172
65	i 0.1 on1 of2.wav	i 0.1 on1 of2.wav	1	396
66	i 0.1 on1 of3.wav	i 0.1 on1 of3.wav	1	1626
67	i 0.1 on1 of4.wav	i 0.1 on1 of4.wav	1	783
68	i 0.1 on1 of5.wav	i 0.1 on1 of5.wav	1	694
69	i 0.1 on1 of6.wav	i 0.1 on1 of6.wav	1	1030
70	i 0.1 on1 of7.wav	i 0.1 on1 of7.wav	1	641
71	i 0.2 on1 of1.wav	i 0.2 on1 of1.wav	1	555
72	i 0.2 on1 of2.wav	i 0.2 on1 of2.wav	1	653
73	i 0.2 on1 of3.wav	i 0.2 on1 of3.wav	1	902
74	i 0.2 on1 of4.wav	i 0.2 on1 of4.wav	1	687
75	i 0.2 on1 of5.wav	i 0.2 on1 of5.wav	1	1018
76	i 0.2 on1 of6.wav	i 0.2 on1 of6.wav	1	997
77	i 0.2 on1 of7.wav	i 0.2 on1 of7.wav	1	926
78	i 0.04 on1 of1.wav	i 0.04 on1 of1.wav	1	2231
79	i 0.04 on1 of2.wav	i 0.04 on1 of2.wav	1	404
80	i 0.04 on1 of3.wav	i 0.04 on1 of3.wav	1	833
81	i 0.04 on1 of4.wav	i 0.04 on1 of4.wav	1	517
82	i 0.04 on1 of5.wav	i 0.04 on1 of5.wav	1	538
83	i 0.04 on1 of6.wav	i 0.04 on1 of6.wav	1	1060
84	i 0.04 on1 of7.wav	i 0.04 on1 of7.wav	1	576
85	i 0.06 on1 of1.wav	i 0.06 on1 of1.wav	1	540
86	i 0.06 on1 of2.wav	i 0.06 on1 of2.wav	1	481
87	i 0.06 on1 of3.wav	i 0.06 on1 of3.wav	1	3046
88	i 0.06 on1 of4.wav	i 0.06 on1 of4.wav	1	393
89	i 0.06 on1 of5.wav	i 0.06 on1 of5.wav	1	1420
90	i 0.06 on1 of6.wav	i 0.06 on1 of6.wav	1	1312
91	i 0.06 on1 of7.wav	i 0.06 on1 of7.wav	1	878
92	i 0.08 on1 of1.wav	i 0.08 on1 of1.wav	1	525
93	i 0.08 on1 of2.wav	i 0.08 on1 of2.wav	1	692
94	i 0.08 on1 of3.wav	i 0.08 on1 of3.wav	1	663
95	i 0.08 on1 of4.wav	i 0.08 on1 of4.wav	1	539
96	i 0.08 on1 of5.wav	i 0.08 on1 of5.wav	1	548
97	i 0.08 on1 of6.wav	i 0.08 on1 of6.wav	1	1238
98	i 0.08 on1 of7.wav	i 0.08 on1 of7.wav	1	487
99	i 0.12 on1 of1.wav	i 0.12 on1 of1.wav	1	477
100	i 0.12 on1 of2.wav	i 0.12 on1 of2.wav	1	685
101	i 0.12 on1 of3.wav	i 0.12 on1 of3.wav	1	591
102	i 0.12 on1 of4.wav	i 0.12 on1 of4.wav	1	857
103	i 0.12 on1 of5.wav	i 0.12 on1 of5.wav	2	1942
104	i 0.12 on1 of6.wav	i 0.12 on1 of6.wav	1	466
105	i 0.12 on1 of7.wav	i 0.12 on1 of7.wav	1	798
106	i 0.14 on1 of1.wav	i 0.14 on1 of1.wav	1	779
107	i 0.14 on1 of2.wav	i 0.14 on1 of2.wav	1	701
108	i 0.14 on1 of3.wav	i 0.14 on1 of3.wav	1	1221
109	i 0.14 on1 of4.wav	i 0.14 on1 of4.wav	1	532
110	i 0.14 on1 of5.wav	i 0.14 on1 of5.wav	1	128
111	i 0.14 on1 of6.wav	i 0.14 on1 of6.wav	1	827
112	i 0.14 on1 of7.wav	i 0.14 on1 of7.wav	1	652
113	i 0.16 on1 of1.wav	i 0.16 on1 of1.wav	1	615
114	i 0.16 on1 of2.wav	i 0.16 on1 of2.wav	1	549
115	i 0.16 on1 of3.wav	i 0.16 on1 of3.wav	1	561
116	i 0.16 on1 of4.wav	i 0.16 on1 of4.wav	2	636
117	i 0.16 on1 of5.wav	i 0.16 on1 of5.wav	1	807
118	i 0.16 on1 of6.wav	i 0.16 on1 of6.wav	1	654
119	i 0.16 on1 of7.wav	i 0.16 on1 of7.wav	1	1008
120	i 0.18 on1 of1.wav	i 0.18 on1 of1.wav	1	455
121	i 0.18 on1 of2.wav	i 0.18 on1 of2.wav	1	1093
122	i 0.18 on1 of3.wav	i 0.18 on1 of3.wav	1	902
123	i 0.18 on1 of4.wav	i 0.18 on1 of4.wav	1	774
124	i 0.18 on1 of5.wav	i 0.18 on1 of5.wav	1	569
125	i 0.18 on1 of6.wav	i 0.18 on1 of6.wav	1	1076
126	i 0.18 on1 of7.wav	i 0.18 on1 of7.wav	1	3154
127	a 0.1 on1 of1.wav	a 0.1 on1 of3.wav	1	914
128	a 0.1 on1 of2.wav	a 0.1 on1 of4.wav	1	1405
129	a 0.1 on1 of3.wav	a 0.1 on1 of5.wav	1	529
130	a 0.1 on1 of4.wav	a 0.1 on1 of6.wav	2	1503
131	a 0.1 on1 of5.wav	a 0.1 on1 of7.wav	1	511
132	a 0.2 on1 of1.wav	a 0.2 on1 of3.wav	2	549
133	a 0.2 on1 of2.wav	a 0.2 on1 of4.wav	2	994
134	a 0.2 on1 of3.wav	a 0.2 on1 of5.wav	1	641
135	a 0.2 on1 of4.wav	a 0.2 on1 of6.wav	1	677
136	a 0.2 on1 of5.wav	a 0.2 on1 of7.wav	2	863
137	a 0.04 on1 of1.wav	a 0.04 on1 of3.wav	1	620
138	a 0.04 on1 of2.wav	a 0.04 on1 of4.wav	1	465
139	a 0.04 on1 of3.wav	a 0.04 on1 of5.wav	1	951
140	a 0.04 on1 of4.wav	a 0.04 on1 of6.wav	1	492
141	a 0.04 on1 of5.wav	a 0.04 on1 of7.wav	1	374
142	a 0.06 on1 of1.wav	a 0.06 on1 of3.wav	1	577
143	a 0.06 on1 of2.wav	a 0.06 on1 of4.wav	1	1026
144	a 0.06 on1 of3.wav	a 0.06 on1 of5.wav	1	761
145	a 0.06 on1 of4.wav	a 0.06 on1 of6.wav	1	550
146	a 0.06 on1 of5.wav	a 0.06 on1 of7.wav	1	505
147	a 0.08 on1 of1.wav	a 0.08 on1 of3.wav	1	1647
148	a 0.08 on1 of2.wav	a 0.08 on1 of4.wav	1	681
149	a 0.08 on1 of3.wav	a 0.08 on1 of5.wav	2	1527
150	a 0.08 on1 of4.wav	a 0.08 on1 of6.wav	1	730
151	a 0.08 on1 of5.wav	a 0.08 on1 of7.wav	1	548
152	a 0.12 on1 of1.wav	a 0.12 on1 of3.wav	2	807
153	a 0.12 on1 of2.wav	a 0.12 on1 of4.wav	2	1523
154	a 0.12 on1 of3.wav	a 0.12 on1 of5.wav	1	386
155	a 0.12 on1 of4.wav	a 0.12 on1 of6.wav	2	1149
156	a 0.12 on1 of5.wav	a 0.12 on1 of7.wav	1	337
157	a 0.14 on1 of1.wav	a 0.14 on1 of3.wav	2	750
158	a 0.14 on1 of2.wav	a 0.14 on1 of4.wav	2	2259
159	a 0.14 on1 of3.wav	a 0.14 on1 of5.wav	2	850
160	a 0.14 on1 of4.wav	a 0.14 on1 of6.wav	1	381
161	a 0.14 on1 of5.wav	a 0.14 on1 of7.wav	1	832
162	a 0.16 on1 of1.wav	a 0.16 on1 of3.wav	2	665
163	a 0.16 on1 of2.wav	a 0.16 on1 of4.wav	2	813
164	a 0.16 on1 of3.wav	a 0.16 on1 of5.wav	2	1314
165	a 0.16 on1 of4.wav	a 0.16 on1 of6.wav	1	765
166	a 0.16 on1 of5.wav	a 0.16 on1 of7.wav	2	927
167	a 0.18 on1 of1.wav	a 0.18 on1 of3.wav	2	1060
168	a 0.18 on1 of2.wav	a 0.18 on1 of4.wav	2	2760
169	a 0.18 on1 of3.wav	a 0.18 on1 of5.wav	2	693
170	a 0.18 on1 of4.wav	a 0.18 on1 of6.wav	1	1192
171	a 0.18 on1 of5.wav	a 0.18 on1 of7.wav	1	1108
172	i 0.1 on1 of1.wav	i 0.1 on1 of3.wav	2	588
173	i 0.1 on1 of2.wav	i 0.1 on1 of4.wav	1	1393
174	i 0.1 on1 of3.wav	i 0.1 on1 of5.wav	2	730
175	i 0.1 on1 of4.wav	i 0.1 on1 of6.wav	1	555
176	i 0.1 on1 of5.wav	i 0.1 on1 of7.wav	1	458
177	i 0.2 on1 of1.wav	i 0.2 on1 of3.wav	2	2632
178	i 0.2 on1 of2.wav	i 0.2 on1 of4.wav	2	991
179	i 0.2 on1 of3.wav	i 0.2 on1 of5.wav	2	1078
180	i 0.2 on1 of4.wav	i 0.2 on1 of6.wav	1	1189
181	i 0.2 on1 of5.wav	i 0.2 on1 of7.wav	2	1049
182	i 0.04 on1 of1.wav	i 0.04 on1 of3.wav	1	356
183	i 0.04 on1 of2.wav	i 0.04 on1 of4.wav	1	425
184	i 0.04 on1 of3.wav	i 0.04 on1 of5.wav	1	472
185	i 0.04 on1 of4.wav	i 0.04 on1 of6.wav	1	1056
186	i 0.04 on1 of5.wav	i 0.04 on1 of7.wav	1	397
187	i 0.06 on1 of1.wav	i 0.06 on1 of3.wav	1	687
188	i 0.06 on1 of2.wav	i 0.06 on1 of4.wav	1	502
189	i 0.06 on1 of3.wav	i 0.06 on1 of5.wav	1	488
190	i 0.06 on1 of4.wav	i 0.06 on1 of6.wav	1	593
191	i 0.06 on1 of5.wav	i 0.06 on1 of7.wav	1	572
192	i 0.08 on1 of1.wav	i 0.08 on1 of3.wav	1	505
193	i 0.08 on1 of2.wav	i 0.08 on1 of4.wav	2	725
194	i 0.08 on1 of3.wav	i 0.08 on1 of5.wav	1	548
195	i 0.08 on1 of4.wav	i 0.08 on1 of6.wav	1	577
196	i 0.08 on1 of5.wav	i 0.08 on1 of7.wav	1	819
197	i 0.12 on1 of1.wav	i 0.12 on1 of3.wav	2	1275
198	i 0.12 on1 of2.wav	i 0.12 on1 of4.wav	1	615
199	i 0.12 on1 of3.wav	i 0.12 on1 of5.wav	1	1396
200	i 0.12 on1 of4.wav	i 0.12 on1 of6.wav	2	1328
201	i 0.12 on1 of5.wav	i 0.12 on1 of7.wav	2	785
202	i 0.14 on1 of1.wav	i 0.14 on1 of3.wav	1	1536
203	i 0.14 on1 of2.wav	i 0.14 on1 of4.wav	2	728
204	i 0.14 on1 of3.wav	i 0.14 on1 of5.wav	1	1038
205	i 0.14 on1 of4.wav	i 0.14 on1 of6.wav	1	1062
206	i 0.14 on1 of5.wav	i 0.14 on1 of7.wav	2	1411
207	i 0.16 on1 of1.wav	i 0.16 on1 of3.wav	2	1371
208	i 0.16 on1 of2.wav	i 0.16 on1 of4.wav	2	831
209	i 0.16 on1 of3.wav	i 0.16 on1 of5.wav	2	1161
210	i 0.16 on1 of4.wav	i 0.16 on1 of6.wav	1	378
211	i 0.16 on1 of5.wav	i 0.16 on1 of7.wav	1	849
212	i 0.18 on1 of1.wav	i 0.18 on1 of3.wav	2	910
213	i 0.18 on1 of2.wav	i 0.18 on1 of4.wav	2	1310
214	i 0.18 on1 of3.wav	i 0.18 on1 of5.wav	2	1077
215	i 0.18 on1 of4.wav	i 0.18 on1 of6.wav	2	1095
216	i 0.18 on1 of5.wav	i 0.18 on1 of7.wav	1	1111
217	a 0.1 on1 of3.wav	a 0.1 on1 of1.wav	2	1430
218	a 0.1 on1 of4.wav	a 0.1 on1 of2.wav	1	633
219	a 0.1 on1 of5.wav	a 0.1 on1 of3.wav	2	1150
220	a 0.1 on1 of6.wav	a 0.1 on1 of4.wav	2	1023
221	a 0.1 on1 of7.wav	a 0.1 on1 of5.wav	1	1034
222	a 0.2 on1 of3.wav	a 0.2 on1 of1.wav	1	505
223	a 0.2 on1 of4.wav	a 0.2 on1 of2.wav	1	713
224	a 0.2 on1 of5.wav	a 0.2 on1 of3.wav	2	1257
225	a 0.2 on1 of6.wav	a 0.2 on1 of4.wav	2	1872
226	a 0.2 on1 of7.wav	a 0.2 on1 of5.wav	1	725
227	a 0.04 on1 of3.wav	a 0.04 on1 of1.wav	1	1143
228	a 0.04 on1 of4.wav	a 0.04 on1 of2.wav	1	530
229	a 0.04 on1 of5.wav	a 0.04 on1 of3.wav	1	672
230	a 0.04 on1 of6.wav	a 0.04 on1 of4.wav	1	761
231	a 0.04 on1 of7.wav	a 0.04 on1 of5.wav	1	693
232	a 0.06 on1 of3.wav	a 0.06 on1 of1.wav	1	820
233	a 0.06 on1 of4.wav	a 0.06 on1 of2.wav	1	1385
234	a 0.06 on1 of5.wav	a 0.06 on1 of3.wav	1	591
235	a 0.06 on1 of6.wav	a 0.06 on1 of4.wav	1	710
236	a 0.06 on1 of7.wav	a 0.06 on1 of5.wav	1	1035
237	a 0.08 on1 of3.wav	a 0.08 on1 of1.wav	2	2132
238	a 0.08 on1 of4.wav	a 0.08 on1 of2.wav	1	468
239	a 0.08 on1 of5.wav	a 0.08 on1 of3.wav	1	813
240	a 0.08 on1 of6.wav	a 0.08 on1 of4.wav	1	1020
241	a 0.08 on1 of7.wav	a 0.08 on1 of5.wav	1	497
242	a 0.12 on1 of3.wav	a 0.12 on1 of1.wav	1	705
243	a 0.12 on1 of4.wav	a 0.12 on1 of2.wav	1	898
244	a 0.12 on1 of5.wav	a 0.12 on1 of3.wav	1	1118
245	a 0.12 on1 of6.wav	a 0.12 on1 of4.wav	1	348
246	a 0.12 on1 of7.wav	a 0.12 on1 of5.wav	1	786
247	a 0.14 on1 of3.wav	a 0.14 on1 of1.wav	2	735
248	a 0.14 on1 of4.wav	a 0.14 on1 of2.wav	1	724
249	a 0.14 on1 of5.wav	a 0.14 on1 of3.wav	1	904
250	a 0.14 on1 of6.wav	a 0.14 on1 of4.wav	1	939
251	a 0.14 on1 of7.wav	a 0.14 on1 of5.wav	1	674
252	a 0.16 on1 of3.wav	a 0.16 on1 of1.wav	1	610
253	a 0.16 on1 of4.wav	a 0.16 on1 of2.wav	2	1170
254	a 0.16 on1 of5.wav	a 0.16 on1 of3.wav	1	830
255	a 0.16 on1 of6.wav	a 0.16 on1 of4.wav	1	450
256	a 0.16 on1 of7.wav	a 0.16 on1 of5.wav	1	1528
257	a 0.18 on1 of3.wav	a 0.18 on1 of1.wav	1	1259
258	a 0.18 on1 of4.wav	a 0.18 on1 of2.wav	2	1039
259	a 0.18 on1 of5.wav	a 0.18 on1 of3.wav	1	901
260	a 0.18 on1 of6.wav	a 0.18 on1 of4.wav	1	616
261	a 0.18 on1 of7.wav	a 0.18 on1 of5.wav	1	1120
262	i 0.1 on1 of3.wav	i 0.1 on1 of1.wav	2	891
263	i 0.1 on1 of4.wav	i 0.1 on1 of2.wav	1	952
264	i 0.1 on1 of5.wav	i 0.1 on1 of3.wav	2	976
265	i 0.1 on1 of6.wav	i 0.1 on1 of4.wav	1	985
266	i 0.1 on1 of7.wav	i 0.1 on1 of5.wav	1	1656
267	i 0.2 on1 of3.wav	i 0.2 on1 of1.wav	2	1105
268	i 0.2 on1 of4.wav	i 0.2 on1 of2.wav	2	1703
269	i 0.2 on1 of5.wav	i 0.2 on1 of3.wav	2	2055
270	i 0.2 on1 of6.wav	i 0.2 on1 of4.wav	2	1755
271	i 0.2 on1 of7.wav	i 0.2 on1 of5.wav	1	783
272	i 0.04 on1 of3.wav	i 0.04 on1 of1.wav	1	676
273	i 0.04 on1 of4.wav	i 0.04 on1 of2.wav	1	563
274	i 0.04 on1 of5.wav	i 0.04 on1 of3.wav	1	420
275	i 0.04 on1 of6.wav	i 0.04 on1 of4.wav	1	842
276	i 0.04 on1 of7.wav	i 0.04 on1 of5.wav	1	985
277	i 0.06 on1 of3.wav	i 0.06 on1 of1.wav	1	759
278	i 0.06 on1 of4.wav	i 0.06 on1 of2.wav	1	403
279	i 0.06 on1 of5.wav	i 0.06 on1 of3.wav	1	494
280	i 0.06 on1 of6.wav	i 0.06 on1 of4.wav	1	502
281	i 0.06 on1 of7.wav	i 0.06 on1 of5.wav	1	846
282	i 0.08 on1 of3.wav	i 0.08 on1 of1.wav	2	965
283	i 0.08 on1 of4.wav	i 0.08 on1 of2.wav	1	434
284	i 0.08 on1 of5.wav	i 0.08 on1 of3.wav	1	664
285	i 0.08 on1 of6.wav	i 0.08 on1 of4.wav	1	1084
286	i 0.08 on1 of7.wav	i 0.08 on1 of5.wav	1	964
287	i 0.12 on1 of3.wav	i 0.12 on1 of1.wav	1	1395
288	i 0.12 on1 of4.wav	i 0.12 on1 of2.wav	1	548
289	i 0.12 on1 of5.wav	i 0.12 on1 of3.wav	1	2521
290	i 0.12 on1 of6.wav	i 0.12 on1 of4.wav	2	1472
291	i 0.12 on1 of7.wav	i 0.12 on1 of5.wav	1	645
292	i 0.14 on1 of3.wav	i 0.14 on1 of1.wav	1	606
293	i 0.14 on1 of4.wav	i 0.14 on1 of2.wav	2	1098
294	i 0.14 on1 of5.wav	i 0.14 on1 of3.wav	2	791
295	i 0.14 on1 of6.wav	i 0.14 on1 of4.wav	1	905
296	i 0.14 on1 of7.wav	i 0.14 on1 of5.wav	1	1235
297	i 0.16 on1 of3.wav	i 0.16 on1 of1.wav	2	1850
298	i 0.16 on1 of4.wav	i 0.16 on1 of2.wav	1	707
299	i 0.16 on1 of5.wav	i 0.16 on1 of3.wav	2	898
300	i 0.16 on1 of6.wav	i 0.16 on1 of4.wav	1	2500
301	i 0.16 on1 of7.wav	i 0.16 on1 of5.wav	1	740
302	i 0.18 on1 of3.wav	i 0.18 on1 of1.wav	1	665
303	i 0.18 on1 of4.wav	i 0.18 on1 of2.wav	1	1098
304	i 0.18 on1 of5.wav	i 0.18 on1 of3.wav	1	1259
305	i 0.18 on1 of6.wav	i 0.18 on1 of4.wav	1	791
306	i 0.18 on1 of7.wav	i 0.18 on1 of5.wav	1	477
307	a 0.1 on1 of1.wav	a 0.1 on1 of1.wav	1	574
308	a 0.1 on1 of2.wav	a 0.1 on1 of2.wav	1	970
309	a 0.1 on1 of3.wav	a 0.1 on1 of3.wav	1	567
310	a 0.1 on1 of4.wav	a 0.1 on1 of4.wav	1	358
311	a 0.1 on1 of5.wav	a 0.1 on1 of5.wav	1	629
312	a 0.1 on1 of6.wav	a 0.1 on1 of6.wav	1	1837
313	a 0.1 on1 of7.wav	a 0.1 on1 of7.wav	1	806
314	a 0.2 on1 of1.wav	a 0.2 on1 of1.wav	1	524
315	a 0.2 on1 of2.wav	a 0.2 on1 of2.wav	1	729
316	a 0.2 on1 of3.wav	a 0.2 on1 of3.wav	1	798
317	a 0.2 on1 of4.wav	a 0.2 on1 of4.wav	1	558
318	a 0.2 on1 of5.wav	a 0.2 on1 of5.wav	1	928
319	a 0.2 on1 of6.wav	a 0.2 on1 of6.wav	1	529
320	a 0.2 on1 of7.wav	a 0.2 on1 of7.wav	1	1285
321	a 0.04 on1 of1.wav	a 0.04 on1 of1.wav	1	702
322	a 0.04 on1 of2.wav	a 0.04 on1 of2.wav	1	466
323	a 0.04 on1 of3.wav	a 0.04 on1 of3.wav	1	277
324	a 0.04 on1 of4.wav	a 0.04 on1 of4.wav	1	479
325	a 0.04 on1 of5.wav	a 0.04 on1 of5.wav	1	1573
326	a 0.04 on1 of6.wav	a 0.04 on1 of6.wav	1	432
327	a 0.04 on1 of7.wav	a 0.04 on1 of7.wav	1	652
328	a 0.06 on1 of1.wav	a 0.06 on1 of1.wav	1	423
329	a 0.06 on1 of2.wav	a 0.06 on1 of2.wav	1	1040
330	a 0.06 on1 of3.wav	a 0.06 on1 of3.wav	1	530
331	a 0.06 on1 of4.wav	a 0.06 on1 of4.wav	1	402
332	a 0.06 on1 of5.wav	a 0.06 on1 of5.wav	1	355
333	a 0.06 on1 of6.wav	a 0.06 on1 of6.wav	1	843
334	a 0.06 on1 of7.wav	a 0.06 on1 of7.wav	1	809
335	a 0.08 on1 of1.wav	a 0.08 on1 of1.wav	1	572
336	a 0.08 on1 of2.wav	a 0.08 on1 of2.wav	1	515
337	a 0.08 on1 of3.wav	a 0.08 on1 of3.wav	1	531
338	a 0.08 on1 of4.wav	a 0.08 on1 of4.wav	1	654
339	a 0.08 on1 of5.wav	a 0.08 on1 of5.wav	1	288
340	a 0.08 on1 of6.wav	a 0.08 on1 of6.wav	1	1213
341	a 0.08 on1 of7.wav	a 0.08 on1 of7.wav	1	1129
342	a 0.12 on1 of1.wav	a 0.12 on1 of1.wav	1	514
343	a 0.12 on1 of2.wav	a 0.12 on1 of2.wav	1	558
344	a 0.12 on1 of3.wav	a 0.12 on1 of3.wav	2	815
345	a 0.12 on1 of4.wav	a 0.12 on1 of4.wav	1	466
346	a 0.12 on1 of5.wav	a 0.12 on1 of5.wav	2	1148
347	a 0.12 on1 of6.wav	a 0.12 on1 of6.wav	1	855
348	a 0.12 on1 of7.wav	a 0.12 on1 of7.wav	1	543
349	a 0.14 on1 of1.wav	a 0.14 on1 of1.wav	1	2056
350	a 0.14 on1 of2.wav	a 0.14 on1 of2.wav	1	388
351	a 0.14 on1 of3.wav	a 0.14 on1 of3.wav	1	1059
352	a 0.14 on1 of4.wav	a 0.14 on1 of4.wav	1	1466
353	a 0.14 on1 of5.wav	a 0.14 on1 of5.wav	1	1496
354	a 0.14 on1 of6.wav	a 0.14 on1 of6.wav	1	3201
355	a 0.14 on1 of7.wav	a 0.14 on1 of7.wav	1	1344
356	a 0.16 on1 of1.wav	a 0.16 on1 of1.wav	1	440
357	a 0.16 on1 of2.wav	a 0.16 on1 of2.wav	1	886
358	a 0.16 on1 of3.wav	a 0.16 on1 of3.wav	1	660
359	a 0.16 on1 of4.wav	a 0.16 on1 of4.wav	1	698
360	a 0.16 on1 of5.wav	a 0.16 on1 of5.wav	1	807
361	a 0.16 on1 of6.wav	a 0.16 on1 of6.wav	1	1026
362	a 0.16 on1 of7.wav	a 0.16 on1 of7.wav	1	443
363	a 0.18 on1 of1.wav	a 0.18 on1 of1.wav	1	731
364	a 0.18 on1 of2.wav	a 0.18 on1 of2.wav	1	634
365	a 0.18 on1 of3.wav	a 0.18 on1 of3.wav	1	911
366	a 0.18 on1 of4.wav	a 0.18 on1 of4.wav	1	582
367	a 0.18 on1 of5.wav	a 0.18 on1 of5.wav	1	654
368	a 0.18 on1 of6.wav	a 0.18 on1 of6.wav	2	535
369	a 0.18 on1 of7.wav	a 0.18 on1 of7.wav	2	736
370	i 0.1 on1 of1.wav	i 0.1 on1 of1.wav	1	447
371	i 0.1 on1 of2.wav	i 0.1 on1 of2.wav	1	642
372	i 0.1 on1 of3.wav	i 0.1 on1 of3.wav	1	980
373	i 0.1 on1 of4.wav	i 0.1 on1 of4.wav	2	405
374	i 0.1 on1 of5.wav	i 0.1 on1 of5.wav	2	723
375	i 0.1 on1 of6.wav	i 0.1 on1 of6.wav	1	699
376	i 0.1 on1 of7.wav	i 0.1 on1 of7.wav	1	715
377	i 0.2 on1 of1.wav	i 0.2 on1 of1.wav	1	1144
378	i 0.2 on1 of2.wav	i 0.2 on1 of2.wav	1	1141
379	i 0.2 on1 of3.wav	i 0.2 on1 of3.wav	1	872
380	i 0.2 on1 of4.wav	i 0.2 on1 of4.wav	1	1095
381	i 0.2 on1 of5.wav	i 0.2 on1 of5.wav	1	668
382	i 0.2 on1 of6.wav	i 0.2 on1 of6.wav	1	779
383	i 0.2 on1 of7.wav	i 0.2 on1 of7.wav	1	763
384	i 0.04 on1 of1.wav	i 0.04 on1 of1.wav	1	621
385	i 0.04 on1 of2.wav	i 0.04 on1 of2.wav	1	684
386	i 0.04 on1 of3.wav	i 0.04 on1 of3.wav	1	2612
387	i 0.04 on1 of4.wav	i 0.04 on1 of4.wav	1	911
388	i 0.04 on1 of5.wav	i 0.04 on1 of5.wav	1	288
389	i 0.04 on1 of6.wav	i 0.04 on1 of6.wav	1	958
390	i 0.04 on1 of7.wav	i 0.04 on1 of7.wav	1	362
391	i 0.06 on1 of1.wav	i 0.06 on1 of1.wav	1	862
392	i 0.06 on1 of2.wav	i 0.06 on1 of2.wav	1	796
393	i 0.06 on1 of3.wav	i 0.06 on1 of3.wav	1	582
394	i 0.06 on1 of4.wav	i 0.06 on1 of4.wav	1	569
395	i 0.06 on1 of5.wav	i 0.06 on1 of5.wav	1	716
396	i 0.06 on1 of6.wav	i 0.06 on1 of6.wav	1	387
397	i 0.06 on1 of7.wav	i 0.06 on1 of7.wav	2	2080
398	i 0.08 on1 of1.wav	i 0.08 on1 of1.wav	1	696
399	i 0.08 on1 of2.wav	i 0.08 on1 of2.wav	1	567
400	i 0.08 on1 of3.wav	i 0.08 on1 of3.wav	1	627
401	i 0.08 on1 of4.wav	i 0.08 on1 of4.wav	1	461
402	i 0.08 on1 of5.wav	i 0.08 on1 of5.wav	1	645
403	i 0.08 on1 of6.wav	i 0.08 on1 of6.wav	2	1586
404	i 0.08 on1 of7.wav	i 0.08 on1 of7.wav	1	1398
405	i 0.12 on1 of1.wav	i 0.12 on1 of1.wav	1	601
406	i 0.12 on1 of2.wav	i 0.12 on1 of2.wav	1	737
407	i 0.12 on1 of3.wav	i 0.12 on1 of3.wav	1	556
408	i 0.12 on1 of4.wav	i 0.12 on1 of4.wav	1	654
409	i 0.12 on1 of5.wav	i 0.12 on1 of5.wav	1	1073
410	i 0.12 on1 of6.wav	i 0.12 on1 of6.wav	1	899
411	i 0.12 on1 of7.wav	i 0.12 on1 of7.wav	1	504
412	i 0.14 on1 of1.wav	i 0.14 on1 of1.wav	1	634
413	i 0.14 on1 of2.wav	i 0.14 on1 of2.wav	1	659
414	i 0.14 on1 of3.wav	i 0.14 on1 of3.wav	1	682
415	i 0.14 on1 of4.wav	i 0.14 on1 of4.wav	1	1123
416	i 0.14 on1 of5.wav	i 0.14 on1 of5.wav	1	786
417	i 0.14 on1 of6.wav	i 0.14 on1 of6.wav	1	716
418	i 0.14 on1 of7.wav	i 0.14 on1 of7.wav	1	923
419	i 0.16 on1 of1.wav	i 0.16 on1 of1.wav	1	1498
420	i 0.16 on1 of2.wav	i 0.16 on1 of2.wav	1	677
421	i 0.16 on1 of3.wav	i 0.16 on1 of3.wav	1	1229
422	i 0.16 on1 of4.wav	i 0.16 on1 of4.wav	1	544
423	i 0.16 on1 of5.wav	i 0.16 on1 of5.wav	1	985
424	i 0.16 on1 of6.wav	i 0.16 on1 of6.wav	1	1218
425	i 0.16 on1 of7.wav	i 0.16 on1 of7.wav	1	954
426	i 0.18 on1 of1.wav	i 0.18 on1 of1.wav	1	713
427	i 0.18 on1 of2.wav	i 0.18 on1 of2.wav	1	805
428	i 0.18 on1 of3.wav	i 0.18 on1 of3.wav	1	878
429	i 0.18 on1 of4.wav	i 0.18 on1 of4.wav	1	802
430	i 0.18 on1 of5.wav	i 0.18 on1 of5.wav	1	535
431	i 0.18 on1 of6.wav	i 0.18 on1 of6.wav	1	1442
432	i 0.18 on1 of7.wav	i 0.18 on1 of7.wav	1	1471
433	a 0.1 on1 of1.wav	a 0.1 on1 of3.wav	1	453
434	a 0.1 on1 of2.wav	a 0.1 on1 of4.wav	1	1068
435	a 0.1 on1 of3.wav	a 0.1 on1 of5.wav	1	494
436	a 0.1 on1 of4.wav	a 0.1 on1 of6.wav	1	809
437	a 0.1 on1 of5.wav	a 0.1 on1 of7.wav	1	635
438	a 0.2 on1 of1.wav	a 0.2 on1 of3.wav	2	753
439	a 0.2 on1 of2.wav	a 0.2 on1 of4.wav	2	811
440	a 0.2 on1 of3.wav	a 0.2 on1 of5.wav	2	867
441	a 0.2 on1 of4.wav	a 0.2 on1 of6.wav	1	807
442	a 0.2 on1 of5.wav	a 0.2 on1 of7.wav	1	1283
443	a 0.04 on1 of1.wav	a 0.04 on1 of3.wav	1	302
444	a 0.04 on1 of2.wav	a 0.04 on1 of4.wav	1	992
445	a 0.04 on1 of3.wav	a 0.04 on1 of5.wav	1	672
446	a 0.04 on1 of4.wav	a 0.04 on1 of6.wav	1	697
447	a 0.04 on1 of5.wav	a 0.04 on1 of7.wav	1	394
448	a 0.06 on1 of1.wav	a 0.06 on1 of3.wav	1	1498
449	a 0.06 on1 of2.wav	a 0.06 on1 of4.wav	1	485
450	a 0.06 on1 of3.wav	a 0.06 on1 of5.wav	1	499
451	a 0.06 on1 of4.wav	a 0.06 on1 of6.wav	1	703
452	a 0.06 on1 of5.wav	a 0.06 on1 of7.wav	1	700
453	a 0.08 on1 of1.wav	a 0.08 on1 of3.wav	1	1196
454	a 0.08 on1 of2.wav	a 0.08 on1 of4.wav	1	454
455	a 0.08 on1 of3.wav	a 0.08 on1 of5.wav	2	1793
456	a 0.08 on1 of4.wav	a 0.08 on1 of6.wav	2	850
457	a 0.08 on1 of5.wav	a 0.08 on1 of7.wav	1	1009
458	a 0.12 on1 of1.wav	a 0.12 on1 of3.wav	2	1125
459	a 0.12 on1 of2.wav	a 0.12 on1 of4.wav	1	385
460	a 0.12 on1 of3.wav	a 0.12 on1 of5.wav	2	766
461	a 0.12 on1 of4.wav	a 0.12 on1 of6.wav	1	867
462	a 0.12 on1 of5.wav	a 0.12 on1 of7.wav	1	725
463	a 0.14 on1 of1.wav	a 0.14 on1 of3.wav	2	1337
464	a 0.14 on1 of2.wav	a 0.14 on1 of4.wav	2	1147
465	a 0.14 on1 of3.wav	a 0.14 on1 of5.wav	1	1201
466	a 0.14 on1 of4.wav	a 0.14 on1 of6.wav	1	641
467	a 0.14 on1 of5.wav	a 0.14 on1 of7.wav	1	1019
468	a 0.16 on1 of1.wav	a 0.16 on1 of3.wav	2	951
469	a 0.16 on1 of2.wav	a 0.16 on1 of4.wav	2	932
470	a 0.16 on1 of3.wav	a 0.16 on1 of5.wav	2	842
471	a 0.16 on1 of4.wav	a 0.16 on1 of6.wav	1	537
472	a 0.16 on1 of5.wav	a 0.16 on1 of7.wav	1	1150
473	a 0.18 on1 of1.wav	a 0.18 on1 of3.wav	2	2408
474	a 0.18 on1 of2.wav	a 0.18 on1 of4.wav	2	999
475	a 0.18 on1 of3.wav	a 0.18 on1 of5.wav	2	688
476	a 0.18 on1 of4.wav	a 0.18 on1 of6.wav	1	1093
477	a 0.18 on1 of5.wav	a 0.18 on1 of7.wav	1	427
478	i 0.1 on1 of1.wav	i 0.1 on1 of3.wav	2	1100
479	i 0.1 on1 of2.wav	i 0.1 on1 of4.wav	1	1132
480	i 0.1 on1 of3.wav	i 0.1 on1 of5.wav	1	1702
481	i 0.1 on1 of4.wav	i 0.1 on1 of6.wav	1	1065
482	i 0.1 on1 of5.wav	i 0.1 on1 of7.wav	1	686
483	i 0.2 on1 of1.wav	i 0.2 on1 of3.wav	1	951
484	i 0.2 on1 of2.wav	i 0.2 on1 of4.wav	2	679
485	i 0.2 on1 of3.wav	i 0.2 on1 of5.wav	2	1308
486	i 0.2 on1 of4.wav	i 0.2 on1 of6.wav	1	1048
487	i 0.2 on1 of5.wav	i 0.2 on1 of7.wav	1	892
488	i 0.04 on1 of1.wav	i 0.04 on1 of3.wav	1	645
489	i 0.04 on1 of2.wav	i 0.04 on1 of4.wav	1	697
490	i 0.04 on1 of3.wav	i 0.04 on1 of5.wav	1	615
491	i 0.04 on1 of4.wav	i 0.04 on1 of6.wav	1	615
492	i 0.04 on1 of5.wav	i 0.04 on1 of7.wav	1	662
493	i 0.06 on1 of1.wav	i 0.06 on1 of3.wav	1	679
494	i 0.06 on1 of2.wav	i 0.06 on1 of4.wav	1	570
495	i 0.06 on1 of3.wav	i 0.06 on1 of5.wav	1	633
496	i 0.06 on1 of4.wav	i 0.06 on1 of6.wav	1	771
497	i 0.06 on1 of5.wav	i 0.06 on1 of7.wav	1	733
498	i 0.08 on1 of1.wav	i 0.08 on1 of3.wav	2	861
499	i 0.08 on1 of2.wav	i 0.08 on1 of4.wav	1	1028
500	i 0.08 on1 of3.wav	i 0.08 on1 of5.wav	1	503
501	i 0.08 on1 of4.wav	i 0.08 on1 of6.wav	1	684
502	i 0.08 on1 of5.wav	i 0.08 on1 of7.wav	1	800
503	i 0.12 on1 of1.wav	i 0.12 on1 of3.wav	1	1055
504	i 0.12 on1 of2.wav	i 0.12 on1 of4.wav	1	780
505	i 0.12 on1 of3.wav	i 0.12 on1 of5.wav	2	954
506	i 0.12 on1 of4.wav	i 0.12 on1 of6.wav	1	744
507	i 0.12 on1 of5.wav	i 0.12 on1 of7.wav	1	916
508	i 0.14 on1 of1.wav	i 0.14 on1 of3.wav	1	1583
509	i 0.14 on1 of2.wav	i 0.14 on1 of4.wav	2	761
510	i 0.14 on1 of3.wav	i 0.14 on1 of5.wav	2	1127
511	i 0.14 on1 of4.wav	i 0.14 on1 of6.wav	1	1197
512	i 0.14 on1 of5.wav	i 0.14 on1 of7.wav	1	898
513	i 0.16 on1 of1.wav	i 0.16 on1 of3.wav	2	996
514	i 0.16 on1 of2.wav	i 0.16 on1 of4.wav	2	982
515	i 0.16 on1 of3.wav	i 0.16 on1 of5.wav	2	1532
516	i 0.16 on1 of4.wav	i 0.16 on1 of6.wav	1	1158
517	i 0.16 on1 of5.wav	i 0.16 on1 of7.wav	1	844
518	i 0.18 on1 of1.wav	i 0.18 on1 of3.wav	2	1365
519	i 0.18 on1 of2.wav	i 0.18 on1 of4.wav	2	1161
520	i 0.18 on1 of3.wav	i 0.18 on1 of5.wav	2	1687
521	i 0.18 on1 of4.wav	i 0.18 on1 of6.wav	1	1294
522	i 0.18 on1 of5.wav	i 0.18 on1 of7.wav	2	702
523	a 0.1 on1 of3.wav	a 0.1 on1 of1.wav	2	935
524	a 0.1 on1 of4.wav	a 0.1 on1 of2.wav	2	864
525	a 0.1 on1 of5.wav	a 0.1 on1 of3.wav	2	1215
526	a 0.1 on1 of6.wav	a 0.1 on1 of4.wav	2	655
527	a 0.1 on1 of7.wav	a 0.1 on1 of5.wav	1	1258
528	a 0.2 on1 of3.wav	a 0.2 on1 of1.wav	2	1772
529	a 0.2 on1 of4.wav	a 0.2 on1 of2.wav	2	3004
530	a 0.2 on1 of5.wav	a 0.2 on1 of3.wav	2	675
531	a 0.2 on1 of6.wav	a 0.2 on1 of4.wav	1	898
532	a 0.2 on1 of7.wav	a 0.2 on1 of5.wav	1	802
533	a 0.04 on1 of3.wav	a 0.04 on1 of1.wav	1	705
534	a 0.04 on1 of4.wav	a 0.04 on1 of2.wav	1	454
535	a 0.04 on1 of5.wav	a 0.04 on1 of3.wav	1	470
536	a 0.04 on1 of6.wav	a 0.04 on1 of4.wav	1	556
537	a 0.04 on1 of7.wav	a 0.04 on1 of5.wav	1	428
538	a 0.06 on1 of3.wav	a 0.06 on1 of1.wav	1	654
539	a 0.06 on1 of4.wav	a 0.06 on1 of2.wav	1	1256
540	a 0.06 on1 of5.wav	a 0.06 on1 of3.wav	1	538
541	a 0.06 on1 of6.wav	a 0.06 on1 of4.wav	1	1133
542	a 0.06 on1 of7.wav	a 0.06 on1 of5.wav	1	216
543	a 0.08 on1 of3.wav	a 0.08 on1 of1.wav	1	884
544	a 0.08 on1 of4.wav	a 0.08 on1 of2.wav	1	491
545	a 0.08 on1 of5.wav	a 0.08 on1 of3.wav	1	523
546	a 0.08 on1 of6.wav	a 0.08 on1 of4.wav	1	1093
547	a 0.08 on1 of7.wav	a 0.08 on1 of5.wav	1	453
548	a 0.12 on1 of3.wav	a 0.12 on1 of1.wav	1	662
549	a 0.12 on1 of4.wav	a 0.12 on1 of2.wav	1	549
550	a 0.12 on1 of5.wav	a 0.12 on1 of3.wav	1	818
551	a 0.12 on1 of6.wav	a 0.12 on1 of4.wav	1	877
552	a 0.12 on1 of7.wav	a 0.12 on1 of5.wav	1	773
553	a 0.14 on1 of3.wav	a 0.14 on1 of1.wav	2	1029
554	a 0.14 on1 of4.wav	a 0.14 on1 of2.wav	1	1188
555	a 0.14 on1 of5.wav	a 0.14 on1 of3.wav	2	829
556	a 0.14 on1 of6.wav	a 0.14 on1 of4.wav	2	873
557	a 0.14 on1 of7.wav	a 0.14 on1 of5.wav	1	1172
558	a 0.16 on1 of3.wav	a 0.16 on1 of1.wav	2	2179
559	a 0.16 on1 of4.wav	a 0.16 on1 of2.wav	1	867
560	a 0.16 on1 of5.wav	a 0.16 on1 of3.wav	2	1075
561	a 0.16 on1 of6.wav	a 0.16 on1 of4.wav	2	1039
562	a 0.16 on1 of7.wav	a 0.16 on1 of5.wav	1	910
563	a 0.18 on1 of3.wav	a 0.18 on1 of1.wav	1	895
564	a 0.18 on1 of4.wav	a 0.18 on1 of2.wav	1	991
565	a 0.18 on1 of5.wav	a 0.18 on1 of3.wav	2	1025
566	a 0.18 on1 of6.wav	a 0.18 on1 of4.wav	1	861
567	a 0.18 on1 of7.wav	a 0.18 on1 of5.wav	1	1010
568	i 0.1 on1 of3.wav	i 0.1 on1 of1.wav	1	532
569	i 0.1 on1 of4.wav	i 0.1 on1 of2.wav	1	2115
570	i 0.1 on1 of5.wav	i 0.1 on1 of3.wav	1	826
571	i 0.1 on1 of6.wav	i 0.1 on1 of4.wav	1	613
572	i 0.1 on1 of7.wav	i 0.1 on1 of5.wav	1	1278
573	i 0.2 on1 of3.wav	i 0.2 on1 of1.wav	2	974
574	i 0.2 on1 of4.wav	i 0.2 on1 of2.wav	2	1208
575	i 0.2 on1 of5.wav	i 0.2 on1 of3.wav	2	1016
576	i 0.2 on1 of6.wav	i 0.2 on1 of4.wav	1	790
577	i 0.2 on1 of7.wav	i 0.2 on1 of5.wav	1	1226
578	i 0.04 on1 of3.wav	i 0.04 on1 of1.wav	1	765
579	i 0.04 on1 of4.wav	i 0.04 on1 of2.wav	1	606
580	i 0.04 on1 of5.wav	i 0.04 on1 of3.wav	1	800
581	i 0.04 on1 of6.wav	i 0.04 on1 of4.wav	1	571
582	i 0.04 on1 of7.wav	i 0.04 on1 of5.wav	1	366
583	i 0.06 on1 of3.wav	i 0.06 on1 of1.wav	1	367
584	i 0.06 on1 of4.wav	i 0.06 on1 of2.wav	1	821
585	i 0.06 on1 of5.wav	i 0.06 on1 of3.wav	1	558
586	i 0.06 on1 of6.wav	i 0.06 on1 of4.wav	1	704
587	i 0.06 on1 of7.wav	i 0.06 on1 of5.wav	1	843
588	i 0.08 on1 of3.wav	i 0.08 on1 of1.wav	2	2058
589	i 0.08 on1 of4.wav	i 0.08 on1 of2.wav	1	726
590	i 0.08 on1 of5.wav	i 0.08 on1 of3.wav	1	1044
591	i 0.08 on1 of6.wav	i 0.08 on1 of4.wav	1	324
592	i 0.08 on1 of7.wav	i 0.08 on1 of5.wav	1	796
593	i 0.12 on1 of3.wav	i 0.12 on1 of1.wav	1	1191
594	i 0.12 on1 of4.wav	i 0.12 on1 of2.wav	1	774
595	i 0.12 on1 of5.wav	i 0.12 on1 of3.wav	2	1266
596	i 0.12 on1 of6.wav	i 0.12 on1 of4.wav	2	1021
597	i 0.12 on1 of7.wav	i 0.12 on1 of5.wav	1	756
598	i 0.14 on1 of3.wav	i 0.14 on1 of1.wav	2	1084
599	i 0.14 on1 of4.wav	i 0.14 on1 of2.wav	1	442
600	i 0.14 on1 of5.wav	i 0.14 on1 of3.wav	2	1520
601	i 0.14 on1 of6.wav	i 0.14 on1 of4.wav	1	727
602	i 0.14 on1 of7.wav	i 0.14 on1 of5.wav	1	488
603	i 0.16 on1 of3.wav	i 0.16 on1 of1.wav	2	1064
604	i 0.16 on1 of4.wav	i 0.16 on1 of2.wav	2	1150
605	i 0.16 on1 of5.wav	i 0.16 on1 of3.wav	2	809
606	i 0.16 on1 of6.wav	i 0.16 on1 of4.wav	2	622
607	i 0.16 on1 of7.wav	i 0.16 on1 of5.wav	2	812
608	i 0.18 on1 of3.wav	i 0.18 on1 of1.wav	1	580
609	i 0.18 on1 of4.wav	i 0.18 on1 of2.wav	1	2006
610	i 0.18 on1 of5.wav	i 0.18 on1 of3.wav	2	459
611	i 0.18 on1 of6.wav	i 0.18 on1 of4.wav	1	852
612	i 0.18 on1 of7.wav	i 0.18 on1 of5.wav	1	742
