# Supplementary material for: Effects of stimulus duration and vowel quality in cross-linguistic categorical perception of pitch directions
Source: PLoS One. 2017 Jul 3;12(7):e0180656. doi: 10.1371/journal.pone.0180656 (PMC5495489; doi:10.1371/journal.pone.0180656)
Supplement: S1 Table — (ZIP) [file pone.0180656.s001.zip › supporting information/Raw data/eprime_sd_CHINESE/sub4sdrising.csv]

List2	stim1	stim2	Slide3.RESP	Slide3.RT
1	a 0.1 on1 of7r.wav	a 0.1 on1 of7r.wav	1	1099
2	a 0.1 on2 of7.wav	a 0.1 on2 of7.wav	1	709
3	a 0.1 on3 of7.wav	a 0.1 on3 of7.wav	1	493
4	a 0.1 on4 of7.wav	a 0.1 on4 of7.wav	1	497
5	a 0.1 on5 of7.wav	a 0.1 on5 of7.wav	1	702
6	a 0.1 on6 of7.wav	a 0.1 on6 of7.wav	1	529
7	a 0.1 on7 of7.wav	a 0.1 on7 of7.wav	1	741
8	a 0.2 on1 of7r.wav	a 0.2 on1 of7r.wav	1	1098
9	a 0.2 on2 of7.wav	a 0.2 on2 of7.wav	2	546
10	a 0.2 on3 of7.wav	a 0.2 on3 of7.wav	1	499
11	a 0.2 on4 of7.wav	a 0.2 on4 of7.wav	1	693
12	a 0.2 on5 of7.wav	a 0.2 on5 of7.wav	1	476
13	a 0.2 on6 of7.wav	a 0.2 on6 of7.wav	1	706
14	a 0.2 on7 of7.wav	a 0.2 on7 of7.wav	1	755
15	a 0.04 on1 of7r.wav	a 0.04 on1 of7r.wav	1	438
16	a 0.04 on2 of7.wav	a 0.04 on2 of7.wav	1	653
17	a 0.04 on3 of7.wav	a 0.04 on3 of7.wav	1	749
18	a 0.04 on4 of7.wav	a 0.04 on4 of7.wav	1	491
19	a 0.04 on5 of7.wav	a 0.04 on5 of7.wav	1	696
20	a 0.04 on6 of7.wav	a 0.04 on6 of7.wav	1	432
21	a 0.04 on7 of7.wav	a 0.04 on7 of7.wav	1	439
22	a 0.06 on1 of7r.wav	a 0.06 on1 of7r.wav	1	937
23	a 0.06 on2 of7.wav	a 0.06 on2 of7.wav	1	550
24	a 0.06 on3 of7.wav	a 0.06 on3 of7.wav	1	642
25	a 0.06 on4 of7.wav	a 0.06 on4 of7.wav	1	439
26	a 0.06 on5 of7.wav	a 0.06 on5 of7.wav	1	406
27	a 0.06 on6 of7.wav	a 0.06 on6 of7.wav	1	387
28	a 0.06 on7 of7.wav	a 0.06 on7 of7.wav	1	626
29	a 0.08 on1 of7r.wav	a 0.08 on1 of7r.wav	1	1020
30	a 0.08 on2 of7.wav	a 0.08 on2 of7.wav	1	478
31	a 0.08 on3 of7.wav	a 0.08 on3 of7.wav	1	488
32	a 0.08 on4 of7.wav	a 0.08 on4 of7.wav	1	263
33	a 0.08 on5 of7.wav	a 0.08 on5 of7.wav	1	334
34	a 0.08 on6 of7.wav	a 0.08 on6 of7.wav	1	930
35	a 0.08 on7 of7.wav	a 0.08 on7 of7.wav	1	491
36	a 0.12 on1 of7r.wav	a 0.12 on1 of7r.wav	1	435
37	a 0.12 on2 of7.wav	a 0.12 on2 of7.wav	1	941
38	a 0.12 on3 of7.wav	a 0.12 on3 of7.wav	1	1242
39	a 0.12 on4 of7.wav	a 0.12 on4 of7.wav	1	600
40	a 0.12 on5 of7.wav	a 0.12 on5 of7.wav	1	504
41	a 0.12 on6 of7.wav	a 0.12 on6 of7.wav	1	662
42	a 0.12 on7 of7.wav	a 0.12 on7 of7.wav	1	698
43	a 0.14 on1 of7r.wav	a 0.14 on1 of7r.wav	1	706
44	a 0.14 on2 of7.wav	a 0.14 on2 of7.wav	1	582
45	a 0.14 on3 of7.wav	a 0.14 on3 of7.wav	1	946
46	a 0.14 on4 of7.wav	a 0.14 on4 of7.wav	1	284
47	a 0.14 on5 of7.wav	a 0.14 on5 of7.wav	1	727
48	a 0.14 on6 of7.wav	a 0.14 on6 of7.wav	1	501
49	a 0.14 on7 of7.wav	a 0.14 on7 of7.wav	1	321
50	a 0.16 on1 of7r.wav	a 0.16 on1 of7r.wav	1	1038
51	a 0.16 on2 of7.wav	a 0.16 on2 of7.wav	1	738
52	a 0.16 on3 of7.wav	a 0.16 on3 of7.wav	1	918
53	a 0.16 on4 of7.wav	a 0.16 on4 of7.wav	1	826
54	a 0.16 on5 of7.wav	a 0.16 on5 of7.wav	1	352
55	a 0.16 on6 of7.wav	a 0.16 on6 of7.wav	1	882
56	a 0.16 on7 of7.wav	a 0.16 on7 of7.wav	1	448
57	a 0.18 on1 of7r.wav	a 0.18 on1 of7r.wav	1	738
58	a 0.18 on2 of7.wav	a 0.18 on2 of7.wav	1	585
59	a 0.18 on3 of7.wav	a 0.18 on3 of7.wav	1	607
60	a 0.18 on4 of7.wav	a 0.18 on4 of7.wav	1	737
61	a 0.18 on5 of7.wav	a 0.18 on5 of7.wav	1	736
62	a 0.18 on6 of7.wav	a 0.18 on6 of7.wav	1	449
63	a 0.18 on7 of7.wav	a 0.18 on7 of7.wav	1	407
64	i 0.1 on1 of7r.wav	i 0.1 on1 of7r.wav	1	629
65	i 0.1 on2 of7.wav	i 0.1 on2 of7.wav	1	637
66	i 0.1 on3 of7.wav	i 0.1 on3 of7.wav	1	600
67	i 0.1 on4 of7.wav	i 0.1 on4 of7.wav	1	317
68	i 0.1 on5 of7.wav	i 0.1 on5 of7.wav	1	473
69	i 0.1 on6 of7.wav	i 0.1 on6 of7.wav	1	590
70	i 0.1 on7 of7.wav	i 0.1 on7 of7.wav	1	431
71	i 0.2 on1 of7r.wav	i 0.2 on1 of7r.wav	1	1162
72	i 0.2 on2 of7.wav	i 0.2 on2 of7.wav	1	2012
73	i 0.2 on3 of7.wav	i 0.2 on3 of7.wav	1	959
74	i 0.2 on4 of7.wav	i 0.2 on4 of7.wav	1	658
75	i 0.2 on5 of7.wav	i 0.2 on5 of7.wav	1	582
76	i 0.2 on6 of7.wav	i 0.2 on6 of7.wav	1	1826
77	i 0.2 on7 of7.wav	i 0.2 on7 of7.wav	1	488
78	i 0.04 on1 of7r.wav	i 0.04 on1 of7r.wav	1	553
79	i 0.04 on2 of7.wav	i 0.04 on2 of7.wav	1	383
80	i 0.04 on3 of7.wav	i 0.04 on3 of7.wav	1	518
81	i 0.04 on4 of7.wav	i 0.04 on4 of7.wav	1	717
82	i 0.04 on5 of7.wav	i 0.04 on5 of7.wav	1	412
83	i 0.04 on6 of7.wav	i 0.04 on6 of7.wav	1	366
84	i 0.04 on7 of7.wav	i 0.04 on7 of7.wav	1	602
85	i 0.06 on1 of7r.wav	i 0.06 on1 of7r.wav	1	417
86	i 0.06 on2 of7.wav	i 0.06 on2 of7.wav	1	987
87	i 0.06 on3 of7.wav	i 0.06 on3 of7.wav	1	320
88	i 0.06 on4 of7.wav	i 0.06 on4 of7.wav	1	670
89	i 0.06 on5 of7.wav	i 0.06 on5 of7.wav	1	401
90	i 0.06 on6 of7.wav	i 0.06 on6 of7.wav	1	375
91	i 0.06 on7 of7.wav	i 0.06 on7 of7.wav	1	1475
92	i 0.08 on1 of7r.wav	i 0.08 on1 of7r.wav	1	826
93	i 0.08 on2 of7.wav	i 0.08 on2 of7.wav	1	493
94	i 0.08 on3 of7.wav	i 0.08 on3 of7.wav	1	501
95	i 0.08 on4 of7.wav	i 0.08 on4 of7.wav	1	409
96	i 0.08 on5 of7.wav	i 0.08 on5 of7.wav	1	572
97	i 0.08 on6 of7.wav	i 0.08 on6 of7.wav	1	604
98	i 0.08 on7 of7.wav	i 0.08 on7 of7.wav	1	397
99	i 0.12 on1 of7r.wav	i 0.12 on1 of7r.wav	1	530
100	i 0.12 on2 of7.wav	i 0.12 on2 of7.wav	1	480
101	i 0.12 on3 of7.wav	i 0.12 on3 of7.wav	1	453
102	i 0.12 on4 of7.wav	i 0.12 on4 of7.wav	1	907
103	i 0.12 on5 of7.wav	i 0.12 on5 of7.wav	1	865
104	i 0.12 on6 of7.wav	i 0.12 on6 of7.wav	1	794
105	i 0.12 on7 of7.wav	i 0.12 on7 of7.wav	1	516
106	i 0.14 on1 of7r.wav	i 0.14 on1 of7r.wav	1	744
107	i 0.14 on2 of7.wav	i 0.14 on2 of7.wav	1	716
108	i 0.14 on3 of7.wav	i 0.14 on3 of7.wav	1	1211
109	i 0.14 on4 of7.wav	i 0.14 on4 of7.wav	1	859
110	i 0.14 on5 of7.wav	i 0.14 on5 of7.wav	1	500
111	i 0.14 on6 of7.wav	i 0.14 on6 of7.wav	1	573
112	i 0.14 on7 of7.wav	i 0.14 on7 of7.wav	1	584
113	i 0.16 on1 of7r.wav	i 0.16 on1 of7r.wav	1	516
114	i 0.16 on2 of7.wav	i 0.16 on2 of7.wav	1	1102
115	i 0.16 on3 of7.wav	i 0.16 on3 of7.wav	1	496
116	i 0.16 on4 of7.wav	i 0.16 on4 of7.wav	1	499
117	i 0.16 on5 of7.wav	i 0.16 on5 of7.wav	1	483
118	i 0.16 on6 of7.wav	i 0.16 on6 of7.wav	1	376
119	i 0.16 on7 of7.wav	i 0.16 on7 of7.wav	1	493
120	i 0.18 on1 of7r.wav	i 0.18 on1 of7r.wav	1	541
121	i 0.18 on2 of7.wav	i 0.18 on2 of7.wav	1	668
122	i 0.18 on3 of7.wav	i 0.18 on3 of7.wav	1	548
123	i 0.18 on4 of7.wav	i 0.18 on4 of7.wav	1	502
124	i 0.18 on5 of7.wav	i 0.18 on5 of7.wav	1	435
125	i 0.18 on6 of7.wav	i 0.18 on6 of7.wav	1	647
126	i 0.18 on7 of7.wav	i 0.18 on7 of7.wav	1	679
127	a 0.1 on1 of7r.wav	a 0.1 on3 of7.wav	1	740
128	a 0.1 on2 of7.wav	a 0.1 on4 of7.wav	2	1006
129	a 0.1 on3 of7.wav	a 0.1 on5 of7.wav	1	498
130	a 0.1 on4 of7.wav	a 0.1 on6 of7.wav	1	671
131	a 0.1 on5 of7.wav	a 0.1 on7 of7.wav	1	413
132	a 0.2 on1 of7r.wav	a 0.2 on3 of7.wav	2	896
133	a 0.2 on2 of7.wav	a 0.2 on4 of7.wav	1	918
134	a 0.2 on3 of7.wav	a 0.2 on5 of7.wav	2	1215
135	a 0.2 on4 of7.wav	a 0.2 on6 of7.wav	2	1092
136	a 0.2 on5 of7.wav	a 0.2 on7 of7.wav	1	674
137	a 0.04 on1 of7r.wav	a 0.04 on3 of7.wav	1	508
138	a 0.04 on2 of7.wav	a 0.04 on4 of7.wav	1	339
139	a 0.04 on3 of7.wav	a 0.04 on5 of7.wav	1	399
140	a 0.04 on4 of7.wav	a 0.04 on6 of7.wav	1	575
141	a 0.04 on5 of7.wav	a 0.04 on7 of7.wav	1	681
142	a 0.06 on1 of7r.wav	a 0.06 on3 of7.wav	1	684
143	a 0.06 on2 of7.wav	a 0.06 on4 of7.wav	1	691
144	a 0.06 on3 of7.wav	a 0.06 on5 of7.wav	1	724
145	a 0.06 on4 of7.wav	a 0.06 on6 of7.wav	1	640
146	a 0.06 on5 of7.wav	a 0.06 on7 of7.wav	1	430
147	a 0.08 on1 of7r.wav	a 0.08 on3 of7.wav	1	512
148	a 0.08 on2 of7.wav	a 0.08 on4 of7.wav	1	337
149	a 0.08 on3 of7.wav	a 0.08 on5 of7.wav	1	509
150	a 0.08 on4 of7.wav	a 0.08 on6 of7.wav	1	519
151	a 0.08 on5 of7.wav	a 0.08 on7 of7.wav	1	479
152	a 0.12 on1 of7r.wav	a 0.12 on3 of7.wav	2	928
153	a 0.12 on2 of7.wav	a 0.12 on4 of7.wav	1	311
154	a 0.12 on3 of7.wav	a 0.12 on5 of7.wav	1	1021
155	a 0.12 on4 of7.wav	a 0.12 on6 of7.wav	1	750
156	a 0.12 on5 of7.wav	a 0.12 on7 of7.wav	1	731
157	a 0.14 on1 of7r.wav	a 0.14 on3 of7.wav	1	555
158	a 0.14 on2 of7.wav	a 0.14 on4 of7.wav	2	1135
159	a 0.14 on3 of7.wav	a 0.14 on5 of7.wav	2	1158
160	a 0.14 on4 of7.wav	a 0.14 on6 of7.wav	2	823
161	a 0.14 on5 of7.wav	a 0.14 on7 of7.wav	1	485
162	a 0.16 on1 of7r.wav	a 0.16 on3 of7.wav	1	1371
163	a 0.16 on2 of7.wav	a 0.16 on4 of7.wav	1	1363
164	a 0.16 on3 of7.wav	a 0.16 on5 of7.wav	1	978
165	a 0.16 on4 of7.wav	a 0.16 on6 of7.wav	1	453
166	a 0.16 on5 of7.wav	a 0.16 on7 of7.wav	1	534
167	a 0.18 on1 of7r.wav	a 0.18 on3 of7.wav	1	729
168	a 0.18 on2 of7.wav	a 0.18 on4 of7.wav	1	828
169	a 0.18 on3 of7.wav	a 0.18 on5 of7.wav	2	820
170	a 0.18 on4 of7.wav	a 0.18 on6 of7.wav	2	1254
171	a 0.18 on5 of7.wav	a 0.18 on7 of7.wav	1	700
172	i 0.1 on1 of7r.wav	i 0.1 on3 of7.wav	2	1050
173	i 0.1 on2 of7.wav	i 0.1 on4 of7.wav	1	506
174	i 0.1 on3 of7.wav	i 0.1 on5 of7.wav	1	606
175	i 0.1 on4 of7.wav	i 0.1 on6 of7.wav	1	1247
176	i 0.1 on5 of7.wav	i 0.1 on7 of7.wav	1	436
177	i 0.2 on1 of7r.wav	i 0.2 on3 of7.wav	1	882
178	i 0.2 on2 of7.wav	i 0.2 on4 of7.wav	2	1534
179	i 0.2 on3 of7.wav	i 0.2 on5 of7.wav	1	916
180	i 0.2 on4 of7.wav	i 0.2 on6 of7.wav	2	1684
181	i 0.2 on5 of7.wav	i 0.2 on7 of7.wav	1	486
182	i 0.04 on1 of7r.wav	i 0.04 on3 of7.wav	1	429
183	i 0.04 on2 of7.wav	i 0.04 on4 of7.wav	1	355
184	i 0.04 on3 of7.wav	i 0.04 on5 of7.wav	1	577
185	i 0.04 on4 of7.wav	i 0.04 on6 of7.wav	1	382
186	i 0.04 on5 of7.wav	i 0.04 on7 of7.wav	1	455
187	i 0.06 on1 of7r.wav	i 0.06 on3 of7.wav	1	541
188	i 0.06 on2 of7.wav	i 0.06 on4 of7.wav	1	500
189	i 0.06 on3 of7.wav	i 0.06 on5 of7.wav	1	311
190	i 0.06 on4 of7.wav	i 0.06 on6 of7.wav	1	833
191	i 0.06 on5 of7.wav	i 0.06 on7 of7.wav	1	444
192	i 0.08 on1 of7r.wav	i 0.08 on3 of7.wav	1	715
193	i 0.08 on2 of7.wav	i 0.08 on4 of7.wav	1	526
194	i 0.08 on3 of7.wav	i 0.08 on5 of7.wav	1	933
195	i 0.08 on4 of7.wav	i 0.08 on6 of7.wav	1	540
196	i 0.08 on5 of7.wav	i 0.08 on7 of7.wav	1	262
197	i 0.12 on1 of7r.wav	i 0.12 on3 of7.wav	1	510
198	i 0.12 on2 of7.wav	i 0.12 on4 of7.wav	1	1238
199	i 0.12 on3 of7.wav	i 0.12 on5 of7.wav	1	610
200	i 0.12 on4 of7.wav	i 0.12 on6 of7.wav	1	557
201	i 0.12 on5 of7.wav	i 0.12 on7 of7.wav	1	392
202	i 0.14 on1 of7r.wav	i 0.14 on3 of7.wav	1	1398
203	i 0.14 on2 of7.wav	i 0.14 on4 of7.wav	1	675
204	i 0.14 on3 of7.wav	i 0.14 on5 of7.wav	1	479
205	i 0.14 on4 of7.wav	i 0.14 on6 of7.wav	1	428
206	i 0.14 on5 of7.wav	i 0.14 on7 of7.wav	1	978
207	i 0.16 on1 of7r.wav	i 0.16 on3 of7.wav	1	1270
208	i 0.16 on2 of7.wav	i 0.16 on4 of7.wav	1	957
209	i 0.16 on3 of7.wav	i 0.16 on5 of7.wav	1	778
210	i 0.16 on4 of7.wav	i 0.16 on6 of7.wav	1	419
211	i 0.16 on5 of7.wav	i 0.16 on7 of7.wav	1	1408
212	i 0.18 on1 of7r.wav	i 0.18 on3 of7.wav	1	895
213	i 0.18 on2 of7.wav	i 0.18 on4 of7.wav	2	919
214	i 0.18 on3 of7.wav	i 0.18 on5 of7.wav	2	625
215	i 0.18 on4 of7.wav	i 0.18 on6 of7.wav	1	748
216	i 0.18 on5 of7.wav	i 0.18 on7 of7.wav	1	577
217	a 0.1 on3 of7.wav	a 0.1 on1 of7r.wav	1	297
218	a 0.1 on4 of7.wav	a 0.1 on2 of7.wav	1	810
219	a 0.1 on5 of7.wav	a 0.1 on3 of7.wav	1	1109
220	a 0.1 on6 of7.wav	a 0.1 on4 of7.wav	1	753
221	a 0.1 on7 of7.wav	a 0.1 on5 of7.wav	1	495
222	a 0.2 on3 of7.wav	a 0.2 on1 of7r.wav	1	1022
223	a 0.2 on4 of7.wav	a 0.2 on2 of7.wav	1	1186
224	a 0.2 on5 of7.wav	a 0.2 on3 of7.wav	1	613
225	a 0.2 on6 of7.wav	a 0.2 on4 of7.wav	1	1192
226	a 0.2 on7 of7.wav	a 0.2 on5 of7.wav	1	660
227	a 0.04 on3 of7.wav	a 0.04 on1 of7r.wav	1	312
228	a 0.04 on4 of7.wav	a 0.04 on2 of7.wav	1	455
229	a 0.04 on5 of7.wav	a 0.04 on3 of7.wav	1	468
230	a 0.04 on6 of7.wav	a 0.04 on4 of7.wav	1	519
231	a 0.04 on7 of7.wav	a 0.04 on5 of7.wav	1	593
232	a 0.06 on3 of7.wav	a 0.06 on1 of7r.wav	1	494
233	a 0.06 on4 of7.wav	a 0.06 on2 of7.wav	1	379
234	a 0.06 on5 of7.wav	a 0.06 on3 of7.wav	1	360
235	a 0.06 on6 of7.wav	a 0.06 on4 of7.wav	1	333
236	a 0.06 on7 of7.wav	a 0.06 on5 of7.wav	1	663
237	a 0.08 on3 of7.wav	a 0.08 on1 of7r.wav	1	715
238	a 0.08 on4 of7.wav	a 0.08 on2 of7.wav	1	384
239	a 0.08 on5 of7.wav	a 0.08 on3 of7.wav	1	846
240	a 0.08 on6 of7.wav	a 0.08 on4 of7.wav	1	455
241	a 0.08 on7 of7.wav	a 0.08 on5 of7.wav	1	570
242	a 0.12 on3 of7.wav	a 0.12 on1 of7r.wav	1	863
243	a 0.12 on4 of7.wav	a 0.12 on2 of7.wav	1	717
244	a 0.12 on5 of7.wav	a 0.12 on3 of7.wav	1	527
245	a 0.12 on6 of7.wav	a 0.12 on4 of7.wav	1	332
246	a 0.12 on7 of7.wav	a 0.12 on5 of7.wav	1	685
247	a 0.14 on3 of7.wav	a 0.14 on1 of7r.wav	1	921
248	a 0.14 on4 of7.wav	a 0.14 on2 of7.wav	1	1104
249	a 0.14 on5 of7.wav	a 0.14 on3 of7.wav	1	661
250	a 0.14 on6 of7.wav	a 0.14 on4 of7.wav	1	714
251	a 0.14 on7 of7.wav	a 0.14 on5 of7.wav	1	1294
252	a 0.16 on3 of7.wav	a 0.16 on1 of7r.wav	1	796
253	a 0.16 on4 of7.wav	a 0.16 on2 of7.wav	2	2296
254	a 0.16 on5 of7.wav	a 0.16 on3 of7.wav	1	1014
255	a 0.16 on6 of7.wav	a 0.16 on4 of7.wav	1	499
256	a 0.16 on7 of7.wav	a 0.16 on5 of7.wav	1	787
257	a 0.18 on3 of7.wav	a 0.18 on1 of7r.wav	1	840
258	a 0.18 on4 of7.wav	a 0.18 on2 of7.wav	2	1013
259	a 0.18 on5 of7.wav	a 0.18 on3 of7.wav	1	1442
260	a 0.18 on6 of7.wav	a 0.18 on4 of7.wav	2	1013
261	a 0.18 on7 of7.wav	a 0.18 on5 of7.wav	2	975
262	i 0.1 on3 of7.wav	i 0.1 on1 of7r.wav	1	677
263	i 0.1 on4 of7.wav	i 0.1 on2 of7.wav	1	338
264	i 0.1 on5 of7.wav	i 0.1 on3 of7.wav	1	540
265	i 0.1 on6 of7.wav	i 0.1 on4 of7.wav	1	466
266	i 0.1 on7 of7.wav	i 0.1 on5 of7.wav	1	552
267	i 0.2 on3 of7.wav	i 0.2 on1 of7r.wav	1	572
268	i 0.2 on4 of7.wav	i 0.2 on2 of7.wav	2	647
269	i 0.2 on5 of7.wav	i 0.2 on3 of7.wav	2	1442
270	i 0.2 on6 of7.wav	i 0.2 on4 of7.wav	1	1177
271	i 0.2 on7 of7.wav	i 0.2 on5 of7.wav	1	1143
272	i 0.04 on3 of7.wav	i 0.04 on1 of7r.wav	1	414
273	i 0.04 on4 of7.wav	i 0.04 on2 of7.wav	1	327
274	i 0.04 on5 of7.wav	i 0.04 on3 of7.wav	1	1666
275	i 0.04 on6 of7.wav	i 0.04 on4 of7.wav	1	296
276	i 0.04 on7 of7.wav	i 0.04 on5 of7.wav	1	716
277	i 0.06 on3 of7.wav	i 0.06 on1 of7r.wav	1	363
278	i 0.06 on4 of7.wav	i 0.06 on2 of7.wav	1	968
279	i 0.06 on5 of7.wav	i 0.06 on3 of7.wav	1	464
280	i 0.06 on6 of7.wav	i 0.06 on4 of7.wav	1	694
281	i 0.06 on7 of7.wav	i 0.06 on5 of7.wav	1	399
282	i 0.08 on3 of7.wav	i 0.08 on1 of7r.wav	1	533
283	i 0.08 on4 of7.wav	i 0.08 on2 of7.wav	1	793
284	i 0.08 on5 of7.wav	i 0.08 on3 of7.wav	1	460
285	i 0.08 on6 of7.wav	i 0.08 on4 of7.wav	1	628
286	i 0.08 on7 of7.wav	i 0.08 on5 of7.wav	1	634
287	i 0.12 on3 of7.wav	i 0.12 on1 of7r.wav	1	487
288	i 0.12 on4 of7.wav	i 0.12 on2 of7.wav	1	522
289	i 0.12 on5 of7.wav	i 0.12 on3 of7.wav	1	504
290	i 0.12 on6 of7.wav	i 0.12 on4 of7.wav	1	959
291	i 0.12 on7 of7.wav	i 0.12 on5 of7.wav	1	441
292	i 0.14 on3 of7.wav	i 0.14 on1 of7r.wav	2	1280
293	i 0.14 on4 of7.wav	i 0.14 on2 of7.wav	1	573
294	i 0.14 on5 of7.wav	i 0.14 on3 of7.wav	1	451
295	i 0.14 on6 of7.wav	i 0.14 on4 of7.wav	1	1126
296	i 0.14 on7 of7.wav	i 0.14 on5 of7.wav	1	434
297	i 0.16 on3 of7.wav	i 0.16 on1 of7r.wav	1	654
298	i 0.16 on4 of7.wav	i 0.16 on2 of7.wav	1	726
299	i 0.16 on5 of7.wav	i 0.16 on3 of7.wav	2	1015
300	i 0.16 on6 of7.wav	i 0.16 on4 of7.wav	2	778
301	i 0.16 on7 of7.wav	i 0.16 on5 of7.wav	1	740
302	i 0.18 on3 of7.wav	i 0.18 on1 of7r.wav	1	722
303	i 0.18 on4 of7.wav	i 0.18 on2 of7.wav	1	671
304	i 0.18 on5 of7.wav	i 0.18 on3 of7.wav	1	878
305	i 0.18 on6 of7.wav	i 0.18 on4 of7.wav	1	691
306	i 0.18 on7 of7.wav	i 0.18 on5 of7.wav	1	474
307	a 0.1 on1 of7r.wav	a 0.1 on1 of7r.wav	1	520
308	a 0.1 on2 of7.wav	a 0.1 on2 of7.wav	1	998
309	a 0.1 on3 of7.wav	a 0.1 on3 of7.wav	1	898
310	a 0.1 on4 of7.wav	a 0.1 on4 of7.wav	1	585
311	a 0.1 on5 of7.wav	a 0.1 on5 of7.wav	1	427
312	a 0.1 on6 of7.wav	a 0.1 on6 of7.wav	1	519
313	a 0.1 on7 of7.wav	a 0.1 on7 of7.wav	1	316
314	a 0.2 on1 of7r.wav	a 0.2 on1 of7r.wav	1	426
315	a 0.2 on2 of7.wav	a 0.2 on2 of7.wav	1	789
316	a 0.2 on3 of7.wav	a 0.2 on3 of7.wav	1	669
317	a 0.2 on4 of7.wav	a 0.2 on4 of7.wav	1	1738
318	a 0.2 on5 of7.wav	a 0.2 on5 of7.wav	2	1895
319	a 0.2 on6 of7.wav	a 0.2 on6 of7.wav	1	450
320	a 0.2 on7 of7.wav	a 0.2 on7 of7.wav	1	558
321	a 0.04 on1 of7r.wav	a 0.04 on1 of7r.wav	1	479
322	a 0.04 on2 of7.wav	a 0.04 on2 of7.wav	1	390
323	a 0.04 on3 of7.wav	a 0.04 on3 of7.wav	1	639
324	a 0.04 on4 of7.wav	a 0.04 on4 of7.wav	1	369
325	a 0.04 on5 of7.wav	a 0.04 on5 of7.wav	1	320
326	a 0.04 on6 of7.wav	a 0.04 on6 of7.wav	1	603
327	a 0.04 on7 of7.wav	a 0.04 on7 of7.wav	1	494
328	a 0.06 on1 of7r.wav	a 0.06 on1 of7r.wav	1	1066
329	a 0.06 on2 of7.wav	a 0.06 on2 of7.wav	1	392
330	a 0.06 on3 of7.wav	a 0.06 on3 of7.wav	1	513
331	a 0.06 on4 of7.wav	a 0.06 on4 of7.wav	1	690
332	a 0.06 on5 of7.wav	a 0.06 on5 of7.wav	1	366
333	a 0.06 on6 of7.wav	a 0.06 on6 of7.wav	1	506
334	a 0.06 on7 of7.wav	a 0.06 on7 of7.wav	1	446
335	a 0.08 on1 of7r.wav	a 0.08 on1 of7r.wav	1	452
336	a 0.08 on2 of7.wav	a 0.08 on2 of7.wav	1	471
337	a 0.08 on3 of7.wav	a 0.08 on3 of7.wav	2	618
338	a 0.08 on4 of7.wav	a 0.08 on4 of7.wav	1	946
339	a 0.08 on5 of7.wav	a 0.08 on5 of7.wav	1	434
340	a 0.08 on6 of7.wav	a 0.08 on6 of7.wav	1	415
341	a 0.08 on7 of7.wav	a 0.08 on7 of7.wav	1	1002
342	a 0.12 on1 of7r.wav	a 0.12 on1 of7r.wav	1	821
343	a 0.12 on2 of7.wav	a 0.12 on2 of7.wav	1	262
344	a 0.12 on3 of7.wav	a 0.12 on3 of7.wav	1	511
345	a 0.12 on4 of7.wav	a 0.12 on4 of7.wav	1	535
346	a 0.12 on5 of7.wav	a 0.12 on5 of7.wav	1	319
347	a 0.12 on6 of7.wav	a 0.12 on6 of7.wav	1	521
348	a 0.12 on7 of7.wav	a 0.12 on7 of7.wav	1	645
349	a 0.14 on1 of7r.wav	a 0.14 on1 of7r.wav	1	714
350	a 0.14 on2 of7.wav	a 0.14 on2 of7.wav	1	382
351	a 0.14 on3 of7.wav	a 0.14 on3 of7.wav	1	456
352	a 0.14 on4 of7.wav	a 0.14 on4 of7.wav	1	871
353	a 0.14 on5 of7.wav	a 0.14 on5 of7.wav	1	597
354	a 0.14 on6 of7.wav	a 0.14 on6 of7.wav	1	515
355	a 0.14 on7 of7.wav	a 0.14 on7 of7.wav	1	568
356	a 0.16 on1 of7r.wav	a 0.16 on1 of7r.wav	1	543
357	a 0.16 on2 of7.wav	a 0.16 on2 of7.wav	1	606
358	a 0.16 on3 of7.wav	a 0.16 on3 of7.wav	1	949
359	a 0.16 on4 of7.wav	a 0.16 on4 of7.wav	1	971
360	a 0.16 on5 of7.wav	a 0.16 on5 of7.wav	1	568
361	a 0.16 on6 of7.wav	a 0.16 on6 of7.wav	1	587
362	a 0.16 on7 of7.wav	a 0.16 on7 of7.wav	1	748
363	a 0.18 on1 of7r.wav	a 0.18 on1 of7r.wav	1	505
364	a 0.18 on2 of7.wav	a 0.18 on2 of7.wav	1	470
365	a 0.18 on3 of7.wav	a 0.18 on3 of7.wav	1	536
366	a 0.18 on4 of7.wav	a 0.18 on4 of7.wav	2	1287
367	a 0.18 on5 of7.wav	a 0.18 on5 of7.wav	1	1026
368	a 0.18 on6 of7.wav	a 0.18 on6 of7.wav	1	457
369	a 0.18 on7 of7.wav	a 0.18 on7 of7.wav	1	333
370	i 0.1 on1 of7r.wav	i 0.1 on1 of7r.wav	1	1085
371	i 0.1 on2 of7.wav	i 0.1 on2 of7.wav	1	481
372	i 0.1 on3 of7.wav	i 0.1 on3 of7.wav	1	837
373	i 0.1 on4 of7.wav	i 0.1 on4 of7.wav	1	563
374	i 0.1 on5 of7.wav	i 0.1 on5 of7.wav	1	461
375	i 0.1 on6 of7.wav	i 0.1 on6 of7.wav	1	693
376	i 0.1 on7 of7.wav	i 0.1 on7 of7.wav	1	414
377	i 0.2 on1 of7r.wav	i 0.2 on1 of7r.wav	1	575
378	i 0.2 on2 of7.wav	i 0.2 on2 of7.wav	1	1469
379	i 0.2 on3 of7.wav	i 0.2 on3 of7.wav	1	473
380	i 0.2 on4 of7.wav	i 0.2 on4 of7.wav	1	741
381	i 0.2 on5 of7.wav	i 0.2 on5 of7.wav	1	795
382	i 0.2 on6 of7.wav	i 0.2 on6 of7.wav	1	939
383	i 0.2 on7 of7.wav	i 0.2 on7 of7.wav	1	451
384	i 0.04 on1 of7r.wav	i 0.04 on1 of7r.wav	1	437
385	i 0.04 on2 of7.wav	i 0.04 on2 of7.wav	1	604
386	i 0.04 on3 of7.wav	i 0.04 on3 of7.wav	1	682
387	i 0.04 on4 of7.wav	i 0.04 on4 of7.wav	1	637
388	i 0.04 on5 of7.wav	i 0.04 on5 of7.wav	1	632
389	i 0.04 on6 of7.wav	i 0.04 on6 of7.wav	1	489
390	i 0.04 on7 of7.wav	i 0.04 on7 of7.wav	1	385
391	i 0.06 on1 of7r.wav	i 0.06 on1 of7r.wav	1	366
392	i 0.06 on2 of7.wav	i 0.06 on2 of7.wav	1	435
393	i 0.06 on3 of7.wav	i 0.06 on3 of7.wav	1	509
394	i 0.06 on4 of7.wav	i 0.06 on4 of7.wav	1	575
395	i 0.06 on5 of7.wav	i 0.06 on5 of7.wav	1	433
396	i 0.06 on6 of7.wav	i 0.06 on6 of7.wav	1	394
397	i 0.06 on7 of7.wav	i 0.06 on7 of7.wav	1	462
398	i 0.08 on1 of7r.wav	i 0.08 on1 of7r.wav	1	532
399	i 0.08 on2 of7.wav	i 0.08 on2 of7.wav	1	373
400	i 0.08 on3 of7.wav	i 0.08 on3 of7.wav	1	456
401	i 0.08 on4 of7.wav	i 0.08 on4 of7.wav	1	1833
402	i 0.08 on5 of7.wav	i 0.08 on5 of7.wav	1	516
403	i 0.08 on6 of7.wav	i 0.08 on6 of7.wav	1	696
404	i 0.08 on7 of7.wav	i 0.08 on7 of7.wav	1	670
405	i 0.12 on1 of7r.wav	i 0.12 on1 of7r.wav	1	474
406	i 0.12 on2 of7.wav	i 0.12 on2 of7.wav	1	593
407	i 0.12 on3 of7.wav	i 0.12 on3 of7.wav	1	518
408	i 0.12 on4 of7.wav	i 0.12 on4 of7.wav	1	905
409	i 0.12 on5 of7.wav	i 0.12 on5 of7.wav	1	533
410	i 0.12 on6 of7.wav	i 0.12 on6 of7.wav	1	978
411	i 0.12 on7 of7.wav	i 0.12 on7 of7.wav	1	611
412	i 0.14 on1 of7r.wav	i 0.14 on1 of7r.wav	1	708
413	i 0.14 on2 of7.wav	i 0.14 on2 of7.wav	1	704
414	i 0.14 on3 of7.wav	i 0.14 on3 of7.wav	1	581
415	i 0.14 on4 of7.wav	i 0.14 on4 of7.wav	1	772
416	i 0.14 on5 of7.wav	i 0.14 on5 of7.wav	1	351
417	i 0.14 on6 of7.wav	i 0.14 on6 of7.wav	1	628
418	i 0.14 on7 of7.wav	i 0.14 on7 of7.wav	1	647
419	i 0.16 on1 of7r.wav	i 0.16 on1 of7r.wav	1	2158
420	i 0.16 on2 of7.wav	i 0.16 on2 of7.wav	1	486
421	i 0.16 on3 of7.wav	i 0.16 on3 of7.wav	1	349
422	i 0.16 on4 of7.wav	i 0.16 on4 of7.wav	1	517
423	i 0.16 on5 of7.wav	i 0.16 on5 of7.wav	1	579
424	i 0.16 on6 of7.wav	i 0.16 on6 of7.wav	1	557
425	i 0.16 on7 of7.wav	i 0.16 on7 of7.wav	1	384
426	i 0.18 on1 of7r.wav	i 0.18 on1 of7r.wav	1	816
427	i 0.18 on2 of7.wav	i 0.18 on2 of7.wav	1	517
428	i 0.18 on3 of7.wav	i 0.18 on3 of7.wav	1	508
429	i 0.18 on4 of7.wav	i 0.18 on4 of7.wav	1	585
430	i 0.18 on5 of7.wav	i 0.18 on5 of7.wav	1	476
431	i 0.18 on6 of7.wav	i 0.18 on6 of7.wav	1	737
432	i 0.18 on7 of7.wav	i 0.18 on7 of7.wav	1	791
433	a 0.1 on1 of7r.wav	a 0.1 on3 of7.wav	1	347
434	a 0.1 on2 of7.wav	a 0.1 on4 of7.wav	1	749
435	a 0.1 on3 of7.wav	a 0.1 on5 of7.wav	2	1156
436	a 0.1 on4 of7.wav	a 0.1 on6 of7.wav	1	496
437	a 0.1 on5 of7.wav	a 0.1 on7 of7.wav	1	817
438	a 0.2 on1 of7r.wav	a 0.2 on3 of7.wav	1	991
439	a 0.2 on2 of7.wav	a 0.2 on4 of7.wav	2	2309
440	a 0.2 on3 of7.wav	a 0.2 on5 of7.wav	1	835
441	a 0.2 on4 of7.wav	a 0.2 on6 of7.wav	1	679
442	a 0.2 on5 of7.wav	a 0.2 on7 of7.wav	1	1044
443	a 0.04 on1 of7r.wav	a 0.04 on3 of7.wav	1	637
444	a 0.04 on2 of7.wav	a 0.04 on4 of7.wav	1	570
445	a 0.04 on3 of7.wav	a 0.04 on5 of7.wav	1	1140
446	a 0.04 on4 of7.wav	a 0.04 on6 of7.wav	1	618
447	a 0.04 on5 of7.wav	a 0.04 on7 of7.wav	1	351
448	a 0.06 on1 of7r.wav	a 0.06 on3 of7.wav	1	573
449	a 0.06 on2 of7.wav	a 0.06 on4 of7.wav	1	586
450	a 0.06 on3 of7.wav	a 0.06 on5 of7.wav	1	622
451	a 0.06 on4 of7.wav	a 0.06 on6 of7.wav	1	407
452	a 0.06 on5 of7.wav	a 0.06 on7 of7.wav	1	508
453	a 0.08 on1 of7r.wav	a 0.08 on3 of7.wav	1	891
454	a 0.08 on2 of7.wav	a 0.08 on4 of7.wav	2	819
455	a 0.08 on3 of7.wav	a 0.08 on5 of7.wav	1	451
456	a 0.08 on4 of7.wav	a 0.08 on6 of7.wav	1	501
457	a 0.08 on5 of7.wav	a 0.08 on7 of7.wav	1	439
458	a 0.12 on1 of7r.wav	a 0.12 on3 of7.wav	1	642
459	a 0.12 on2 of7.wav	a 0.12 on4 of7.wav	1	365
460	a 0.12 on3 of7.wav	a 0.12 on5 of7.wav	1	1618
461	a 0.12 on4 of7.wav	a 0.12 on6 of7.wav	1	297
462	a 0.12 on5 of7.wav	a 0.12 on7 of7.wav	1	1218
463	a 0.14 on1 of7r.wav	a 0.14 on3 of7.wav	1	636
464	a 0.14 on2 of7.wav	a 0.14 on4 of7.wav	1	689
465	a 0.14 on3 of7.wav	a 0.14 on5 of7.wav	2	909
466	a 0.14 on4 of7.wav	a 0.14 on6 of7.wav	1	640
467	a 0.14 on5 of7.wav	a 0.14 on7 of7.wav	1	431
468	a 0.16 on1 of7r.wav	a 0.16 on3 of7.wav	1	1057
469	a 0.16 on2 of7.wav	a 0.16 on4 of7.wav	1	691
470	a 0.16 on3 of7.wav	a 0.16 on5 of7.wav	1	510
471	a 0.16 on4 of7.wav	a 0.16 on6 of7.wav	2	1129
472	a 0.16 on5 of7.wav	a 0.16 on7 of7.wav	1	867
473	a 0.18 on1 of7r.wav	a 0.18 on3 of7.wav	1	839
474	a 0.18 on2 of7.wav	a 0.18 on4 of7.wav	2	1594
475	a 0.18 on3 of7.wav	a 0.18 on5 of7.wav	1	1810
476	a 0.18 on4 of7.wav	a 0.18 on6 of7.wav	2	1646
477	a 0.18 on5 of7.wav	a 0.18 on7 of7.wav	1	561
478	i 0.1 on1 of7r.wav	i 0.1 on3 of7.wav	1	1336
479	i 0.1 on2 of7.wav	i 0.1 on4 of7.wav	1	944
480	i 0.1 on3 of7.wav	i 0.1 on5 of7.wav	1	486
481	i 0.1 on4 of7.wav	i 0.1 on6 of7.wav	1	578
482	i 0.1 on5 of7.wav	i 0.1 on7 of7.wav	1	572
483	i 0.2 on1 of7r.wav	i 0.2 on3 of7.wav	1	1409
484	i 0.2 on2 of7.wav	i 0.2 on4 of7.wav	1	1307
485	i 0.2 on3 of7.wav	i 0.2 on5 of7.wav	2	1082
486	i 0.2 on4 of7.wav	i 0.2 on6 of7.wav	1	805
487	i 0.2 on5 of7.wav	i 0.2 on7 of7.wav	1	595
488	i 0.04 on1 of7r.wav	i 0.04 on3 of7.wav	1	424
489	i 0.04 on2 of7.wav	i 0.04 on4 of7.wav	1	315
490	i 0.04 on3 of7.wav	i 0.04 on5 of7.wav	1	729
491	i 0.04 on4 of7.wav	i 0.04 on6 of7.wav	1	514
492	i 0.04 on5 of7.wav	i 0.04 on7 of7.wav	1	1345
493	i 0.06 on1 of7r.wav	i 0.06 on3 of7.wav	1	615
494	i 0.06 on2 of7.wav	i 0.06 on4 of7.wav	1	482
495	i 0.06 on3 of7.wav	i 0.06 on5 of7.wav	1	590
496	i 0.06 on4 of7.wav	i 0.06 on6 of7.wav	1	432
497	i 0.06 on5 of7.wav	i 0.06 on7 of7.wav	1	611
498	i 0.08 on1 of7r.wav	i 0.08 on3 of7.wav	1	589
499	i 0.08 on2 of7.wav	i 0.08 on4 of7.wav	1	515
500	i 0.08 on3 of7.wav	i 0.08 on5 of7.wav	1	1055
501	i 0.08 on4 of7.wav	i 0.08 on6 of7.wav	1	777
502	i 0.08 on5 of7.wav	i 0.08 on7 of7.wav	1	615
503	i 0.12 on1 of7r.wav	i 0.12 on3 of7.wav	1	877
504	i 0.12 on2 of7.wav	i 0.12 on4 of7.wav	2	1354
505	i 0.12 on3 of7.wav	i 0.12 on5 of7.wav	2	959
506	i 0.12 on4 of7.wav	i 0.12 on6 of7.wav	2	1904
507	i 0.12 on5 of7.wav	i 0.12 on7 of7.wav	1	526
508	i 0.14 on1 of7r.wav	i 0.14 on3 of7.wav	1	281
509	i 0.14 on2 of7.wav	i 0.14 on4 of7.wav	1	876
510	i 0.14 on3 of7.wav	i 0.14 on5 of7.wav	1	902
511	i 0.14 on4 of7.wav	i 0.14 on6 of7.wav	2	856
512	i 0.14 on5 of7.wav	i 0.14 on7 of7.wav	1	710
513	i 0.16 on1 of7r.wav	i 0.16 on3 of7.wav	1	762
514	i 0.16 on2 of7.wav	i 0.16 on4 of7.wav	1	780
515	i 0.16 on3 of7.wav	i 0.16 on5 of7.wav	2	841
516	i 0.16 on4 of7.wav	i 0.16 on6 of7.wav	1	681
517	i 0.16 on5 of7.wav	i 0.16 on7 of7.wav	2	716
518	i 0.18 on1 of7r.wav	i 0.18 on3 of7.wav	1	395
519	i 0.18 on2 of7.wav	i 0.18 on4 of7.wav	2	2618
520	i 0.18 on3 of7.wav	i 0.18 on5 of7.wav	2	910
521	i 0.18 on4 of7.wav	i 0.18 on6 of7.wav	1	624
522	i 0.18 on5 of7.wav	i 0.18 on7 of7.wav	1	652
523	a 0.1 on3 of7.wav	a 0.1 on1 of7r.wav	1	420
524	a 0.1 on4 of7.wav	a 0.1 on2 of7.wav	1	588
525	a 0.1 on5 of7.wav	a 0.1 on3 of7.wav	1	743
526	a 0.1 on6 of7.wav	a 0.1 on4 of7.wav	1	278
527	a 0.1 on7 of7.wav	a 0.1 on5 of7.wav	1	290
528	a 0.2 on3 of7.wav	a 0.2 on1 of7r.wav	1	687
529	a 0.2 on4 of7.wav	a 0.2 on2 of7.wav	2	1269
530	a 0.2 on5 of7.wav	a 0.2 on3 of7.wav	1	742
531	a 0.2 on6 of7.wav	a 0.2 on4 of7.wav	2	1519
532	a 0.2 on7 of7.wav	a 0.2 on5 of7.wav	1	1078
533	a 0.04 on3 of7.wav	a 0.04 on1 of7r.wav	1	584
534	a 0.04 on4 of7.wav	a 0.04 on2 of7.wav	1	608
535	a 0.04 on5 of7.wav	a 0.04 on3 of7.wav	1	291
536	a 0.04 on6 of7.wav	a 0.04 on4 of7.wav	1	460
537	a 0.04 on7 of7.wav	a 0.04 on5 of7.wav	1	699
538	a 0.06 on3 of7.wav	a 0.06 on1 of7r.wav	1	482
539	a 0.06 on4 of7.wav	a 0.06 on2 of7.wav	1	538
540	a 0.06 on5 of7.wav	a 0.06 on3 of7.wav	1	496
541	a 0.06 on6 of7.wav	a 0.06 on4 of7.wav	1	637
542	a 0.06 on7 of7.wav	a 0.06 on5 of7.wav	1	333
543	a 0.08 on3 of7.wav	a 0.08 on1 of7r.wav	1	550
544	a 0.08 on4 of7.wav	a 0.08 on2 of7.wav	1	464
545	a 0.08 on5 of7.wav	a 0.08 on3 of7.wav	1	525
546	a 0.08 on6 of7.wav	a 0.08 on4 of7.wav	1	850
547	a 0.08 on7 of7.wav	a 0.08 on5 of7.wav	1	515
548	a 0.12 on3 of7.wav	a 0.12 on1 of7r.wav	2	1641
549	a 0.12 on4 of7.wav	a 0.12 on2 of7.wav	1	618
550	a 0.12 on5 of7.wav	a 0.12 on3 of7.wav	1	714
551	a 0.12 on6 of7.wav	a 0.12 on4 of7.wav	1	389
552	a 0.12 on7 of7.wav	a 0.12 on5 of7.wav	1	677
553	a 0.14 on3 of7.wav	a 0.14 on1 of7r.wav	1	918
554	a 0.14 on4 of7.wav	a 0.14 on2 of7.wav	1	635
555	a 0.14 on5 of7.wav	a 0.14 on3 of7.wav	1	1319
556	a 0.14 on6 of7.wav	a 0.14 on4 of7.wav	1	643
557	a 0.14 on7 of7.wav	a 0.14 on5 of7.wav	1	623
558	a 0.16 on3 of7.wav	a 0.16 on1 of7r.wav	1	490
559	a 0.16 on4 of7.wav	a 0.16 on2 of7.wav	1	1322
560	a 0.16 on5 of7.wav	a 0.16 on3 of7.wav	1	793
561	a 0.16 on6 of7.wav	a 0.16 on4 of7.wav	2	768
562	a 0.16 on7 of7.wav	a 0.16 on5 of7.wav	1	586
563	a 0.18 on3 of7.wav	a 0.18 on1 of7r.wav	1	1059
564	a 0.18 on4 of7.wav	a 0.18 on2 of7.wav	1	421
565	a 0.18 on5 of7.wav	a 0.18 on3 of7.wav	2	1120
566	a 0.18 on6 of7.wav	a 0.18 on4 of7.wav	1	1031
567	a 0.18 on7 of7.wav	a 0.18 on5 of7.wav	1	663
568	i 0.1 on3 of7.wav	i 0.1 on1 of7r.wav	1	135
569	i 0.1 on4 of7.wav	i 0.1 on2 of7.wav	1	706
570	i 0.1 on5 of7.wav	i 0.1 on3 of7.wav	1	714
571	i 0.1 on6 of7.wav	i 0.1 on4 of7.wav	1	578
572	i 0.1 on7 of7.wav	i 0.1 on5 of7.wav	1	565
573	i 0.2 on3 of7.wav	i 0.2 on1 of7r.wav	1	587
574	i 0.2 on4 of7.wav	i 0.2 on2 of7.wav	1	680
575	i 0.2 on5 of7.wav	i 0.2 on3 of7.wav	2	1388
576	i 0.2 on6 of7.wav	i 0.2 on4 of7.wav	2	739
577	i 0.2 on7 of7.wav	i 0.2 on5 of7.wav	2	753
578	i 0.04 on3 of7.wav	i 0.04 on1 of7r.wav	1	552
579	i 0.04 on4 of7.wav	i 0.04 on2 of7.wav	1	404
580	i 0.04 on5 of7.wav	i 0.04 on3 of7.wav	1	279
581	i 0.04 on6 of7.wav	i 0.04 on4 of7.wav	1	739
582	i 0.04 on7 of7.wav	i 0.04 on5 of7.wav	1	963
583	i 0.06 on3 of7.wav	i 0.06 on1 of7r.wav	1	346
584	i 0.06 on4 of7.wav	i 0.06 on2 of7.wav	1	687
585	i 0.06 on5 of7.wav	i 0.06 on3 of7.wav	1	352
586	i 0.06 on6 of7.wav	i 0.06 on4 of7.wav	1	790
587	i 0.06 on7 of7.wav	i 0.06 on5 of7.wav	1	1261
588	i 0.08 on3 of7.wav	i 0.08 on1 of7r.wav	1	466
589	i 0.08 on4 of7.wav	i 0.08 on2 of7.wav	1	623
590	i 0.08 on5 of7.wav	i 0.08 on3 of7.wav	1	612
591	i 0.08 on6 of7.wav	i 0.08 on4 of7.wav	1	516
592	i 0.08 on7 of7.wav	i 0.08 on5 of7.wav	1	683
593	i 0.12 on3 of7.wav	i 0.12 on1 of7r.wav	1	1027
594	i 0.12 on4 of7.wav	i 0.12 on2 of7.wav	1	751
595	i 0.12 on5 of7.wav	i 0.12 on3 of7.wav	1	642
596	i 0.12 on6 of7.wav	i 0.12 on4 of7.wav	1	855
597	i 0.12 on7 of7.wav	i 0.12 on5 of7.wav	1	423
598	i 0.14 on3 of7.wav	i 0.14 on1 of7r.wav	1	462
599	i 0.14 on4 of7.wav	i 0.14 on2 of7.wav	1	795
600	i 0.14 on5 of7.wav	i 0.14 on3 of7.wav	1	978
601	i 0.14 on6 of7.wav	i 0.14 on4 of7.wav	1	965
602	i 0.14 on7 of7.wav	i 0.14 on5 of7.wav	2	842
603	i 0.16 on3 of7.wav	i 0.16 on1 of7r.wav	1	1419
604	i 0.16 on4 of7.wav	i 0.16 on2 of7.wav	1	638
605	i 0.16 on5 of7.wav	i 0.16 on3 of7.wav	1	630
606	i 0.16 on6 of7.wav	i 0.16 on4 of7.wav	1	784
607	i 0.16 on7 of7.wav	i 0.16 on5 of7.wav	1	761
608	i 0.18 on3 of7.wav	i 0.18 on1 of7r.wav	1	602
609	i 0.18 on4 of7.wav	i 0.18 on2 of7.wav	1	580
610	i 0.18 on5 of7.wav	i 0.18 on3 of7.wav	2	996
611	i 0.18 on6 of7.wav	i 0.18 on4 of7.wav	1	643
612	i 0.18 on7 of7.wav	i 0.18 on5 of7.wav	1	445
