# Supplementary material for: Effects of stimulus duration and vowel quality in cross-linguistic categorical perception of pitch directions
Source: PLoS One. 2017 Jul 3;12(7):e0180656. doi: 10.1371/journal.pone.0180656 (PMC5495489; doi:10.1371/journal.pone.0180656)
Supplement: S1 Table — (ZIP) [file pone.0180656.s001.zip › supporting information/Raw data/eprime_sd_CHINESE/sub5sdfalling.csv]

List2	stim1	stim2	Slide3.RESP	Slide3.RT
1	a 0.1 on1 of1.wav	a 0.1 on1 of1.wav	1	968
2	a 0.1 on1 of2.wav	a 0.1 on1 of2.wav	1	592
3	a 0.1 on1 of3.wav	a 0.1 on1 of3.wav	1	851
4	a 0.1 on1 of4.wav	a 0.1 on1 of4.wav	1	968
5	a 0.1 on1 of5.wav	a 0.1 on1 of5.wav	1	752
6	a 0.1 on1 of6.wav	a 0.1 on1 of6.wav	1	632
7	a 0.1 on1 of7.wav	a 0.1 on1 of7.wav	1	1708
8	a 0.2 on1 of1.wav	a 0.2 on1 of1.wav	1	783
9	a 0.2 on1 of2.wav	a 0.2 on1 of2.wav	1	1042
10	a 0.2 on1 of3.wav	a 0.2 on1 of3.wav	1	728
11	a 0.2 on1 of4.wav	a 0.2 on1 of4.wav	1	1253
12	a 0.2 on1 of5.wav	a 0.2 on1 of5.wav	1	1180
13	a 0.2 on1 of6.wav	a 0.2 on1 of6.wav	1	1161
14	a 0.2 on1 of7.wav	a 0.2 on1 of7.wav	2	5852
15	a 0.04 on1 of1.wav	a 0.04 on1 of1.wav	1	795
16	a 0.04 on1 of2.wav	a 0.04 on1 of2.wav	2	983
17	a 0.04 on1 of3.wav	a 0.04 on1 of3.wav	1	1020
18	a 0.04 on1 of4.wav	a 0.04 on1 of4.wav	1	875
19	a 0.04 on1 of5.wav	a 0.04 on1 of5.wav	1	621
20	a 0.04 on1 of6.wav	a 0.04 on1 of6.wav	2	1188
21	a 0.04 on1 of7.wav	a 0.04 on1 of7.wav	1	578
22	a 0.06 on1 of1.wav	a 0.06 on1 of1.wav	1	1464
23	a 0.06 on1 of2.wav	a 0.06 on1 of2.wav	1	1333
24	a 0.06 on1 of3.wav	a 0.06 on1 of3.wav	1	775
25	a 0.06 on1 of4.wav	a 0.06 on1 of4.wav	1	854
26	a 0.06 on1 of5.wav	a 0.06 on1 of5.wav	1	1505
27	a 0.06 on1 of6.wav	a 0.06 on1 of6.wav	1	610
28	a 0.06 on1 of7.wav	a 0.06 on1 of7.wav	1	1048
29	a 0.08 on1 of1.wav	a 0.08 on1 of1.wav	1	1309
30	a 0.08 on1 of2.wav	a 0.08 on1 of2.wav	2	644
31	a 0.08 on1 of3.wav	a 0.08 on1 of3.wav	1	607
32	a 0.08 on1 of4.wav	a 0.08 on1 of4.wav	2	677
33	a 0.08 on1 of5.wav	a 0.08 on1 of5.wav	1	880
34	a 0.08 on1 of6.wav	a 0.08 on1 of6.wav	1	1037
35	a 0.08 on1 of7.wav	a 0.08 on1 of7.wav	1	2096
36	a 0.12 on1 of1.wav	a 0.12 on1 of1.wav	1	839
37	a 0.12 on1 of2.wav	a 0.12 on1 of2.wav	1	1038
38	a 0.12 on1 of3.wav	a 0.12 on1 of3.wav	1	686
39	a 0.12 on1 of4.wav	a 0.12 on1 of4.wav	1	3613
40	a 0.12 on1 of5.wav	a 0.12 on1 of5.wav	1	2071
41	a 0.12 on1 of6.wav	a 0.12 on1 of6.wav	1	730
42	a 0.12 on1 of7.wav	a 0.12 on1 of7.wav	1	875
43	a 0.14 on1 of1.wav	a 0.14 on1 of1.wav	1	982
44	a 0.14 on1 of2.wav	a 0.14 on1 of2.wav	1	764
45	a 0.14 on1 of3.wav	a 0.14 on1 of3.wav	1	681
46	a 0.14 on1 of4.wav	a 0.14 on1 of4.wav	1	962
47	a 0.14 on1 of5.wav	a 0.14 on1 of5.wav	1	1301
48	a 0.14 on1 of6.wav	a 0.14 on1 of6.wav	2	837
49	a 0.14 on1 of7.wav	a 0.14 on1 of7.wav	1	515
50	a 0.16 on1 of1.wav	a 0.16 on1 of1.wav	2	2162
51	a 0.16 on1 of2.wav	a 0.16 on1 of2.wav	1	934
52	a 0.16 on1 of3.wav	a 0.16 on1 of3.wav	1	1112
53	a 0.16 on1 of4.wav	a 0.16 on1 of4.wav	1	718
54	a 0.16 on1 of5.wav	a 0.16 on1 of5.wav	1	3435
55	a 0.16 on1 of6.wav	a 0.16 on1 of6.wav	1	993
56	a 0.16 on1 of7.wav	a 0.16 on1 of7.wav	1	1091
57	a 0.18 on1 of1.wav	a 0.18 on1 of1.wav	1	695
58	a 0.18 on1 of2.wav	a 0.18 on1 of2.wav	1	877
59	a 0.18 on1 of3.wav	a 0.18 on1 of3.wav	1	1226
60	a 0.18 on1 of4.wav	a 0.18 on1 of4.wav	1	1504
61	a 0.18 on1 of5.wav	a 0.18 on1 of5.wav	1	1514
62	a 0.18 on1 of6.wav	a 0.18 on1 of6.wav	1	744
63	a 0.18 on1 of7.wav	a 0.18 on1 of7.wav	1	960
64	i 0.1 on1 of1.wav	i 0.1 on1 of1.wav	1	890
65	i 0.1 on1 of2.wav	i 0.1 on1 of2.wav	1	960
66	i 0.1 on1 of3.wav	i 0.1 on1 of3.wav	1	719
67	i 0.1 on1 of4.wav	i 0.1 on1 of4.wav	1	1114
68	i 0.1 on1 of5.wav	i 0.1 on1 of5.wav	1	546
69	i 0.1 on1 of6.wav	i 0.1 on1 of6.wav	1	818
70	i 0.1 on1 of7.wav	i 0.1 on1 of7.wav	1	770
71	i 0.2 on1 of1.wav	i 0.2 on1 of1.wav	1	1567
72	i 0.2 on1 of2.wav	i 0.2 on1 of2.wav	1	1081
73	i 0.2 on1 of3.wav	i 0.2 on1 of3.wav	1	972
74	i 0.2 on1 of4.wav	i 0.2 on1 of4.wav	1	1365
75	i 0.2 on1 of5.wav	i 0.2 on1 of5.wav	1	2057
76	i 0.2 on1 of6.wav	i 0.2 on1 of6.wav	1	818
77	i 0.2 on1 of7.wav	i 0.2 on1 of7.wav	1	1145
78	i 0.04 on1 of1.wav	i 0.04 on1 of1.wav	1	660
79	i 0.04 on1 of2.wav	i 0.04 on1 of2.wav	1	1017
80	i 0.04 on1 of3.wav	i 0.04 on1 of3.wav	1	525
81	i 0.04 on1 of4.wav	i 0.04 on1 of4.wav	1	473
82	i 0.04 on1 of5.wav	i 0.04 on1 of5.wav	1	538
83	i 0.04 on1 of6.wav	i 0.04 on1 of6.wav	1	630
84	i 0.04 on1 of7.wav	i 0.04 on1 of7.wav	2	1100
85	i 0.06 on1 of1.wav	i 0.06 on1 of1.wav	1	689
86	i 0.06 on1 of2.wav	i 0.06 on1 of2.wav	1	1306
87	i 0.06 on1 of3.wav	i 0.06 on1 of3.wav	1	986
88	i 0.06 on1 of4.wav	i 0.06 on1 of4.wav	1	847
89	i 0.06 on1 of5.wav	i 0.06 on1 of5.wav	1	725
90	i 0.06 on1 of6.wav	i 0.06 on1 of6.wav	1	749
91	i 0.06 on1 of7.wav	i 0.06 on1 of7.wav	1	719
92	i 0.08 on1 of1.wav	i 0.08 on1 of1.wav	1	1419
93	i 0.08 on1 of2.wav	i 0.08 on1 of2.wav	1	766
94	i 0.08 on1 of3.wav	i 0.08 on1 of3.wav	1	638
95	i 0.08 on1 of4.wav	i 0.08 on1 of4.wav	1	993
96	i 0.08 on1 of5.wav	i 0.08 on1 of5.wav	1	699
97	i 0.08 on1 of6.wav	i 0.08 on1 of6.wav	1	863
98	i 0.08 on1 of7.wav	i 0.08 on1 of7.wav	1	1169
99	i 0.12 on1 of1.wav	i 0.12 on1 of1.wav	1	1732
100	i 0.12 on1 of2.wav	i 0.12 on1 of2.wav	1	936
101	i 0.12 on1 of3.wav	i 0.12 on1 of3.wav	1	777
102	i 0.12 on1 of4.wav	i 0.12 on1 of4.wav	1	953
103	i 0.12 on1 of5.wav	i 0.12 on1 of5.wav	1	1292
104	i 0.12 on1 of6.wav	i 0.12 on1 of6.wav	1	1281
105	i 0.12 on1 of7.wav	i 0.12 on1 of7.wav	1	1130
106	i 0.14 on1 of1.wav	i 0.14 on1 of1.wav	1	1079
107	i 0.14 on1 of2.wav	i 0.14 on1 of2.wav	1	831
108	i 0.14 on1 of3.wav	i 0.14 on1 of3.wav	1	924
109	i 0.14 on1 of4.wav	i 0.14 on1 of4.wav	1	1263
110	i 0.14 on1 of5.wav	i 0.14 on1 of5.wav	1	812
111	i 0.14 on1 of6.wav	i 0.14 on1 of6.wav	1	1010
112	i 0.14 on1 of7.wav	i 0.14 on1 of7.wav	1	733
113	i 0.16 on1 of1.wav	i 0.16 on1 of1.wav	1	588
114	i 0.16 on1 of2.wav	i 0.16 on1 of2.wav	1	748
115	i 0.16 on1 of3.wav	i 0.16 on1 of3.wav	1	1146
116	i 0.16 on1 of4.wav	i 0.16 on1 of4.wav	1	848
117	i 0.16 on1 of5.wav	i 0.16 on1 of5.wav	1	643
118	i 0.16 on1 of6.wav	i 0.16 on1 of6.wav	1	1019
119	i 0.16 on1 of7.wav	i 0.16 on1 of7.wav	1	3040
120	i 0.18 on1 of1.wav	i 0.18 on1 of1.wav	1	702
121	i 0.18 on1 of2.wav	i 0.18 on1 of2.wav	1	731
122	i 0.18 on1 of3.wav	i 0.18 on1 of3.wav	1	825
123	i 0.18 on1 of4.wav	i 0.18 on1 of4.wav	1	658
124	i 0.18 on1 of5.wav	i 0.18 on1 of5.wav	1	731
125	i 0.18 on1 of6.wav	i 0.18 on1 of6.wav	1	986
126	i 0.18 on1 of7.wav	i 0.18 on1 of7.wav	1	1068
127	a 0.1 on1 of1.wav	a 0.1 on1 of3.wav	2	701
128	a 0.1 on1 of2.wav	a 0.1 on1 of4.wav	2	858
129	a 0.1 on1 of3.wav	a 0.1 on1 of5.wav	2	846
130	a 0.1 on1 of4.wav	a 0.1 on1 of6.wav	2	841
131	a 0.1 on1 of5.wav	a 0.1 on1 of7.wav	2	782
132	a 0.2 on1 of1.wav	a 0.2 on1 of3.wav	2	546
133	a 0.2 on1 of2.wav	a 0.2 on1 of4.wav	2	780
134	a 0.2 on1 of3.wav	a 0.2 on1 of5.wav	2	813
135	a 0.2 on1 of4.wav	a 0.2 on1 of6.wav	1	1063
136	a 0.2 on1 of5.wav	a 0.2 on1 of7.wav	1	709
137	a 0.04 on1 of1.wav	a 0.04 on1 of3.wav	1	891
138	a 0.04 on1 of2.wav	a 0.04 on1 of4.wav	1	624
139	a 0.04 on1 of3.wav	a 0.04 on1 of5.wav	1	599
140	a 0.04 on1 of4.wav	a 0.04 on1 of6.wav	1	653
141	a 0.04 on1 of5.wav	a 0.04 on1 of7.wav	1	820
142	a 0.06 on1 of1.wav	a 0.06 on1 of3.wav	1	1888
143	a 0.06 on1 of2.wav	a 0.06 on1 of4.wav	1	571
144	a 0.06 on1 of3.wav	a 0.06 on1 of5.wav	1	617
145	a 0.06 on1 of4.wav	a 0.06 on1 of6.wav	1	531
146	a 0.06 on1 of5.wav	a 0.06 on1 of7.wav	1	707
147	a 0.08 on1 of1.wav	a 0.08 on1 of3.wav	2	768
148	a 0.08 on1 of2.wav	a 0.08 on1 of4.wav	1	706
149	a 0.08 on1 of3.wav	a 0.08 on1 of5.wav	1	1656
150	a 0.08 on1 of4.wav	a 0.08 on1 of6.wav	1	1322
151	a 0.08 on1 of5.wav	a 0.08 on1 of7.wav	1	1565
152	a 0.12 on1 of1.wav	a 0.12 on1 of3.wav	2	1080
153	a 0.12 on1 of2.wav	a 0.12 on1 of4.wav	1	1743
154	a 0.12 on1 of3.wav	a 0.12 on1 of5.wav	1	2204
155	a 0.12 on1 of4.wav	a 0.12 on1 of6.wav	1	1308
156	a 0.12 on1 of5.wav	a 0.12 on1 of7.wav	2	1096
157	a 0.14 on1 of1.wav	a 0.14 on1 of3.wav	2	987
158	a 0.14 on1 of2.wav	a 0.14 on1 of4.wav	2	2414
159	a 0.14 on1 of3.wav	a 0.14 on1 of5.wav	2	868
160	a 0.14 on1 of4.wav	a 0.14 on1 of6.wav	1	978
161	a 0.14 on1 of5.wav	a 0.14 on1 of7.wav	1	995
162	a 0.16 on1 of1.wav	a 0.16 on1 of3.wav	2	1104
163	a 0.16 on1 of2.wav	a 0.16 on1 of4.wav	2	786
164	a 0.16 on1 of3.wav	a 0.16 on1 of5.wav	2	878
165	a 0.16 on1 of4.wav	a 0.16 on1 of6.wav	2	1423
166	a 0.16 on1 of5.wav	a 0.16 on1 of7.wav	1	1208
167	a 0.18 on1 of1.wav	a 0.18 on1 of3.wav	2	886
168	a 0.18 on1 of2.wav	a 0.18 on1 of4.wav	2	1213
169	a 0.18 on1 of3.wav	a 0.18 on1 of5.wav	2	1609
170	a 0.18 on1 of4.wav	a 0.18 on1 of6.wav	1	1042
171	a 0.18 on1 of5.wav	a 0.18 on1 of7.wav	2	1058
172	i 0.1 on1 of1.wav	i 0.1 on1 of3.wav	1	1438
173	i 0.1 on1 of2.wav	i 0.1 on1 of4.wav	1	918
174	i 0.1 on1 of3.wav	i 0.1 on1 of5.wav	2	1301
175	i 0.1 on1 of4.wav	i 0.1 on1 of6.wav	2	704
176	i 0.1 on1 of5.wav	i 0.1 on1 of7.wav	1	1089
177	i 0.2 on1 of1.wav	i 0.2 on1 of3.wav	2	726
178	i 0.2 on1 of2.wav	i 0.2 on1 of4.wav	2	1007
179	i 0.2 on1 of3.wav	i 0.2 on1 of5.wav	2	793
180	i 0.2 on1 of4.wav	i 0.2 on1 of6.wav	2	1752
181	i 0.2 on1 of5.wav	i 0.2 on1 of7.wav	1	875
182	i 0.04 on1 of1.wav	i 0.04 on1 of3.wav	1	704
183	i 0.04 on1 of2.wav	i 0.04 on1 of4.wav	1	490
184	i 0.04 on1 of3.wav	i 0.04 on1 of5.wav	1	647
185	i 0.04 on1 of4.wav	i 0.04 on1 of6.wav	1	850
186	i 0.04 on1 of5.wav	i 0.04 on1 of7.wav	1	803
187	i 0.06 on1 of1.wav	i 0.06 on1 of3.wav	1	681
188	i 0.06 on1 of2.wav	i 0.06 on1 of4.wav	1	738
189	i 0.06 on1 of3.wav	i 0.06 on1 of5.wav	1	789
190	i 0.06 on1 of4.wav	i 0.06 on1 of6.wav	1	1026
191	i 0.06 on1 of5.wav	i 0.06 on1 of7.wav	1	540
192	i 0.08 on1 of1.wav	i 0.08 on1 of3.wav	1	1058
193	i 0.08 on1 of2.wav	i 0.08 on1 of4.wav	2	914
194	i 0.08 on1 of3.wav	i 0.08 on1 of5.wav	1	932
195	i 0.08 on1 of4.wav	i 0.08 on1 of6.wav	1	831
196	i 0.08 on1 of5.wav	i 0.08 on1 of7.wav	1	1139
197	i 0.12 on1 of1.wav	i 0.12 on1 of3.wav	1	1682
198	i 0.12 on1 of2.wav	i 0.12 on1 of4.wav	1	691
199	i 0.12 on1 of3.wav	i 0.12 on1 of5.wav	1	883
200	i 0.12 on1 of4.wav	i 0.12 on1 of6.wav	2	907
201	i 0.12 on1 of5.wav	i 0.12 on1 of7.wav	2	950
202	i 0.14 on1 of1.wav	i 0.14 on1 of3.wav	2	994
203	i 0.14 on1 of2.wav	i 0.14 on1 of4.wav	2	966
204	i 0.14 on1 of3.wav	i 0.14 on1 of5.wav	2	1396
205	i 0.14 on1 of4.wav	i 0.14 on1 of6.wav	1	914
206	i 0.14 on1 of5.wav	i 0.14 on1 of7.wav	1	1662
207	i 0.16 on1 of1.wav	i 0.16 on1 of3.wav	2	960
208	i 0.16 on1 of2.wav	i 0.16 on1 of4.wav	2	882
209	i 0.16 on1 of3.wav	i 0.16 on1 of5.wav	2	1292
210	i 0.16 on1 of4.wav	i 0.16 on1 of6.wav	2	894
211	i 0.16 on1 of5.wav	i 0.16 on1 of7.wav	2	1134
212	i 0.18 on1 of1.wav	i 0.18 on1 of3.wav	2	686
213	i 0.18 on1 of2.wav	i 0.18 on1 of4.wav	2	1803
214	i 0.18 on1 of3.wav	i 0.18 on1 of5.wav	2	2294
215	i 0.18 on1 of4.wav	i 0.18 on1 of6.wav	1	1226
216	i 0.18 on1 of5.wav	i 0.18 on1 of7.wav	1	926
217	a 0.1 on1 of3.wav	a 0.1 on1 of1.wav	2	1493
218	a 0.1 on1 of4.wav	a 0.1 on1 of2.wav	2	543
219	a 0.1 on1 of5.wav	a 0.1 on1 of3.wav	2	602
220	a 0.1 on1 of6.wav	a 0.1 on1 of4.wav	2	1139
221	a 0.1 on1 of7.wav	a 0.1 on1 of5.wav	1	797
222	a 0.2 on1 of3.wav	a 0.2 on1 of1.wav	2	2391
223	a 0.2 on1 of4.wav	a 0.2 on1 of2.wav	1	811
224	a 0.2 on1 of5.wav	a 0.2 on1 of3.wav	2	906
225	a 0.2 on1 of6.wav	a 0.2 on1 of4.wav	2	716
226	a 0.2 on1 of7.wav	a 0.2 on1 of5.wav	1	1777
227	a 0.04 on1 of3.wav	a 0.04 on1 of1.wav	1	585
228	a 0.04 on1 of4.wav	a 0.04 on1 of2.wav	1	593
229	a 0.04 on1 of5.wav	a 0.04 on1 of3.wav	1	806
230	a 0.04 on1 of6.wav	a 0.04 on1 of4.wav	1	767
231	a 0.04 on1 of7.wav	a 0.04 on1 of5.wav	1	563
232	a 0.06 on1 of3.wav	a 0.06 on1 of1.wav	1	635
233	a 0.06 on1 of4.wav	a 0.06 on1 of2.wav	1	1748
234	a 0.06 on1 of5.wav	a 0.06 on1 of3.wav	1	655
235	a 0.06 on1 of6.wav	a 0.06 on1 of4.wav	1	647
236	a 0.06 on1 of7.wav	a 0.06 on1 of5.wav	1	984
237	a 0.08 on1 of3.wav	a 0.08 on1 of1.wav	2	800
238	a 0.08 on1 of4.wav	a 0.08 on1 of2.wav	2	663
239	a 0.08 on1 of5.wav	a 0.08 on1 of3.wav	1	781
240	a 0.08 on1 of6.wav	a 0.08 on1 of4.wav	2	708
241	a 0.08 on1 of7.wav	a 0.08 on1 of5.wav	1	1999
242	a 0.12 on1 of3.wav	a 0.12 on1 of1.wav	2	753
243	a 0.12 on1 of4.wav	a 0.12 on1 of2.wav	2	1114
244	a 0.12 on1 of5.wav	a 0.12 on1 of3.wav	2	956
245	a 0.12 on1 of6.wav	a 0.12 on1 of4.wav	2	839
246	a 0.12 on1 of7.wav	a 0.12 on1 of5.wav	1	1289
247	a 0.14 on1 of3.wav	a 0.14 on1 of1.wav	1	1379
248	a 0.14 on1 of4.wav	a 0.14 on1 of2.wav	2	846
249	a 0.14 on1 of5.wav	a 0.14 on1 of3.wav	2	1184
250	a 0.14 on1 of6.wav	a 0.14 on1 of4.wav	2	982
251	a 0.14 on1 of7.wav	a 0.14 on1 of5.wav	1	2060
252	a 0.16 on1 of3.wav	a 0.16 on1 of1.wav	1	1568
253	a 0.16 on1 of4.wav	a 0.16 on1 of2.wav	2	853
254	a 0.16 on1 of5.wav	a 0.16 on1 of3.wav	2	889
255	a 0.16 on1 of6.wav	a 0.16 on1 of4.wav	1	538
256	a 0.16 on1 of7.wav	a 0.16 on1 of5.wav	2	831
257	a 0.18 on1 of3.wav	a 0.18 on1 of1.wav	2	908
258	a 0.18 on1 of4.wav	a 0.18 on1 of2.wav	2	2272
259	a 0.18 on1 of5.wav	a 0.18 on1 of3.wav	2	1357
260	a 0.18 on1 of6.wav	a 0.18 on1 of4.wav	2	1204
261	a 0.18 on1 of7.wav	a 0.18 on1 of5.wav	2	3665
262	i 0.1 on1 of3.wav	i 0.1 on1 of1.wav	2	628
263	i 0.1 on1 of4.wav	i 0.1 on1 of2.wav	1	1352
264	i 0.1 on1 of5.wav	i 0.1 on1 of3.wav	1	1249
265	i 0.1 on1 of6.wav	i 0.1 on1 of4.wav	1	798
266	i 0.1 on1 of7.wav	i 0.1 on1 of5.wav	1	1069
267	i 0.2 on1 of3.wav	i 0.2 on1 of1.wav	2	943
268	i 0.2 on1 of4.wav	i 0.2 on1 of2.wav	2	798
269	i 0.2 on1 of5.wav	i 0.2 on1 of3.wav	2	830
270	i 0.2 on1 of6.wav	i 0.2 on1 of4.wav	2	1571
271	i 0.2 on1 of7.wav	i 0.2 on1 of5.wav	1	1214
272	i 0.04 on1 of3.wav	i 0.04 on1 of1.wav	1	1189
273	i 0.04 on1 of4.wav	i 0.04 on1 of2.wav	1	945
274	i 0.04 on1 of5.wav	i 0.04 on1 of3.wav	1	790
275	i 0.04 on1 of6.wav	i 0.04 on1 of4.wav	1	731
276	i 0.04 on1 of7.wav	i 0.04 on1 of5.wav	1	1017
277	i 0.06 on1 of3.wav	i 0.06 on1 of1.wav	1	792
278	i 0.06 on1 of4.wav	i 0.06 on1 of2.wav	1	999
279	i 0.06 on1 of5.wav	i 0.06 on1 of3.wav	1	1262
280	i 0.06 on1 of6.wav	i 0.06 on1 of4.wav	1	689
281	i 0.06 on1 of7.wav	i 0.06 on1 of5.wav	2	1177
282	i 0.08 on1 of3.wav	i 0.08 on1 of1.wav	2	964
283	i 0.08 on1 of4.wav	i 0.08 on1 of2.wav	2	907
284	i 0.08 on1 of5.wav	i 0.08 on1 of3.wav	1	1085
285	i 0.08 on1 of6.wav	i 0.08 on1 of4.wav	1	853
286	i 0.08 on1 of7.wav	i 0.08 on1 of5.wav	1	1394
287	i 0.12 on1 of3.wav	i 0.12 on1 of1.wav	2	802
288	i 0.12 on1 of4.wav	i 0.12 on1 of2.wav	1	836
289	i 0.12 on1 of5.wav	i 0.12 on1 of3.wav	2	923
290	i 0.12 on1 of6.wav	i 0.12 on1 of4.wav	2	984
291	i 0.12 on1 of7.wav	i 0.12 on1 of5.wav	2	1387
292	i 0.14 on1 of3.wav	i 0.14 on1 of1.wav	2	895
293	i 0.14 on1 of4.wav	i 0.14 on1 of2.wav	2	1116
294	i 0.14 on1 of5.wav	i 0.14 on1 of3.wav	2	1528
295	i 0.14 on1 of6.wav	i 0.14 on1 of4.wav	2	721
296	i 0.14 on1 of7.wav	i 0.14 on1 of5.wav	1	1454
297	i 0.16 on1 of3.wav	i 0.16 on1 of1.wav	2	1481
298	i 0.16 on1 of4.wav	i 0.16 on1 of2.wav	2	1208
299	i 0.16 on1 of5.wav	i 0.16 on1 of3.wav	2	1926
300	i 0.16 on1 of6.wav	i 0.16 on1 of4.wav	2	697
301	i 0.16 on1 of7.wav	i 0.16 on1 of5.wav	1	1797
302	i 0.18 on1 of3.wav	i 0.18 on1 of1.wav	2	2424
303	i 0.18 on1 of4.wav	i 0.18 on1 of2.wav	2	1789
304	i 0.18 on1 of5.wav	i 0.18 on1 of3.wav	1	3440
305	i 0.18 on1 of6.wav	i 0.18 on1 of4.wav	2	927
306	i 0.18 on1 of7.wav	i 0.18 on1 of5.wav	1	1431
307	a 0.1 on1 of1.wav	a 0.1 on1 of1.wav	1	1778
308	a 0.1 on1 of2.wav	a 0.1 on1 of2.wav	1	993
309	a 0.1 on1 of3.wav	a 0.1 on1 of3.wav	1	739
310	a 0.1 on1 of4.wav	a 0.1 on1 of4.wav	1	875
311	a 0.1 on1 of5.wav	a 0.1 on1 of5.wav	1	909
312	a 0.1 on1 of6.wav	a 0.1 on1 of6.wav	1	736
313	a 0.1 on1 of7.wav	a 0.1 on1 of7.wav	1	803
314	a 0.2 on1 of1.wav	a 0.2 on1 of1.wav	1	733
315	a 0.2 on1 of2.wav	a 0.2 on1 of2.wav	1	2310
316	a 0.2 on1 of3.wav	a 0.2 on1 of3.wav	1	993
317	a 0.2 on1 of4.wav	a 0.2 on1 of4.wav	1	1271
318	a 0.2 on1 of5.wav	a 0.2 on1 of5.wav	1	1067
319	a 0.2 on1 of6.wav	a 0.2 on1 of6.wav	2	869
320	a 0.2 on1 of7.wav	a 0.2 on1 of7.wav	2	1142
321	a 0.04 on1 of1.wav	a 0.04 on1 of1.wav	1	748
322	a 0.04 on1 of2.wav	a 0.04 on1 of2.wav	1	545
323	a 0.04 on1 of3.wav	a 0.04 on1 of3.wav	1	560
324	a 0.04 on1 of4.wav	a 0.04 on1 of4.wav	1	2156
325	a 0.04 on1 of5.wav	a 0.04 on1 of5.wav	1	734
326	a 0.04 on1 of6.wav	a 0.04 on1 of6.wav	1	512
327	a 0.04 on1 of7.wav	a 0.04 on1 of7.wav	1	1074
328	a 0.06 on1 of1.wav	a 0.06 on1 of1.wav	1	799
329	a 0.06 on1 of2.wav	a 0.06 on1 of2.wav	1	662
330	a 0.06 on1 of3.wav	a 0.06 on1 of3.wav	1	645
331	a 0.06 on1 of4.wav	a 0.06 on1 of4.wav	1	679
332	a 0.06 on1 of5.wav	a 0.06 on1 of5.wav	1	1070
333	a 0.06 on1 of6.wav	a 0.06 on1 of6.wav	1	602
334	a 0.06 on1 of7.wav	a 0.06 on1 of7.wav	1	913
335	a 0.08 on1 of1.wav	a 0.08 on1 of1.wav	1	733
336	a 0.08 on1 of2.wav	a 0.08 on1 of2.wav	1	619
337	a 0.08 on1 of3.wav	a 0.08 on1 of3.wav	1	1314
338	a 0.08 on1 of4.wav	a 0.08 on1 of4.wav	1	1433
339	a 0.08 on1 of5.wav	a 0.08 on1 of5.wav	2	769
340	a 0.08 on1 of6.wav	a 0.08 on1 of6.wav	1	877
341	a 0.08 on1 of7.wav	a 0.08 on1 of7.wav	1	1987
342	a 0.12 on1 of1.wav	a 0.12 on1 of1.wav	1	582
343	a 0.12 on1 of2.wav	a 0.12 on1 of2.wav	1	619
344	a 0.12 on1 of3.wav	a 0.12 on1 of3.wav	1	826
345	a 0.12 on1 of4.wav	a 0.12 on1 of4.wav	1	695
346	a 0.12 on1 of5.wav	a 0.12 on1 of5.wav	1	762
347	a 0.12 on1 of6.wav	a 0.12 on1 of6.wav	1	1508
348	a 0.12 on1 of7.wav	a 0.12 on1 of7.wav	1	835
349	a 0.14 on1 of1.wav	a 0.14 on1 of1.wav	1	792
350	a 0.14 on1 of2.wav	a 0.14 on1 of2.wav	1	1043
351	a 0.14 on1 of3.wav	a 0.14 on1 of3.wav	2	1007
352	a 0.14 on1 of4.wav	a 0.14 on1 of4.wav	1	950
353	a 0.14 on1 of5.wav	a 0.14 on1 of5.wav	1	588
354	a 0.14 on1 of6.wav	a 0.14 on1 of6.wav	1	973
355	a 0.14 on1 of7.wav	a 0.14 on1 of7.wav	1	1335
356	a 0.16 on1 of1.wav	a 0.16 on1 of1.wav	1	748
357	a 0.16 on1 of2.wav	a 0.16 on1 of2.wav	1	569
358	a 0.16 on1 of3.wav	a 0.16 on1 of3.wav	1	797
359	a 0.16 on1 of4.wav	a 0.16 on1 of4.wav	1	984
360	a 0.16 on1 of5.wav	a 0.16 on1 of5.wav	1	802
361	a 0.16 on1 of6.wav	a 0.16 on1 of6.wav	1	819
362	a 0.16 on1 of7.wav	a 0.16 on1 of7.wav	1	1252
363	a 0.18 on1 of1.wav	a 0.18 on1 of1.wav	1	1006
364	a 0.18 on1 of2.wav	a 0.18 on1 of2.wav	1	845
365	a 0.18 on1 of3.wav	a 0.18 on1 of3.wav	1	1059
366	a 0.18 on1 of4.wav	a 0.18 on1 of4.wav	1	1042
367	a 0.18 on1 of5.wav	a 0.18 on1 of5.wav	1	1164
368	a 0.18 on1 of6.wav	a 0.18 on1 of6.wav	1	747
369	a 0.18 on1 of7.wav	a 0.18 on1 of7.wav	1	916
370	i 0.1 on1 of1.wav	i 0.1 on1 of1.wav	1	567
371	i 0.1 on1 of2.wav	i 0.1 on1 of2.wav	1	659
372	i 0.1 on1 of3.wav	i 0.1 on1 of3.wav	1	2003
373	i 0.1 on1 of4.wav	i 0.1 on1 of4.wav	1	615
374	i 0.1 on1 of5.wav	i 0.1 on1 of5.wav	1	3544
375	i 0.1 on1 of6.wav	i 0.1 on1 of6.wav	1	724
376	i 0.1 on1 of7.wav	i 0.1 on1 of7.wav	1	814
377	i 0.2 on1 of1.wav	i 0.2 on1 of1.wav	1	710
378	i 0.2 on1 of2.wav	i 0.2 on1 of2.wav	1	772
379	i 0.2 on1 of3.wav	i 0.2 on1 of3.wav	1	894
380	i 0.2 on1 of4.wav	i 0.2 on1 of4.wav	1	1816
381	i 0.2 on1 of5.wav	i 0.2 on1 of5.wav	1	1467
382	i 0.2 on1 of6.wav	i 0.2 on1 of6.wav	1	2575
383	i 0.2 on1 of7.wav	i 0.2 on1 of7.wav	1	666
384	i 0.04 on1 of1.wav	i 0.04 on1 of1.wav	1	799
385	i 0.04 on1 of2.wav	i 0.04 on1 of2.wav	1	620
386	i 0.04 on1 of3.wav	i 0.04 on1 of3.wav	1	442
387	i 0.04 on1 of4.wav	i 0.04 on1 of4.wav	1	891
388	i 0.04 on1 of5.wav	i 0.04 on1 of5.wav	1	927
389	i 0.04 on1 of6.wav	i 0.04 on1 of6.wav	1	645
390	i 0.04 on1 of7.wav	i 0.04 on1 of7.wav	1	662
391	i 0.06 on1 of1.wav	i 0.06 on1 of1.wav	1	1073
392	i 0.06 on1 of2.wav	i 0.06 on1 of2.wav	1	607
393	i 0.06 on1 of3.wav	i 0.06 on1 of3.wav	1	537
394	i 0.06 on1 of4.wav	i 0.06 on1 of4.wav	1	571
395	i 0.06 on1 of5.wav	i 0.06 on1 of5.wav	1	1187
396	i 0.06 on1 of6.wav	i 0.06 on1 of6.wav	1	839
397	i 0.06 on1 of7.wav	i 0.06 on1 of7.wav	1	680
398	i 0.08 on1 of1.wav	i 0.08 on1 of1.wav	1	531
399	i 0.08 on1 of2.wav	i 0.08 on1 of2.wav	1	1399
400	i 0.08 on1 of3.wav	i 0.08 on1 of3.wav	1	952
401	i 0.08 on1 of4.wav	i 0.08 on1 of4.wav	1	1282
402	i 0.08 on1 of5.wav	i 0.08 on1 of5.wav	1	683
403	i 0.08 on1 of6.wav	i 0.08 on1 of6.wav	2	985
404	i 0.08 on1 of7.wav	i 0.08 on1 of7.wav	1	760
405	i 0.12 on1 of1.wav	i 0.12 on1 of1.wav	1	675
406	i 0.12 on1 of2.wav	i 0.12 on1 of2.wav	1	661
407	i 0.12 on1 of3.wav	i 0.12 on1 of3.wav	1	604
408	i 0.12 on1 of4.wav	i 0.12 on1 of4.wav	1	959
409	i 0.12 on1 of5.wav	i 0.12 on1 of5.wav	1	650
410	i 0.12 on1 of6.wav	i 0.12 on1 of6.wav	1	1143
411	i 0.12 on1 of7.wav	i 0.12 on1 of7.wav	1	936
412	i 0.14 on1 of1.wav	i 0.14 on1 of1.wav	1	432
413	i 0.14 on1 of2.wav	i 0.14 on1 of2.wav	1	587
414	i 0.14 on1 of3.wav	i 0.14 on1 of3.wav	1	750
415	i 0.14 on1 of4.wav	i 0.14 on1 of4.wav	1	2417
416	i 0.14 on1 of5.wav	i 0.14 on1 of5.wav	1	704
417	i 0.14 on1 of6.wav	i 0.14 on1 of6.wav	1	964
418	i 0.14 on1 of7.wav	i 0.14 on1 of7.wav	1	1834
419	i 0.16 on1 of1.wav	i 0.16 on1 of1.wav	1	718
420	i 0.16 on1 of2.wav	i 0.16 on1 of2.wav	1	935
421	i 0.16 on1 of3.wav	i 0.16 on1 of3.wav	1	1370
422	i 0.16 on1 of4.wav	i 0.16 on1 of4.wav	1	1320
423	i 0.16 on1 of5.wav	i 0.16 on1 of5.wav	1	1049
424	i 0.16 on1 of6.wav	i 0.16 on1 of6.wav	1	5193
425	i 0.16 on1 of7.wav	i 0.16 on1 of7.wav	2	1054
426	i 0.18 on1 of1.wav	i 0.18 on1 of1.wav	1	778
427	i 0.18 on1 of2.wav	i 0.18 on1 of2.wav	1	779
428	i 0.18 on1 of3.wav	i 0.18 on1 of3.wav	1	1013
429	i 0.18 on1 of4.wav	i 0.18 on1 of4.wav	1	1077
430	i 0.18 on1 of5.wav	i 0.18 on1 of5.wav	1	739
431	i 0.18 on1 of6.wav	i 0.18 on1 of6.wav	1	1163
432	i 0.18 on1 of7.wav	i 0.18 on1 of7.wav	1	1006
433	a 0.1 on1 of1.wav	a 0.1 on1 of3.wav	2	886
434	a 0.1 on1 of2.wav	a 0.1 on1 of4.wav	2	964
435	a 0.1 on1 of3.wav	a 0.1 on1 of5.wav	2	527
436	a 0.1 on1 of4.wav	a 0.1 on1 of6.wav	1	1476
437	a 0.1 on1 of5.wav	a 0.1 on1 of7.wav	1	1015
438	a 0.2 on1 of1.wav	a 0.2 on1 of3.wav	2	586
439	a 0.2 on1 of2.wav	a 0.2 on1 of4.wav	2	2350
440	a 0.2 on1 of3.wav	a 0.2 on1 of5.wav	2	672
441	a 0.2 on1 of4.wav	a 0.2 on1 of6.wav	1	2743
442	a 0.2 on1 of5.wav	a 0.2 on1 of7.wav	1	751
443	a 0.04 on1 of1.wav	a 0.04 on1 of3.wav	1	1325
444	a 0.04 on1 of2.wav	a 0.04 on1 of4.wav	1	625
445	a 0.04 on1 of3.wav	a 0.04 on1 of5.wav	1	1035
446	a 0.04 on1 of4.wav	a 0.04 on1 of6.wav	1	594
447	a 0.04 on1 of5.wav	a 0.04 on1 of7.wav	1	1559
448	a 0.06 on1 of1.wav	a 0.06 on1 of3.wav	1	564
449	a 0.06 on1 of2.wav	a 0.06 on1 of4.wav	1	919
450	a 0.06 on1 of3.wav	a 0.06 on1 of5.wav	1	613
451	a 0.06 on1 of4.wav	a 0.06 on1 of6.wav	1	908
452	a 0.06 on1 of5.wav	a 0.06 on1 of7.wav	1	1112
453	a 0.08 on1 of1.wav	a 0.08 on1 of3.wav	1	1526
454	a 0.08 on1 of2.wav	a 0.08 on1 of4.wav	1	955
455	a 0.08 on1 of3.wav	a 0.08 on1 of5.wav	1	750
456	a 0.08 on1 of4.wav	a 0.08 on1 of6.wav	1	2713
457	a 0.08 on1 of5.wav	a 0.08 on1 of7.wav	1	1159
458	a 0.12 on1 of1.wav	a 0.12 on1 of3.wav	2	1633
459	a 0.12 on1 of2.wav	a 0.12 on1 of4.wav	1	1497
460	a 0.12 on1 of3.wav	a 0.12 on1 of5.wav	2	1817
461	a 0.12 on1 of4.wav	a 0.12 on1 of6.wav	1	1923
462	a 0.12 on1 of5.wav	a 0.12 on1 of7.wav	1	1956
463	a 0.14 on1 of1.wav	a 0.14 on1 of3.wav	2	802
464	a 0.14 on1 of2.wav	a 0.14 on1 of4.wav	2	843
465	a 0.14 on1 of3.wav	a 0.14 on1 of5.wav	1	1560
466	a 0.14 on1 of4.wav	a 0.14 on1 of6.wav	1	1638
467	a 0.14 on1 of5.wav	a 0.14 on1 of7.wav	2	876
468	a 0.16 on1 of1.wav	a 0.16 on1 of3.wav	2	1456
469	a 0.16 on1 of2.wav	a 0.16 on1 of4.wav	2	1229
470	a 0.16 on1 of3.wav	a 0.16 on1 of5.wav	2	901
471	a 0.16 on1 of4.wav	a 0.16 on1 of6.wav	2	1147
472	a 0.16 on1 of5.wav	a 0.16 on1 of7.wav	1	1180
473	a 0.18 on1 of1.wav	a 0.18 on1 of3.wav	2	612
474	a 0.18 on1 of2.wav	a 0.18 on1 of4.wav	2	1168
475	a 0.18 on1 of3.wav	a 0.18 on1 of5.wav	1	1343
476	a 0.18 on1 of4.wav	a 0.18 on1 of6.wav	2	1223
477	a 0.18 on1 of5.wav	a 0.18 on1 of7.wav	1	1036
478	i 0.1 on1 of1.wav	i 0.1 on1 of3.wav	2	899
479	i 0.1 on1 of2.wav	i 0.1 on1 of4.wav	1	780
480	i 0.1 on1 of3.wav	i 0.1 on1 of5.wav	2	899
481	i 0.1 on1 of4.wav	i 0.1 on1 of6.wav	1	1787
482	i 0.1 on1 of5.wav	i 0.1 on1 of7.wav	2	1222
483	i 0.2 on1 of1.wav	i 0.2 on1 of3.wav	2	670
484	i 0.2 on1 of2.wav	i 0.2 on1 of4.wav	2	831
485	i 0.2 on1 of3.wav	i 0.2 on1 of5.wav	1	867
486	i 0.2 on1 of4.wav	i 0.2 on1 of6.wav	2	652
487	i 0.2 on1 of5.wav	i 0.2 on1 of7.wav	1	765
488	i 0.04 on1 of1.wav	i 0.04 on1 of3.wav	1	694
489	i 0.04 on1 of2.wav	i 0.04 on1 of4.wav	1	502
490	i 0.04 on1 of3.wav	i 0.04 on1 of5.wav	1	896
491	i 0.04 on1 of4.wav	i 0.04 on1 of6.wav	1	490
492	i 0.04 on1 of5.wav	i 0.04 on1 of7.wav	2	751
493	i 0.06 on1 of1.wav	i 0.06 on1 of3.wav	1	1609
494	i 0.06 on1 of2.wav	i 0.06 on1 of4.wav	1	632
495	i 0.06 on1 of3.wav	i 0.06 on1 of5.wav	1	793
496	i 0.06 on1 of4.wav	i 0.06 on1 of6.wav	1	839
497	i 0.06 on1 of5.wav	i 0.06 on1 of7.wav	1	874
498	i 0.08 on1 of1.wav	i 0.08 on1 of3.wav	1	1164
499	i 0.08 on1 of2.wav	i 0.08 on1 of4.wav	1	774
500	i 0.08 on1 of3.wav	i 0.08 on1 of5.wav	1	1319
501	i 0.08 on1 of4.wav	i 0.08 on1 of6.wav	1	892
502	i 0.08 on1 of5.wav	i 0.08 on1 of7.wav	1	4291
503	i 0.12 on1 of1.wav	i 0.12 on1 of3.wav	2	803
504	i 0.12 on1 of2.wav	i 0.12 on1 of4.wav	1	1680
505	i 0.12 on1 of3.wav	i 0.12 on1 of5.wav	2	744
506	i 0.12 on1 of4.wav	i 0.12 on1 of6.wav	2	815
507	i 0.12 on1 of5.wav	i 0.12 on1 of7.wav	1	945
508	i 0.14 on1 of1.wav	i 0.14 on1 of3.wav	2	906
509	i 0.14 on1 of2.wav	i 0.14 on1 of4.wav	1	683
510	i 0.14 on1 of3.wav	i 0.14 on1 of5.wav	2	830
511	i 0.14 on1 of4.wav	i 0.14 on1 of6.wav	1	799
512	i 0.14 on1 of5.wav	i 0.14 on1 of7.wav	2	1003
513	i 0.16 on1 of1.wav	i 0.16 on1 of3.wav	2	2663
514	i 0.16 on1 of2.wav	i 0.16 on1 of4.wav	2	911
515	i 0.16 on1 of3.wav	i 0.16 on1 of5.wav	1	1794
516	i 0.16 on1 of4.wav	i 0.16 on1 of6.wav	1	1286
517	i 0.16 on1 of5.wav	i 0.16 on1 of7.wav	1	2428
518	i 0.18 on1 of1.wav	i 0.18 on1 of3.wav	2	768
519	i 0.18 on1 of2.wav	i 0.18 on1 of4.wav	2	1886
520	i 0.18 on1 of3.wav	i 0.18 on1 of5.wav	1	1818
521	i 0.18 on1 of4.wav	i 0.18 on1 of6.wav	2	796
522	i 0.18 on1 of5.wav	i 0.18 on1 of7.wav	1	1373
523	a 0.1 on1 of3.wav	a 0.1 on1 of1.wav	2	758
524	a 0.1 on1 of4.wav	a 0.1 on1 of2.wav	2	879
525	a 0.1 on1 of5.wav	a 0.1 on1 of3.wav	2	1177
526	a 0.1 on1 of6.wav	a 0.1 on1 of4.wav	1	3584
527	a 0.1 on1 of7.wav	a 0.1 on1 of5.wav	2	881
528	a 0.2 on1 of3.wav	a 0.2 on1 of1.wav	2	1383
529	a 0.2 on1 of4.wav	a 0.2 on1 of2.wav	2	665
530	a 0.2 on1 of5.wav	a 0.2 on1 of3.wav	2	708
531	a 0.2 on1 of6.wav	a 0.2 on1 of4.wav	2	1147
532	a 0.2 on1 of7.wav	a 0.2 on1 of5.wav	2	1065
533	a 0.04 on1 of3.wav	a 0.04 on1 of1.wav	1	545
534	a 0.04 on1 of4.wav	a 0.04 on1 of2.wav	1	748
535	a 0.04 on1 of5.wav	a 0.04 on1 of3.wav	1	1894
536	a 0.04 on1 of6.wav	a 0.04 on1 of4.wav	1	1229
537	a 0.04 on1 of7.wav	a 0.04 on1 of5.wav	2	813
538	a 0.06 on1 of3.wav	a 0.06 on1 of1.wav	1	1070
539	a 0.06 on1 of4.wav	a 0.06 on1 of2.wav	1	743
540	a 0.06 on1 of5.wav	a 0.06 on1 of3.wav	1	745
541	a 0.06 on1 of6.wav	a 0.06 on1 of4.wav	1	2595
542	a 0.06 on1 of7.wav	a 0.06 on1 of5.wav	1	971
543	a 0.08 on1 of3.wav	a 0.08 on1 of1.wav	2	920
544	a 0.08 on1 of4.wav	a 0.08 on1 of2.wav	2	845
545	a 0.08 on1 of5.wav	a 0.08 on1 of3.wav	2	1219
546	a 0.08 on1 of6.wav	a 0.08 on1 of4.wav	2	1129
547	a 0.08 on1 of7.wav	a 0.08 on1 of5.wav	2	2544
548	a 0.12 on1 of3.wav	a 0.12 on1 of1.wav	2	604
549	a 0.12 on1 of4.wav	a 0.12 on1 of2.wav	2	890
550	a 0.12 on1 of5.wav	a 0.12 on1 of3.wav	1	1031
551	a 0.12 on1 of6.wav	a 0.12 on1 of4.wav	1	959
552	a 0.12 on1 of7.wav	a 0.12 on1 of5.wav	2	1014
553	a 0.14 on1 of3.wav	a 0.14 on1 of1.wav	2	832
554	a 0.14 on1 of4.wav	a 0.14 on1 of2.wav	2	1094
555	a 0.14 on1 of5.wav	a 0.14 on1 of3.wav	2	994
556	a 0.14 on1 of6.wav	a 0.14 on1 of4.wav	1	4741
557	a 0.14 on1 of7.wav	a 0.14 on1 of5.wav	1	1055
558	a 0.16 on1 of3.wav	a 0.16 on1 of1.wav	2	737
559	a 0.16 on1 of4.wav	a 0.16 on1 of2.wav	2	1694
560	a 0.16 on1 of5.wav	a 0.16 on1 of3.wav	2	1634
561	a 0.16 on1 of6.wav	a 0.16 on1 of4.wav	2	1313
562	a 0.16 on1 of7.wav	a 0.16 on1 of5.wav	2	1222
563	a 0.18 on1 of3.wav	a 0.18 on1 of1.wav	2	1057
564	a 0.18 on1 of4.wav	a 0.18 on1 of2.wav	2	638
565	a 0.18 on1 of5.wav	a 0.18 on1 of3.wav	2	852
566	a 0.18 on1 of6.wav	a 0.18 on1 of4.wav	2	958
567	a 0.18 on1 of7.wav	a 0.18 on1 of5.wav	1	1085
568	i 0.1 on1 of3.wav	i 0.1 on1 of1.wav	1	1461
569	i 0.1 on1 of4.wav	i 0.1 on1 of2.wav	2	1362
570	i 0.1 on1 of5.wav	i 0.1 on1 of3.wav	2	1009
571	i 0.1 on1 of6.wav	i 0.1 on1 of4.wav	1	730
572	i 0.1 on1 of7.wav	i 0.1 on1 of5.wav	1	1405
573	i 0.2 on1 of3.wav	i 0.2 on1 of1.wav	2	1530
574	i 0.2 on1 of4.wav	i 0.2 on1 of2.wav	2	660
575	i 0.2 on1 of5.wav	i 0.2 on1 of3.wav	2	1784
576	i 0.2 on1 of6.wav	i 0.2 on1 of4.wav	2	2843
577	i 0.2 on1 of7.wav	i 0.2 on1 of5.wav	2	1739
578	i 0.04 on1 of3.wav	i 0.04 on1 of1.wav	1	728
579	i 0.04 on1 of4.wav	i 0.04 on1 of2.wav	1	623
580	i 0.04 on1 of5.wav	i 0.04 on1 of3.wav	1	1353
581	i 0.04 on1 of6.wav	i 0.04 on1 of4.wav	1	788
582	i 0.04 on1 of7.wav	i 0.04 on1 of5.wav	1	1411
583	i 0.06 on1 of3.wav	i 0.06 on1 of1.wav	1	1021
584	i 0.06 on1 of4.wav	i 0.06 on1 of2.wav	1	846
585	i 0.06 on1 of5.wav	i 0.06 on1 of3.wav	1	934
586	i 0.06 on1 of6.wav	i 0.06 on1 of4.wav	1	2754
587	i 0.06 on1 of7.wav	i 0.06 on1 of5.wav	1	2330
588	i 0.08 on1 of3.wav	i 0.08 on1 of1.wav	2	673
589	i 0.08 on1 of4.wav	i 0.08 on1 of2.wav	1	535
590	i 0.08 on1 of5.wav	i 0.08 on1 of3.wav	1	1180
591	i 0.08 on1 of6.wav	i 0.08 on1 of4.wav	1	872
592	i 0.08 on1 of7.wav	i 0.08 on1 of5.wav	1	819
593	i 0.12 on1 of3.wav	i 0.12 on1 of1.wav	1	1045
594	i 0.12 on1 of4.wav	i 0.12 on1 of2.wav	1	880
595	i 0.12 on1 of5.wav	i 0.12 on1 of3.wav	2	1646
596	i 0.12 on1 of6.wav	i 0.12 on1 of4.wav	2	1163
597	i 0.12 on1 of7.wav	i 0.12 on1 of5.wav	1	924
598	i 0.14 on1 of3.wav	i 0.14 on1 of1.wav	2	659
599	i 0.14 on1 of4.wav	i 0.14 on1 of2.wav	2	687
600	i 0.14 on1 of5.wav	i 0.14 on1 of3.wav	2	1163
601	i 0.14 on1 of6.wav	i 0.14 on1 of4.wav	2	773
602	i 0.14 on1 of7.wav	i 0.14 on1 of5.wav	1	1832
603	i 0.16 on1 of3.wav	i 0.16 on1 of1.wav	2	1321
604	i 0.16 on1 of4.wav	i 0.16 on1 of2.wav	2	1522
605	i 0.16 on1 of5.wav	i 0.16 on1 of3.wav	2	726
606	i 0.16 on1 of6.wav	i 0.16 on1 of4.wav	2	791
607	i 0.16 on1 of7.wav	i 0.16 on1 of5.wav	2	4447
608	i 0.18 on1 of3.wav	i 0.18 on1 of1.wav	2	867
609	i 0.18 on1 of4.wav	i 0.18 on1 of2.wav	2	1368
610	i 0.18 on1 of5.wav	i 0.18 on1 of3.wav	2	736
611	i 0.18 on1 of6.wav	i 0.18 on1 of4.wav	2	1317
612	i 0.18 on1 of7.wav	i 0.18 on1 of5.wav	1	1560
