# Supplementary material for: Effects of stimulus duration and vowel quality in cross-linguistic categorical perception of pitch directions
Source: PLoS One. 2017 Jul 3;12(7):e0180656. doi: 10.1371/journal.pone.0180656 (PMC5495489; doi:10.1371/journal.pone.0180656)
Supplement: S1 Table — (ZIP) [file pone.0180656.s001.zip › supporting information/Raw data/eprime_sd_CHINESE/sub5sdrising.csv]

List2	stim1	stim2	Slide3.RESP	Slide3.RT
1	a 0.1 on1 of7r.wav	a 0.1 on1 of7r.wav	1	646
2	a 0.1 on2 of7.wav	a 0.1 on2 of7.wav	1	512
3	a 0.1 on3 of7.wav	a 0.1 on3 of7.wav	1	361
4	a 0.1 on4 of7.wav	a 0.1 on4 of7.wav	1	834
5	a 0.1 on5 of7.wav	a 0.1 on5 of7.wav	1	445
6	a 0.1 on6 of7.wav	a 0.1 on6 of7.wav	1	485
7	a 0.1 on7 of7.wav	a 0.1 on7 of7.wav	1	549
8	a 0.2 on1 of7r.wav	a 0.2 on1 of7r.wav	1	507
9	a 0.2 on2 of7.wav	a 0.2 on2 of7.wav	1	667
10	a 0.2 on3 of7.wav	a 0.2 on3 of7.wav	1	772
11	a 0.2 on4 of7.wav	a 0.2 on4 of7.wav	1	1202
12	a 0.2 on5 of7.wav	a 0.2 on5 of7.wav	1	655
13	a 0.2 on6 of7.wav	a 0.2 on6 of7.wav	1	492
14	a 0.2 on7 of7.wav	a 0.2 on7 of7.wav	1	617
15	a 0.04 on1 of7r.wav	a 0.04 on1 of7r.wav	1	1018
16	a 0.04 on2 of7.wav	a 0.04 on2 of7.wav	1	447
17	a 0.04 on3 of7.wav	a 0.04 on3 of7.wav	1	647
18	a 0.04 on4 of7.wav	a 0.04 on4 of7.wav	1	435
19	a 0.04 on5 of7.wav	a 0.04 on5 of7.wav	1	620
20	a 0.04 on6 of7.wav	a 0.04 on6 of7.wav	1	450
21	a 0.04 on7 of7.wav	a 0.04 on7 of7.wav	1	1620
22	a 0.06 on1 of7r.wav	a 0.06 on1 of7r.wav	1	410
23	a 0.06 on2 of7.wav	a 0.06 on2 of7.wav	1	431
24	a 0.06 on3 of7.wav	a 0.06 on3 of7.wav	1	524
25	a 0.06 on4 of7.wav	a 0.06 on4 of7.wav	1	412
26	a 0.06 on5 of7.wav	a 0.06 on5 of7.wav	1	390
27	a 0.06 on6 of7.wav	a 0.06 on6 of7.wav	1	875
28	a 0.06 on7 of7.wav	a 0.06 on7 of7.wav	1	520
29	a 0.08 on1 of7r.wav	a 0.08 on1 of7r.wav	1	550
30	a 0.08 on2 of7.wav	a 0.08 on2 of7.wav	1	553
31	a 0.08 on3 of7.wav	a 0.08 on3 of7.wav	1	561
32	a 0.08 on4 of7.wav	a 0.08 on4 of7.wav	1	547
33	a 0.08 on5 of7.wav	a 0.08 on5 of7.wav	1	737
34	a 0.08 on6 of7.wav	a 0.08 on6 of7.wav	1	648
35	a 0.08 on7 of7.wav	a 0.08 on7 of7.wav	1	435
36	a 0.12 on1 of7r.wav	a 0.12 on1 of7r.wav	1	606
37	a 0.12 on2 of7.wav	a 0.12 on2 of7.wav	1	559
38	a 0.12 on3 of7.wav	a 0.12 on3 of7.wav	1	731
39	a 0.12 on4 of7.wav	a 0.12 on4 of7.wav	1	511
40	a 0.12 on5 of7.wav	a 0.12 on5 of7.wav	1	399
41	a 0.12 on6 of7.wav	a 0.12 on6 of7.wav	1	1059
42	a 0.12 on7 of7.wav	a 0.12 on7 of7.wav	1	370
43	a 0.14 on1 of7r.wav	a 0.14 on1 of7r.wav	1	424
44	a 0.14 on2 of7.wav	a 0.14 on2 of7.wav	1	639
45	a 0.14 on3 of7.wav	a 0.14 on3 of7.wav	1	406
46	a 0.14 on4 of7.wav	a 0.14 on4 of7.wav	1	624
47	a 0.14 on5 of7.wav	a 0.14 on5 of7.wav	1	807
48	a 0.14 on6 of7.wav	a 0.14 on6 of7.wav	1	785
49	a 0.14 on7 of7.wav	a 0.14 on7 of7.wav	1	465
50	a 0.16 on1 of7r.wav	a 0.16 on1 of7r.wav	1	614
51	a 0.16 on2 of7.wav	a 0.16 on2 of7.wav	1	1246
52	a 0.16 on3 of7.wav	a 0.16 on3 of7.wav	1	440
53	a 0.16 on4 of7.wav	a 0.16 on4 of7.wav	1	513
54	a 0.16 on5 of7.wav	a 0.16 on5 of7.wav	1	359
55	a 0.16 on6 of7.wav	a 0.16 on6 of7.wav	1	581
56	a 0.16 on7 of7.wav	a 0.16 on7 of7.wav	1	671
57	a 0.18 on1 of7r.wav	a 0.18 on1 of7r.wav	1	618
58	a 0.18 on2 of7.wav	a 0.18 on2 of7.wav	2	1003
59	a 0.18 on3 of7.wav	a 0.18 on3 of7.wav	2	512
60	a 0.18 on4 of7.wav	a 0.18 on4 of7.wav	1	797
61	a 0.18 on5 of7.wav	a 0.18 on5 of7.wav	1	745
62	a 0.18 on6 of7.wav	a 0.18 on6 of7.wav	1	890
63	a 0.18 on7 of7.wav	a 0.18 on7 of7.wav	1	899
64	i 0.1 on1 of7r.wav	i 0.1 on1 of7r.wav	2	352
65	i 0.1 on2 of7.wav	i 0.1 on2 of7.wav	1	846
66	i 0.1 on3 of7.wav	i 0.1 on3 of7.wav	1	1306
67	i 0.1 on4 of7.wav	i 0.1 on4 of7.wav	1	687
68	i 0.1 on5 of7.wav	i 0.1 on5 of7.wav	1	420
69	i 0.1 on6 of7.wav	i 0.1 on6 of7.wav	1	641
70	i 0.1 on7 of7.wav	i 0.1 on7 of7.wav	1	422
71	i 0.2 on1 of7r.wav	i 0.2 on1 of7r.wav	1	3395
72	i 0.2 on2 of7.wav	i 0.2 on2 of7.wav	1	733
73	i 0.2 on3 of7.wav	i 0.2 on3 of7.wav	1	1487
74	i 0.2 on4 of7.wav	i 0.2 on4 of7.wav	1	549
75	i 0.2 on5 of7.wav	i 0.2 on5 of7.wav	1	569
76	i 0.2 on6 of7.wav	i 0.2 on6 of7.wav	2	907
77	i 0.2 on7 of7.wav	i 0.2 on7 of7.wav	1	915
78	i 0.04 on1 of7r.wav	i 0.04 on1 of7r.wav	1	622
79	i 0.04 on2 of7.wav	i 0.04 on2 of7.wav	1	696
80	i 0.04 on3 of7.wav	i 0.04 on3 of7.wav	1	450
81	i 0.04 on4 of7.wav	i 0.04 on4 of7.wav	2	364
82	i 0.04 on5 of7.wav	i 0.04 on5 of7.wav	1	424
83	i 0.04 on6 of7.wav	i 0.04 on6 of7.wav	1	799
84	i 0.04 on7 of7.wav	i 0.04 on7 of7.wav	1	522
85	i 0.06 on1 of7r.wav	i 0.06 on1 of7r.wav	1	422
86	i 0.06 on2 of7.wav	i 0.06 on2 of7.wav	1	326
87	i 0.06 on3 of7.wav	i 0.06 on3 of7.wav	1	653
88	i 0.06 on4 of7.wav	i 0.06 on4 of7.wav	1	1108
89	i 0.06 on5 of7.wav	i 0.06 on5 of7.wav	1	450
90	i 0.06 on6 of7.wav	i 0.06 on6 of7.wav	1	367
91	i 0.06 on7 of7.wav	i 0.06 on7 of7.wav	1	586
92	i 0.08 on1 of7r.wav	i 0.08 on1 of7r.wav	1	460
93	i 0.08 on2 of7.wav	i 0.08 on2 of7.wav	1	484
94	i 0.08 on3 of7.wav	i 0.08 on3 of7.wav	1	486
95	i 0.08 on4 of7.wav	i 0.08 on4 of7.wav	1	462
96	i 0.08 on5 of7.wav	i 0.08 on5 of7.wav	1	502
97	i 0.08 on6 of7.wav	i 0.08 on6 of7.wav	1	729
98	i 0.08 on7 of7.wav	i 0.08 on7 of7.wav	1	1497
99	i 0.12 on1 of7r.wav	i 0.12 on1 of7r.wav	1	879
100	i 0.12 on2 of7.wav	i 0.12 on2 of7.wav	1	434
101	i 0.12 on3 of7.wav	i 0.12 on3 of7.wav	1	828
102	i 0.12 on4 of7.wav	i 0.12 on4 of7.wav	1	473
103	i 0.12 on5 of7.wav	i 0.12 on5 of7.wav	1	408
104	i 0.12 on6 of7.wav	i 0.12 on6 of7.wav	1	465
105	i 0.12 on7 of7.wav	i 0.12 on7 of7.wav	1	327
106	i 0.14 on1 of7r.wav	i 0.14 on1 of7r.wav	1	855
107	i 0.14 on2 of7.wav	i 0.14 on2 of7.wav	1	635
108	i 0.14 on3 of7.wav	i 0.14 on3 of7.wav	1	1738
109	i 0.14 on4 of7.wav	i 0.14 on4 of7.wav	1	469
110	i 0.14 on5 of7.wav	i 0.14 on5 of7.wav	1	467
111	i 0.14 on6 of7.wav	i 0.14 on6 of7.wav	2	1241
112	i 0.14 on7 of7.wav	i 0.14 on7 of7.wav	1	685
113	i 0.16 on1 of7r.wav	i 0.16 on1 of7r.wav	1	1442
114	i 0.16 on2 of7.wav	i 0.16 on2 of7.wav	1	840
115	i 0.16 on3 of7.wav	i 0.16 on3 of7.wav	1	489
116	i 0.16 on4 of7.wav	i 0.16 on4 of7.wav	1	614
117	i 0.16 on5 of7.wav	i 0.16 on5 of7.wav	1	662
118	i 0.16 on6 of7.wav	i 0.16 on6 of7.wav	1	565
119	i 0.16 on7 of7.wav	i 0.16 on7 of7.wav	1	537
120	i 0.18 on1 of7r.wav	i 0.18 on1 of7r.wav	1	646
121	i 0.18 on2 of7.wav	i 0.18 on2 of7.wav	1	376
122	i 0.18 on3 of7.wav	i 0.18 on3 of7.wav	1	895
123	i 0.18 on4 of7.wav	i 0.18 on4 of7.wav	1	744
124	i 0.18 on5 of7.wav	i 0.18 on5 of7.wav	1	530
125	i 0.18 on6 of7.wav	i 0.18 on6 of7.wav	1	456
126	i 0.18 on7 of7.wav	i 0.18 on7 of7.wav	1	770
127	a 0.1 on1 of7r.wav	a 0.1 on3 of7.wav	1	653
128	a 0.1 on2 of7.wav	a 0.1 on4 of7.wav	1	651
129	a 0.1 on3 of7.wav	a 0.1 on5 of7.wav	1	677
130	a 0.1 on4 of7.wav	a 0.1 on6 of7.wav	1	782
131	a 0.1 on5 of7.wav	a 0.1 on7 of7.wav	2	804
132	a 0.2 on1 of7r.wav	a 0.2 on3 of7.wav	1	679
133	a 0.2 on2 of7.wav	a 0.2 on4 of7.wav	1	1441
134	a 0.2 on3 of7.wav	a 0.2 on5 of7.wav	2	1390
135	a 0.2 on4 of7.wav	a 0.2 on6 of7.wav	1	1094
136	a 0.2 on5 of7.wav	a 0.2 on7 of7.wav	2	522
137	a 0.04 on1 of7r.wav	a 0.04 on3 of7.wav	1	786
138	a 0.04 on2 of7.wav	a 0.04 on4 of7.wav	1	367
139	a 0.04 on3 of7.wav	a 0.04 on5 of7.wav	1	443
140	a 0.04 on4 of7.wav	a 0.04 on6 of7.wav	1	254
141	a 0.04 on5 of7.wav	a 0.04 on7 of7.wav	1	734
142	a 0.06 on1 of7r.wav	a 0.06 on3 of7.wav	1	464
143	a 0.06 on2 of7.wav	a 0.06 on4 of7.wav	2	721
144	a 0.06 on3 of7.wav	a 0.06 on5 of7.wav	1	422
145	a 0.06 on4 of7.wav	a 0.06 on6 of7.wav	1	530
146	a 0.06 on5 of7.wav	a 0.06 on7 of7.wav	1	524
147	a 0.08 on1 of7r.wav	a 0.08 on3 of7.wav	1	735
148	a 0.08 on2 of7.wav	a 0.08 on4 of7.wav	1	1078
149	a 0.08 on3 of7.wav	a 0.08 on5 of7.wav	1	514
150	a 0.08 on4 of7.wav	a 0.08 on6 of7.wav	1	393
151	a 0.08 on5 of7.wav	a 0.08 on7 of7.wav	1	308
152	a 0.12 on1 of7r.wav	a 0.12 on3 of7.wav	1	1205
153	a 0.12 on2 of7.wav	a 0.12 on4 of7.wav	1	1491
154	a 0.12 on3 of7.wav	a 0.12 on5 of7.wav	1	736
155	a 0.12 on4 of7.wav	a 0.12 on6 of7.wav	2	820
156	a 0.12 on5 of7.wav	a 0.12 on7 of7.wav	1	441
157	a 0.14 on1 of7r.wav	a 0.14 on3 of7.wav	1	472
158	a 0.14 on2 of7.wav	a 0.14 on4 of7.wav	1	774
159	a 0.14 on3 of7.wav	a 0.14 on5 of7.wav	1	281
160	a 0.14 on4 of7.wav	a 0.14 on6 of7.wav	1	1071
161	a 0.14 on5 of7.wav	a 0.14 on7 of7.wav	1	689
162	a 0.16 on1 of7r.wav	a 0.16 on3 of7.wav	1	1196
163	a 0.16 on2 of7.wav	a 0.16 on4 of7.wav	1	893
164	a 0.16 on3 of7.wav	a 0.16 on5 of7.wav	1	762
165	a 0.16 on4 of7.wav	a 0.16 on6 of7.wav	2	941
166	a 0.16 on5 of7.wav	a 0.16 on7 of7.wav	1	721
167	a 0.18 on1 of7r.wav	a 0.18 on3 of7.wav	1	822
168	a 0.18 on2 of7.wav	a 0.18 on4 of7.wav	1	698
169	a 0.18 on3 of7.wav	a 0.18 on5 of7.wav	2	875
170	a 0.18 on4 of7.wav	a 0.18 on6 of7.wav	1	627
171	a 0.18 on5 of7.wav	a 0.18 on7 of7.wav	2	1091
172	i 0.1 on1 of7r.wav	i 0.1 on3 of7.wav	1	625
173	i 0.1 on2 of7.wav	i 0.1 on4 of7.wav	1	675
174	i 0.1 on3 of7.wav	i 0.1 on5 of7.wav	1	744
175	i 0.1 on4 of7.wav	i 0.1 on6 of7.wav	2	1414
176	i 0.1 on5 of7.wav	i 0.1 on7 of7.wav	1	760
177	i 0.2 on1 of7r.wav	i 0.2 on3 of7.wav	1	920
178	i 0.2 on2 of7.wav	i 0.2 on4 of7.wav	1	575
179	i 0.2 on3 of7.wav	i 0.2 on5 of7.wav	1	774
180	i 0.2 on4 of7.wav	i 0.2 on6 of7.wav	1	684
181	i 0.2 on5 of7.wav	i 0.2 on7 of7.wav	1	903
182	i 0.04 on1 of7r.wav	i 0.04 on3 of7.wav	1	662
183	i 0.04 on2 of7.wav	i 0.04 on4 of7.wav	1	569
184	i 0.04 on3 of7.wav	i 0.04 on5 of7.wav	1	640
185	i 0.04 on4 of7.wav	i 0.04 on6 of7.wav	1	317
186	i 0.04 on5 of7.wav	i 0.04 on7 of7.wav	1	1439
187	i 0.06 on1 of7r.wav	i 0.06 on3 of7.wav	1	532
188	i 0.06 on2 of7.wav	i 0.06 on4 of7.wav	1	436
189	i 0.06 on3 of7.wav	i 0.06 on5 of7.wav	1	402
190	i 0.06 on4 of7.wav	i 0.06 on6 of7.wav	1	418
191	i 0.06 on5 of7.wav	i 0.06 on7 of7.wav	1	417
192	i 0.08 on1 of7r.wav	i 0.08 on3 of7.wav	1	549
193	i 0.08 on2 of7.wav	i 0.08 on4 of7.wav	1	581
194	i 0.08 on3 of7.wav	i 0.08 on5 of7.wav	1	607
195	i 0.08 on4 of7.wav	i 0.08 on6 of7.wav	1	523
196	i 0.08 on5 of7.wav	i 0.08 on7 of7.wav	1	2653
197	i 0.12 on1 of7r.wav	i 0.12 on3 of7.wav	1	441
198	i 0.12 on2 of7.wav	i 0.12 on4 of7.wav	1	773
199	i 0.12 on3 of7.wav	i 0.12 on5 of7.wav	1	493
200	i 0.12 on4 of7.wav	i 0.12 on6 of7.wav	2	867
201	i 0.12 on5 of7.wav	i 0.12 on7 of7.wav	1	706
202	i 0.14 on1 of7r.wav	i 0.14 on3 of7.wav	1	1059
203	i 0.14 on2 of7.wav	i 0.14 on4 of7.wav	1	792
204	i 0.14 on3 of7.wav	i 0.14 on5 of7.wav	1	704
205	i 0.14 on4 of7.wav	i 0.14 on6 of7.wav	2	1064
206	i 0.14 on5 of7.wav	i 0.14 on7 of7.wav	2	766
207	i 0.16 on1 of7r.wav	i 0.16 on3 of7.wav	1	3158
208	i 0.16 on2 of7.wav	i 0.16 on4 of7.wav	2	907
209	i 0.16 on3 of7.wav	i 0.16 on5 of7.wav	1	823
210	i 0.16 on4 of7.wav	i 0.16 on6 of7.wav	1	626
211	i 0.16 on5 of7.wav	i 0.16 on7 of7.wav	2	705
212	i 0.18 on1 of7r.wav	i 0.18 on3 of7.wav	1	1488
213	i 0.18 on2 of7.wav	i 0.18 on4 of7.wav	1	337
214	i 0.18 on3 of7.wav	i 0.18 on5 of7.wav	1	718
215	i 0.18 on4 of7.wav	i 0.18 on6 of7.wav	2	778
216	i 0.18 on5 of7.wav	i 0.18 on7 of7.wav	1	705
217	a 0.1 on3 of7.wav	a 0.1 on1 of7r.wav	1	550
218	a 0.1 on4 of7.wav	a 0.1 on2 of7.wav	1	516
219	a 0.1 on5 of7.wav	a 0.1 on3 of7.wav	1	470
220	a 0.1 on6 of7.wav	a 0.1 on4 of7.wav	1	880
221	a 0.1 on7 of7.wav	a 0.1 on5 of7.wav	2	763
222	a 0.2 on3 of7.wav	a 0.2 on1 of7r.wav	1	800
223	a 0.2 on4 of7.wav	a 0.2 on2 of7.wav	1	916
224	a 0.2 on5 of7.wav	a 0.2 on3 of7.wav	1	743
225	a 0.2 on6 of7.wav	a 0.2 on4 of7.wav	1	832
226	a 0.2 on7 of7.wav	a 0.2 on5 of7.wav	1	773
227	a 0.04 on3 of7.wav	a 0.04 on1 of7r.wav	1	399
228	a 0.04 on4 of7.wav	a 0.04 on2 of7.wav	1	387
229	a 0.04 on5 of7.wav	a 0.04 on3 of7.wav	1	537
230	a 0.04 on6 of7.wav	a 0.04 on4 of7.wav	1	412
231	a 0.04 on7 of7.wav	a 0.04 on5 of7.wav	1	446
232	a 0.06 on3 of7.wav	a 0.06 on1 of7r.wav	1	474
233	a 0.06 on4 of7.wav	a 0.06 on2 of7.wav	1	434
234	a 0.06 on5 of7.wav	a 0.06 on3 of7.wav	1	415
235	a 0.06 on6 of7.wav	a 0.06 on4 of7.wav	1	690
236	a 0.06 on7 of7.wav	a 0.06 on5 of7.wav	1	778
237	a 0.08 on3 of7.wav	a 0.08 on1 of7r.wav	1	804
238	a 0.08 on4 of7.wav	a 0.08 on2 of7.wav	1	754
239	a 0.08 on5 of7.wav	a 0.08 on3 of7.wav	1	3850
240	a 0.08 on6 of7.wav	a 0.08 on4 of7.wav	1	672
241	a 0.08 on7 of7.wav	a 0.08 on5 of7.wav	2	803
242	a 0.12 on3 of7.wav	a 0.12 on1 of7r.wav	1	847
243	a 0.12 on4 of7.wav	a 0.12 on2 of7.wav	2	734
244	a 0.12 on5 of7.wav	a 0.12 on3 of7.wav	2	659
245	a 0.12 on6 of7.wav	a 0.12 on4 of7.wav	1	392
246	a 0.12 on7 of7.wav	a 0.12 on5 of7.wav	2	743
247	a 0.14 on3 of7.wav	a 0.14 on1 of7r.wav	1	772
248	a 0.14 on4 of7.wav	a 0.14 on2 of7.wav	1	534
249	a 0.14 on5 of7.wav	a 0.14 on3 of7.wav	1	777
250	a 0.14 on6 of7.wav	a 0.14 on4 of7.wav	2	728
251	a 0.14 on7 of7.wav	a 0.14 on5 of7.wav	1	518
252	a 0.16 on3 of7.wav	a 0.16 on1 of7r.wav	2	1728
253	a 0.16 on4 of7.wav	a 0.16 on2 of7.wav	2	874
254	a 0.16 on5 of7.wav	a 0.16 on3 of7.wav	2	1238
255	a 0.16 on6 of7.wav	a 0.16 on4 of7.wav	1	831
256	a 0.16 on7 of7.wav	a 0.16 on5 of7.wav	1	682
257	a 0.18 on3 of7.wav	a 0.18 on1 of7r.wav	1	1532
258	a 0.18 on4 of7.wav	a 0.18 on2 of7.wav	1	788
259	a 0.18 on5 of7.wav	a 0.18 on3 of7.wav	1	632
260	a 0.18 on6 of7.wav	a 0.18 on4 of7.wav	2	619
261	a 0.18 on7 of7.wav	a 0.18 on5 of7.wav	2	785
262	i 0.1 on3 of7.wav	i 0.1 on1 of7r.wav	1	571
263	i 0.1 on4 of7.wav	i 0.1 on2 of7.wav	1	418
264	i 0.1 on5 of7.wav	i 0.1 on3 of7.wav	1	579
265	i 0.1 on6 of7.wav	i 0.1 on4 of7.wav	1	109
266	i 0.1 on7 of7.wav	i 0.1 on5 of7.wav	1	330
267	i 0.2 on3 of7.wav	i 0.2 on1 of7r.wav	1	1028
268	i 0.2 on4 of7.wav	i 0.2 on2 of7.wav	1	691
269	i 0.2 on5 of7.wav	i 0.2 on3 of7.wav	1	541
270	i 0.2 on6 of7.wav	i 0.2 on4 of7.wav	1	904
271	i 0.2 on7 of7.wav	i 0.2 on5 of7.wav	2	662
272	i 0.04 on3 of7.wav	i 0.04 on1 of7r.wav	1	448
273	i 0.04 on4 of7.wav	i 0.04 on2 of7.wav	1	409
274	i 0.04 on5 of7.wav	i 0.04 on3 of7.wav	1	394
275	i 0.04 on6 of7.wav	i 0.04 on4 of7.wav	1	527
276	i 0.04 on7 of7.wav	i 0.04 on5 of7.wav	1	611
277	i 0.06 on3 of7.wav	i 0.06 on1 of7r.wav	1	1803
278	i 0.06 on4 of7.wav	i 0.06 on2 of7.wav	1	387
279	i 0.06 on5 of7.wav	i 0.06 on3 of7.wav	2	439
280	i 0.06 on6 of7.wav	i 0.06 on4 of7.wav	1	583
281	i 0.06 on7 of7.wav	i 0.06 on5 of7.wav	1	536
282	i 0.08 on3 of7.wav	i 0.08 on1 of7r.wav	1	750
283	i 0.08 on4 of7.wav	i 0.08 on2 of7.wav	2	1160
284	i 0.08 on5 of7.wav	i 0.08 on3 of7.wav	1	420
285	i 0.08 on6 of7.wav	i 0.08 on4 of7.wav	1	621
286	i 0.08 on7 of7.wav	i 0.08 on5 of7.wav	1	561
287	i 0.12 on3 of7.wav	i 0.12 on1 of7r.wav	1	704
288	i 0.12 on4 of7.wav	i 0.12 on2 of7.wav	1	711
289	i 0.12 on5 of7.wav	i 0.12 on3 of7.wav	1	765
290	i 0.12 on6 of7.wav	i 0.12 on4 of7.wav	1	464
291	i 0.12 on7 of7.wav	i 0.12 on5 of7.wav	1	592
292	i 0.14 on3 of7.wav	i 0.14 on1 of7r.wav	1	473
293	i 0.14 on4 of7.wav	i 0.14 on2 of7.wav	1	500
294	i 0.14 on5 of7.wav	i 0.14 on3 of7.wav	1	686
295	i 0.14 on6 of7.wav	i 0.14 on4 of7.wav	2	976
296	i 0.14 on7 of7.wav	i 0.14 on5 of7.wav	1	563
297	i 0.16 on3 of7.wav	i 0.16 on1 of7r.wav	1	967
298	i 0.16 on4 of7.wav	i 0.16 on2 of7.wav	2	523
299	i 0.16 on5 of7.wav	i 0.16 on3 of7.wav	1	1151
300	i 0.16 on6 of7.wav	i 0.16 on4 of7.wav	1	3104
301	i 0.16 on7 of7.wav	i 0.16 on5 of7.wav	1	857
302	i 0.18 on3 of7.wav	i 0.18 on1 of7r.wav	1	2357
303	i 0.18 on4 of7.wav	i 0.18 on2 of7.wav	2	477
304	i 0.18 on5 of7.wav	i 0.18 on3 of7.wav	1	546
305	i 0.18 on6 of7.wav	i 0.18 on4 of7.wav	1	1213
306	i 0.18 on7 of7.wav	i 0.18 on5 of7.wav	1	671
307	a 0.1 on1 of7r.wav	a 0.1 on1 of7r.wav	1	663
308	a 0.1 on2 of7.wav	a 0.1 on2 of7.wav	1	587
309	a 0.1 on3 of7.wav	a 0.1 on3 of7.wav	1	585
310	a 0.1 on4 of7.wav	a 0.1 on4 of7.wav	1	525
311	a 0.1 on5 of7.wav	a 0.1 on5 of7.wav	1	622
312	a 0.1 on6 of7.wav	a 0.1 on6 of7.wav	1	547
313	a 0.1 on7 of7.wav	a 0.1 on7 of7.wav	1	428
314	a 0.2 on1 of7r.wav	a 0.2 on1 of7r.wav	1	877
315	a 0.2 on2 of7.wav	a 0.2 on2 of7.wav	1	759
316	a 0.2 on3 of7.wav	a 0.2 on3 of7.wav	1	634
317	a 0.2 on4 of7.wav	a 0.2 on4 of7.wav	1	1476
318	a 0.2 on5 of7.wav	a 0.2 on5 of7.wav	1	3035
319	a 0.2 on6 of7.wav	a 0.2 on6 of7.wav	1	1051
320	a 0.2 on7 of7.wav	a 0.2 on7 of7.wav	1	437
321	a 0.04 on1 of7r.wav	a 0.04 on1 of7r.wav	1	931
322	a 0.04 on2 of7.wav	a 0.04 on2 of7.wav	1	426
323	a 0.04 on3 of7.wav	a 0.04 on3 of7.wav	1	480
324	a 0.04 on4 of7.wav	a 0.04 on4 of7.wav	1	674
325	a 0.04 on5 of7.wav	a 0.04 on5 of7.wav	1	682
326	a 0.04 on6 of7.wav	a 0.04 on6 of7.wav	1	612
327	a 0.04 on7 of7.wav	a 0.04 on7 of7.wav	1	499
328	a 0.06 on1 of7r.wav	a 0.06 on1 of7r.wav	1	540
329	a 0.06 on2 of7.wav	a 0.06 on2 of7.wav	1	370
330	a 0.06 on3 of7.wav	a 0.06 on3 of7.wav	1	443
331	a 0.06 on4 of7.wav	a 0.06 on4 of7.wav	1	1234
332	a 0.06 on5 of7.wav	a 0.06 on5 of7.wav	1	431
333	a 0.06 on6 of7.wav	a 0.06 on6 of7.wav	1	737
334	a 0.06 on7 of7.wav	a 0.06 on7 of7.wav	1	438
335	a 0.08 on1 of7r.wav	a 0.08 on1 of7r.wav	1	771
336	a 0.08 on2 of7.wav	a 0.08 on2 of7.wav	2	710
337	a 0.08 on3 of7.wav	a 0.08 on3 of7.wav	1	445
338	a 0.08 on4 of7.wav	a 0.08 on4 of7.wav	1	498
339	a 0.08 on5 of7.wav	a 0.08 on5 of7.wav	1	527
340	a 0.08 on6 of7.wav	a 0.08 on6 of7.wav	1	392
341	a 0.08 on7 of7.wav	a 0.08 on7 of7.wav	1	1292
342	a 0.12 on1 of7r.wav	a 0.12 on1 of7r.wav	1	412
343	a 0.12 on2 of7.wav	a 0.12 on2 of7.wav	1	2156
344	a 0.12 on3 of7.wav	a 0.12 on3 of7.wav	1	1159
345	a 0.12 on4 of7.wav	a 0.12 on4 of7.wav	1	729
346	a 0.12 on5 of7.wav	a 0.12 on5 of7.wav	1	845
347	a 0.12 on6 of7.wav	a 0.12 on6 of7.wav	1	386
348	a 0.12 on7 of7.wav	a 0.12 on7 of7.wav	1	502
349	a 0.14 on1 of7r.wav	a 0.14 on1 of7r.wav	1	526
350	a 0.14 on2 of7.wav	a 0.14 on2 of7.wav	1	588
351	a 0.14 on3 of7.wav	a 0.14 on3 of7.wav	1	1125
352	a 0.14 on4 of7.wav	a 0.14 on4 of7.wav	1	786
353	a 0.14 on5 of7.wav	a 0.14 on5 of7.wav	1	542
354	a 0.14 on6 of7.wav	a 0.14 on6 of7.wav	1	353
355	a 0.14 on7 of7.wav	a 0.14 on7 of7.wav	1	509
356	a 0.16 on1 of7r.wav	a 0.16 on1 of7r.wav	1	674
357	a 0.16 on2 of7.wav	a 0.16 on2 of7.wav	2	633
358	a 0.16 on3 of7.wav	a 0.16 on3 of7.wav	1	606
359	a 0.16 on4 of7.wav	a 0.16 on4 of7.wav	1	1014
360	a 0.16 on5 of7.wav	a 0.16 on5 of7.wav	1	455
361	a 0.16 on6 of7.wav	a 0.16 on6 of7.wav	1	629
362	a 0.16 on7 of7.wav	a 0.16 on7 of7.wav	1	539
363	a 0.18 on1 of7r.wav	a 0.18 on1 of7r.wav	1	525
364	a 0.18 on2 of7.wav	a 0.18 on2 of7.wav	1	667
365	a 0.18 on3 of7.wav	a 0.18 on3 of7.wav	1	775
366	a 0.18 on4 of7.wav	a 0.18 on4 of7.wav	1	722
367	a 0.18 on5 of7.wav	a 0.18 on5 of7.wav	1	697
368	a 0.18 on6 of7.wav	a 0.18 on6 of7.wav	1	510
369	a 0.18 on7 of7.wav	a 0.18 on7 of7.wav	1	758
370	i 0.1 on1 of7r.wav	i 0.1 on1 of7r.wav	1	1399
371	i 0.1 on2 of7.wav	i 0.1 on2 of7.wav	1	666
372	i 0.1 on3 of7.wav	i 0.1 on3 of7.wav	1	455
373	i 0.1 on4 of7.wav	i 0.1 on4 of7.wav	1	1125
374	i 0.1 on5 of7.wav	i 0.1 on5 of7.wav	1	1270
375	i 0.1 on6 of7.wav	i 0.1 on6 of7.wav	1	566
376	i 0.1 on7 of7.wav	i 0.1 on7 of7.wav	1	357
377	i 0.2 on1 of7r.wav	i 0.2 on1 of7r.wav	1	1408
378	i 0.2 on2 of7.wav	i 0.2 on2 of7.wav	1	646
379	i 0.2 on3 of7.wav	i 0.2 on3 of7.wav	1	1251
380	i 0.2 on4 of7.wav	i 0.2 on4 of7.wav	1	492
381	i 0.2 on5 of7.wav	i 0.2 on5 of7.wav	1	585
382	i 0.2 on6 of7.wav	i 0.2 on6 of7.wav	1	961
383	i 0.2 on7 of7.wav	i 0.2 on7 of7.wav	1	592
384	i 0.04 on1 of7r.wav	i 0.04 on1 of7r.wav	1	378
385	i 0.04 on2 of7.wav	i 0.04 on2 of7.wav	1	714
386	i 0.04 on3 of7.wav	i 0.04 on3 of7.wav	1	449
387	i 0.04 on4 of7.wav	i 0.04 on4 of7.wav	1	530
388	i 0.04 on5 of7.wav	i 0.04 on5 of7.wav	1	406
389	i 0.04 on6 of7.wav	i 0.04 on6 of7.wav	1	415
390	i 0.04 on7 of7.wav	i 0.04 on7 of7.wav	1	494
391	i 0.06 on1 of7r.wav	i 0.06 on1 of7r.wav	1	785
392	i 0.06 on2 of7.wav	i 0.06 on2 of7.wav	1	442
393	i 0.06 on3 of7.wav	i 0.06 on3 of7.wav	1	450
394	i 0.06 on4 of7.wav	i 0.06 on4 of7.wav	1	532
395	i 0.06 on5 of7.wav	i 0.06 on5 of7.wav	1	594
396	i 0.06 on6 of7.wav	i 0.06 on6 of7.wav	1	884
397	i 0.06 on7 of7.wav	i 0.06 on7 of7.wav	1	670
398	i 0.08 on1 of7r.wav	i 0.08 on1 of7r.wav	1	776
399	i 0.08 on2 of7.wav	i 0.08 on2 of7.wav	1	2671
400	i 0.08 on3 of7.wav	i 0.08 on3 of7.wav	1	482
401	i 0.08 on4 of7.wav	i 0.08 on4 of7.wav	1	644
402	i 0.08 on5 of7.wav	i 0.08 on5 of7.wav	1	463
403	i 0.08 on6 of7.wav	i 0.08 on6 of7.wav	1	470
404	i 0.08 on7 of7.wav	i 0.08 on7 of7.wav	1	348
405	i 0.12 on1 of7r.wav	i 0.12 on1 of7r.wav	1	501
406	i 0.12 on2 of7.wav	i 0.12 on2 of7.wav	1	498
407	i 0.12 on3 of7.wav	i 0.12 on3 of7.wav	1	476
408	i 0.12 on4 of7.wav	i 0.12 on4 of7.wav	1	601
409	i 0.12 on5 of7.wav	i 0.12 on5 of7.wav	1	619
410	i 0.12 on6 of7.wav	i 0.12 on6 of7.wav	1	650
411	i 0.12 on7 of7.wav	i 0.12 on7 of7.wav	1	563
412	i 0.14 on1 of7r.wav	i 0.14 on1 of7r.wav	2	890
413	i 0.14 on2 of7.wav	i 0.14 on2 of7.wav	1	436
414	i 0.14 on3 of7.wav	i 0.14 on3 of7.wav	1	778
415	i 0.14 on4 of7.wav	i 0.14 on4 of7.wav	1	595
416	i 0.14 on5 of7.wav	i 0.14 on5 of7.wav	1	428
417	i 0.14 on6 of7.wav	i 0.14 on6 of7.wav	1	689
418	i 0.14 on7 of7.wav	i 0.14 on7 of7.wav	1	758
419	i 0.16 on1 of7r.wav	i 0.16 on1 of7r.wav	1	633
420	i 0.16 on2 of7.wav	i 0.16 on2 of7.wav	1	481
421	i 0.16 on3 of7.wav	i 0.16 on3 of7.wav	1	725
422	i 0.16 on4 of7.wav	i 0.16 on4 of7.wav	1	661
423	i 0.16 on5 of7.wav	i 0.16 on5 of7.wav	1	520
424	i 0.16 on6 of7.wav	i 0.16 on6 of7.wav	1	321
425	i 0.16 on7 of7.wav	i 0.16 on7 of7.wav	1	526
426	i 0.18 on1 of7r.wav	i 0.18 on1 of7r.wav	1	603
427	i 0.18 on2 of7.wav	i 0.18 on2 of7.wav	1	473
428	i 0.18 on3 of7.wav	i 0.18 on3 of7.wav	1	860
429	i 0.18 on4 of7.wav	i 0.18 on4 of7.wav	1	2745
430	i 0.18 on5 of7.wav	i 0.18 on5 of7.wav	1	1154
431	i 0.18 on6 of7.wav	i 0.18 on6 of7.wav	1	1143
432	i 0.18 on7 of7.wav	i 0.18 on7 of7.wav	1	828
433	a 0.1 on1 of7r.wav	a 0.1 on3 of7.wav	1	755
434	a 0.1 on2 of7.wav	a 0.1 on4 of7.wav	1	535
435	a 0.1 on3 of7.wav	a 0.1 on5 of7.wav	1	1312
436	a 0.1 on4 of7.wav	a 0.1 on6 of7.wav	1	664
437	a 0.1 on5 of7.wav	a 0.1 on7 of7.wav	1	463
438	a 0.2 on1 of7r.wav	a 0.2 on3 of7.wav	1	565
439	a 0.2 on2 of7.wav	a 0.2 on4 of7.wav	1	957
440	a 0.2 on3 of7.wav	a 0.2 on5 of7.wav	2	911
441	a 0.2 on4 of7.wav	a 0.2 on6 of7.wav	2	1124
442	a 0.2 on5 of7.wav	a 0.2 on7 of7.wav	2	1056
443	a 0.04 on1 of7r.wav	a 0.04 on3 of7.wav	1	630
444	a 0.04 on2 of7.wav	a 0.04 on4 of7.wav	1	236
445	a 0.04 on3 of7.wav	a 0.04 on5 of7.wav	1	804
446	a 0.04 on4 of7.wav	a 0.04 on6 of7.wav	1	492
447	a 0.04 on5 of7.wav	a 0.04 on7 of7.wav	1	272
448	a 0.06 on1 of7r.wav	a 0.06 on3 of7.wav	1	599
449	a 0.06 on2 of7.wav	a 0.06 on4 of7.wav	1	432
450	a 0.06 on3 of7.wav	a 0.06 on5 of7.wav	1	520
451	a 0.06 on4 of7.wav	a 0.06 on6 of7.wav	1	338
452	a 0.06 on5 of7.wav	a 0.06 on7 of7.wav	1	406
453	a 0.08 on1 of7r.wav	a 0.08 on3 of7.wav	1	460
454	a 0.08 on2 of7.wav	a 0.08 on4 of7.wav	1	488
455	a 0.08 on3 of7.wav	a 0.08 on5 of7.wav	1	260
456	a 0.08 on4 of7.wav	a 0.08 on6 of7.wav	1	669
457	a 0.08 on5 of7.wav	a 0.08 on7 of7.wav	1	424
458	a 0.12 on1 of7r.wav	a 0.12 on3 of7.wav	1	462
459	a 0.12 on2 of7.wav	a 0.12 on4 of7.wav	1	777
460	a 0.12 on3 of7.wav	a 0.12 on5 of7.wav	1	742
461	a 0.12 on4 of7.wav	a 0.12 on6 of7.wav	1	767
462	a 0.12 on5 of7.wav	a 0.12 on7 of7.wav	2	963
463	a 0.14 on1 of7r.wav	a 0.14 on3 of7.wav	1	976
464	a 0.14 on2 of7.wav	a 0.14 on4 of7.wav	1	835
465	a 0.14 on3 of7.wav	a 0.14 on5 of7.wav	1	1196
466	a 0.14 on4 of7.wav	a 0.14 on6 of7.wav	1	482
467	a 0.14 on5 of7.wav	a 0.14 on7 of7.wav	1	480
468	a 0.16 on1 of7r.wav	a 0.16 on3 of7.wav	1	651
469	a 0.16 on2 of7.wav	a 0.16 on4 of7.wav	2	1312
470	a 0.16 on3 of7.wav	a 0.16 on5 of7.wav	2	1088
471	a 0.16 on4 of7.wav	a 0.16 on6 of7.wav	1	706
472	a 0.16 on5 of7.wav	a 0.16 on7 of7.wav	1	597
473	a 0.18 on1 of7r.wav	a 0.18 on3 of7.wav	2	931
474	a 0.18 on2 of7.wav	a 0.18 on4 of7.wav	1	1022
475	a 0.18 on3 of7.wav	a 0.18 on5 of7.wav	2	757
476	a 0.18 on4 of7.wav	a 0.18 on6 of7.wav	1	917
477	a 0.18 on5 of7.wav	a 0.18 on7 of7.wav	1	726
478	i 0.1 on1 of7r.wav	i 0.1 on3 of7.wav	1	526
479	i 0.1 on2 of7.wav	i 0.1 on4 of7.wav	1	657
480	i 0.1 on3 of7.wav	i 0.1 on5 of7.wav	1	996
481	i 0.1 on4 of7.wav	i 0.1 on6 of7.wav	1	1132
482	i 0.1 on5 of7.wav	i 0.1 on7 of7.wav	1	1002
483	i 0.2 on1 of7r.wav	i 0.2 on3 of7.wav	1	610
484	i 0.2 on2 of7.wav	i 0.2 on4 of7.wav	2	1244
485	i 0.2 on3 of7.wav	i 0.2 on5 of7.wav	1	675
486	i 0.2 on4 of7.wav	i 0.2 on6 of7.wav	2	1332
487	i 0.2 on5 of7.wav	i 0.2 on7 of7.wav	2	670
488	i 0.04 on1 of7r.wav	i 0.04 on3 of7.wav	1	551
489	i 0.04 on2 of7.wav	i 0.04 on4 of7.wav	1	1126
490	i 0.04 on3 of7.wav	i 0.04 on5 of7.wav	1	1291
491	i 0.04 on4 of7.wav	i 0.04 on6 of7.wav	1	493
492	i 0.04 on5 of7.wav	i 0.04 on7 of7.wav	1	689
493	i 0.06 on1 of7r.wav	i 0.06 on3 of7.wav	1	1157
494	i 0.06 on2 of7.wav	i 0.06 on4 of7.wav	1	570
495	i 0.06 on3 of7.wav	i 0.06 on5 of7.wav	1	499
496	i 0.06 on4 of7.wav	i 0.06 on6 of7.wav	1	750
497	i 0.06 on5 of7.wav	i 0.06 on7 of7.wav	1	579
498	i 0.08 on1 of7r.wav	i 0.08 on3 of7.wav	1	1092
499	i 0.08 on2 of7.wav	i 0.08 on4 of7.wav	1	537
500	i 0.08 on3 of7.wav	i 0.08 on5 of7.wav	1	431
501	i 0.08 on4 of7.wav	i 0.08 on6 of7.wav	1	603
502	i 0.08 on5 of7.wav	i 0.08 on7 of7.wav	1	901
503	i 0.12 on1 of7r.wav	i 0.12 on3 of7.wav	1	758
504	i 0.12 on2 of7.wav	i 0.12 on4 of7.wav	1	609
505	i 0.12 on3 of7.wav	i 0.12 on5 of7.wav	1	526
506	i 0.12 on4 of7.wav	i 0.12 on6 of7.wav	1	478
507	i 0.12 on5 of7.wav	i 0.12 on7 of7.wav	1	29
508	i 0.14 on1 of7r.wav	i 0.14 on3 of7.wav	1	596
509	i 0.14 on2 of7.wav	i 0.14 on4 of7.wav	1	497
510	i 0.14 on3 of7.wav	i 0.14 on5 of7.wav	1	795
511	i 0.14 on4 of7.wav	i 0.14 on6 of7.wav	2	778
512	i 0.14 on5 of7.wav	i 0.14 on7 of7.wav	1	486
513	i 0.16 on1 of7r.wav	i 0.16 on3 of7.wav	1	591
514	i 0.16 on2 of7.wav	i 0.16 on4 of7.wav	1	976
515	i 0.16 on3 of7.wav	i 0.16 on5 of7.wav	1	763
516	i 0.16 on4 of7.wav	i 0.16 on6 of7.wav	1	892
517	i 0.16 on5 of7.wav	i 0.16 on7 of7.wav	1	892
518	i 0.18 on1 of7r.wav	i 0.18 on3 of7.wav	1	609
519	i 0.18 on2 of7.wav	i 0.18 on4 of7.wav	1	789
520	i 0.18 on3 of7.wav	i 0.18 on5 of7.wav	2	714
521	i 0.18 on4 of7.wav	i 0.18 on6 of7.wav	1	877
522	i 0.18 on5 of7.wav	i 0.18 on7 of7.wav	1	566
523	a 0.1 on3 of7.wav	a 0.1 on1 of7r.wav	1	802
524	a 0.1 on4 of7.wav	a 0.1 on2 of7.wav	1	526
525	a 0.1 on5 of7.wav	a 0.1 on3 of7.wav	1	605
526	a 0.1 on6 of7.wav	a 0.1 on4 of7.wav	1	415
527	a 0.1 on7 of7.wav	a 0.1 on5 of7.wav	1	458
528	a 0.2 on3 of7.wav	a 0.2 on1 of7r.wav	1	769
529	a 0.2 on4 of7.wav	a 0.2 on2 of7.wav	1	721
530	a 0.2 on5 of7.wav	a 0.2 on3 of7.wav	1	1126
531	a 0.2 on6 of7.wav	a 0.2 on4 of7.wav	1	924
532	a 0.2 on7 of7.wav	a 0.2 on5 of7.wav	1	994
533	a 0.04 on3 of7.wav	a 0.04 on1 of7r.wav	1	725
534	a 0.04 on4 of7.wav	a 0.04 on2 of7.wav	1	574
535	a 0.04 on5 of7.wav	a 0.04 on3 of7.wav	1	413
536	a 0.04 on6 of7.wav	a 0.04 on4 of7.wav	1	405
537	a 0.04 on7 of7.wav	a 0.04 on5 of7.wav	1	413
538	a 0.06 on3 of7.wav	a 0.06 on1 of7r.wav	1	313
539	a 0.06 on4 of7.wav	a 0.06 on2 of7.wav	1	486
540	a 0.06 on5 of7.wav	a 0.06 on3 of7.wav	1	336
541	a 0.06 on6 of7.wav	a 0.06 on4 of7.wav	1	937
542	a 0.06 on7 of7.wav	a 0.06 on5 of7.wav	1	674
543	a 0.08 on3 of7.wav	a 0.08 on1 of7r.wav	1	720
544	a 0.08 on4 of7.wav	a 0.08 on2 of7.wav	1	1056
545	a 0.08 on5 of7.wav	a 0.08 on3 of7.wav	1	615
546	a 0.08 on6 of7.wav	a 0.08 on4 of7.wav	1	986
547	a 0.08 on7 of7.wav	a 0.08 on5 of7.wav	1	535
548	a 0.12 on3 of7.wav	a 0.12 on1 of7r.wav	1	444
549	a 0.12 on4 of7.wav	a 0.12 on2 of7.wav	1	659
550	a 0.12 on5 of7.wav	a 0.12 on3 of7.wav	1	1191
551	a 0.12 on6 of7.wav	a 0.12 on4 of7.wav	1	1073
552	a 0.12 on7 of7.wav	a 0.12 on5 of7.wav	1	960
553	a 0.14 on3 of7.wav	a 0.14 on1 of7r.wav	1	472
554	a 0.14 on4 of7.wav	a 0.14 on2 of7.wav	1	450
555	a 0.14 on5 of7.wav	a 0.14 on3 of7.wav	1	2143
556	a 0.14 on6 of7.wav	a 0.14 on4 of7.wav	1	531
557	a 0.14 on7 of7.wav	a 0.14 on5 of7.wav	1	738
558	a 0.16 on3 of7.wav	a 0.16 on1 of7r.wav	1	771
559	a 0.16 on4 of7.wav	a 0.16 on2 of7.wav	1	995
560	a 0.16 on5 of7.wav	a 0.16 on3 of7.wav	1	749
561	a 0.16 on6 of7.wav	a 0.16 on4 of7.wav	2	1049
562	a 0.16 on7 of7.wav	a 0.16 on5 of7.wav	2	1847
563	a 0.18 on3 of7.wav	a 0.18 on1 of7r.wav	1	766
564	a 0.18 on4 of7.wav	a 0.18 on2 of7.wav	2	928
565	a 0.18 on5 of7.wav	a 0.18 on3 of7.wav	2	832
566	a 0.18 on6 of7.wav	a 0.18 on4 of7.wav	2	1059
567	a 0.18 on7 of7.wav	a 0.18 on5 of7.wav	1	848
568	i 0.1 on3 of7.wav	i 0.1 on1 of7r.wav	1	652
569	i 0.1 on4 of7.wav	i 0.1 on2 of7.wav	1	560
570	i 0.1 on5 of7.wav	i 0.1 on3 of7.wav	1	1056
571	i 0.1 on6 of7.wav	i 0.1 on4 of7.wav	1	756
572	i 0.1 on7 of7.wav	i 0.1 on5 of7.wav	1	575
573	i 0.2 on3 of7.wav	i 0.2 on1 of7r.wav	1	792
574	i 0.2 on4 of7.wav	i 0.2 on2 of7.wav	1	733
575	i 0.2 on5 of7.wav	i 0.2 on3 of7.wav	1	655
576	i 0.2 on6 of7.wav	i 0.2 on4 of7.wav	1	1023
577	i 0.2 on7 of7.wav	i 0.2 on5 of7.wav	1	1197
578	i 0.04 on3 of7.wav	i 0.04 on1 of7r.wav	1	741
579	i 0.04 on4 of7.wav	i 0.04 on2 of7.wav	1	1390
580	i 0.04 on5 of7.wav	i 0.04 on3 of7.wav	1	927
581	i 0.04 on6 of7.wav	i 0.04 on4 of7.wav	1	534
582	i 0.04 on7 of7.wav	i 0.04 on5 of7.wav	1	439
583	i 0.06 on3 of7.wav	i 0.06 on1 of7r.wav	1	607
584	i 0.06 on4 of7.wav	i 0.06 on2 of7.wav	1	402
585	i 0.06 on5 of7.wav	i 0.06 on3 of7.wav	1	409
586	i 0.06 on6 of7.wav	i 0.06 on4 of7.wav	1	904
587	i 0.06 on7 of7.wav	i 0.06 on5 of7.wav	1	1021
588	i 0.08 on3 of7.wav	i 0.08 on1 of7r.wav	1	555
589	i 0.08 on4 of7.wav	i 0.08 on2 of7.wav	1	710
590	i 0.08 on5 of7.wav	i 0.08 on3 of7.wav	1	598
591	i 0.08 on6 of7.wav	i 0.08 on4 of7.wav	1	1109
592	i 0.08 on7 of7.wav	i 0.08 on5 of7.wav	1	410
593	i 0.12 on3 of7.wav	i 0.12 on1 of7r.wav	1	785
594	i 0.12 on4 of7.wav	i 0.12 on2 of7.wav	1	804
595	i 0.12 on5 of7.wav	i 0.12 on3 of7.wav	1	821
596	i 0.12 on6 of7.wav	i 0.12 on4 of7.wav	2	748
597	i 0.12 on7 of7.wav	i 0.12 on5 of7.wav	1	499
598	i 0.14 on3 of7.wav	i 0.14 on1 of7r.wav	1	889
599	i 0.14 on4 of7.wav	i 0.14 on2 of7.wav	1	620
600	i 0.14 on5 of7.wav	i 0.14 on3 of7.wav	1	360
601	i 0.14 on6 of7.wav	i 0.14 on4 of7.wav	1	889
602	i 0.14 on7 of7.wav	i 0.14 on5 of7.wav	1	699
603	i 0.16 on3 of7.wav	i 0.16 on1 of7r.wav	1	630
604	i 0.16 on4 of7.wav	i 0.16 on2 of7.wav	1	737
605	i 0.16 on5 of7.wav	i 0.16 on3 of7.wav	1	1369
606	i 0.16 on6 of7.wav	i 0.16 on4 of7.wav	1	920
607	i 0.16 on7 of7.wav	i 0.16 on5 of7.wav	2	730
608	i 0.18 on3 of7.wav	i 0.18 on1 of7r.wav	1	775
609	i 0.18 on4 of7.wav	i 0.18 on2 of7.wav	1	848
610	i 0.18 on5 of7.wav	i 0.18 on3 of7.wav	1	873
611	i 0.18 on6 of7.wav	i 0.18 on4 of7.wav	2	772
612	i 0.18 on7 of7.wav	i 0.18 on5 of7.wav	2	814
