# Supplementary material for: Effects of stimulus duration and vowel quality in cross-linguistic categorical perception of pitch directions
Source: PLoS One. 2017 Jul 3;12(7):e0180656. doi: 10.1371/journal.pone.0180656 (PMC5495489; doi:10.1371/journal.pone.0180656)
Supplement: S1 Table — (ZIP) [file pone.0180656.s001.zip › supporting information/Raw data/eprime_sd_CHINESE/sub6sdfalling.csv]

List2	stim1	stim2	Slide3.RESP	Slide3.RT
1	a 0.1 on1 of1.wav	a 0.1 on1 of1.wav	1	705
2	a 0.1 on1 of2.wav	a 0.1 on1 of2.wav	1	714
3	a 0.1 on1 of3.wav	a 0.1 on1 of3.wav	1	1012
4	a 0.1 on1 of4.wav	a 0.1 on1 of4.wav	1	516
5	a 0.1 on1 of5.wav	a 0.1 on1 of5.wav	1	657
6	a 0.1 on1 of6.wav	a 0.1 on1 of6.wav	1	664
7	a 0.1 on1 of7.wav	a 0.1 on1 of7.wav	1	650
8	a 0.2 on1 of1.wav	a 0.2 on1 of1.wav	1	648
9	a 0.2 on1 of2.wav	a 0.2 on1 of2.wav	1	1092
10	a 0.2 on1 of3.wav	a 0.2 on1 of3.wav	1	700
11	a 0.2 on1 of4.wav	a 0.2 on1 of4.wav	1	708
12	a 0.2 on1 of5.wav	a 0.2 on1 of5.wav	1	1203
13	a 0.2 on1 of6.wav	a 0.2 on1 of6.wav	1	925
14	a 0.2 on1 of7.wav	a 0.2 on1 of7.wav	1	567
15	a 0.04 on1 of1.wav	a 0.04 on1 of1.wav	1	494
16	a 0.04 on1 of2.wav	a 0.04 on1 of2.wav	1	565
17	a 0.04 on1 of3.wav	a 0.04 on1 of3.wav	1	995
18	a 0.04 on1 of4.wav	a 0.04 on1 of4.wav	1	1518
19	a 0.04 on1 of5.wav	a 0.04 on1 of5.wav	1	700
20	a 0.04 on1 of6.wav	a 0.04 on1 of6.wav	1	783
21	a 0.04 on1 of7.wav	a 0.04 on1 of7.wav	1	513
22	a 0.06 on1 of1.wav	a 0.06 on1 of1.wav	1	828
23	a 0.06 on1 of2.wav	a 0.06 on1 of2.wav	1	1164
24	a 0.06 on1 of3.wav	a 0.06 on1 of3.wav	1	585
25	a 0.06 on1 of4.wav	a 0.06 on1 of4.wav	1	1062
26	a 0.06 on1 of5.wav	a 0.06 on1 of5.wav	1	853
27	a 0.06 on1 of6.wav	a 0.06 on1 of6.wav	1	716
28	a 0.06 on1 of7.wav	a 0.06 on1 of7.wav	1	850
29	a 0.08 on1 of1.wav	a 0.08 on1 of1.wav	1	640
30	a 0.08 on1 of2.wav	a 0.08 on1 of2.wav	2	2481
31	a 0.08 on1 of3.wav	a 0.08 on1 of3.wav	1	679
32	a 0.08 on1 of4.wav	a 0.08 on1 of4.wav	1	856
33	a 0.08 on1 of5.wav	a 0.08 on1 of5.wav	1	940
34	a 0.08 on1 of6.wav	a 0.08 on1 of6.wav	1	745
35	a 0.08 on1 of7.wav	a 0.08 on1 of7.wav	1	884
36	a 0.12 on1 of1.wav	a 0.12 on1 of1.wav	1	1227
37	a 0.12 on1 of2.wav	a 0.12 on1 of2.wav	1	597
38	a 0.12 on1 of3.wav	a 0.12 on1 of3.wav	1	1016
39	a 0.12 on1 of4.wav	a 0.12 on1 of4.wav	1	659
40	a 0.12 on1 of5.wav	a 0.12 on1 of5.wav	1	569
41	a 0.12 on1 of6.wav	a 0.12 on1 of6.wav	1	1134
42	a 0.12 on1 of7.wav	a 0.12 on1 of7.wav	1	588
43	a 0.14 on1 of1.wav	a 0.14 on1 of1.wav	1	2051
44	a 0.14 on1 of2.wav	a 0.14 on1 of2.wav	1	650
45	a 0.14 on1 of3.wav	a 0.14 on1 of3.wav	1	1532
46	a 0.14 on1 of4.wav	a 0.14 on1 of4.wav	1	677
47	a 0.14 on1 of5.wav	a 0.14 on1 of5.wav	1	1185
48	a 0.14 on1 of6.wav	a 0.14 on1 of6.wav	1	760
49	a 0.14 on1 of7.wav	a 0.14 on1 of7.wav	1	1023
50	a 0.16 on1 of1.wav	a 0.16 on1 of1.wav	1	866
51	a 0.16 on1 of2.wav	a 0.16 on1 of2.wav	1	810
52	a 0.16 on1 of3.wav	a 0.16 on1 of3.wav	1	1346
53	a 0.16 on1 of4.wav	a 0.16 on1 of4.wav	1	1802
54	a 0.16 on1 of5.wav	a 0.16 on1 of5.wav	1	986
55	a 0.16 on1 of6.wav	a 0.16 on1 of6.wav	1	1194
56	a 0.16 on1 of7.wav	a 0.16 on1 of7.wav	1	953
57	a 0.18 on1 of1.wav	a 0.18 on1 of1.wav	1	516
58	a 0.18 on1 of2.wav	a 0.18 on1 of2.wav	1	611
59	a 0.18 on1 of3.wav	a 0.18 on1 of3.wav	1	1358
60	a 0.18 on1 of4.wav	a 0.18 on1 of4.wav	1	908
61	a 0.18 on1 of5.wav	a 0.18 on1 of5.wav	1	980
62	a 0.18 on1 of6.wav	a 0.18 on1 of6.wav	1	647
63	a 0.18 on1 of7.wav	a 0.18 on1 of7.wav	1	709
64	i 0.1 on1 of1.wav	i 0.1 on1 of1.wav	1	622
65	i 0.1 on1 of2.wav	i 0.1 on1 of2.wav	1	661
66	i 0.1 on1 of3.wav	i 0.1 on1 of3.wav	1	1771
67	i 0.1 on1 of4.wav	i 0.1 on1 of4.wav	1	565
68	i 0.1 on1 of5.wav	i 0.1 on1 of5.wav	1	671
69	i 0.1 on1 of6.wav	i 0.1 on1 of6.wav	1	1924
70	i 0.1 on1 of7.wav	i 0.1 on1 of7.wav	1	514
71	i 0.2 on1 of1.wav	i 0.2 on1 of1.wav	1	603
72	i 0.2 on1 of2.wav	i 0.2 on1 of2.wav	1	1051
73	i 0.2 on1 of3.wav	i 0.2 on1 of3.wav	1	2106
74	i 0.2 on1 of4.wav	i 0.2 on1 of4.wav	1	704
75	i 0.2 on1 of5.wav	i 0.2 on1 of5.wav	1	829
76	i 0.2 on1 of6.wav	i 0.2 on1 of6.wav	1	644
77	i 0.2 on1 of7.wav	i 0.2 on1 of7.wav	1	831
78	i 0.04 on1 of1.wav	i 0.04 on1 of1.wav	1	1275
79	i 0.04 on1 of2.wav	i 0.04 on1 of2.wav	1	1446
80	i 0.04 on1 of3.wav	i 0.04 on1 of3.wav	1	501
81	i 0.04 on1 of4.wav	i 0.04 on1 of4.wav	1	660
82	i 0.04 on1 of5.wav	i 0.04 on1 of5.wav	1	859
83	i 0.04 on1 of6.wav	i 0.04 on1 of6.wav	1	397
84	i 0.04 on1 of7.wav	i 0.04 on1 of7.wav	1	749
85	i 0.06 on1 of1.wav	i 0.06 on1 of1.wav	1	582
86	i 0.06 on1 of2.wav	i 0.06 on1 of2.wav	1	606
87	i 0.06 on1 of3.wav	i 0.06 on1 of3.wav	1	647
88	i 0.06 on1 of4.wav	i 0.06 on1 of4.wav	1	1344
89	i 0.06 on1 of5.wav	i 0.06 on1 of5.wav	1	580
90	i 0.06 on1 of6.wav	i 0.06 on1 of6.wav	1	540
91	i 0.06 on1 of7.wav	i 0.06 on1 of7.wav	1	684
92	i 0.08 on1 of1.wav	i 0.08 on1 of1.wav	1	876
93	i 0.08 on1 of2.wav	i 0.08 on1 of2.wav	1	738
94	i 0.08 on1 of3.wav	i 0.08 on1 of3.wav	1	721
95	i 0.08 on1 of4.wav	i 0.08 on1 of4.wav	1	1163
96	i 0.08 on1 of5.wav	i 0.08 on1 of5.wav	1	922
97	i 0.08 on1 of6.wav	i 0.08 on1 of6.wav	1	572
98	i 0.08 on1 of7.wav	i 0.08 on1 of7.wav	1	532
99	i 0.12 on1 of1.wav	i 0.12 on1 of1.wav	2	2158
100	i 0.12 on1 of2.wav	i 0.12 on1 of2.wav	1	698
101	i 0.12 on1 of3.wav	i 0.12 on1 of3.wav	1	1254
102	i 0.12 on1 of4.wav	i 0.12 on1 of4.wav	1	884
103	i 0.12 on1 of5.wav	i 0.12 on1 of5.wav	1	1129
104	i 0.12 on1 of6.wav	i 0.12 on1 of6.wav	1	659
105	i 0.12 on1 of7.wav	i 0.12 on1 of7.wav	1	869
106	i 0.14 on1 of1.wav	i 0.14 on1 of1.wav	1	960
107	i 0.14 on1 of2.wav	i 0.14 on1 of2.wav	1	1787
108	i 0.14 on1 of3.wav	i 0.14 on1 of3.wav	1	1178
109	i 0.14 on1 of4.wav	i 0.14 on1 of4.wav	1	1147
110	i 0.14 on1 of5.wav	i 0.14 on1 of5.wav	1	1383
111	i 0.14 on1 of6.wav	i 0.14 on1 of6.wav	1	1701
112	i 0.14 on1 of7.wav	i 0.14 on1 of7.wav	1	661
113	i 0.16 on1 of1.wav	i 0.16 on1 of1.wav	1	1271
114	i 0.16 on1 of2.wav	i 0.16 on1 of2.wav	1	852
115	i 0.16 on1 of3.wav	i 0.16 on1 of3.wav	1	1461
116	i 0.16 on1 of4.wav	i 0.16 on1 of4.wav	1	694
117	i 0.16 on1 of5.wav	i 0.16 on1 of5.wav	1	786
118	i 0.16 on1 of6.wav	i 0.16 on1 of6.wav	1	569
119	i 0.16 on1 of7.wav	i 0.16 on1 of7.wav	1	1084
120	i 0.18 on1 of1.wav	i 0.18 on1 of1.wav	1	792
121	i 0.18 on1 of2.wav	i 0.18 on1 of2.wav	1	787
122	i 0.18 on1 of3.wav	i 0.18 on1 of3.wav	1	1101
123	i 0.18 on1 of4.wav	i 0.18 on1 of4.wav	1	870
124	i 0.18 on1 of5.wav	i 0.18 on1 of5.wav	1	632
125	i 0.18 on1 of6.wav	i 0.18 on1 of6.wav	1	653
126	i 0.18 on1 of7.wav	i 0.18 on1 of7.wav	1	654
127	a 0.1 on1 of1.wav	a 0.1 on1 of3.wav	1	1019
128	a 0.1 on1 of2.wav	a 0.1 on1 of4.wav	2	956
129	a 0.1 on1 of3.wav	a 0.1 on1 of5.wav	2	744
130	a 0.1 on1 of4.wav	a 0.1 on1 of6.wav	1	867
131	a 0.1 on1 of5.wav	a 0.1 on1 of7.wav	1	823
132	a 0.2 on1 of1.wav	a 0.2 on1 of3.wav	2	620
133	a 0.2 on1 of2.wav	a 0.2 on1 of4.wav	2	723
134	a 0.2 on1 of3.wav	a 0.2 on1 of5.wav	1	683
135	a 0.2 on1 of4.wav	a 0.2 on1 of6.wav	1	1409
136	a 0.2 on1 of5.wav	a 0.2 on1 of7.wav	1	516
137	a 0.04 on1 of1.wav	a 0.04 on1 of3.wav	1	978
138	a 0.04 on1 of2.wav	a 0.04 on1 of4.wav	1	579
139	a 0.04 on1 of3.wav	a 0.04 on1 of5.wav	1	848
140	a 0.04 on1 of4.wav	a 0.04 on1 of6.wav	1	1217
141	a 0.04 on1 of5.wav	a 0.04 on1 of7.wav	1	436
142	a 0.06 on1 of1.wav	a 0.06 on1 of3.wav	1	617
143	a 0.06 on1 of2.wav	a 0.06 on1 of4.wav	1	799
144	a 0.06 on1 of3.wav	a 0.06 on1 of5.wav	1	1114
145	a 0.06 on1 of4.wav	a 0.06 on1 of6.wav	1	531
146	a 0.06 on1 of5.wav	a 0.06 on1 of7.wav	1	512
147	a 0.08 on1 of1.wav	a 0.08 on1 of3.wav	1	1085
148	a 0.08 on1 of2.wav	a 0.08 on1 of4.wav	2	2378
149	a 0.08 on1 of3.wav	a 0.08 on1 of5.wav	2	750
150	a 0.08 on1 of4.wav	a 0.08 on1 of6.wav	1	749
151	a 0.08 on1 of5.wav	a 0.08 on1 of7.wav	1	628
152	a 0.12 on1 of1.wav	a 0.12 on1 of3.wav	2	882
153	a 0.12 on1 of2.wav	a 0.12 on1 of4.wav	2	1483
154	a 0.12 on1 of3.wav	a 0.12 on1 of5.wav	2	1325
155	a 0.12 on1 of4.wav	a 0.12 on1 of6.wav	1	570
156	a 0.12 on1 of5.wav	a 0.12 on1 of7.wav	1	1337
157	a 0.14 on1 of1.wav	a 0.14 on1 of3.wav	2	1095
158	a 0.14 on1 of2.wav	a 0.14 on1 of4.wav	2	1654
159	a 0.14 on1 of3.wav	a 0.14 on1 of5.wav	2	1623
160	a 0.14 on1 of4.wav	a 0.14 on1 of6.wav	1	795
161	a 0.14 on1 of5.wav	a 0.14 on1 of7.wav	1	590
162	a 0.16 on1 of1.wav	a 0.16 on1 of3.wav	2	1063
163	a 0.16 on1 of2.wav	a 0.16 on1 of4.wav	2	1071
164	a 0.16 on1 of3.wav	a 0.16 on1 of5.wav	2	620
165	a 0.16 on1 of4.wav	a 0.16 on1 of6.wav	1	675
166	a 0.16 on1 of5.wav	a 0.16 on1 of7.wav	1	532
167	a 0.18 on1 of1.wav	a 0.18 on1 of3.wav	2	1202
168	a 0.18 on1 of2.wav	a 0.18 on1 of4.wav	2	662
169	a 0.18 on1 of3.wav	a 0.18 on1 of5.wav	2	1032
170	a 0.18 on1 of4.wav	a 0.18 on1 of6.wav	1	740
171	a 0.18 on1 of5.wav	a 0.18 on1 of7.wav	1	602
172	i 0.1 on1 of1.wav	i 0.1 on1 of3.wav	2	708
173	i 0.1 on1 of2.wav	i 0.1 on1 of4.wav	2	1491
174	i 0.1 on1 of3.wav	i 0.1 on1 of5.wav	2	825
175	i 0.1 on1 of4.wav	i 0.1 on1 of6.wav	1	510
176	i 0.1 on1 of5.wav	i 0.1 on1 of7.wav	1	577
177	i 0.2 on1 of1.wav	i 0.2 on1 of3.wav	2	827
178	i 0.2 on1 of2.wav	i 0.2 on1 of4.wav	2	738
179	i 0.2 on1 of3.wav	i 0.2 on1 of5.wav	2	1637
180	i 0.2 on1 of4.wav	i 0.2 on1 of6.wav	1	1558
181	i 0.2 on1 of5.wav	i 0.2 on1 of7.wav	1	794
182	i 0.04 on1 of1.wav	i 0.04 on1 of3.wav	1	553
183	i 0.04 on1 of2.wav	i 0.04 on1 of4.wav	1	838
184	i 0.04 on1 of3.wav	i 0.04 on1 of5.wav	1	454
185	i 0.04 on1 of4.wav	i 0.04 on1 of6.wav	1	431
186	i 0.04 on1 of5.wav	i 0.04 on1 of7.wav	1	649
187	i 0.06 on1 of1.wav	i 0.06 on1 of3.wav	1	1212
188	i 0.06 on1 of2.wav	i 0.06 on1 of4.wav	1	1379
189	i 0.06 on1 of3.wav	i 0.06 on1 of5.wav	1	617
190	i 0.06 on1 of4.wav	i 0.06 on1 of6.wav	1	950
191	i 0.06 on1 of5.wav	i 0.06 on1 of7.wav	2	1066
192	i 0.08 on1 of1.wav	i 0.08 on1 of3.wav	2	779
193	i 0.08 on1 of2.wav	i 0.08 on1 of4.wav	2	3379
194	i 0.08 on1 of3.wav	i 0.08 on1 of5.wav	1	539
195	i 0.08 on1 of4.wav	i 0.08 on1 of6.wav	2	1356
196	i 0.08 on1 of5.wav	i 0.08 on1 of7.wav	2	2406
197	i 0.12 on1 of1.wav	i 0.12 on1 of3.wav	2	1043
198	i 0.12 on1 of2.wav	i 0.12 on1 of4.wav	2	1135
199	i 0.12 on1 of3.wav	i 0.12 on1 of5.wav	2	1355
200	i 0.12 on1 of4.wav	i 0.12 on1 of6.wav	1	429
201	i 0.12 on1 of5.wav	i 0.12 on1 of7.wav	1	1070
202	i 0.14 on1 of1.wav	i 0.14 on1 of3.wav	2	903
203	i 0.14 on1 of2.wav	i 0.14 on1 of4.wav	2	1147
204	i 0.14 on1 of3.wav	i 0.14 on1 of5.wav	1	1470
205	i 0.14 on1 of4.wav	i 0.14 on1 of6.wav	1	961
206	i 0.14 on1 of5.wav	i 0.14 on1 of7.wav	1	1128
207	i 0.16 on1 of1.wav	i 0.16 on1 of3.wav	2	2423
208	i 0.16 on1 of2.wav	i 0.16 on1 of4.wav	2	1118
209	i 0.16 on1 of3.wav	i 0.16 on1 of5.wav	2	745
210	i 0.16 on1 of4.wav	i 0.16 on1 of6.wav	1	941
211	i 0.16 on1 of5.wav	i 0.16 on1 of7.wav	1	809
212	i 0.18 on1 of1.wav	i 0.18 on1 of3.wav	2	872
213	i 0.18 on1 of2.wav	i 0.18 on1 of4.wav	1	1409
214	i 0.18 on1 of3.wav	i 0.18 on1 of5.wav	1	848
215	i 0.18 on1 of4.wav	i 0.18 on1 of6.wav	1	1005
216	i 0.18 on1 of5.wav	i 0.18 on1 of7.wav	1	851
217	a 0.1 on1 of3.wav	a 0.1 on1 of1.wav	2	871
218	a 0.1 on1 of4.wav	a 0.1 on1 of2.wav	2	824
219	a 0.1 on1 of5.wav	a 0.1 on1 of3.wav	1	1408
220	a 0.1 on1 of6.wav	a 0.1 on1 of4.wav	1	784
221	a 0.1 on1 of7.wav	a 0.1 on1 of5.wav	1	1095
222	a 0.2 on1 of3.wav	a 0.2 on1 of1.wav	2	1068
223	a 0.2 on1 of4.wav	a 0.2 on1 of2.wav	2	1025
224	a 0.2 on1 of5.wav	a 0.2 on1 of3.wav	1	1475
225	a 0.2 on1 of6.wav	a 0.2 on1 of4.wav	1	940
226	a 0.2 on1 of7.wav	a 0.2 on1 of5.wav	1	770
227	a 0.04 on1 of3.wav	a 0.04 on1 of1.wav	1	463
228	a 0.04 on1 of4.wav	a 0.04 on1 of2.wav	1	669
229	a 0.04 on1 of5.wav	a 0.04 on1 of3.wav	1	497
230	a 0.04 on1 of6.wav	a 0.04 on1 of4.wav	2	1425
231	a 0.04 on1 of7.wav	a 0.04 on1 of5.wav	1	687
232	a 0.06 on1 of3.wav	a 0.06 on1 of1.wav	1	736
233	a 0.06 on1 of4.wav	a 0.06 on1 of2.wav	1	604
234	a 0.06 on1 of5.wav	a 0.06 on1 of3.wav	1	738
235	a 0.06 on1 of6.wav	a 0.06 on1 of4.wav	1	847
236	a 0.06 on1 of7.wav	a 0.06 on1 of5.wav	1	864
237	a 0.08 on1 of3.wav	a 0.08 on1 of1.wav	1	720
238	a 0.08 on1 of4.wav	a 0.08 on1 of2.wav	1	871
239	a 0.08 on1 of5.wav	a 0.08 on1 of3.wav	2	1071
240	a 0.08 on1 of6.wav	a 0.08 on1 of4.wav	1	832
241	a 0.08 on1 of7.wav	a 0.08 on1 of5.wav	1	584
242	a 0.12 on1 of3.wav	a 0.12 on1 of1.wav	2	878
243	a 0.12 on1 of4.wav	a 0.12 on1 of2.wav	2	935
244	a 0.12 on1 of5.wav	a 0.12 on1 of3.wav	1	655
245	a 0.12 on1 of6.wav	a 0.12 on1 of4.wav	1	683
246	a 0.12 on1 of7.wav	a 0.12 on1 of5.wav	1	1095
247	a 0.14 on1 of3.wav	a 0.14 on1 of1.wav	2	870
248	a 0.14 on1 of4.wav	a 0.14 on1 of2.wav	2	1652
249	a 0.14 on1 of5.wav	a 0.14 on1 of3.wav	1	1552
250	a 0.14 on1 of6.wav	a 0.14 on1 of4.wav	1	674
251	a 0.14 on1 of7.wav	a 0.14 on1 of5.wav	1	1456
252	a 0.16 on1 of3.wav	a 0.16 on1 of1.wav	2	838
253	a 0.16 on1 of4.wav	a 0.16 on1 of2.wav	2	803
254	a 0.16 on1 of5.wav	a 0.16 on1 of3.wav	1	2759
255	a 0.16 on1 of6.wav	a 0.16 on1 of4.wav	1	665
256	a 0.16 on1 of7.wav	a 0.16 on1 of5.wav	1	639
257	a 0.18 on1 of3.wav	a 0.18 on1 of1.wav	2	919
258	a 0.18 on1 of4.wav	a 0.18 on1 of2.wav	2	1525
259	a 0.18 on1 of5.wav	a 0.18 on1 of3.wav	2	1445
260	a 0.18 on1 of6.wav	a 0.18 on1 of4.wav	1	657
261	a 0.18 on1 of7.wav	a 0.18 on1 of5.wav	1	737
262	i 0.1 on1 of3.wav	i 0.1 on1 of1.wav	1	1196
263	i 0.1 on1 of4.wav	i 0.1 on1 of2.wav	2	650
264	i 0.1 on1 of5.wav	i 0.1 on1 of3.wav	1	560
265	i 0.1 on1 of6.wav	i 0.1 on1 of4.wav	1	772
266	i 0.1 on1 of7.wav	i 0.1 on1 of5.wav	1	1626
267	i 0.2 on1 of3.wav	i 0.2 on1 of1.wav	2	790
268	i 0.2 on1 of4.wav	i 0.2 on1 of2.wav	2	935
269	i 0.2 on1 of5.wav	i 0.2 on1 of3.wav	2	1093
270	i 0.2 on1 of6.wav	i 0.2 on1 of4.wav	1	705
271	i 0.2 on1 of7.wav	i 0.2 on1 of5.wav	1	1166
272	i 0.04 on1 of3.wav	i 0.04 on1 of1.wav	1	507
273	i 0.04 on1 of4.wav	i 0.04 on1 of2.wav	1	564
274	i 0.04 on1 of5.wav	i 0.04 on1 of3.wav	1	744
275	i 0.04 on1 of6.wav	i 0.04 on1 of4.wav	1	470
276	i 0.04 on1 of7.wav	i 0.04 on1 of5.wav	1	588
277	i 0.06 on1 of3.wav	i 0.06 on1 of1.wav	1	1107
278	i 0.06 on1 of4.wav	i 0.06 on1 of2.wav	2	3200
279	i 0.06 on1 of5.wav	i 0.06 on1 of3.wav	1	534
280	i 0.06 on1 of6.wav	i 0.06 on1 of4.wav	1	1109
281	i 0.06 on1 of7.wav	i 0.06 on1 of5.wav	2	1301
282	i 0.08 on1 of3.wav	i 0.08 on1 of1.wav	2	1006
283	i 0.08 on1 of4.wav	i 0.08 on1 of2.wav	2	1623
284	i 0.08 on1 of5.wav	i 0.08 on1 of3.wav	1	2133
285	i 0.08 on1 of6.wav	i 0.08 on1 of4.wav	2	998
286	i 0.08 on1 of7.wav	i 0.08 on1 of5.wav	1	814
287	i 0.12 on1 of3.wav	i 0.12 on1 of1.wav	2	1356
288	i 0.12 on1 of4.wav	i 0.12 on1 of2.wav	1	560
289	i 0.12 on1 of5.wav	i 0.12 on1 of3.wav	2	1078
290	i 0.12 on1 of6.wav	i 0.12 on1 of4.wav	2	1326
291	i 0.12 on1 of7.wav	i 0.12 on1 of5.wav	1	895
292	i 0.14 on1 of3.wav	i 0.14 on1 of1.wav	2	790
293	i 0.14 on1 of4.wav	i 0.14 on1 of2.wav	1	1543
294	i 0.14 on1 of5.wav	i 0.14 on1 of3.wav	1	743
295	i 0.14 on1 of6.wav	i 0.14 on1 of4.wav	1	719
296	i 0.14 on1 of7.wav	i 0.14 on1 of5.wav	1	471
297	i 0.16 on1 of3.wav	i 0.16 on1 of1.wav	1	1311
298	i 0.16 on1 of4.wav	i 0.16 on1 of2.wav	2	1153
299	i 0.16 on1 of5.wav	i 0.16 on1 of3.wav	1	978
300	i 0.16 on1 of6.wav	i 0.16 on1 of4.wav	1	586
301	i 0.16 on1 of7.wav	i 0.16 on1 of5.wav	1	792
302	i 0.18 on1 of3.wav	i 0.18 on1 of1.wav	2	1029
303	i 0.18 on1 of4.wav	i 0.18 on1 of2.wav	2	922
304	i 0.18 on1 of5.wav	i 0.18 on1 of3.wav	1	1123
305	i 0.18 on1 of6.wav	i 0.18 on1 of4.wav	1	506
306	i 0.18 on1 of7.wav	i 0.18 on1 of5.wav	1	1125
307	a 0.1 on1 of1.wav	a 0.1 on1 of1.wav	1	1148
308	a 0.1 on1 of2.wav	a 0.1 on1 of2.wav	1	991
309	a 0.1 on1 of3.wav	a 0.1 on1 of3.wav	1	1081
310	a 0.1 on1 of4.wav	a 0.1 on1 of4.wav	1	1073
311	a 0.1 on1 of5.wav	a 0.1 on1 of5.wav	1	744
312	a 0.1 on1 of6.wav	a 0.1 on1 of6.wav	1	709
313	a 0.1 on1 of7.wav	a 0.1 on1 of7.wav	1	879
314	a 0.2 on1 of1.wav	a 0.2 on1 of1.wav	1	872
315	a 0.2 on1 of2.wav	a 0.2 on1 of2.wav	1	1122
316	a 0.2 on1 of3.wav	a 0.2 on1 of3.wav	2	1863
317	a 0.2 on1 of4.wav	a 0.2 on1 of4.wav	1	798
318	a 0.2 on1 of5.wav	a 0.2 on1 of5.wav	1	673
319	a 0.2 on1 of6.wav	a 0.2 on1 of6.wav	1	546
320	a 0.2 on1 of7.wav	a 0.2 on1 of7.wav	1	686
321	a 0.04 on1 of1.wav	a 0.04 on1 of1.wav	1	1059
322	a 0.04 on1 of2.wav	a 0.04 on1 of2.wav	1	708
323	a 0.04 on1 of3.wav	a 0.04 on1 of3.wav	1	594
324	a 0.04 on1 of4.wav	a 0.04 on1 of4.wav	1	791
325	a 0.04 on1 of5.wav	a 0.04 on1 of5.wav	1	536
326	a 0.04 on1 of6.wav	a 0.04 on1 of6.wav	1	869
327	a 0.04 on1 of7.wav	a 0.04 on1 of7.wav	1	599
328	a 0.06 on1 of1.wav	a 0.06 on1 of1.wav	1	910
329	a 0.06 on1 of2.wav	a 0.06 on1 of2.wav	1	692
330	a 0.06 on1 of3.wav	a 0.06 on1 of3.wav	1	853
331	a 0.06 on1 of4.wav	a 0.06 on1 of4.wav	1	839
332	a 0.06 on1 of5.wav	a 0.06 on1 of5.wav	1	910
333	a 0.06 on1 of6.wav	a 0.06 on1 of6.wav	1	1084
334	a 0.06 on1 of7.wav	a 0.06 on1 of7.wav	1	627
335	a 0.08 on1 of1.wav	a 0.08 on1 of1.wav	1	767
336	a 0.08 on1 of2.wav	a 0.08 on1 of2.wav	1	578
337	a 0.08 on1 of3.wav	a 0.08 on1 of3.wav	1	728
338	a 0.08 on1 of4.wav	a 0.08 on1 of4.wav	1	1730
339	a 0.08 on1 of5.wav	a 0.08 on1 of5.wav	1	1140
340	a 0.08 on1 of6.wav	a 0.08 on1 of6.wav	1	1274
341	a 0.08 on1 of7.wav	a 0.08 on1 of7.wav	1	761
342	a 0.12 on1 of1.wav	a 0.12 on1 of1.wav	1	1021
343	a 0.12 on1 of2.wav	a 0.12 on1 of2.wav	1	788
344	a 0.12 on1 of3.wav	a 0.12 on1 of3.wav	1	1404
345	a 0.12 on1 of4.wav	a 0.12 on1 of4.wav	1	855
346	a 0.12 on1 of5.wav	a 0.12 on1 of5.wav	1	786
347	a 0.12 on1 of6.wav	a 0.12 on1 of6.wav	1	714
348	a 0.12 on1 of7.wav	a 0.12 on1 of7.wav	1	577
349	a 0.14 on1 of1.wav	a 0.14 on1 of1.wav	1	485
350	a 0.14 on1 of2.wav	a 0.14 on1 of2.wav	1	1094
351	a 0.14 on1 of3.wav	a 0.14 on1 of3.wav	1	1952
352	a 0.14 on1 of4.wav	a 0.14 on1 of4.wav	1	635
353	a 0.14 on1 of5.wav	a 0.14 on1 of5.wav	1	940
354	a 0.14 on1 of6.wav	a 0.14 on1 of6.wav	1	632
355	a 0.14 on1 of7.wav	a 0.14 on1 of7.wav	1	593
356	a 0.16 on1 of1.wav	a 0.16 on1 of1.wav	1	1435
357	a 0.16 on1 of2.wav	a 0.16 on1 of2.wav	1	2297
358	a 0.16 on1 of3.wav	a 0.16 on1 of3.wav	1	612
359	a 0.16 on1 of4.wav	a 0.16 on1 of4.wav	1	1288
360	a 0.16 on1 of5.wav	a 0.16 on1 of5.wav	1	786
361	a 0.16 on1 of6.wav	a 0.16 on1 of6.wav	1	726
362	a 0.16 on1 of7.wav	a 0.16 on1 of7.wav	2	602
363	a 0.18 on1 of1.wav	a 0.18 on1 of1.wav	1	638
364	a 0.18 on1 of2.wav	a 0.18 on1 of2.wav	1	1003
365	a 0.18 on1 of3.wav	a 0.18 on1 of3.wav	1	1082
366	a 0.18 on1 of4.wav	a 0.18 on1 of4.wav	1	918
367	a 0.18 on1 of5.wav	a 0.18 on1 of5.wav	1	1079
368	a 0.18 on1 of6.wav	a 0.18 on1 of6.wav	1	464
369	a 0.18 on1 of7.wav	a 0.18 on1 of7.wav	1	1046
370	i 0.1 on1 of1.wav	i 0.1 on1 of1.wav	1	920
371	i 0.1 on1 of2.wav	i 0.1 on1 of2.wav	1	1500
372	i 0.1 on1 of3.wav	i 0.1 on1 of3.wav	1	600
373	i 0.1 on1 of4.wav	i 0.1 on1 of4.wav	1	1286
374	i 0.1 on1 of5.wav	i 0.1 on1 of5.wav	1	1034
375	i 0.1 on1 of6.wav	i 0.1 on1 of6.wav	1	583
376	i 0.1 on1 of7.wav	i 0.1 on1 of7.wav	1	797
377	i 0.2 on1 of1.wav	i 0.2 on1 of1.wav	1	676
378	i 0.2 on1 of2.wav	i 0.2 on1 of2.wav	1	1323
379	i 0.2 on1 of3.wav	i 0.2 on1 of3.wav	1	1270
380	i 0.2 on1 of4.wav	i 0.2 on1 of4.wav	1	1280
381	i 0.2 on1 of5.wav	i 0.2 on1 of5.wav	1	1165
382	i 0.2 on1 of6.wav	i 0.2 on1 of6.wav	1	536
383	i 0.2 on1 of7.wav	i 0.2 on1 of7.wav	1	1248
384	i 0.04 on1 of1.wav	i 0.04 on1 of1.wav	1	484
385	i 0.04 on1 of2.wav	i 0.04 on1 of2.wav	1	847
386	i 0.04 on1 of3.wav	i 0.04 on1 of3.wav	1	552
387	i 0.04 on1 of4.wav	i 0.04 on1 of4.wav	1	584
388	i 0.04 on1 of5.wav	i 0.04 on1 of5.wav	1	454
389	i 0.04 on1 of6.wav	i 0.04 on1 of6.wav	1	823
390	i 0.04 on1 of7.wav	i 0.04 on1 of7.wav	1	563
391	i 0.06 on1 of1.wav	i 0.06 on1 of1.wav	1	934
392	i 0.06 on1 of2.wav	i 0.06 on1 of2.wav	1	835
393	i 0.06 on1 of3.wav	i 0.06 on1 of3.wav	1	789
394	i 0.06 on1 of4.wav	i 0.06 on1 of4.wav	1	739
395	i 0.06 on1 of5.wav	i 0.06 on1 of5.wav	1	913
396	i 0.06 on1 of6.wav	i 0.06 on1 of6.wav	1	1570
397	i 0.06 on1 of7.wav	i 0.06 on1 of7.wav	1	608
398	i 0.08 on1 of1.wav	i 0.08 on1 of1.wav	1	1623
399	i 0.08 on1 of2.wav	i 0.08 on1 of2.wav	1	709
400	i 0.08 on1 of3.wav	i 0.08 on1 of3.wav	1	529
401	i 0.08 on1 of4.wav	i 0.08 on1 of4.wav	1	1128
402	i 0.08 on1 of5.wav	i 0.08 on1 of5.wav	1	1116
403	i 0.08 on1 of6.wav	i 0.08 on1 of6.wav	1	719
404	i 0.08 on1 of7.wav	i 0.08 on1 of7.wav	1	564
405	i 0.12 on1 of1.wav	i 0.12 on1 of1.wav	1	568
406	i 0.12 on1 of2.wav	i 0.12 on1 of2.wav	1	930
407	i 0.12 on1 of3.wav	i 0.12 on1 of3.wav	1	868
408	i 0.12 on1 of4.wav	i 0.12 on1 of4.wav	1	1414
409	i 0.12 on1 of5.wav	i 0.12 on1 of5.wav	1	1033
410	i 0.12 on1 of6.wav	i 0.12 on1 of6.wav	1	506
411	i 0.12 on1 of7.wav	i 0.12 on1 of7.wav	1	615
412	i 0.14 on1 of1.wav	i 0.14 on1 of1.wav	1	775
413	i 0.14 on1 of2.wav	i 0.14 on1 of2.wav	1	672
414	i 0.14 on1 of3.wav	i 0.14 on1 of3.wav	1	1210
415	i 0.14 on1 of4.wav	i 0.14 on1 of4.wav	1	818
416	i 0.14 on1 of5.wav	i 0.14 on1 of5.wav	1	1093
417	i 0.14 on1 of6.wav	i 0.14 on1 of6.wav	1	847
418	i 0.14 on1 of7.wav	i 0.14 on1 of7.wav	1	515
419	i 0.16 on1 of1.wav	i 0.16 on1 of1.wav	1	622
420	i 0.16 on1 of2.wav	i 0.16 on1 of2.wav	1	685
421	i 0.16 on1 of3.wav	i 0.16 on1 of3.wav	1	1926
422	i 0.16 on1 of4.wav	i 0.16 on1 of4.wav	1	1222
423	i 0.16 on1 of5.wav	i 0.16 on1 of5.wav	1	550
424	i 0.16 on1 of6.wav	i 0.16 on1 of6.wav	1	573
425	i 0.16 on1 of7.wav	i 0.16 on1 of7.wav	1	726
426	i 0.18 on1 of1.wav	i 0.18 on1 of1.wav	1	684
427	i 0.18 on1 of2.wav	i 0.18 on1 of2.wav	1	946
428	i 0.18 on1 of3.wav	i 0.18 on1 of3.wav	1	1805
429	i 0.18 on1 of4.wav	i 0.18 on1 of4.wav	1	1230
430	i 0.18 on1 of5.wav	i 0.18 on1 of5.wav	1	1662
431	i 0.18 on1 of6.wav	i 0.18 on1 of6.wav	1	820
432	i 0.18 on1 of7.wav	i 0.18 on1 of7.wav	1	562
433	a 0.1 on1 of1.wav	a 0.1 on1 of3.wav	2	1245
434	a 0.1 on1 of2.wav	a 0.1 on1 of4.wav	2	696
435	a 0.1 on1 of3.wav	a 0.1 on1 of5.wav	2	760
436	a 0.1 on1 of4.wav	a 0.1 on1 of6.wav	1	1528
437	a 0.1 on1 of5.wav	a 0.1 on1 of7.wav	1	1875
438	a 0.2 on1 of1.wav	a 0.2 on1 of3.wav	2	982
439	a 0.2 on1 of2.wav	a 0.2 on1 of4.wav	2	1022
440	a 0.2 on1 of3.wav	a 0.2 on1 of5.wav	1	742
441	a 0.2 on1 of4.wav	a 0.2 on1 of6.wav	1	978
442	a 0.2 on1 of5.wav	a 0.2 on1 of7.wav	1	1163
443	a 0.04 on1 of1.wav	a 0.04 on1 of3.wav	2	1275
444	a 0.04 on1 of2.wav	a 0.04 on1 of4.wav	1	701
445	a 0.04 on1 of3.wav	a 0.04 on1 of5.wav	1	724
446	a 0.04 on1 of4.wav	a 0.04 on1 of6.wav	1	479
447	a 0.04 on1 of5.wav	a 0.04 on1 of7.wav	1	521
448	a 0.06 on1 of1.wav	a 0.06 on1 of3.wav	1	536
449	a 0.06 on1 of2.wav	a 0.06 on1 of4.wav	1	909
450	a 0.06 on1 of3.wav	a 0.06 on1 of5.wav	2	1003
451	a 0.06 on1 of4.wav	a 0.06 on1 of6.wav	1	873
452	a 0.06 on1 of5.wav	a 0.06 on1 of7.wav	1	1411
453	a 0.08 on1 of1.wav	a 0.08 on1 of3.wav	1	644
454	a 0.08 on1 of2.wav	a 0.08 on1 of4.wav	1	1076
455	a 0.08 on1 of3.wav	a 0.08 on1 of5.wav	2	1790
456	a 0.08 on1 of4.wav	a 0.08 on1 of6.wav	1	642
457	a 0.08 on1 of5.wav	a 0.08 on1 of7.wav	1	622
458	a 0.12 on1 of1.wav	a 0.12 on1 of3.wav	2	1300
459	a 0.12 on1 of2.wav	a 0.12 on1 of4.wav	2	814
460	a 0.12 on1 of3.wav	a 0.12 on1 of5.wav	1	852
461	a 0.12 on1 of4.wav	a 0.12 on1 of6.wav	1	1002
462	a 0.12 on1 of5.wav	a 0.12 on1 of7.wav	1	1131
463	a 0.14 on1 of1.wav	a 0.14 on1 of3.wav	2	1467
464	a 0.14 on1 of2.wav	a 0.14 on1 of4.wav	2	856
465	a 0.14 on1 of3.wav	a 0.14 on1 of5.wav	1	728
466	a 0.14 on1 of4.wav	a 0.14 on1 of6.wav	1	691
467	a 0.14 on1 of5.wav	a 0.14 on1 of7.wav	1	2189
468	a 0.16 on1 of1.wav	a 0.16 on1 of3.wav	2	979
469	a 0.16 on1 of2.wav	a 0.16 on1 of4.wav	2	601
470	a 0.16 on1 of3.wav	a 0.16 on1 of5.wav	2	1117
471	a 0.16 on1 of4.wav	a 0.16 on1 of6.wav	1	708
472	a 0.16 on1 of5.wav	a 0.16 on1 of7.wav	1	703
473	a 0.18 on1 of1.wav	a 0.18 on1 of3.wav	2	965
474	a 0.18 on1 of2.wav	a 0.18 on1 of4.wav	2	814
475	a 0.18 on1 of3.wav	a 0.18 on1 of5.wav	1	1627
476	a 0.18 on1 of4.wav	a 0.18 on1 of6.wav	1	808
477	a 0.18 on1 of5.wav	a 0.18 on1 of7.wav	1	635
478	i 0.1 on1 of1.wav	i 0.1 on1 of3.wav	2	930
479	i 0.1 on1 of2.wav	i 0.1 on1 of4.wav	2	1067
480	i 0.1 on1 of3.wav	i 0.1 on1 of5.wav	1	800
481	i 0.1 on1 of4.wav	i 0.1 on1 of6.wav	1	686
482	i 0.1 on1 of5.wav	i 0.1 on1 of7.wav	1	614
483	i 0.2 on1 of1.wav	i 0.2 on1 of3.wav	2	751
484	i 0.2 on1 of2.wav	i 0.2 on1 of4.wav	2	1358
485	i 0.2 on1 of3.wav	i 0.2 on1 of5.wav	2	1126
486	i 0.2 on1 of4.wav	i 0.2 on1 of6.wav	2	1757
487	i 0.2 on1 of5.wav	i 0.2 on1 of7.wav	1	821
488	i 0.04 on1 of1.wav	i 0.04 on1 of3.wav	1	856
489	i 0.04 on1 of2.wav	i 0.04 on1 of4.wav	1	857
490	i 0.04 on1 of3.wav	i 0.04 on1 of5.wav	1	568
491	i 0.04 on1 of4.wav	i 0.04 on1 of6.wav	1	900
492	i 0.04 on1 of5.wav	i 0.04 on1 of7.wav	1	587
493	i 0.06 on1 of1.wav	i 0.06 on1 of3.wav	1	570
494	i 0.06 on1 of2.wav	i 0.06 on1 of4.wav	1	1068
495	i 0.06 on1 of3.wav	i 0.06 on1 of5.wav	1	1533
496	i 0.06 on1 of4.wav	i 0.06 on1 of6.wav	1	682
497	i 0.06 on1 of5.wav	i 0.06 on1 of7.wav	1	605
498	i 0.08 on1 of1.wav	i 0.08 on1 of3.wav	2	686
499	i 0.08 on1 of2.wav	i 0.08 on1 of4.wav	1	739
500	i 0.08 on1 of3.wav	i 0.08 on1 of5.wav	2	1366
501	i 0.08 on1 of4.wav	i 0.08 on1 of6.wav	1	842
502	i 0.08 on1 of5.wav	i 0.08 on1 of7.wav	1	571
503	i 0.12 on1 of1.wav	i 0.12 on1 of3.wav	2	696
504	i 0.12 on1 of2.wav	i 0.12 on1 of4.wav	1	1771
505	i 0.12 on1 of3.wav	i 0.12 on1 of5.wav	1	785
506	i 0.12 on1 of4.wav	i 0.12 on1 of6.wav	2	2143
507	i 0.12 on1 of5.wav	i 0.12 on1 of7.wav	1	1403
508	i 0.14 on1 of1.wav	i 0.14 on1 of3.wav	2	769
509	i 0.14 on1 of2.wav	i 0.14 on1 of4.wav	2	796
510	i 0.14 on1 of3.wav	i 0.14 on1 of5.wav	1	741
511	i 0.14 on1 of4.wav	i 0.14 on1 of6.wav	1	1663
512	i 0.14 on1 of5.wav	i 0.14 on1 of7.wav	1	1359
513	i 0.16 on1 of1.wav	i 0.16 on1 of3.wav	2	1008
514	i 0.16 on1 of2.wav	i 0.16 on1 of4.wav	2	673
515	i 0.16 on1 of3.wav	i 0.16 on1 of5.wav	1	1651
516	i 0.16 on1 of4.wav	i 0.16 on1 of6.wav	1	1696
517	i 0.16 on1 of5.wav	i 0.16 on1 of7.wav	1	584
518	i 0.18 on1 of1.wav	i 0.18 on1 of3.wav	2	732
519	i 0.18 on1 of2.wav	i 0.18 on1 of4.wav	2	869
520	i 0.18 on1 of3.wav	i 0.18 on1 of5.wav	2	589
521	i 0.18 on1 of4.wav	i 0.18 on1 of6.wav	1	1672
522	i 0.18 on1 of5.wav	i 0.18 on1 of7.wav	1	963
523	a 0.1 on1 of3.wav	a 0.1 on1 of1.wav	2	727
524	a 0.1 on1 of4.wav	a 0.1 on1 of2.wav	2	917
525	a 0.1 on1 of5.wav	a 0.1 on1 of3.wav	1	858
526	a 0.1 on1 of6.wav	a 0.1 on1 of4.wav	1	1555
527	a 0.1 on1 of7.wav	a 0.1 on1 of5.wav	1	798
528	a 0.2 on1 of3.wav	a 0.2 on1 of1.wav	2	1082
529	a 0.2 on1 of4.wav	a 0.2 on1 of2.wav	2	779
530	a 0.2 on1 of5.wav	a 0.2 on1 of3.wav	1	889
531	a 0.2 on1 of6.wav	a 0.2 on1 of4.wav	1	812
532	a 0.2 on1 of7.wav	a 0.2 on1 of5.wav	1	575
533	a 0.04 on1 of3.wav	a 0.04 on1 of1.wav	1	555
534	a 0.04 on1 of4.wav	a 0.04 on1 of2.wav	1	626
535	a 0.04 on1 of5.wav	a 0.04 on1 of3.wav	1	1422
536	a 0.04 on1 of6.wav	a 0.04 on1 of4.wav	1	963
537	a 0.04 on1 of7.wav	a 0.04 on1 of5.wav	1	554
538	a 0.06 on1 of3.wav	a 0.06 on1 of1.wav	2	1304
539	a 0.06 on1 of4.wav	a 0.06 on1 of2.wav	1	798
540	a 0.06 on1 of5.wav	a 0.06 on1 of3.wav	1	978
541	a 0.06 on1 of6.wav	a 0.06 on1 of4.wav	1	1035
542	a 0.06 on1 of7.wav	a 0.06 on1 of5.wav	1	1020
543	a 0.08 on1 of3.wav	a 0.08 on1 of1.wav	1	575
544	a 0.08 on1 of4.wav	a 0.08 on1 of2.wav	2	760
545	a 0.08 on1 of5.wav	a 0.08 on1 of3.wav	2	969
546	a 0.08 on1 of6.wav	a 0.08 on1 of4.wav	1	967
547	a 0.08 on1 of7.wav	a 0.08 on1 of5.wav	1	734
548	a 0.12 on1 of3.wav	a 0.12 on1 of1.wav	2	834
549	a 0.12 on1 of4.wav	a 0.12 on1 of2.wav	2	1109
550	a 0.12 on1 of5.wav	a 0.12 on1 of3.wav	1	1482
551	a 0.12 on1 of6.wav	a 0.12 on1 of4.wav	1	1771
552	a 0.12 on1 of7.wav	a 0.12 on1 of5.wav	1	630
553	a 0.14 on1 of3.wav	a 0.14 on1 of1.wav	2	1167
554	a 0.14 on1 of4.wav	a 0.14 on1 of2.wav	2	895
555	a 0.14 on1 of5.wav	a 0.14 on1 of3.wav	2	814
556	a 0.14 on1 of6.wav	a 0.14 on1 of4.wav	1	921
557	a 0.14 on1 of7.wav	a 0.14 on1 of5.wav	1	719
558	a 0.16 on1 of3.wav	a 0.16 on1 of1.wav	2	746
559	a 0.16 on1 of4.wav	a 0.16 on1 of2.wav	2	755
560	a 0.16 on1 of5.wav	a 0.16 on1 of3.wav	2	830
561	a 0.16 on1 of6.wav	a 0.16 on1 of4.wav	1	953
562	a 0.16 on1 of7.wav	a 0.16 on1 of5.wav	1	959
563	a 0.18 on1 of3.wav	a 0.18 on1 of1.wav	2	1024
564	a 0.18 on1 of4.wav	a 0.18 on1 of2.wav	2	1186
565	a 0.18 on1 of5.wav	a 0.18 on1 of3.wav	2	1292
566	a 0.18 on1 of6.wav	a 0.18 on1 of4.wav	1	1393
567	a 0.18 on1 of7.wav	a 0.18 on1 of5.wav	1	1071
568	i 0.1 on1 of3.wav	i 0.1 on1 of1.wav	1	949
569	i 0.1 on1 of4.wav	i 0.1 on1 of2.wav	1	787
570	i 0.1 on1 of5.wav	i 0.1 on1 of3.wav	1	1541
571	i 0.1 on1 of6.wav	i 0.1 on1 of4.wav	1	556
572	i 0.1 on1 of7.wav	i 0.1 on1 of5.wav	1	1018
573	i 0.2 on1 of3.wav	i 0.2 on1 of1.wav	2	851
574	i 0.2 on1 of4.wav	i 0.2 on1 of2.wav	2	2629
575	i 0.2 on1 of5.wav	i 0.2 on1 of3.wav	1	2242
576	i 0.2 on1 of6.wav	i 0.2 on1 of4.wav	1	734
577	i 0.2 on1 of7.wav	i 0.2 on1 of5.wav	1	607
578	i 0.04 on1 of3.wav	i 0.04 on1 of1.wav	1	563
579	i 0.04 on1 of4.wav	i 0.04 on1 of2.wav	1	446
580	i 0.04 on1 of5.wav	i 0.04 on1 of3.wav	1	547
581	i 0.04 on1 of6.wav	i 0.04 on1 of4.wav	1	1271
582	i 0.04 on1 of7.wav	i 0.04 on1 of5.wav	1	1161
583	i 0.06 on1 of3.wav	i 0.06 on1 of1.wav	1	664
584	i 0.06 on1 of4.wav	i 0.06 on1 of2.wav	1	678
585	i 0.06 on1 of5.wav	i 0.06 on1 of3.wav	1	990
586	i 0.06 on1 of6.wav	i 0.06 on1 of4.wav	1	757
587	i 0.06 on1 of7.wav	i 0.06 on1 of5.wav	1	807
588	i 0.08 on1 of3.wav	i 0.08 on1 of1.wav	1	581
589	i 0.08 on1 of4.wav	i 0.08 on1 of2.wav	1	1029
590	i 0.08 on1 of5.wav	i 0.08 on1 of3.wav	1	718
591	i 0.08 on1 of6.wav	i 0.08 on1 of4.wav	2	760
592	i 0.08 on1 of7.wav	i 0.08 on1 of5.wav	1	1229
593	i 0.12 on1 of3.wav	i 0.12 on1 of1.wav	2	709
594	i 0.12 on1 of4.wav	i 0.12 on1 of2.wav	2	1790
595	i 0.12 on1 of5.wav	i 0.12 on1 of3.wav	1	680
596	i 0.12 on1 of6.wav	i 0.12 on1 of4.wav	1	541
597	i 0.12 on1 of7.wav	i 0.12 on1 of5.wav	1	649
598	i 0.14 on1 of3.wav	i 0.14 on1 of1.wav	2	2009
599	i 0.14 on1 of4.wav	i 0.14 on1 of2.wav	1	642
600	i 0.14 on1 of5.wav	i 0.14 on1 of3.wav	1	1120
601	i 0.14 on1 of6.wav	i 0.14 on1 of4.wav	1	1359
602	i 0.14 on1 of7.wav	i 0.14 on1 of5.wav	1	903
603	i 0.16 on1 of3.wav	i 0.16 on1 of1.wav	2	1337
604	i 0.16 on1 of4.wav	i 0.16 on1 of2.wav	2	1142
605	i 0.16 on1 of5.wav	i 0.16 on1 of3.wav	1	1639
606	i 0.16 on1 of6.wav	i 0.16 on1 of4.wav	1	619
607	i 0.16 on1 of7.wav	i 0.16 on1 of5.wav	1	895
608	i 0.18 on1 of3.wav	i 0.18 on1 of1.wav	2	684
609	i 0.18 on1 of4.wav	i 0.18 on1 of2.wav	2	2356
610	i 0.18 on1 of5.wav	i 0.18 on1 of3.wav	1	1448
611	i 0.18 on1 of6.wav	i 0.18 on1 of4.wav	1	706
612	i 0.18 on1 of7.wav	i 0.18 on1 of5.wav	1	540
