# Supplementary material for: Effects of stimulus duration and vowel quality in cross-linguistic categorical perception of pitch directions
Source: PLoS One. 2017 Jul 3;12(7):e0180656. doi: 10.1371/journal.pone.0180656 (PMC5495489; doi:10.1371/journal.pone.0180656)
Supplement: S1 Table — (ZIP) [file pone.0180656.s001.zip › supporting information/Raw data/eprime_sd_CHINESE/sub6sdrising.csv]

List2	stim1	stim2	Slide3.RESP	Slide3.RT
1	a 0.1 on1 of7r.wav	a 0.1 on1 of7r.wav	1	834
2	a 0.1 on2 of7.wav	a 0.1 on2 of7.wav	1	661
3	a 0.1 on3 of7.wav	a 0.1 on3 of7.wav	1	758
4	a 0.1 on4 of7.wav	a 0.1 on4 of7.wav	1	1031
5	a 0.1 on5 of7.wav	a 0.1 on5 of7.wav	1	908
6	a 0.1 on6 of7.wav	a 0.1 on6 of7.wav	1	1373
7	a 0.1 on7 of7.wav	a 0.1 on7 of7.wav	1	451
8	a 0.2 on1 of7r.wav	a 0.2 on1 of7r.wav	1	712
9	a 0.2 on2 of7.wav	a 0.2 on2 of7.wav	1	759
10	a 0.2 on3 of7.wav	a 0.2 on3 of7.wav	1	818
11	a 0.2 on4 of7.wav	a 0.2 on4 of7.wav	1	784
12	a 0.2 on5 of7.wav	a 0.2 on5 of7.wav	1	517
13	a 0.2 on6 of7.wav	a 0.2 on6 of7.wav	1	699
14	a 0.2 on7 of7.wav	a 0.2 on7 of7.wav	1	707
15	a 0.04 on1 of7r.wav	a 0.04 on1 of7r.wav	1	648
16	a 0.04 on2 of7.wav	a 0.04 on2 of7.wav	1	642
17	a 0.04 on3 of7.wav	a 0.04 on3 of7.wav	1	1014
18	a 0.04 on4 of7.wav	a 0.04 on4 of7.wav	1	1485
19	a 0.04 on5 of7.wav	a 0.04 on5 of7.wav	1	1753
20	a 0.04 on6 of7.wav	a 0.04 on6 of7.wav	1	621
21	a 0.04 on7 of7.wav	a 0.04 on7 of7.wav	1	537
22	a 0.06 on1 of7r.wav	a 0.06 on1 of7r.wav	1	401
23	a 0.06 on2 of7.wav	a 0.06 on2 of7.wav	1	653
24	a 0.06 on3 of7.wav	a 0.06 on3 of7.wav	1	546
25	a 0.06 on4 of7.wav	a 0.06 on4 of7.wav	1	658
26	a 0.06 on5 of7.wav	a 0.06 on5 of7.wav	1	986
27	a 0.06 on6 of7.wav	a 0.06 on6 of7.wav	1	623
28	a 0.06 on7 of7.wav	a 0.06 on7 of7.wav	1	1176
29	a 0.08 on1 of7r.wav	a 0.08 on1 of7r.wav	1	540
30	a 0.08 on2 of7.wav	a 0.08 on2 of7.wav	1	578
31	a 0.08 on3 of7.wav	a 0.08 on3 of7.wav	1	887
32	a 0.08 on4 of7.wav	a 0.08 on4 of7.wav	1	701
33	a 0.08 on5 of7.wav	a 0.08 on5 of7.wav	1	560
34	a 0.08 on6 of7.wav	a 0.08 on6 of7.wav	1	683
35	a 0.08 on7 of7.wav	a 0.08 on7 of7.wav	1	682
36	a 0.12 on1 of7r.wav	a 0.12 on1 of7r.wav	1	619
37	a 0.12 on2 of7.wav	a 0.12 on2 of7.wav	1	1546
38	a 0.12 on3 of7.wav	a 0.12 on3 of7.wav	1	617
39	a 0.12 on4 of7.wav	a 0.12 on4 of7.wav	1	1104
40	a 0.12 on5 of7.wav	a 0.12 on5 of7.wav	1	612
41	a 0.12 on6 of7.wav	a 0.12 on6 of7.wav	1	754
42	a 0.12 on7 of7.wav	a 0.12 on7 of7.wav	1	498
43	a 0.14 on1 of7r.wav	a 0.14 on1 of7r.wav	1	848
44	a 0.14 on2 of7.wav	a 0.14 on2 of7.wav	1	1312
45	a 0.14 on3 of7.wav	a 0.14 on3 of7.wav	1	608
46	a 0.14 on4 of7.wav	a 0.14 on4 of7.wav	1	2116
47	a 0.14 on5 of7.wav	a 0.14 on5 of7.wav	1	679
48	a 0.14 on6 of7.wav	a 0.14 on6 of7.wav	1	599
49	a 0.14 on7 of7.wav	a 0.14 on7 of7.wav	1	797
50	a 0.16 on1 of7r.wav	a 0.16 on1 of7r.wav	1	553
51	a 0.16 on2 of7.wav	a 0.16 on2 of7.wav	1	873
52	a 0.16 on3 of7.wav	a 0.16 on3 of7.wav	1	1242
53	a 0.16 on4 of7.wav	a 0.16 on4 of7.wav	1	779
54	a 0.16 on5 of7.wav	a 0.16 on5 of7.wav	1	644
55	a 0.16 on6 of7.wav	a 0.16 on6 of7.wav	1	657
56	a 0.16 on7 of7.wav	a 0.16 on7 of7.wav	1	1799
57	a 0.18 on1 of7r.wav	a 0.18 on1 of7r.wav	1	948
58	a 0.18 on2 of7.wav	a 0.18 on2 of7.wav	1	874
59	a 0.18 on3 of7.wav	a 0.18 on3 of7.wav	1	676
60	a 0.18 on4 of7.wav	a 0.18 on4 of7.wav	1	918
61	a 0.18 on5 of7.wav	a 0.18 on5 of7.wav	1	723
62	a 0.18 on6 of7.wav	a 0.18 on6 of7.wav	1	794
63	a 0.18 on7 of7.wav	a 0.18 on7 of7.wav	1	914
64	i 0.1 on1 of7r.wav	i 0.1 on1 of7r.wav	1	486
65	i 0.1 on2 of7.wav	i 0.1 on2 of7.wav	1	834
66	i 0.1 on3 of7.wav	i 0.1 on3 of7.wav	1	558
67	i 0.1 on4 of7.wav	i 0.1 on4 of7.wav	1	789
68	i 0.1 on5 of7.wav	i 0.1 on5 of7.wav	1	661
69	i 0.1 on6 of7.wav	i 0.1 on6 of7.wav	1	960
70	i 0.1 on7 of7.wav	i 0.1 on7 of7.wav	1	664
71	i 0.2 on1 of7r.wav	i 0.2 on1 of7r.wav	1	950
72	i 0.2 on2 of7.wav	i 0.2 on2 of7.wav	1	918
73	i 0.2 on3 of7.wav	i 0.2 on3 of7.wav	1	585
74	i 0.2 on4 of7.wav	i 0.2 on4 of7.wav	1	667
75	i 0.2 on5 of7.wav	i 0.2 on5 of7.wav	1	689
76	i 0.2 on6 of7.wav	i 0.2 on6 of7.wav	1	684
77	i 0.2 on7 of7.wav	i 0.2 on7 of7.wav	1	525
78	i 0.04 on1 of7r.wav	i 0.04 on1 of7r.wav	1	550
79	i 0.04 on2 of7.wav	i 0.04 on2 of7.wav	1	431
80	i 0.04 on3 of7.wav	i 0.04 on3 of7.wav	1	532
81	i 0.04 on4 of7.wav	i 0.04 on4 of7.wav	1	570
82	i 0.04 on5 of7.wav	i 0.04 on5 of7.wav	1	935
83	i 0.04 on6 of7.wav	i 0.04 on6 of7.wav	1	619
84	i 0.04 on7 of7.wav	i 0.04 on7 of7.wav	1	557
85	i 0.06 on1 of7r.wav	i 0.06 on1 of7r.wav	1	731
86	i 0.06 on2 of7.wav	i 0.06 on2 of7.wav	1	775
87	i 0.06 on3 of7.wav	i 0.06 on3 of7.wav	1	486
88	i 0.06 on4 of7.wav	i 0.06 on4 of7.wav	1	613
89	i 0.06 on5 of7.wav	i 0.06 on5 of7.wav	1	547
90	i 0.06 on6 of7.wav	i 0.06 on6 of7.wav	1	647
91	i 0.06 on7 of7.wav	i 0.06 on7 of7.wav	1	1160
92	i 0.08 on1 of7r.wav	i 0.08 on1 of7r.wav	1	881
93	i 0.08 on2 of7.wav	i 0.08 on2 of7.wav	1	690
94	i 0.08 on3 of7.wav	i 0.08 on3 of7.wav	1	942
95	i 0.08 on4 of7.wav	i 0.08 on4 of7.wav	1	789
96	i 0.08 on5 of7.wav	i 0.08 on5 of7.wav	1	1160
97	i 0.08 on6 of7.wav	i 0.08 on6 of7.wav	1	950
98	i 0.08 on7 of7.wav	i 0.08 on7 of7.wav	1	671
99	i 0.12 on1 of7r.wav	i 0.12 on1 of7r.wav	1	642
100	i 0.12 on2 of7.wav	i 0.12 on2 of7.wav	1	663
101	i 0.12 on3 of7.wav	i 0.12 on3 of7.wav	1	954
102	i 0.12 on4 of7.wav	i 0.12 on4 of7.wav	1	1627
103	i 0.12 on5 of7.wav	i 0.12 on5 of7.wav	1	761
104	i 0.12 on6 of7.wav	i 0.12 on6 of7.wav	1	872
105	i 0.12 on7 of7.wav	i 0.12 on7 of7.wav	1	781
106	i 0.14 on1 of7r.wav	i 0.14 on1 of7r.wav	1	858
107	i 0.14 on2 of7.wav	i 0.14 on2 of7.wav	1	561
108	i 0.14 on3 of7.wav	i 0.14 on3 of7.wav	1	630
109	i 0.14 on4 of7.wav	i 0.14 on4 of7.wav	1	1697
110	i 0.14 on5 of7.wav	i 0.14 on5 of7.wav	1	2324
111	i 0.14 on6 of7.wav	i 0.14 on6 of7.wav	1	687
112	i 0.14 on7 of7.wav	i 0.14 on7 of7.wav	1	638
113	i 0.16 on1 of7r.wav	i 0.16 on1 of7r.wav	1	758
114	i 0.16 on2 of7.wav	i 0.16 on2 of7.wav	1	685
115	i 0.16 on3 of7.wav	i 0.16 on3 of7.wav	1	582
116	i 0.16 on4 of7.wav	i 0.16 on4 of7.wav	1	1091
117	i 0.16 on5 of7.wav	i 0.16 on5 of7.wav	1	752
118	i 0.16 on6 of7.wav	i 0.16 on6 of7.wav	1	493
119	i 0.16 on7 of7.wav	i 0.16 on7 of7.wav	1	613
120	i 0.18 on1 of7r.wav	i 0.18 on1 of7r.wav	1	741
121	i 0.18 on2 of7.wav	i 0.18 on2 of7.wav	1	572
122	i 0.18 on3 of7.wav	i 0.18 on3 of7.wav	1	630
123	i 0.18 on4 of7.wav	i 0.18 on4 of7.wav	1	1457
124	i 0.18 on5 of7.wav	i 0.18 on5 of7.wav	1	573
125	i 0.18 on6 of7.wav	i 0.18 on6 of7.wav	1	884
126	i 0.18 on7 of7.wav	i 0.18 on7 of7.wav	1	733
127	a 0.1 on1 of7r.wav	a 0.1 on3 of7.wav	1	605
128	a 0.1 on2 of7.wav	a 0.1 on4 of7.wav	1	827
129	a 0.1 on3 of7.wav	a 0.1 on5 of7.wav	2	1099
130	a 0.1 on4 of7.wav	a 0.1 on6 of7.wav	2	1406
131	a 0.1 on5 of7.wav	a 0.1 on7 of7.wav	1	726
132	a 0.2 on1 of7r.wav	a 0.2 on3 of7.wav	1	542
133	a 0.2 on2 of7.wav	a 0.2 on4 of7.wav	1	1305
134	a 0.2 on3 of7.wav	a 0.2 on5 of7.wav	2	1133
135	a 0.2 on4 of7.wav	a 0.2 on6 of7.wav	2	665
136	a 0.2 on5 of7.wav	a 0.2 on7 of7.wav	2	1148
137	a 0.04 on1 of7r.wav	a 0.04 on3 of7.wav	1	909
138	a 0.04 on2 of7.wav	a 0.04 on4 of7.wav	1	584
139	a 0.04 on3 of7.wav	a 0.04 on5 of7.wav	1	565
140	a 0.04 on4 of7.wav	a 0.04 on6 of7.wav	1	439
141	a 0.04 on5 of7.wav	a 0.04 on7 of7.wav	1	1252
142	a 0.06 on1 of7r.wav	a 0.06 on3 of7.wav	1	942
143	a 0.06 on2 of7.wav	a 0.06 on4 of7.wav	2	894
144	a 0.06 on3 of7.wav	a 0.06 on5 of7.wav	2	2132
145	a 0.06 on4 of7.wav	a 0.06 on6 of7.wav	1	872
146	a 0.06 on5 of7.wav	a 0.06 on7 of7.wav	1	722
147	a 0.08 on1 of7r.wav	a 0.08 on3 of7.wav	1	1167
148	a 0.08 on2 of7.wav	a 0.08 on4 of7.wav	1	863
149	a 0.08 on3 of7.wav	a 0.08 on5 of7.wav	1	916
150	a 0.08 on4 of7.wav	a 0.08 on6 of7.wav	2	1107
151	a 0.08 on5 of7.wav	a 0.08 on7 of7.wav	1	1746
152	a 0.12 on1 of7r.wav	a 0.12 on3 of7.wav	1	907
153	a 0.12 on2 of7.wav	a 0.12 on4 of7.wav	2	1873
154	a 0.12 on3 of7.wav	a 0.12 on5 of7.wav	2	690
155	a 0.12 on4 of7.wav	a 0.12 on6 of7.wav	2	1833
156	a 0.12 on5 of7.wav	a 0.12 on7 of7.wav	1	828
157	a 0.14 on1 of7r.wav	a 0.14 on3 of7.wav	1	954
158	a 0.14 on2 of7.wav	a 0.14 on4 of7.wav	2	1648
159	a 0.14 on3 of7.wav	a 0.14 on5 of7.wav	2	1210
160	a 0.14 on4 of7.wav	a 0.14 on6 of7.wav	2	1066
161	a 0.14 on5 of7.wav	a 0.14 on7 of7.wav	1	843
162	a 0.16 on1 of7r.wav	a 0.16 on3 of7.wav	1	784
163	a 0.16 on2 of7.wav	a 0.16 on4 of7.wav	2	2005
164	a 0.16 on3 of7.wav	a 0.16 on5 of7.wav	2	1503
165	a 0.16 on4 of7.wav	a 0.16 on6 of7.wav	2	850
166	a 0.16 on5 of7.wav	a 0.16 on7 of7.wav	1	644
167	a 0.18 on1 of7r.wav	a 0.18 on3 of7.wav	2	1776
168	a 0.18 on2 of7.wav	a 0.18 on4 of7.wav	1	1344
169	a 0.18 on3 of7.wav	a 0.18 on5 of7.wav	2	1172
170	a 0.18 on4 of7.wav	a 0.18 on6 of7.wav	2	916
171	a 0.18 on5 of7.wav	a 0.18 on7 of7.wav	2	1329
172	i 0.1 on1 of7r.wav	i 0.1 on3 of7.wav	1	954
173	i 0.1 on2 of7.wav	i 0.1 on4 of7.wav	1	958
174	i 0.1 on3 of7.wav	i 0.1 on5 of7.wav	1	1536
175	i 0.1 on4 of7.wav	i 0.1 on6 of7.wav	2	1112
176	i 0.1 on5 of7.wav	i 0.1 on7 of7.wav	2	1486
177	i 0.2 on1 of7r.wav	i 0.2 on3 of7.wav	1	773
178	i 0.2 on2 of7.wav	i 0.2 on4 of7.wav	2	921
179	i 0.2 on3 of7.wav	i 0.2 on5 of7.wav	2	2047
180	i 0.2 on4 of7.wav	i 0.2 on6 of7.wav	2	711
181	i 0.2 on5 of7.wav	i 0.2 on7 of7.wav	2	1751
182	i 0.04 on1 of7r.wav	i 0.04 on3 of7.wav	1	551
183	i 0.04 on2 of7.wav	i 0.04 on4 of7.wav	1	917
184	i 0.04 on3 of7.wav	i 0.04 on5 of7.wav	1	885
185	i 0.04 on4 of7.wav	i 0.04 on6 of7.wav	1	1760
186	i 0.04 on5 of7.wav	i 0.04 on7 of7.wav	1	633
187	i 0.06 on1 of7r.wav	i 0.06 on3 of7.wav	1	566
188	i 0.06 on2 of7.wav	i 0.06 on4 of7.wav	1	709
189	i 0.06 on3 of7.wav	i 0.06 on5 of7.wav	1	1473
190	i 0.06 on4 of7.wav	i 0.06 on6 of7.wav	1	552
191	i 0.06 on5 of7.wav	i 0.06 on7 of7.wav	1	652
192	i 0.08 on1 of7r.wav	i 0.08 on3 of7.wav	1	738
193	i 0.08 on2 of7.wav	i 0.08 on4 of7.wav	1	761
194	i 0.08 on3 of7.wav	i 0.08 on5 of7.wav	1	489
195	i 0.08 on4 of7.wav	i 0.08 on6 of7.wav	2	1040
196	i 0.08 on5 of7.wav	i 0.08 on7 of7.wav	1	852
197	i 0.12 on1 of7r.wav	i 0.12 on3 of7.wav	1	701
198	i 0.12 on2 of7.wav	i 0.12 on4 of7.wav	1	888
199	i 0.12 on3 of7.wav	i 0.12 on5 of7.wav	2	746
200	i 0.12 on4 of7.wav	i 0.12 on6 of7.wav	2	1633
201	i 0.12 on5 of7.wav	i 0.12 on7 of7.wav	2	788
202	i 0.14 on1 of7r.wav	i 0.14 on3 of7.wav	1	610
203	i 0.14 on2 of7.wav	i 0.14 on4 of7.wav	1	649
204	i 0.14 on3 of7.wav	i 0.14 on5 of7.wav	2	896
205	i 0.14 on4 of7.wav	i 0.14 on6 of7.wav	2	919
206	i 0.14 on5 of7.wav	i 0.14 on7 of7.wav	1	659
207	i 0.16 on1 of7r.wav	i 0.16 on3 of7.wav	1	839
208	i 0.16 on2 of7.wav	i 0.16 on4 of7.wav	2	1554
209	i 0.16 on3 of7.wav	i 0.16 on5 of7.wav	2	979
210	i 0.16 on4 of7.wav	i 0.16 on6 of7.wav	2	789
211	i 0.16 on5 of7.wav	i 0.16 on7 of7.wav	2	882
212	i 0.18 on1 of7r.wav	i 0.18 on3 of7.wav	1	945
213	i 0.18 on2 of7.wav	i 0.18 on4 of7.wav	2	943
214	i 0.18 on3 of7.wav	i 0.18 on5 of7.wav	2	1198
215	i 0.18 on4 of7.wav	i 0.18 on6 of7.wav	2	1027
216	i 0.18 on5 of7.wav	i 0.18 on7 of7.wav	1	517
217	a 0.1 on3 of7.wav	a 0.1 on1 of7r.wav	1	629
218	a 0.1 on4 of7.wav	a 0.1 on2 of7.wav	1	1362
219	a 0.1 on5 of7.wav	a 0.1 on3 of7.wav	1	877
220	a 0.1 on6 of7.wav	a 0.1 on4 of7.wav	2	729
221	a 0.1 on7 of7.wav	a 0.1 on5 of7.wav	2	1897
222	a 0.2 on3 of7.wav	a 0.2 on1 of7r.wav	1	651
223	a 0.2 on4 of7.wav	a 0.2 on2 of7.wav	1	647
224	a 0.2 on5 of7.wav	a 0.2 on3 of7.wav	2	1136
225	a 0.2 on6 of7.wav	a 0.2 on4 of7.wav	2	2135
226	a 0.2 on7 of7.wav	a 0.2 on5 of7.wav	2	1532
227	a 0.04 on3 of7.wav	a 0.04 on1 of7r.wav	1	531
228	a 0.04 on4 of7.wav	a 0.04 on2 of7.wav	1	573
229	a 0.04 on5 of7.wav	a 0.04 on3 of7.wav	1	482
230	a 0.04 on6 of7.wav	a 0.04 on4 of7.wav	1	468
231	a 0.04 on7 of7.wav	a 0.04 on5 of7.wav	1	725
232	a 0.06 on3 of7.wav	a 0.06 on1 of7r.wav	1	647
233	a 0.06 on4 of7.wav	a 0.06 on2 of7.wav	1	663
234	a 0.06 on5 of7.wav	a 0.06 on3 of7.wav	1	969
235	a 0.06 on6 of7.wav	a 0.06 on4 of7.wav	1	618
236	a 0.06 on7 of7.wav	a 0.06 on5 of7.wav	1	1305
237	a 0.08 on3 of7.wav	a 0.08 on1 of7r.wav	1	559
238	a 0.08 on4 of7.wav	a 0.08 on2 of7.wav	1	1651
239	a 0.08 on5 of7.wav	a 0.08 on3 of7.wav	2	1267
240	a 0.08 on6 of7.wav	a 0.08 on4 of7.wav	1	2769
241	a 0.08 on7 of7.wav	a 0.08 on5 of7.wav	1	653
242	a 0.12 on3 of7.wav	a 0.12 on1 of7r.wav	1	573
243	a 0.12 on4 of7.wav	a 0.12 on2 of7.wav	2	1012
244	a 0.12 on5 of7.wav	a 0.12 on3 of7.wav	2	854
245	a 0.12 on6 of7.wav	a 0.12 on4 of7.wav	1	1497
246	a 0.12 on7 of7.wav	a 0.12 on5 of7.wav	1	748
247	a 0.14 on3 of7.wav	a 0.14 on1 of7r.wav	1	637
248	a 0.14 on4 of7.wav	a 0.14 on2 of7.wav	2	2178
249	a 0.14 on5 of7.wav	a 0.14 on3 of7.wav	2	639
250	a 0.14 on6 of7.wav	a 0.14 on4 of7.wav	2	1086
251	a 0.14 on7 of7.wav	a 0.14 on5 of7.wav	1	1441
252	a 0.16 on3 of7.wav	a 0.16 on1 of7r.wav	1	906
253	a 0.16 on4 of7.wav	a 0.16 on2 of7.wav	1	4660
254	a 0.16 on5 of7.wav	a 0.16 on3 of7.wav	2	960
255	a 0.16 on6 of7.wav	a 0.16 on4 of7.wav	1	1098
256	a 0.16 on7 of7.wav	a 0.16 on5 of7.wav	1	1082
257	a 0.18 on3 of7.wav	a 0.18 on1 of7r.wav	1	596
258	a 0.18 on4 of7.wav	a 0.18 on2 of7.wav	1	661
259	a 0.18 on5 of7.wav	a 0.18 on3 of7.wav	2	1543
260	a 0.18 on6 of7.wav	a 0.18 on4 of7.wav	2	1475
261	a 0.18 on7 of7.wav	a 0.18 on5 of7.wav	2	1145
262	i 0.1 on3 of7.wav	i 0.1 on1 of7r.wav	1	720
263	i 0.1 on4 of7.wav	i 0.1 on2 of7.wav	1	657
264	i 0.1 on5 of7.wav	i 0.1 on3 of7.wav	1	1067
265	i 0.1 on6 of7.wav	i 0.1 on4 of7.wav	1	924
266	i 0.1 on7 of7.wav	i 0.1 on5 of7.wav	1	628
267	i 0.2 on3 of7.wav	i 0.2 on1 of7r.wav	1	780
268	i 0.2 on4 of7.wav	i 0.2 on2 of7.wav	1	964
269	i 0.2 on5 of7.wav	i 0.2 on3 of7.wav	2	783
270	i 0.2 on6 of7.wav	i 0.2 on4 of7.wav	2	1200
271	i 0.2 on7 of7.wav	i 0.2 on5 of7.wav	1	924
272	i 0.04 on3 of7.wav	i 0.04 on1 of7r.wav	1	640
273	i 0.04 on4 of7.wav	i 0.04 on2 of7.wav	1	432
274	i 0.04 on5 of7.wav	i 0.04 on3 of7.wav	1	480
275	i 0.04 on6 of7.wav	i 0.04 on4 of7.wav	1	833
276	i 0.04 on7 of7.wav	i 0.04 on5 of7.wav	1	1044
277	i 0.06 on3 of7.wav	i 0.06 on1 of7r.wav	1	1209
278	i 0.06 on4 of7.wav	i 0.06 on2 of7.wav	1	1646
279	i 0.06 on5 of7.wav	i 0.06 on3 of7.wav	1	648
280	i 0.06 on6 of7.wav	i 0.06 on4 of7.wav	1	412
281	i 0.06 on7 of7.wav	i 0.06 on5 of7.wav	1	1151
282	i 0.08 on3 of7.wav	i 0.08 on1 of7r.wav	1	1399
283	i 0.08 on4 of7.wav	i 0.08 on2 of7.wav	1	804
284	i 0.08 on5 of7.wav	i 0.08 on3 of7.wav	1	908
285	i 0.08 on6 of7.wav	i 0.08 on4 of7.wav	1	723
286	i 0.08 on7 of7.wav	i 0.08 on5 of7.wav	1	890
287	i 0.12 on3 of7.wav	i 0.12 on1 of7r.wav	1	656
288	i 0.12 on4 of7.wav	i 0.12 on2 of7.wav	1	722
289	i 0.12 on5 of7.wav	i 0.12 on3 of7.wav	1	1810
290	i 0.12 on6 of7.wav	i 0.12 on4 of7.wav	2	1346
291	i 0.12 on7 of7.wav	i 0.12 on5 of7.wav	1	642
292	i 0.14 on3 of7.wav	i 0.14 on1 of7r.wav	1	1130
293	i 0.14 on4 of7.wav	i 0.14 on2 of7.wav	1	656
294	i 0.14 on5 of7.wav	i 0.14 on3 of7.wav	1	796
295	i 0.14 on6 of7.wav	i 0.14 on4 of7.wav	1	1236
296	i 0.14 on7 of7.wav	i 0.14 on5 of7.wav	1	1102
297	i 0.16 on3 of7.wav	i 0.16 on1 of7r.wav	1	820
298	i 0.16 on4 of7.wav	i 0.16 on2 of7.wav	1	782
299	i 0.16 on5 of7.wav	i 0.16 on3 of7.wav	2	981
300	i 0.16 on6 of7.wav	i 0.16 on4 of7.wav	1	852
301	i 0.16 on7 of7.wav	i 0.16 on5 of7.wav	1	1333
302	i 0.18 on3 of7.wav	i 0.18 on1 of7r.wav	1	837
303	i 0.18 on4 of7.wav	i 0.18 on2 of7.wav	1	1103
304	i 0.18 on5 of7.wav	i 0.18 on3 of7.wav	2	1014
305	i 0.18 on6 of7.wav	i 0.18 on4 of7.wav	2	1376
306	i 0.18 on7 of7.wav	i 0.18 on5 of7.wav	2	1212
307	a 0.1 on1 of7r.wav	a 0.1 on1 of7r.wav	1	785
308	a 0.1 on2 of7.wav	a 0.1 on2 of7.wav	1	859
309	a 0.1 on3 of7.wav	a 0.1 on3 of7.wav	1	761
310	a 0.1 on4 of7.wav	a 0.1 on4 of7.wav	1	677
311	a 0.1 on5 of7.wav	a 0.1 on5 of7.wav	1	1485
312	a 0.1 on6 of7.wav	a 0.1 on6 of7.wav	1	557
313	a 0.1 on7 of7.wav	a 0.1 on7 of7.wav	1	725
314	a 0.2 on1 of7r.wav	a 0.2 on1 of7r.wav	1	871
315	a 0.2 on2 of7.wav	a 0.2 on2 of7.wav	1	739
316	a 0.2 on3 of7.wav	a 0.2 on3 of7.wav	1	793
317	a 0.2 on4 of7.wav	a 0.2 on4 of7.wav	1	727
318	a 0.2 on5 of7.wav	a 0.2 on5 of7.wav	1	1023
319	a 0.2 on6 of7.wav	a 0.2 on6 of7.wav	1	605
320	a 0.2 on7 of7.wav	a 0.2 on7 of7.wav	1	643
321	a 0.04 on1 of7r.wav	a 0.04 on1 of7r.wav	1	700
322	a 0.04 on2 of7.wav	a 0.04 on2 of7.wav	1	626
323	a 0.04 on3 of7.wav	a 0.04 on3 of7.wav	1	797
324	a 0.04 on4 of7.wav	a 0.04 on4 of7.wav	1	578
325	a 0.04 on5 of7.wav	a 0.04 on5 of7.wav	1	499
326	a 0.04 on6 of7.wav	a 0.04 on6 of7.wav	1	672
327	a 0.04 on7 of7.wav	a 0.04 on7 of7.wav	1	417
328	a 0.06 on1 of7r.wav	a 0.06 on1 of7r.wav	1	755
329	a 0.06 on2 of7.wav	a 0.06 on2 of7.wav	1	855
330	a 0.06 on3 of7.wav	a 0.06 on3 of7.wav	1	865
331	a 0.06 on4 of7.wav	a 0.06 on4 of7.wav	1	532
332	a 0.06 on5 of7.wav	a 0.06 on5 of7.wav	1	633
333	a 0.06 on6 of7.wav	a 0.06 on6 of7.wav	1	1072
334	a 0.06 on7 of7.wav	a 0.06 on7 of7.wav	1	533
335	a 0.08 on1 of7r.wav	a 0.08 on1 of7r.wav	1	892
336	a 0.08 on2 of7.wav	a 0.08 on2 of7.wav	1	643
337	a 0.08 on3 of7.wav	a 0.08 on3 of7.wav	1	606
338	a 0.08 on4 of7.wav	a 0.08 on4 of7.wav	1	750
339	a 0.08 on5 of7.wav	a 0.08 on5 of7.wav	1	758
340	a 0.08 on6 of7.wav	a 0.08 on6 of7.wav	1	573
341	a 0.08 on7 of7.wav	a 0.08 on7 of7.wav	1	588
342	a 0.12 on1 of7r.wav	a 0.12 on1 of7r.wav	1	507
343	a 0.12 on2 of7.wav	a 0.12 on2 of7.wav	1	762
344	a 0.12 on3 of7.wav	a 0.12 on3 of7.wav	2	953
345	a 0.12 on4 of7.wav	a 0.12 on4 of7.wav	1	1234
346	a 0.12 on5 of7.wav	a 0.12 on5 of7.wav	2	2595
347	a 0.12 on6 of7.wav	a 0.12 on6 of7.wav	1	876
348	a 0.12 on7 of7.wav	a 0.12 on7 of7.wav	1	735
349	a 0.14 on1 of7r.wav	a 0.14 on1 of7r.wav	1	508
350	a 0.14 on2 of7.wav	a 0.14 on2 of7.wav	1	748
351	a 0.14 on3 of7.wav	a 0.14 on3 of7.wav	1	576
352	a 0.14 on4 of7.wav	a 0.14 on4 of7.wav	1	654
353	a 0.14 on5 of7.wav	a 0.14 on5 of7.wav	1	909
354	a 0.14 on6 of7.wav	a 0.14 on6 of7.wav	1	448
355	a 0.14 on7 of7.wav	a 0.14 on7 of7.wav	1	665
356	a 0.16 on1 of7r.wav	a 0.16 on1 of7r.wav	1	465
357	a 0.16 on2 of7.wav	a 0.16 on2 of7.wav	1	867
358	a 0.16 on3 of7.wav	a 0.16 on3 of7.wav	1	937
359	a 0.16 on4 of7.wav	a 0.16 on4 of7.wav	2	1633
360	a 0.16 on5 of7.wav	a 0.16 on5 of7.wav	1	836
361	a 0.16 on6 of7.wav	a 0.16 on6 of7.wav	1	534
362	a 0.16 on7 of7.wav	a 0.16 on7 of7.wav	1	664
363	a 0.18 on1 of7r.wav	a 0.18 on1 of7r.wav	1	830
364	a 0.18 on2 of7.wav	a 0.18 on2 of7.wav	1	583
365	a 0.18 on3 of7.wav	a 0.18 on3 of7.wav	1	623
366	a 0.18 on4 of7.wav	a 0.18 on4 of7.wav	1	633
367	a 0.18 on5 of7.wav	a 0.18 on5 of7.wav	1	943
368	a 0.18 on6 of7.wav	a 0.18 on6 of7.wav	1	1229
369	a 0.18 on7 of7.wav	a 0.18 on7 of7.wav	1	506
370	i 0.1 on1 of7r.wav	i 0.1 on1 of7r.wav	1	1205
371	i 0.1 on2 of7.wav	i 0.1 on2 of7.wav	1	801
372	i 0.1 on3 of7.wav	i 0.1 on3 of7.wav	1	571
373	i 0.1 on4 of7.wav	i 0.1 on4 of7.wav	1	804
374	i 0.1 on5 of7.wav	i 0.1 on5 of7.wav	1	471
375	i 0.1 on6 of7.wav	i 0.1 on6 of7.wav	1	889
376	i 0.1 on7 of7.wav	i 0.1 on7 of7.wav	1	690
377	i 0.2 on1 of7r.wav	i 0.2 on1 of7r.wav	1	717
378	i 0.2 on2 of7.wav	i 0.2 on2 of7.wav	1	573
379	i 0.2 on3 of7.wav	i 0.2 on3 of7.wav	1	510
380	i 0.2 on4 of7.wav	i 0.2 on4 of7.wav	1	728
381	i 0.2 on5 of7.wav	i 0.2 on5 of7.wav	1	1012
382	i 0.2 on6 of7.wav	i 0.2 on6 of7.wav	1	676
383	i 0.2 on7 of7.wav	i 0.2 on7 of7.wav	1	557
384	i 0.04 on1 of7r.wav	i 0.04 on1 of7r.wav	1	649
385	i 0.04 on2 of7.wav	i 0.04 on2 of7.wav	1	609
386	i 0.04 on3 of7.wav	i 0.04 on3 of7.wav	1	616
387	i 0.04 on4 of7.wav	i 0.04 on4 of7.wav	1	517
388	i 0.04 on5 of7.wav	i 0.04 on5 of7.wav	1	565
389	i 0.04 on6 of7.wav	i 0.04 on6 of7.wav	1	671
390	i 0.04 on7 of7.wav	i 0.04 on7 of7.wav	1	812
391	i 0.06 on1 of7r.wav	i 0.06 on1 of7r.wav	1	829
392	i 0.06 on2 of7.wav	i 0.06 on2 of7.wav	1	493
393	i 0.06 on3 of7.wav	i 0.06 on3 of7.wav	1	699
394	i 0.06 on4 of7.wav	i 0.06 on4 of7.wav	1	561
395	i 0.06 on5 of7.wav	i 0.06 on5 of7.wav	1	627
396	i 0.06 on6 of7.wav	i 0.06 on6 of7.wav	1	461
397	i 0.06 on7 of7.wav	i 0.06 on7 of7.wav	1	897
398	i 0.08 on1 of7r.wav	i 0.08 on1 of7r.wav	1	1521
399	i 0.08 on2 of7.wav	i 0.08 on2 of7.wav	1	1115
400	i 0.08 on3 of7.wav	i 0.08 on3 of7.wav	1	818
401	i 0.08 on4 of7.wav	i 0.08 on4 of7.wav	1	1285
402	i 0.08 on5 of7.wav	i 0.08 on5 of7.wav	1	610
403	i 0.08 on6 of7.wav	i 0.08 on6 of7.wav	1	543
404	i 0.08 on7 of7.wav	i 0.08 on7 of7.wav	1	478
405	i 0.12 on1 of7r.wav	i 0.12 on1 of7r.wav	1	883
406	i 0.12 on2 of7.wav	i 0.12 on2 of7.wav	1	706
407	i 0.12 on3 of7.wav	i 0.12 on3 of7.wav	1	877
408	i 0.12 on4 of7.wav	i 0.12 on4 of7.wav	1	914
409	i 0.12 on5 of7.wav	i 0.12 on5 of7.wav	1	542
410	i 0.12 on6 of7.wav	i 0.12 on6 of7.wav	1	646
411	i 0.12 on7 of7.wav	i 0.12 on7 of7.wav	1	1516
412	i 0.14 on1 of7r.wav	i 0.14 on1 of7r.wav	1	588
413	i 0.14 on2 of7.wav	i 0.14 on2 of7.wav	1	895
414	i 0.14 on3 of7.wav	i 0.14 on3 of7.wav	1	787
415	i 0.14 on4 of7.wav	i 0.14 on4 of7.wav	1	667
416	i 0.14 on5 of7.wav	i 0.14 on5 of7.wav	1	864
417	i 0.14 on6 of7.wav	i 0.14 on6 of7.wav	1	861
418	i 0.14 on7 of7.wav	i 0.14 on7 of7.wav	1	730
419	i 0.16 on1 of7r.wav	i 0.16 on1 of7r.wav	1	1153
420	i 0.16 on2 of7.wav	i 0.16 on2 of7.wav	1	988
421	i 0.16 on3 of7.wav	i 0.16 on3 of7.wav	1	743
422	i 0.16 on4 of7.wav	i 0.16 on4 of7.wav	1	1060
423	i 0.16 on5 of7.wav	i 0.16 on5 of7.wav	1	521
424	i 0.16 on6 of7.wav	i 0.16 on6 of7.wav	1	717
425	i 0.16 on7 of7.wav	i 0.16 on7 of7.wav	1	748
426	i 0.18 on1 of7r.wav	i 0.18 on1 of7r.wav	1	529
427	i 0.18 on2 of7.wav	i 0.18 on2 of7.wav	1	664
428	i 0.18 on3 of7.wav	i 0.18 on3 of7.wav	1	648
429	i 0.18 on4 of7.wav	i 0.18 on4 of7.wav	1	698
430	i 0.18 on5 of7.wav	i 0.18 on5 of7.wav	1	545
431	i 0.18 on6 of7.wav	i 0.18 on6 of7.wav	1	595
432	i 0.18 on7 of7.wav	i 0.18 on7 of7.wav	1	696
433	a 0.1 on1 of7r.wav	a 0.1 on3 of7.wav	1	593
434	a 0.1 on2 of7.wav	a 0.1 on4 of7.wav	1	934
435	a 0.1 on3 of7.wav	a 0.1 on5 of7.wav	1	1876
436	a 0.1 on4 of7.wav	a 0.1 on6 of7.wav	2	906
437	a 0.1 on5 of7.wav	a 0.1 on7 of7.wav	2	1005
438	a 0.2 on1 of7r.wav	a 0.2 on3 of7.wav	1	615
439	a 0.2 on2 of7.wav	a 0.2 on4 of7.wav	1	2331
440	a 0.2 on3 of7.wav	a 0.2 on5 of7.wav	2	1744
441	a 0.2 on4 of7.wav	a 0.2 on6 of7.wav	2	731
442	a 0.2 on5 of7.wav	a 0.2 on7 of7.wav	2	1225
443	a 0.04 on1 of7r.wav	a 0.04 on3 of7.wav	1	629
444	a 0.04 on2 of7.wav	a 0.04 on4 of7.wav	1	495
445	a 0.04 on3 of7.wav	a 0.04 on5 of7.wav	1	597
446	a 0.04 on4 of7.wav	a 0.04 on6 of7.wav	1	1024
447	a 0.04 on5 of7.wav	a 0.04 on7 of7.wav	1	489
448	a 0.06 on1 of7r.wav	a 0.06 on3 of7.wav	1	663
449	a 0.06 on2 of7.wav	a 0.06 on4 of7.wav	2	1189
450	a 0.06 on3 of7.wav	a 0.06 on5 of7.wav	2	3466
451	a 0.06 on4 of7.wav	a 0.06 on6 of7.wav	1	479
452	a 0.06 on5 of7.wav	a 0.06 on7 of7.wav	1	1016
453	a 0.08 on1 of7r.wav	a 0.08 on3 of7.wav	1	554
454	a 0.08 on2 of7.wav	a 0.08 on4 of7.wav	1	765
455	a 0.08 on3 of7.wav	a 0.08 on5 of7.wav	2	870
456	a 0.08 on4 of7.wav	a 0.08 on6 of7.wav	2	937
457	a 0.08 on5 of7.wav	a 0.08 on7 of7.wav	1	566
458	a 0.12 on1 of7r.wav	a 0.12 on3 of7.wav	1	857
459	a 0.12 on2 of7.wav	a 0.12 on4 of7.wav	1	1209
460	a 0.12 on3 of7.wav	a 0.12 on5 of7.wav	2	626
461	a 0.12 on4 of7.wav	a 0.12 on6 of7.wav	2	749
462	a 0.12 on5 of7.wav	a 0.12 on7 of7.wav	1	744
463	a 0.14 on1 of7r.wav	a 0.14 on3 of7.wav	1	814
464	a 0.14 on2 of7.wav	a 0.14 on4 of7.wav	2	1146
465	a 0.14 on3 of7.wav	a 0.14 on5 of7.wav	2	800
466	a 0.14 on4 of7.wav	a 0.14 on6 of7.wav	2	821
467	a 0.14 on5 of7.wav	a 0.14 on7 of7.wav	1	1109
468	a 0.16 on1 of7r.wav	a 0.16 on3 of7.wav	1	717
469	a 0.16 on2 of7.wav	a 0.16 on4 of7.wav	2	1314
470	a 0.16 on3 of7.wav	a 0.16 on5 of7.wav	2	723
471	a 0.16 on4 of7.wav	a 0.16 on6 of7.wav	2	952
472	a 0.16 on5 of7.wav	a 0.16 on7 of7.wav	1	590
473	a 0.18 on1 of7r.wav	a 0.18 on3 of7.wav	1	733
474	a 0.18 on2 of7.wav	a 0.18 on4 of7.wav	2	1518
475	a 0.18 on3 of7.wav	a 0.18 on5 of7.wav	2	665
476	a 0.18 on4 of7.wav	a 0.18 on6 of7.wav	2	832
477	a 0.18 on5 of7.wav	a 0.18 on7 of7.wav	1	472
478	i 0.1 on1 of7r.wav	i 0.1 on3 of7.wav	1	642
479	i 0.1 on2 of7.wav	i 0.1 on4 of7.wav	1	1406
480	i 0.1 on3 of7.wav	i 0.1 on5 of7.wav	1	745
481	i 0.1 on4 of7.wav	i 0.1 on6 of7.wav	2	748
482	i 0.1 on5 of7.wav	i 0.1 on7 of7.wav	2	1123
483	i 0.2 on1 of7r.wav	i 0.2 on3 of7.wav	1	574
484	i 0.2 on2 of7.wav	i 0.2 on4 of7.wav	1	1635
485	i 0.2 on3 of7.wav	i 0.2 on5 of7.wav	2	874
486	i 0.2 on4 of7.wav	i 0.2 on6 of7.wav	2	766
487	i 0.2 on5 of7.wav	i 0.2 on7 of7.wav	1	1192
488	i 0.04 on1 of7r.wav	i 0.04 on3 of7.wav	1	549
489	i 0.04 on2 of7.wav	i 0.04 on4 of7.wav	1	1243
490	i 0.04 on3 of7.wav	i 0.04 on5 of7.wav	1	1412
491	i 0.04 on4 of7.wav	i 0.04 on6 of7.wav	1	532
492	i 0.04 on5 of7.wav	i 0.04 on7 of7.wav	1	461
493	i 0.06 on1 of7r.wav	i 0.06 on3 of7.wav	1	1505
494	i 0.06 on2 of7.wav	i 0.06 on4 of7.wav	1	346
495	i 0.06 on3 of7.wav	i 0.06 on5 of7.wav	1	1058
496	i 0.06 on4 of7.wav	i 0.06 on6 of7.wav	1	1412
497	i 0.06 on5 of7.wav	i 0.06 on7 of7.wav	1	845
498	i 0.08 on1 of7r.wav	i 0.08 on3 of7.wav	1	703
499	i 0.08 on2 of7.wav	i 0.08 on4 of7.wav	2	1104
500	i 0.08 on3 of7.wav	i 0.08 on5 of7.wav	1	2352
501	i 0.08 on4 of7.wav	i 0.08 on6 of7.wav	2	1325
502	i 0.08 on5 of7.wav	i 0.08 on7 of7.wav	1	1085
503	i 0.12 on1 of7r.wav	i 0.12 on3 of7.wav	1	673
504	i 0.12 on2 of7.wav	i 0.12 on4 of7.wav	1	608
505	i 0.12 on3 of7.wav	i 0.12 on5 of7.wav	2	852
506	i 0.12 on4 of7.wav	i 0.12 on6 of7.wav	2	814
507	i 0.12 on5 of7.wav	i 0.12 on7 of7.wav	2	957
508	i 0.14 on1 of7r.wav	i 0.14 on3 of7.wav	1	1244
509	i 0.14 on2 of7.wav	i 0.14 on4 of7.wav	1	1961
510	i 0.14 on3 of7.wav	i 0.14 on5 of7.wav	2	791
511	i 0.14 on4 of7.wav	i 0.14 on6 of7.wav	2	915
512	i 0.14 on5 of7.wav	i 0.14 on7 of7.wav	2	1345
513	i 0.16 on1 of7r.wav	i 0.16 on3 of7.wav	1	678
514	i 0.16 on2 of7.wav	i 0.16 on4 of7.wav	1	1416
515	i 0.16 on3 of7.wav	i 0.16 on5 of7.wav	2	833
516	i 0.16 on4 of7.wav	i 0.16 on6 of7.wav	2	799
517	i 0.16 on5 of7.wav	i 0.16 on7 of7.wav	1	828
518	i 0.18 on1 of7r.wav	i 0.18 on3 of7.wav	1	758
519	i 0.18 on2 of7.wav	i 0.18 on4 of7.wav	1	596
520	i 0.18 on3 of7.wav	i 0.18 on5 of7.wav	2	737
521	i 0.18 on4 of7.wav	i 0.18 on6 of7.wav	2	949
522	i 0.18 on5 of7.wav	i 0.18 on7 of7.wav	2	1047
523	a 0.1 on3 of7.wav	a 0.1 on1 of7r.wav	1	787
524	a 0.1 on4 of7.wav	a 0.1 on2 of7.wav	1	606
525	a 0.1 on5 of7.wav	a 0.1 on3 of7.wav	2	2714
526	a 0.1 on6 of7.wav	a 0.1 on4 of7.wav	2	1037
527	a 0.1 on7 of7.wav	a 0.1 on5 of7.wav	1	1471
528	a 0.2 on3 of7.wav	a 0.2 on1 of7r.wav	1	758
529	a 0.2 on4 of7.wav	a 0.2 on2 of7.wav	1	996
530	a 0.2 on5 of7.wav	a 0.2 on3 of7.wav	2	954
531	a 0.2 on6 of7.wav	a 0.2 on4 of7.wav	2	1101
532	a 0.2 on7 of7.wav	a 0.2 on5 of7.wav	2	1993
533	a 0.04 on3 of7.wav	a 0.04 on1 of7r.wav	1	601
534	a 0.04 on4 of7.wav	a 0.04 on2 of7.wav	1	567
535	a 0.04 on5 of7.wav	a 0.04 on3 of7.wav	1	834
536	a 0.04 on6 of7.wav	a 0.04 on4 of7.wav	1	491
537	a 0.04 on7 of7.wav	a 0.04 on5 of7.wav	1	560
538	a 0.06 on3 of7.wav	a 0.06 on1 of7r.wav	1	579
539	a 0.06 on4 of7.wav	a 0.06 on2 of7.wav	1	2142
540	a 0.06 on5 of7.wav	a 0.06 on3 of7.wav	2	656
541	a 0.06 on6 of7.wav	a 0.06 on4 of7.wav	1	667
542	a 0.06 on7 of7.wav	a 0.06 on5 of7.wav	1	610
543	a 0.08 on3 of7.wav	a 0.08 on1 of7r.wav	1	699
544	a 0.08 on4 of7.wav	a 0.08 on2 of7.wav	1	742
545	a 0.08 on5 of7.wav	a 0.08 on3 of7.wav	2	1189
546	a 0.08 on6 of7.wav	a 0.08 on4 of7.wav	2	1682
547	a 0.08 on7 of7.wav	a 0.08 on5 of7.wav	1	681
548	a 0.12 on3 of7.wav	a 0.12 on1 of7r.wav	1	684
549	a 0.12 on4 of7.wav	a 0.12 on2 of7.wav	2	979
550	a 0.12 on5 of7.wav	a 0.12 on3 of7.wav	1	1010
551	a 0.12 on6 of7.wav	a 0.12 on4 of7.wav	1	749
552	a 0.12 on7 of7.wav	a 0.12 on5 of7.wav	1	745
553	a 0.14 on3 of7.wav	a 0.14 on1 of7r.wav	1	759
554	a 0.14 on4 of7.wav	a 0.14 on2 of7.wav	1	1023
555	a 0.14 on5 of7.wav	a 0.14 on3 of7.wav	2	1309
556	a 0.14 on6 of7.wav	a 0.14 on4 of7.wav	2	915
557	a 0.14 on7 of7.wav	a 0.14 on5 of7.wav	1	731
558	a 0.16 on3 of7.wav	a 0.16 on1 of7r.wav	1	784
559	a 0.16 on4 of7.wav	a 0.16 on2 of7.wav	1	599
560	a 0.16 on5 of7.wav	a 0.16 on3 of7.wav	2	1241
561	a 0.16 on6 of7.wav	a 0.16 on4 of7.wav	1	1574
562	a 0.16 on7 of7.wav	a 0.16 on5 of7.wav	1	590
563	a 0.18 on3 of7.wav	a 0.18 on1 of7r.wav	1	918
564	a 0.18 on4 of7.wav	a 0.18 on2 of7.wav	1	890
565	a 0.18 on5 of7.wav	a 0.18 on3 of7.wav	1	1958
566	a 0.18 on6 of7.wav	a 0.18 on4 of7.wav	1	2989
567	a 0.18 on7 of7.wav	a 0.18 on5 of7.wav	1	1319
568	i 0.1 on3 of7.wav	i 0.1 on1 of7r.wav	1	1058
569	i 0.1 on4 of7.wav	i 0.1 on2 of7.wav	1	901
570	i 0.1 on5 of7.wav	i 0.1 on3 of7.wav	1	1424
571	i 0.1 on6 of7.wav	i 0.1 on4 of7.wav	2	1787
572	i 0.1 on7 of7.wav	i 0.1 on5 of7.wav	1	909
573	i 0.2 on3 of7.wav	i 0.2 on1 of7r.wav	1	878
574	i 0.2 on4 of7.wav	i 0.2 on2 of7.wav	1	1176
575	i 0.2 on5 of7.wav	i 0.2 on3 of7.wav	2	790
576	i 0.2 on6 of7.wav	i 0.2 on4 of7.wav	2	1134
577	i 0.2 on7 of7.wav	i 0.2 on5 of7.wav	1	814
578	i 0.04 on3 of7.wav	i 0.04 on1 of7r.wav	1	470
579	i 0.04 on4 of7.wav	i 0.04 on2 of7.wav	1	505
580	i 0.04 on5 of7.wav	i 0.04 on3 of7.wav	1	667
581	i 0.04 on6 of7.wav	i 0.04 on4 of7.wav	1	438
582	i 0.04 on7 of7.wav	i 0.04 on5 of7.wav	1	670
583	i 0.06 on3 of7.wav	i 0.06 on1 of7r.wav	1	1246
584	i 0.06 on4 of7.wav	i 0.06 on2 of7.wav	1	664
585	i 0.06 on5 of7.wav	i 0.06 on3 of7.wav	1	1466
586	i 0.06 on6 of7.wav	i 0.06 on4 of7.wav	1	1089
587	i 0.06 on7 of7.wav	i 0.06 on5 of7.wav	1	1028
588	i 0.08 on3 of7.wav	i 0.08 on1 of7r.wav	1	629
589	i 0.08 on4 of7.wav	i 0.08 on2 of7.wav	1	648
590	i 0.08 on5 of7.wav	i 0.08 on3 of7.wav	1	735
591	i 0.08 on6 of7.wav	i 0.08 on4 of7.wav	1	933
592	i 0.08 on7 of7.wav	i 0.08 on5 of7.wav	1	578
593	i 0.12 on3 of7.wav	i 0.12 on1 of7r.wav	1	644
594	i 0.12 on4 of7.wav	i 0.12 on2 of7.wav	1	910
595	i 0.12 on5 of7.wav	i 0.12 on3 of7.wav	2	1596
596	i 0.12 on6 of7.wav	i 0.12 on4 of7.wav	1	530
597	i 0.12 on7 of7.wav	i 0.12 on5 of7.wav	2	947
598	i 0.14 on3 of7.wav	i 0.14 on1 of7r.wav	1	585
599	i 0.14 on4 of7.wav	i 0.14 on2 of7.wav	1	2703
600	i 0.14 on5 of7.wav	i 0.14 on3 of7.wav	2	661
601	i 0.14 on6 of7.wav	i 0.14 on4 of7.wav	1	1089
602	i 0.14 on7 of7.wav	i 0.14 on5 of7.wav	1	745
603	i 0.16 on3 of7.wav	i 0.16 on1 of7r.wav	1	730
604	i 0.16 on4 of7.wav	i 0.16 on2 of7.wav	1	826
605	i 0.16 on5 of7.wav	i 0.16 on3 of7.wav	2	943
606	i 0.16 on6 of7.wav	i 0.16 on4 of7.wav	2	1098
607	i 0.16 on7 of7.wav	i 0.16 on5 of7.wav	1	1437
608	i 0.18 on3 of7.wav	i 0.18 on1 of7r.wav	1	1002
609	i 0.18 on4 of7.wav	i 0.18 on2 of7.wav	1	1724
610	i 0.18 on5 of7.wav	i 0.18 on3 of7.wav	2	1134
611	i 0.18 on6 of7.wav	i 0.18 on4 of7.wav	2	915
612	i 0.18 on7 of7.wav	i 0.18 on5 of7.wav	1	1323
