# Supplementary material for: Effects of stimulus duration and vowel quality in cross-linguistic categorical perception of pitch directions
Source: PLoS One. 2017 Jul 3;12(7):e0180656. doi: 10.1371/journal.pone.0180656 (PMC5495489; doi:10.1371/journal.pone.0180656)
Supplement: S1 Table — (ZIP) [file pone.0180656.s001.zip › supporting information/Raw data/eprime_sd_CHINESE/sub7sdfalling.csv]

List2	stim1	stim2	Slide3.RESP	Slide3.RT
1	a 0.1 on1 of1.wav	a 0.1 on1 of1.wav	1	521
2	a 0.1 on1 of2.wav	a 0.1 on1 of2.wav	1	403
3	a 0.1 on1 of3.wav	a 0.1 on1 of3.wav	1	751
4	a 0.1 on1 of4.wav	a 0.1 on1 of4.wav	2	1410
5	a 0.1 on1 of5.wav	a 0.1 on1 of5.wav	1	1104
6	a 0.1 on1 of6.wav	a 0.1 on1 of6.wav	1	445
7	a 0.1 on1 of7.wav	a 0.1 on1 of7.wav	1	553
8	a 0.2 on1 of1.wav	a 0.2 on1 of1.wav	1	514
9	a 0.2 on1 of2.wav	a 0.2 on1 of2.wav	1	535
10	a 0.2 on1 of3.wav	a 0.2 on1 of3.wav	1	637
11	a 0.2 on1 of4.wav	a 0.2 on1 of4.wav	1	632
12	a 0.2 on1 of5.wav	a 0.2 on1 of5.wav	1	501
13	a 0.2 on1 of6.wav	a 0.2 on1 of6.wav	1	485
14	a 0.2 on1 of7.wav	a 0.2 on1 of7.wav	1	800
15	a 0.04 on1 of1.wav	a 0.04 on1 of1.wav	1	453
16	a 0.04 on1 of2.wav	a 0.04 on1 of2.wav	1	488
17	a 0.04 on1 of3.wav	a 0.04 on1 of3.wav	1	494
18	a 0.04 on1 of4.wav	a 0.04 on1 of4.wav	1	566
19	a 0.04 on1 of5.wav	a 0.04 on1 of5.wav	1	587
20	a 0.04 on1 of6.wav	a 0.04 on1 of6.wav	1	397
21	a 0.04 on1 of7.wav	a 0.04 on1 of7.wav	1	510
22	a 0.06 on1 of1.wav	a 0.06 on1 of1.wav	1	491
23	a 0.06 on1 of2.wav	a 0.06 on1 of2.wav	1	475
24	a 0.06 on1 of3.wav	a 0.06 on1 of3.wav	1	638
25	a 0.06 on1 of4.wav	a 0.06 on1 of4.wav	1	545
26	a 0.06 on1 of5.wav	a 0.06 on1 of5.wav	1	480
27	a 0.06 on1 of6.wav	a 0.06 on1 of6.wav	1	426
28	a 0.06 on1 of7.wav	a 0.06 on1 of7.wav	1	443
29	a 0.08 on1 of1.wav	a 0.08 on1 of1.wav	1	424
30	a 0.08 on1 of2.wav	a 0.08 on1 of2.wav	1	683
31	a 0.08 on1 of3.wav	a 0.08 on1 of3.wav	1	641
32	a 0.08 on1 of4.wav	a 0.08 on1 of4.wav	1	528
33	a 0.08 on1 of5.wav	a 0.08 on1 of5.wav	1	462
34	a 0.08 on1 of6.wav	a 0.08 on1 of6.wav	1	572
35	a 0.08 on1 of7.wav	a 0.08 on1 of7.wav	1	642
36	a 0.12 on1 of1.wav	a 0.12 on1 of1.wav	1	713
37	a 0.12 on1 of2.wav	a 0.12 on1 of2.wav	1	597
38	a 0.12 on1 of3.wav	a 0.12 on1 of3.wav	1	471
39	a 0.12 on1 of4.wav	a 0.12 on1 of4.wav	1	782
40	a 0.12 on1 of5.wav	a 0.12 on1 of5.wav	1	429
41	a 0.12 on1 of6.wav	a 0.12 on1 of6.wav	1	491
42	a 0.12 on1 of7.wav	a 0.12 on1 of7.wav	1	476
43	a 0.14 on1 of1.wav	a 0.14 on1 of1.wav	1	645
44	a 0.14 on1 of2.wav	a 0.14 on1 of2.wav	1	553
45	a 0.14 on1 of3.wav	a 0.14 on1 of3.wav	1	816
46	a 0.14 on1 of4.wav	a 0.14 on1 of4.wav	1	589
47	a 0.14 on1 of5.wav	a 0.14 on1 of5.wav	1	782
48	a 0.14 on1 of6.wav	a 0.14 on1 of6.wav	1	577
49	a 0.14 on1 of7.wav	a 0.14 on1 of7.wav	1	501
50	a 0.16 on1 of1.wav	a 0.16 on1 of1.wav	1	544
51	a 0.16 on1 of2.wav	a 0.16 on1 of2.wav	1	695
52	a 0.16 on1 of3.wav	a 0.16 on1 of3.wav	1	563
53	a 0.16 on1 of4.wav	a 0.16 on1 of4.wav	1	687
54	a 0.16 on1 of5.wav	a 0.16 on1 of5.wav	1	772
55	a 0.16 on1 of6.wav	a 0.16 on1 of6.wav	1	647
56	a 0.16 on1 of7.wav	a 0.16 on1 of7.wav	1	611
57	a 0.18 on1 of1.wav	a 0.18 on1 of1.wav	1	768
58	a 0.18 on1 of2.wav	a 0.18 on1 of2.wav	1	641
59	a 0.18 on1 of3.wav	a 0.18 on1 of3.wav	1	478
60	a 0.18 on1 of4.wav	a 0.18 on1 of4.wav	2	798
61	a 0.18 on1 of5.wav	a 0.18 on1 of5.wav	1	462
62	a 0.18 on1 of6.wav	a 0.18 on1 of6.wav	1	443
63	a 0.18 on1 of7.wav	a 0.18 on1 of7.wav	1	557
64	i 0.1 on1 of1.wav	i 0.1 on1 of1.wav	1	742
65	i 0.1 on1 of2.wav	i 0.1 on1 of2.wav	1	612
66	i 0.1 on1 of3.wav	i 0.1 on1 of3.wav	1	574
67	i 0.1 on1 of4.wav	i 0.1 on1 of4.wav	1	601
68	i 0.1 on1 of5.wav	i 0.1 on1 of5.wav	1	519
69	i 0.1 on1 of6.wav	i 0.1 on1 of6.wav	1	525
70	i 0.1 on1 of7.wav	i 0.1 on1 of7.wav	1	671
71	i 0.2 on1 of1.wav	i 0.2 on1 of1.wav	1	598
72	i 0.2 on1 of2.wav	i 0.2 on1 of2.wav	1	698
73	i 0.2 on1 of3.wav	i 0.2 on1 of3.wav	1	527
74	i 0.2 on1 of4.wav	i 0.2 on1 of4.wav	1	468
75	i 0.2 on1 of5.wav	i 0.2 on1 of5.wav	1	831
76	i 0.2 on1 of6.wav	i 0.2 on1 of6.wav	1	598
77	i 0.2 on1 of7.wav	i 0.2 on1 of7.wav	1	505
78	i 0.04 on1 of1.wav	i 0.04 on1 of1.wav	1	468
79	i 0.04 on1 of2.wav	i 0.04 on1 of2.wav	1	412
80	i 0.04 on1 of3.wav	i 0.04 on1 of3.wav	1	513
81	i 0.04 on1 of4.wav	i 0.04 on1 of4.wav	1	555
82	i 0.04 on1 of5.wav	i 0.04 on1 of5.wav	1	537
83	i 0.04 on1 of6.wav	i 0.04 on1 of6.wav	1	599
84	i 0.04 on1 of7.wav	i 0.04 on1 of7.wav	1	545
85	i 0.06 on1 of1.wav	i 0.06 on1 of1.wav	1	533
86	i 0.06 on1 of2.wav	i 0.06 on1 of2.wav	1	432
87	i 0.06 on1 of3.wav	i 0.06 on1 of3.wav	1	685
88	i 0.06 on1 of4.wav	i 0.06 on1 of4.wav	1	536
89	i 0.06 on1 of5.wav	i 0.06 on1 of5.wav	1	648
90	i 0.06 on1 of6.wav	i 0.06 on1 of6.wav	1	503
91	i 0.06 on1 of7.wav	i 0.06 on1 of7.wav	1	559
92	i 0.08 on1 of1.wav	i 0.08 on1 of1.wav	1	597
93	i 0.08 on1 of2.wav	i 0.08 on1 of2.wav	1	573
94	i 0.08 on1 of3.wav	i 0.08 on1 of3.wav	1	406
95	i 0.08 on1 of4.wav	i 0.08 on1 of4.wav	1	584
96	i 0.08 on1 of5.wav	i 0.08 on1 of5.wav	1	658
97	i 0.08 on1 of6.wav	i 0.08 on1 of6.wav	1	449
98	i 0.08 on1 of7.wav	i 0.08 on1 of7.wav	1	536
99	i 0.12 on1 of1.wav	i 0.12 on1 of1.wav	1	624
100	i 0.12 on1 of2.wav	i 0.12 on1 of2.wav	1	755
101	i 0.12 on1 of3.wav	i 0.12 on1 of3.wav	1	444
102	i 0.12 on1 of4.wav	i 0.12 on1 of4.wav	1	685
103	i 0.12 on1 of5.wav	i 0.12 on1 of5.wav	1	495
104	i 0.12 on1 of6.wav	i 0.12 on1 of6.wav	1	531
105	i 0.12 on1 of7.wav	i 0.12 on1 of7.wav	1	593
106	i 0.14 on1 of1.wav	i 0.14 on1 of1.wav	1	536
107	i 0.14 on1 of2.wav	i 0.14 on1 of2.wav	1	421
108	i 0.14 on1 of3.wav	i 0.14 on1 of3.wav	1	529
109	i 0.14 on1 of4.wav	i 0.14 on1 of4.wav	1	723
110	i 0.14 on1 of5.wav	i 0.14 on1 of5.wav	1	646
111	i 0.14 on1 of6.wav	i 0.14 on1 of6.wav	1	571
112	i 0.14 on1 of7.wav	i 0.14 on1 of7.wav	1	548
113	i 0.16 on1 of1.wav	i 0.16 on1 of1.wav	1	641
114	i 0.16 on1 of2.wav	i 0.16 on1 of2.wav	1	639
115	i 0.16 on1 of3.wav	i 0.16 on1 of3.wav	1	751
116	i 0.16 on1 of4.wav	i 0.16 on1 of4.wav	1	634
117	i 0.16 on1 of5.wav	i 0.16 on1 of5.wav	1	522
118	i 0.16 on1 of6.wav	i 0.16 on1 of6.wav	1	551
119	i 0.16 on1 of7.wav	i 0.16 on1 of7.wav	1	639
120	i 0.18 on1 of1.wav	i 0.18 on1 of1.wav	1	672
121	i 0.18 on1 of2.wav	i 0.18 on1 of2.wav	1	761
122	i 0.18 on1 of3.wav	i 0.18 on1 of3.wav	1	564
123	i 0.18 on1 of4.wav	i 0.18 on1 of4.wav	1	516
124	i 0.18 on1 of5.wav	i 0.18 on1 of5.wav	1	762
125	i 0.18 on1 of6.wav	i 0.18 on1 of6.wav	1	615
126	i 0.18 on1 of7.wav	i 0.18 on1 of7.wav	1	602
127	a 0.1 on1 of1.wav	a 0.1 on1 of3.wav	1	2462
128	a 0.1 on1 of2.wav	a 0.1 on1 of4.wav	2	760
129	a 0.1 on1 of3.wav	a 0.1 on1 of5.wav	2	1576
130	a 0.1 on1 of4.wav	a 0.1 on1 of6.wav	2	956
131	a 0.1 on1 of5.wav	a 0.1 on1 of7.wav	1	847
132	a 0.2 on1 of1.wav	a 0.2 on1 of3.wav	2	678
133	a 0.2 on1 of2.wav	a 0.2 on1 of4.wav	2	679
134	a 0.2 on1 of3.wav	a 0.2 on1 of5.wav	2	718
135	a 0.2 on1 of4.wav	a 0.2 on1 of6.wav	2	1082
136	a 0.2 on1 of5.wav	a 0.2 on1 of7.wav	1	879
137	a 0.04 on1 of1.wav	a 0.04 on1 of3.wav	1	443
138	a 0.04 on1 of2.wav	a 0.04 on1 of4.wav	1	593
139	a 0.04 on1 of3.wav	a 0.04 on1 of5.wav	1	479
140	a 0.04 on1 of4.wav	a 0.04 on1 of6.wav	1	549
141	a 0.04 on1 of5.wav	a 0.04 on1 of7.wav	1	479
142	a 0.06 on1 of1.wav	a 0.06 on1 of3.wav	1	495
143	a 0.06 on1 of2.wav	a 0.06 on1 of4.wav	1	384
144	a 0.06 on1 of3.wav	a 0.06 on1 of5.wav	1	721
145	a 0.06 on1 of4.wav	a 0.06 on1 of6.wav	1	649
146	a 0.06 on1 of5.wav	a 0.06 on1 of7.wav	1	479
147	a 0.08 on1 of1.wav	a 0.08 on1 of3.wav	1	547
148	a 0.08 on1 of2.wav	a 0.08 on1 of4.wav	1	744
149	a 0.08 on1 of3.wav	a 0.08 on1 of5.wav	2	880
150	a 0.08 on1 of4.wav	a 0.08 on1 of6.wav	2	646
151	a 0.08 on1 of5.wav	a 0.08 on1 of7.wav	1	569
152	a 0.12 on1 of1.wav	a 0.12 on1 of3.wav	2	1014
153	a 0.12 on1 of2.wav	a 0.12 on1 of4.wav	2	846
154	a 0.12 on1 of3.wav	a 0.12 on1 of5.wav	2	689
155	a 0.12 on1 of4.wav	a 0.12 on1 of6.wav	2	752
156	a 0.12 on1 of5.wav	a 0.12 on1 of7.wav	1	433
157	a 0.14 on1 of1.wav	a 0.14 on1 of3.wav	2	1417
158	a 0.14 on1 of2.wav	a 0.14 on1 of4.wav	2	694
159	a 0.14 on1 of3.wav	a 0.14 on1 of5.wav	2	766
160	a 0.14 on1 of4.wav	a 0.14 on1 of6.wav	1	436
161	a 0.14 on1 of5.wav	a 0.14 on1 of7.wav	1	480
162	a 0.16 on1 of1.wav	a 0.16 on1 of3.wav	1	1129
163	a 0.16 on1 of2.wav	a 0.16 on1 of4.wav	2	925
164	a 0.16 on1 of3.wav	a 0.16 on1 of5.wav	2	651
165	a 0.16 on1 of4.wav	a 0.16 on1 of6.wav	1	531
166	a 0.16 on1 of5.wav	a 0.16 on1 of7.wav	2	748
167	a 0.18 on1 of1.wav	a 0.18 on1 of3.wav	2	674
168	a 0.18 on1 of2.wav	a 0.18 on1 of4.wav	2	688
169	a 0.18 on1 of3.wav	a 0.18 on1 of5.wav	2	780
170	a 0.18 on1 of4.wav	a 0.18 on1 of6.wav	1	1236
171	a 0.18 on1 of5.wav	a 0.18 on1 of7.wav	1	510
172	i 0.1 on1 of1.wav	i 0.1 on1 of3.wav	2	1241
173	i 0.1 on1 of2.wav	i 0.1 on1 of4.wav	2	1145
174	i 0.1 on1 of3.wav	i 0.1 on1 of5.wav	2	726
175	i 0.1 on1 of4.wav	i 0.1 on1 of6.wav	1	508
176	i 0.1 on1 of5.wav	i 0.1 on1 of7.wav	1	920
177	i 0.2 on1 of1.wav	i 0.2 on1 of3.wav	2	964
178	i 0.2 on1 of2.wav	i 0.2 on1 of4.wav	2	629
179	i 0.2 on1 of3.wav	i 0.2 on1 of5.wav	2	554
180	i 0.2 on1 of4.wav	i 0.2 on1 of6.wav	2	707
181	i 0.2 on1 of5.wav	i 0.2 on1 of7.wav	1	463
182	i 0.04 on1 of1.wav	i 0.04 on1 of3.wav	1	634
183	i 0.04 on1 of2.wav	i 0.04 on1 of4.wav	1	762
184	i 0.04 on1 of3.wav	i 0.04 on1 of5.wav	1	404
185	i 0.04 on1 of4.wav	i 0.04 on1 of6.wav	1	468
186	i 0.04 on1 of5.wav	i 0.04 on1 of7.wav	1	679
187	i 0.06 on1 of1.wav	i 0.06 on1 of3.wav	1	403
188	i 0.06 on1 of2.wav	i 0.06 on1 of4.wav	1	617
189	i 0.06 on1 of3.wav	i 0.06 on1 of5.wav	1	399
190	i 0.06 on1 of4.wav	i 0.06 on1 of6.wav	1	568
191	i 0.06 on1 of5.wav	i 0.06 on1 of7.wav	1	746
192	i 0.08 on1 of1.wav	i 0.08 on1 of3.wav	1	848
193	i 0.08 on1 of2.wav	i 0.08 on1 of4.wav	1	860
194	i 0.08 on1 of3.wav	i 0.08 on1 of5.wav	1	459
195	i 0.08 on1 of4.wav	i 0.08 on1 of6.wav	1	452
196	i 0.08 on1 of5.wav	i 0.08 on1 of7.wav	1	506
197	i 0.12 on1 of1.wav	i 0.12 on1 of3.wav	2	822
198	i 0.12 on1 of2.wav	i 0.12 on1 of4.wav	1	706
199	i 0.12 on1 of3.wav	i 0.12 on1 of5.wav	2	889
200	i 0.12 on1 of4.wav	i 0.12 on1 of6.wav	2	596
201	i 0.12 on1 of5.wav	i 0.12 on1 of7.wav	1	617
202	i 0.14 on1 of1.wav	i 0.14 on1 of3.wav	1	614
203	i 0.14 on1 of2.wav	i 0.14 on1 of4.wav	1	1521
204	i 0.14 on1 of3.wav	i 0.14 on1 of5.wav	2	1315
205	i 0.14 on1 of4.wav	i 0.14 on1 of6.wav	1	790
206	i 0.14 on1 of5.wav	i 0.14 on1 of7.wav	1	842
207	i 0.16 on1 of1.wav	i 0.16 on1 of3.wav	2	696
208	i 0.16 on1 of2.wav	i 0.16 on1 of4.wav	2	724
209	i 0.16 on1 of3.wav	i 0.16 on1 of5.wav	2	737
210	i 0.16 on1 of4.wav	i 0.16 on1 of6.wav	2	1146
211	i 0.16 on1 of5.wav	i 0.16 on1 of7.wav	1	584
212	i 0.18 on1 of1.wav	i 0.18 on1 of3.wav	2	1859
213	i 0.18 on1 of2.wav	i 0.18 on1 of4.wav	2	726
214	i 0.18 on1 of3.wav	i 0.18 on1 of5.wav	2	683
215	i 0.18 on1 of4.wav	i 0.18 on1 of6.wav	1	1127
216	i 0.18 on1 of5.wav	i 0.18 on1 of7.wav	1	1536
217	a 0.1 on1 of3.wav	a 0.1 on1 of1.wav	2	757
218	a 0.1 on1 of4.wav	a 0.1 on1 of2.wav	2	1133
219	a 0.1 on1 of5.wav	a 0.1 on1 of3.wav	2	927
220	a 0.1 on1 of6.wav	a 0.1 on1 of4.wav	2	1141
221	a 0.1 on1 of7.wav	a 0.1 on1 of5.wav	1	457
222	a 0.2 on1 of3.wav	a 0.2 on1 of1.wav	2	906
223	a 0.2 on1 of4.wav	a 0.2 on1 of2.wav	2	830
224	a 0.2 on1 of5.wav	a 0.2 on1 of3.wav	2	759
225	a 0.2 on1 of6.wav	a 0.2 on1 of4.wav	1	1097
226	a 0.2 on1 of7.wav	a 0.2 on1 of5.wav	1	1133
227	a 0.04 on1 of3.wav	a 0.04 on1 of1.wav	1	426
228	a 0.04 on1 of4.wav	a 0.04 on1 of2.wav	1	512
229	a 0.04 on1 of5.wav	a 0.04 on1 of3.wav	1	391
230	a 0.04 on1 of6.wav	a 0.04 on1 of4.wav	1	555
231	a 0.04 on1 of7.wav	a 0.04 on1 of5.wav	1	485
232	a 0.06 on1 of3.wav	a 0.06 on1 of1.wav	1	752
233	a 0.06 on1 of4.wav	a 0.06 on1 of2.wav	1	448
234	a 0.06 on1 of5.wav	a 0.06 on1 of3.wav	1	510
235	a 0.06 on1 of6.wav	a 0.06 on1 of4.wav	1	497
236	a 0.06 on1 of7.wav	a 0.06 on1 of5.wav	1	516
237	a 0.08 on1 of3.wav	a 0.08 on1 of1.wav	2	1250
238	a 0.08 on1 of4.wav	a 0.08 on1 of2.wav	1	1004
239	a 0.08 on1 of5.wav	a 0.08 on1 of3.wav	2	1720
240	a 0.08 on1 of6.wav	a 0.08 on1 of4.wav	1	581
241	a 0.08 on1 of7.wav	a 0.08 on1 of5.wav	1	490
242	a 0.12 on1 of3.wav	a 0.12 on1 of1.wav	2	761
243	a 0.12 on1 of4.wav	a 0.12 on1 of2.wav	2	844
244	a 0.12 on1 of5.wav	a 0.12 on1 of3.wav	2	1110
245	a 0.12 on1 of6.wav	a 0.12 on1 of4.wav	1	1346
246	a 0.12 on1 of7.wav	a 0.12 on1 of5.wav	1	862
247	a 0.14 on1 of3.wav	a 0.14 on1 of1.wav	1	495
248	a 0.14 on1 of4.wav	a 0.14 on1 of2.wav	2	681
249	a 0.14 on1 of5.wav	a 0.14 on1 of3.wav	2	887
250	a 0.14 on1 of6.wav	a 0.14 on1 of4.wav	1	668
251	a 0.14 on1 of7.wav	a 0.14 on1 of5.wav	1	804
252	a 0.16 on1 of3.wav	a 0.16 on1 of1.wav	2	898
253	a 0.16 on1 of4.wav	a 0.16 on1 of2.wav	2	767
254	a 0.16 on1 of5.wav	a 0.16 on1 of3.wav	2	870
255	a 0.16 on1 of6.wav	a 0.16 on1 of4.wav	2	1063
256	a 0.16 on1 of7.wav	a 0.16 on1 of5.wav	1	730
257	a 0.18 on1 of3.wav	a 0.18 on1 of1.wav	2	1272
258	a 0.18 on1 of4.wav	a 0.18 on1 of2.wav	2	752
259	a 0.18 on1 of5.wav	a 0.18 on1 of3.wav	2	734
260	a 0.18 on1 of6.wav	a 0.18 on1 of4.wav	2	2006
261	a 0.18 on1 of7.wav	a 0.18 on1 of5.wav	2	2532
262	i 0.1 on1 of3.wav	i 0.1 on1 of1.wav	2	1103
263	i 0.1 on1 of4.wav	i 0.1 on1 of2.wav	2	883
264	i 0.1 on1 of5.wav	i 0.1 on1 of3.wav	1	1391
265	i 0.1 on1 of6.wav	i 0.1 on1 of4.wav	1	686
266	i 0.1 on1 of7.wav	i 0.1 on1 of5.wav	1	909
267	i 0.2 on1 of3.wav	i 0.2 on1 of1.wav	2	764
268	i 0.2 on1 of4.wav	i 0.2 on1 of2.wav	2	689
269	i 0.2 on1 of5.wav	i 0.2 on1 of3.wav	2	1187
270	i 0.2 on1 of6.wav	i 0.2 on1 of4.wav	2	1773
271	i 0.2 on1 of7.wav	i 0.2 on1 of5.wav	1	810
272	i 0.04 on1 of3.wav	i 0.04 on1 of1.wav	1	548
273	i 0.04 on1 of4.wav	i 0.04 on1 of2.wav	1	408
274	i 0.04 on1 of5.wav	i 0.04 on1 of3.wav	1	688
275	i 0.04 on1 of6.wav	i 0.04 on1 of4.wav	1	466
276	i 0.04 on1 of7.wav	i 0.04 on1 of5.wav	1	623
277	i 0.06 on1 of3.wav	i 0.06 on1 of1.wav	1	517
278	i 0.06 on1 of4.wav	i 0.06 on1 of2.wav	1	758
279	i 0.06 on1 of5.wav	i 0.06 on1 of3.wav	1	654
280	i 0.06 on1 of6.wav	i 0.06 on1 of4.wav	1	435
281	i 0.06 on1 of7.wav	i 0.06 on1 of5.wav	1	569
282	i 0.08 on1 of3.wav	i 0.08 on1 of1.wav	1	571
283	i 0.08 on1 of4.wav	i 0.08 on1 of2.wav	1	1055
284	i 0.08 on1 of5.wav	i 0.08 on1 of3.wav	1	1390
285	i 0.08 on1 of6.wav	i 0.08 on1 of4.wav	1	422
286	i 0.08 on1 of7.wav	i 0.08 on1 of5.wav	1	448
287	i 0.12 on1 of3.wav	i 0.12 on1 of1.wav	2	1481
288	i 0.12 on1 of4.wav	i 0.12 on1 of2.wav	1	548
289	i 0.12 on1 of5.wav	i 0.12 on1 of3.wav	1	859
290	i 0.12 on1 of6.wav	i 0.12 on1 of4.wav	2	855
291	i 0.12 on1 of7.wav	i 0.12 on1 of5.wav	2	1066
292	i 0.14 on1 of3.wav	i 0.14 on1 of1.wav	2	706
293	i 0.14 on1 of4.wav	i 0.14 on1 of2.wav	2	950
294	i 0.14 on1 of5.wav	i 0.14 on1 of3.wav	2	1106
295	i 0.14 on1 of6.wav	i 0.14 on1 of4.wav	1	614
296	i 0.14 on1 of7.wav	i 0.14 on1 of5.wav	1	703
297	i 0.16 on1 of3.wav	i 0.16 on1 of1.wav	2	801
298	i 0.16 on1 of4.wav	i 0.16 on1 of2.wav	2	769
299	i 0.16 on1 of5.wav	i 0.16 on1 of3.wav	2	690
300	i 0.16 on1 of6.wav	i 0.16 on1 of4.wav	1	806
301	i 0.16 on1 of7.wav	i 0.16 on1 of5.wav	1	486
302	i 0.18 on1 of3.wav	i 0.18 on1 of1.wav	2	749
303	i 0.18 on1 of4.wav	i 0.18 on1 of2.wav	2	997
304	i 0.18 on1 of5.wav	i 0.18 on1 of3.wav	2	1011
305	i 0.18 on1 of6.wav	i 0.18 on1 of4.wav	2	1719
306	i 0.18 on1 of7.wav	i 0.18 on1 of5.wav	1	778
307	a 0.1 on1 of1.wav	a 0.1 on1 of1.wav	1	745
308	a 0.1 on1 of2.wav	a 0.1 on1 of2.wav	1	511
309	a 0.1 on1 of3.wav	a 0.1 on1 of3.wav	1	751
310	a 0.1 on1 of4.wav	a 0.1 on1 of4.wav	2	1147
311	a 0.1 on1 of5.wav	a 0.1 on1 of5.wav	1	1603
312	a 0.1 on1 of6.wav	a 0.1 on1 of6.wav	1	659
313	a 0.1 on1 of7.wav	a 0.1 on1 of7.wav	1	709
314	a 0.2 on1 of1.wav	a 0.2 on1 of1.wav	1	584
315	a 0.2 on1 of2.wav	a 0.2 on1 of2.wav	1	436
316	a 0.2 on1 of3.wav	a 0.2 on1 of3.wav	1	690
317	a 0.2 on1 of4.wav	a 0.2 on1 of4.wav	1	560
318	a 0.2 on1 of5.wav	a 0.2 on1 of5.wav	1	608
319	a 0.2 on1 of6.wav	a 0.2 on1 of6.wav	1	614
320	a 0.2 on1 of7.wav	a 0.2 on1 of7.wav	1	685
321	a 0.04 on1 of1.wav	a 0.04 on1 of1.wav	1	520
322	a 0.04 on1 of2.wav	a 0.04 on1 of2.wav	1	518
323	a 0.04 on1 of3.wav	a 0.04 on1 of3.wav	1	570
324	a 0.04 on1 of4.wav	a 0.04 on1 of4.wav	1	658
325	a 0.04 on1 of5.wav	a 0.04 on1 of5.wav	1	628
326	a 0.04 on1 of6.wav	a 0.04 on1 of6.wav	1	410
327	a 0.04 on1 of7.wav	a 0.04 on1 of7.wav	1	437
328	a 0.06 on1 of1.wav	a 0.06 on1 of1.wav	1	695
329	a 0.06 on1 of2.wav	a 0.06 on1 of2.wav	1	642
330	a 0.06 on1 of3.wav	a 0.06 on1 of3.wav	1	561
331	a 0.06 on1 of4.wav	a 0.06 on1 of4.wav	1	552
332	a 0.06 on1 of5.wav	a 0.06 on1 of5.wav	1	623
333	a 0.06 on1 of6.wav	a 0.06 on1 of6.wav	1	435
334	a 0.06 on1 of7.wav	a 0.06 on1 of7.wav	1	416
335	a 0.08 on1 of1.wav	a 0.08 on1 of1.wav	1	468
336	a 0.08 on1 of2.wav	a 0.08 on1 of2.wav	1	483
337	a 0.08 on1 of3.wav	a 0.08 on1 of3.wav	1	456
338	a 0.08 on1 of4.wav	a 0.08 on1 of4.wav	1	808
339	a 0.08 on1 of5.wav	a 0.08 on1 of5.wav	1	485
340	a 0.08 on1 of6.wav	a 0.08 on1 of6.wav	1	1247
341	a 0.08 on1 of7.wav	a 0.08 on1 of7.wav	1	495
342	a 0.12 on1 of1.wav	a 0.12 on1 of1.wav	1	512
343	a 0.12 on1 of2.wav	a 0.12 on1 of2.wav	1	452
344	a 0.12 on1 of3.wav	a 0.12 on1 of3.wav	1	1220
345	a 0.12 on1 of4.wav	a 0.12 on1 of4.wav	1	641
346	a 0.12 on1 of5.wav	a 0.12 on1 of5.wav	1	764
347	a 0.12 on1 of6.wav	a 0.12 on1 of6.wav	1	473
348	a 0.12 on1 of7.wav	a 0.12 on1 of7.wav	1	624
349	a 0.14 on1 of1.wav	a 0.14 on1 of1.wav	1	662
350	a 0.14 on1 of2.wav	a 0.14 on1 of2.wav	1	475
351	a 0.14 on1 of3.wav	a 0.14 on1 of3.wav	1	616
352	a 0.14 on1 of4.wav	a 0.14 on1 of4.wav	1	617
353	a 0.14 on1 of5.wav	a 0.14 on1 of5.wav	1	986
354	a 0.14 on1 of6.wav	a 0.14 on1 of6.wav	1	672
355	a 0.14 on1 of7.wav	a 0.14 on1 of7.wav	1	644
356	a 0.16 on1 of1.wav	a 0.16 on1 of1.wav	1	799
357	a 0.16 on1 of2.wav	a 0.16 on1 of2.wav	1	582
358	a 0.16 on1 of3.wav	a 0.16 on1 of3.wav	1	712
359	a 0.16 on1 of4.wav	a 0.16 on1 of4.wav	1	724
360	a 0.16 on1 of5.wav	a 0.16 on1 of5.wav	1	506
361	a 0.16 on1 of6.wav	a 0.16 on1 of6.wav	1	799
362	a 0.16 on1 of7.wav	a 0.16 on1 of7.wav	1	997
363	a 0.18 on1 of1.wav	a 0.18 on1 of1.wav	1	547
364	a 0.18 on1 of2.wav	a 0.18 on1 of2.wav	1	807
365	a 0.18 on1 of3.wav	a 0.18 on1 of3.wav	1	465
366	a 0.18 on1 of4.wav	a 0.18 on1 of4.wav	1	877
367	a 0.18 on1 of5.wav	a 0.18 on1 of5.wav	1	485
368	a 0.18 on1 of6.wav	a 0.18 on1 of6.wav	1	620
369	a 0.18 on1 of7.wav	a 0.18 on1 of7.wav	1	1303
370	i 0.1 on1 of1.wav	i 0.1 on1 of1.wav	1	559
371	i 0.1 on1 of2.wav	i 0.1 on1 of2.wav	1	457
372	i 0.1 on1 of3.wav	i 0.1 on1 of3.wav	1	685
373	i 0.1 on1 of4.wav	i 0.1 on1 of4.wav	1	508
374	i 0.1 on1 of5.wav	i 0.1 on1 of5.wav	1	514
375	i 0.1 on1 of6.wav	i 0.1 on1 of6.wav	1	508
376	i 0.1 on1 of7.wav	i 0.1 on1 of7.wav	1	638
377	i 0.2 on1 of1.wav	i 0.2 on1 of1.wav	1	655
378	i 0.2 on1 of2.wav	i 0.2 on1 of2.wav	1	651
379	i 0.2 on1 of3.wav	i 0.2 on1 of3.wav	1	450
380	i 0.2 on1 of4.wav	i 0.2 on1 of4.wav	1	631
381	i 0.2 on1 of5.wav	i 0.2 on1 of5.wav	1	884
382	i 0.2 on1 of6.wav	i 0.2 on1 of6.wav	1	694
383	i 0.2 on1 of7.wav	i 0.2 on1 of7.wav	1	569
384	i 0.04 on1 of1.wav	i 0.04 on1 of1.wav	1	571
385	i 0.04 on1 of2.wav	i 0.04 on1 of2.wav	1	680
386	i 0.04 on1 of3.wav	i 0.04 on1 of3.wav	1	445
387	i 0.04 on1 of4.wav	i 0.04 on1 of4.wav	1	570
388	i 0.04 on1 of5.wav	i 0.04 on1 of5.wav	1	424
389	i 0.04 on1 of6.wav	i 0.04 on1 of6.wav	1	522
390	i 0.04 on1 of7.wav	i 0.04 on1 of7.wav	1	510
391	i 0.06 on1 of1.wav	i 0.06 on1 of1.wav	1	600
392	i 0.06 on1 of2.wav	i 0.06 on1 of2.wav	1	463
393	i 0.06 on1 of3.wav	i 0.06 on1 of3.wav	1	567
394	i 0.06 on1 of4.wav	i 0.06 on1 of4.wav	1	664
395	i 0.06 on1 of5.wav	i 0.06 on1 of5.wav	1	573
396	i 0.06 on1 of6.wav	i 0.06 on1 of6.wav	1	417
397	i 0.06 on1 of7.wav	i 0.06 on1 of7.wav	1	510
398	i 0.08 on1 of1.wav	i 0.08 on1 of1.wav	1	386
399	i 0.08 on1 of2.wav	i 0.08 on1 of2.wav	1	428
400	i 0.08 on1 of3.wav	i 0.08 on1 of3.wav	1	517
401	i 0.08 on1 of4.wav	i 0.08 on1 of4.wav	1	457
402	i 0.08 on1 of5.wav	i 0.08 on1 of5.wav	1	414
403	i 0.08 on1 of6.wav	i 0.08 on1 of6.wav	1	658
404	i 0.08 on1 of7.wav	i 0.08 on1 of7.wav	1	411
405	i 0.12 on1 of1.wav	i 0.12 on1 of1.wav	1	702
406	i 0.12 on1 of2.wav	i 0.12 on1 of2.wav	1	608
407	i 0.12 on1 of3.wav	i 0.12 on1 of3.wav	1	1464
408	i 0.12 on1 of4.wav	i 0.12 on1 of4.wav	1	619
409	i 0.12 on1 of5.wav	i 0.12 on1 of5.wav	1	611
410	i 0.12 on1 of6.wav	i 0.12 on1 of6.wav	1	725
411	i 0.12 on1 of7.wav	i 0.12 on1 of7.wav	1	573
412	i 0.14 on1 of1.wav	i 0.14 on1 of1.wav	1	676
413	i 0.14 on1 of2.wav	i 0.14 on1 of2.wav	1	677
414	i 0.14 on1 of3.wav	i 0.14 on1 of3.wav	1	703
415	i 0.14 on1 of4.wav	i 0.14 on1 of4.wav	2	1605
416	i 0.14 on1 of5.wav	i 0.14 on1 of5.wav	1	626
417	i 0.14 on1 of6.wav	i 0.14 on1 of6.wav	1	636
418	i 0.14 on1 of7.wav	i 0.14 on1 of7.wav	1	584
419	i 0.16 on1 of1.wav	i 0.16 on1 of1.wav	1	505
420	i 0.16 on1 of2.wav	i 0.16 on1 of2.wav	1	400
421	i 0.16 on1 of3.wav	i 0.16 on1 of3.wav	1	500
422	i 0.16 on1 of4.wav	i 0.16 on1 of4.wav	1	880
423	i 0.16 on1 of5.wav	i 0.16 on1 of5.wav	1	540
424	i 0.16 on1 of6.wav	i 0.16 on1 of6.wav	1	601
425	i 0.16 on1 of7.wav	i 0.16 on1 of7.wav	1	643
426	i 0.18 on1 of1.wav	i 0.18 on1 of1.wav	1	637
427	i 0.18 on1 of2.wav	i 0.18 on1 of2.wav	1	571
428	i 0.18 on1 of3.wav	i 0.18 on1 of3.wav	1	1049
429	i 0.18 on1 of4.wav	i 0.18 on1 of4.wav	1	733
430	i 0.18 on1 of5.wav	i 0.18 on1 of5.wav	1	561
431	i 0.18 on1 of6.wav	i 0.18 on1 of6.wav	1	473
432	i 0.18 on1 of7.wav	i 0.18 on1 of7.wav	1	581
433	a 0.1 on1 of1.wav	a 0.1 on1 of3.wav	2	779
434	a 0.1 on1 of2.wav	a 0.1 on1 of4.wav	2	1439
435	a 0.1 on1 of3.wav	a 0.1 on1 of5.wav	2	816
436	a 0.1 on1 of4.wav	a 0.1 on1 of6.wav	2	990
437	a 0.1 on1 of5.wav	a 0.1 on1 of7.wav	1	754
438	a 0.2 on1 of1.wav	a 0.2 on1 of3.wav	2	623
439	a 0.2 on1 of2.wav	a 0.2 on1 of4.wav	2	744
440	a 0.2 on1 of3.wav	a 0.2 on1 of5.wav	2	758
441	a 0.2 on1 of4.wav	a 0.2 on1 of6.wav	2	934
442	a 0.2 on1 of5.wav	a 0.2 on1 of7.wav	1	731
443	a 0.04 on1 of1.wav	a 0.04 on1 of3.wav	1	693
444	a 0.04 on1 of2.wav	a 0.04 on1 of4.wav	1	465
445	a 0.04 on1 of3.wav	a 0.04 on1 of5.wav	1	441
446	a 0.04 on1 of4.wav	a 0.04 on1 of6.wav	1	358
447	a 0.04 on1 of5.wav	a 0.04 on1 of7.wav	1	582
448	a 0.06 on1 of1.wav	a 0.06 on1 of3.wav	1	451
449	a 0.06 on1 of2.wav	a 0.06 on1 of4.wav	1	597
450	a 0.06 on1 of3.wav	a 0.06 on1 of5.wav	1	440
451	a 0.06 on1 of4.wav	a 0.06 on1 of6.wav	1	523
452	a 0.06 on1 of5.wav	a 0.06 on1 of7.wav	1	628
453	a 0.08 on1 of1.wav	a 0.08 on1 of3.wav	2	988
454	a 0.08 on1 of2.wav	a 0.08 on1 of4.wav	1	622
455	a 0.08 on1 of3.wav	a 0.08 on1 of5.wav	1	485
456	a 0.08 on1 of4.wav	a 0.08 on1 of6.wav	1	906
457	a 0.08 on1 of5.wav	a 0.08 on1 of7.wav	2	1146
458	a 0.12 on1 of1.wav	a 0.12 on1 of3.wav	2	1335
459	a 0.12 on1 of2.wav	a 0.12 on1 of4.wav	2	793
460	a 0.12 on1 of3.wav	a 0.12 on1 of5.wav	2	664
461	a 0.12 on1 of4.wav	a 0.12 on1 of6.wav	2	832
462	a 0.12 on1 of5.wav	a 0.12 on1 of7.wav	1	626
463	a 0.14 on1 of1.wav	a 0.14 on1 of3.wav	2	1268
464	a 0.14 on1 of2.wav	a 0.14 on1 of4.wav	2	607
465	a 0.14 on1 of3.wav	a 0.14 on1 of5.wav	2	1079
466	a 0.14 on1 of4.wav	a 0.14 on1 of6.wav	2	566
467	a 0.14 on1 of5.wav	a 0.14 on1 of7.wav	2	1048
468	a 0.16 on1 of1.wav	a 0.16 on1 of3.wav	2	1018
469	a 0.16 on1 of2.wav	a 0.16 on1 of4.wav	2	805
470	a 0.16 on1 of3.wav	a 0.16 on1 of5.wav	2	524
471	a 0.16 on1 of4.wav	a 0.16 on1 of6.wav	2	839
472	a 0.16 on1 of5.wav	a 0.16 on1 of7.wav	1	1327
473	a 0.18 on1 of1.wav	a 0.18 on1 of3.wav	2	1276
474	a 0.18 on1 of2.wav	a 0.18 on1 of4.wav	2	711
475	a 0.18 on1 of3.wav	a 0.18 on1 of5.wav	2	1405
476	a 0.18 on1 of4.wav	a 0.18 on1 of6.wav	2	861
477	a 0.18 on1 of5.wav	a 0.18 on1 of7.wav	1	423
478	i 0.1 on1 of1.wav	i 0.1 on1 of3.wav	1	1156
479	i 0.1 on1 of2.wav	i 0.1 on1 of4.wav	1	1852
480	i 0.1 on1 of3.wav	i 0.1 on1 of5.wav	2	846
481	i 0.1 on1 of4.wav	i 0.1 on1 of6.wav	1	489
482	i 0.1 on1 of5.wav	i 0.1 on1 of7.wav	1	680
483	i 0.2 on1 of1.wav	i 0.2 on1 of3.wav	2	670
484	i 0.2 on1 of2.wav	i 0.2 on1 of4.wav	2	1193
485	i 0.2 on1 of3.wav	i 0.2 on1 of5.wav	2	797
486	i 0.2 on1 of4.wav	i 0.2 on1 of6.wav	2	543
487	i 0.2 on1 of5.wav	i 0.2 on1 of7.wav	1	1606
488	i 0.04 on1 of1.wav	i 0.04 on1 of3.wav	1	569
489	i 0.04 on1 of2.wav	i 0.04 on1 of4.wav	1	687
490	i 0.04 on1 of3.wav	i 0.04 on1 of5.wav	1	643
491	i 0.04 on1 of4.wav	i 0.04 on1 of6.wav	1	772
492	i 0.04 on1 of5.wav	i 0.04 on1 of7.wav	1	432
493	i 0.06 on1 of1.wav	i 0.06 on1 of3.wav	1	599
494	i 0.06 on1 of2.wav	i 0.06 on1 of4.wav	1	620
495	i 0.06 on1 of3.wav	i 0.06 on1 of5.wav	1	419
496	i 0.06 on1 of4.wav	i 0.06 on1 of6.wav	1	439
497	i 0.06 on1 of5.wav	i 0.06 on1 of7.wav	1	448
498	i 0.08 on1 of1.wav	i 0.08 on1 of3.wav	2	592
499	i 0.08 on1 of2.wav	i 0.08 on1 of4.wav	1	633
500	i 0.08 on1 of3.wav	i 0.08 on1 of5.wav	1	824
501	i 0.08 on1 of4.wav	i 0.08 on1 of6.wav	1	450
502	i 0.08 on1 of5.wav	i 0.08 on1 of7.wav	1	889
503	i 0.12 on1 of1.wav	i 0.12 on1 of3.wav	2	953
504	i 0.12 on1 of2.wav	i 0.12 on1 of4.wav	1	536
505	i 0.12 on1 of3.wav	i 0.12 on1 of5.wav	2	768
506	i 0.12 on1 of4.wav	i 0.12 on1 of6.wav	2	732
507	i 0.12 on1 of5.wav	i 0.12 on1 of7.wav	2	1574
508	i 0.14 on1 of1.wav	i 0.14 on1 of3.wav	1	762
509	i 0.14 on1 of2.wav	i 0.14 on1 of4.wav	2	1017
510	i 0.14 on1 of3.wav	i 0.14 on1 of5.wav	2	1701
511	i 0.14 on1 of4.wav	i 0.14 on1 of6.wav	2	803
512	i 0.14 on1 of5.wav	i 0.14 on1 of7.wav	1	1074
513	i 0.16 on1 of1.wav	i 0.16 on1 of3.wav	2	685
514	i 0.16 on1 of2.wav	i 0.16 on1 of4.wav	2	702
515	i 0.16 on1 of3.wav	i 0.16 on1 of5.wav	2	658
516	i 0.16 on1 of4.wav	i 0.16 on1 of6.wav	2	1416
517	i 0.16 on1 of5.wav	i 0.16 on1 of7.wav	1	602
518	i 0.18 on1 of1.wav	i 0.18 on1 of3.wav	2	998
519	i 0.18 on1 of2.wav	i 0.18 on1 of4.wav	2	1036
520	i 0.18 on1 of3.wav	i 0.18 on1 of5.wav	2	1632
521	i 0.18 on1 of4.wav	i 0.18 on1 of6.wav	2	729
522	i 0.18 on1 of5.wav	i 0.18 on1 of7.wav	2	840
523	a 0.1 on1 of3.wav	a 0.1 on1 of1.wav	2	1204
524	a 0.1 on1 of4.wav	a 0.1 on1 of2.wav	2	876
525	a 0.1 on1 of5.wav	a 0.1 on1 of3.wav	2	852
526	a 0.1 on1 of6.wav	a 0.1 on1 of4.wav	2	2165
527	a 0.1 on1 of7.wav	a 0.1 on1 of5.wav	1	471
528	a 0.2 on1 of3.wav	a 0.2 on1 of1.wav	2	738
529	a 0.2 on1 of4.wav	a 0.2 on1 of2.wav	2	639
530	a 0.2 on1 of5.wav	a 0.2 on1 of3.wav	2	854
531	a 0.2 on1 of6.wav	a 0.2 on1 of4.wav	2	950
532	a 0.2 on1 of7.wav	a 0.2 on1 of5.wav	1	521
533	a 0.04 on1 of3.wav	a 0.04 on1 of1.wav	1	469
534	a 0.04 on1 of4.wav	a 0.04 on1 of2.wav	1	424
535	a 0.04 on1 of5.wav	a 0.04 on1 of3.wav	1	594
536	a 0.04 on1 of6.wav	a 0.04 on1 of4.wav	1	836
537	a 0.04 on1 of7.wav	a 0.04 on1 of5.wav	1	592
538	a 0.06 on1 of3.wav	a 0.06 on1 of1.wav	1	531
539	a 0.06 on1 of4.wav	a 0.06 on1 of2.wav	1	724
540	a 0.06 on1 of5.wav	a 0.06 on1 of3.wav	1	724
541	a 0.06 on1 of6.wav	a 0.06 on1 of4.wav	1	410
542	a 0.06 on1 of7.wav	a 0.06 on1 of5.wav	1	491
543	a 0.08 on1 of3.wav	a 0.08 on1 of1.wav	2	708
544	a 0.08 on1 of4.wav	a 0.08 on1 of2.wav	1	1422
545	a 0.08 on1 of5.wav	a 0.08 on1 of3.wav	2	859
546	a 0.08 on1 of6.wav	a 0.08 on1 of4.wav	1	1388
547	a 0.08 on1 of7.wav	a 0.08 on1 of5.wav	1	580
548	a 0.12 on1 of3.wav	a 0.12 on1 of1.wav	2	663
549	a 0.12 on1 of4.wav	a 0.12 on1 of2.wav	2	899
550	a 0.12 on1 of5.wav	a 0.12 on1 of3.wav	2	1018
551	a 0.12 on1 of6.wav	a 0.12 on1 of4.wav	1	832
552	a 0.12 on1 of7.wav	a 0.12 on1 of5.wav	1	536
553	a 0.14 on1 of3.wav	a 0.14 on1 of1.wav	2	855
554	a 0.14 on1 of4.wav	a 0.14 on1 of2.wav	2	776
555	a 0.14 on1 of5.wav	a 0.14 on1 of3.wav	2	832
556	a 0.14 on1 of6.wav	a 0.14 on1 of4.wav	1	1295
557	a 0.14 on1 of7.wav	a 0.14 on1 of5.wav	1	930
558	a 0.16 on1 of3.wav	a 0.16 on1 of1.wav	2	621
559	a 0.16 on1 of4.wav	a 0.16 on1 of2.wav	2	651
560	a 0.16 on1 of5.wav	a 0.16 on1 of3.wav	2	964
561	a 0.16 on1 of6.wav	a 0.16 on1 of4.wav	1	706
562	a 0.16 on1 of7.wav	a 0.16 on1 of5.wav	2	960
563	a 0.18 on1 of3.wav	a 0.18 on1 of1.wav	2	604
564	a 0.18 on1 of4.wav	a 0.18 on1 of2.wav	2	669
565	a 0.18 on1 of5.wav	a 0.18 on1 of3.wav	2	1022
566	a 0.18 on1 of6.wav	a 0.18 on1 of4.wav	2	790
567	a 0.18 on1 of7.wav	a 0.18 on1 of5.wav	1	645
568	i 0.1 on1 of3.wav	i 0.1 on1 of1.wav	2	796
569	i 0.1 on1 of4.wav	i 0.1 on1 of2.wav	1	636
570	i 0.1 on1 of5.wav	i 0.1 on1 of3.wav	2	727
571	i 0.1 on1 of6.wav	i 0.1 on1 of4.wav	1	428
572	i 0.1 on1 of7.wav	i 0.1 on1 of5.wav	1	552
573	i 0.2 on1 of3.wav	i 0.2 on1 of1.wav	2	687
574	i 0.2 on1 of4.wav	i 0.2 on1 of2.wav	2	725
575	i 0.2 on1 of5.wav	i 0.2 on1 of3.wav	2	1001
576	i 0.2 on1 of6.wav	i 0.2 on1 of4.wav	2	767
577	i 0.2 on1 of7.wav	i 0.2 on1 of5.wav	1	535
578	i 0.04 on1 of3.wav	i 0.04 on1 of1.wav	1	439
579	i 0.04 on1 of4.wav	i 0.04 on1 of2.wav	1	598
580	i 0.04 on1 of5.wav	i 0.04 on1 of3.wav	1	626
581	i 0.04 on1 of6.wav	i 0.04 on1 of4.wav	1	438
582	i 0.04 on1 of7.wav	i 0.04 on1 of5.wav	1	468
583	i 0.06 on1 of3.wav	i 0.06 on1 of1.wav	1	384
584	i 0.06 on1 of4.wav	i 0.06 on1 of2.wav	1	759
585	i 0.06 on1 of5.wav	i 0.06 on1 of3.wav	1	387
586	i 0.06 on1 of6.wav	i 0.06 on1 of4.wav	1	545
587	i 0.06 on1 of7.wav	i 0.06 on1 of5.wav	1	432
588	i 0.08 on1 of3.wav	i 0.08 on1 of1.wav	2	863
589	i 0.08 on1 of4.wav	i 0.08 on1 of2.wav	1	570
590	i 0.08 on1 of5.wav	i 0.08 on1 of3.wav	1	445
591	i 0.08 on1 of6.wav	i 0.08 on1 of4.wav	1	900
592	i 0.08 on1 of7.wav	i 0.08 on1 of5.wav	1	622
593	i 0.12 on1 of3.wav	i 0.12 on1 of1.wav	2	704
594	i 0.12 on1 of4.wav	i 0.12 on1 of2.wav	1	1141
595	i 0.12 on1 of5.wav	i 0.12 on1 of3.wav	2	1207
596	i 0.12 on1 of6.wav	i 0.12 on1 of4.wav	2	863
597	i 0.12 on1 of7.wav	i 0.12 on1 of5.wav	1	809
598	i 0.14 on1 of3.wav	i 0.14 on1 of1.wav	2	649
599	i 0.14 on1 of4.wav	i 0.14 on1 of2.wav	2	685
600	i 0.14 on1 of5.wav	i 0.14 on1 of3.wav	2	943
601	i 0.14 on1 of6.wav	i 0.14 on1 of4.wav	1	630
602	i 0.14 on1 of7.wav	i 0.14 on1 of5.wav	1	645
603	i 0.16 on1 of3.wav	i 0.16 on1 of1.wav	2	684
604	i 0.16 on1 of4.wav	i 0.16 on1 of2.wav	2	604
605	i 0.16 on1 of5.wav	i 0.16 on1 of3.wav	2	1512
606	i 0.16 on1 of6.wav	i 0.16 on1 of4.wav	2	785
607	i 0.16 on1 of7.wav	i 0.16 on1 of5.wav	1	660
608	i 0.18 on1 of3.wav	i 0.18 on1 of1.wav	2	976
609	i 0.18 on1 of4.wav	i 0.18 on1 of2.wav	2	678
610	i 0.18 on1 of5.wav	i 0.18 on1 of3.wav	2	721
611	i 0.18 on1 of6.wav	i 0.18 on1 of4.wav	1	891
612	i 0.18 on1 of7.wav	i 0.18 on1 of5.wav	1	1619
