# Supplementary material for: Effects of stimulus duration and vowel quality in cross-linguistic categorical perception of pitch directions
Source: PLoS One. 2017 Jul 3;12(7):e0180656. doi: 10.1371/journal.pone.0180656 (PMC5495489; doi:10.1371/journal.pone.0180656)
Supplement: S1 Table — (ZIP) [file pone.0180656.s001.zip › supporting information/Raw data/eprime_sd_CHINESE/sub7sdrising.csv]

List2	stim1	stim2	Slide3.RESP	Slide3.RT
1	a 0.1 on1 of7r.wav	a 0.1 on1 of7r.wav	1	358
2	a 0.1 on2 of7.wav	a 0.1 on2 of7.wav	1	552
3	a 0.1 on3 of7.wav	a 0.1 on3 of7.wav	1	716
4	a 0.1 on4 of7.wav	a 0.1 on4 of7.wav	1	489
5	a 0.1 on5 of7.wav	a 0.1 on5 of7.wav	1	771
6	a 0.1 on6 of7.wav	a 0.1 on6 of7.wav	1	553
7	a 0.1 on7 of7.wav	a 0.1 on7 of7.wav	1	656
8	a 0.2 on1 of7r.wav	a 0.2 on1 of7r.wav	1	836
9	a 0.2 on2 of7.wav	a 0.2 on2 of7.wav	1	440
10	a 0.2 on3 of7.wav	a 0.2 on3 of7.wav	1	617
11	a 0.2 on4 of7.wav	a 0.2 on4 of7.wav	1	701
12	a 0.2 on5 of7.wav	a 0.2 on5 of7.wav	1	764
13	a 0.2 on6 of7.wav	a 0.2 on6 of7.wav	1	424
14	a 0.2 on7 of7.wav	a 0.2 on7 of7.wav	1	493
15	a 0.04 on1 of7r.wav	a 0.04 on1 of7r.wav	1	376
16	a 0.04 on2 of7.wav	a 0.04 on2 of7.wav	1	466
17	a 0.04 on3 of7.wav	a 0.04 on3 of7.wav	1	459
18	a 0.04 on4 of7.wav	a 0.04 on4 of7.wav	1	368
19	a 0.04 on5 of7.wav	a 0.04 on5 of7.wav	1	422
20	a 0.04 on6 of7.wav	a 0.04 on6 of7.wav	1	971
21	a 0.04 on7 of7.wav	a 0.04 on7 of7.wav	1	421
22	a 0.06 on1 of7r.wav	a 0.06 on1 of7r.wav	1	464
23	a 0.06 on2 of7.wav	a 0.06 on2 of7.wav	1	425
24	a 0.06 on3 of7.wav	a 0.06 on3 of7.wav	1	661
25	a 0.06 on4 of7.wav	a 0.06 on4 of7.wav	1	451
26	a 0.06 on5 of7.wav	a 0.06 on5 of7.wav	1	603
27	a 0.06 on6 of7.wav	a 0.06 on6 of7.wav	1	479
28	a 0.06 on7 of7.wav	a 0.06 on7 of7.wav	1	480
29	a 0.08 on1 of7r.wav	a 0.08 on1 of7r.wav	1	929
30	a 0.08 on2 of7.wav	a 0.08 on2 of7.wav	1	444
31	a 0.08 on3 of7.wav	a 0.08 on3 of7.wav	1	544
32	a 0.08 on4 of7.wav	a 0.08 on4 of7.wav	1	650
33	a 0.08 on5 of7.wav	a 0.08 on5 of7.wav	1	442
34	a 0.08 on6 of7.wav	a 0.08 on6 of7.wav	1	492
35	a 0.08 on7 of7.wav	a 0.08 on7 of7.wav	1	684
36	a 0.12 on1 of7r.wav	a 0.12 on1 of7r.wav	1	551
37	a 0.12 on2 of7.wav	a 0.12 on2 of7.wav	1	500
38	a 0.12 on3 of7.wav	a 0.12 on3 of7.wav	1	570
39	a 0.12 on4 of7.wav	a 0.12 on4 of7.wav	2	641
40	a 0.12 on5 of7.wav	a 0.12 on5 of7.wav	1	579
41	a 0.12 on6 of7.wav	a 0.12 on6 of7.wav	1	449
42	a 0.12 on7 of7.wav	a 0.12 on7 of7.wav	1	594
43	a 0.14 on1 of7r.wav	a 0.14 on1 of7r.wav	1	584
44	a 0.14 on2 of7.wav	a 0.14 on2 of7.wav	1	659
45	a 0.14 on3 of7.wav	a 0.14 on3 of7.wav	1	602
46	a 0.14 on4 of7.wav	a 0.14 on4 of7.wav	1	739
47	a 0.14 on5 of7.wav	a 0.14 on5 of7.wav	1	491
48	a 0.14 on6 of7.wav	a 0.14 on6 of7.wav	1	959
49	a 0.14 on7 of7.wav	a 0.14 on7 of7.wav	1	559
50	a 0.16 on1 of7r.wav	a 0.16 on1 of7r.wav	1	528
51	a 0.16 on2 of7.wav	a 0.16 on2 of7.wav	1	536
52	a 0.16 on3 of7.wav	a 0.16 on3 of7.wav	1	512
53	a 0.16 on4 of7.wav	a 0.16 on4 of7.wav	1	746
54	a 0.16 on5 of7.wav	a 0.16 on5 of7.wav	1	438
55	a 0.16 on6 of7.wav	a 0.16 on6 of7.wav	1	460
56	a 0.16 on7 of7.wav	a 0.16 on7 of7.wav	1	532
57	a 0.18 on1 of7r.wav	a 0.18 on1 of7r.wav	1	551
58	a 0.18 on2 of7.wav	a 0.18 on2 of7.wav	1	536
59	a 0.18 on3 of7.wav	a 0.18 on3 of7.wav	1	1556
60	a 0.18 on4 of7.wav	a 0.18 on4 of7.wav	1	824
61	a 0.18 on5 of7.wav	a 0.18 on5 of7.wav	2	2411
62	a 0.18 on6 of7.wav	a 0.18 on6 of7.wav	1	468
63	a 0.18 on7 of7.wav	a 0.18 on7 of7.wav	1	475
64	i 0.1 on1 of7r.wav	i 0.1 on1 of7r.wav	1	955
65	i 0.1 on2 of7.wav	i 0.1 on2 of7.wav	1	1045
66	i 0.1 on3 of7.wav	i 0.1 on3 of7.wav	1	513
67	i 0.1 on4 of7.wav	i 0.1 on4 of7.wav	1	415
68	i 0.1 on5 of7.wav	i 0.1 on5 of7.wav	1	529
69	i 0.1 on6 of7.wav	i 0.1 on6 of7.wav	1	522
70	i 0.1 on7 of7.wav	i 0.1 on7 of7.wav	1	535
71	i 0.2 on1 of7r.wav	i 0.2 on1 of7r.wav	1	584
72	i 0.2 on2 of7.wav	i 0.2 on2 of7.wav	1	472
73	i 0.2 on3 of7.wav	i 0.2 on3 of7.wav	1	602
74	i 0.2 on4 of7.wav	i 0.2 on4 of7.wav	1	746
75	i 0.2 on5 of7.wav	i 0.2 on5 of7.wav	1	475
76	i 0.2 on6 of7.wav	i 0.2 on6 of7.wav	1	522
77	i 0.2 on7 of7.wav	i 0.2 on7 of7.wav	1	673
78	i 0.04 on1 of7r.wav	i 0.04 on1 of7r.wav	1	419
79	i 0.04 on2 of7.wav	i 0.04 on2 of7.wav	1	637
80	i 0.04 on3 of7.wav	i 0.04 on3 of7.wav	1	425
81	i 0.04 on4 of7.wav	i 0.04 on4 of7.wav	1	372
82	i 0.04 on5 of7.wav	i 0.04 on5 of7.wav	1	570
83	i 0.04 on6 of7.wav	i 0.04 on6 of7.wav	1	1952
84	i 0.04 on7 of7.wav	i 0.04 on7 of7.wav	1	423
85	i 0.06 on1 of7r.wav	i 0.06 on1 of7r.wav	1	459
86	i 0.06 on2 of7.wav	i 0.06 on2 of7.wav	1	741
87	i 0.06 on3 of7.wav	i 0.06 on3 of7.wav	1	875
88	i 0.06 on4 of7.wav	i 0.06 on4 of7.wav	1	795
89	i 0.06 on5 of7.wav	i 0.06 on5 of7.wav	1	530
90	i 0.06 on6 of7.wav	i 0.06 on6 of7.wav	1	592
91	i 0.06 on7 of7.wav	i 0.06 on7 of7.wav	1	521
92	i 0.08 on1 of7r.wav	i 0.08 on1 of7r.wav	1	542
93	i 0.08 on2 of7.wav	i 0.08 on2 of7.wav	1	439
94	i 0.08 on3 of7.wav	i 0.08 on3 of7.wav	1	732
95	i 0.08 on4 of7.wav	i 0.08 on4 of7.wav	1	611
96	i 0.08 on5 of7.wav	i 0.08 on5 of7.wav	1	340
97	i 0.08 on6 of7.wav	i 0.08 on6 of7.wav	1	409
98	i 0.08 on7 of7.wav	i 0.08 on7 of7.wav	1	489
99	i 0.12 on1 of7r.wav	i 0.12 on1 of7r.wav	1	539
100	i 0.12 on2 of7.wav	i 0.12 on2 of7.wav	1	822
101	i 0.12 on3 of7.wav	i 0.12 on3 of7.wav	1	633
102	i 0.12 on4 of7.wav	i 0.12 on4 of7.wav	1	580
103	i 0.12 on5 of7.wav	i 0.12 on5 of7.wav	1	787
104	i 0.12 on6 of7.wav	i 0.12 on6 of7.wav	1	717
105	i 0.12 on7 of7.wav	i 0.12 on7 of7.wav	1	674
106	i 0.14 on1 of7r.wav	i 0.14 on1 of7r.wav	1	483
107	i 0.14 on2 of7.wav	i 0.14 on2 of7.wav	1	530
108	i 0.14 on3 of7.wav	i 0.14 on3 of7.wav	1	604
109	i 0.14 on4 of7.wav	i 0.14 on4 of7.wav	1	813
110	i 0.14 on5 of7.wav	i 0.14 on5 of7.wav	1	468
111	i 0.14 on6 of7.wav	i 0.14 on6 of7.wav	1	577
112	i 0.14 on7 of7.wav	i 0.14 on7 of7.wav	1	1326
113	i 0.16 on1 of7r.wav	i 0.16 on1 of7r.wav	1	569
114	i 0.16 on2 of7.wav	i 0.16 on2 of7.wav	1	595
115	i 0.16 on3 of7.wav	i 0.16 on3 of7.wav	1	629
116	i 0.16 on4 of7.wav	i 0.16 on4 of7.wav	1	781
117	i 0.16 on5 of7.wav	i 0.16 on5 of7.wav	2	1189
118	i 0.16 on6 of7.wav	i 0.16 on6 of7.wav	1	543
119	i 0.16 on7 of7.wav	i 0.16 on7 of7.wav	1	680
120	i 0.18 on1 of7r.wav	i 0.18 on1 of7r.wav	1	674
121	i 0.18 on2 of7.wav	i 0.18 on2 of7.wav	1	741
122	i 0.18 on3 of7.wav	i 0.18 on3 of7.wav	1	443
123	i 0.18 on4 of7.wav	i 0.18 on4 of7.wav	1	611
124	i 0.18 on5 of7.wav	i 0.18 on5 of7.wav	1	463
125	i 0.18 on6 of7.wav	i 0.18 on6 of7.wav	2	1120
126	i 0.18 on7 of7.wav	i 0.18 on7 of7.wav	1	467
127	a 0.1 on1 of7r.wav	a 0.1 on3 of7.wav	1	874
128	a 0.1 on2 of7.wav	a 0.1 on4 of7.wav	1	420
129	a 0.1 on3 of7.wav	a 0.1 on5 of7.wav	1	538
130	a 0.1 on4 of7.wav	a 0.1 on6 of7.wav	2	850
131	a 0.1 on5 of7.wav	a 0.1 on7 of7.wav	2	829
132	a 0.2 on1 of7r.wav	a 0.2 on3 of7.wav	1	1396
133	a 0.2 on2 of7.wav	a 0.2 on4 of7.wav	2	669
134	a 0.2 on3 of7.wav	a 0.2 on5 of7.wav	2	1041
135	a 0.2 on4 of7.wav	a 0.2 on6 of7.wav	2	928
136	a 0.2 on5 of7.wav	a 0.2 on7 of7.wav	2	817
137	a 0.04 on1 of7r.wav	a 0.04 on3 of7.wav	1	571
138	a 0.04 on2 of7.wav	a 0.04 on4 of7.wav	1	402
139	a 0.04 on3 of7.wav	a 0.04 on5 of7.wav	1	319
140	a 0.04 on4 of7.wav	a 0.04 on6 of7.wav	1	385
141	a 0.04 on5 of7.wav	a 0.04 on7 of7.wav	1	403
142	a 0.06 on1 of7r.wav	a 0.06 on3 of7.wav	1	442
143	a 0.06 on2 of7.wav	a 0.06 on4 of7.wav	1	525
144	a 0.06 on3 of7.wav	a 0.06 on5 of7.wav	1	393
145	a 0.06 on4 of7.wav	a 0.06 on6 of7.wav	1	426
146	a 0.06 on5 of7.wav	a 0.06 on7 of7.wav	1	326
147	a 0.08 on1 of7r.wav	a 0.08 on3 of7.wav	1	577
148	a 0.08 on2 of7.wav	a 0.08 on4 of7.wav	1	424
149	a 0.08 on3 of7.wav	a 0.08 on5 of7.wav	2	1243
150	a 0.08 on4 of7.wav	a 0.08 on6 of7.wav	2	993
151	a 0.08 on5 of7.wav	a 0.08 on7 of7.wav	1	1033
152	a 0.12 on1 of7r.wav	a 0.12 on3 of7.wav	1	454
153	a 0.12 on2 of7.wav	a 0.12 on4 of7.wav	1	1642
154	a 0.12 on3 of7.wav	a 0.12 on5 of7.wav	1	1540
155	a 0.12 on4 of7.wav	a 0.12 on6 of7.wav	2	870
156	a 0.12 on5 of7.wav	a 0.12 on7 of7.wav	1	522
157	a 0.14 on1 of7r.wav	a 0.14 on3 of7.wav	1	1745
158	a 0.14 on2 of7.wav	a 0.14 on4 of7.wav	1	1082
159	a 0.14 on3 of7.wav	a 0.14 on5 of7.wav	2	800
160	a 0.14 on4 of7.wav	a 0.14 on6 of7.wav	2	787
161	a 0.14 on5 of7.wav	a 0.14 on7 of7.wav	1	420
162	a 0.16 on1 of7r.wav	a 0.16 on3 of7.wav	1	1092
163	a 0.16 on2 of7.wav	a 0.16 on4 of7.wav	2	1363
164	a 0.16 on3 of7.wav	a 0.16 on5 of7.wav	2	693
165	a 0.16 on4 of7.wav	a 0.16 on6 of7.wav	2	701
166	a 0.16 on5 of7.wav	a 0.16 on7 of7.wav	2	631
167	a 0.18 on1 of7r.wav	a 0.18 on3 of7.wav	1	553
168	a 0.18 on2 of7.wav	a 0.18 on4 of7.wav	2	1002
169	a 0.18 on3 of7.wav	a 0.18 on5 of7.wav	2	666
170	a 0.18 on4 of7.wav	a 0.18 on6 of7.wav	2	701
171	a 0.18 on5 of7.wav	a 0.18 on7 of7.wav	2	807
172	i 0.1 on1 of7r.wav	i 0.1 on3 of7.wav	1	541
173	i 0.1 on2 of7.wav	i 0.1 on4 of7.wav	1	452
174	i 0.1 on3 of7.wav	i 0.1 on5 of7.wav	1	411
175	i 0.1 on4 of7.wav	i 0.1 on6 of7.wav	2	1043
176	i 0.1 on5 of7.wav	i 0.1 on7 of7.wav	1	1157
177	i 0.2 on1 of7r.wav	i 0.2 on3 of7.wav	2	2138
178	i 0.2 on2 of7.wav	i 0.2 on4 of7.wav	2	1309
179	i 0.2 on3 of7.wav	i 0.2 on5 of7.wav	2	603
180	i 0.2 on4 of7.wav	i 0.2 on6 of7.wav	2	666
181	i 0.2 on5 of7.wav	i 0.2 on7 of7.wav	2	1675
182	i 0.04 on1 of7r.wav	i 0.04 on3 of7.wav	1	453
183	i 0.04 on2 of7.wav	i 0.04 on4 of7.wav	1	544
184	i 0.04 on3 of7.wav	i 0.04 on5 of7.wav	1	414
185	i 0.04 on4 of7.wav	i 0.04 on6 of7.wav	1	713
186	i 0.04 on5 of7.wav	i 0.04 on7 of7.wav	1	546
187	i 0.06 on1 of7r.wav	i 0.06 on3 of7.wav	1	624
188	i 0.06 on2 of7.wav	i 0.06 on4 of7.wav	1	477
189	i 0.06 on3 of7.wav	i 0.06 on5 of7.wav	1	487
190	i 0.06 on4 of7.wav	i 0.06 on6 of7.wav	1	679
191	i 0.06 on5 of7.wav	i 0.06 on7 of7.wav	1	660
192	i 0.08 on1 of7r.wav	i 0.08 on3 of7.wav	1	1319
193	i 0.08 on2 of7.wav	i 0.08 on4 of7.wav	1	684
194	i 0.08 on3 of7.wav	i 0.08 on5 of7.wav	1	573
195	i 0.08 on4 of7.wav	i 0.08 on6 of7.wav	1	508
196	i 0.08 on5 of7.wav	i 0.08 on7 of7.wav	1	587
197	i 0.12 on1 of7r.wav	i 0.12 on3 of7.wav	1	1025
198	i 0.12 on2 of7.wav	i 0.12 on4 of7.wav	1	772
199	i 0.12 on3 of7.wav	i 0.12 on5 of7.wav	2	1018
200	i 0.12 on4 of7.wav	i 0.12 on6 of7.wav	2	609
201	i 0.12 on5 of7.wav	i 0.12 on7 of7.wav	2	672
202	i 0.14 on1 of7r.wav	i 0.14 on3 of7.wav	2	1049
203	i 0.14 on2 of7.wav	i 0.14 on4 of7.wav	1	831
204	i 0.14 on3 of7.wav	i 0.14 on5 of7.wav	2	666
205	i 0.14 on4 of7.wav	i 0.14 on6 of7.wav	2	1245
206	i 0.14 on5 of7.wav	i 0.14 on7 of7.wav	2	822
207	i 0.16 on1 of7r.wav	i 0.16 on3 of7.wav	1	523
208	i 0.16 on2 of7.wav	i 0.16 on4 of7.wav	2	1104
209	i 0.16 on3 of7.wav	i 0.16 on5 of7.wav	2	946
210	i 0.16 on4 of7.wav	i 0.16 on6 of7.wav	2	829
211	i 0.16 on5 of7.wav	i 0.16 on7 of7.wav	2	906
212	i 0.18 on1 of7r.wav	i 0.18 on3 of7.wav	2	1761
213	i 0.18 on2 of7.wav	i 0.18 on4 of7.wav	2	812
214	i 0.18 on3 of7.wav	i 0.18 on5 of7.wav	2	561
215	i 0.18 on4 of7.wav	i 0.18 on6 of7.wav	2	822
216	i 0.18 on5 of7.wav	i 0.18 on7 of7.wav	1	1104
217	a 0.1 on3 of7.wav	a 0.1 on1 of7r.wav	1	439
218	a 0.1 on4 of7.wav	a 0.1 on2 of7.wav	1	625
219	a 0.1 on5 of7.wav	a 0.1 on3 of7.wav	1	1087
220	a 0.1 on6 of7.wav	a 0.1 on4 of7.wav	2	843
221	a 0.1 on7 of7.wav	a 0.1 on5 of7.wav	2	704
222	a 0.2 on3 of7.wav	a 0.2 on1 of7r.wav	1	1249
223	a 0.2 on4 of7.wav	a 0.2 on2 of7.wav	2	1189
224	a 0.2 on5 of7.wav	a 0.2 on3 of7.wav	2	682
225	a 0.2 on6 of7.wav	a 0.2 on4 of7.wav	2	1036
226	a 0.2 on7 of7.wav	a 0.2 on5 of7.wav	2	672
227	a 0.04 on3 of7.wav	a 0.04 on1 of7r.wav	1	461
228	a 0.04 on4 of7.wav	a 0.04 on2 of7.wav	1	517
229	a 0.04 on5 of7.wav	a 0.04 on3 of7.wav	1	398
230	a 0.04 on6 of7.wav	a 0.04 on4 of7.wav	1	641
231	a 0.04 on7 of7.wav	a 0.04 on5 of7.wav	1	437
232	a 0.06 on3 of7.wav	a 0.06 on1 of7r.wav	1	486
233	a 0.06 on4 of7.wav	a 0.06 on2 of7.wav	1	413
234	a 0.06 on5 of7.wav	a 0.06 on3 of7.wav	1	501
235	a 0.06 on6 of7.wav	a 0.06 on4 of7.wav	1	544
236	a 0.06 on7 of7.wav	a 0.06 on5 of7.wav	1	408
237	a 0.08 on3 of7.wav	a 0.08 on1 of7r.wav	1	1506
238	a 0.08 on4 of7.wav	a 0.08 on2 of7.wav	1	647
239	a 0.08 on5 of7.wav	a 0.08 on3 of7.wav	1	500
240	a 0.08 on6 of7.wav	a 0.08 on4 of7.wav	1	406
241	a 0.08 on7 of7.wav	a 0.08 on5 of7.wav	1	490
242	a 0.12 on3 of7.wav	a 0.12 on1 of7r.wav	1	669
243	a 0.12 on4 of7.wav	a 0.12 on2 of7.wav	2	596
244	a 0.12 on5 of7.wav	a 0.12 on3 of7.wav	2	1352
245	a 0.12 on6 of7.wav	a 0.12 on4 of7.wav	1	734
246	a 0.12 on7 of7.wav	a 0.12 on5 of7.wav	1	535
247	a 0.14 on3 of7.wav	a 0.14 on1 of7r.wav	1	532
248	a 0.14 on4 of7.wav	a 0.14 on2 of7.wav	1	1116
249	a 0.14 on5 of7.wav	a 0.14 on3 of7.wav	2	748
250	a 0.14 on6 of7.wav	a 0.14 on4 of7.wav	2	836
251	a 0.14 on7 of7.wav	a 0.14 on5 of7.wav	1	1117
252	a 0.16 on3 of7.wav	a 0.16 on1 of7r.wav	1	575
253	a 0.16 on4 of7.wav	a 0.16 on2 of7.wav	1	686
254	a 0.16 on5 of7.wav	a 0.16 on3 of7.wav	2	1204
255	a 0.16 on6 of7.wav	a 0.16 on4 of7.wav	2	766
256	a 0.16 on7 of7.wav	a 0.16 on5 of7.wav	2	1412
257	a 0.18 on3 of7.wav	a 0.18 on1 of7r.wav	1	612
258	a 0.18 on4 of7.wav	a 0.18 on2 of7.wav	2	962
259	a 0.18 on5 of7.wav	a 0.18 on3 of7.wav	2	768
260	a 0.18 on6 of7.wav	a 0.18 on4 of7.wav	2	690
261	a 0.18 on7 of7.wav	a 0.18 on5 of7.wav	2	1917
262	i 0.1 on3 of7.wav	i 0.1 on1 of7r.wav	1	1233
263	i 0.1 on4 of7.wav	i 0.1 on2 of7.wav	1	925
264	i 0.1 on5 of7.wav	i 0.1 on3 of7.wav	1	913
265	i 0.1 on6 of7.wav	i 0.1 on4 of7.wav	1	697
266	i 0.1 on7 of7.wav	i 0.1 on5 of7.wav	1	609
267	i 0.2 on3 of7.wav	i 0.2 on1 of7r.wav	1	579
268	i 0.2 on4 of7.wav	i 0.2 on2 of7.wav	1	1123
269	i 0.2 on5 of7.wav	i 0.2 on3 of7.wav	2	660
270	i 0.2 on6 of7.wav	i 0.2 on4 of7.wav	2	991
271	i 0.2 on7 of7.wav	i 0.2 on5 of7.wav	2	1029
272	i 0.04 on3 of7.wav	i 0.04 on1 of7r.wav	1	453
273	i 0.04 on4 of7.wav	i 0.04 on2 of7.wav	1	571
274	i 0.04 on5 of7.wav	i 0.04 on3 of7.wav	1	499
275	i 0.04 on6 of7.wav	i 0.04 on4 of7.wav	1	518
276	i 0.04 on7 of7.wav	i 0.04 on5 of7.wav	1	377
277	i 0.06 on3 of7.wav	i 0.06 on1 of7r.wav	1	409
278	i 0.06 on4 of7.wav	i 0.06 on2 of7.wav	1	398
279	i 0.06 on5 of7.wav	i 0.06 on3 of7.wav	1	423
280	i 0.06 on6 of7.wav	i 0.06 on4 of7.wav	1	521
281	i 0.06 on7 of7.wav	i 0.06 on5 of7.wav	1	711
282	i 0.08 on3 of7.wav	i 0.08 on1 of7r.wav	1	498
283	i 0.08 on4 of7.wav	i 0.08 on2 of7.wav	1	841
284	i 0.08 on5 of7.wav	i 0.08 on3 of7.wav	1	889
285	i 0.08 on6 of7.wav	i 0.08 on4 of7.wav	1	463
286	i 0.08 on7 of7.wav	i 0.08 on5 of7.wav	1	585
287	i 0.12 on3 of7.wav	i 0.12 on1 of7r.wav	1	735
288	i 0.12 on4 of7.wav	i 0.12 on2 of7.wav	1	595
289	i 0.12 on5 of7.wav	i 0.12 on3 of7.wav	1	717
290	i 0.12 on6 of7.wav	i 0.12 on4 of7.wav	2	731
291	i 0.12 on7 of7.wav	i 0.12 on5 of7.wav	1	1589
292	i 0.14 on3 of7.wav	i 0.14 on1 of7r.wav	1	461
293	i 0.14 on4 of7.wav	i 0.14 on2 of7.wav	1	556
294	i 0.14 on5 of7.wav	i 0.14 on3 of7.wav	2	661
295	i 0.14 on6 of7.wav	i 0.14 on4 of7.wav	1	1932
296	i 0.14 on7 of7.wav	i 0.14 on5 of7.wav	2	1099
297	i 0.16 on3 of7.wav	i 0.16 on1 of7r.wav	1	534
298	i 0.16 on4 of7.wav	i 0.16 on2 of7.wav	1	868
299	i 0.16 on5 of7.wav	i 0.16 on3 of7.wav	2	1163
300	i 0.16 on6 of7.wav	i 0.16 on4 of7.wav	2	831
301	i 0.16 on7 of7.wav	i 0.16 on5 of7.wav	1	838
302	i 0.18 on3 of7.wav	i 0.18 on1 of7r.wav	1	696
303	i 0.18 on4 of7.wav	i 0.18 on2 of7.wav	2	1606
304	i 0.18 on5 of7.wav	i 0.18 on3 of7.wav	2	932
305	i 0.18 on6 of7.wav	i 0.18 on4 of7.wav	2	1340
306	i 0.18 on7 of7.wav	i 0.18 on5 of7.wav	2	1625
307	a 0.1 on1 of7r.wav	a 0.1 on1 of7r.wav	1	937
308	a 0.1 on2 of7.wav	a 0.1 on2 of7.wav	1	864
309	a 0.1 on3 of7.wav	a 0.1 on3 of7.wav	1	478
310	a 0.1 on4 of7.wav	a 0.1 on4 of7.wav	1	487
311	a 0.1 on5 of7.wav	a 0.1 on5 of7.wav	1	631
312	a 0.1 on6 of7.wav	a 0.1 on6 of7.wav	1	1095
313	a 0.1 on7 of7.wav	a 0.1 on7 of7.wav	1	656
314	a 0.2 on1 of7r.wav	a 0.2 on1 of7r.wav	1	550
315	a 0.2 on2 of7.wav	a 0.2 on2 of7.wav	1	565
316	a 0.2 on3 of7.wav	a 0.2 on3 of7.wav	1	819
317	a 0.2 on4 of7.wav	a 0.2 on4 of7.wav	1	1065
318	a 0.2 on5 of7.wav	a 0.2 on5 of7.wav	1	581
319	a 0.2 on6 of7.wav	a 0.2 on6 of7.wav	1	927
320	a 0.2 on7 of7.wav	a 0.2 on7 of7.wav	1	1330
321	a 0.04 on1 of7r.wav	a 0.04 on1 of7r.wav	1	471
322	a 0.04 on2 of7.wav	a 0.04 on2 of7.wav	1	428
323	a 0.04 on3 of7.wav	a 0.04 on3 of7.wav	1	347
324	a 0.04 on4 of7.wav	a 0.04 on4 of7.wav	1	1087
325	a 0.04 on5 of7.wav	a 0.04 on5 of7.wav	1	338
326	a 0.04 on6 of7.wav	a 0.04 on6 of7.wav	1	574
327	a 0.04 on7 of7.wav	a 0.04 on7 of7.wav	1	610
328	a 0.06 on1 of7r.wav	a 0.06 on1 of7r.wav	1	398
329	a 0.06 on2 of7.wav	a 0.06 on2 of7.wav	1	356
330	a 0.06 on3 of7.wav	a 0.06 on3 of7.wav	1	405
331	a 0.06 on4 of7.wav	a 0.06 on4 of7.wav	1	584
332	a 0.06 on5 of7.wav	a 0.06 on5 of7.wav	1	396
333	a 0.06 on6 of7.wav	a 0.06 on6 of7.wav	1	448
334	a 0.06 on7 of7.wav	a 0.06 on7 of7.wav	1	625
335	a 0.08 on1 of7r.wav	a 0.08 on1 of7r.wav	1	486
336	a 0.08 on2 of7.wav	a 0.08 on2 of7.wav	1	633
337	a 0.08 on3 of7.wav	a 0.08 on3 of7.wav	1	573
338	a 0.08 on4 of7.wav	a 0.08 on4 of7.wav	1	436
339	a 0.08 on5 of7.wav	a 0.08 on5 of7.wav	1	442
340	a 0.08 on6 of7.wav	a 0.08 on6 of7.wav	1	457
341	a 0.08 on7 of7.wav	a 0.08 on7 of7.wav	1	500
342	a 0.12 on1 of7r.wav	a 0.12 on1 of7r.wav	1	553
343	a 0.12 on2 of7.wav	a 0.12 on2 of7.wav	1	1120
344	a 0.12 on3 of7.wav	a 0.12 on3 of7.wav	1	721
345	a 0.12 on4 of7.wav	a 0.12 on4 of7.wav	1	803
346	a 0.12 on5 of7.wav	a 0.12 on5 of7.wav	1	1017
347	a 0.12 on6 of7.wav	a 0.12 on6 of7.wav	1	511
348	a 0.12 on7 of7.wav	a 0.12 on7 of7.wav	1	638
349	a 0.14 on1 of7r.wav	a 0.14 on1 of7r.wav	1	723
350	a 0.14 on2 of7.wav	a 0.14 on2 of7.wav	1	409
351	a 0.14 on3 of7.wav	a 0.14 on3 of7.wav	1	474
352	a 0.14 on4 of7.wav	a 0.14 on4 of7.wav	1	573
353	a 0.14 on5 of7.wav	a 0.14 on5 of7.wav	1	649
354	a 0.14 on6 of7.wav	a 0.14 on6 of7.wav	1	508
355	a 0.14 on7 of7.wav	a 0.14 on7 of7.wav	1	422
356	a 0.16 on1 of7r.wav	a 0.16 on1 of7r.wav	1	460
357	a 0.16 on2 of7.wav	a 0.16 on2 of7.wav	1	435
358	a 0.16 on3 of7.wav	a 0.16 on3 of7.wav	1	619
359	a 0.16 on4 of7.wav	a 0.16 on4 of7.wav	1	509
360	a 0.16 on5 of7.wav	a 0.16 on5 of7.wav	1	1820
361	a 0.16 on6 of7.wav	a 0.16 on6 of7.wav	1	585
362	a 0.16 on7 of7.wav	a 0.16 on7 of7.wav	1	412
363	a 0.18 on1 of7r.wav	a 0.18 on1 of7r.wav	1	874
364	a 0.18 on2 of7.wav	a 0.18 on2 of7.wav	1	847
365	a 0.18 on3 of7.wav	a 0.18 on3 of7.wav	1	554
366	a 0.18 on4 of7.wav	a 0.18 on4 of7.wav	1	835
367	a 0.18 on5 of7.wav	a 0.18 on5 of7.wav	1	1055
368	a 0.18 on6 of7.wav	a 0.18 on6 of7.wav	1	478
369	a 0.18 on7 of7.wav	a 0.18 on7 of7.wav	1	601
370	i 0.1 on1 of7r.wav	i 0.1 on1 of7r.wav	1	1655
371	i 0.1 on2 of7.wav	i 0.1 on2 of7.wav	1	474
372	i 0.1 on3 of7.wav	i 0.1 on3 of7.wav	1	576
373	i 0.1 on4 of7.wav	i 0.1 on4 of7.wav	1	369
374	i 0.1 on5 of7.wav	i 0.1 on5 of7.wav	1	493
375	i 0.1 on6 of7.wav	i 0.1 on6 of7.wav	1	531
376	i 0.1 on7 of7.wav	i 0.1 on7 of7.wav	1	521
377	i 0.2 on1 of7r.wav	i 0.2 on1 of7r.wav	1	507
378	i 0.2 on2 of7.wav	i 0.2 on2 of7.wav	1	563
379	i 0.2 on3 of7.wav	i 0.2 on3 of7.wav	1	860
380	i 0.2 on4 of7.wav	i 0.2 on4 of7.wav	1	862
381	i 0.2 on5 of7.wav	i 0.2 on5 of7.wav	1	477
382	i 0.2 on6 of7.wav	i 0.2 on6 of7.wav	1	449
383	i 0.2 on7 of7.wav	i 0.2 on7 of7.wav	1	421
384	i 0.04 on1 of7r.wav	i 0.04 on1 of7r.wav	1	440
385	i 0.04 on2 of7.wav	i 0.04 on2 of7.wav	1	425
386	i 0.04 on3 of7.wav	i 0.04 on3 of7.wav	1	449
387	i 0.04 on4 of7.wav	i 0.04 on4 of7.wav	1	579
388	i 0.04 on5 of7.wav	i 0.04 on5 of7.wav	1	386
389	i 0.04 on6 of7.wav	i 0.04 on6 of7.wav	1	637
390	i 0.04 on7 of7.wav	i 0.04 on7 of7.wav	1	432
391	i 0.06 on1 of7r.wav	i 0.06 on1 of7r.wav	1	1036
392	i 0.06 on2 of7.wav	i 0.06 on2 of7.wav	1	388
393	i 0.06 on3 of7.wav	i 0.06 on3 of7.wav	1	496
394	i 0.06 on4 of7.wav	i 0.06 on4 of7.wav	1	453
395	i 0.06 on5 of7.wav	i 0.06 on5 of7.wav	1	371
396	i 0.06 on6 of7.wav	i 0.06 on6 of7.wav	1	500
397	i 0.06 on7 of7.wav	i 0.06 on7 of7.wav	1	369
398	i 0.08 on1 of7r.wav	i 0.08 on1 of7r.wav	1	497
399	i 0.08 on2 of7.wav	i 0.08 on2 of7.wav	1	346
400	i 0.08 on3 of7.wav	i 0.08 on3 of7.wav	1	617
401	i 0.08 on4 of7.wav	i 0.08 on4 of7.wav	1	774
402	i 0.08 on5 of7.wav	i 0.08 on5 of7.wav	1	909
403	i 0.08 on6 of7.wav	i 0.08 on6 of7.wav	1	390
404	i 0.08 on7 of7.wav	i 0.08 on7 of7.wav	1	582
405	i 0.12 on1 of7r.wav	i 0.12 on1 of7r.wav	1	527
406	i 0.12 on2 of7.wav	i 0.12 on2 of7.wav	1	523
407	i 0.12 on3 of7.wav	i 0.12 on3 of7.wav	1	493
408	i 0.12 on4 of7.wav	i 0.12 on4 of7.wav	1	489
409	i 0.12 on5 of7.wav	i 0.12 on5 of7.wav	1	477
410	i 0.12 on6 of7.wav	i 0.12 on6 of7.wav	1	409
411	i 0.12 on7 of7.wav	i 0.12 on7 of7.wav	1	431
412	i 0.14 on1 of7r.wav	i 0.14 on1 of7r.wav	1	425
413	i 0.14 on2 of7.wav	i 0.14 on2 of7.wav	1	388
414	i 0.14 on3 of7.wav	i 0.14 on3 of7.wav	1	445
415	i 0.14 on4 of7.wav	i 0.14 on4 of7.wav	1	579
416	i 0.14 on5 of7.wav	i 0.14 on5 of7.wav	1	499
417	i 0.14 on6 of7.wav	i 0.14 on6 of7.wav	1	627
418	i 0.14 on7 of7.wav	i 0.14 on7 of7.wav	1	472
419	i 0.16 on1 of7r.wav	i 0.16 on1 of7r.wav	1	538
420	i 0.16 on2 of7.wav	i 0.16 on2 of7.wav	1	456
421	i 0.16 on3 of7.wav	i 0.16 on3 of7.wav	1	593
422	i 0.16 on4 of7.wav	i 0.16 on4 of7.wav	1	835
423	i 0.16 on5 of7.wav	i 0.16 on5 of7.wav	1	560
424	i 0.16 on6 of7.wav	i 0.16 on6 of7.wav	1	394
425	i 0.16 on7 of7.wav	i 0.16 on7 of7.wav	1	479
426	i 0.18 on1 of7r.wav	i 0.18 on1 of7r.wav	1	616
427	i 0.18 on2 of7.wav	i 0.18 on2 of7.wav	1	775
428	i 0.18 on3 of7.wav	i 0.18 on3 of7.wav	1	864
429	i 0.18 on4 of7.wav	i 0.18 on4 of7.wav	1	724
430	i 0.18 on5 of7.wav	i 0.18 on5 of7.wav	1	637
431	i 0.18 on6 of7.wav	i 0.18 on6 of7.wav	1	511
432	i 0.18 on7 of7.wav	i 0.18 on7 of7.wav	1	534
433	a 0.1 on1 of7r.wav	a 0.1 on3 of7.wav	1	479
434	a 0.1 on2 of7.wav	a 0.1 on4 of7.wav	1	384
435	a 0.1 on3 of7.wav	a 0.1 on5 of7.wav	2	1205
436	a 0.1 on4 of7.wav	a 0.1 on6 of7.wav	2	761
437	a 0.1 on5 of7.wav	a 0.1 on7 of7.wav	2	652
438	a 0.2 on1 of7r.wav	a 0.2 on3 of7.wav	1	976
439	a 0.2 on2 of7.wav	a 0.2 on4 of7.wav	1	1619
440	a 0.2 on3 of7.wav	a 0.2 on5 of7.wav	2	751
441	a 0.2 on4 of7.wav	a 0.2 on6 of7.wav	2	914
442	a 0.2 on5 of7.wav	a 0.2 on7 of7.wav	2	608
443	a 0.04 on1 of7r.wav	a 0.04 on3 of7.wav	1	416
444	a 0.04 on2 of7.wav	a 0.04 on4 of7.wav	1	554
445	a 0.04 on3 of7.wav	a 0.04 on5 of7.wav	1	442
446	a 0.04 on4 of7.wav	a 0.04 on6 of7.wav	1	321
447	a 0.04 on5 of7.wav	a 0.04 on7 of7.wav	1	545
448	a 0.06 on1 of7r.wav	a 0.06 on3 of7.wav	1	414
449	a 0.06 on2 of7.wav	a 0.06 on4 of7.wav	2	2104
450	a 0.06 on3 of7.wav	a 0.06 on5 of7.wav	1	1083
451	a 0.06 on4 of7.wav	a 0.06 on6 of7.wav	1	375
452	a 0.06 on5 of7.wav	a 0.06 on7 of7.wav	1	511
453	a 0.08 on1 of7r.wav	a 0.08 on3 of7.wav	1	586
454	a 0.08 on2 of7.wav	a 0.08 on4 of7.wav	1	483
455	a 0.08 on3 of7.wav	a 0.08 on5 of7.wav	1	1473
456	a 0.08 on4 of7.wav	a 0.08 on6 of7.wav	1	350
457	a 0.08 on5 of7.wav	a 0.08 on7 of7.wav	1	588
458	a 0.12 on1 of7r.wav	a 0.12 on3 of7.wav	1	487
459	a 0.12 on2 of7.wav	a 0.12 on4 of7.wav	2	985
460	a 0.12 on3 of7.wav	a 0.12 on5 of7.wav	2	783
461	a 0.12 on4 of7.wav	a 0.12 on6 of7.wav	2	810
462	a 0.12 on5 of7.wav	a 0.12 on7 of7.wav	2	1002
463	a 0.14 on1 of7r.wav	a 0.14 on3 of7.wav	1	702
464	a 0.14 on2 of7.wav	a 0.14 on4 of7.wav	2	1656
465	a 0.14 on3 of7.wav	a 0.14 on5 of7.wav	2	1251
466	a 0.14 on4 of7.wav	a 0.14 on6 of7.wav	2	690
467	a 0.14 on5 of7.wav	a 0.14 on7 of7.wav	2	1032
468	a 0.16 on1 of7r.wav	a 0.16 on3 of7.wav	1	1342
469	a 0.16 on2 of7.wav	a 0.16 on4 of7.wav	2	732
470	a 0.16 on3 of7.wav	a 0.16 on5 of7.wav	2	691
471	a 0.16 on4 of7.wav	a 0.16 on6 of7.wav	2	752
472	a 0.16 on5 of7.wav	a 0.16 on7 of7.wav	2	1899
473	a 0.18 on1 of7r.wav	a 0.18 on3 of7.wav	1	767
474	a 0.18 on2 of7.wav	a 0.18 on4 of7.wav	1	935
475	a 0.18 on3 of7.wav	a 0.18 on5 of7.wav	2	729
476	a 0.18 on4 of7.wav	a 0.18 on6 of7.wav	2	568
477	a 0.18 on5 of7.wav	a 0.18 on7 of7.wav	1	750
478	i 0.1 on1 of7r.wav	i 0.1 on3 of7.wav	1	833
479	i 0.1 on2 of7.wav	i 0.1 on4 of7.wav	1	468
480	i 0.1 on3 of7.wav	i 0.1 on5 of7.wav	1	651
481	i 0.1 on4 of7.wav	i 0.1 on6 of7.wav	1	878
482	i 0.1 on5 of7.wav	i 0.1 on7 of7.wav	2	1051
483	i 0.2 on1 of7r.wav	i 0.2 on3 of7.wav	1	804
484	i 0.2 on2 of7.wav	i 0.2 on4 of7.wav	1	1179
485	i 0.2 on3 of7.wav	i 0.2 on5 of7.wav	1	697
486	i 0.2 on4 of7.wav	i 0.2 on6 of7.wav	2	589
487	i 0.2 on5 of7.wav	i 0.2 on7 of7.wav	2	835
488	i 0.04 on1 of7r.wav	i 0.04 on3 of7.wav	1	638
489	i 0.04 on2 of7.wav	i 0.04 on4 of7.wav	1	438
490	i 0.04 on3 of7.wav	i 0.04 on5 of7.wav	1	443
491	i 0.04 on4 of7.wav	i 0.04 on6 of7.wav	1	585
492	i 0.04 on5 of7.wav	i 0.04 on7 of7.wav	1	500
493	i 0.06 on1 of7r.wav	i 0.06 on3 of7.wav	1	379
494	i 0.06 on2 of7.wav	i 0.06 on4 of7.wav	1	417
495	i 0.06 on3 of7.wav	i 0.06 on5 of7.wav	1	1068
496	i 0.06 on4 of7.wav	i 0.06 on6 of7.wav	1	383
497	i 0.06 on5 of7.wav	i 0.06 on7 of7.wav	1	367
498	i 0.08 on1 of7r.wav	i 0.08 on3 of7.wav	1	418
499	i 0.08 on2 of7.wav	i 0.08 on4 of7.wav	1	505
500	i 0.08 on3 of7.wav	i 0.08 on5 of7.wav	1	524
501	i 0.08 on4 of7.wav	i 0.08 on6 of7.wav	1	613
502	i 0.08 on5 of7.wav	i 0.08 on7 of7.wav	2	919
503	i 0.12 on1 of7r.wav	i 0.12 on3 of7.wav	1	455
504	i 0.12 on2 of7.wav	i 0.12 on4 of7.wav	1	608
505	i 0.12 on3 of7.wav	i 0.12 on5 of7.wav	2	687
506	i 0.12 on4 of7.wav	i 0.12 on6 of7.wav	2	1271
507	i 0.12 on5 of7.wav	i 0.12 on7 of7.wav	2	1234
508	i 0.14 on1 of7r.wav	i 0.14 on3 of7.wav	2	2026
509	i 0.14 on2 of7.wav	i 0.14 on4 of7.wav	2	1209
510	i 0.14 on3 of7.wav	i 0.14 on5 of7.wav	1	1947
511	i 0.14 on4 of7.wav	i 0.14 on6 of7.wav	2	705
512	i 0.14 on5 of7.wav	i 0.14 on7 of7.wav	1	618
513	i 0.16 on1 of7r.wav	i 0.16 on3 of7.wav	1	933
514	i 0.16 on2 of7.wav	i 0.16 on4 of7.wav	1	947
515	i 0.16 on3 of7.wav	i 0.16 on5 of7.wav	2	612
516	i 0.16 on4 of7.wav	i 0.16 on6 of7.wav	1	1217
517	i 0.16 on5 of7.wav	i 0.16 on7 of7.wav	1	439
518	i 0.18 on1 of7r.wav	i 0.18 on3 of7.wav	1	533
519	i 0.18 on2 of7.wav	i 0.18 on4 of7.wav	2	892
520	i 0.18 on3 of7.wav	i 0.18 on5 of7.wav	2	757
521	i 0.18 on4 of7.wav	i 0.18 on6 of7.wav	2	1665
522	i 0.18 on5 of7.wav	i 0.18 on7 of7.wav	2	710
523	a 0.1 on3 of7.wav	a 0.1 on1 of7r.wav	1	617
524	a 0.1 on4 of7.wav	a 0.1 on2 of7.wav	1	545
525	a 0.1 on5 of7.wav	a 0.1 on3 of7.wav	1	476
526	a 0.1 on6 of7.wav	a 0.1 on4 of7.wav	2	1162
527	a 0.1 on7 of7.wav	a 0.1 on5 of7.wav	1	922
528	a 0.2 on3 of7.wav	a 0.2 on1 of7r.wav	2	1661
529	a 0.2 on4 of7.wav	a 0.2 on2 of7.wav	2	663
530	a 0.2 on5 of7.wav	a 0.2 on3 of7.wav	2	940
531	a 0.2 on6 of7.wav	a 0.2 on4 of7.wav	2	945
532	a 0.2 on7 of7.wav	a 0.2 on5 of7.wav	2	702
533	a 0.04 on3 of7.wav	a 0.04 on1 of7r.wav	1	379
534	a 0.04 on4 of7.wav	a 0.04 on2 of7.wav	1	412
535	a 0.04 on5 of7.wav	a 0.04 on3 of7.wav	1	550
536	a 0.04 on6 of7.wav	a 0.04 on4 of7.wav	1	531
537	a 0.04 on7 of7.wav	a 0.04 on5 of7.wav	1	402
538	a 0.06 on3 of7.wav	a 0.06 on1 of7r.wav	1	695
539	a 0.06 on4 of7.wav	a 0.06 on2 of7.wav	1	1090
540	a 0.06 on5 of7.wav	a 0.06 on3 of7.wav	1	657
541	a 0.06 on6 of7.wav	a 0.06 on4 of7.wav	1	454
542	a 0.06 on7 of7.wav	a 0.06 on5 of7.wav	1	487
543	a 0.08 on3 of7.wav	a 0.08 on1 of7r.wav	1	2277
544	a 0.08 on4 of7.wav	a 0.08 on2 of7.wav	1	756
545	a 0.08 on5 of7.wav	a 0.08 on3 of7.wav	1	769
546	a 0.08 on6 of7.wav	a 0.08 on4 of7.wav	1	411
547	a 0.08 on7 of7.wav	a 0.08 on5 of7.wav	2	797
548	a 0.12 on3 of7.wav	a 0.12 on1 of7r.wav	1	513
549	a 0.12 on4 of7.wav	a 0.12 on2 of7.wav	1	1410
550	a 0.12 on5 of7.wav	a 0.12 on3 of7.wav	1	1374
551	a 0.12 on6 of7.wav	a 0.12 on4 of7.wav	1	636
552	a 0.12 on7 of7.wav	a 0.12 on5 of7.wav	2	919
553	a 0.14 on3 of7.wav	a 0.14 on1 of7r.wav	1	524
554	a 0.14 on4 of7.wav	a 0.14 on2 of7.wav	1	463
555	a 0.14 on5 of7.wav	a 0.14 on3 of7.wav	2	1087
556	a 0.14 on6 of7.wav	a 0.14 on4 of7.wav	1	446
557	a 0.14 on7 of7.wav	a 0.14 on5 of7.wav	2	1134
558	a 0.16 on3 of7.wav	a 0.16 on1 of7r.wav	1	452
559	a 0.16 on4 of7.wav	a 0.16 on2 of7.wav	2	1579
560	a 0.16 on5 of7.wav	a 0.16 on3 of7.wav	2	823
561	a 0.16 on6 of7.wav	a 0.16 on4 of7.wav	2	1081
562	a 0.16 on7 of7.wav	a 0.16 on5 of7.wav	2	1386
563	a 0.18 on3 of7.wav	a 0.18 on1 of7r.wav	1	420
564	a 0.18 on4 of7.wav	a 0.18 on2 of7.wav	1	1135
565	a 0.18 on5 of7.wav	a 0.18 on3 of7.wav	2	569
566	a 0.18 on6 of7.wav	a 0.18 on4 of7.wav	2	642
567	a 0.18 on7 of7.wav	a 0.18 on5 of7.wav	1	1207
568	i 0.1 on3 of7.wav	i 0.1 on1 of7r.wav	1	757
569	i 0.1 on4 of7.wav	i 0.1 on2 of7.wav	2	1497
570	i 0.1 on5 of7.wav	i 0.1 on3 of7.wav	1	543
571	i 0.1 on6 of7.wav	i 0.1 on4 of7.wav	2	1284
572	i 0.1 on7 of7.wav	i 0.1 on5 of7.wav	1	1044
573	i 0.2 on3 of7.wav	i 0.2 on1 of7r.wav	1	627
574	i 0.2 on4 of7.wav	i 0.2 on2 of7.wav	1	1594
575	i 0.2 on5 of7.wav	i 0.2 on3 of7.wav	1	1732
576	i 0.2 on6 of7.wav	i 0.2 on4 of7.wav	2	1086
577	i 0.2 on7 of7.wav	i 0.2 on5 of7.wav	2	977
578	i 0.04 on3 of7.wav	i 0.04 on1 of7r.wav	1	657
579	i 0.04 on4 of7.wav	i 0.04 on2 of7.wav	1	413
580	i 0.04 on5 of7.wav	i 0.04 on3 of7.wav	1	491
581	i 0.04 on6 of7.wav	i 0.04 on4 of7.wav	1	438
582	i 0.04 on7 of7.wav	i 0.04 on5 of7.wav	1	424
583	i 0.06 on3 of7.wav	i 0.06 on1 of7r.wav	1	347
584	i 0.06 on4 of7.wav	i 0.06 on2 of7.wav	1	521
585	i 0.06 on5 of7.wav	i 0.06 on3 of7.wav	1	521
586	i 0.06 on6 of7.wav	i 0.06 on4 of7.wav	1	396
587	i 0.06 on7 of7.wav	i 0.06 on5 of7.wav	1	588
588	i 0.08 on3 of7.wav	i 0.08 on1 of7r.wav	1	451
589	i 0.08 on4 of7.wav	i 0.08 on2 of7.wav	1	618
590	i 0.08 on5 of7.wav	i 0.08 on3 of7.wav	2	2107
591	i 0.08 on6 of7.wav	i 0.08 on4 of7.wav	1	389
592	i 0.08 on7 of7.wav	i 0.08 on5 of7.wav	1	537
593	i 0.12 on3 of7.wav	i 0.12 on1 of7r.wav	1	575
594	i 0.12 on4 of7.wav	i 0.12 on2 of7.wav	1	603
595	i 0.12 on5 of7.wav	i 0.12 on3 of7.wav	2	991
596	i 0.12 on6 of7.wav	i 0.12 on4 of7.wav	2	666
597	i 0.12 on7 of7.wav	i 0.12 on5 of7.wav	1	567
598	i 0.14 on3 of7.wav	i 0.14 on1 of7r.wav	1	538
599	i 0.14 on4 of7.wav	i 0.14 on2 of7.wav	1	455
600	i 0.14 on5 of7.wav	i 0.14 on3 of7.wav	1	606
601	i 0.14 on6 of7.wav	i 0.14 on4 of7.wav	2	651
602	i 0.14 on7 of7.wav	i 0.14 on5 of7.wav	2	689
603	i 0.16 on3 of7.wav	i 0.16 on1 of7r.wav	1	715
604	i 0.16 on4 of7.wav	i 0.16 on2 of7.wav	1	778
605	i 0.16 on5 of7.wav	i 0.16 on3 of7.wav	2	830
606	i 0.16 on6 of7.wav	i 0.16 on4 of7.wav	2	893
607	i 0.16 on7 of7.wav	i 0.16 on5 of7.wav	2	1706
608	i 0.18 on3 of7.wav	i 0.18 on1 of7r.wav	1	962
609	i 0.18 on4 of7.wav	i 0.18 on2 of7.wav	1	592
610	i 0.18 on5 of7.wav	i 0.18 on3 of7.wav	2	691
611	i 0.18 on6 of7.wav	i 0.18 on4 of7.wav	2	1077
612	i 0.18 on7 of7.wav	i 0.18 on5 of7.wav	1	988
