# Supplementary material for: Effects of stimulus duration and vowel quality in cross-linguistic categorical perception of pitch directions
Source: PLoS One. 2017 Jul 3;12(7):e0180656. doi: 10.1371/journal.pone.0180656 (PMC5495489; doi:10.1371/journal.pone.0180656)
Supplement: S1 Table — (ZIP) [file pone.0180656.s001.zip › supporting information/Raw data/eprime_sd_CHINESE/sub8sdfalling.csv]

List2	stim1	stim2	Slide3.RESP	Slide3.RT
1	a 0.1 on1 of1.wav	a 0.1 on1 of1.wav	1	609
2	a 0.1 on1 of2.wav	a 0.1 on1 of2.wav	1	2642
3	a 0.1 on1 of3.wav	a 0.1 on1 of3.wav	1	551
4	a 0.1 on1 of4.wav	a 0.1 on1 of4.wav	1	1380
5	a 0.1 on1 of5.wav	a 0.1 on1 of5.wav	1	1263
6	a 0.1 on1 of6.wav	a 0.1 on1 of6.wav	2	797
7	a 0.1 on1 of7.wav	a 0.1 on1 of7.wav	1	403
8	a 0.2 on1 of1.wav	a 0.2 on1 of1.wav	1	739
9	a 0.2 on1 of2.wav	a 0.2 on1 of2.wav	1	635
10	a 0.2 on1 of3.wav	a 0.2 on1 of3.wav	2	689
11	a 0.2 on1 of4.wav	a 0.2 on1 of4.wav	1	493
12	a 0.2 on1 of5.wav	a 0.2 on1 of5.wav	1	655
13	a 0.2 on1 of6.wav	a 0.2 on1 of6.wav	1	828
14	a 0.2 on1 of7.wav	a 0.2 on1 of7.wav	1	612
15	a 0.04 on1 of1.wav	a 0.04 on1 of1.wav	1	5161
16	a 0.04 on1 of2.wav	a 0.04 on1 of2.wav	1	576
17	a 0.04 on1 of3.wav	a 0.04 on1 of3.wav	1	612
18	a 0.04 on1 of4.wav	a 0.04 on1 of4.wav	1	1217
19	a 0.04 on1 of5.wav	a 0.04 on1 of5.wav	1	513
20	a 0.04 on1 of6.wav	a 0.04 on1 of6.wav	1	526
21	a 0.04 on1 of7.wav	a 0.04 on1 of7.wav	1	600
22	a 0.06 on1 of1.wav	a 0.06 on1 of1.wav	1	878
23	a 0.06 on1 of2.wav	a 0.06 on1 of2.wav	1	2308
24	a 0.06 on1 of3.wav	a 0.06 on1 of3.wav	1	544
25	a 0.06 on1 of4.wav	a 0.06 on1 of4.wav	1	677
26	a 0.06 on1 of5.wav	a 0.06 on1 of5.wav	1	446
27	a 0.06 on1 of6.wav	a 0.06 on1 of6.wav	1	439
28	a 0.06 on1 of7.wav	a 0.06 on1 of7.wav	1	628
29	a 0.08 on1 of1.wav	a 0.08 on1 of1.wav	1	603
30	a 0.08 on1 of2.wav	a 0.08 on1 of2.wav	1	779
31	a 0.08 on1 of3.wav	a 0.08 on1 of3.wav	1	3347
32	a 0.08 on1 of4.wav	a 0.08 on1 of4.wav	1	1070
33	a 0.08 on1 of5.wav	a 0.08 on1 of5.wav	1	896
34	a 0.08 on1 of6.wav	a 0.08 on1 of6.wav	1	386
35	a 0.08 on1 of7.wav	a 0.08 on1 of7.wav	1	650
36	a 0.12 on1 of1.wav	a 0.12 on1 of1.wav	1	463
37	a 0.12 on1 of2.wav	a 0.12 on1 of2.wav	1	1116
38	a 0.12 on1 of3.wav	a 0.12 on1 of3.wav	1	1195
39	a 0.12 on1 of4.wav	a 0.12 on1 of4.wav	1	1088
40	a 0.12 on1 of5.wav	a 0.12 on1 of5.wav	1	647
41	a 0.12 on1 of6.wav	a 0.12 on1 of6.wav	1	2352
42	a 0.12 on1 of7.wav	a 0.12 on1 of7.wav	1	650
43	a 0.14 on1 of1.wav	a 0.14 on1 of1.wav	1	840
44	a 0.14 on1 of2.wav	a 0.14 on1 of2.wav	1	2051
45	a 0.14 on1 of3.wav	a 0.14 on1 of3.wav	1	1320
46	a 0.14 on1 of4.wav	a 0.14 on1 of4.wav	2	1396
47	a 0.14 on1 of5.wav	a 0.14 on1 of5.wav	1	918
48	a 0.14 on1 of6.wav	a 0.14 on1 of6.wav	2	3102
49	a 0.14 on1 of7.wav	a 0.14 on1 of7.wav	2	651
50	a 0.16 on1 of1.wav	a 0.16 on1 of1.wav	1	466
51	a 0.16 on1 of2.wav	a 0.16 on1 of2.wav	1	349
52	a 0.16 on1 of3.wav	a 0.16 on1 of3.wav	1	676
53	a 0.16 on1 of4.wav	a 0.16 on1 of4.wav	1	1454
54	a 0.16 on1 of5.wav	a 0.16 on1 of5.wav	1	367
55	a 0.16 on1 of6.wav	a 0.16 on1 of6.wav	1	1099
56	a 0.16 on1 of7.wav	a 0.16 on1 of7.wav	1	1487
57	a 0.18 on1 of1.wav	a 0.18 on1 of1.wav	1	567
58	a 0.18 on1 of2.wav	a 0.18 on1 of2.wav	2	2427
59	a 0.18 on1 of3.wav	a 0.18 on1 of3.wav	2	1391
60	a 0.18 on1 of4.wav	a 0.18 on1 of4.wav	1	1561
61	a 0.18 on1 of5.wav	a 0.18 on1 of5.wav	1	149
62	a 0.18 on1 of6.wav	a 0.18 on1 of6.wav	1	1434
63	a 0.18 on1 of7.wav	a 0.18 on1 of7.wav	1	1047
64	i 0.1 on1 of1.wav	i 0.1 on1 of1.wav	1	1543
65	i 0.1 on1 of2.wav	i 0.1 on1 of2.wav	1	2025
66	i 0.1 on1 of3.wav	i 0.1 on1 of3.wav	1	568
67	i 0.1 on1 of4.wav	i 0.1 on1 of4.wav	1	607
68	i 0.1 on1 of5.wav	i 0.1 on1 of5.wav	1	543
69	i 0.1 on1 of6.wav	i 0.1 on1 of6.wav	1	747
70	i 0.1 on1 of7.wav	i 0.1 on1 of7.wav	1	410
71	i 0.2 on1 of1.wav	i 0.2 on1 of1.wav	1	653
72	i 0.2 on1 of2.wav	i 0.2 on1 of2.wav	1	766
73	i 0.2 on1 of3.wav	i 0.2 on1 of3.wav	1	731
74	i 0.2 on1 of4.wav	i 0.2 on1 of4.wav	1	1913
75	i 0.2 on1 of5.wav	i 0.2 on1 of5.wav	1	914
76	i 0.2 on1 of6.wav	i 0.2 on1 of6.wav	2	1030
77	i 0.2 on1 of7.wav	i 0.2 on1 of7.wav	1	1183
78	i 0.04 on1 of1.wav	i 0.04 on1 of1.wav	1	589
79	i 0.04 on1 of2.wav	i 0.04 on1 of2.wav	1	599
80	i 0.04 on1 of3.wav	i 0.04 on1 of3.wav	1	1926
81	i 0.04 on1 of4.wav	i 0.04 on1 of4.wav	1	2151
82	i 0.04 on1 of5.wav	i 0.04 on1 of5.wav	1	618
83	i 0.04 on1 of6.wav	i 0.04 on1 of6.wav	1	494
84	i 0.04 on1 of7.wav	i 0.04 on1 of7.wav	1	1224
85	i 0.06 on1 of1.wav	i 0.06 on1 of1.wav	1	452
86	i 0.06 on1 of2.wav	i 0.06 on1 of2.wav	1	858
87	i 0.06 on1 of3.wav	i 0.06 on1 of3.wav	1	512
88	i 0.06 on1 of4.wav	i 0.06 on1 of4.wav	2	6123
89	i 0.06 on1 of5.wav	i 0.06 on1 of5.wav	1	624
90	i 0.06 on1 of6.wav	i 0.06 on1 of6.wav	1	658
91	i 0.06 on1 of7.wav	i 0.06 on1 of7.wav	1	660
92	i 0.08 on1 of1.wav	i 0.08 on1 of1.wav	1	1526
93	i 0.08 on1 of2.wav	i 0.08 on1 of2.wav	1	461
94	i 0.08 on1 of3.wav	i 0.08 on1 of3.wav	1	660
95	i 0.08 on1 of4.wav	i 0.08 on1 of4.wav	1	797
96	i 0.08 on1 of5.wav	i 0.08 on1 of5.wav	1	707
97	i 0.08 on1 of6.wav	i 0.08 on1 of6.wav	1	324
98	i 0.08 on1 of7.wav	i 0.08 on1 of7.wav	1	516
99	i 0.12 on1 of1.wav	i 0.12 on1 of1.wav	1	1148
100	i 0.12 on1 of2.wav	i 0.12 on1 of2.wav	1	639
101	i 0.12 on1 of3.wav	i 0.12 on1 of3.wav	1	1177
102	i 0.12 on1 of4.wav	i 0.12 on1 of4.wav	1	465
103	i 0.12 on1 of5.wav	i 0.12 on1 of5.wav	1	728
104	i 0.12 on1 of6.wav	i 0.12 on1 of6.wav	1	785
105	i 0.12 on1 of7.wav	i 0.12 on1 of7.wav	1	1725
106	i 0.14 on1 of1.wav	i 0.14 on1 of1.wav	1	595
107	i 0.14 on1 of2.wav	i 0.14 on1 of2.wav	1	487
108	i 0.14 on1 of3.wav	i 0.14 on1 of3.wav	1	672
109	i 0.14 on1 of4.wav	i 0.14 on1 of4.wav	2	1753
110	i 0.14 on1 of5.wav	i 0.14 on1 of5.wav	1	908
111	i 0.14 on1 of6.wav	i 0.14 on1 of6.wav	1	602
112	i 0.14 on1 of7.wav	i 0.14 on1 of7.wav	1	920
113	i 0.16 on1 of1.wav	i 0.16 on1 of1.wav	1	561
114	i 0.16 on1 of2.wav	i 0.16 on1 of2.wav	1	536
115	i 0.16 on1 of3.wav	i 0.16 on1 of3.wav	1	814
116	i 0.16 on1 of4.wav	i 0.16 on1 of4.wav	1	846
117	i 0.16 on1 of5.wav	i 0.16 on1 of5.wav	1	651
118	i 0.16 on1 of6.wav	i 0.16 on1 of6.wav	1	1289
119	i 0.16 on1 of7.wav	i 0.16 on1 of7.wav	1	713
120	i 0.18 on1 of1.wav	i 0.18 on1 of1.wav	1	548
121	i 0.18 on1 of2.wav	i 0.18 on1 of2.wav	1	672
122	i 0.18 on1 of3.wav	i 0.18 on1 of3.wav	1	735
123	i 0.18 on1 of4.wav	i 0.18 on1 of4.wav	2	1651
124	i 0.18 on1 of5.wav	i 0.18 on1 of5.wav	1	440
125	i 0.18 on1 of6.wav	i 0.18 on1 of6.wav	1	599
126	i 0.18 on1 of7.wav	i 0.18 on1 of7.wav	1	697
127	a 0.1 on1 of1.wav	a 0.1 on1 of3.wav	1	471
128	a 0.1 on1 of2.wav	a 0.1 on1 of4.wav	1	950
129	a 0.1 on1 of3.wav	a 0.1 on1 of5.wav	1	1210
130	a 0.1 on1 of4.wav	a 0.1 on1 of6.wav	1	641
131	a 0.1 on1 of5.wav	a 0.1 on1 of7.wav	1	615
132	a 0.2 on1 of1.wav	a 0.2 on1 of3.wav	2	726
133	a 0.2 on1 of2.wav	a 0.2 on1 of4.wav	2	1025
134	a 0.2 on1 of3.wav	a 0.2 on1 of5.wav	1	558
135	a 0.2 on1 of4.wav	a 0.2 on1 of6.wav	2	618
136	a 0.2 on1 of5.wav	a 0.2 on1 of7.wav	1	1559
137	a 0.04 on1 of1.wav	a 0.04 on1 of3.wav	1	405
138	a 0.04 on1 of2.wav	a 0.04 on1 of4.wav	1	770
139	a 0.04 on1 of3.wav	a 0.04 on1 of5.wav	1	551
140	a 0.04 on1 of4.wav	a 0.04 on1 of6.wav	1	748
141	a 0.04 on1 of5.wav	a 0.04 on1 of7.wav	1	677
142	a 0.06 on1 of1.wav	a 0.06 on1 of3.wav	1	582
143	a 0.06 on1 of2.wav	a 0.06 on1 of4.wav	1	769
144	a 0.06 on1 of3.wav	a 0.06 on1 of5.wav	1	543
145	a 0.06 on1 of4.wav	a 0.06 on1 of6.wav	1	1042
146	a 0.06 on1 of5.wav	a 0.06 on1 of7.wav	1	777
147	a 0.08 on1 of1.wav	a 0.08 on1 of3.wav	1	840
148	a 0.08 on1 of2.wav	a 0.08 on1 of4.wav	1	725
149	a 0.08 on1 of3.wav	a 0.08 on1 of5.wav	1	1534
150	a 0.08 on1 of4.wav	a 0.08 on1 of6.wav	1	754
151	a 0.08 on1 of5.wav	a 0.08 on1 of7.wav	1	718
152	a 0.12 on1 of1.wav	a 0.12 on1 of3.wav	1	465
153	a 0.12 on1 of2.wav	a 0.12 on1 of4.wav	1	387
154	a 0.12 on1 of3.wav	a 0.12 on1 of5.wav	1	1837
155	a 0.12 on1 of4.wav	a 0.12 on1 of6.wav	1	1108
156	a 0.12 on1 of5.wav	a 0.12 on1 of7.wav	2	817
157	a 0.14 on1 of1.wav	a 0.14 on1 of3.wav	1	1066
158	a 0.14 on1 of2.wav	a 0.14 on1 of4.wav	1	1033
159	a 0.14 on1 of3.wav	a 0.14 on1 of5.wav	1	5487
160	a 0.14 on1 of4.wav	a 0.14 on1 of6.wav	1	567
161	a 0.14 on1 of5.wav	a 0.14 on1 of7.wav	1	682
162	a 0.16 on1 of1.wav	a 0.16 on1 of3.wav	1	831
163	a 0.16 on1 of2.wav	a 0.16 on1 of4.wav	1	1140
164	a 0.16 on1 of3.wav	a 0.16 on1 of5.wav	2	981
165	a 0.16 on1 of4.wav	a 0.16 on1 of6.wav	2	843
166	a 0.16 on1 of5.wav	a 0.16 on1 of7.wav	1	1667
167	a 0.18 on1 of1.wav	a 0.18 on1 of3.wav	1	1509
168	a 0.18 on1 of2.wav	a 0.18 on1 of4.wav	1	909
169	a 0.18 on1 of3.wav	a 0.18 on1 of5.wav	1	1298
170	a 0.18 on1 of4.wav	a 0.18 on1 of6.wav	2	1087
171	a 0.18 on1 of5.wav	a 0.18 on1 of7.wav	1	1488
172	i 0.1 on1 of1.wav	i 0.1 on1 of3.wav	1	524
173	i 0.1 on1 of2.wav	i 0.1 on1 of4.wav	1	803
174	i 0.1 on1 of3.wav	i 0.1 on1 of5.wav	1	702
175	i 0.1 on1 of4.wav	i 0.1 on1 of6.wav	1	1223
176	i 0.1 on1 of5.wav	i 0.1 on1 of7.wav	1	532
177	i 0.2 on1 of1.wav	i 0.2 on1 of3.wav	1	1138
178	i 0.2 on1 of2.wav	i 0.2 on1 of4.wav	1	1155
179	i 0.2 on1 of3.wav	i 0.2 on1 of5.wav	2	808
180	i 0.2 on1 of4.wav	i 0.2 on1 of6.wav	2	1708
181	i 0.2 on1 of5.wav	i 0.2 on1 of7.wav	2	1907
182	i 0.04 on1 of1.wav	i 0.04 on1 of3.wav	1	945
183	i 0.04 on1 of2.wav	i 0.04 on1 of4.wav	1	2310
184	i 0.04 on1 of3.wav	i 0.04 on1 of5.wav	1	1195
185	i 0.04 on1 of4.wav	i 0.04 on1 of6.wav	1	591
186	i 0.04 on1 of5.wav	i 0.04 on1 of7.wav	1	1208
187	i 0.06 on1 of1.wav	i 0.06 on1 of3.wav	1	519
188	i 0.06 on1 of2.wav	i 0.06 on1 of4.wav	1	702
189	i 0.06 on1 of3.wav	i 0.06 on1 of5.wav	1	532
190	i 0.06 on1 of4.wav	i 0.06 on1 of6.wav	1	1294
191	i 0.06 on1 of5.wav	i 0.06 on1 of7.wav	1	641
192	i 0.08 on1 of1.wav	i 0.08 on1 of3.wav	1	563
193	i 0.08 on1 of2.wav	i 0.08 on1 of4.wav	1	743
194	i 0.08 on1 of3.wav	i 0.08 on1 of5.wav	1	556
195	i 0.08 on1 of4.wav	i 0.08 on1 of6.wav	1	645
196	i 0.08 on1 of5.wav	i 0.08 on1 of7.wav	1	644
197	i 0.12 on1 of1.wav	i 0.12 on1 of3.wav	1	786
198	i 0.12 on1 of2.wav	i 0.12 on1 of4.wav	1	1353
199	i 0.12 on1 of3.wav	i 0.12 on1 of5.wav	1	502
200	i 0.12 on1 of4.wav	i 0.12 on1 of6.wav	1	457
201	i 0.12 on1 of5.wav	i 0.12 on1 of7.wav	1	643
202	i 0.14 on1 of1.wav	i 0.14 on1 of3.wav	1	1178
203	i 0.14 on1 of2.wav	i 0.14 on1 of4.wav	1	446
204	i 0.14 on1 of3.wav	i 0.14 on1 of5.wav	1	2275
205	i 0.14 on1 of4.wav	i 0.14 on1 of6.wav	1	1040
206	i 0.14 on1 of5.wav	i 0.14 on1 of7.wav	1	1021
207	i 0.16 on1 of1.wav	i 0.16 on1 of3.wav	1	1556
208	i 0.16 on1 of2.wav	i 0.16 on1 of4.wav	1	646
209	i 0.16 on1 of3.wav	i 0.16 on1 of5.wav	1	715
210	i 0.16 on1 of4.wav	i 0.16 on1 of6.wav	1	511
211	i 0.16 on1 of5.wav	i 0.16 on1 of7.wav	1	505
212	i 0.18 on1 of1.wav	i 0.18 on1 of3.wav	1	793
213	i 0.18 on1 of2.wav	i 0.18 on1 of4.wav	1	753
214	i 0.18 on1 of3.wav	i 0.18 on1 of5.wav	1	1240
215	i 0.18 on1 of4.wav	i 0.18 on1 of6.wav	1	2231
216	i 0.18 on1 of5.wav	i 0.18 on1 of7.wav	2	2442
217	a 0.1 on1 of3.wav	a 0.1 on1 of1.wav	1	542
218	a 0.1 on1 of4.wav	a 0.1 on1 of2.wav	2	1211
219	a 0.1 on1 of5.wav	a 0.1 on1 of3.wav	1	1288
220	a 0.1 on1 of6.wav	a 0.1 on1 of4.wav	1	916
221	a 0.1 on1 of7.wav	a 0.1 on1 of5.wav	1	1271
222	a 0.2 on1 of3.wav	a 0.2 on1 of1.wav	1	724
223	a 0.2 on1 of4.wav	a 0.2 on1 of2.wav	2	1062
224	a 0.2 on1 of5.wav	a 0.2 on1 of3.wav	1	714
225	a 0.2 on1 of6.wav	a 0.2 on1 of4.wav	1	569
226	a 0.2 on1 of7.wav	a 0.2 on1 of5.wav	1	878
227	a 0.04 on1 of3.wav	a 0.04 on1 of1.wav	1	637
228	a 0.04 on1 of4.wav	a 0.04 on1 of2.wav	1	571
229	a 0.04 on1 of5.wav	a 0.04 on1 of3.wav	1	399
230	a 0.04 on1 of6.wav	a 0.04 on1 of4.wav	1	906
231	a 0.04 on1 of7.wav	a 0.04 on1 of5.wav	1	984
232	a 0.06 on1 of3.wav	a 0.06 on1 of1.wav	1	687
233	a 0.06 on1 of4.wav	a 0.06 on1 of2.wav	1	781
234	a 0.06 on1 of5.wav	a 0.06 on1 of3.wav	1	1413
235	a 0.06 on1 of6.wav	a 0.06 on1 of4.wav	1	650
236	a 0.06 on1 of7.wav	a 0.06 on1 of5.wav	2	968
237	a 0.08 on1 of3.wav	a 0.08 on1 of1.wav	1	595
238	a 0.08 on1 of4.wav	a 0.08 on1 of2.wav	1	727
239	a 0.08 on1 of5.wav	a 0.08 on1 of3.wav	1	1427
240	a 0.08 on1 of6.wav	a 0.08 on1 of4.wav	1	784
241	a 0.08 on1 of7.wav	a 0.08 on1 of5.wav	1	498
242	a 0.12 on1 of3.wav	a 0.12 on1 of1.wav	1	818
243	a 0.12 on1 of4.wav	a 0.12 on1 of2.wav	2	1359
244	a 0.12 on1 of5.wav	a 0.12 on1 of3.wav	1	617
245	a 0.12 on1 of6.wav	a 0.12 on1 of4.wav	1	467
246	a 0.12 on1 of7.wav	a 0.12 on1 of5.wav	1	598
247	a 0.14 on1 of3.wav	a 0.14 on1 of1.wav	1	2699
248	a 0.14 on1 of4.wav	a 0.14 on1 of2.wav	2	1159
249	a 0.14 on1 of5.wav	a 0.14 on1 of3.wav	1	1172
250	a 0.14 on1 of6.wav	a 0.14 on1 of4.wav	1	772
251	a 0.14 on1 of7.wav	a 0.14 on1 of5.wav	1	723
252	a 0.16 on1 of3.wav	a 0.16 on1 of1.wav	1	652
253	a 0.16 on1 of4.wav	a 0.16 on1 of2.wav	2	1423
254	a 0.16 on1 of5.wav	a 0.16 on1 of3.wav	1	694
255	a 0.16 on1 of6.wav	a 0.16 on1 of4.wav	2	1581
256	a 0.16 on1 of7.wav	a 0.16 on1 of5.wav	1	916
257	a 0.18 on1 of3.wav	a 0.18 on1 of1.wav	1	1050
258	a 0.18 on1 of4.wav	a 0.18 on1 of2.wav	2	1155
259	a 0.18 on1 of5.wav	a 0.18 on1 of3.wav	1	844
260	a 0.18 on1 of6.wav	a 0.18 on1 of4.wav	1	610
261	a 0.18 on1 of7.wav	a 0.18 on1 of5.wav	1	449
262	i 0.1 on1 of3.wav	i 0.1 on1 of1.wav	1	931
263	i 0.1 on1 of4.wav	i 0.1 on1 of2.wav	1	900
264	i 0.1 on1 of5.wav	i 0.1 on1 of3.wav	1	869
265	i 0.1 on1 of6.wav	i 0.1 on1 of4.wav	1	685
266	i 0.1 on1 of7.wav	i 0.1 on1 of5.wav	1	884
267	i 0.2 on1 of3.wav	i 0.2 on1 of1.wav	2	1511
268	i 0.2 on1 of4.wav	i 0.2 on1 of2.wav	1	1037
269	i 0.2 on1 of5.wav	i 0.2 on1 of3.wav	1	766
270	i 0.2 on1 of6.wav	i 0.2 on1 of4.wav	1	1319
271	i 0.2 on1 of7.wav	i 0.2 on1 of5.wav	2	1035
272	i 0.04 on1 of3.wav	i 0.04 on1 of1.wav	1	594
273	i 0.04 on1 of4.wav	i 0.04 on1 of2.wav	1	524
274	i 0.04 on1 of5.wav	i 0.04 on1 of3.wav	1	1219
275	i 0.04 on1 of6.wav	i 0.04 on1 of4.wav	1	3825
276	i 0.04 on1 of7.wav	i 0.04 on1 of5.wav	1	615
277	i 0.06 on1 of3.wav	i 0.06 on1 of1.wav	1	579
278	i 0.06 on1 of4.wav	i 0.06 on1 of2.wav	1	664
279	i 0.06 on1 of5.wav	i 0.06 on1 of3.wav	1	702
280	i 0.06 on1 of6.wav	i 0.06 on1 of4.wav	1	431
281	i 0.06 on1 of7.wav	i 0.06 on1 of5.wav	1	673
282	i 0.08 on1 of3.wav	i 0.08 on1 of1.wav	1	1773
283	i 0.08 on1 of4.wav	i 0.08 on1 of2.wav	1	519
284	i 0.08 on1 of5.wav	i 0.08 on1 of3.wav	1	797
285	i 0.08 on1 of6.wav	i 0.08 on1 of4.wav	1	594
286	i 0.08 on1 of7.wav	i 0.08 on1 of5.wav	1	526
287	i 0.12 on1 of3.wav	i 0.12 on1 of1.wav	1	3187
288	i 0.12 on1 of4.wav	i 0.12 on1 of2.wav	1	465
289	i 0.12 on1 of5.wav	i 0.12 on1 of3.wav	1	590
290	i 0.12 on1 of6.wav	i 0.12 on1 of4.wav	2	1742
291	i 0.12 on1 of7.wav	i 0.12 on1 of5.wav	1	814
292	i 0.14 on1 of3.wav	i 0.14 on1 of1.wav	1	852
293	i 0.14 on1 of4.wav	i 0.14 on1 of2.wav	1	1120
294	i 0.14 on1 of5.wav	i 0.14 on1 of3.wav	1	548
295	i 0.14 on1 of6.wav	i 0.14 on1 of4.wav	2	1425
296	i 0.14 on1 of7.wav	i 0.14 on1 of5.wav	1	531
297	i 0.16 on1 of3.wav	i 0.16 on1 of1.wav	1	2377
298	i 0.16 on1 of4.wav	i 0.16 on1 of2.wav	2	769
299	i 0.16 on1 of5.wav	i 0.16 on1 of3.wav	1	845
300	i 0.16 on1 of6.wav	i 0.16 on1 of4.wav	1	629
301	i 0.16 on1 of7.wav	i 0.16 on1 of5.wav	1	1113
302	i 0.18 on1 of3.wav	i 0.18 on1 of1.wav	2	654
303	i 0.18 on1 of4.wav	i 0.18 on1 of2.wav	1	1822
304	i 0.18 on1 of5.wav	i 0.18 on1 of3.wav	2	1956
305	i 0.18 on1 of6.wav	i 0.18 on1 of4.wav	2	1311
306	i 0.18 on1 of7.wav	i 0.18 on1 of5.wav	1	1143
307	a 0.1 on1 of1.wav	a 0.1 on1 of1.wav	1	527
308	a 0.1 on1 of2.wav	a 0.1 on1 of2.wav	1	689
309	a 0.1 on1 of3.wav	a 0.1 on1 of3.wav	1	593
310	a 0.1 on1 of4.wav	a 0.1 on1 of4.wav	1	1257
311	a 0.1 on1 of5.wav	a 0.1 on1 of5.wav	1	782
312	a 0.1 on1 of6.wav	a 0.1 on1 of6.wav	2	923
313	a 0.1 on1 of7.wav	a 0.1 on1 of7.wav	1	520
314	a 0.2 on1 of1.wav	a 0.2 on1 of1.wav	1	759
315	a 0.2 on1 of2.wav	a 0.2 on1 of2.wav	1	1025
316	a 0.2 on1 of3.wav	a 0.2 on1 of3.wav	1	704
317	a 0.2 on1 of4.wav	a 0.2 on1 of4.wav	1	458
318	a 0.2 on1 of5.wav	a 0.2 on1 of5.wav	1	593
319	a 0.2 on1 of6.wav	a 0.2 on1 of6.wav	1	1574
320	a 0.2 on1 of7.wav	a 0.2 on1 of7.wav	1	544
321	a 0.04 on1 of1.wav	a 0.04 on1 of1.wav	1	803
322	a 0.04 on1 of2.wav	a 0.04 on1 of2.wav	1	426
323	a 0.04 on1 of3.wav	a 0.04 on1 of3.wav	1	715
324	a 0.04 on1 of4.wav	a 0.04 on1 of4.wav	1	1397
325	a 0.04 on1 of5.wav	a 0.04 on1 of5.wav	1	1584
326	a 0.04 on1 of6.wav	a 0.04 on1 of6.wav	1	757
327	a 0.04 on1 of7.wav	a 0.04 on1 of7.wav	1	623
328	a 0.06 on1 of1.wav	a 0.06 on1 of1.wav	1	878
329	a 0.06 on1 of2.wav	a 0.06 on1 of2.wav	1	594
330	a 0.06 on1 of3.wav	a 0.06 on1 of3.wav	1	523
331	a 0.06 on1 of4.wav	a 0.06 on1 of4.wav	1	578
332	a 0.06 on1 of5.wav	a 0.06 on1 of5.wav	1	450
333	a 0.06 on1 of6.wav	a 0.06 on1 of6.wav	1	797
334	a 0.06 on1 of7.wav	a 0.06 on1 of7.wav	1	592
335	a 0.08 on1 of1.wav	a 0.08 on1 of1.wav	1	539
336	a 0.08 on1 of2.wav	a 0.08 on1 of2.wav	1	479
337	a 0.08 on1 of3.wav	a 0.08 on1 of3.wav	1	877
338	a 0.08 on1 of4.wav	a 0.08 on1 of4.wav	1	925
339	a 0.08 on1 of5.wav	a 0.08 on1 of5.wav	1	645
340	a 0.08 on1 of6.wav	a 0.08 on1 of6.wav	1	676
341	a 0.08 on1 of7.wav	a 0.08 on1 of7.wav	1	485
342	a 0.12 on1 of1.wav	a 0.12 on1 of1.wav	1	521
343	a 0.12 on1 of2.wav	a 0.12 on1 of2.wav	1	582
344	a 0.12 on1 of3.wav	a 0.12 on1 of3.wav	1	573
345	a 0.12 on1 of4.wav	a 0.12 on1 of4.wav	1	1443
346	a 0.12 on1 of5.wav	a 0.12 on1 of5.wav	1	387
347	a 0.12 on1 of6.wav	a 0.12 on1 of6.wav	1	1611
348	a 0.12 on1 of7.wav	a 0.12 on1 of7.wav	1	663
349	a 0.14 on1 of1.wav	a 0.14 on1 of1.wav	1	770
350	a 0.14 on1 of2.wav	a 0.14 on1 of2.wav	1	1063
351	a 0.14 on1 of3.wav	a 0.14 on1 of3.wav	1	743
352	a 0.14 on1 of4.wav	a 0.14 on1 of4.wav	1	1330
353	a 0.14 on1 of5.wav	a 0.14 on1 of5.wav	2	1710
354	a 0.14 on1 of6.wav	a 0.14 on1 of6.wav	1	2877
355	a 0.14 on1 of7.wav	a 0.14 on1 of7.wav	1	1413
356	a 0.16 on1 of1.wav	a 0.16 on1 of1.wav	2	2261
357	a 0.16 on1 of2.wav	a 0.16 on1 of2.wav	1	1238
358	a 0.16 on1 of3.wav	a 0.16 on1 of3.wav	1	547
359	a 0.16 on1 of4.wav	a 0.16 on1 of4.wav	1	2025
360	a 0.16 on1 of5.wav	a 0.16 on1 of5.wav	1	1093
361	a 0.16 on1 of6.wav	a 0.16 on1 of6.wav	1	889
362	a 0.16 on1 of7.wav	a 0.16 on1 of7.wav	1	1173
363	a 0.18 on1 of1.wav	a 0.18 on1 of1.wav	1	1476
364	a 0.18 on1 of2.wav	a 0.18 on1 of2.wav	1	821
365	a 0.18 on1 of3.wav	a 0.18 on1 of3.wav	1	697
366	a 0.18 on1 of4.wav	a 0.18 on1 of4.wav	1	793
367	a 0.18 on1 of5.wav	a 0.18 on1 of5.wav	1	1564
368	a 0.18 on1 of6.wav	a 0.18 on1 of6.wav	1	1375
369	a 0.18 on1 of7.wav	a 0.18 on1 of7.wav	2	650
370	i 0.1 on1 of1.wav	i 0.1 on1 of1.wav	1	983
371	i 0.1 on1 of2.wav	i 0.1 on1 of2.wav	1	552
372	i 0.1 on1 of3.wav	i 0.1 on1 of3.wav	1	679
373	i 0.1 on1 of4.wav	i 0.1 on1 of4.wav	1	1087
374	i 0.1 on1 of5.wav	i 0.1 on1 of5.wav	2	871
375	i 0.1 on1 of6.wav	i 0.1 on1 of6.wav	1	560
376	i 0.1 on1 of7.wav	i 0.1 on1 of7.wav	1	290
377	i 0.2 on1 of1.wav	i 0.2 on1 of1.wav	1	892
378	i 0.2 on1 of2.wav	i 0.2 on1 of2.wav	1	849
379	i 0.2 on1 of3.wav	i 0.2 on1 of3.wav	1	2992
380	i 0.2 on1 of4.wav	i 0.2 on1 of4.wav	1	1628
381	i 0.2 on1 of5.wav	i 0.2 on1 of5.wav	1	836
382	i 0.2 on1 of6.wav	i 0.2 on1 of6.wav	1	723
383	i 0.2 on1 of7.wav	i 0.2 on1 of7.wav	1	971
384	i 0.04 on1 of1.wav	i 0.04 on1 of1.wav	1	1336
385	i 0.04 on1 of2.wav	i 0.04 on1 of2.wav	1	1285
386	i 0.04 on1 of3.wav	i 0.04 on1 of3.wav	1	483
387	i 0.04 on1 of4.wav	i 0.04 on1 of4.wav	1	753
388	i 0.04 on1 of5.wav	i 0.04 on1 of5.wav	1	4090
389	i 0.04 on1 of6.wav	i 0.04 on1 of6.wav	1	585
390	i 0.04 on1 of7.wav	i 0.04 on1 of7.wav	1	1639
391	i 0.06 on1 of1.wav	i 0.06 on1 of1.wav	1	657
392	i 0.06 on1 of2.wav	i 0.06 on1 of2.wav	1	455
393	i 0.06 on1 of3.wav	i 0.06 on1 of3.wav	1	1264
394	i 0.06 on1 of4.wav	i 0.06 on1 of4.wav	1	2191
395	i 0.06 on1 of5.wav	i 0.06 on1 of5.wav	1	509
396	i 0.06 on1 of6.wav	i 0.06 on1 of6.wav	1	489
397	i 0.06 on1 of7.wav	i 0.06 on1 of7.wav	1	392
398	i 0.08 on1 of1.wav	i 0.08 on1 of1.wav	1	1782
399	i 0.08 on1 of2.wav	i 0.08 on1 of2.wav	1	1563
400	i 0.08 on1 of3.wav	i 0.08 on1 of3.wav	1	478
401	i 0.08 on1 of4.wav	i 0.08 on1 of4.wav	1	640
402	i 0.08 on1 of5.wav	i 0.08 on1 of5.wav	1	600
403	i 0.08 on1 of6.wav	i 0.08 on1 of6.wav	1	758
404	i 0.08 on1 of7.wav	i 0.08 on1 of7.wav	1	694
405	i 0.12 on1 of1.wav	i 0.12 on1 of1.wav	1	725
406	i 0.12 on1 of2.wav	i 0.12 on1 of2.wav	1	1530
407	i 0.12 on1 of3.wav	i 0.12 on1 of3.wav	1	843
408	i 0.12 on1 of4.wav	i 0.12 on1 of4.wav	1	441
409	i 0.12 on1 of5.wav	i 0.12 on1 of5.wav	1	1499
410	i 0.12 on1 of6.wav	i 0.12 on1 of6.wav	1	1284
411	i 0.12 on1 of7.wav	i 0.12 on1 of7.wav	1	784
412	i 0.14 on1 of1.wav	i 0.14 on1 of1.wav	1	97
413	i 0.14 on1 of2.wav	i 0.14 on1 of2.wav	1	724
414	i 0.14 on1 of3.wav	i 0.14 on1 of3.wav	1	465
415	i 0.14 on1 of4.wav	i 0.14 on1 of4.wav	1	1298
416	i 0.14 on1 of5.wav	i 0.14 on1 of5.wav	1	1102
417	i 0.14 on1 of6.wav	i 0.14 on1 of6.wav	1	661
418	i 0.14 on1 of7.wav	i 0.14 on1 of7.wav	1	629
419	i 0.16 on1 of1.wav	i 0.16 on1 of1.wav	1	658
420	i 0.16 on1 of2.wav	i 0.16 on1 of2.wav	1	477
421	i 0.16 on1 of3.wav	i 0.16 on1 of3.wav	1	2421
422	i 0.16 on1 of4.wav	i 0.16 on1 of4.wav	1	1459
423	i 0.16 on1 of5.wav	i 0.16 on1 of5.wav	1	683
424	i 0.16 on1 of6.wav	i 0.16 on1 of6.wav	1	1338
425	i 0.16 on1 of7.wav	i 0.16 on1 of7.wav	1	522
426	i 0.18 on1 of1.wav	i 0.18 on1 of1.wav	1	601
427	i 0.18 on1 of2.wav	i 0.18 on1 of2.wav	1	605
428	i 0.18 on1 of3.wav	i 0.18 on1 of3.wav	1	666
429	i 0.18 on1 of4.wav	i 0.18 on1 of4.wav	1	841
430	i 0.18 on1 of5.wav	i 0.18 on1 of5.wav	1	527
431	i 0.18 on1 of6.wav	i 0.18 on1 of6.wav	1	659
432	i 0.18 on1 of7.wav	i 0.18 on1 of7.wav	1	663
433	a 0.1 on1 of1.wav	a 0.1 on1 of3.wav	1	455
434	a 0.1 on1 of2.wav	a 0.1 on1 of4.wav	1	508
435	a 0.1 on1 of3.wav	a 0.1 on1 of5.wav	1	674
436	a 0.1 on1 of4.wav	a 0.1 on1 of6.wav	1	4746
437	a 0.1 on1 of5.wav	a 0.1 on1 of7.wav	1	604
438	a 0.2 on1 of1.wav	a 0.2 on1 of3.wav	2	736
439	a 0.2 on1 of2.wav	a 0.2 on1 of4.wav	2	895
440	a 0.2 on1 of3.wav	a 0.2 on1 of5.wav	1	841
441	a 0.2 on1 of4.wav	a 0.2 on1 of6.wav	1	627
442	a 0.2 on1 of5.wav	a 0.2 on1 of7.wav	1	1107
443	a 0.04 on1 of1.wav	a 0.04 on1 of3.wav	1	1118
444	a 0.04 on1 of2.wav	a 0.04 on1 of4.wav	1	388
445	a 0.04 on1 of3.wav	a 0.04 on1 of5.wav	1	477
446	a 0.04 on1 of4.wav	a 0.04 on1 of6.wav	1	587
447	a 0.04 on1 of5.wav	a 0.04 on1 of7.wav	1	363
448	a 0.06 on1 of1.wav	a 0.06 on1 of3.wav	1	1267
449	a 0.06 on1 of2.wav	a 0.06 on1 of4.wav	2	4583
450	a 0.06 on1 of3.wav	a 0.06 on1 of5.wav	1	849
451	a 0.06 on1 of4.wav	a 0.06 on1 of6.wav	1	515
452	a 0.06 on1 of5.wav	a 0.06 on1 of7.wav	1	477
453	a 0.08 on1 of1.wav	a 0.08 on1 of3.wav	1	1422
454	a 0.08 on1 of2.wav	a 0.08 on1 of4.wav	1	549
455	a 0.08 on1 of3.wav	a 0.08 on1 of5.wav	1	1501
456	a 0.08 on1 of4.wav	a 0.08 on1 of6.wav	1	551
457	a 0.08 on1 of5.wav	a 0.08 on1 of7.wav	2	1217
458	a 0.12 on1 of1.wav	a 0.12 on1 of3.wav	1	438
459	a 0.12 on1 of2.wav	a 0.12 on1 of4.wav	2	1340
460	a 0.12 on1 of3.wav	a 0.12 on1 of5.wav	2	771
461	a 0.12 on1 of4.wav	a 0.12 on1 of6.wav	1	745
462	a 0.12 on1 of5.wav	a 0.12 on1 of7.wav	1	660
463	a 0.14 on1 of1.wav	a 0.14 on1 of3.wav	1	823
464	a 0.14 on1 of2.wav	a 0.14 on1 of4.wav	1	492
465	a 0.14 on1 of3.wav	a 0.14 on1 of5.wav	1	792
466	a 0.14 on1 of4.wav	a 0.14 on1 of6.wav	2	1067
467	a 0.14 on1 of5.wav	a 0.14 on1 of7.wav	1	633
468	a 0.16 on1 of1.wav	a 0.16 on1 of3.wav	2	874
469	a 0.16 on1 of2.wav	a 0.16 on1 of4.wav	1	1277
470	a 0.16 on1 of3.wav	a 0.16 on1 of5.wav	1	834
471	a 0.16 on1 of4.wav	a 0.16 on1 of6.wav	1	402
472	a 0.16 on1 of5.wav	a 0.16 on1 of7.wav	2	1245
473	a 0.18 on1 of1.wav	a 0.18 on1 of3.wav	1	757
474	a 0.18 on1 of2.wav	a 0.18 on1 of4.wav	2	721
475	a 0.18 on1 of3.wav	a 0.18 on1 of5.wav	2	792
476	a 0.18 on1 of4.wav	a 0.18 on1 of6.wav	1	634
477	a 0.18 on1 of5.wav	a 0.18 on1 of7.wav	1	622
478	i 0.1 on1 of1.wav	i 0.1 on1 of3.wav	1	852
479	i 0.1 on1 of2.wav	i 0.1 on1 of4.wav	1	1367
480	i 0.1 on1 of3.wav	i 0.1 on1 of5.wav	1	528
481	i 0.1 on1 of4.wav	i 0.1 on1 of6.wav	1	961
482	i 0.1 on1 of5.wav	i 0.1 on1 of7.wav	1	731
483	i 0.2 on1 of1.wav	i 0.2 on1 of3.wav	2	1296
484	i 0.2 on1 of2.wav	i 0.2 on1 of4.wav	1	687
485	i 0.2 on1 of3.wav	i 0.2 on1 of5.wav	2	1096
486	i 0.2 on1 of4.wav	i 0.2 on1 of6.wav	1	800
487	i 0.2 on1 of5.wav	i 0.2 on1 of7.wav	1	511
488	i 0.04 on1 of1.wav	i 0.04 on1 of3.wav	1	911
489	i 0.04 on1 of2.wav	i 0.04 on1 of4.wav	1	449
490	i 0.04 on1 of3.wav	i 0.04 on1 of5.wav	1	361
491	i 0.04 on1 of4.wav	i 0.04 on1 of6.wav	1	690
492	i 0.04 on1 of5.wav	i 0.04 on1 of7.wav	1	15594
493	i 0.06 on1 of1.wav	i 0.06 on1 of3.wav	1	622
494	i 0.06 on1 of2.wav	i 0.06 on1 of4.wav	1	600
495	i 0.06 on1 of3.wav	i 0.06 on1 of5.wav	1	717
496	i 0.06 on1 of4.wav	i 0.06 on1 of6.wav	1	377
497	i 0.06 on1 of5.wav	i 0.06 on1 of7.wav	1	798
498	i 0.08 on1 of1.wav	i 0.08 on1 of3.wav	1	374
499	i 0.08 on1 of2.wav	i 0.08 on1 of4.wav	1	737
500	i 0.08 on1 of3.wav	i 0.08 on1 of5.wav	1	547
501	i 0.08 on1 of4.wav	i 0.08 on1 of6.wav	1	532
502	i 0.08 on1 of5.wav	i 0.08 on1 of7.wav	1	845
503	i 0.12 on1 of1.wav	i 0.12 on1 of3.wav	1	809
504	i 0.12 on1 of2.wav	i 0.12 on1 of4.wav	1	495
505	i 0.12 on1 of3.wav	i 0.12 on1 of5.wav	2	1120
506	i 0.12 on1 of4.wav	i 0.12 on1 of6.wav	1	440
507	i 0.12 on1 of5.wav	i 0.12 on1 of7.wav	1	1235
508	i 0.14 on1 of1.wav	i 0.14 on1 of3.wav	1	600
509	i 0.14 on1 of2.wav	i 0.14 on1 of4.wav	1	611
510	i 0.14 on1 of3.wav	i 0.14 on1 of5.wav	2	1400
511	i 0.14 on1 of4.wav	i 0.14 on1 of6.wav	1	763
512	i 0.14 on1 of5.wav	i 0.14 on1 of7.wav	1	898
513	i 0.16 on1 of1.wav	i 0.16 on1 of3.wav	1	1127
514	i 0.16 on1 of2.wav	i 0.16 on1 of4.wav	1	743
515	i 0.16 on1 of3.wav	i 0.16 on1 of5.wav	2	1050
516	i 0.16 on1 of4.wav	i 0.16 on1 of6.wav	1	817
517	i 0.16 on1 of5.wav	i 0.16 on1 of7.wav	2	2200
518	i 0.18 on1 of1.wav	i 0.18 on1 of3.wav	1	776
519	i 0.18 on1 of2.wav	i 0.18 on1 of4.wav	1	853
520	i 0.18 on1 of3.wav	i 0.18 on1 of5.wav	1	685
521	i 0.18 on1 of4.wav	i 0.18 on1 of6.wav	2	1163
522	i 0.18 on1 of5.wav	i 0.18 on1 of7.wav	1	1067
523	a 0.1 on1 of3.wav	a 0.1 on1 of1.wav	1	637
524	a 0.1 on1 of4.wav	a 0.1 on1 of2.wav	1	583
525	a 0.1 on1 of5.wav	a 0.1 on1 of3.wav	1	876
526	a 0.1 on1 of6.wav	a 0.1 on1 of4.wav	1	592
527	a 0.1 on1 of7.wav	a 0.1 on1 of5.wav	1	643
528	a 0.2 on1 of3.wav	a 0.2 on1 of1.wav	2	1515
529	a 0.2 on1 of4.wav	a 0.2 on1 of2.wav	2	1227
530	a 0.2 on1 of5.wav	a 0.2 on1 of3.wav	1	740
531	a 0.2 on1 of6.wav	a 0.2 on1 of4.wav	1	1047
532	a 0.2 on1 of7.wav	a 0.2 on1 of5.wav	1	451
533	a 0.04 on1 of3.wav	a 0.04 on1 of1.wav	1	2745
534	a 0.04 on1 of4.wav	a 0.04 on1 of2.wav	1	595
535	a 0.04 on1 of5.wav	a 0.04 on1 of3.wav	1	472
536	a 0.04 on1 of6.wav	a 0.04 on1 of4.wav	1	411
537	a 0.04 on1 of7.wav	a 0.04 on1 of5.wav	1	662
538	a 0.06 on1 of3.wav	a 0.06 on1 of1.wav	1	531
539	a 0.06 on1 of4.wav	a 0.06 on1 of2.wav	2	2011
540	a 0.06 on1 of5.wav	a 0.06 on1 of3.wav	1	789
541	a 0.06 on1 of6.wav	a 0.06 on1 of4.wav	1	398
542	a 0.06 on1 of7.wav	a 0.06 on1 of5.wav	1	1070
543	a 0.08 on1 of3.wav	a 0.08 on1 of1.wav	1	437
544	a 0.08 on1 of4.wav	a 0.08 on1 of2.wav	2	578
545	a 0.08 on1 of5.wav	a 0.08 on1 of3.wav	1	910
546	a 0.08 on1 of6.wav	a 0.08 on1 of4.wav	1	719
547	a 0.08 on1 of7.wav	a 0.08 on1 of5.wav	1	700
548	a 0.12 on1 of3.wav	a 0.12 on1 of1.wav	1	741
549	a 0.12 on1 of4.wav	a 0.12 on1 of2.wav	1	534
550	a 0.12 on1 of5.wav	a 0.12 on1 of3.wav	1	557
551	a 0.12 on1 of6.wav	a 0.12 on1 of4.wav	1	578
552	a 0.12 on1 of7.wav	a 0.12 on1 of5.wav	1	38
553	a 0.14 on1 of3.wav	a 0.14 on1 of1.wav	2	1366
554	a 0.14 on1 of4.wav	a 0.14 on1 of2.wav	1	657
555	a 0.14 on1 of5.wav	a 0.14 on1 of3.wav	2	1760
556	a 0.14 on1 of6.wav	a 0.14 on1 of4.wav	1	640
557	a 0.14 on1 of7.wav	a 0.14 on1 of5.wav	2	516
558	a 0.16 on1 of3.wav	a 0.16 on1 of1.wav	2	2095
559	a 0.16 on1 of4.wav	a 0.16 on1 of2.wav	1	629
560	a 0.16 on1 of5.wav	a 0.16 on1 of3.wav	2	1057
561	a 0.16 on1 of6.wav	a 0.16 on1 of4.wav	1	1829
562	a 0.16 on1 of7.wav	a 0.16 on1 of5.wav	1	754
563	a 0.18 on1 of3.wav	a 0.18 on1 of1.wav	2	1362
564	a 0.18 on1 of4.wav	a 0.18 on1 of2.wav	2	882
565	a 0.18 on1 of5.wav	a 0.18 on1 of3.wav	1	829
566	a 0.18 on1 of6.wav	a 0.18 on1 of4.wav	1	1672
567	a 0.18 on1 of7.wav	a 0.18 on1 of5.wav	1	618
568	i 0.1 on1 of3.wav	i 0.1 on1 of1.wav	1	5734
569	i 0.1 on1 of4.wav	i 0.1 on1 of2.wav	1	681
570	i 0.1 on1 of5.wav	i 0.1 on1 of3.wav	2	984
571	i 0.1 on1 of6.wav	i 0.1 on1 of4.wav	2	2258
572	i 0.1 on1 of7.wav	i 0.1 on1 of5.wav	1	543
573	i 0.2 on1 of3.wav	i 0.2 on1 of1.wav	2	888
574	i 0.2 on1 of4.wav	i 0.2 on1 of2.wav	1	648
575	i 0.2 on1 of5.wav	i 0.2 on1 of3.wav	2	1452
576	i 0.2 on1 of6.wav	i 0.2 on1 of4.wav	2	965
577	i 0.2 on1 of7.wav	i 0.2 on1 of5.wav	1	1817
578	i 0.04 on1 of3.wav	i 0.04 on1 of1.wav	1	611
579	i 0.04 on1 of4.wav	i 0.04 on1 of2.wav	1	413
580	i 0.04 on1 of5.wav	i 0.04 on1 of3.wav	1	539
581	i 0.04 on1 of6.wav	i 0.04 on1 of4.wav	2	1270
582	i 0.04 on1 of7.wav	i 0.04 on1 of5.wav	1	670
583	i 0.06 on1 of3.wav	i 0.06 on1 of1.wav	1	616
584	i 0.06 on1 of4.wav	i 0.06 on1 of2.wav	1	504
585	i 0.06 on1 of5.wav	i 0.06 on1 of3.wav	1	424
586	i 0.06 on1 of6.wav	i 0.06 on1 of4.wav	1	717
587	i 0.06 on1 of7.wav	i 0.06 on1 of5.wav	1	633
588	i 0.08 on1 of3.wav	i 0.08 on1 of1.wav	1	516
589	i 0.08 on1 of4.wav	i 0.08 on1 of2.wav	1	437
590	i 0.08 on1 of5.wav	i 0.08 on1 of3.wav	1	470
591	i 0.08 on1 of6.wav	i 0.08 on1 of4.wav	1	537
592	i 0.08 on1 of7.wav	i 0.08 on1 of5.wav	1	543
593	i 0.12 on1 of3.wav	i 0.12 on1 of1.wav	1	898
594	i 0.12 on1 of4.wav	i 0.12 on1 of2.wav	1	769
595	i 0.12 on1 of5.wav	i 0.12 on1 of3.wav	1	1595
596	i 0.12 on1 of6.wav	i 0.12 on1 of4.wav	1	795
597	i 0.12 on1 of7.wav	i 0.12 on1 of5.wav	1	759
598	i 0.14 on1 of3.wav	i 0.14 on1 of1.wav	2	994
599	i 0.14 on1 of4.wav	i 0.14 on1 of2.wav	1	743
600	i 0.14 on1 of5.wav	i 0.14 on1 of3.wav	1	497
601	i 0.14 on1 of6.wav	i 0.14 on1 of4.wav	2	1498
602	i 0.14 on1 of7.wav	i 0.14 on1 of5.wav	1	526
603	i 0.16 on1 of3.wav	i 0.16 on1 of1.wav	2	1456
604	i 0.16 on1 of4.wav	i 0.16 on1 of2.wav	2	1372
605	i 0.16 on1 of5.wav	i 0.16 on1 of3.wav	1	499
606	i 0.16 on1 of6.wav	i 0.16 on1 of4.wav	1	571
607	i 0.16 on1 of7.wav	i 0.16 on1 of5.wav	2	1725
608	i 0.18 on1 of3.wav	i 0.18 on1 of1.wav	1	855
609	i 0.18 on1 of4.wav	i 0.18 on1 of2.wav	2	1624
610	i 0.18 on1 of5.wav	i 0.18 on1 of3.wav	1	762
611	i 0.18 on1 of6.wav	i 0.18 on1 of4.wav	2	1366
612	i 0.18 on1 of7.wav	i 0.18 on1 of5.wav	1	694
