# Supplementary material for: Effects of stimulus duration and vowel quality in cross-linguistic categorical perception of pitch directions
Source: PLoS One. 2017 Jul 3;12(7):e0180656. doi: 10.1371/journal.pone.0180656 (PMC5495489; doi:10.1371/journal.pone.0180656)
Supplement: S1 Table — (ZIP) [file pone.0180656.s001.zip › supporting information/Raw data/eprime_sd_CHINESE/sub8sdrising.csv]

List2	stim1	stim2	Slide3.RESP	Slide3.RT
1	a 0.1 on1 of7r.wav	a 0.1 on1 of7r.wav	1	215
2	a 0.1 on2 of7.wav	a 0.1 on2 of7.wav	1	1201
3	a 0.1 on3 of7.wav	a 0.1 on3 of7.wav	1	652
4	a 0.1 on4 of7.wav	a 0.1 on4 of7.wav	1	434
5	a 0.1 on5 of7.wav	a 0.1 on5 of7.wav	1	246
6	a 0.1 on6 of7.wav	a 0.1 on6 of7.wav	1	535
7	a 0.1 on7 of7.wav	a 0.1 on7 of7.wav	1	492
8	a 0.2 on1 of7r.wav	a 0.2 on1 of7r.wav	1	407
9	a 0.2 on2 of7.wav	a 0.2 on2 of7.wav	1	432
10	a 0.2 on3 of7.wav	a 0.2 on3 of7.wav	1	524
11	a 0.2 on4 of7.wav	a 0.2 on4 of7.wav	1	1340
12	a 0.2 on5 of7.wav	a 0.2 on5 of7.wav	1	575
13	a 0.2 on6 of7.wav	a 0.2 on6 of7.wav	1	3420
14	a 0.2 on7 of7.wav	a 0.2 on7 of7.wav	1	629
15	a 0.04 on1 of7r.wav	a 0.04 on1 of7r.wav	1	674
16	a 0.04 on2 of7.wav	a 0.04 on2 of7.wav	1	612
17	a 0.04 on3 of7.wav	a 0.04 on3 of7.wav	1	610
18	a 0.04 on4 of7.wav	a 0.04 on4 of7.wav	1	354
19	a 0.04 on5 of7.wav	a 0.04 on5 of7.wav	1	635
20	a 0.04 on6 of7.wav	a 0.04 on6 of7.wav	1	564
21	a 0.04 on7 of7.wav	a 0.04 on7 of7.wav	1	1513
22	a 0.06 on1 of7r.wav	a 0.06 on1 of7r.wav	1	1103
23	a 0.06 on2 of7.wav	a 0.06 on2 of7.wav	1	375
24	a 0.06 on3 of7.wav	a 0.06 on3 of7.wav	2	1115
25	a 0.06 on4 of7.wav	a 0.06 on4 of7.wav	1	66
26	a 0.06 on5 of7.wav	a 0.06 on5 of7.wav	1	775
27	a 0.06 on6 of7.wav	a 0.06 on6 of7.wav	1	3441
28	a 0.06 on7 of7.wav	a 0.06 on7 of7.wav	1	384
29	a 0.08 on1 of7r.wav	a 0.08 on1 of7r.wav	1	693
30	a 0.08 on2 of7.wav	a 0.08 on2 of7.wav	1	479
31	a 0.08 on3 of7.wav	a 0.08 on3 of7.wav	1	684
32	a 0.08 on4 of7.wav	a 0.08 on4 of7.wav	1	129
33	a 0.08 on5 of7.wav	a 0.08 on5 of7.wav	2	1123
34	a 0.08 on6 of7.wav	a 0.08 on6 of7.wav	1	181
35	a 0.08 on7 of7.wav	a 0.08 on7 of7.wav	1	1036
36	a 0.12 on1 of7r.wav	a 0.12 on1 of7r.wav	1	329
37	a 0.12 on2 of7.wav	a 0.12 on2 of7.wav	1	1736
38	a 0.12 on3 of7.wav	a 0.12 on3 of7.wav	1	252
39	a 0.12 on4 of7.wav	a 0.12 on4 of7.wav	1	477
40	a 0.12 on5 of7.wav	a 0.12 on5 of7.wav	1	330
41	a 0.12 on6 of7.wav	a 0.12 on6 of7.wav	1	876
42	a 0.12 on7 of7.wav	a 0.12 on7 of7.wav	1	819
43	a 0.14 on1 of7r.wav	a 0.14 on1 of7r.wav	2	658
44	a 0.14 on2 of7.wav	a 0.14 on2 of7.wav	1	85
45	a 0.14 on3 of7.wav	a 0.14 on3 of7.wav	1	465
46	a 0.14 on4 of7.wav	a 0.14 on4 of7.wav	1	503
47	a 0.14 on5 of7.wav	a 0.14 on5 of7.wav	1	366
48	a 0.14 on6 of7.wav	a 0.14 on6 of7.wav	1	518
49	a 0.14 on7 of7.wav	a 0.14 on7 of7.wav	1	663
50	a 0.16 on1 of7r.wav	a 0.16 on1 of7r.wav	1	672
51	a 0.16 on2 of7.wav	a 0.16 on2 of7.wav	1	527
52	a 0.16 on3 of7.wav	a 0.16 on3 of7.wav	2	1161
53	a 0.16 on4 of7.wav	a 0.16 on4 of7.wav	1	413
54	a 0.16 on5 of7.wav	a 0.16 on5 of7.wav	1	779
55	a 0.16 on6 of7.wav	a 0.16 on6 of7.wav	1	532
56	a 0.16 on7 of7.wav	a 0.16 on7 of7.wav	1	40
57	a 0.18 on1 of7r.wav	a 0.18 on1 of7r.wav	2	2126
58	a 0.18 on2 of7.wav	a 0.18 on2 of7.wav	1	270
59	a 0.18 on3 of7.wav	a 0.18 on3 of7.wav	1	530
60	a 0.18 on4 of7.wav	a 0.18 on4 of7.wav	1	635
61	a 0.18 on5 of7.wav	a 0.18 on5 of7.wav	1	1321
62	a 0.18 on6 of7.wav	a 0.18 on6 of7.wav	1	593
63	a 0.18 on7 of7.wav	a 0.18 on7 of7.wav	2	1048
64	i 0.1 on1 of7r.wav	i 0.1 on1 of7r.wav	1	1401
65	i 0.1 on2 of7.wav	i 0.1 on2 of7.wav	1	689
66	i 0.1 on3 of7.wav	i 0.1 on3 of7.wav	2	160
67	i 0.1 on4 of7.wav	i 0.1 on4 of7.wav	2	202
68	i 0.1 on5 of7.wav	i 0.1 on5 of7.wav	1	1236
69	i 0.1 on6 of7.wav	i 0.1 on6 of7.wav	1	305
70	i 0.1 on7 of7.wav	i 0.1 on7 of7.wav	1	338
71	i 0.2 on1 of7r.wav	i 0.2 on1 of7r.wav	1	644
72	i 0.2 on2 of7.wav	i 0.2 on2 of7.wav	1	654
73	i 0.2 on3 of7.wav	i 0.2 on3 of7.wav	1	486
74	i 0.2 on4 of7.wav	i 0.2 on4 of7.wav	1	105
75	i 0.2 on5 of7.wav	i 0.2 on5 of7.wav	1	967
76	i 0.2 on6 of7.wav	i 0.2 on6 of7.wav	2	277
77	i 0.2 on7 of7.wav	i 0.2 on7 of7.wav	1	622
78	i 0.04 on1 of7r.wav	i 0.04 on1 of7r.wav	1	622
79	i 0.04 on2 of7.wav	i 0.04 on2 of7.wav	1	314
80	i 0.04 on3 of7.wav	i 0.04 on3 of7.wav	1	482
81	i 0.04 on4 of7.wav	i 0.04 on4 of7.wav	1	506
82	i 0.04 on5 of7.wav	i 0.04 on5 of7.wav	1	780
83	i 0.04 on6 of7.wav	i 0.04 on6 of7.wav	1	2068
84	i 0.04 on7 of7.wav	i 0.04 on7 of7.wav	1	295
85	i 0.06 on1 of7r.wav	i 0.06 on1 of7r.wav	1	1122
86	i 0.06 on2 of7.wav	i 0.06 on2 of7.wav	1	431
87	i 0.06 on3 of7.wav	i 0.06 on3 of7.wav	2	667
88	i 0.06 on4 of7.wav	i 0.06 on4 of7.wav	1	453
89	i 0.06 on5 of7.wav	i 0.06 on5 of7.wav	1	162
90	i 0.06 on6 of7.wav	i 0.06 on6 of7.wav	1	635
91	i 0.06 on7 of7.wav	i 0.06 on7 of7.wav	2	1701
92	i 0.08 on1 of7r.wav	i 0.08 on1 of7r.wav	1	595
93	i 0.08 on2 of7.wav	i 0.08 on2 of7.wav	1	356
94	i 0.08 on3 of7.wav	i 0.08 on3 of7.wav	2	46
95	i 0.08 on4 of7.wav	i 0.08 on4 of7.wav	1	692
96	i 0.08 on5 of7.wav	i 0.08 on5 of7.wav	1	632
97	i 0.08 on6 of7.wav	i 0.08 on6 of7.wav	1	712
98	i 0.08 on7 of7.wav	i 0.08 on7 of7.wav	1	308
99	i 0.12 on1 of7r.wav	i 0.12 on1 of7r.wav	1	4811
100	i 0.12 on2 of7.wav	i 0.12 on2 of7.wav	1	624
101	i 0.12 on3 of7.wav	i 0.12 on3 of7.wav	1	692
102	i 0.12 on4 of7.wav	i 0.12 on4 of7.wav	1	140
103	i 0.12 on5 of7.wav	i 0.12 on5 of7.wav	1	2063
104	i 0.12 on6 of7.wav	i 0.12 on6 of7.wav	1	382
105	i 0.12 on7 of7.wav	i 0.12 on7 of7.wav	1	897
106	i 0.14 on1 of7r.wav	i 0.14 on1 of7r.wav	1	1764
107	i 0.14 on2 of7.wav	i 0.14 on2 of7.wav	1	1244
108	i 0.14 on3 of7.wav	i 0.14 on3 of7.wav	1	426
109	i 0.14 on4 of7.wav	i 0.14 on4 of7.wav	1	655
110	i 0.14 on5 of7.wav	i 0.14 on5 of7.wav	1	631
111	i 0.14 on6 of7.wav	i 0.14 on6 of7.wav	1	1692
112	i 0.14 on7 of7.wav	i 0.14 on7 of7.wav	1	363
113	i 0.16 on1 of7r.wav	i 0.16 on1 of7r.wav	1	298
114	i 0.16 on2 of7.wav	i 0.16 on2 of7.wav	1	870
115	i 0.16 on3 of7.wav	i 0.16 on3 of7.wav	1	534
116	i 0.16 on4 of7.wav	i 0.16 on4 of7.wav	1	346
117	i 0.16 on5 of7.wav	i 0.16 on5 of7.wav	1	485
118	i 0.16 on6 of7.wav	i 0.16 on6 of7.wav	1	130
119	i 0.16 on7 of7.wav	i 0.16 on7 of7.wav	1	240
120	i 0.18 on1 of7r.wav	i 0.18 on1 of7r.wav	1	354
121	i 0.18 on2 of7.wav	i 0.18 on2 of7.wav	1	944
122	i 0.18 on3 of7.wav	i 0.18 on3 of7.wav	1	979
123	i 0.18 on4 of7.wav	i 0.18 on4 of7.wav	1	729
124	i 0.18 on5 of7.wav	i 0.18 on5 of7.wav	1	717
125	i 0.18 on6 of7.wav	i 0.18 on6 of7.wav	1	404
126	i 0.18 on7 of7.wav	i 0.18 on7 of7.wav	1	2125
127	a 0.1 on1 of7r.wav	a 0.1 on3 of7.wav	1	1121
128	a 0.1 on2 of7.wav	a 0.1 on4 of7.wav	1	547
129	a 0.1 on3 of7.wav	a 0.1 on5 of7.wav	1	3446
130	a 0.1 on4 of7.wav	a 0.1 on6 of7.wav	1	914
131	a 0.1 on5 of7.wav	a 0.1 on7 of7.wav	1	304
132	a 0.2 on1 of7r.wav	a 0.2 on3 of7.wav	1	655
133	a 0.2 on2 of7.wav	a 0.2 on4 of7.wav	1	850
134	a 0.2 on3 of7.wav	a 0.2 on5 of7.wav	2	326
135	a 0.2 on4 of7.wav	a 0.2 on6 of7.wav	1	380
136	a 0.2 on5 of7.wav	a 0.2 on7 of7.wav	1	345
137	a 0.04 on1 of7r.wav	a 0.04 on3 of7.wav	1	464
138	a 0.04 on2 of7.wav	a 0.04 on4 of7.wav	1	400
139	a 0.04 on3 of7.wav	a 0.04 on5 of7.wav	1	265
140	a 0.04 on4 of7.wav	a 0.04 on6 of7.wav	1	549
141	a 0.04 on5 of7.wav	a 0.04 on7 of7.wav	1	2673
142	a 0.06 on1 of7r.wav	a 0.06 on3 of7.wav	1	1542
143	a 0.06 on2 of7.wav	a 0.06 on4 of7.wav	1	516
144	a 0.06 on3 of7.wav	a 0.06 on5 of7.wav	1	1162
145	a 0.06 on4 of7.wav	a 0.06 on6 of7.wav	1	554
146	a 0.06 on5 of7.wav	a 0.06 on7 of7.wav	1	418
147	a 0.08 on1 of7r.wav	a 0.08 on3 of7.wav	1	472
148	a 0.08 on2 of7.wav	a 0.08 on4 of7.wav	1	889
149	a 0.08 on3 of7.wav	a 0.08 on5 of7.wav	2	408
150	a 0.08 on4 of7.wav	a 0.08 on6 of7.wav	1	747
151	a 0.08 on5 of7.wav	a 0.08 on7 of7.wav	1	499
152	a 0.12 on1 of7r.wav	a 0.12 on3 of7.wav	1	785
153	a 0.12 on2 of7.wav	a 0.12 on4 of7.wav	1	741
154	a 0.12 on3 of7.wav	a 0.12 on5 of7.wav	1	563
155	a 0.12 on4 of7.wav	a 0.12 on6 of7.wav	2	1648
156	a 0.12 on5 of7.wav	a 0.12 on7 of7.wav	2	1188
157	a 0.14 on1 of7r.wav	a 0.14 on3 of7.wav	1	788
158	a 0.14 on2 of7.wav	a 0.14 on4 of7.wav	1	215
159	a 0.14 on3 of7.wav	a 0.14 on5 of7.wav	1	44
160	a 0.14 on4 of7.wav	a 0.14 on6 of7.wav	2	2907
161	a 0.14 on5 of7.wav	a 0.14 on7 of7.wav	1	467
162	a 0.16 on1 of7r.wav	a 0.16 on3 of7.wav	1	407
163	a 0.16 on2 of7.wav	a 0.16 on4 of7.wav	1	488
164	a 0.16 on3 of7.wav	a 0.16 on5 of7.wav	1	204
165	a 0.16 on4 of7.wav	a 0.16 on6 of7.wav	1	866
166	a 0.16 on5 of7.wav	a 0.16 on7 of7.wav	1	1510
167	a 0.18 on1 of7r.wav	a 0.18 on3 of7.wav	1	186
168	a 0.18 on2 of7.wav	a 0.18 on4 of7.wav	1	555
169	a 0.18 on3 of7.wav	a 0.18 on5 of7.wav	1	309
170	a 0.18 on4 of7.wav	a 0.18 on6 of7.wav	2	1045
171	a 0.18 on5 of7.wav	a 0.18 on7 of7.wav	1	579
172	i 0.1 on1 of7r.wav	i 0.1 on3 of7.wav	1	464
173	i 0.1 on2 of7.wav	i 0.1 on4 of7.wav	1	762
174	i 0.1 on3 of7.wav	i 0.1 on5 of7.wav	2	2741
175	i 0.1 on4 of7.wav	i 0.1 on6 of7.wav	1	368
176	i 0.1 on5 of7.wav	i 0.1 on7 of7.wav	1	1568
177	i 0.2 on1 of7r.wav	i 0.2 on3 of7.wav	1	409
178	i 0.2 on2 of7.wav	i 0.2 on4 of7.wav	2	1369
179	i 0.2 on3 of7.wav	i 0.2 on5 of7.wav	2	823
180	i 0.2 on4 of7.wav	i 0.2 on6 of7.wav	2	527
181	i 0.2 on5 of7.wav	i 0.2 on7 of7.wav	1	596
182	i 0.04 on1 of7r.wav	i 0.04 on3 of7.wav	1	589
183	i 0.04 on2 of7.wav	i 0.04 on4 of7.wav	1	577
184	i 0.04 on3 of7.wav	i 0.04 on5 of7.wav	1	739
185	i 0.04 on4 of7.wav	i 0.04 on6 of7.wav	1	426
186	i 0.04 on5 of7.wav	i 0.04 on7 of7.wav	1	112
187	i 0.06 on1 of7r.wav	i 0.06 on3 of7.wav	1	69
188	i 0.06 on2 of7.wav	i 0.06 on4 of7.wav	1	314
189	i 0.06 on3 of7.wav	i 0.06 on5 of7.wav	1	535
190	i 0.06 on4 of7.wav	i 0.06 on6 of7.wav	1	411
191	i 0.06 on5 of7.wav	i 0.06 on7 of7.wav	1	863
192	i 0.08 on1 of7r.wav	i 0.08 on3 of7.wav	2	3023
193	i 0.08 on2 of7.wav	i 0.08 on4 of7.wav	1	801
194	i 0.08 on3 of7.wav	i 0.08 on5 of7.wav	1	335
195	i 0.08 on4 of7.wav	i 0.08 on6 of7.wav	1	98
196	i 0.08 on5 of7.wav	i 0.08 on7 of7.wav	1	967
197	i 0.12 on1 of7r.wav	i 0.12 on3 of7.wav	1	667
198	i 0.12 on2 of7.wav	i 0.12 on4 of7.wav	1	617
199	i 0.12 on3 of7.wav	i 0.12 on5 of7.wav	1	662
200	i 0.12 on4 of7.wav	i 0.12 on6 of7.wav	1	561
201	i 0.12 on5 of7.wav	i 0.12 on7 of7.wav	1	21
202	i 0.14 on1 of7r.wav	i 0.14 on3 of7.wav	1	577
203	i 0.14 on2 of7.wav	i 0.14 on4 of7.wav	1	778
204	i 0.14 on3 of7.wav	i 0.14 on5 of7.wav	1	845
205	i 0.14 on4 of7.wav	i 0.14 on6 of7.wav	2	858
206	i 0.14 on5 of7.wav	i 0.14 on7 of7.wav	1	478
207	i 0.16 on1 of7r.wav	i 0.16 on3 of7.wav	1	328
208	i 0.16 on2 of7.wav	i 0.16 on4 of7.wav	1	655
209	i 0.16 on3 of7.wav	i 0.16 on5 of7.wav	1	653
210	i 0.16 on4 of7.wav	i 0.16 on6 of7.wav	1	971
211	i 0.16 on5 of7.wav	i 0.16 on7 of7.wav	1	249
212	i 0.18 on1 of7r.wav	i 0.18 on3 of7.wav	2	583
213	i 0.18 on2 of7.wav	i 0.18 on4 of7.wav	1	772
214	i 0.18 on3 of7.wav	i 0.18 on5 of7.wav	1	414
215	i 0.18 on4 of7.wav	i 0.18 on6 of7.wav	1	510
216	i 0.18 on5 of7.wav	i 0.18 on7 of7.wav	1	700
217	a 0.1 on3 of7.wav	a 0.1 on1 of7r.wav	1	768
218	a 0.1 on4 of7.wav	a 0.1 on2 of7.wav	2	1184
219	a 0.1 on5 of7.wav	a 0.1 on3 of7.wav	1	1815
220	a 0.1 on6 of7.wav	a 0.1 on4 of7.wav	1	611
221	a 0.1 on7 of7.wav	a 0.1 on5 of7.wav	1	370
222	a 0.2 on3 of7.wav	a 0.2 on1 of7r.wav	1	624
223	a 0.2 on4 of7.wav	a 0.2 on2 of7.wav	2	696
224	a 0.2 on5 of7.wav	a 0.2 on3 of7.wav	1	824
225	a 0.2 on6 of7.wav	a 0.2 on4 of7.wav	2	583
226	a 0.2 on7 of7.wav	a 0.2 on5 of7.wav	2	1097
227	a 0.04 on3 of7.wav	a 0.04 on1 of7r.wav	1	547
228	a 0.04 on4 of7.wav	a 0.04 on2 of7.wav	1	682
229	a 0.04 on5 of7.wav	a 0.04 on3 of7.wav	1	484
230	a 0.04 on6 of7.wav	a 0.04 on4 of7.wav	1	132
231	a 0.04 on7 of7.wav	a 0.04 on5 of7.wav	1	491
232	a 0.06 on3 of7.wav	a 0.06 on1 of7r.wav	2	218
233	a 0.06 on4 of7.wav	a 0.06 on2 of7.wav	1	458
234	a 0.06 on5 of7.wav	a 0.06 on3 of7.wav	1	817
235	a 0.06 on6 of7.wav	a 0.06 on4 of7.wav	1	2838
236	a 0.06 on7 of7.wav	a 0.06 on5 of7.wav	1	795
237	a 0.08 on3 of7.wav	a 0.08 on1 of7r.wav	1	121
238	a 0.08 on4 of7.wav	a 0.08 on2 of7.wav	1	667
239	a 0.08 on5 of7.wav	a 0.08 on3 of7.wav	1	674
240	a 0.08 on6 of7.wav	a 0.08 on4 of7.wav	1	456
241	a 0.08 on7 of7.wav	a 0.08 on5 of7.wav	1	572
242	a 0.12 on3 of7.wav	a 0.12 on1 of7r.wav	1	795
243	a 0.12 on4 of7.wav	a 0.12 on2 of7.wav	2	588
244	a 0.12 on5 of7.wav	a 0.12 on3 of7.wav	1	24
245	a 0.12 on6 of7.wav	a 0.12 on4 of7.wav	1	570
246	a 0.12 on7 of7.wav	a 0.12 on5 of7.wav	1	1553
247	a 0.14 on3 of7.wav	a 0.14 on1 of7r.wav	1	298
248	a 0.14 on4 of7.wav	a 0.14 on2 of7.wav	1	479
249	a 0.14 on5 of7.wav	a 0.14 on3 of7.wav	2	967
250	a 0.14 on6 of7.wav	a 0.14 on4 of7.wav	1	28
251	a 0.14 on7 of7.wav	a 0.14 on5 of7.wav	1	54
252	a 0.16 on3 of7.wav	a 0.16 on1 of7r.wav	2	349
253	a 0.16 on4 of7.wav	a 0.16 on2 of7.wav	1	915
254	a 0.16 on5 of7.wav	a 0.16 on3 of7.wav	1	690
255	a 0.16 on6 of7.wav	a 0.16 on4 of7.wav	2	843
256	a 0.16 on7 of7.wav	a 0.16 on5 of7.wav	1	430
257	a 0.18 on3 of7.wav	a 0.18 on1 of7r.wav	2	906
258	a 0.18 on4 of7.wav	a 0.18 on2 of7.wav	1	254
259	a 0.18 on5 of7.wav	a 0.18 on3 of7.wav	1	546
260	a 0.18 on6 of7.wav	a 0.18 on4 of7.wav	1	503
261	a 0.18 on7 of7.wav	a 0.18 on5 of7.wav	2	1098
262	i 0.1 on3 of7.wav	i 0.1 on1 of7r.wav	1	397
263	i 0.1 on4 of7.wav	i 0.1 on2 of7.wav	1	1003
264	i 0.1 on5 of7.wav	i 0.1 on3 of7.wav	1	462
265	i 0.1 on6 of7.wav	i 0.1 on4 of7.wav	1	32
266	i 0.1 on7 of7.wav	i 0.1 on5 of7.wav	1	410
267	i 0.2 on3 of7.wav	i 0.2 on1 of7r.wav	1	705
268	i 0.2 on4 of7.wav	i 0.2 on2 of7.wav	2	441
269	i 0.2 on5 of7.wav	i 0.2 on3 of7.wav	1	899
270	i 0.2 on6 of7.wav	i 0.2 on4 of7.wav	1	699
271	i 0.2 on7 of7.wav	i 0.2 on5 of7.wav	1	228
272	i 0.04 on3 of7.wav	i 0.04 on1 of7r.wav	1	587
273	i 0.04 on4 of7.wav	i 0.04 on2 of7.wav	1	546
274	i 0.04 on5 of7.wav	i 0.04 on3 of7.wav	1	3218
275	i 0.04 on6 of7.wav	i 0.04 on4 of7.wav	1	1026
276	i 0.04 on7 of7.wav	i 0.04 on5 of7.wav	1	371
277	i 0.06 on3 of7.wav	i 0.06 on1 of7r.wav	1	493
278	i 0.06 on4 of7.wav	i 0.06 on2 of7.wav	1	357
279	i 0.06 on5 of7.wav	i 0.06 on3 of7.wav	1	397
280	i 0.06 on6 of7.wav	i 0.06 on4 of7.wav	2	242
281	i 0.06 on7 of7.wav	i 0.06 on5 of7.wav	1	295
282	i 0.08 on3 of7.wav	i 0.08 on1 of7r.wav	1	319
283	i 0.08 on4 of7.wav	i 0.08 on2 of7.wav	1	462
284	i 0.08 on5 of7.wav	i 0.08 on3 of7.wav	1	986
285	i 0.08 on6 of7.wav	i 0.08 on4 of7.wav	1	475
286	i 0.08 on7 of7.wav	i 0.08 on5 of7.wav	1	159
287	i 0.12 on3 of7.wav	i 0.12 on1 of7r.wav	2	347
288	i 0.12 on4 of7.wav	i 0.12 on2 of7.wav	1	598
289	i 0.12 on5 of7.wav	i 0.12 on3 of7.wav	1	665
290	i 0.12 on6 of7.wav	i 0.12 on4 of7.wav	1	639
291	i 0.12 on7 of7.wav	i 0.12 on5 of7.wav	1	126
292	i 0.14 on3 of7.wav	i 0.14 on1 of7r.wav	1	535
293	i 0.14 on4 of7.wav	i 0.14 on2 of7.wav	1	656
294	i 0.14 on5 of7.wav	i 0.14 on3 of7.wav	1	439
295	i 0.14 on6 of7.wav	i 0.14 on4 of7.wav	1	599
296	i 0.14 on7 of7.wav	i 0.14 on5 of7.wav	1	602
297	i 0.16 on3 of7.wav	i 0.16 on1 of7r.wav	1	641
298	i 0.16 on4 of7.wav	i 0.16 on2 of7.wav	2	744
299	i 0.16 on5 of7.wav	i 0.16 on3 of7.wav	1	376
300	i 0.16 on6 of7.wav	i 0.16 on4 of7.wav	1	530
301	i 0.16 on7 of7.wav	i 0.16 on5 of7.wav	1	462
302	i 0.18 on3 of7.wav	i 0.18 on1 of7r.wav	1	666
303	i 0.18 on4 of7.wav	i 0.18 on2 of7.wav	1	625
304	i 0.18 on5 of7.wav	i 0.18 on3 of7.wav	1	541
305	i 0.18 on6 of7.wav	i 0.18 on4 of7.wav	1	714
306	i 0.18 on7 of7.wav	i 0.18 on5 of7.wav	2	295
307	a 0.1 on1 of7r.wav	a 0.1 on1 of7r.wav	2	884
308	a 0.1 on2 of7.wav	a 0.1 on2 of7.wav	1	1096
309	a 0.1 on3 of7.wav	a 0.1 on3 of7.wav	1	287
310	a 0.1 on4 of7.wav	a 0.1 on4 of7.wav	1	54
311	a 0.1 on5 of7.wav	a 0.1 on5 of7.wav	1	471
312	a 0.1 on6 of7.wav	a 0.1 on6 of7.wav	2	311
313	a 0.1 on7 of7.wav	a 0.1 on7 of7.wav	1	632
314	a 0.2 on1 of7r.wav	a 0.2 on1 of7r.wav	1	301
315	a 0.2 on2 of7.wav	a 0.2 on2 of7.wav	1	875
316	a 0.2 on3 of7.wav	a 0.2 on3 of7.wav	1	378
317	a 0.2 on4 of7.wav	a 0.2 on4 of7.wav	1	917
318	a 0.2 on5 of7.wav	a 0.2 on5 of7.wav	1	927
319	a 0.2 on6 of7.wav	a 0.2 on6 of7.wav	1	2224
320	a 0.2 on7 of7.wav	a 0.2 on7 of7.wav	1	707
321	a 0.04 on1 of7r.wav	a 0.04 on1 of7r.wav	1	428
322	a 0.04 on2 of7.wav	a 0.04 on2 of7.wav	1	465
323	a 0.04 on3 of7.wav	a 0.04 on3 of7.wav	2	315
324	a 0.04 on4 of7.wav	a 0.04 on4 of7.wav	1	418
325	a 0.04 on5 of7.wav	a 0.04 on5 of7.wav	1	528
326	a 0.04 on6 of7.wav	a 0.04 on6 of7.wav	1	2130
327	a 0.04 on7 of7.wav	a 0.04 on7 of7.wav	1	653
328	a 0.06 on1 of7r.wav	a 0.06 on1 of7r.wav	1	599
329	a 0.06 on2 of7.wav	a 0.06 on2 of7.wav	1	496
330	a 0.06 on3 of7.wav	a 0.06 on3 of7.wav	1	431
331	a 0.06 on4 of7.wav	a 0.06 on4 of7.wav	1	566
332	a 0.06 on5 of7.wav	a 0.06 on5 of7.wav	1	455
333	a 0.06 on6 of7.wav	a 0.06 on6 of7.wav	1	630
334	a 0.06 on7 of7.wav	a 0.06 on7 of7.wav	1	274
335	a 0.08 on1 of7r.wav	a 0.08 on1 of7r.wav	1	1028
336	a 0.08 on2 of7.wav	a 0.08 on2 of7.wav	1	126
337	a 0.08 on3 of7.wav	a 0.08 on3 of7.wav	1	599
338	a 0.08 on4 of7.wav	a 0.08 on4 of7.wav	1	604
339	a 0.08 on5 of7.wav	a 0.08 on5 of7.wav	1	300
340	a 0.08 on6 of7.wav	a 0.08 on6 of7.wav	1	528
341	a 0.08 on7 of7.wav	a 0.08 on7 of7.wav	1	570
342	a 0.12 on1 of7r.wav	a 0.12 on1 of7r.wav	1	800
343	a 0.12 on2 of7.wav	a 0.12 on2 of7.wav	1	318
344	a 0.12 on3 of7.wav	a 0.12 on3 of7.wav	1	526
345	a 0.12 on4 of7.wav	a 0.12 on4 of7.wav	2	252
346	a 0.12 on5 of7.wav	a 0.12 on5 of7.wav	1	928
347	a 0.12 on6 of7.wav	a 0.12 on6 of7.wav	1	367
348	a 0.12 on7 of7.wav	a 0.12 on7 of7.wav	1	773
349	a 0.14 on1 of7r.wav	a 0.14 on1 of7r.wav	1	477
350	a 0.14 on2 of7.wav	a 0.14 on2 of7.wav	1	455
351	a 0.14 on3 of7.wav	a 0.14 on3 of7.wav	1	176
352	a 0.14 on4 of7.wav	a 0.14 on4 of7.wav	1	9
353	a 0.14 on5 of7.wav	a 0.14 on5 of7.wav	1	702
354	a 0.14 on6 of7.wav	a 0.14 on6 of7.wav	1	276
355	a 0.14 on7 of7.wav	a 0.14 on7 of7.wav	2	624
356	a 0.16 on1 of7r.wav	a 0.16 on1 of7r.wav	1	598
357	a 0.16 on2 of7.wav	a 0.16 on2 of7.wav	1	885
358	a 0.16 on3 of7.wav	a 0.16 on3 of7.wav	1	830
359	a 0.16 on4 of7.wav	a 0.16 on4 of7.wav	1	743
360	a 0.16 on5 of7.wav	a 0.16 on5 of7.wav	1	544
361	a 0.16 on6 of7.wav	a 0.16 on6 of7.wav	1	539
362	a 0.16 on7 of7.wav	a 0.16 on7 of7.wav	1	634
363	a 0.18 on1 of7r.wav	a 0.18 on1 of7r.wav	1	831
364	a 0.18 on2 of7.wav	a 0.18 on2 of7.wav	1	149
365	a 0.18 on3 of7.wav	a 0.18 on3 of7.wav	1	586
366	a 0.18 on4 of7.wav	a 0.18 on4 of7.wav	1	175
367	a 0.18 on5 of7.wav	a 0.18 on5 of7.wav	1	379
368	a 0.18 on6 of7.wav	a 0.18 on6 of7.wav	1	1001
369	a 0.18 on7 of7.wav	a 0.18 on7 of7.wav	1	214
370	i 0.1 on1 of7r.wav	i 0.1 on1 of7r.wav	1	65
371	i 0.1 on2 of7.wav	i 0.1 on2 of7.wav	1	362
372	i 0.1 on3 of7.wav	i 0.1 on3 of7.wav	1	552
373	i 0.1 on4 of7.wav	i 0.1 on4 of7.wav	2	556
374	i 0.1 on5 of7.wav	i 0.1 on5 of7.wav	1	298
375	i 0.1 on6 of7.wav	i 0.1 on6 of7.wav	1	530
376	i 0.1 on7 of7.wav	i 0.1 on7 of7.wav	1	503
377	i 0.2 on1 of7r.wav	i 0.2 on1 of7r.wav	1	221
378	i 0.2 on2 of7.wav	i 0.2 on2 of7.wav	1	421
379	i 0.2 on3 of7.wav	i 0.2 on3 of7.wav	1	504
380	i 0.2 on4 of7.wav	i 0.2 on4 of7.wav	1	655
381	i 0.2 on5 of7.wav	i 0.2 on5 of7.wav	1	624
382	i 0.2 on6 of7.wav	i 0.2 on6 of7.wav	1	578
383	i 0.2 on7 of7.wav	i 0.2 on7 of7.wav	1	395
384	i 0.04 on1 of7r.wav	i 0.04 on1 of7r.wav	1	610
385	i 0.04 on2 of7.wav	i 0.04 on2 of7.wav	1	334
386	i 0.04 on3 of7.wav	i 0.04 on3 of7.wav	1	362
387	i 0.04 on4 of7.wav	i 0.04 on4 of7.wav	2	377
388	i 0.04 on5 of7.wav	i 0.04 on5 of7.wav	2	354
389	i 0.04 on6 of7.wav	i 0.04 on6 of7.wav	1	412
390	i 0.04 on7 of7.wav	i 0.04 on7 of7.wav	1	1034
391	i 0.06 on1 of7r.wav	i 0.06 on1 of7r.wav	1	867
392	i 0.06 on2 of7.wav	i 0.06 on2 of7.wav	1	610
393	i 0.06 on3 of7.wav	i 0.06 on3 of7.wav	1	306
394	i 0.06 on4 of7.wav	i 0.06 on4 of7.wav	1	308
395	i 0.06 on5 of7.wav	i 0.06 on5 of7.wav	1	433
396	i 0.06 on6 of7.wav	i 0.06 on6 of7.wav	1	1015
397	i 0.06 on7 of7.wav	i 0.06 on7 of7.wav	2	531
398	i 0.08 on1 of7r.wav	i 0.08 on1 of7r.wav	1	869
399	i 0.08 on2 of7.wav	i 0.08 on2 of7.wav	1	136
400	i 0.08 on3 of7.wav	i 0.08 on3 of7.wav	1	582
401	i 0.08 on4 of7.wav	i 0.08 on4 of7.wav	1	231
402	i 0.08 on5 of7.wav	i 0.08 on5 of7.wav	1	598
403	i 0.08 on6 of7.wav	i 0.08 on6 of7.wav	1	496
404	i 0.08 on7 of7.wav	i 0.08 on7 of7.wav	1	622
405	i 0.12 on1 of7r.wav	i 0.12 on1 of7r.wav	1	499
406	i 0.12 on2 of7.wav	i 0.12 on2 of7.wav	1	476
407	i 0.12 on3 of7.wav	i 0.12 on3 of7.wav	1	908
408	i 0.12 on4 of7.wav	i 0.12 on4 of7.wav	2	779
409	i 0.12 on5 of7.wav	i 0.12 on5 of7.wav	2	314
410	i 0.12 on6 of7.wav	i 0.12 on6 of7.wav	1	1660
411	i 0.12 on7 of7.wav	i 0.12 on7 of7.wav	1	548
412	i 0.14 on1 of7r.wav	i 0.14 on1 of7r.wav	1	887
413	i 0.14 on2 of7.wav	i 0.14 on2 of7.wav	1	321
414	i 0.14 on3 of7.wav	i 0.14 on3 of7.wav	1	621
415	i 0.14 on4 of7.wav	i 0.14 on4 of7.wav	2	1139
416	i 0.14 on5 of7.wav	i 0.14 on5 of7.wav	1	539
417	i 0.14 on6 of7.wav	i 0.14 on6 of7.wav	1	1209
418	i 0.14 on7 of7.wav	i 0.14 on7 of7.wav	1	1054
419	i 0.16 on1 of7r.wav	i 0.16 on1 of7r.wav	1	645
420	i 0.16 on2 of7.wav	i 0.16 on2 of7.wav	1	869
421	i 0.16 on3 of7.wav	i 0.16 on3 of7.wav	1	528
422	i 0.16 on4 of7.wav	i 0.16 on4 of7.wav	1	1008
423	i 0.16 on5 of7.wav	i 0.16 on5 of7.wav	1	453
424	i 0.16 on6 of7.wav	i 0.16 on6 of7.wav	1	436
425	i 0.16 on7 of7.wav	i 0.16 on7 of7.wav	1	267
426	i 0.18 on1 of7r.wav	i 0.18 on1 of7r.wav	2	886
427	i 0.18 on2 of7.wav	i 0.18 on2 of7.wav	1	594
428	i 0.18 on3 of7.wav	i 0.18 on3 of7.wav	1	492
429	i 0.18 on4 of7.wav	i 0.18 on4 of7.wav	1	797
430	i 0.18 on5 of7.wav	i 0.18 on5 of7.wav	1	1426
431	i 0.18 on6 of7.wav	i 0.18 on6 of7.wav	1	432
432	i 0.18 on7 of7.wav	i 0.18 on7 of7.wav	1	291
433	a 0.1 on1 of7r.wav	a 0.1 on3 of7.wav	1	702
434	a 0.1 on2 of7.wav	a 0.1 on4 of7.wav	1	527
435	a 0.1 on3 of7.wav	a 0.1 on5 of7.wav	2	2231
436	a 0.1 on4 of7.wav	a 0.1 on6 of7.wav	1	2197
437	a 0.1 on5 of7.wav	a 0.1 on7 of7.wav	1	373
438	a 0.2 on1 of7r.wav	a 0.2 on3 of7.wav	1	292
439	a 0.2 on2 of7.wav	a 0.2 on4 of7.wav	1	126
440	a 0.2 on3 of7.wav	a 0.2 on5 of7.wav	2	108
441	a 0.2 on4 of7.wav	a 0.2 on6 of7.wav	1	729
442	a 0.2 on5 of7.wav	a 0.2 on7 of7.wav	1	614
443	a 0.04 on1 of7r.wav	a 0.04 on3 of7.wav	1	375
444	a 0.04 on2 of7.wav	a 0.04 on4 of7.wav	1	385
445	a 0.04 on3 of7.wav	a 0.04 on5 of7.wav	1	557
446	a 0.04 on4 of7.wav	a 0.04 on6 of7.wav	1	866
447	a 0.04 on5 of7.wav	a 0.04 on7 of7.wav	1	1023
448	a 0.06 on1 of7r.wav	a 0.06 on3 of7.wav	1	558
449	a 0.06 on2 of7.wav	a 0.06 on4 of7.wav	1	473
450	a 0.06 on3 of7.wav	a 0.06 on5 of7.wav	1	931
451	a 0.06 on4 of7.wav	a 0.06 on6 of7.wav	2	1326
452	a 0.06 on5 of7.wav	a 0.06 on7 of7.wav	1	1320
453	a 0.08 on1 of7r.wav	a 0.08 on3 of7.wav	1	556
454	a 0.08 on2 of7.wav	a 0.08 on4 of7.wav	1	369
455	a 0.08 on3 of7.wav	a 0.08 on5 of7.wav	2	804
456	a 0.08 on4 of7.wav	a 0.08 on6 of7.wav	1	334
457	a 0.08 on5 of7.wav	a 0.08 on7 of7.wav	1	558
458	a 0.12 on1 of7r.wav	a 0.12 on3 of7.wav	2	532
459	a 0.12 on2 of7.wav	a 0.12 on4 of7.wav	1	623
460	a 0.12 on3 of7.wav	a 0.12 on5 of7.wav	2	123
461	a 0.12 on4 of7.wav	a 0.12 on6 of7.wav	1	284
462	a 0.12 on5 of7.wav	a 0.12 on7 of7.wav	1	143
463	a 0.14 on1 of7r.wav	a 0.14 on3 of7.wav	1	578
464	a 0.14 on2 of7.wav	a 0.14 on4 of7.wav	1	569
465	a 0.14 on3 of7.wav	a 0.14 on5 of7.wav	1	1162
466	a 0.14 on4 of7.wav	a 0.14 on6 of7.wav	1	245
467	a 0.14 on5 of7.wav	a 0.14 on7 of7.wav	1	696
468	a 0.16 on1 of7r.wav	a 0.16 on3 of7.wav	1	608
469	a 0.16 on2 of7.wav	a 0.16 on4 of7.wav	1	409
470	a 0.16 on3 of7.wav	a 0.16 on5 of7.wav	2	854
471	a 0.16 on4 of7.wav	a 0.16 on6 of7.wav	1	647
472	a 0.16 on5 of7.wav	a 0.16 on7 of7.wav	1	944
473	a 0.18 on1 of7r.wav	a 0.18 on3 of7.wav	1	530
474	a 0.18 on2 of7.wav	a 0.18 on4 of7.wav	1	320
475	a 0.18 on3 of7.wav	a 0.18 on5 of7.wav	2	858
476	a 0.18 on4 of7.wav	a 0.18 on6 of7.wav	1	556
477	a 0.18 on5 of7.wav	a 0.18 on7 of7.wav	1	1062
478	i 0.1 on1 of7r.wav	i 0.1 on3 of7.wav	1	785
479	i 0.1 on2 of7.wav	i 0.1 on4 of7.wav	1	300
480	i 0.1 on3 of7.wav	i 0.1 on5 of7.wav	1	90
481	i 0.1 on4 of7.wav	i 0.1 on6 of7.wav	1	232
482	i 0.1 on5 of7.wav	i 0.1 on7 of7.wav	1	358
483	i 0.2 on1 of7r.wav	i 0.2 on3 of7.wav	2	1006
484	i 0.2 on2 of7.wav	i 0.2 on4 of7.wav	1	602
485	i 0.2 on3 of7.wav	i 0.2 on5 of7.wav	1	1370
486	i 0.2 on4 of7.wav	i 0.2 on6 of7.wav	1	142
487	i 0.2 on5 of7.wav	i 0.2 on7 of7.wav	1	600
488	i 0.04 on1 of7r.wav	i 0.04 on3 of7.wav	1	541
489	i 0.04 on2 of7.wav	i 0.04 on4 of7.wav	1	335
490	i 0.04 on3 of7.wav	i 0.04 on5 of7.wav	1	1419
491	i 0.04 on4 of7.wav	i 0.04 on6 of7.wav	2	1186
492	i 0.04 on5 of7.wav	i 0.04 on7 of7.wav	1	475
493	i 0.06 on1 of7r.wav	i 0.06 on3 of7.wav	1	28
494	i 0.06 on2 of7.wav	i 0.06 on4 of7.wav	1	444
495	i 0.06 on3 of7.wav	i 0.06 on5 of7.wav	1	306
496	i 0.06 on4 of7.wav	i 0.06 on6 of7.wav	1	759
497	i 0.06 on5 of7.wav	i 0.06 on7 of7.wav	1	475
498	i 0.08 on1 of7r.wav	i 0.08 on3 of7.wav	2	716
499	i 0.08 on2 of7.wav	i 0.08 on4 of7.wav	1	539
500	i 0.08 on3 of7.wav	i 0.08 on5 of7.wav	1	422
501	i 0.08 on4 of7.wav	i 0.08 on6 of7.wav	1	527
502	i 0.08 on5 of7.wav	i 0.08 on7 of7.wav	1	785
503	i 0.12 on1 of7r.wav	i 0.12 on3 of7.wav	1	2570
504	i 0.12 on2 of7.wav	i 0.12 on4 of7.wav	1	409
505	i 0.12 on3 of7.wav	i 0.12 on5 of7.wav	2	62
506	i 0.12 on4 of7.wav	i 0.12 on6 of7.wav	1	182
507	i 0.12 on5 of7.wav	i 0.12 on7 of7.wav	1	1814
508	i 0.14 on1 of7r.wav	i 0.14 on3 of7.wav	1	351
509	i 0.14 on2 of7.wav	i 0.14 on4 of7.wav	1	2166
510	i 0.14 on3 of7.wav	i 0.14 on5 of7.wav	1	448
511	i 0.14 on4 of7.wav	i 0.14 on6 of7.wav	2	1117
512	i 0.14 on5 of7.wav	i 0.14 on7 of7.wav	1	452
513	i 0.16 on1 of7r.wav	i 0.16 on3 of7.wav	1	1464
514	i 0.16 on2 of7.wav	i 0.16 on4 of7.wav	2	564
515	i 0.16 on3 of7.wav	i 0.16 on5 of7.wav	1	1085
516	i 0.16 on4 of7.wav	i 0.16 on6 of7.wav	2	383
517	i 0.16 on5 of7.wav	i 0.16 on7 of7.wav	1	752
518	i 0.18 on1 of7r.wav	i 0.18 on3 of7.wav	1	596
519	i 0.18 on2 of7.wav	i 0.18 on4 of7.wav	2	736
520	i 0.18 on3 of7.wav	i 0.18 on5 of7.wav	2	898
521	i 0.18 on4 of7.wav	i 0.18 on6 of7.wav	2	743
522	i 0.18 on5 of7.wav	i 0.18 on7 of7.wav	2	702
523	a 0.1 on3 of7.wav	a 0.1 on1 of7r.wav	1	942
524	a 0.1 on4 of7.wav	a 0.1 on2 of7.wav	1	511
525	a 0.1 on5 of7.wav	a 0.1 on3 of7.wav	2	1466
526	a 0.1 on6 of7.wav	a 0.1 on4 of7.wav	2	842
527	a 0.1 on7 of7.wav	a 0.1 on5 of7.wav	1	773
528	a 0.2 on3 of7.wav	a 0.2 on1 of7r.wav	2	837
529	a 0.2 on4 of7.wav	a 0.2 on2 of7.wav	2	541
530	a 0.2 on5 of7.wav	a 0.2 on3 of7.wav	1	541
531	a 0.2 on6 of7.wav	a 0.2 on4 of7.wav	2	964
532	a 0.2 on7 of7.wav	a 0.2 on5 of7.wav	1	877
533	a 0.04 on3 of7.wav	a 0.04 on1 of7r.wav	1	587
534	a 0.04 on4 of7.wav	a 0.04 on2 of7.wav	1	271
535	a 0.04 on5 of7.wav	a 0.04 on3 of7.wav	1	1078
536	a 0.04 on6 of7.wav	a 0.04 on4 of7.wav	1	344
537	a 0.04 on7 of7.wav	a 0.04 on5 of7.wav	1	236
538	a 0.06 on3 of7.wav	a 0.06 on1 of7r.wav	1	1101
539	a 0.06 on4 of7.wav	a 0.06 on2 of7.wav	1	300
540	a 0.06 on5 of7.wav	a 0.06 on3 of7.wav	1	650
541	a 0.06 on6 of7.wav	a 0.06 on4 of7.wav	1	429
542	a 0.06 on7 of7.wav	a 0.06 on5 of7.wav	1	407
543	a 0.08 on3 of7.wav	a 0.08 on1 of7r.wav	1	350
544	a 0.08 on4 of7.wav	a 0.08 on2 of7.wav	2	940
545	a 0.08 on5 of7.wav	a 0.08 on3 of7.wav	1	566
546	a 0.08 on6 of7.wav	a 0.08 on4 of7.wav	1	392
547	a 0.08 on7 of7.wav	a 0.08 on5 of7.wav	1	448
548	a 0.12 on3 of7.wav	a 0.12 on1 of7r.wav	1	2075
549	a 0.12 on4 of7.wav	a 0.12 on2 of7.wav	1	3173
550	a 0.12 on5 of7.wav	a 0.12 on3 of7.wav	2	306
551	a 0.12 on6 of7.wav	a 0.12 on4 of7.wav	1	1164
552	a 0.12 on7 of7.wav	a 0.12 on5 of7.wav	1	442
553	a 0.14 on3 of7.wav	a 0.14 on1 of7r.wav	1	998
554	a 0.14 on4 of7.wav	a 0.14 on2 of7.wav	1	421
555	a 0.14 on5 of7.wav	a 0.14 on3 of7.wav	1	391
556	a 0.14 on6 of7.wav	a 0.14 on4 of7.wav	1	1085
557	a 0.14 on7 of7.wav	a 0.14 on5 of7.wav	1	445
558	a 0.16 on3 of7.wav	a 0.16 on1 of7r.wav	1	903
559	a 0.16 on4 of7.wav	a 0.16 on2 of7.wav	1	680
560	a 0.16 on5 of7.wav	a 0.16 on3 of7.wav	1	431
561	a 0.16 on6 of7.wav	a 0.16 on4 of7.wav	1	470
562	a 0.16 on7 of7.wav	a 0.16 on5 of7.wav	1	187
563	a 0.18 on3 of7.wav	a 0.18 on1 of7r.wav	1	672
564	a 0.18 on4 of7.wav	a 0.18 on2 of7.wav	1	860
565	a 0.18 on5 of7.wav	a 0.18 on3 of7.wav	1	531
566	a 0.18 on6 of7.wav	a 0.18 on4 of7.wav	2	811
567	a 0.18 on7 of7.wav	a 0.18 on5 of7.wav	2	2320
568	i 0.1 on3 of7.wav	i 0.1 on1 of7r.wav	1	314
569	i 0.1 on4 of7.wav	i 0.1 on2 of7.wav	1	570
570	i 0.1 on5 of7.wav	i 0.1 on3 of7.wav	1	2112
571	i 0.1 on6 of7.wav	i 0.1 on4 of7.wav	1	301
572	i 0.1 on7 of7.wav	i 0.1 on5 of7.wav	1	554
573	i 0.2 on3 of7.wav	i 0.2 on1 of7r.wav	1	1699
574	i 0.2 on4 of7.wav	i 0.2 on2 of7.wav	1	1255
575	i 0.2 on5 of7.wav	i 0.2 on3 of7.wav	1	512
576	i 0.2 on6 of7.wav	i 0.2 on4 of7.wav	1	1586
577	i 0.2 on7 of7.wav	i 0.2 on5 of7.wav	1	1124
578	i 0.04 on3 of7.wav	i 0.04 on1 of7r.wav	1	372
579	i 0.04 on4 of7.wav	i 0.04 on2 of7.wav	1	1038
580	i 0.04 on5 of7.wav	i 0.04 on3 of7.wav	1	884
581	i 0.04 on6 of7.wav	i 0.04 on4 of7.wav	1	667
582	i 0.04 on7 of7.wav	i 0.04 on5 of7.wav	1	375
583	i 0.06 on3 of7.wav	i 0.06 on1 of7r.wav	1	289
584	i 0.06 on4 of7.wav	i 0.06 on2 of7.wav	1	223
585	i 0.06 on5 of7.wav	i 0.06 on3 of7.wav	1	453
586	i 0.06 on6 of7.wav	i 0.06 on4 of7.wav	1	1481
587	i 0.06 on7 of7.wav	i 0.06 on5 of7.wav	1	1506
588	i 0.08 on3 of7.wav	i 0.08 on1 of7r.wav	2	283
589	i 0.08 on4 of7.wav	i 0.08 on2 of7.wav	1	343
590	i 0.08 on5 of7.wav	i 0.08 on3 of7.wav	1	905
591	i 0.08 on6 of7.wav	i 0.08 on4 of7.wav	1	202
592	i 0.08 on7 of7.wav	i 0.08 on5 of7.wav	1	1289
593	i 0.12 on3 of7.wav	i 0.12 on1 of7r.wav	1	676
594	i 0.12 on4 of7.wav	i 0.12 on2 of7.wav	1	665
595	i 0.12 on5 of7.wav	i 0.12 on3 of7.wav	1	679
596	i 0.12 on6 of7.wav	i 0.12 on4 of7.wav	1	841
597	i 0.12 on7 of7.wav	i 0.12 on5 of7.wav	1	874
598	i 0.14 on3 of7.wav	i 0.14 on1 of7r.wav	1	254
599	i 0.14 on4 of7.wav	i 0.14 on2 of7.wav	1	350
600	i 0.14 on5 of7.wav	i 0.14 on3 of7.wav	1	611
601	i 0.14 on6 of7.wav	i 0.14 on4 of7.wav	1	560
602	i 0.14 on7 of7.wav	i 0.14 on5 of7.wav	1	357
603	i 0.16 on3 of7.wav	i 0.16 on1 of7r.wav	1	612
604	i 0.16 on4 of7.wav	i 0.16 on2 of7.wav	1	513
605	i 0.16 on5 of7.wav	i 0.16 on3 of7.wav	2	539
606	i 0.16 on6 of7.wav	i 0.16 on4 of7.wav	1	426
607	i 0.16 on7 of7.wav	i 0.16 on5 of7.wav	1	611
608	i 0.18 on3 of7.wav	i 0.18 on1 of7r.wav	1	58
609	i 0.18 on4 of7.wav	i 0.18 on2 of7.wav	1	575
610	i 0.18 on5 of7.wav	i 0.18 on3 of7.wav	1	114
611	i 0.18 on6 of7.wav	i 0.18 on4 of7.wav	1	311
612	i 0.18 on7 of7.wav	i 0.18 on5 of7.wav	1	515
