# Supplementary material for: Effects of stimulus duration and vowel quality in cross-linguistic categorical perception of pitch directions
Source: PLoS One. 2017 Jul 3;12(7):e0180656. doi: 10.1371/journal.pone.0180656 (PMC5495489; doi:10.1371/journal.pone.0180656)
Supplement: S1 Table — (ZIP) [file pone.0180656.s001.zip › supporting information/Raw data/eprime_sd_CHINESE/sub9sdfalling.csv]

List2	stim1	stim2	Slide3.RESP	Slide3.RT
1	a 0.1 on1 of1.wav	a 0.1 on1 of1.wav	1	631
2	a 0.1 on1 of2.wav	a 0.1 on1 of2.wav	1	578
3	a 0.1 on1 of3.wav	a 0.1 on1 of3.wav	1	669
4	a 0.1 on1 of4.wav	a 0.1 on1 of4.wav	1	487
5	a 0.1 on1 of5.wav	a 0.1 on1 of5.wav	1	1052
6	a 0.1 on1 of6.wav	a 0.1 on1 of6.wav	1	774
7	a 0.1 on1 of7.wav	a 0.1 on1 of7.wav	1	462
8	a 0.2 on1 of1.wav	a 0.2 on1 of1.wav	1	590
9	a 0.2 on1 of2.wav	a 0.2 on1 of2.wav	1	726
10	a 0.2 on1 of3.wav	a 0.2 on1 of3.wav	1	650
11	a 0.2 on1 of4.wav	a 0.2 on1 of4.wav	1	528
12	a 0.2 on1 of5.wav	a 0.2 on1 of5.wav	1	937
13	a 0.2 on1 of6.wav	a 0.2 on1 of6.wav	1	372
14	a 0.2 on1 of7.wav	a 0.2 on1 of7.wav	1	875
15	a 0.04 on1 of1.wav	a 0.04 on1 of1.wav	1	672
16	a 0.04 on1 of2.wav	a 0.04 on1 of2.wav	1	767
17	a 0.04 on1 of3.wav	a 0.04 on1 of3.wav	1	380
18	a 0.04 on1 of4.wav	a 0.04 on1 of4.wav	1	1473
19	a 0.04 on1 of5.wav	a 0.04 on1 of5.wav	1	464
20	a 0.04 on1 of6.wav	a 0.04 on1 of6.wav	1	518
21	a 0.04 on1 of7.wav	a 0.04 on1 of7.wav	1	691
22	a 0.06 on1 of1.wav	a 0.06 on1 of1.wav	1	644
23	a 0.06 on1 of2.wav	a 0.06 on1 of2.wav	1	678
24	a 0.06 on1 of3.wav	a 0.06 on1 of3.wav	1	425
25	a 0.06 on1 of4.wav	a 0.06 on1 of4.wav	1	778
26	a 0.06 on1 of5.wav	a 0.06 on1 of5.wav	1	499
27	a 0.06 on1 of6.wav	a 0.06 on1 of6.wav	1	644
28	a 0.06 on1 of7.wav	a 0.06 on1 of7.wav	1	728
29	a 0.08 on1 of1.wav	a 0.08 on1 of1.wav	1	674
30	a 0.08 on1 of2.wav	a 0.08 on1 of2.wav	1	575
31	a 0.08 on1 of3.wav	a 0.08 on1 of3.wav	1	591
32	a 0.08 on1 of4.wav	a 0.08 on1 of4.wav	1	527
33	a 0.08 on1 of5.wav	a 0.08 on1 of5.wav	1	636
34	a 0.08 on1 of6.wav	a 0.08 on1 of6.wav	1	904
35	a 0.08 on1 of7.wav	a 0.08 on1 of7.wav	1	425
36	a 0.12 on1 of1.wav	a 0.12 on1 of1.wav	1	463
37	a 0.12 on1 of2.wav	a 0.12 on1 of2.wav	1	708
38	a 0.12 on1 of3.wav	a 0.12 on1 of3.wav	1	827
39	a 0.12 on1 of4.wav	a 0.12 on1 of4.wav	1	509
40	a 0.12 on1 of5.wav	a 0.12 on1 of5.wav	1	615
41	a 0.12 on1 of6.wav	a 0.12 on1 of6.wav	1	611
42	a 0.12 on1 of7.wav	a 0.12 on1 of7.wav	1	868
43	a 0.14 on1 of1.wav	a 0.14 on1 of1.wav	1	701
44	a 0.14 on1 of2.wav	a 0.14 on1 of2.wav	1	728
45	a 0.14 on1 of3.wav	a 0.14 on1 of3.wav	1	720
46	a 0.14 on1 of4.wav	a 0.14 on1 of4.wav	1	711
47	a 0.14 on1 of5.wav	a 0.14 on1 of5.wav	2	823
48	a 0.14 on1 of6.wav	a 0.14 on1 of6.wav	1	928
49	a 0.14 on1 of7.wav	a 0.14 on1 of7.wav	1	656
50	a 0.16 on1 of1.wav	a 0.16 on1 of1.wav	1	844
51	a 0.16 on1 of2.wav	a 0.16 on1 of2.wav	1	742
52	a 0.16 on1 of3.wav	a 0.16 on1 of3.wav	1	600
53	a 0.16 on1 of4.wav	a 0.16 on1 of4.wav	1	832
54	a 0.16 on1 of5.wav	a 0.16 on1 of5.wav	1	839
55	a 0.16 on1 of6.wav	a 0.16 on1 of6.wav	1	537
56	a 0.16 on1 of7.wav	a 0.16 on1 of7.wav	1	859
57	a 0.18 on1 of1.wav	a 0.18 on1 of1.wav	1	494
58	a 0.18 on1 of2.wav	a 0.18 on1 of2.wav	1	698
59	a 0.18 on1 of3.wav	a 0.18 on1 of3.wav	1	930
60	a 0.18 on1 of4.wav	a 0.18 on1 of4.wav	1	720
61	a 0.18 on1 of5.wav	a 0.18 on1 of5.wav	1	761
62	a 0.18 on1 of6.wav	a 0.18 on1 of6.wav	1	530
63	a 0.18 on1 of7.wav	a 0.18 on1 of7.wav	1	616
64	i 0.1 on1 of1.wav	i 0.1 on1 of1.wav	1	585
65	i 0.1 on1 of2.wav	i 0.1 on1 of2.wav	1	676
66	i 0.1 on1 of3.wav	i 0.1 on1 of3.wav	1	997
67	i 0.1 on1 of4.wav	i 0.1 on1 of4.wav	1	759
68	i 0.1 on1 of5.wav	i 0.1 on1 of5.wav	1	488
69	i 0.1 on1 of6.wav	i 0.1 on1 of6.wav	1	455
70	i 0.1 on1 of7.wav	i 0.1 on1 of7.wav	1	564
71	i 0.2 on1 of1.wav	i 0.2 on1 of1.wav	1	611
72	i 0.2 on1 of2.wav	i 0.2 on1 of2.wav	1	635
73	i 0.2 on1 of3.wav	i 0.2 on1 of3.wav	1	537
74	i 0.2 on1 of4.wav	i 0.2 on1 of4.wav	1	866
75	i 0.2 on1 of5.wav	i 0.2 on1 of5.wav	1	529
76	i 0.2 on1 of6.wav	i 0.2 on1 of6.wav	1	560
77	i 0.2 on1 of7.wav	i 0.2 on1 of7.wav	1	1139
78	i 0.04 on1 of1.wav	i 0.04 on1 of1.wav	1	721
79	i 0.04 on1 of2.wav	i 0.04 on1 of2.wav	1	652
80	i 0.04 on1 of3.wav	i 0.04 on1 of3.wav	1	664
81	i 0.04 on1 of4.wav	i 0.04 on1 of4.wav	1	614
82	i 0.04 on1 of5.wav	i 0.04 on1 of5.wav	1	696
83	i 0.04 on1 of6.wav	i 0.04 on1 of6.wav	1	1459
84	i 0.04 on1 of7.wav	i 0.04 on1 of7.wav	1	555
85	i 0.06 on1 of1.wav	i 0.06 on1 of1.wav	1	399
86	i 0.06 on1 of2.wav	i 0.06 on1 of2.wav	1	915
87	i 0.06 on1 of3.wav	i 0.06 on1 of3.wav	1	623
88	i 0.06 on1 of4.wav	i 0.06 on1 of4.wav	1	622
89	i 0.06 on1 of5.wav	i 0.06 on1 of5.wav	1	626
90	i 0.06 on1 of6.wav	i 0.06 on1 of6.wav	1	592
91	i 0.06 on1 of7.wav	i 0.06 on1 of7.wav	1	507
92	i 0.08 on1 of1.wav	i 0.08 on1 of1.wav	1	584
93	i 0.08 on1 of2.wav	i 0.08 on1 of2.wav	1	531
94	i 0.08 on1 of3.wav	i 0.08 on1 of3.wav	1	572
95	i 0.08 on1 of4.wav	i 0.08 on1 of4.wav	1	732
96	i 0.08 on1 of5.wav	i 0.08 on1 of5.wav	1	425
97	i 0.08 on1 of6.wav	i 0.08 on1 of6.wav	1	2491
98	i 0.08 on1 of7.wav	i 0.08 on1 of7.wav	1	553
99	i 0.12 on1 of1.wav	i 0.12 on1 of1.wav	1	678
100	i 0.12 on1 of2.wav	i 0.12 on1 of2.wav	1	567
101	i 0.12 on1 of3.wav	i 0.12 on1 of3.wav	1	923
102	i 0.12 on1 of4.wav	i 0.12 on1 of4.wav	1	765
103	i 0.12 on1 of5.wav	i 0.12 on1 of5.wav	1	572
104	i 0.12 on1 of6.wav	i 0.12 on1 of6.wav	1	578
105	i 0.12 on1 of7.wav	i 0.12 on1 of7.wav	1	661
106	i 0.14 on1 of1.wav	i 0.14 on1 of1.wav	1	549
107	i 0.14 on1 of2.wav	i 0.14 on1 of2.wav	1	718
108	i 0.14 on1 of3.wav	i 0.14 on1 of3.wav	1	775
109	i 0.14 on1 of4.wav	i 0.14 on1 of4.wav	1	817
110	i 0.14 on1 of5.wav	i 0.14 on1 of5.wav	1	523
111	i 0.14 on1 of6.wav	i 0.14 on1 of6.wav	1	471
112	i 0.14 on1 of7.wav	i 0.14 on1 of7.wav	1	497
113	i 0.16 on1 of1.wav	i 0.16 on1 of1.wav	1	653
114	i 0.16 on1 of2.wav	i 0.16 on1 of2.wav	1	678
115	i 0.16 on1 of3.wav	i 0.16 on1 of3.wav	1	643
116	i 0.16 on1 of4.wav	i 0.16 on1 of4.wav	1	585
117	i 0.16 on1 of5.wav	i 0.16 on1 of5.wav	1	700
118	i 0.16 on1 of6.wav	i 0.16 on1 of6.wav	1	841
119	i 0.16 on1 of7.wav	i 0.16 on1 of7.wav	1	875
120	i 0.18 on1 of1.wav	i 0.18 on1 of1.wav	1	762
121	i 0.18 on1 of2.wav	i 0.18 on1 of2.wav	1	1188
122	i 0.18 on1 of3.wav	i 0.18 on1 of3.wav	1	805
123	i 0.18 on1 of4.wav	i 0.18 on1 of4.wav	1	644
124	i 0.18 on1 of5.wav	i 0.18 on1 of5.wav	1	947
125	i 0.18 on1 of6.wav	i 0.18 on1 of6.wav	1	818
126	i 0.18 on1 of7.wav	i 0.18 on1 of7.wav	1	898
127	a 0.1 on1 of1.wav	a 0.1 on1 of3.wav	1	929
128	a 0.1 on1 of2.wav	a 0.1 on1 of4.wav	2	738
129	a 0.1 on1 of3.wav	a 0.1 on1 of5.wav	1	712
130	a 0.1 on1 of4.wav	a 0.1 on1 of6.wav	1	808
131	a 0.1 on1 of5.wav	a 0.1 on1 of7.wav	1	704
132	a 0.2 on1 of1.wav	a 0.2 on1 of3.wav	2	748
133	a 0.2 on1 of2.wav	a 0.2 on1 of4.wav	2	1081
134	a 0.2 on1 of3.wav	a 0.2 on1 of5.wav	2	684
135	a 0.2 on1 of4.wav	a 0.2 on1 of6.wav	1	590
136	a 0.2 on1 of5.wav	a 0.2 on1 of7.wav	1	579
137	a 0.04 on1 of1.wav	a 0.04 on1 of3.wav	1	747
138	a 0.04 on1 of2.wav	a 0.04 on1 of4.wav	1	773
139	a 0.04 on1 of3.wav	a 0.04 on1 of5.wav	1	994
140	a 0.04 on1 of4.wav	a 0.04 on1 of6.wav	1	432
141	a 0.04 on1 of5.wav	a 0.04 on1 of7.wav	1	1518
142	a 0.06 on1 of1.wav	a 0.06 on1 of3.wav	1	503
143	a 0.06 on1 of2.wav	a 0.06 on1 of4.wav	1	787
144	a 0.06 on1 of3.wav	a 0.06 on1 of5.wav	1	822
145	a 0.06 on1 of4.wav	a 0.06 on1 of6.wav	1	1646
146	a 0.06 on1 of5.wav	a 0.06 on1 of7.wav	1	533
147	a 0.08 on1 of1.wav	a 0.08 on1 of3.wav	1	1116
148	a 0.08 on1 of2.wav	a 0.08 on1 of4.wav	1	740
149	a 0.08 on1 of3.wav	a 0.08 on1 of5.wav	1	582
150	a 0.08 on1 of4.wav	a 0.08 on1 of6.wav	1	833
151	a 0.08 on1 of5.wav	a 0.08 on1 of7.wav	1	677
152	a 0.12 on1 of1.wav	a 0.12 on1 of3.wav	1	937
153	a 0.12 on1 of2.wav	a 0.12 on1 of4.wav	2	874
154	a 0.12 on1 of3.wav	a 0.12 on1 of5.wav	2	1142
155	a 0.12 on1 of4.wav	a 0.12 on1 of6.wav	1	1430
156	a 0.12 on1 of5.wav	a 0.12 on1 of7.wav	1	794
157	a 0.14 on1 of1.wav	a 0.14 on1 of3.wav	2	1069
158	a 0.14 on1 of2.wav	a 0.14 on1 of4.wav	2	702
159	a 0.14 on1 of3.wav	a 0.14 on1 of5.wav	2	746
160	a 0.14 on1 of4.wav	a 0.14 on1 of6.wav	1	696
161	a 0.14 on1 of5.wav	a 0.14 on1 of7.wav	1	598
162	a 0.16 on1 of1.wav	a 0.16 on1 of3.wav	2	789
163	a 0.16 on1 of2.wav	a 0.16 on1 of4.wav	2	648
164	a 0.16 on1 of3.wav	a 0.16 on1 of5.wav	2	751
165	a 0.16 on1 of4.wav	a 0.16 on1 of6.wav	1	793
166	a 0.16 on1 of5.wav	a 0.16 on1 of7.wav	1	582
167	a 0.18 on1 of1.wav	a 0.18 on1 of3.wav	2	1102
168	a 0.18 on1 of2.wav	a 0.18 on1 of4.wav	2	592
169	a 0.18 on1 of3.wav	a 0.18 on1 of5.wav	1	730
170	a 0.18 on1 of4.wav	a 0.18 on1 of6.wav	1	1058
171	a 0.18 on1 of5.wav	a 0.18 on1 of7.wav	1	519
172	i 0.1 on1 of1.wav	i 0.1 on1 of3.wav	2	821
173	i 0.1 on1 of2.wav	i 0.1 on1 of4.wav	1	910
174	i 0.1 on1 of3.wav	i 0.1 on1 of5.wav	1	635
175	i 0.1 on1 of4.wav	i 0.1 on1 of6.wav	1	993
176	i 0.1 on1 of5.wav	i 0.1 on1 of7.wav	1	875
177	i 0.2 on1 of1.wav	i 0.2 on1 of3.wav	2	735
178	i 0.2 on1 of2.wav	i 0.2 on1 of4.wav	2	799
179	i 0.2 on1 of3.wav	i 0.2 on1 of5.wav	1	749
180	i 0.2 on1 of4.wav	i 0.2 on1 of6.wav	1	728
181	i 0.2 on1 of5.wav	i 0.2 on1 of7.wav	1	597
182	i 0.04 on1 of1.wav	i 0.04 on1 of3.wav	1	613
183	i 0.04 on1 of2.wav	i 0.04 on1 of4.wav	1	762
184	i 0.04 on1 of3.wav	i 0.04 on1 of5.wav	1	465
185	i 0.04 on1 of4.wav	i 0.04 on1 of6.wav	1	527
186	i 0.04 on1 of5.wav	i 0.04 on1 of7.wav	1	528
187	i 0.06 on1 of1.wav	i 0.06 on1 of3.wav	1	797
188	i 0.06 on1 of2.wav	i 0.06 on1 of4.wav	1	778
189	i 0.06 on1 of3.wav	i 0.06 on1 of5.wav	1	631
190	i 0.06 on1 of4.wav	i 0.06 on1 of6.wav	1	624
191	i 0.06 on1 of5.wav	i 0.06 on1 of7.wav	1	411
192	i 0.08 on1 of1.wav	i 0.08 on1 of3.wav	1	1424
193	i 0.08 on1 of2.wav	i 0.08 on1 of4.wav	1	626
194	i 0.08 on1 of3.wav	i 0.08 on1 of5.wav	1	509
195	i 0.08 on1 of4.wav	i 0.08 on1 of6.wav	1	735
196	i 0.08 on1 of5.wav	i 0.08 on1 of7.wav	1	598
197	i 0.12 on1 of1.wav	i 0.12 on1 of3.wav	1	831
198	i 0.12 on1 of2.wav	i 0.12 on1 of4.wav	1	945
199	i 0.12 on1 of3.wav	i 0.12 on1 of5.wav	1	1141
200	i 0.12 on1 of4.wav	i 0.12 on1 of6.wav	2	768
201	i 0.12 on1 of5.wav	i 0.12 on1 of7.wav	1	452
202	i 0.14 on1 of1.wav	i 0.14 on1 of3.wav	2	1272
203	i 0.14 on1 of2.wav	i 0.14 on1 of4.wav	2	1386
204	i 0.14 on1 of3.wav	i 0.14 on1 of5.wav	2	808
205	i 0.14 on1 of4.wav	i 0.14 on1 of6.wav	1	498
206	i 0.14 on1 of5.wav	i 0.14 on1 of7.wav	1	576
207	i 0.16 on1 of1.wav	i 0.16 on1 of3.wav	2	1178
208	i 0.16 on1 of2.wav	i 0.16 on1 of4.wav	2	1267
209	i 0.16 on1 of3.wav	i 0.16 on1 of5.wav	1	1084
210	i 0.16 on1 of4.wav	i 0.16 on1 of6.wav	1	622
211	i 0.16 on1 of5.wav	i 0.16 on1 of7.wav	1	801
212	i 0.18 on1 of1.wav	i 0.18 on1 of3.wav	2	683
213	i 0.18 on1 of2.wav	i 0.18 on1 of4.wav	2	770
214	i 0.18 on1 of3.wav	i 0.18 on1 of5.wav	1	915
215	i 0.18 on1 of4.wav	i 0.18 on1 of6.wav	1	879
216	i 0.18 on1 of5.wav	i 0.18 on1 of7.wav	1	1047
217	a 0.1 on1 of3.wav	a 0.1 on1 of1.wav	2	903
218	a 0.1 on1 of4.wav	a 0.1 on1 of2.wav	1	790
219	a 0.1 on1 of5.wav	a 0.1 on1 of3.wav	1	530
220	a 0.1 on1 of6.wav	a 0.1 on1 of4.wav	1	501
221	a 0.1 on1 of7.wav	a 0.1 on1 of5.wav	1	622
222	a 0.2 on1 of3.wav	a 0.2 on1 of1.wav	2	940
223	a 0.2 on1 of4.wav	a 0.2 on1 of2.wav	2	990
224	a 0.2 on1 of5.wav	a 0.2 on1 of3.wav	1	662
225	a 0.2 on1 of6.wav	a 0.2 on1 of4.wav	1	1493
226	a 0.2 on1 of7.wav	a 0.2 on1 of5.wav	1	435
227	a 0.04 on1 of3.wav	a 0.04 on1 of1.wav	1	915
228	a 0.04 on1 of4.wav	a 0.04 on1 of2.wav	1	1560
229	a 0.04 on1 of5.wav	a 0.04 on1 of3.wav	1	399
230	a 0.04 on1 of6.wav	a 0.04 on1 of4.wav	1	685
231	a 0.04 on1 of7.wav	a 0.04 on1 of5.wav	1	490
232	a 0.06 on1 of3.wav	a 0.06 on1 of1.wav	1	593
233	a 0.06 on1 of4.wav	a 0.06 on1 of2.wav	1	1065
234	a 0.06 on1 of5.wav	a 0.06 on1 of3.wav	1	673
235	a 0.06 on1 of6.wav	a 0.06 on1 of4.wav	1	918
236	a 0.06 on1 of7.wav	a 0.06 on1 of5.wav	1	656
237	a 0.08 on1 of3.wav	a 0.08 on1 of1.wav	2	800
238	a 0.08 on1 of4.wav	a 0.08 on1 of2.wav	2	641
239	a 0.08 on1 of5.wav	a 0.08 on1 of3.wav	1	505
240	a 0.08 on1 of6.wav	a 0.08 on1 of4.wav	1	813
241	a 0.08 on1 of7.wav	a 0.08 on1 of5.wav	1	558
242	a 0.12 on1 of3.wav	a 0.12 on1 of1.wav	2	1129
243	a 0.12 on1 of4.wav	a 0.12 on1 of2.wav	2	811
244	a 0.12 on1 of5.wav	a 0.12 on1 of3.wav	1	565
245	a 0.12 on1 of6.wav	a 0.12 on1 of4.wav	1	1486
246	a 0.12 on1 of7.wav	a 0.12 on1 of5.wav	1	722
247	a 0.14 on1 of3.wav	a 0.14 on1 of1.wav	2	813
248	a 0.14 on1 of4.wav	a 0.14 on1 of2.wav	2	604
249	a 0.14 on1 of5.wav	a 0.14 on1 of3.wav	2	782
250	a 0.14 on1 of6.wav	a 0.14 on1 of4.wav	1	1032
251	a 0.14 on1 of7.wav	a 0.14 on1 of5.wav	1	976
252	a 0.16 on1 of3.wav	a 0.16 on1 of1.wav	2	1024
253	a 0.16 on1 of4.wav	a 0.16 on1 of2.wav	2	677
254	a 0.16 on1 of5.wav	a 0.16 on1 of3.wav	2	1117
255	a 0.16 on1 of6.wav	a 0.16 on1 of4.wav	1	685
256	a 0.16 on1 of7.wav	a 0.16 on1 of5.wav	1	1347
257	a 0.18 on1 of3.wav	a 0.18 on1 of1.wav	2	898
258	a 0.18 on1 of4.wav	a 0.18 on1 of2.wav	2	609
259	a 0.18 on1 of5.wav	a 0.18 on1 of3.wav	2	939
260	a 0.18 on1 of6.wav	a 0.18 on1 of4.wav	1	531
261	a 0.18 on1 of7.wav	a 0.18 on1 of5.wav	1	686
262	i 0.1 on1 of3.wav	i 0.1 on1 of1.wav	2	642
263	i 0.1 on1 of4.wav	i 0.1 on1 of2.wav	1	690
264	i 0.1 on1 of5.wav	i 0.1 on1 of3.wav	1	1010
265	i 0.1 on1 of6.wav	i 0.1 on1 of4.wav	1	747
266	i 0.1 on1 of7.wav	i 0.1 on1 of5.wav	1	677
267	i 0.2 on1 of3.wav	i 0.2 on1 of1.wav	2	773
268	i 0.2 on1 of4.wav	i 0.2 on1 of2.wav	2	885
269	i 0.2 on1 of5.wav	i 0.2 on1 of3.wav	1	565
270	i 0.2 on1 of6.wav	i 0.2 on1 of4.wav	1	797
271	i 0.2 on1 of7.wav	i 0.2 on1 of5.wav	1	748
272	i 0.04 on1 of3.wav	i 0.04 on1 of1.wav	1	777
273	i 0.04 on1 of4.wav	i 0.04 on1 of2.wav	1	1053
274	i 0.04 on1 of5.wav	i 0.04 on1 of3.wav	1	495
275	i 0.04 on1 of6.wav	i 0.04 on1 of4.wav	1	656
276	i 0.04 on1 of7.wav	i 0.04 on1 of5.wav	1	1021
277	i 0.06 on1 of3.wav	i 0.06 on1 of1.wav	1	416
278	i 0.06 on1 of4.wav	i 0.06 on1 of2.wav	1	682
279	i 0.06 on1 of5.wav	i 0.06 on1 of3.wav	1	1202
280	i 0.06 on1 of6.wav	i 0.06 on1 of4.wav	1	882
281	i 0.06 on1 of7.wav	i 0.06 on1 of5.wav	1	537
282	i 0.08 on1 of3.wav	i 0.08 on1 of1.wav	2	1014
283	i 0.08 on1 of4.wav	i 0.08 on1 of2.wav	2	795
284	i 0.08 on1 of5.wav	i 0.08 on1 of3.wav	1	479
285	i 0.08 on1 of6.wav	i 0.08 on1 of4.wav	1	912
286	i 0.08 on1 of7.wav	i 0.08 on1 of5.wav	1	446
287	i 0.12 on1 of3.wav	i 0.12 on1 of1.wav	1	517
288	i 0.12 on1 of4.wav	i 0.12 on1 of2.wav	2	740
289	i 0.12 on1 of5.wav	i 0.12 on1 of3.wav	2	998
290	i 0.12 on1 of6.wav	i 0.12 on1 of4.wav	2	816
291	i 0.12 on1 of7.wav	i 0.12 on1 of5.wav	1	514
292	i 0.14 on1 of3.wav	i 0.14 on1 of1.wav	2	738
293	i 0.14 on1 of4.wav	i 0.14 on1 of2.wav	2	827
294	i 0.14 on1 of5.wav	i 0.14 on1 of3.wav	1	1065
295	i 0.14 on1 of6.wav	i 0.14 on1 of4.wav	1	625
296	i 0.14 on1 of7.wav	i 0.14 on1 of5.wav	1	751
297	i 0.16 on1 of3.wav	i 0.16 on1 of1.wav	2	991
298	i 0.16 on1 of4.wav	i 0.16 on1 of2.wav	2	830
299	i 0.16 on1 of5.wav	i 0.16 on1 of3.wav	1	769
300	i 0.16 on1 of6.wav	i 0.16 on1 of4.wav	1	787
301	i 0.16 on1 of7.wav	i 0.16 on1 of5.wav	1	494
302	i 0.18 on1 of3.wav	i 0.18 on1 of1.wav	2	963
303	i 0.18 on1 of4.wav	i 0.18 on1 of2.wav	1	1086
304	i 0.18 on1 of5.wav	i 0.18 on1 of3.wav	1	917
305	i 0.18 on1 of6.wav	i 0.18 on1 of4.wav	1	1269
306	i 0.18 on1 of7.wav	i 0.18 on1 of5.wav	1	1197
307	a 0.1 on1 of1.wav	a 0.1 on1 of1.wav	1	575
308	a 0.1 on1 of2.wav	a 0.1 on1 of2.wav	1	614
309	a 0.1 on1 of3.wav	a 0.1 on1 of3.wav	1	561
310	a 0.1 on1 of4.wav	a 0.1 on1 of4.wav	1	858
311	a 0.1 on1 of5.wav	a 0.1 on1 of5.wav	1	600
312	a 0.1 on1 of6.wav	a 0.1 on1 of6.wav	1	643
313	a 0.1 on1 of7.wav	a 0.1 on1 of7.wav	1	654
314	a 0.2 on1 of1.wav	a 0.2 on1 of1.wav	1	559
315	a 0.2 on1 of2.wav	a 0.2 on1 of2.wav	1	634
316	a 0.2 on1 of3.wav	a 0.2 on1 of3.wav	1	555
317	a 0.2 on1 of4.wav	a 0.2 on1 of4.wav	1	559
318	a 0.2 on1 of5.wav	a 0.2 on1 of5.wav	1	552
319	a 0.2 on1 of6.wav	a 0.2 on1 of6.wav	1	662
320	a 0.2 on1 of7.wav	a 0.2 on1 of7.wav	1	1191
321	a 0.04 on1 of1.wav	a 0.04 on1 of1.wav	1	508
322	a 0.04 on1 of2.wav	a 0.04 on1 of2.wav	1	894
323	a 0.04 on1 of3.wav	a 0.04 on1 of3.wav	1	504
324	a 0.04 on1 of4.wav	a 0.04 on1 of4.wav	1	673
325	a 0.04 on1 of5.wav	a 0.04 on1 of5.wav	1	820
326	a 0.04 on1 of6.wav	a 0.04 on1 of6.wav	1	467
327	a 0.04 on1 of7.wav	a 0.04 on1 of7.wav	1	617
328	a 0.06 on1 of1.wav	a 0.06 on1 of1.wav	1	527
329	a 0.06 on1 of2.wav	a 0.06 on1 of2.wav	1	821
330	a 0.06 on1 of3.wav	a 0.06 on1 of3.wav	1	621
331	a 0.06 on1 of4.wav	a 0.06 on1 of4.wav	1	651
332	a 0.06 on1 of5.wav	a 0.06 on1 of5.wav	1	3230
333	a 0.06 on1 of6.wav	a 0.06 on1 of6.wav	1	1241
334	a 0.06 on1 of7.wav	a 0.06 on1 of7.wav	1	845
335	a 0.08 on1 of1.wav	a 0.08 on1 of1.wav	1	532
336	a 0.08 on1 of2.wav	a 0.08 on1 of2.wav	1	691
337	a 0.08 on1 of3.wav	a 0.08 on1 of3.wav	2	938
338	a 0.08 on1 of4.wav	a 0.08 on1 of4.wav	2	800
339	a 0.08 on1 of5.wav	a 0.08 on1 of5.wav	1	707
340	a 0.08 on1 of6.wav	a 0.08 on1 of6.wav	1	645
341	a 0.08 on1 of7.wav	a 0.08 on1 of7.wav	1	641
342	a 0.12 on1 of1.wav	a 0.12 on1 of1.wav	1	691
343	a 0.12 on1 of2.wav	a 0.12 on1 of2.wav	1	427
344	a 0.12 on1 of3.wav	a 0.12 on1 of3.wav	1	763
345	a 0.12 on1 of4.wav	a 0.12 on1 of4.wav	1	1013
346	a 0.12 on1 of5.wav	a 0.12 on1 of5.wav	1	603
347	a 0.12 on1 of6.wav	a 0.12 on1 of6.wav	1	464
348	a 0.12 on1 of7.wav	a 0.12 on1 of7.wav	1	594
349	a 0.14 on1 of1.wav	a 0.14 on1 of1.wav	1	696
350	a 0.14 on1 of2.wav	a 0.14 on1 of2.wav	1	782
351	a 0.14 on1 of3.wav	a 0.14 on1 of3.wav	1	920
352	a 0.14 on1 of4.wav	a 0.14 on1 of4.wav	1	469
353	a 0.14 on1 of5.wav	a 0.14 on1 of5.wav	1	508
354	a 0.14 on1 of6.wav	a 0.14 on1 of6.wav	1	500
355	a 0.14 on1 of7.wav	a 0.14 on1 of7.wav	1	606
356	a 0.16 on1 of1.wav	a 0.16 on1 of1.wav	1	698
357	a 0.16 on1 of2.wav	a 0.16 on1 of2.wav	1	716
358	a 0.16 on1 of3.wav	a 0.16 on1 of3.wav	1	864
359	a 0.16 on1 of4.wav	a 0.16 on1 of4.wav	1	532
360	a 0.16 on1 of5.wav	a 0.16 on1 of5.wav	1	609
361	a 0.16 on1 of6.wav	a 0.16 on1 of6.wav	1	561
362	a 0.16 on1 of7.wav	a 0.16 on1 of7.wav	1	676
363	a 0.18 on1 of1.wav	a 0.18 on1 of1.wav	1	663
364	a 0.18 on1 of2.wav	a 0.18 on1 of2.wav	1	559
365	a 0.18 on1 of3.wav	a 0.18 on1 of3.wav	2	1677
366	a 0.18 on1 of4.wav	a 0.18 on1 of4.wav	1	853
367	a 0.18 on1 of5.wav	a 0.18 on1 of5.wav	1	960
368	a 0.18 on1 of6.wav	a 0.18 on1 of6.wav	1	464
369	a 0.18 on1 of7.wav	a 0.18 on1 of7.wav	1	1348
370	i 0.1 on1 of1.wav	i 0.1 on1 of1.wav	1	554
371	i 0.1 on1 of2.wav	i 0.1 on1 of2.wav	1	618
372	i 0.1 on1 of3.wav	i 0.1 on1 of3.wav	1	874
373	i 0.1 on1 of4.wav	i 0.1 on1 of4.wav	1	494
374	i 0.1 on1 of5.wav	i 0.1 on1 of5.wav	1	918
375	i 0.1 on1 of6.wav	i 0.1 on1 of6.wav	1	486
376	i 0.1 on1 of7.wav	i 0.1 on1 of7.wav	1	472
377	i 0.2 on1 of1.wav	i 0.2 on1 of1.wav	1	623
378	i 0.2 on1 of2.wav	i 0.2 on1 of2.wav	1	663
379	i 0.2 on1 of3.wav	i 0.2 on1 of3.wav	1	819
380	i 0.2 on1 of4.wav	i 0.2 on1 of4.wav	1	619
381	i 0.2 on1 of5.wav	i 0.2 on1 of5.wav	1	557
382	i 0.2 on1 of6.wav	i 0.2 on1 of6.wav	1	618
383	i 0.2 on1 of7.wav	i 0.2 on1 of7.wav	1	684
384	i 0.04 on1 of1.wav	i 0.04 on1 of1.wav	1	663
385	i 0.04 on1 of2.wav	i 0.04 on1 of2.wav	1	493
386	i 0.04 on1 of3.wav	i 0.04 on1 of3.wav	1	477
387	i 0.04 on1 of4.wav	i 0.04 on1 of4.wav	1	671
388	i 0.04 on1 of5.wav	i 0.04 on1 of5.wav	1	541
389	i 0.04 on1 of6.wav	i 0.04 on1 of6.wav	1	743
390	i 0.04 on1 of7.wav	i 0.04 on1 of7.wav	1	706
391	i 0.06 on1 of1.wav	i 0.06 on1 of1.wav	1	720
392	i 0.06 on1 of2.wav	i 0.06 on1 of2.wav	1	918
393	i 0.06 on1 of3.wav	i 0.06 on1 of3.wav	1	573
394	i 0.06 on1 of4.wav	i 0.06 on1 of4.wav	1	670
395	i 0.06 on1 of5.wav	i 0.06 on1 of5.wav	1	644
396	i 0.06 on1 of6.wav	i 0.06 on1 of6.wav	1	695
397	i 0.06 on1 of7.wav	i 0.06 on1 of7.wav	1	830
398	i 0.08 on1 of1.wav	i 0.08 on1 of1.wav	1	837
399	i 0.08 on1 of2.wav	i 0.08 on1 of2.wav	1	615
400	i 0.08 on1 of3.wav	i 0.08 on1 of3.wav	1	517
401	i 0.08 on1 of4.wav	i 0.08 on1 of4.wav	1	756
402	i 0.08 on1 of5.wav	i 0.08 on1 of5.wav	1	855
403	i 0.08 on1 of6.wav	i 0.08 on1 of6.wav	1	420
404	i 0.08 on1 of7.wav	i 0.08 on1 of7.wav	1	980
405	i 0.12 on1 of1.wav	i 0.12 on1 of1.wav	1	648
406	i 0.12 on1 of2.wav	i 0.12 on1 of2.wav	1	926
407	i 0.12 on1 of3.wav	i 0.12 on1 of3.wav	1	560
408	i 0.12 on1 of4.wav	i 0.12 on1 of4.wav	1	507
409	i 0.12 on1 of5.wav	i 0.12 on1 of5.wav	1	671
410	i 0.12 on1 of6.wav	i 0.12 on1 of6.wav	1	626
411	i 0.12 on1 of7.wav	i 0.12 on1 of7.wav	1	1603
412	i 0.14 on1 of1.wav	i 0.14 on1 of1.wav	1	743
413	i 0.14 on1 of2.wav	i 0.14 on1 of2.wav	1	663
414	i 0.14 on1 of3.wav	i 0.14 on1 of3.wav	1	1197
415	i 0.14 on1 of4.wav	i 0.14 on1 of4.wav	1	672
416	i 0.14 on1 of5.wav	i 0.14 on1 of5.wav	1	656
417	i 0.14 on1 of6.wav	i 0.14 on1 of6.wav	1	565
418	i 0.14 on1 of7.wav	i 0.14 on1 of7.wav	1	567
419	i 0.16 on1 of1.wav	i 0.16 on1 of1.wav	1	652
420	i 0.16 on1 of2.wav	i 0.16 on1 of2.wav	1	790
421	i 0.16 on1 of3.wav	i 0.16 on1 of3.wav	1	789
422	i 0.16 on1 of4.wav	i 0.16 on1 of4.wav	1	779
423	i 0.16 on1 of5.wav	i 0.16 on1 of5.wav	1	642
424	i 0.16 on1 of6.wav	i 0.16 on1 of6.wav	1	785
425	i 0.16 on1 of7.wav	i 0.16 on1 of7.wav	1	594
426	i 0.18 on1 of1.wav	i 0.18 on1 of1.wav	1	783
427	i 0.18 on1 of2.wav	i 0.18 on1 of2.wav	1	520
428	i 0.18 on1 of3.wav	i 0.18 on1 of3.wav	1	802
429	i 0.18 on1 of4.wav	i 0.18 on1 of4.wav	1	500
430	i 0.18 on1 of5.wav	i 0.18 on1 of5.wav	1	852
431	i 0.18 on1 of6.wav	i 0.18 on1 of6.wav	1	674
432	i 0.18 on1 of7.wav	i 0.18 on1 of7.wav	1	753
433	a 0.1 on1 of1.wav	a 0.1 on1 of3.wav	2	1252
434	a 0.1 on1 of2.wav	a 0.1 on1 of4.wav	2	1571
435	a 0.1 on1 of3.wav	a 0.1 on1 of5.wav	1	773
436	a 0.1 on1 of4.wav	a 0.1 on1 of6.wav	1	927
437	a 0.1 on1 of5.wav	a 0.1 on1 of7.wav	1	508
438	a 0.2 on1 of1.wav	a 0.2 on1 of3.wav	1	1153
439	a 0.2 on1 of2.wav	a 0.2 on1 of4.wav	1	812
440	a 0.2 on1 of3.wav	a 0.2 on1 of5.wav	2	698
441	a 0.2 on1 of4.wav	a 0.2 on1 of6.wav	1	748
442	a 0.2 on1 of5.wav	a 0.2 on1 of7.wav	1	1013
443	a 0.04 on1 of1.wav	a 0.04 on1 of3.wav	1	954
444	a 0.04 on1 of2.wav	a 0.04 on1 of4.wav	1	600
445	a 0.04 on1 of3.wav	a 0.04 on1 of5.wav	1	418
446	a 0.04 on1 of4.wav	a 0.04 on1 of6.wav	1	629
447	a 0.04 on1 of5.wav	a 0.04 on1 of7.wav	1	428
448	a 0.06 on1 of1.wav	a 0.06 on1 of3.wav	1	925
449	a 0.06 on1 of2.wav	a 0.06 on1 of4.wav	1	838
450	a 0.06 on1 of3.wav	a 0.06 on1 of5.wav	1	556
451	a 0.06 on1 of4.wav	a 0.06 on1 of6.wav	1	432
452	a 0.06 on1 of5.wav	a 0.06 on1 of7.wav	1	488
453	a 0.08 on1 of1.wav	a 0.08 on1 of3.wav	2	763
454	a 0.08 on1 of2.wav	a 0.08 on1 of4.wav	1	848
455	a 0.08 on1 of3.wav	a 0.08 on1 of5.wav	1	860
456	a 0.08 on1 of4.wav	a 0.08 on1 of6.wav	1	554
457	a 0.08 on1 of5.wav	a 0.08 on1 of7.wav	1	606
458	a 0.12 on1 of1.wav	a 0.12 on1 of3.wav	2	763
459	a 0.12 on1 of2.wav	a 0.12 on1 of4.wav	2	951
460	a 0.12 on1 of3.wav	a 0.12 on1 of5.wav	1	913
461	a 0.12 on1 of4.wav	a 0.12 on1 of6.wav	1	710
462	a 0.12 on1 of5.wav	a 0.12 on1 of7.wav	1	417
463	a 0.14 on1 of1.wav	a 0.14 on1 of3.wav	2	685
464	a 0.14 on1 of2.wav	a 0.14 on1 of4.wav	2	909
465	a 0.14 on1 of3.wav	a 0.14 on1 of5.wav	2	957
466	a 0.14 on1 of4.wav	a 0.14 on1 of6.wav	1	548
467	a 0.14 on1 of5.wav	a 0.14 on1 of7.wav	1	585
468	a 0.16 on1 of1.wav	a 0.16 on1 of3.wav	2	1071
469	a 0.16 on1 of2.wav	a 0.16 on1 of4.wav	2	758
470	a 0.16 on1 of3.wav	a 0.16 on1 of5.wav	2	732
471	a 0.16 on1 of4.wav	a 0.16 on1 of6.wav	1	1064
472	a 0.16 on1 of5.wav	a 0.16 on1 of7.wav	1	654
473	a 0.18 on1 of1.wav	a 0.18 on1 of3.wav	2	837
474	a 0.18 on1 of2.wav	a 0.18 on1 of4.wav	2	686
475	a 0.18 on1 of3.wav	a 0.18 on1 of5.wav	2	660
476	a 0.18 on1 of4.wav	a 0.18 on1 of6.wav	1	688
477	a 0.18 on1 of5.wav	a 0.18 on1 of7.wav	1	1026
478	i 0.1 on1 of1.wav	i 0.1 on1 of3.wav	2	608
479	i 0.1 on1 of2.wav	i 0.1 on1 of4.wav	2	773
480	i 0.1 on1 of3.wav	i 0.1 on1 of5.wav	1	524
481	i 0.1 on1 of4.wav	i 0.1 on1 of6.wav	1	663
482	i 0.1 on1 of5.wav	i 0.1 on1 of7.wav	1	698
483	i 0.2 on1 of1.wav	i 0.2 on1 of3.wav	2	972
484	i 0.2 on1 of2.wav	i 0.2 on1 of4.wav	2	794
485	i 0.2 on1 of3.wav	i 0.2 on1 of5.wav	1	795
486	i 0.2 on1 of4.wav	i 0.2 on1 of6.wav	1	524
487	i 0.2 on1 of5.wav	i 0.2 on1 of7.wav	1	642
488	i 0.04 on1 of1.wav	i 0.04 on1 of3.wav	1	533
489	i 0.04 on1 of2.wav	i 0.04 on1 of4.wav	1	591
490	i 0.04 on1 of3.wav	i 0.04 on1 of5.wav	1	630
491	i 0.04 on1 of4.wav	i 0.04 on1 of6.wav	1	651
492	i 0.04 on1 of5.wav	i 0.04 on1 of7.wav	1	673
493	i 0.06 on1 of1.wav	i 0.06 on1 of3.wav	1	643
494	i 0.06 on1 of2.wav	i 0.06 on1 of4.wav	1	974
495	i 0.06 on1 of3.wav	i 0.06 on1 of5.wav	1	697
496	i 0.06 on1 of4.wav	i 0.06 on1 of6.wav	1	589
497	i 0.06 on1 of5.wav	i 0.06 on1 of7.wav	1	817
498	i 0.08 on1 of1.wav	i 0.08 on1 of3.wav	1	673
499	i 0.08 on1 of2.wav	i 0.08 on1 of4.wav	1	563
500	i 0.08 on1 of3.wav	i 0.08 on1 of5.wav	1	514
501	i 0.08 on1 of4.wav	i 0.08 on1 of6.wav	1	562
502	i 0.08 on1 of5.wav	i 0.08 on1 of7.wav	1	1023
503	i 0.12 on1 of1.wav	i 0.12 on1 of3.wav	2	645
504	i 0.12 on1 of2.wav	i 0.12 on1 of4.wav	1	851
505	i 0.12 on1 of3.wav	i 0.12 on1 of5.wav	1	880
506	i 0.12 on1 of4.wav	i 0.12 on1 of6.wav	2	860
507	i 0.12 on1 of5.wav	i 0.12 on1 of7.wav	1	984
508	i 0.14 on1 of1.wav	i 0.14 on1 of3.wav	1	1112
509	i 0.14 on1 of2.wav	i 0.14 on1 of4.wav	2	906
510	i 0.14 on1 of3.wav	i 0.14 on1 of5.wav	2	904
511	i 0.14 on1 of4.wav	i 0.14 on1 of6.wav	1	705
512	i 0.14 on1 of5.wav	i 0.14 on1 of7.wav	1	746
513	i 0.16 on1 of1.wav	i 0.16 on1 of3.wav	2	586
514	i 0.16 on1 of2.wav	i 0.16 on1 of4.wav	2	695
515	i 0.16 on1 of3.wav	i 0.16 on1 of5.wav	2	756
516	i 0.16 on1 of4.wav	i 0.16 on1 of6.wav	1	547
517	i 0.16 on1 of5.wav	i 0.16 on1 of7.wav	1	856
518	i 0.18 on1 of1.wav	i 0.18 on1 of3.wav	2	738
519	i 0.18 on1 of2.wav	i 0.18 on1 of4.wav	2	698
520	i 0.18 on1 of3.wav	i 0.18 on1 of5.wav	1	801
521	i 0.18 on1 of4.wav	i 0.18 on1 of6.wav	1	563
522	i 0.18 on1 of5.wav	i 0.18 on1 of7.wav	2	766
523	a 0.1 on1 of3.wav	a 0.1 on1 of1.wav	2	696
524	a 0.1 on1 of4.wav	a 0.1 on1 of2.wav	1	539
525	a 0.1 on1 of5.wav	a 0.1 on1 of3.wav	1	587
526	a 0.1 on1 of6.wav	a 0.1 on1 of4.wav	1	960
527	a 0.1 on1 of7.wav	a 0.1 on1 of5.wav	1	929
528	a 0.2 on1 of3.wav	a 0.2 on1 of1.wav	2	566
529	a 0.2 on1 of4.wav	a 0.2 on1 of2.wav	2	775
530	a 0.2 on1 of5.wav	a 0.2 on1 of3.wav	2	753
531	a 0.2 on1 of6.wav	a 0.2 on1 of4.wav	1	705
532	a 0.2 on1 of7.wav	a 0.2 on1 of5.wav	1	926
533	a 0.04 on1 of3.wav	a 0.04 on1 of1.wav	1	668
534	a 0.04 on1 of4.wav	a 0.04 on1 of2.wav	1	547
535	a 0.04 on1 of5.wav	a 0.04 on1 of3.wav	1	606
536	a 0.04 on1 of6.wav	a 0.04 on1 of4.wav	1	526
537	a 0.04 on1 of7.wav	a 0.04 on1 of5.wav	1	665
538	a 0.06 on1 of3.wav	a 0.06 on1 of1.wav	1	1008
539	a 0.06 on1 of4.wav	a 0.06 on1 of2.wav	1	531
540	a 0.06 on1 of5.wav	a 0.06 on1 of3.wav	1	841
541	a 0.06 on1 of6.wav	a 0.06 on1 of4.wav	1	494
542	a 0.06 on1 of7.wav	a 0.06 on1 of5.wav	1	696
543	a 0.08 on1 of3.wav	a 0.08 on1 of1.wav	2	961
544	a 0.08 on1 of4.wav	a 0.08 on1 of2.wav	2	841
545	a 0.08 on1 of5.wav	a 0.08 on1 of3.wav	1	1190
546	a 0.08 on1 of6.wav	a 0.08 on1 of4.wav	1	618
547	a 0.08 on1 of7.wav	a 0.08 on1 of5.wav	1	698
548	a 0.12 on1 of3.wav	a 0.12 on1 of1.wav	2	684
549	a 0.12 on1 of4.wav	a 0.12 on1 of2.wav	1	787
550	a 0.12 on1 of5.wav	a 0.12 on1 of3.wav	1	865
551	a 0.12 on1 of6.wav	a 0.12 on1 of4.wav	1	735
552	a 0.12 on1 of7.wav	a 0.12 on1 of5.wav	1	512
553	a 0.14 on1 of3.wav	a 0.14 on1 of1.wav	2	927
554	a 0.14 on1 of4.wav	a 0.14 on1 of2.wav	2	600
555	a 0.14 on1 of5.wav	a 0.14 on1 of3.wav	2	587
556	a 0.14 on1 of6.wav	a 0.14 on1 of4.wav	1	674
557	a 0.14 on1 of7.wav	a 0.14 on1 of5.wav	1	610
558	a 0.16 on1 of3.wav	a 0.16 on1 of1.wav	2	1221
559	a 0.16 on1 of4.wav	a 0.16 on1 of2.wav	2	691
560	a 0.16 on1 of5.wav	a 0.16 on1 of3.wav	1	382
561	a 0.16 on1 of6.wav	a 0.16 on1 of4.wav	1	837
562	a 0.16 on1 of7.wav	a 0.16 on1 of5.wav	1	569
563	a 0.18 on1 of3.wav	a 0.18 on1 of1.wav	2	972
564	a 0.18 on1 of4.wav	a 0.18 on1 of2.wav	2	616
565	a 0.18 on1 of5.wav	a 0.18 on1 of3.wav	2	718
566	a 0.18 on1 of6.wav	a 0.18 on1 of4.wav	1	874
567	a 0.18 on1 of7.wav	a 0.18 on1 of5.wav	1	696
568	i 0.1 on1 of3.wav	i 0.1 on1 of1.wav	2	636
569	i 0.1 on1 of4.wav	i 0.1 on1 of2.wav	2	766
570	i 0.1 on1 of5.wav	i 0.1 on1 of3.wav	2	1006
571	i 0.1 on1 of6.wav	i 0.1 on1 of4.wav	1	764
572	i 0.1 on1 of7.wav	i 0.1 on1 of5.wav	1	575
573	i 0.2 on1 of3.wav	i 0.2 on1 of1.wav	2	780
574	i 0.2 on1 of4.wav	i 0.2 on1 of2.wav	2	899
575	i 0.2 on1 of5.wav	i 0.2 on1 of3.wav	2	1407
576	i 0.2 on1 of6.wav	i 0.2 on1 of4.wav	1	495
577	i 0.2 on1 of7.wav	i 0.2 on1 of5.wav	1	677
578	i 0.04 on1 of3.wav	i 0.04 on1 of1.wav	1	535
579	i 0.04 on1 of4.wav	i 0.04 on1 of2.wav	1	755
580	i 0.04 on1 of5.wav	i 0.04 on1 of3.wav	1	900
581	i 0.04 on1 of6.wav	i 0.04 on1 of4.wav	1	452
582	i 0.04 on1 of7.wav	i 0.04 on1 of5.wav	1	607
583	i 0.06 on1 of3.wav	i 0.06 on1 of1.wav	1	760
584	i 0.06 on1 of4.wav	i 0.06 on1 of2.wav	1	384
585	i 0.06 on1 of5.wav	i 0.06 on1 of3.wav	1	558
586	i 0.06 on1 of6.wav	i 0.06 on1 of4.wav	1	613
587	i 0.06 on1 of7.wav	i 0.06 on1 of5.wav	1	2166
588	i 0.08 on1 of3.wav	i 0.08 on1 of1.wav	2	737
589	i 0.08 on1 of4.wav	i 0.08 on1 of2.wav	1	448
590	i 0.08 on1 of5.wav	i 0.08 on1 of3.wav	1	672
591	i 0.08 on1 of6.wav	i 0.08 on1 of4.wav	1	476
592	i 0.08 on1 of7.wav	i 0.08 on1 of5.wav	1	529
593	i 0.12 on1 of3.wav	i 0.12 on1 of1.wav	2	1093
594	i 0.12 on1 of4.wav	i 0.12 on1 of2.wav	2	888
595	i 0.12 on1 of5.wav	i 0.12 on1 of3.wav	2	868
596	i 0.12 on1 of6.wav	i 0.12 on1 of4.wav	2	760
597	i 0.12 on1 of7.wav	i 0.12 on1 of5.wav	1	1751
598	i 0.14 on1 of3.wav	i 0.14 on1 of1.wav	2	1084
599	i 0.14 on1 of4.wav	i 0.14 on1 of2.wav	2	732
600	i 0.14 on1 of5.wav	i 0.14 on1 of3.wav	2	769
601	i 0.14 on1 of6.wav	i 0.14 on1 of4.wav	1	619
602	i 0.14 on1 of7.wav	i 0.14 on1 of5.wav	1	719
603	i 0.16 on1 of3.wav	i 0.16 on1 of1.wav	1	1496
604	i 0.16 on1 of4.wav	i 0.16 on1 of2.wav	2	630
605	i 0.16 on1 of5.wav	i 0.16 on1 of3.wav	1	422
606	i 0.16 on1 of6.wav	i 0.16 on1 of4.wav	1	812
607	i 0.16 on1 of7.wav	i 0.16 on1 of5.wav	1	840
608	i 0.18 on1 of3.wav	i 0.18 on1 of1.wav	2	773
609	i 0.18 on1 of4.wav	i 0.18 on1 of2.wav	2	730
610	i 0.18 on1 of5.wav	i 0.18 on1 of3.wav	2	939
611	i 0.18 on1 of6.wav	i 0.18 on1 of4.wav	1	1076
612	i 0.18 on1 of7.wav	i 0.18 on1 of5.wav	1	822
