# Supplementary material for: Effects of stimulus duration and vowel quality in cross-linguistic categorical perception of pitch directions
Source: PLoS One. 2017 Jul 3;12(7):e0180656. doi: 10.1371/journal.pone.0180656 (PMC5495489; doi:10.1371/journal.pone.0180656)
Supplement: S1 Table — (ZIP) [file pone.0180656.s001.zip › supporting information/Raw data/eprime_sd_CHINESE/sub9sdrising.csv]

List2	stim1	stim2	Slide3.RESP	Slide3.RT
1	a 0.1 on1 of7r.wav	a 0.1 on1 of7r.wav	1	1283
2	a 0.1 on2 of7.wav	a 0.1 on2 of7.wav	1	998
3	a 0.1 on3 of7.wav	a 0.1 on3 of7.wav	1	1167
4	a 0.1 on4 of7.wav	a 0.1 on4 of7.wav	1	1178
5	a 0.1 on5 of7.wav	a 0.1 on5 of7.wav	1	1125
6	a 0.1 on6 of7.wav	a 0.1 on6 of7.wav	1	629
7	a 0.1 on7 of7.wav	a 0.1 on7 of7.wav	1	760
8	a 0.2 on1 of7r.wav	a 0.2 on1 of7r.wav	1	828
9	a 0.2 on2 of7.wav	a 0.2 on2 of7.wav	1	874
10	a 0.2 on3 of7.wav	a 0.2 on3 of7.wav	1	771
11	a 0.2 on4 of7.wav	a 0.2 on4 of7.wav	1	839
12	a 0.2 on5 of7.wav	a 0.2 on5 of7.wav	1	1219
13	a 0.2 on6 of7.wav	a 0.2 on6 of7.wav	1	773
14	a 0.2 on7 of7.wav	a 0.2 on7 of7.wav	1	854
15	a 0.04 on1 of7r.wav	a 0.04 on1 of7r.wav	1	893
16	a 0.04 on2 of7.wav	a 0.04 on2 of7.wav	1	767
17	a 0.04 on3 of7.wav	a 0.04 on3 of7.wav	1	623
18	a 0.04 on4 of7.wav	a 0.04 on4 of7.wav	1	928
19	a 0.04 on5 of7.wav	a 0.04 on5 of7.wav	1	633
20	a 0.04 on6 of7.wav	a 0.04 on6 of7.wav	1	782
21	a 0.04 on7 of7.wav	a 0.04 on7 of7.wav	1	928
22	a 0.06 on1 of7r.wav	a 0.06 on1 of7r.wav	1	1577
23	a 0.06 on2 of7.wav	a 0.06 on2 of7.wav	1	879
24	a 0.06 on3 of7.wav	a 0.06 on3 of7.wav	1	1193
25	a 0.06 on4 of7.wav	a 0.06 on4 of7.wav	1	1131
26	a 0.06 on5 of7.wav	a 0.06 on5 of7.wav	1	1368
27	a 0.06 on6 of7.wav	a 0.06 on6 of7.wav	1	866
28	a 0.06 on7 of7.wav	a 0.06 on7 of7.wav	1	771
29	a 0.08 on1 of7r.wav	a 0.08 on1 of7r.wav	1	1549
30	a 0.08 on2 of7.wav	a 0.08 on2 of7.wav	1	781
31	a 0.08 on3 of7.wav	a 0.08 on3 of7.wav	1	1360
32	a 0.08 on4 of7.wav	a 0.08 on4 of7.wav	1	722
33	a 0.08 on5 of7.wav	a 0.08 on5 of7.wav	2	1827
34	a 0.08 on6 of7.wav	a 0.08 on6 of7.wav	1	1002
35	a 0.08 on7 of7.wav	a 0.08 on7 of7.wav	1	773
36	a 0.12 on1 of7r.wav	a 0.12 on1 of7r.wav	1	1007
37	a 0.12 on2 of7.wav	a 0.12 on2 of7.wav	1	802
38	a 0.12 on3 of7.wav	a 0.12 on3 of7.wav	1	962
39	a 0.12 on4 of7.wav	a 0.12 on4 of7.wav	1	1429
40	a 0.12 on5 of7.wav	a 0.12 on5 of7.wav	1	731
41	a 0.12 on6 of7.wav	a 0.12 on6 of7.wav	1	815
42	a 0.12 on7 of7.wav	a 0.12 on7 of7.wav	1	807
43	a 0.14 on1 of7r.wav	a 0.14 on1 of7r.wav	1	1007
44	a 0.14 on2 of7.wav	a 0.14 on2 of7.wav	1	1040
45	a 0.14 on3 of7.wav	a 0.14 on3 of7.wav	1	858
46	a 0.14 on4 of7.wav	a 0.14 on4 of7.wav	2	1418
47	a 0.14 on5 of7.wav	a 0.14 on5 of7.wav	1	685
48	a 0.14 on6 of7.wav	a 0.14 on6 of7.wav	1	829
49	a 0.14 on7 of7.wav	a 0.14 on7 of7.wav	1	949
50	a 0.16 on1 of7r.wav	a 0.16 on1 of7r.wav	1	871
51	a 0.16 on2 of7.wav	a 0.16 on2 of7.wav	1	1011
52	a 0.16 on3 of7.wav	a 0.16 on3 of7.wav	1	865
53	a 0.16 on4 of7.wav	a 0.16 on4 of7.wav	1	1227
54	a 0.16 on5 of7.wav	a 0.16 on5 of7.wav	1	984
55	a 0.16 on6 of7.wav	a 0.16 on6 of7.wav	1	687
56	a 0.16 on7 of7.wav	a 0.16 on7 of7.wav	1	685
57	a 0.18 on1 of7r.wav	a 0.18 on1 of7r.wav	1	1939
58	a 0.18 on2 of7.wav	a 0.18 on2 of7.wav	1	1165
59	a 0.18 on3 of7.wav	a 0.18 on3 of7.wav	2	1426
60	a 0.18 on4 of7.wav	a 0.18 on4 of7.wav	1	1463
61	a 0.18 on5 of7.wav	a 0.18 on5 of7.wav	1	799
62	a 0.18 on6 of7.wav	a 0.18 on6 of7.wav	1	777
63	a 0.18 on7 of7.wav	a 0.18 on7 of7.wav	1	1193
64	i 0.1 on1 of7r.wav	i 0.1 on1 of7r.wav	1	1302
65	i 0.1 on2 of7.wav	i 0.1 on2 of7.wav	1	964
66	i 0.1 on3 of7.wav	i 0.1 on3 of7.wav	1	1359
67	i 0.1 on4 of7.wav	i 0.1 on4 of7.wav	1	856
68	i 0.1 on5 of7.wav	i 0.1 on5 of7.wav	2	2533
69	i 0.1 on6 of7.wav	i 0.1 on6 of7.wav	1	821
70	i 0.1 on7 of7.wav	i 0.1 on7 of7.wav	1	921
71	i 0.2 on1 of7r.wav	i 0.2 on1 of7r.wav	1	844
72	i 0.2 on2 of7.wav	i 0.2 on2 of7.wav	1	1102
73	i 0.2 on3 of7.wav	i 0.2 on3 of7.wav	1	1402
74	i 0.2 on4 of7.wav	i 0.2 on4 of7.wav	2	849
75	i 0.2 on5 of7.wav	i 0.2 on5 of7.wav	2	1128
76	i 0.2 on6 of7.wav	i 0.2 on6 of7.wav	1	673
77	i 0.2 on7 of7.wav	i 0.2 on7 of7.wav	1	856
78	i 0.04 on1 of7r.wav	i 0.04 on1 of7r.wav	1	650
79	i 0.04 on2 of7.wav	i 0.04 on2 of7.wav	1	1052
80	i 0.04 on3 of7.wav	i 0.04 on3 of7.wav	1	1132
81	i 0.04 on4 of7.wav	i 0.04 on4 of7.wav	1	1018
82	i 0.04 on5 of7.wav	i 0.04 on5 of7.wav	1	913
83	i 0.04 on6 of7.wav	i 0.04 on6 of7.wav	1	765
84	i 0.04 on7 of7.wav	i 0.04 on7 of7.wav	1	986
85	i 0.06 on1 of7r.wav	i 0.06 on1 of7r.wav	1	1035
86	i 0.06 on2 of7.wav	i 0.06 on2 of7.wav	1	805
87	i 0.06 on3 of7.wav	i 0.06 on3 of7.wav	1	565
88	i 0.06 on4 of7.wav	i 0.06 on4 of7.wav	1	1233
89	i 0.06 on5 of7.wav	i 0.06 on5 of7.wav	1	857
90	i 0.06 on6 of7.wav	i 0.06 on6 of7.wav	1	870
91	i 0.06 on7 of7.wav	i 0.06 on7 of7.wav	1	912
92	i 0.08 on1 of7r.wav	i 0.08 on1 of7r.wav	1	1115
93	i 0.08 on2 of7.wav	i 0.08 on2 of7.wav	1	834
94	i 0.08 on3 of7.wav	i 0.08 on3 of7.wav	1	1519
95	i 0.08 on4 of7.wav	i 0.08 on4 of7.wav	1	793
96	i 0.08 on5 of7.wav	i 0.08 on5 of7.wav	1	1044
97	i 0.08 on6 of7.wav	i 0.08 on6 of7.wav	2	1236
98	i 0.08 on7 of7.wav	i 0.08 on7 of7.wav	1	1172
99	i 0.12 on1 of7r.wav	i 0.12 on1 of7r.wav	1	1194
100	i 0.12 on2 of7.wav	i 0.12 on2 of7.wav	1	1284
101	i 0.12 on3 of7.wav	i 0.12 on3 of7.wav	1	1414
102	i 0.12 on4 of7.wav	i 0.12 on4 of7.wav	1	934
103	i 0.12 on5 of7.wav	i 0.12 on5 of7.wav	1	843
104	i 0.12 on6 of7.wav	i 0.12 on6 of7.wav	1	797
105	i 0.12 on7 of7.wav	i 0.12 on7 of7.wav	1	973
106	i 0.14 on1 of7r.wav	i 0.14 on1 of7r.wav	1	1005
107	i 0.14 on2 of7.wav	i 0.14 on2 of7.wav	1	966
108	i 0.14 on3 of7.wav	i 0.14 on3 of7.wav	1	1118
109	i 0.14 on4 of7.wav	i 0.14 on4 of7.wav	1	923
110	i 0.14 on5 of7.wav	i 0.14 on5 of7.wav	2	905
111	i 0.14 on6 of7.wav	i 0.14 on6 of7.wav	1	1717
112	i 0.14 on7 of7.wav	i 0.14 on7 of7.wav	1	731
113	i 0.16 on1 of7r.wav	i 0.16 on1 of7r.wav	1	852
114	i 0.16 on2 of7.wav	i 0.16 on2 of7.wav	1	877
115	i 0.16 on3 of7.wav	i 0.16 on3 of7.wav	1	1031
116	i 0.16 on4 of7.wav	i 0.16 on4 of7.wav	1	1502
117	i 0.16 on5 of7.wav	i 0.16 on5 of7.wav	1	779
118	i 0.16 on6 of7.wav	i 0.16 on6 of7.wav	1	778
119	i 0.16 on7 of7.wav	i 0.16 on7 of7.wav	1	629
120	i 0.18 on1 of7r.wav	i 0.18 on1 of7r.wav	1	1033
121	i 0.18 on2 of7.wav	i 0.18 on2 of7.wav	1	952
122	i 0.18 on3 of7.wav	i 0.18 on3 of7.wav	1	1274
123	i 0.18 on4 of7.wav	i 0.18 on4 of7.wav	2	1360
124	i 0.18 on5 of7.wav	i 0.18 on5 of7.wav	1	963
125	i 0.18 on6 of7.wav	i 0.18 on6 of7.wav	1	810
126	i 0.18 on7 of7.wav	i 0.18 on7 of7.wav	1	798
127	a 0.1 on1 of7r.wav	a 0.1 on3 of7.wav	1	851
128	a 0.1 on2 of7.wav	a 0.1 on4 of7.wav	1	753
129	a 0.1 on3 of7.wav	a 0.1 on5 of7.wav	2	928
130	a 0.1 on4 of7.wav	a 0.1 on6 of7.wav	2	960
131	a 0.1 on5 of7.wav	a 0.1 on7 of7.wav	2	1041
132	a 0.2 on1 of7r.wav	a 0.2 on3 of7.wav	1	1411
133	a 0.2 on2 of7.wav	a 0.2 on4 of7.wav	1	3130
134	a 0.2 on3 of7.wav	a 0.2 on5 of7.wav	2	1004
135	a 0.2 on4 of7.wav	a 0.2 on6 of7.wav	2	976
136	a 0.2 on5 of7.wav	a 0.2 on7 of7.wav	2	999
137	a 0.04 on1 of7r.wav	a 0.04 on3 of7.wav	1	603
138	a 0.04 on2 of7.wav	a 0.04 on4 of7.wav	1	837
139	a 0.04 on3 of7.wav	a 0.04 on5 of7.wav	1	1013
140	a 0.04 on4 of7.wav	a 0.04 on6 of7.wav	1	1167
141	a 0.04 on5 of7.wav	a 0.04 on7 of7.wav	1	572
142	a 0.06 on1 of7r.wav	a 0.06 on3 of7.wav	1	690
143	a 0.06 on2 of7.wav	a 0.06 on4 of7.wav	1	864
144	a 0.06 on3 of7.wav	a 0.06 on5 of7.wav	1	637
145	a 0.06 on4 of7.wav	a 0.06 on6 of7.wav	1	454
146	a 0.06 on5 of7.wav	a 0.06 on7 of7.wav	1	1443
147	a 0.08 on1 of7r.wav	a 0.08 on3 of7.wav	1	806
148	a 0.08 on2 of7.wav	a 0.08 on4 of7.wav	2	2180
149	a 0.08 on3 of7.wav	a 0.08 on5 of7.wav	2	994
150	a 0.08 on4 of7.wav	a 0.08 on6 of7.wav	1	1682
151	a 0.08 on5 of7.wav	a 0.08 on7 of7.wav	1	662
152	a 0.12 on1 of7r.wav	a 0.12 on3 of7.wav	1	1133
153	a 0.12 on2 of7.wav	a 0.12 on4 of7.wav	1	1262
154	a 0.12 on3 of7.wav	a 0.12 on5 of7.wav	1	1050
155	a 0.12 on4 of7.wav	a 0.12 on6 of7.wav	2	843
156	a 0.12 on5 of7.wav	a 0.12 on7 of7.wav	2	1166
157	a 0.14 on1 of7r.wav	a 0.14 on3 of7.wav	2	1376
158	a 0.14 on2 of7.wav	a 0.14 on4 of7.wav	2	940
159	a 0.14 on3 of7.wav	a 0.14 on5 of7.wav	2	901
160	a 0.14 on4 of7.wav	a 0.14 on6 of7.wav	2	1332
161	a 0.14 on5 of7.wav	a 0.14 on7 of7.wav	2	2667
162	a 0.16 on1 of7r.wav	a 0.16 on3 of7.wav	1	970
163	a 0.16 on2 of7.wav	a 0.16 on4 of7.wav	2	848
164	a 0.16 on3 of7.wav	a 0.16 on5 of7.wav	2	743
165	a 0.16 on4 of7.wav	a 0.16 on6 of7.wav	2	1147
166	a 0.16 on5 of7.wav	a 0.16 on7 of7.wav	2	1130
167	a 0.18 on1 of7r.wav	a 0.18 on3 of7.wav	2	1888
168	a 0.18 on2 of7.wav	a 0.18 on4 of7.wav	2	1985
169	a 0.18 on3 of7.wav	a 0.18 on5 of7.wav	2	1139
170	a 0.18 on4 of7.wav	a 0.18 on6 of7.wav	2	1187
171	a 0.18 on5 of7.wav	a 0.18 on7 of7.wav	2	1235
172	i 0.1 on1 of7r.wav	i 0.1 on3 of7.wav	1	1668
173	i 0.1 on2 of7.wav	i 0.1 on4 of7.wav	2	1139
174	i 0.1 on3 of7.wav	i 0.1 on5 of7.wav	2	1394
175	i 0.1 on4 of7.wav	i 0.1 on6 of7.wav	1	852
176	i 0.1 on5 of7.wav	i 0.1 on7 of7.wav	1	962
177	i 0.2 on1 of7r.wav	i 0.2 on3 of7.wav	1	815
178	i 0.2 on2 of7.wav	i 0.2 on4 of7.wav	2	1502
179	i 0.2 on3 of7.wav	i 0.2 on5 of7.wav	2	1173
180	i 0.2 on4 of7.wav	i 0.2 on6 of7.wav	2	1957
181	i 0.2 on5 of7.wav	i 0.2 on7 of7.wav	2	902
182	i 0.04 on1 of7r.wav	i 0.04 on3 of7.wav	1	712
183	i 0.04 on2 of7.wav	i 0.04 on4 of7.wav	1	934
184	i 0.04 on3 of7.wav	i 0.04 on5 of7.wav	1	648
185	i 0.04 on4 of7.wav	i 0.04 on6 of7.wav	1	869
186	i 0.04 on5 of7.wav	i 0.04 on7 of7.wav	1	864
187	i 0.06 on1 of7r.wav	i 0.06 on3 of7.wav	1	738
188	i 0.06 on2 of7.wav	i 0.06 on4 of7.wav	1	802
189	i 0.06 on3 of7.wav	i 0.06 on5 of7.wav	1	1090
190	i 0.06 on4 of7.wav	i 0.06 on6 of7.wav	1	917
191	i 0.06 on5 of7.wav	i 0.06 on7 of7.wav	1	983
192	i 0.08 on1 of7r.wav	i 0.08 on3 of7.wav	1	1721
193	i 0.08 on2 of7.wav	i 0.08 on4 of7.wav	1	1283
194	i 0.08 on3 of7.wav	i 0.08 on5 of7.wav	1	1323
195	i 0.08 on4 of7.wav	i 0.08 on6 of7.wav	2	1234
196	i 0.08 on5 of7.wav	i 0.08 on7 of7.wav	2	4212
197	i 0.12 on1 of7r.wav	i 0.12 on3 of7.wav	1	998
198	i 0.12 on2 of7.wav	i 0.12 on4 of7.wav	2	1512
199	i 0.12 on3 of7.wav	i 0.12 on5 of7.wav	1	630
200	i 0.12 on4 of7.wav	i 0.12 on6 of7.wav	2	626
201	i 0.12 on5 of7.wav	i 0.12 on7 of7.wav	2	1311
202	i 0.14 on1 of7r.wav	i 0.14 on3 of7.wav	2	1061
203	i 0.14 on2 of7.wav	i 0.14 on4 of7.wav	2	1380
204	i 0.14 on3 of7.wav	i 0.14 on5 of7.wav	2	694
205	i 0.14 on4 of7.wav	i 0.14 on6 of7.wav	2	1371
206	i 0.14 on5 of7.wav	i 0.14 on7 of7.wav	1	770
207	i 0.16 on1 of7r.wav	i 0.16 on3 of7.wav	2	1311
208	i 0.16 on2 of7.wav	i 0.16 on4 of7.wav	2	1108
209	i 0.16 on3 of7.wav	i 0.16 on5 of7.wav	2	1017
210	i 0.16 on4 of7.wav	i 0.16 on6 of7.wav	2	1667
211	i 0.16 on5 of7.wav	i 0.16 on7 of7.wav	2	1336
212	i 0.18 on1 of7r.wav	i 0.18 on3 of7.wav	2	1127
213	i 0.18 on2 of7.wav	i 0.18 on4 of7.wav	2	977
214	i 0.18 on3 of7.wav	i 0.18 on5 of7.wav	2	1371
215	i 0.18 on4 of7.wav	i 0.18 on6 of7.wav	2	822
216	i 0.18 on5 of7.wav	i 0.18 on7 of7.wav	2	1136
217	a 0.1 on3 of7.wav	a 0.1 on1 of7r.wav	1	869
218	a 0.1 on4 of7.wav	a 0.1 on2 of7.wav	1	834
219	a 0.1 on5 of7.wav	a 0.1 on3 of7.wav	1	1627
220	a 0.1 on6 of7.wav	a 0.1 on4 of7.wav	1	864
221	a 0.1 on7 of7.wav	a 0.1 on5 of7.wav	1	687
222	a 0.2 on3 of7.wav	a 0.2 on1 of7r.wav	1	888
223	a 0.2 on4 of7.wav	a 0.2 on2 of7.wav	1	1367
224	a 0.2 on5 of7.wav	a 0.2 on3 of7.wav	2	898
225	a 0.2 on6 of7.wav	a 0.2 on4 of7.wav	2	1104
226	a 0.2 on7 of7.wav	a 0.2 on5 of7.wav	2	962
227	a 0.04 on3 of7.wav	a 0.04 on1 of7r.wav	1	665
228	a 0.04 on4 of7.wav	a 0.04 on2 of7.wav	1	1527
229	a 0.04 on5 of7.wav	a 0.04 on3 of7.wav	1	936
230	a 0.04 on6 of7.wav	a 0.04 on4 of7.wav	1	917
231	a 0.04 on7 of7.wav	a 0.04 on5 of7.wav	1	1147
232	a 0.06 on3 of7.wav	a 0.06 on1 of7r.wav	1	977
233	a 0.06 on4 of7.wav	a 0.06 on2 of7.wav	1	702
234	a 0.06 on5 of7.wav	a 0.06 on3 of7.wav	1	890
235	a 0.06 on6 of7.wav	a 0.06 on4 of7.wav	1	1151
236	a 0.06 on7 of7.wav	a 0.06 on5 of7.wav	1	725
237	a 0.08 on3 of7.wav	a 0.08 on1 of7r.wav	1	764
238	a 0.08 on4 of7.wav	a 0.08 on2 of7.wav	1	1187
239	a 0.08 on5 of7.wav	a 0.08 on3 of7.wav	1	675
240	a 0.08 on6 of7.wav	a 0.08 on4 of7.wav	1	997
241	a 0.08 on7 of7.wav	a 0.08 on5 of7.wav	1	1087
242	a 0.12 on3 of7.wav	a 0.12 on1 of7r.wav	1	1469
243	a 0.12 on4 of7.wav	a 0.12 on2 of7.wav	1	836
244	a 0.12 on5 of7.wav	a 0.12 on3 of7.wav	2	1088
245	a 0.12 on6 of7.wav	a 0.12 on4 of7.wav	2	916
246	a 0.12 on7 of7.wav	a 0.12 on5 of7.wav	2	1303
247	a 0.14 on3 of7.wav	a 0.14 on1 of7r.wav	1	1109
248	a 0.14 on4 of7.wav	a 0.14 on2 of7.wav	2	857
249	a 0.14 on5 of7.wav	a 0.14 on3 of7.wav	2	1642
250	a 0.14 on6 of7.wav	a 0.14 on4 of7.wav	2	1217
251	a 0.14 on7 of7.wav	a 0.14 on5 of7.wav	1	1071
252	a 0.16 on3 of7.wav	a 0.16 on1 of7r.wav	1	1133
253	a 0.16 on4 of7.wav	a 0.16 on2 of7.wav	2	832
254	a 0.16 on5 of7.wav	a 0.16 on3 of7.wav	2	831
255	a 0.16 on6 of7.wav	a 0.16 on4 of7.wav	1	1692
256	a 0.16 on7 of7.wav	a 0.16 on5 of7.wav	1	1445
257	a 0.18 on3 of7.wav	a 0.18 on1 of7r.wav	1	888
258	a 0.18 on4 of7.wav	a 0.18 on2 of7.wav	2	1294
259	a 0.18 on5 of7.wav	a 0.18 on3 of7.wav	2	1162
260	a 0.18 on6 of7.wav	a 0.18 on4 of7.wav	2	1122
261	a 0.18 on7 of7.wav	a 0.18 on5 of7.wav	2	1356
262	i 0.1 on3 of7.wav	i 0.1 on1 of7r.wav	1	644
263	i 0.1 on4 of7.wav	i 0.1 on2 of7.wav	1	954
264	i 0.1 on5 of7.wav	i 0.1 on3 of7.wav	1	675
265	i 0.1 on6 of7.wav	i 0.1 on4 of7.wav	2	1109
266	i 0.1 on7 of7.wav	i 0.1 on5 of7.wav	1	856
267	i 0.2 on3 of7.wav	i 0.2 on1 of7r.wav	1	820
268	i 0.2 on4 of7.wav	i 0.2 on2 of7.wav	1	1974
269	i 0.2 on5 of7.wav	i 0.2 on3 of7.wav	2	1012
270	i 0.2 on6 of7.wav	i 0.2 on4 of7.wav	2	1219
271	i 0.2 on7 of7.wav	i 0.2 on5 of7.wav	2	1114
272	i 0.04 on3 of7.wav	i 0.04 on1 of7r.wav	1	809
273	i 0.04 on4 of7.wav	i 0.04 on2 of7.wav	1	884
274	i 0.04 on5 of7.wav	i 0.04 on3 of7.wav	1	1240
275	i 0.04 on6 of7.wav	i 0.04 on4 of7.wav	1	574
276	i 0.04 on7 of7.wav	i 0.04 on5 of7.wav	1	956
277	i 0.06 on3 of7.wav	i 0.06 on1 of7r.wav	1	824
278	i 0.06 on4 of7.wav	i 0.06 on2 of7.wav	1	1001
279	i 0.06 on5 of7.wav	i 0.06 on3 of7.wav	1	886
280	i 0.06 on6 of7.wav	i 0.06 on4 of7.wav	1	769
281	i 0.06 on7 of7.wav	i 0.06 on5 of7.wav	1	1098
282	i 0.08 on3 of7.wav	i 0.08 on1 of7r.wav	1	794
283	i 0.08 on4 of7.wav	i 0.08 on2 of7.wav	1	1551
284	i 0.08 on5 of7.wav	i 0.08 on3 of7.wav	1	738
285	i 0.08 on6 of7.wav	i 0.08 on4 of7.wav	1	1098
286	i 0.08 on7 of7.wav	i 0.08 on5 of7.wav	1	809
287	i 0.12 on3 of7.wav	i 0.12 on1 of7r.wav	2	3261
288	i 0.12 on4 of7.wav	i 0.12 on2 of7.wav	1	1581
289	i 0.12 on5 of7.wav	i 0.12 on3 of7.wav	1	1190
290	i 0.12 on6 of7.wav	i 0.12 on4 of7.wav	1	919
291	i 0.12 on7 of7.wav	i 0.12 on5 of7.wav	1	1146
292	i 0.14 on3 of7.wav	i 0.14 on1 of7r.wav	1	1503
293	i 0.14 on4 of7.wav	i 0.14 on2 of7.wav	1	1332
294	i 0.14 on5 of7.wav	i 0.14 on3 of7.wav	1	978
295	i 0.14 on6 of7.wav	i 0.14 on4 of7.wav	1	1640
296	i 0.14 on7 of7.wav	i 0.14 on5 of7.wav	1	1206
297	i 0.16 on3 of7.wav	i 0.16 on1 of7r.wav	1	832
298	i 0.16 on4 of7.wav	i 0.16 on2 of7.wav	2	1356
299	i 0.16 on5 of7.wav	i 0.16 on3 of7.wav	2	973
300	i 0.16 on6 of7.wav	i 0.16 on4 of7.wav	2	1347
301	i 0.16 on7 of7.wav	i 0.16 on5 of7.wav	1	1071
302	i 0.18 on3 of7.wav	i 0.18 on1 of7r.wav	1	911
303	i 0.18 on4 of7.wav	i 0.18 on2 of7.wav	2	709
304	i 0.18 on5 of7.wav	i 0.18 on3 of7.wav	2	646
305	i 0.18 on6 of7.wav	i 0.18 on4 of7.wav	2	1335
306	i 0.18 on7 of7.wav	i 0.18 on5 of7.wav	1	965
307	a 0.1 on1 of7r.wav	a 0.1 on1 of7r.wav	1	769
308	a 0.1 on2 of7.wav	a 0.1 on2 of7.wav	1	932
309	a 0.1 on3 of7.wav	a 0.1 on3 of7.wav	1	978
310	a 0.1 on4 of7.wav	a 0.1 on4 of7.wav	1	1785
311	a 0.1 on5 of7.wav	a 0.1 on5 of7.wav	1	747
312	a 0.1 on6 of7.wav	a 0.1 on6 of7.wav	1	614
313	a 0.1 on7 of7.wav	a 0.1 on7 of7.wav	1	928
314	a 0.2 on1 of7r.wav	a 0.2 on1 of7r.wav	1	698
315	a 0.2 on2 of7.wav	a 0.2 on2 of7.wav	1	918
316	a 0.2 on3 of7.wav	a 0.2 on3 of7.wav	1	892
317	a 0.2 on4 of7.wav	a 0.2 on4 of7.wav	1	953
318	a 0.2 on5 of7.wav	a 0.2 on5 of7.wav	1	1644
319	a 0.2 on6 of7.wav	a 0.2 on6 of7.wav	1	686
320	a 0.2 on7 of7.wav	a 0.2 on7 of7.wav	1	831
321	a 0.04 on1 of7r.wav	a 0.04 on1 of7r.wav	1	784
322	a 0.04 on2 of7.wav	a 0.04 on2 of7.wav	1	1783
323	a 0.04 on3 of7.wav	a 0.04 on3 of7.wav	1	1137
324	a 0.04 on4 of7.wav	a 0.04 on4 of7.wav	1	694
325	a 0.04 on5 of7.wav	a 0.04 on5 of7.wav	1	827
326	a 0.04 on6 of7.wav	a 0.04 on6 of7.wav	1	1165
327	a 0.04 on7 of7.wav	a 0.04 on7 of7.wav	1	897
328	a 0.06 on1 of7r.wav	a 0.06 on1 of7r.wav	1	928
329	a 0.06 on2 of7.wav	a 0.06 on2 of7.wav	1	761
330	a 0.06 on3 of7.wav	a 0.06 on3 of7.wav	1	991
331	a 0.06 on4 of7.wav	a 0.06 on4 of7.wav	1	906
332	a 0.06 on5 of7.wav	a 0.06 on5 of7.wav	1	620
333	a 0.06 on6 of7.wav	a 0.06 on6 of7.wav	1	818
334	a 0.06 on7 of7.wav	a 0.06 on7 of7.wav	1	874
335	a 0.08 on1 of7r.wav	a 0.08 on1 of7r.wav	1	938
336	a 0.08 on2 of7.wav	a 0.08 on2 of7.wav	1	601
337	a 0.08 on3 of7.wav	a 0.08 on3 of7.wav	1	902
338	a 0.08 on4 of7.wav	a 0.08 on4 of7.wav	1	774
339	a 0.08 on5 of7.wav	a 0.08 on5 of7.wav	1	713
340	a 0.08 on6 of7.wav	a 0.08 on6 of7.wav	1	853
341	a 0.08 on7 of7.wav	a 0.08 on7 of7.wav	1	621
342	a 0.12 on1 of7r.wav	a 0.12 on1 of7r.wav	1	1036
343	a 0.12 on2 of7.wav	a 0.12 on2 of7.wav	1	814
344	a 0.12 on3 of7.wav	a 0.12 on3 of7.wav	1	880
345	a 0.12 on4 of7.wav	a 0.12 on4 of7.wav	1	969
346	a 0.12 on5 of7.wav	a 0.12 on5 of7.wav	1	851
347	a 0.12 on6 of7.wav	a 0.12 on6 of7.wav	1	767
348	a 0.12 on7 of7.wav	a 0.12 on7 of7.wav	1	1464
349	a 0.14 on1 of7r.wav	a 0.14 on1 of7r.wav	1	1013
350	a 0.14 on2 of7.wav	a 0.14 on2 of7.wav	1	1094
351	a 0.14 on3 of7.wav	a 0.14 on3 of7.wav	1	986
352	a 0.14 on4 of7.wav	a 0.14 on4 of7.wav	1	980
353	a 0.14 on5 of7.wav	a 0.14 on5 of7.wav	1	800
354	a 0.14 on6 of7.wav	a 0.14 on6 of7.wav	1	727
355	a 0.14 on7 of7.wav	a 0.14 on7 of7.wav	1	772
356	a 0.16 on1 of7r.wav	a 0.16 on1 of7r.wav	1	1249
357	a 0.16 on2 of7.wav	a 0.16 on2 of7.wav	1	944
358	a 0.16 on3 of7.wav	a 0.16 on3 of7.wav	1	1340
359	a 0.16 on4 of7.wav	a 0.16 on4 of7.wav	1	1026
360	a 0.16 on5 of7.wav	a 0.16 on5 of7.wav	1	941
361	a 0.16 on6 of7.wav	a 0.16 on6 of7.wav	1	563
362	a 0.16 on7 of7.wav	a 0.16 on7 of7.wav	1	716
363	a 0.18 on1 of7r.wav	a 0.18 on1 of7r.wav	1	1284
364	a 0.18 on2 of7.wav	a 0.18 on2 of7.wav	1	764
365	a 0.18 on3 of7.wav	a 0.18 on3 of7.wav	1	1204
366	a 0.18 on4 of7.wav	a 0.18 on4 of7.wav	1	1697
367	a 0.18 on5 of7.wav	a 0.18 on5 of7.wav	1	1014
368	a 0.18 on6 of7.wav	a 0.18 on6 of7.wav	1	880
369	a 0.18 on7 of7.wav	a 0.18 on7 of7.wav	1	1023
370	i 0.1 on1 of7r.wav	i 0.1 on1 of7r.wav	1	1269
371	i 0.1 on2 of7.wav	i 0.1 on2 of7.wav	1	807
372	i 0.1 on3 of7.wav	i 0.1 on3 of7.wav	1	1169
373	i 0.1 on4 of7.wav	i 0.1 on4 of7.wav	1	1265
374	i 0.1 on5 of7.wav	i 0.1 on5 of7.wav	1	1048
375	i 0.1 on6 of7.wav	i 0.1 on6 of7.wav	1	817
376	i 0.1 on7 of7.wav	i 0.1 on7 of7.wav	1	750
377	i 0.2 on1 of7r.wav	i 0.2 on1 of7r.wav	1	1028
378	i 0.2 on2 of7.wav	i 0.2 on2 of7.wav	1	852
379	i 0.2 on3 of7.wav	i 0.2 on3 of7.wav	1	750
380	i 0.2 on4 of7.wav	i 0.2 on4 of7.wav	1	1228
381	i 0.2 on5 of7.wav	i 0.2 on5 of7.wav	1	1080
382	i 0.2 on6 of7.wav	i 0.2 on6 of7.wav	1	672
383	i 0.2 on7 of7.wav	i 0.2 on7 of7.wav	1	751
384	i 0.04 on1 of7r.wav	i 0.04 on1 of7r.wav	1	985
385	i 0.04 on2 of7.wav	i 0.04 on2 of7.wav	1	735
386	i 0.04 on3 of7.wav	i 0.04 on3 of7.wav	1	704
387	i 0.04 on4 of7.wav	i 0.04 on4 of7.wav	1	664
388	i 0.04 on5 of7.wav	i 0.04 on5 of7.wav	1	1136
389	i 0.04 on6 of7.wav	i 0.04 on6 of7.wav	1	578
390	i 0.04 on7 of7.wav	i 0.04 on7 of7.wav	1	1329
391	i 0.06 on1 of7r.wav	i 0.06 on1 of7r.wav	1	1090
392	i 0.06 on2 of7.wav	i 0.06 on2 of7.wav	1	817
393	i 0.06 on3 of7.wav	i 0.06 on3 of7.wav	1	778
394	i 0.06 on4 of7.wav	i 0.06 on4 of7.wav	1	878
395	i 0.06 on5 of7.wav	i 0.06 on5 of7.wav	1	974
396	i 0.06 on6 of7.wav	i 0.06 on6 of7.wav	1	704
397	i 0.06 on7 of7.wav	i 0.06 on7 of7.wav	1	892
398	i 0.08 on1 of7r.wav	i 0.08 on1 of7r.wav	1	906
399	i 0.08 on2 of7.wav	i 0.08 on2 of7.wav	1	815
400	i 0.08 on3 of7.wav	i 0.08 on3 of7.wav	1	1113
401	i 0.08 on4 of7.wav	i 0.08 on4 of7.wav	1	950
402	i 0.08 on5 of7.wav	i 0.08 on5 of7.wav	1	911
403	i 0.08 on6 of7.wav	i 0.08 on6 of7.wav	1	735
404	i 0.08 on7 of7.wav	i 0.08 on7 of7.wav	1	799
405	i 0.12 on1 of7r.wav	i 0.12 on1 of7r.wav	1	709
406	i 0.12 on2 of7.wav	i 0.12 on2 of7.wav	1	842
407	i 0.12 on3 of7.wav	i 0.12 on3 of7.wav	1	1574
408	i 0.12 on4 of7.wav	i 0.12 on4 of7.wav	1	963
409	i 0.12 on5 of7.wav	i 0.12 on5 of7.wav	1	981
410	i 0.12 on6 of7.wav	i 0.12 on6 of7.wav	1	874
411	i 0.12 on7 of7.wav	i 0.12 on7 of7.wav	1	814
412	i 0.14 on1 of7r.wav	i 0.14 on1 of7r.wav	1	806
413	i 0.14 on2 of7.wav	i 0.14 on2 of7.wav	1	1859
414	i 0.14 on3 of7.wav	i 0.14 on3 of7.wav	2	1829
415	i 0.14 on4 of7.wav	i 0.14 on4 of7.wav	1	1148
416	i 0.14 on5 of7.wav	i 0.14 on5 of7.wav	1	664
417	i 0.14 on6 of7.wav	i 0.14 on6 of7.wav	1	785
418	i 0.14 on7 of7.wav	i 0.14 on7 of7.wav	1	820
419	i 0.16 on1 of7r.wav	i 0.16 on1 of7r.wav	1	900
420	i 0.16 on2 of7.wav	i 0.16 on2 of7.wav	1	1062
421	i 0.16 on3 of7.wav	i 0.16 on3 of7.wav	1	955
422	i 0.16 on4 of7.wav	i 0.16 on4 of7.wav	2	1180
423	i 0.16 on5 of7.wav	i 0.16 on5 of7.wav	1	798
424	i 0.16 on6 of7.wav	i 0.16 on6 of7.wav	1	740
425	i 0.16 on7 of7.wav	i 0.16 on7 of7.wav	1	773
426	i 0.18 on1 of7r.wav	i 0.18 on1 of7r.wav	1	1211
427	i 0.18 on2 of7.wav	i 0.18 on2 of7.wav	1	827
428	i 0.18 on3 of7.wav	i 0.18 on3 of7.wav	1	878
429	i 0.18 on4 of7.wav	i 0.18 on4 of7.wav	1	1028
430	i 0.18 on5 of7.wav	i 0.18 on5 of7.wav	1	1191
431	i 0.18 on6 of7.wav	i 0.18 on6 of7.wav	1	911
432	i 0.18 on7 of7.wav	i 0.18 on7 of7.wav	1	739
433	a 0.1 on1 of7r.wav	a 0.1 on3 of7.wav	1	939
434	a 0.1 on2 of7.wav	a 0.1 on4 of7.wav	2	1797
435	a 0.1 on3 of7.wav	a 0.1 on5 of7.wav	2	1067
436	a 0.1 on4 of7.wav	a 0.1 on6 of7.wav	1	2003
437	a 0.1 on5 of7.wav	a 0.1 on7 of7.wav	1	1840
438	a 0.2 on1 of7r.wav	a 0.2 on3 of7.wav	1	947
439	a 0.2 on2 of7.wav	a 0.2 on4 of7.wav	1	1594
440	a 0.2 on3 of7.wav	a 0.2 on5 of7.wav	2	818
441	a 0.2 on4 of7.wav	a 0.2 on6 of7.wav	2	977
442	a 0.2 on5 of7.wav	a 0.2 on7 of7.wav	2	1306
443	a 0.04 on1 of7r.wav	a 0.04 on3 of7.wav	1	2216
444	a 0.04 on2 of7.wav	a 0.04 on4 of7.wav	1	933
445	a 0.04 on3 of7.wav	a 0.04 on5 of7.wav	1	999
446	a 0.04 on4 of7.wav	a 0.04 on6 of7.wav	1	1176
447	a 0.04 on5 of7.wav	a 0.04 on7 of7.wav	1	719
448	a 0.06 on1 of7r.wav	a 0.06 on3 of7.wav	1	1146
449	a 0.06 on2 of7.wav	a 0.06 on4 of7.wav	1	943
450	a 0.06 on3 of7.wav	a 0.06 on5 of7.wav	1	1076
451	a 0.06 on4 of7.wav	a 0.06 on6 of7.wav	1	1201
452	a 0.06 on5 of7.wav	a 0.06 on7 of7.wav	1	870
453	a 0.08 on1 of7r.wav	a 0.08 on3 of7.wav	1	1062
454	a 0.08 on2 of7.wav	a 0.08 on4 of7.wav	1	929
455	a 0.08 on3 of7.wav	a 0.08 on5 of7.wav	2	900
456	a 0.08 on4 of7.wav	a 0.08 on6 of7.wav	2	1347
457	a 0.08 on5 of7.wav	a 0.08 on7 of7.wav	2	1175
458	a 0.12 on1 of7r.wav	a 0.12 on3 of7.wav	1	1068
459	a 0.12 on2 of7.wav	a 0.12 on4 of7.wav	2	1172
460	a 0.12 on3 of7.wav	a 0.12 on5 of7.wav	2	1135
461	a 0.12 on4 of7.wav	a 0.12 on6 of7.wav	1	787
462	a 0.12 on5 of7.wav	a 0.12 on7 of7.wav	2	1103
463	a 0.14 on1 of7r.wav	a 0.14 on3 of7.wav	2	1229
464	a 0.14 on2 of7.wav	a 0.14 on4 of7.wav	2	994
465	a 0.14 on3 of7.wav	a 0.14 on5 of7.wav	2	941
466	a 0.14 on4 of7.wav	a 0.14 on6 of7.wav	2	1339
467	a 0.14 on5 of7.wav	a 0.14 on7 of7.wav	2	1067
468	a 0.16 on1 of7r.wav	a 0.16 on3 of7.wav	1	1547
469	a 0.16 on2 of7.wav	a 0.16 on4 of7.wav	2	978
470	a 0.16 on3 of7.wav	a 0.16 on5 of7.wav	2	785
471	a 0.16 on4 of7.wav	a 0.16 on6 of7.wav	2	897
472	a 0.16 on5 of7.wav	a 0.16 on7 of7.wav	2	1737
473	a 0.18 on1 of7r.wav	a 0.18 on3 of7.wav	2	1103
474	a 0.18 on2 of7.wav	a 0.18 on4 of7.wav	2	1038
475	a 0.18 on3 of7.wav	a 0.18 on5 of7.wav	2	978
476	a 0.18 on4 of7.wav	a 0.18 on6 of7.wav	2	736
477	a 0.18 on5 of7.wav	a 0.18 on7 of7.wav	2	1054
478	i 0.1 on1 of7r.wav	i 0.1 on3 of7.wav	2	1426
479	i 0.1 on2 of7.wav	i 0.1 on4 of7.wav	2	1348
480	i 0.1 on3 of7.wav	i 0.1 on5 of7.wav	2	1705
481	i 0.1 on4 of7.wav	i 0.1 on6 of7.wav	2	809
482	i 0.1 on5 of7.wav	i 0.1 on7 of7.wav	2	1342
483	i 0.2 on1 of7r.wav	i 0.2 on3 of7.wav	1	1791
484	i 0.2 on2 of7.wav	i 0.2 on4 of7.wav	2	980
485	i 0.2 on3 of7.wav	i 0.2 on5 of7.wav	2	674
486	i 0.2 on4 of7.wav	i 0.2 on6 of7.wav	2	1137
487	i 0.2 on5 of7.wav	i 0.2 on7 of7.wav	2	1077
488	i 0.04 on1 of7r.wav	i 0.04 on3 of7.wav	1	600
489	i 0.04 on2 of7.wav	i 0.04 on4 of7.wav	1	1052
490	i 0.04 on3 of7.wav	i 0.04 on5 of7.wav	1	859
491	i 0.04 on4 of7.wav	i 0.04 on6 of7.wav	1	1033
492	i 0.04 on5 of7.wav	i 0.04 on7 of7.wav	1	885
493	i 0.06 on1 of7r.wav	i 0.06 on3 of7.wav	1	1377
494	i 0.06 on2 of7.wav	i 0.06 on4 of7.wav	1	935
495	i 0.06 on3 of7.wav	i 0.06 on5 of7.wav	1	1028
496	i 0.06 on4 of7.wav	i 0.06 on6 of7.wav	1	1346
497	i 0.06 on5 of7.wav	i 0.06 on7 of7.wav	1	1648
498	i 0.08 on1 of7r.wav	i 0.08 on3 of7.wav	1	1227
499	i 0.08 on2 of7.wav	i 0.08 on4 of7.wav	1	1386
500	i 0.08 on3 of7.wav	i 0.08 on5 of7.wav	2	1369
501	i 0.08 on4 of7.wav	i 0.08 on6 of7.wav	2	1676
502	i 0.08 on5 of7.wav	i 0.08 on7 of7.wav	1	775
503	i 0.12 on1 of7r.wav	i 0.12 on3 of7.wav	2	1175
504	i 0.12 on2 of7.wav	i 0.12 on4 of7.wav	1	1047
505	i 0.12 on3 of7.wav	i 0.12 on5 of7.wav	2	1591
506	i 0.12 on4 of7.wav	i 0.12 on6 of7.wav	2	857
507	i 0.12 on5 of7.wav	i 0.12 on7 of7.wav	2	1022
508	i 0.14 on1 of7r.wav	i 0.14 on3 of7.wav	2	1376
509	i 0.14 on2 of7.wav	i 0.14 on4 of7.wav	2	1321
510	i 0.14 on3 of7.wav	i 0.14 on5 of7.wav	2	830
511	i 0.14 on4 of7.wav	i 0.14 on6 of7.wav	2	1078
512	i 0.14 on5 of7.wav	i 0.14 on7 of7.wav	1	647
513	i 0.16 on1 of7r.wav	i 0.16 on3 of7.wav	2	1055
514	i 0.16 on2 of7.wav	i 0.16 on4 of7.wav	2	1419
515	i 0.16 on3 of7.wav	i 0.16 on5 of7.wav	2	822
516	i 0.16 on4 of7.wav	i 0.16 on6 of7.wav	2	915
517	i 0.16 on5 of7.wav	i 0.16 on7 of7.wav	2	2000
518	i 0.18 on1 of7r.wav	i 0.18 on3 of7.wav	1	1129
519	i 0.18 on2 of7.wav	i 0.18 on4 of7.wav	2	965
520	i 0.18 on3 of7.wav	i 0.18 on5 of7.wav	2	780
521	i 0.18 on4 of7.wav	i 0.18 on6 of7.wav	2	885
522	i 0.18 on5 of7.wav	i 0.18 on7 of7.wav	1	2002
523	a 0.1 on3 of7.wav	a 0.1 on1 of7r.wav	1	556
524	a 0.1 on4 of7.wav	a 0.1 on2 of7.wav	1	1105
525	a 0.1 on5 of7.wav	a 0.1 on3 of7.wav	2	2893
526	a 0.1 on6 of7.wav	a 0.1 on4 of7.wav	1	988
527	a 0.1 on7 of7.wav	a 0.1 on5 of7.wav	1	1199
528	a 0.2 on3 of7.wav	a 0.2 on1 of7r.wav	1	1367
529	a 0.2 on4 of7.wav	a 0.2 on2 of7.wav	1	1153
530	a 0.2 on5 of7.wav	a 0.2 on3 of7.wav	2	983
531	a 0.2 on6 of7.wav	a 0.2 on4 of7.wav	2	1846
532	a 0.2 on7 of7.wav	a 0.2 on5 of7.wav	2	1238
533	a 0.04 on3 of7.wav	a 0.04 on1 of7r.wav	1	915
534	a 0.04 on4 of7.wav	a 0.04 on2 of7.wav	1	980
535	a 0.04 on5 of7.wav	a 0.04 on3 of7.wav	1	859
536	a 0.04 on6 of7.wav	a 0.04 on4 of7.wav	1	846
537	a 0.04 on7 of7.wav	a 0.04 on5 of7.wav	1	892
538	a 0.06 on3 of7.wav	a 0.06 on1 of7r.wav	1	841
539	a 0.06 on4 of7.wav	a 0.06 on2 of7.wav	1	833
540	a 0.06 on5 of7.wav	a 0.06 on3 of7.wav	1	895
541	a 0.06 on6 of7.wav	a 0.06 on4 of7.wav	1	1074
542	a 0.06 on7 of7.wav	a 0.06 on5 of7.wav	1	1062
543	a 0.08 on3 of7.wav	a 0.08 on1 of7r.wav	1	1003
544	a 0.08 on4 of7.wav	a 0.08 on2 of7.wav	1	856
545	a 0.08 on5 of7.wav	a 0.08 on3 of7.wav	1	1679
546	a 0.08 on6 of7.wav	a 0.08 on4 of7.wav	2	2030
547	a 0.08 on7 of7.wav	a 0.08 on5 of7.wav	1	1133
548	a 0.12 on3 of7.wav	a 0.12 on1 of7r.wav	2	1224
549	a 0.12 on4 of7.wav	a 0.12 on2 of7.wav	2	851
550	a 0.12 on5 of7.wav	a 0.12 on3 of7.wav	1	1087
551	a 0.12 on6 of7.wav	a 0.12 on4 of7.wav	1	1171
552	a 0.12 on7 of7.wav	a 0.12 on5 of7.wav	1	755
553	a 0.14 on3 of7.wav	a 0.14 on1 of7r.wav	1	870
554	a 0.14 on4 of7.wav	a 0.14 on2 of7.wav	1	943
555	a 0.14 on5 of7.wav	a 0.14 on3 of7.wav	2	2313
556	a 0.14 on6 of7.wav	a 0.14 on4 of7.wav	2	1177
557	a 0.14 on7 of7.wav	a 0.14 on5 of7.wav	1	911
558	a 0.16 on3 of7.wav	a 0.16 on1 of7r.wav	1	1310
559	a 0.16 on4 of7.wav	a 0.16 on2 of7.wav	1	4042
560	a 0.16 on5 of7.wav	a 0.16 on3 of7.wav	2	737
561	a 0.16 on6 of7.wav	a 0.16 on4 of7.wav	2	1210
562	a 0.16 on7 of7.wav	a 0.16 on5 of7.wav	2	1997
563	a 0.18 on3 of7.wav	a 0.18 on1 of7r.wav	1	883
564	a 0.18 on4 of7.wav	a 0.18 on2 of7.wav	2	796
565	a 0.18 on5 of7.wav	a 0.18 on3 of7.wav	2	1102
566	a 0.18 on6 of7.wav	a 0.18 on4 of7.wav	2	952
567	a 0.18 on7 of7.wav	a 0.18 on5 of7.wav	2	1732
568	i 0.1 on3 of7.wav	i 0.1 on1 of7r.wav	1	759
569	i 0.1 on4 of7.wav	i 0.1 on2 of7.wav	1	948
570	i 0.1 on5 of7.wav	i 0.1 on3 of7.wav	1	854
571	i 0.1 on6 of7.wav	i 0.1 on4 of7.wav	1	1146
572	i 0.1 on7 of7.wav	i 0.1 on5 of7.wav	1	2065
573	i 0.2 on3 of7.wav	i 0.2 on1 of7r.wav	1	1226
574	i 0.2 on4 of7.wav	i 0.2 on2 of7.wav	1	960
575	i 0.2 on5 of7.wav	i 0.2 on3 of7.wav	2	885
576	i 0.2 on6 of7.wav	i 0.2 on4 of7.wav	2	1276
577	i 0.2 on7 of7.wav	i 0.2 on5 of7.wav	2	1742
578	i 0.04 on3 of7.wav	i 0.04 on1 of7r.wav	1	766
579	i 0.04 on4 of7.wav	i 0.04 on2 of7.wav	1	731
580	i 0.04 on5 of7.wav	i 0.04 on3 of7.wav	1	787
581	i 0.04 on6 of7.wav	i 0.04 on4 of7.wav	1	778
582	i 0.04 on7 of7.wav	i 0.04 on5 of7.wav	1	540
583	i 0.06 on3 of7.wav	i 0.06 on1 of7r.wav	1	844
584	i 0.06 on4 of7.wav	i 0.06 on2 of7.wav	1	847
585	i 0.06 on5 of7.wav	i 0.06 on3 of7.wav	1	778
586	i 0.06 on6 of7.wav	i 0.06 on4 of7.wav	1	668
587	i 0.06 on7 of7.wav	i 0.06 on5 of7.wav	1	1439
588	i 0.08 on3 of7.wav	i 0.08 on1 of7r.wav	1	1165
589	i 0.08 on4 of7.wav	i 0.08 on2 of7.wav	1	1442
590	i 0.08 on5 of7.wav	i 0.08 on3 of7.wav	1	1492
591	i 0.08 on6 of7.wav	i 0.08 on4 of7.wav	1	829
592	i 0.08 on7 of7.wav	i 0.08 on5 of7.wav	1	657
593	i 0.12 on3 of7.wav	i 0.12 on1 of7r.wav	1	992
594	i 0.12 on4 of7.wav	i 0.12 on2 of7.wav	1	864
595	i 0.12 on5 of7.wav	i 0.12 on3 of7.wav	1	1509
596	i 0.12 on6 of7.wav	i 0.12 on4 of7.wav	1	2464
597	i 0.12 on7 of7.wav	i 0.12 on5 of7.wav	1	1066
598	i 0.14 on3 of7.wav	i 0.14 on1 of7r.wav	1	752
599	i 0.14 on4 of7.wav	i 0.14 on2 of7.wav	1	987
600	i 0.14 on5 of7.wav	i 0.14 on3 of7.wav	2	1107
601	i 0.14 on6 of7.wav	i 0.14 on4 of7.wav	1	1616
602	i 0.14 on7 of7.wav	i 0.14 on5 of7.wav	1	819
603	i 0.16 on3 of7.wav	i 0.16 on1 of7r.wav	1	885
604	i 0.16 on4 of7.wav	i 0.16 on2 of7.wav	1	773
605	i 0.16 on5 of7.wav	i 0.16 on3 of7.wav	1	1414
606	i 0.16 on6 of7.wav	i 0.16 on4 of7.wav	2	916
607	i 0.16 on7 of7.wav	i 0.16 on5 of7.wav	1	1108
608	i 0.18 on3 of7.wav	i 0.18 on1 of7r.wav	1	1384
609	i 0.18 on4 of7.wav	i 0.18 on2 of7.wav	2	1365
610	i 0.18 on5 of7.wav	i 0.18 on3 of7.wav	1	1725
611	i 0.18 on6 of7.wav	i 0.18 on4 of7.wav	1	2252
612	i 0.18 on7 of7.wav	i 0.18 on5 of7.wav	1	864
