# Supplementary material for: Effects of stimulus duration and vowel quality in cross-linguistic categorical perception of pitch directions
Source: PLoS One. 2017 Jul 3;12(7):e0180656. doi: 10.1371/journal.pone.0180656 (PMC5495489; doi:10.1371/journal.pone.0180656)
Supplement: S1 Table — (ZIP) [file pone.0180656.s001.zip › supporting information/Raw data/eprime_sd_ENGLISH/sub10sdfalling.csv]

List2	stim1	stim2	Slide3.RESP	Slide3.RT
1	a 0.1 on1 of1.wav	a 0.1 on1 of1.wav	1	515
2	a 0.1 on1 of2.wav	a 0.1 on1 of2.wav	1	750
3	a 0.1 on1 of3.wav	a 0.1 on1 of3.wav	1	1256
4	a 0.1 on1 of4.wav	a 0.1 on1 of4.wav	1	704
5	a 0.1 on1 of5.wav	a 0.1 on1 of5.wav	1	2026
6	a 0.1 on1 of6.wav	a 0.1 on1 of6.wav	1	640
7	a 0.1 on1 of7.wav	a 0.1 on1 of7.wav	1	481
8	a 0.2 on1 of1.wav	a 0.2 on1 of1.wav	1	589
9	a 0.2 on1 of2.wav	a 0.2 on1 of2.wav	1	520
10	a 0.2 on1 of3.wav	a 0.2 on1 of3.wav	1	1250
11	a 0.2 on1 of4.wav	a 0.2 on1 of4.wav	1	638
12	a 0.2 on1 of5.wav	a 0.2 on1 of5.wav	1	828
13	a 0.2 on1 of6.wav	a 0.2 on1 of6.wav	1	677
14	a 0.2 on1 of7.wav	a 0.2 on1 of7.wav	1	766
15	a 0.04 on1 of1.wav	a 0.04 on1 of1.wav	1	576
16	a 0.04 on1 of2.wav	a 0.04 on1 of2.wav	1	557
17	a 0.04 on1 of3.wav	a 0.04 on1 of3.wav	1	354
18	a 0.04 on1 of4.wav	a 0.04 on1 of4.wav	1	558
19	a 0.04 on1 of5.wav	a 0.04 on1 of5.wav	1	557
20	a 0.04 on1 of6.wav	a 0.04 on1 of6.wav	1	510
21	a 0.04 on1 of7.wav	a 0.04 on1 of7.wav	1	804
22	a 0.06 on1 of1.wav	a 0.06 on1 of1.wav	1	724
23	a 0.06 on1 of2.wav	a 0.06 on1 of2.wav	1	583
24	a 0.06 on1 of3.wav	a 0.06 on1 of3.wav	1	302
25	a 0.06 on1 of4.wav	a 0.06 on1 of4.wav	1	1038
26	a 0.06 on1 of5.wav	a 0.06 on1 of5.wav	1	386
27	a 0.06 on1 of6.wav	a 0.06 on1 of6.wav	1	444
28	a 0.06 on1 of7.wav	a 0.06 on1 of7.wav	1	487
29	a 0.08 on1 of1.wav	a 0.08 on1 of1.wav	1	482
30	a 0.08 on1 of2.wav	a 0.08 on1 of2.wav	1	296
31	a 0.08 on1 of3.wav	a 0.08 on1 of3.wav	1	543
32	a 0.08 on1 of4.wav	a 0.08 on1 of4.wav	1	591
33	a 0.08 on1 of5.wav	a 0.08 on1 of5.wav	1	564
34	a 0.08 on1 of6.wav	a 0.08 on1 of6.wav	1	513
35	a 0.08 on1 of7.wav	a 0.08 on1 of7.wav	1	1909
36	a 0.12 on1 of1.wav	a 0.12 on1 of1.wav	1	670
37	a 0.12 on1 of2.wav	a 0.12 on1 of2.wav	1	464
38	a 0.12 on1 of3.wav	a 0.12 on1 of3.wav	1	599
39	a 0.12 on1 of4.wav	a 0.12 on1 of4.wav	1	530
40	a 0.12 on1 of5.wav	a 0.12 on1 of5.wav	1	921
41	a 0.12 on1 of6.wav	a 0.12 on1 of6.wav	1	1003
42	a 0.12 on1 of7.wav	a 0.12 on1 of7.wav	1	1526
43	a 0.14 on1 of1.wav	a 0.14 on1 of1.wav	2	780
44	a 0.14 on1 of2.wav	a 0.14 on1 of2.wav	1	1970
45	a 0.14 on1 of3.wav	a 0.14 on1 of3.wav	1	1698
46	a 0.14 on1 of4.wav	a 0.14 on1 of4.wav	1	1302
47	a 0.14 on1 of5.wav	a 0.14 on1 of5.wav	1	2880
48	a 0.14 on1 of6.wav	a 0.14 on1 of6.wav	1	2877
49	a 0.14 on1 of7.wav	a 0.14 on1 of7.wav	1	546
50	a 0.16 on1 of1.wav	a 0.16 on1 of1.wav	1	693
51	a 0.16 on1 of2.wav	a 0.16 on1 of2.wav	1	978
52	a 0.16 on1 of3.wav	a 0.16 on1 of3.wav	1	528
53	a 0.16 on1 of4.wav	a 0.16 on1 of4.wav	1	1071
54	a 0.16 on1 of5.wav	a 0.16 on1 of5.wav	1	603
55	a 0.16 on1 of6.wav	a 0.16 on1 of6.wav	1	643
56	a 0.16 on1 of7.wav	a 0.16 on1 of7.wav	1	660
57	a 0.18 on1 of1.wav	a 0.18 on1 of1.wav	1	855
58	a 0.18 on1 of2.wav	a 0.18 on1 of2.wav	1	845
59	a 0.18 on1 of3.wav	a 0.18 on1 of3.wav	1	914
60	a 0.18 on1 of4.wav	a 0.18 on1 of4.wav	1	856
61	a 0.18 on1 of5.wav	a 0.18 on1 of5.wav	1	823
62	a 0.18 on1 of6.wav	a 0.18 on1 of6.wav	1	608
63	a 0.18 on1 of7.wav	a 0.18 on1 of7.wav	2	8604
64	i 0.1 on1 of1.wav	i 0.1 on1 of1.wav	1	785
65	i 0.1 on1 of2.wav	i 0.1 on1 of2.wav	1	658
66	i 0.1 on1 of3.wav	i 0.1 on1 of3.wav	1	991
67	i 0.1 on1 of4.wav	i 0.1 on1 of4.wav	1	10123
68	i 0.1 on1 of5.wav	i 0.1 on1 of5.wav	1	683
69	i 0.1 on1 of6.wav	i 0.1 on1 of6.wav	1	613
70	i 0.1 on1 of7.wav	i 0.1 on1 of7.wav	1	3181
71	i 0.2 on1 of1.wav	i 0.2 on1 of1.wav	1	1450
72	i 0.2 on1 of2.wav	i 0.2 on1 of2.wav	1	747
73	i 0.2 on1 of3.wav	i 0.2 on1 of3.wav	1	593
74	i 0.2 on1 of4.wav	i 0.2 on1 of4.wav	1	549
75	i 0.2 on1 of5.wav	i 0.2 on1 of5.wav	1	806
76	i 0.2 on1 of6.wav	i 0.2 on1 of6.wav	1	266
77	i 0.2 on1 of7.wav	i 0.2 on1 of7.wav	1	541
78	i 0.04 on1 of1.wav	i 0.04 on1 of1.wav	1	1094
79	i 0.04 on1 of2.wav	i 0.04 on1 of2.wav	1	382
80	i 0.04 on1 of3.wav	i 0.04 on1 of3.wav	1	735
81	i 0.04 on1 of4.wav	i 0.04 on1 of4.wav	1	2081
82	i 0.04 on1 of5.wav	i 0.04 on1 of5.wav	1	1689
83	i 0.04 on1 of6.wav	i 0.04 on1 of6.wav	1	543
84	i 0.04 on1 of7.wav	i 0.04 on1 of7.wav	1	1772
85	i 0.06 on1 of1.wav	i 0.06 on1 of1.wav	1	2186
86	i 0.06 on1 of2.wav	i 0.06 on1 of2.wav	1	461
87	i 0.06 on1 of3.wav	i 0.06 on1 of3.wav	1	700
88	i 0.06 on1 of4.wav	i 0.06 on1 of4.wav	1	996
89	i 0.06 on1 of5.wav	i 0.06 on1 of5.wav	1	2314
90	i 0.06 on1 of6.wav	i 0.06 on1 of6.wav	1	576
91	i 0.06 on1 of7.wav	i 0.06 on1 of7.wav	1	679
92	i 0.08 on1 of1.wav	i 0.08 on1 of1.wav	1	1053
93	i 0.08 on1 of2.wav	i 0.08 on1 of2.wav	1	2101
94	i 0.08 on1 of3.wav	i 0.08 on1 of3.wav	1	6382
95	i 0.08 on1 of4.wav	i 0.08 on1 of4.wav	1	580
96	i 0.08 on1 of5.wav	i 0.08 on1 of5.wav	1	660
97	i 0.08 on1 of6.wav	i 0.08 on1 of6.wav	1	547
98	i 0.08 on1 of7.wav	i 0.08 on1 of7.wav	1	501
99	i 0.12 on1 of1.wav	i 0.12 on1 of1.wav	1	469
100	i 0.12 on1 of2.wav	i 0.12 on1 of2.wav	1	761
101	i 0.12 on1 of3.wav	i 0.12 on1 of3.wav	1	1070
102	i 0.12 on1 of4.wav	i 0.12 on1 of4.wav	1	488
103	i 0.12 on1 of5.wav	i 0.12 on1 of5.wav	1	922
104	i 0.12 on1 of6.wav	i 0.12 on1 of6.wav	1	504
105	i 0.12 on1 of7.wav	i 0.12 on1 of7.wav	1	4834
106	i 0.14 on1 of1.wav	i 0.14 on1 of1.wav	1	774
107	i 0.14 on1 of2.wav	i 0.14 on1 of2.wav	1	501
108	i 0.14 on1 of3.wav	i 0.14 on1 of3.wav	1	829
109	i 0.14 on1 of4.wav	i 0.14 on1 of4.wav	1	1280
110	i 0.14 on1 of5.wav	i 0.14 on1 of5.wav	1	529
111	i 0.14 on1 of6.wav	i 0.14 on1 of6.wav	1	699
112	i 0.14 on1 of7.wav	i 0.14 on1 of7.wav	1	594
113	i 0.16 on1 of1.wav	i 0.16 on1 of1.wav	1	676
114	i 0.16 on1 of2.wav	i 0.16 on1 of2.wav	1	723
115	i 0.16 on1 of3.wav	i 0.16 on1 of3.wav	1	969
116	i 0.16 on1 of4.wav	i 0.16 on1 of4.wav	1	655
117	i 0.16 on1 of5.wav	i 0.16 on1 of5.wav	1	1044
118	i 0.16 on1 of6.wav	i 0.16 on1 of6.wav	1	1025
119	i 0.16 on1 of7.wav	i 0.16 on1 of7.wav	1	447
120	i 0.18 on1 of1.wav	i 0.18 on1 of1.wav	1	971
121	i 0.18 on1 of2.wav	i 0.18 on1 of2.wav	1	919
122	i 0.18 on1 of3.wav	i 0.18 on1 of3.wav	1	1208
123	i 0.18 on1 of4.wav	i 0.18 on1 of4.wav	1	591
124	i 0.18 on1 of5.wav	i 0.18 on1 of5.wav	1	731
125	i 0.18 on1 of6.wav	i 0.18 on1 of6.wav	1	1195
126	i 0.18 on1 of7.wav	i 0.18 on1 of7.wav	1	589
127	a 0.1 on1 of1.wav	a 0.1 on1 of3.wav	1	482
128	a 0.1 on1 of2.wav	a 0.1 on1 of4.wav	1	483
129	a 0.1 on1 of3.wav	a 0.1 on1 of5.wav	1	755
130	a 0.1 on1 of4.wav	a 0.1 on1 of6.wav	1	502
131	a 0.1 on1 of5.wav	a 0.1 on1 of7.wav	1	470
132	a 0.2 on1 of1.wav	a 0.2 on1 of3.wav	2	1174
133	a 0.2 on1 of2.wav	a 0.2 on1 of4.wav	2	689
134	a 0.2 on1 of3.wav	a 0.2 on1 of5.wav	1	1082
135	a 0.2 on1 of4.wav	a 0.2 on1 of6.wav	1	5596
136	a 0.2 on1 of5.wav	a 0.2 on1 of7.wav	1	1438
137	a 0.04 on1 of1.wav	a 0.04 on1 of3.wav	1	597
138	a 0.04 on1 of2.wav	a 0.04 on1 of4.wav	1	343
139	a 0.04 on1 of3.wav	a 0.04 on1 of5.wav	1	291
140	a 0.04 on1 of4.wav	a 0.04 on1 of6.wav	1	902
141	a 0.04 on1 of5.wav	a 0.04 on1 of7.wav	1	739
142	a 0.06 on1 of1.wav	a 0.06 on1 of3.wav	1	443
143	a 0.06 on1 of2.wav	a 0.06 on1 of4.wav	1	634
144	a 0.06 on1 of3.wav	a 0.06 on1 of5.wav	1	984
145	a 0.06 on1 of4.wav	a 0.06 on1 of6.wav	1	341
146	a 0.06 on1 of5.wav	a 0.06 on1 of7.wav	1	588
147	a 0.08 on1 of1.wav	a 0.08 on1 of3.wav	1	2748
148	a 0.08 on1 of2.wav	a 0.08 on1 of4.wav	1	464
149	a 0.08 on1 of3.wav	a 0.08 on1 of5.wav	1	789
150	a 0.08 on1 of4.wav	a 0.08 on1 of6.wav	2	953
151	a 0.08 on1 of5.wav	a 0.08 on1 of7.wav	1	539
152	a 0.12 on1 of1.wav	a 0.12 on1 of3.wav	2	950
153	a 0.12 on1 of2.wav	a 0.12 on1 of4.wav	1	2046
154	a 0.12 on1 of3.wav	a 0.12 on1 of5.wav	1	683
155	a 0.12 on1 of4.wav	a 0.12 on1 of6.wav	1	567
156	a 0.12 on1 of5.wav	a 0.12 on1 of7.wav	1	4791
157	a 0.14 on1 of1.wav	a 0.14 on1 of3.wav	1	687
158	a 0.14 on1 of2.wav	a 0.14 on1 of4.wav	1	2988
159	a 0.14 on1 of3.wav	a 0.14 on1 of5.wav	1	1746
160	a 0.14 on1 of4.wav	a 0.14 on1 of6.wav	1	1183
161	a 0.14 on1 of5.wav	a 0.14 on1 of7.wav	1	1401
162	a 0.16 on1 of1.wav	a 0.16 on1 of3.wav	1	1578
163	a 0.16 on1 of2.wav	a 0.16 on1 of4.wav	2	699
164	a 0.16 on1 of3.wav	a 0.16 on1 of5.wav	2	1120
165	a 0.16 on1 of4.wav	a 0.16 on1 of6.wav	1	474
166	a 0.16 on1 of5.wav	a 0.16 on1 of7.wav	1	1212
167	a 0.18 on1 of1.wav	a 0.18 on1 of3.wav	1	739
168	a 0.18 on1 of2.wav	a 0.18 on1 of4.wav	2	978
169	a 0.18 on1 of3.wav	a 0.18 on1 of5.wav	2	1340
170	a 0.18 on1 of4.wav	a 0.18 on1 of6.wav	1	2670
171	a 0.18 on1 of5.wav	a 0.18 on1 of7.wav	1	495
172	i 0.1 on1 of1.wav	i 0.1 on1 of3.wav	1	795
173	i 0.1 on1 of2.wav	i 0.1 on1 of4.wav	2	824
174	i 0.1 on1 of3.wav	i 0.1 on1 of5.wav	1	2397
175	i 0.1 on1 of4.wav	i 0.1 on1 of6.wav	1	501
176	i 0.1 on1 of5.wav	i 0.1 on1 of7.wav	1	529
177	i 0.2 on1 of1.wav	i 0.2 on1 of3.wav	1	4707
178	i 0.2 on1 of2.wav	i 0.2 on1 of4.wav	1	4896
179	i 0.2 on1 of3.wav	i 0.2 on1 of5.wav	1	1085
180	i 0.2 on1 of4.wav	i 0.2 on1 of6.wav	1	825
181	i 0.2 on1 of5.wav	i 0.2 on1 of7.wav	1	718
182	i 0.04 on1 of1.wav	i 0.04 on1 of3.wav	1	1072
183	i 0.04 on1 of2.wav	i 0.04 on1 of4.wav	1	413
184	i 0.04 on1 of3.wav	i 0.04 on1 of5.wav	1	680
185	i 0.04 on1 of4.wav	i 0.04 on1 of6.wav	1	693
186	i 0.04 on1 of5.wav	i 0.04 on1 of7.wav	1	560
187	i 0.06 on1 of1.wav	i 0.06 on1 of3.wav	1	659
188	i 0.06 on1 of2.wav	i 0.06 on1 of4.wav	1	896
189	i 0.06 on1 of3.wav	i 0.06 on1 of5.wav	1	523
190	i 0.06 on1 of4.wav	i 0.06 on1 of6.wav	1	4363
191	i 0.06 on1 of5.wav	i 0.06 on1 of7.wav	1	462
192	i 0.08 on1 of1.wav	i 0.08 on1 of3.wav	1	583
193	i 0.08 on1 of2.wav	i 0.08 on1 of4.wav	1	425
194	i 0.08 on1 of3.wav	i 0.08 on1 of5.wav	1	477
195	i 0.08 on1 of4.wav	i 0.08 on1 of6.wav	1	634
196	i 0.08 on1 of5.wav	i 0.08 on1 of7.wav	1	630
197	i 0.12 on1 of1.wav	i 0.12 on1 of3.wav	1	3021
198	i 0.12 on1 of2.wav	i 0.12 on1 of4.wav	1	815
199	i 0.12 on1 of3.wav	i 0.12 on1 of5.wav	2	2808
200	i 0.12 on1 of4.wav	i 0.12 on1 of6.wav	1	526
201	i 0.12 on1 of5.wav	i 0.12 on1 of7.wav	1	2034
202	i 0.14 on1 of1.wav	i 0.14 on1 of3.wav	1	2473
203	i 0.14 on1 of2.wav	i 0.14 on1 of4.wav	2	1898
204	i 0.14 on1 of3.wav	i 0.14 on1 of5.wav	1	581
205	i 0.14 on1 of4.wav	i 0.14 on1 of6.wav	1	561
206	i 0.14 on1 of5.wav	i 0.14 on1 of7.wav	2	777
207	i 0.16 on1 of1.wav	i 0.16 on1 of3.wav	1	1389
208	i 0.16 on1 of2.wav	i 0.16 on1 of4.wav	2	1292
209	i 0.16 on1 of3.wav	i 0.16 on1 of5.wav	1	892
210	i 0.16 on1 of4.wav	i 0.16 on1 of6.wav	1	795
211	i 0.16 on1 of5.wav	i 0.16 on1 of7.wav	1	484
212	i 0.18 on1 of1.wav	i 0.18 on1 of3.wav	2	920
213	i 0.18 on1 of2.wav	i 0.18 on1 of4.wav	1	698
214	i 0.18 on1 of3.wav	i 0.18 on1 of5.wav	1	1671
215	i 0.18 on1 of4.wav	i 0.18 on1 of6.wav	1	670
216	i 0.18 on1 of5.wav	i 0.18 on1 of7.wav	2	898
217	a 0.1 on1 of3.wav	a 0.1 on1 of1.wav	1	993
218	a 0.1 on1 of4.wav	a 0.1 on1 of2.wav	1	808
219	a 0.1 on1 of5.wav	a 0.1 on1 of3.wav	1	482
220	a 0.1 on1 of6.wav	a 0.1 on1 of4.wav	1	2940
221	a 0.1 on1 of7.wav	a 0.1 on1 of5.wav	1	786
222	a 0.2 on1 of3.wav	a 0.2 on1 of1.wav	2	1608
223	a 0.2 on1 of4.wav	a 0.2 on1 of2.wav	1	2368
224	a 0.2 on1 of5.wav	a 0.2 on1 of3.wav	1	526
225	a 0.2 on1 of6.wav	a 0.2 on1 of4.wav	1	1606
226	a 0.2 on1 of7.wav	a 0.2 on1 of5.wav	2	975
227	a 0.04 on1 of3.wav	a 0.04 on1 of1.wav	1	1052
228	a 0.04 on1 of4.wav	a 0.04 on1 of2.wav	1	750
229	a 0.04 on1 of5.wav	a 0.04 on1 of3.wav	1	421
230	a 0.04 on1 of6.wav	a 0.04 on1 of4.wav	1	607
231	a 0.04 on1 of7.wav	a 0.04 on1 of5.wav	1	619
232	a 0.06 on1 of3.wav	a 0.06 on1 of1.wav	1	640
233	a 0.06 on1 of4.wav	a 0.06 on1 of2.wav	1	735
234	a 0.06 on1 of5.wav	a 0.06 on1 of3.wav	1	813
235	a 0.06 on1 of6.wav	a 0.06 on1 of4.wav	1	569
236	a 0.06 on1 of7.wav	a 0.06 on1 of5.wav	1	763
237	a 0.08 on1 of3.wav	a 0.08 on1 of1.wav	1	1012
238	a 0.08 on1 of4.wav	a 0.08 on1 of2.wav	1	509
239	a 0.08 on1 of5.wav	a 0.08 on1 of3.wav	1	1144
240	a 0.08 on1 of6.wav	a 0.08 on1 of4.wav	1	413
241	a 0.08 on1 of7.wav	a 0.08 on1 of5.wav	1	670
242	a 0.12 on1 of3.wav	a 0.12 on1 of1.wav	1	562
243	a 0.12 on1 of4.wav	a 0.12 on1 of2.wav	2	747
244	a 0.12 on1 of5.wav	a 0.12 on1 of3.wav	1	518
245	a 0.12 on1 of6.wav	a 0.12 on1 of4.wav	1	443
246	a 0.12 on1 of7.wav	a 0.12 on1 of5.wav	1	874
247	a 0.14 on1 of3.wav	a 0.14 on1 of1.wav	1	562
248	a 0.14 on1 of4.wav	a 0.14 on1 of2.wav	1	1489
249	a 0.14 on1 of5.wav	a 0.14 on1 of3.wav	2	1136
250	a 0.14 on1 of6.wav	a 0.14 on1 of4.wav	1	848
251	a 0.14 on1 of7.wav	a 0.14 on1 of5.wav	1	682
252	a 0.16 on1 of3.wav	a 0.16 on1 of1.wav	2	893
253	a 0.16 on1 of4.wav	a 0.16 on1 of2.wav	1	2414
254	a 0.16 on1 of5.wav	a 0.16 on1 of3.wav	1	1069
255	a 0.16 on1 of6.wav	a 0.16 on1 of4.wav	1	1271
256	a 0.16 on1 of7.wav	a 0.16 on1 of5.wav	1	871
257	a 0.18 on1 of3.wav	a 0.18 on1 of1.wav	1	4524
258	a 0.18 on1 of4.wav	a 0.18 on1 of2.wav	1	795
259	a 0.18 on1 of5.wav	a 0.18 on1 of3.wav	1	1880
260	a 0.18 on1 of6.wav	a 0.18 on1 of4.wav	2	999
261	a 0.18 on1 of7.wav	a 0.18 on1 of5.wav	1	628
262	i 0.1 on1 of3.wav	i 0.1 on1 of1.wav	1	743
263	i 0.1 on1 of4.wav	i 0.1 on1 of2.wav	1	684
264	i 0.1 on1 of5.wav	i 0.1 on1 of3.wav	1	558
265	i 0.1 on1 of6.wav	i 0.1 on1 of4.wav	1	2065
266	i 0.1 on1 of7.wav	i 0.1 on1 of5.wav	1	919
267	i 0.2 on1 of3.wav	i 0.2 on1 of1.wav	1	2724
268	i 0.2 on1 of4.wav	i 0.2 on1 of2.wav	2	1682
269	i 0.2 on1 of5.wav	i 0.2 on1 of3.wav	1	1534
270	i 0.2 on1 of6.wav	i 0.2 on1 of4.wav	1	1221
271	i 0.2 on1 of7.wav	i 0.2 on1 of5.wav	1	804
272	i 0.04 on1 of3.wav	i 0.04 on1 of1.wav	1	528
273	i 0.04 on1 of4.wav	i 0.04 on1 of2.wav	1	618
274	i 0.04 on1 of5.wav	i 0.04 on1 of3.wav	1	677
275	i 0.04 on1 of6.wav	i 0.04 on1 of4.wav	1	380
276	i 0.04 on1 of7.wav	i 0.04 on1 of5.wav	1	1841
277	i 0.06 on1 of3.wav	i 0.06 on1 of1.wav	1	503
278	i 0.06 on1 of4.wav	i 0.06 on1 of2.wav	1	822
279	i 0.06 on1 of5.wav	i 0.06 on1 of3.wav	1	546
280	i 0.06 on1 of6.wav	i 0.06 on1 of4.wav	1	375
281	i 0.06 on1 of7.wav	i 0.06 on1 of5.wav	2	1300
282	i 0.08 on1 of3.wav	i 0.08 on1 of1.wav	1	581
283	i 0.08 on1 of4.wav	i 0.08 on1 of2.wav	1	513
284	i 0.08 on1 of5.wav	i 0.08 on1 of3.wav	1	565
285	i 0.08 on1 of6.wav	i 0.08 on1 of4.wav	1	639
286	i 0.08 on1 of7.wav	i 0.08 on1 of5.wav	1	2865
287	i 0.12 on1 of3.wav	i 0.12 on1 of1.wav	1	797
288	i 0.12 on1 of4.wav	i 0.12 on1 of2.wav	1	4953
289	i 0.12 on1 of5.wav	i 0.12 on1 of3.wav	1	626
290	i 0.12 on1 of6.wav	i 0.12 on1 of4.wav	1	603
291	i 0.12 on1 of7.wav	i 0.12 on1 of5.wav	1	775
292	i 0.14 on1 of3.wav	i 0.14 on1 of1.wav	1	926
293	i 0.14 on1 of4.wav	i 0.14 on1 of2.wav	1	969
294	i 0.14 on1 of5.wav	i 0.14 on1 of3.wav	1	583
295	i 0.14 on1 of6.wav	i 0.14 on1 of4.wav	1	547
296	i 0.14 on1 of7.wav	i 0.14 on1 of5.wav	1	544
297	i 0.16 on1 of3.wav	i 0.16 on1 of1.wav	1	2538
298	i 0.16 on1 of4.wav	i 0.16 on1 of2.wav	1	715
299	i 0.16 on1 of5.wav	i 0.16 on1 of3.wav	1	844
300	i 0.16 on1 of6.wav	i 0.16 on1 of4.wav	1	1559
301	i 0.16 on1 of7.wav	i 0.16 on1 of5.wav	1	562
302	i 0.18 on1 of3.wav	i 0.18 on1 of1.wav	1	720
303	i 0.18 on1 of4.wav	i 0.18 on1 of2.wav	2	1069
304	i 0.18 on1 of5.wav	i 0.18 on1 of3.wav	1	1420
305	i 0.18 on1 of6.wav	i 0.18 on1 of4.wav	1	690
306	i 0.18 on1 of7.wav	i 0.18 on1 of5.wav	1	631
307	a 0.1 on1 of1.wav	a 0.1 on1 of1.wav	1	627
308	a 0.1 on1 of2.wav	a 0.1 on1 of2.wav	1	1912
309	a 0.1 on1 of3.wav	a 0.1 on1 of3.wav	1	1958
310	a 0.1 on1 of4.wav	a 0.1 on1 of4.wav	1	1023
311	a 0.1 on1 of5.wav	a 0.1 on1 of5.wav	1	456
312	a 0.1 on1 of6.wav	a 0.1 on1 of6.wav	1	810
313	a 0.1 on1 of7.wav	a 0.1 on1 of7.wav	1	1807
314	a 0.2 on1 of1.wav	a 0.2 on1 of1.wav	1	947
315	a 0.2 on1 of2.wav	a 0.2 on1 of2.wav	1	753
316	a 0.2 on1 of3.wav	a 0.2 on1 of3.wav	1	525
317	a 0.2 on1 of4.wav	a 0.2 on1 of4.wav	1	763
318	a 0.2 on1 of5.wav	a 0.2 on1 of5.wav	1	1003
319	a 0.2 on1 of6.wav	a 0.2 on1 of6.wav	1	1016
320	a 0.2 on1 of7.wav	a 0.2 on1 of7.wav	1	709
321	a 0.04 on1 of1.wav	a 0.04 on1 of1.wav	1	551
322	a 0.04 on1 of2.wav	a 0.04 on1 of2.wav	1	402
323	a 0.04 on1 of3.wav	a 0.04 on1 of3.wav	1	972
324	a 0.04 on1 of4.wav	a 0.04 on1 of4.wav	1	497
325	a 0.04 on1 of5.wav	a 0.04 on1 of5.wav	1	5995
326	a 0.04 on1 of6.wav	a 0.04 on1 of6.wav	1	2102
327	a 0.04 on1 of7.wav	a 0.04 on1 of7.wav	1	2013
328	a 0.06 on1 of1.wav	a 0.06 on1 of1.wav	1	609
329	a 0.06 on1 of2.wav	a 0.06 on1 of2.wav	1	728
330	a 0.06 on1 of3.wav	a 0.06 on1 of3.wav	1	459
331	a 0.06 on1 of4.wav	a 0.06 on1 of4.wav	1	1749
332	a 0.06 on1 of5.wav	a 0.06 on1 of5.wav	2	805
333	a 0.06 on1 of6.wav	a 0.06 on1 of6.wav	1	239
334	a 0.06 on1 of7.wav	a 0.06 on1 of7.wav	1	1265
335	a 0.08 on1 of1.wav	a 0.08 on1 of1.wav	1	663
336	a 0.08 on1 of2.wav	a 0.08 on1 of2.wav	1	844
337	a 0.08 on1 of3.wav	a 0.08 on1 of3.wav	1	463
338	a 0.08 on1 of4.wav	a 0.08 on1 of4.wav	1	560
339	a 0.08 on1 of5.wav	a 0.08 on1 of5.wav	1	685
340	a 0.08 on1 of6.wav	a 0.08 on1 of6.wav	1	582
341	a 0.08 on1 of7.wav	a 0.08 on1 of7.wav	1	1988
342	a 0.12 on1 of1.wav	a 0.12 on1 of1.wav	1	362
343	a 0.12 on1 of2.wav	a 0.12 on1 of2.wav	1	691
344	a 0.12 on1 of3.wav	a 0.12 on1 of3.wav	1	695
345	a 0.12 on1 of4.wav	a 0.12 on1 of4.wav	1	626
346	a 0.12 on1 of5.wav	a 0.12 on1 of5.wav	1	681
347	a 0.12 on1 of6.wav	a 0.12 on1 of6.wav	1	320
348	a 0.12 on1 of7.wav	a 0.12 on1 of7.wav	1	672
349	a 0.14 on1 of1.wav	a 0.14 on1 of1.wav	1	540
350	a 0.14 on1 of2.wav	a 0.14 on1 of2.wav	1	606
351	a 0.14 on1 of3.wav	a 0.14 on1 of3.wav	1	696
352	a 0.14 on1 of4.wav	a 0.14 on1 of4.wav	1	634
353	a 0.14 on1 of5.wav	a 0.14 on1 of5.wav	1	933
354	a 0.14 on1 of6.wav	a 0.14 on1 of6.wav	1	665
355	a 0.14 on1 of7.wav	a 0.14 on1 of7.wav	1	481
356	a 0.16 on1 of1.wav	a 0.16 on1 of1.wav	1	707
357	a 0.16 on1 of2.wav	a 0.16 on1 of2.wav	1	1629
358	a 0.16 on1 of3.wav	a 0.16 on1 of3.wav	1	551
359	a 0.16 on1 of4.wav	a 0.16 on1 of4.wav	1	747
360	a 0.16 on1 of5.wav	a 0.16 on1 of5.wav	1	834
361	a 0.16 on1 of6.wav	a 0.16 on1 of6.wav	1	456
362	a 0.16 on1 of7.wav	a 0.16 on1 of7.wav	1	1366
363	a 0.18 on1 of1.wav	a 0.18 on1 of1.wav	1	592
364	a 0.18 on1 of2.wav	a 0.18 on1 of2.wav	1	877
365	a 0.18 on1 of3.wav	a 0.18 on1 of3.wav	1	697
366	a 0.18 on1 of4.wav	a 0.18 on1 of4.wav	1	453
367	a 0.18 on1 of5.wav	a 0.18 on1 of5.wav	1	505
368	a 0.18 on1 of6.wav	a 0.18 on1 of6.wav	1	474
369	a 0.18 on1 of7.wav	a 0.18 on1 of7.wav	1	1831
370	i 0.1 on1 of1.wav	i 0.1 on1 of1.wav	1	663
371	i 0.1 on1 of2.wav	i 0.1 on1 of2.wav	1	566
372	i 0.1 on1 of3.wav	i 0.1 on1 of3.wav	2	1188
373	i 0.1 on1 of4.wav	i 0.1 on1 of4.wav	1	553
374	i 0.1 on1 of5.wav	i 0.1 on1 of5.wav	1	998
375	i 0.1 on1 of6.wav	i 0.1 on1 of6.wav	1	686
376	i 0.1 on1 of7.wav	i 0.1 on1 of7.wav	1	2225
377	i 0.2 on1 of1.wav	i 0.2 on1 of1.wav	1	7103
378	i 0.2 on1 of2.wav	i 0.2 on1 of2.wav	1	655
379	i 0.2 on1 of3.wav	i 0.2 on1 of3.wav	1	572
380	i 0.2 on1 of4.wav	i 0.2 on1 of4.wav	1	2993
381	i 0.2 on1 of5.wav	i 0.2 on1 of5.wav	1	720
382	i 0.2 on1 of6.wav	i 0.2 on1 of6.wav	1	1064
383	i 0.2 on1 of7.wav	i 0.2 on1 of7.wav	1	1179
384	i 0.04 on1 of1.wav	i 0.04 on1 of1.wav	2	913
385	i 0.04 on1 of2.wav	i 0.04 on1 of2.wav	1	563
386	i 0.04 on1 of3.wav	i 0.04 on1 of3.wav	1	1221
387	i 0.04 on1 of4.wav	i 0.04 on1 of4.wav	1	592
388	i 0.04 on1 of5.wav	i 0.04 on1 of5.wav	1	1090
389	i 0.04 on1 of6.wav	i 0.04 on1 of6.wav	1	552
390	i 0.04 on1 of7.wav	i 0.04 on1 of7.wav	1	286
391	i 0.06 on1 of1.wav	i 0.06 on1 of1.wav	1	1047
392	i 0.06 on1 of2.wav	i 0.06 on1 of2.wav	1	541
393	i 0.06 on1 of3.wav	i 0.06 on1 of3.wav	1	878
394	i 0.06 on1 of4.wav	i 0.06 on1 of4.wav	1	1135
395	i 0.06 on1 of5.wav	i 0.06 on1 of5.wav	1	594
396	i 0.06 on1 of6.wav	i 0.06 on1 of6.wav	1	559
397	i 0.06 on1 of7.wav	i 0.06 on1 of7.wav	1	1262
398	i 0.08 on1 of1.wav	i 0.08 on1 of1.wav	1	627
399	i 0.08 on1 of2.wav	i 0.08 on1 of2.wav	1	711
400	i 0.08 on1 of3.wav	i 0.08 on1 of3.wav	1	1219
401	i 0.08 on1 of4.wav	i 0.08 on1 of4.wav	1	754
402	i 0.08 on1 of5.wav	i 0.08 on1 of5.wav	1	459
403	i 0.08 on1 of6.wav	i 0.08 on1 of6.wav	1	650
404	i 0.08 on1 of7.wav	i 0.08 on1 of7.wav	1	784
405	i 0.12 on1 of1.wav	i 0.12 on1 of1.wav	1	595
406	i 0.12 on1 of2.wav	i 0.12 on1 of2.wav	1	491
407	i 0.12 on1 of3.wav	i 0.12 on1 of3.wav	1	631
408	i 0.12 on1 of4.wav	i 0.12 on1 of4.wav	1	624
409	i 0.12 on1 of5.wav	i 0.12 on1 of5.wav	1	2786
410	i 0.12 on1 of6.wav	i 0.12 on1 of6.wav	1	676
411	i 0.12 on1 of7.wav	i 0.12 on1 of7.wav	1	883
412	i 0.14 on1 of1.wav	i 0.14 on1 of1.wav	1	719
413	i 0.14 on1 of2.wav	i 0.14 on1 of2.wav	1	810
414	i 0.14 on1 of3.wav	i 0.14 on1 of3.wav	1	717
415	i 0.14 on1 of4.wav	i 0.14 on1 of4.wav	1	1280
416	i 0.14 on1 of5.wav	i 0.14 on1 of5.wav	1	618
417	i 0.14 on1 of6.wav	i 0.14 on1 of6.wav	1	643
418	i 0.14 on1 of7.wav	i 0.14 on1 of7.wav	1	658
419	i 0.16 on1 of1.wav	i 0.16 on1 of1.wav	1	644
420	i 0.16 on1 of2.wav	i 0.16 on1 of2.wav	1	780
421	i 0.16 on1 of3.wav	i 0.16 on1 of3.wav	1	490
422	i 0.16 on1 of4.wav	i 0.16 on1 of4.wav	1	737
423	i 0.16 on1 of5.wav	i 0.16 on1 of5.wav	1	897
424	i 0.16 on1 of6.wav	i 0.16 on1 of6.wav	1	475
425	i 0.16 on1 of7.wav	i 0.16 on1 of7.wav	1	454
426	i 0.18 on1 of1.wav	i 0.18 on1 of1.wav	1	2127
427	i 0.18 on1 of2.wav	i 0.18 on1 of2.wav	1	1158
428	i 0.18 on1 of3.wav	i 0.18 on1 of3.wav	1	596
429	i 0.18 on1 of4.wav	i 0.18 on1 of4.wav	1	1045
430	i 0.18 on1 of5.wav	i 0.18 on1 of5.wav	1	677
431	i 0.18 on1 of6.wav	i 0.18 on1 of6.wav	1	1457
432	i 0.18 on1 of7.wav	i 0.18 on1 of7.wav	1	586
433	a 0.1 on1 of1.wav	a 0.1 on1 of3.wav	2	1724
434	a 0.1 on1 of2.wav	a 0.1 on1 of4.wav	1	461
435	a 0.1 on1 of3.wav	a 0.1 on1 of5.wav	1	2188
436	a 0.1 on1 of4.wav	a 0.1 on1 of6.wav	2	1092
437	a 0.1 on1 of5.wav	a 0.1 on1 of7.wav	1	840
438	a 0.2 on1 of1.wav	a 0.2 on1 of3.wav	2	891
439	a 0.2 on1 of2.wav	a 0.2 on1 of4.wav	2	1071
440	a 0.2 on1 of3.wav	a 0.2 on1 of5.wav	2	1089
441	a 0.2 on1 of4.wav	a 0.2 on1 of6.wav	1	865
442	a 0.2 on1 of5.wav	a 0.2 on1 of7.wav	1	750
443	a 0.04 on1 of1.wav	a 0.04 on1 of3.wav	1	502
444	a 0.04 on1 of2.wav	a 0.04 on1 of4.wav	1	1394
445	a 0.04 on1 of3.wav	a 0.04 on1 of5.wav	1	710
446	a 0.04 on1 of4.wav	a 0.04 on1 of6.wav	1	1237
447	a 0.04 on1 of5.wav	a 0.04 on1 of7.wav	1	395
448	a 0.06 on1 of1.wav	a 0.06 on1 of3.wav	1	1566
449	a 0.06 on1 of2.wav	a 0.06 on1 of4.wav	1	407
450	a 0.06 on1 of3.wav	a 0.06 on1 of5.wav	1	279
451	a 0.06 on1 of4.wav	a 0.06 on1 of6.wav	1	1109
452	a 0.06 on1 of5.wav	a 0.06 on1 of7.wav	1	589
453	a 0.08 on1 of1.wav	a 0.08 on1 of3.wav	2	1045
454	a 0.08 on1 of2.wav	a 0.08 on1 of4.wav	2	761
455	a 0.08 on1 of3.wav	a 0.08 on1 of5.wav	1	2552
456	a 0.08 on1 of4.wav	a 0.08 on1 of6.wav	1	955
457	a 0.08 on1 of5.wav	a 0.08 on1 of7.wav	1	1493
458	a 0.12 on1 of1.wav	a 0.12 on1 of3.wav	1	695
459	a 0.12 on1 of2.wav	a 0.12 on1 of4.wav	1	850
460	a 0.12 on1 of3.wav	a 0.12 on1 of5.wav	1	542
461	a 0.12 on1 of4.wav	a 0.12 on1 of6.wav	1	1259
462	a 0.12 on1 of5.wav	a 0.12 on1 of7.wav	1	447
463	a 0.14 on1 of1.wav	a 0.14 on1 of3.wav	2	1476
464	a 0.14 on1 of2.wav	a 0.14 on1 of4.wav	2	944
465	a 0.14 on1 of3.wav	a 0.14 on1 of5.wav	1	976
466	a 0.14 on1 of4.wav	a 0.14 on1 of6.wav	1	2708
467	a 0.14 on1 of5.wav	a 0.14 on1 of7.wav	1	745
468	a 0.16 on1 of1.wav	a 0.16 on1 of3.wav	2	855
469	a 0.16 on1 of2.wav	a 0.16 on1 of4.wav	1	999
470	a 0.16 on1 of3.wav	a 0.16 on1 of5.wav	1	2647
471	a 0.16 on1 of4.wav	a 0.16 on1 of6.wav	1	507
472	a 0.16 on1 of5.wav	a 0.16 on1 of7.wav	1	535
473	a 0.18 on1 of1.wav	a 0.18 on1 of3.wav	1	959
474	a 0.18 on1 of2.wav	a 0.18 on1 of4.wav	1	1040
475	a 0.18 on1 of3.wav	a 0.18 on1 of5.wav	2	1536
476	a 0.18 on1 of4.wav	a 0.18 on1 of6.wav	1	891
477	a 0.18 on1 of5.wav	a 0.18 on1 of7.wav	1	1254
478	i 0.1 on1 of1.wav	i 0.1 on1 of3.wav	1	772
479	i 0.1 on1 of2.wav	i 0.1 on1 of4.wav	1	687
480	i 0.1 on1 of3.wav	i 0.1 on1 of5.wav	2	846
481	i 0.1 on1 of4.wav	i 0.1 on1 of6.wav	1	700
482	i 0.1 on1 of5.wav	i 0.1 on1 of7.wav	1	692
483	i 0.2 on1 of1.wav	i 0.2 on1 of3.wav	1	689
484	i 0.2 on1 of2.wav	i 0.2 on1 of4.wav	1	4931
485	i 0.2 on1 of3.wav	i 0.2 on1 of5.wav	1	468
486	i 0.2 on1 of4.wav	i 0.2 on1 of6.wav	1	593
487	i 0.2 on1 of5.wav	i 0.2 on1 of7.wav	1	2862
488	i 0.04 on1 of1.wav	i 0.04 on1 of3.wav	1	580
489	i 0.04 on1 of2.wav	i 0.04 on1 of4.wav	1	582
490	i 0.04 on1 of3.wav	i 0.04 on1 of5.wav	1	639
491	i 0.04 on1 of4.wav	i 0.04 on1 of6.wav	1	3344
492	i 0.04 on1 of5.wav	i 0.04 on1 of7.wav	1	606
493	i 0.06 on1 of1.wav	i 0.06 on1 of3.wav	1	502
494	i 0.06 on1 of2.wav	i 0.06 on1 of4.wav	1	755
495	i 0.06 on1 of3.wav	i 0.06 on1 of5.wav	1	345
496	i 0.06 on1 of4.wav	i 0.06 on1 of6.wav	1	620
497	i 0.06 on1 of5.wav	i 0.06 on1 of7.wav	1	672
498	i 0.08 on1 of1.wav	i 0.08 on1 of3.wav	1	909
499	i 0.08 on1 of2.wav	i 0.08 on1 of4.wav	1	2248
500	i 0.08 on1 of3.wav	i 0.08 on1 of5.wav	1	738
501	i 0.08 on1 of4.wav	i 0.08 on1 of6.wav	1	962
502	i 0.08 on1 of5.wav	i 0.08 on1 of7.wav	1	483
503	i 0.12 on1 of1.wav	i 0.12 on1 of3.wav	1	737
504	i 0.12 on1 of2.wav	i 0.12 on1 of4.wav	1	565
505	i 0.12 on1 of3.wav	i 0.12 on1 of5.wav	1	942
506	i 0.12 on1 of4.wav	i 0.12 on1 of6.wav	1	665
507	i 0.12 on1 of5.wav	i 0.12 on1 of7.wav	1	700
508	i 0.14 on1 of1.wav	i 0.14 on1 of3.wav	2	877
509	i 0.14 on1 of2.wav	i 0.14 on1 of4.wav	1	822
510	i 0.14 on1 of3.wav	i 0.14 on1 of5.wav	1	882
511	i 0.14 on1 of4.wav	i 0.14 on1 of6.wav	1	736
512	i 0.14 on1 of5.wav	i 0.14 on1 of7.wav	1	786
513	i 0.16 on1 of1.wav	i 0.16 on1 of3.wav	2	966
514	i 0.16 on1 of2.wav	i 0.16 on1 of4.wav	1	1036
515	i 0.16 on1 of3.wav	i 0.16 on1 of5.wav	2	1488
516	i 0.16 on1 of4.wav	i 0.16 on1 of6.wav	1	2211
517	i 0.16 on1 of5.wav	i 0.16 on1 of7.wav	1	1081
518	i 0.18 on1 of1.wav	i 0.18 on1 of3.wav	2	3583
519	i 0.18 on1 of2.wav	i 0.18 on1 of4.wav	2	1012
520	i 0.18 on1 of3.wav	i 0.18 on1 of5.wav	1	1018
521	i 0.18 on1 of4.wav	i 0.18 on1 of6.wav	1	889
522	i 0.18 on1 of5.wav	i 0.18 on1 of7.wav	1	2424
523	a 0.1 on1 of3.wav	a 0.1 on1 of1.wav	1	1975
524	a 0.1 on1 of4.wav	a 0.1 on1 of2.wav	1	699
525	a 0.1 on1 of5.wav	a 0.1 on1 of3.wav	1	1701
526	a 0.1 on1 of6.wav	a 0.1 on1 of4.wav	1	645
527	a 0.1 on1 of7.wav	a 0.1 on1 of5.wav	1	496
528	a 0.2 on1 of3.wav	a 0.2 on1 of1.wav	2	1880
529	a 0.2 on1 of4.wav	a 0.2 on1 of2.wav	2	1005
530	a 0.2 on1 of5.wav	a 0.2 on1 of3.wav	1	456
531	a 0.2 on1 of6.wav	a 0.2 on1 of4.wav	2	1192
532	a 0.2 on1 of7.wav	a 0.2 on1 of5.wav	1	1744
533	a 0.04 on1 of3.wav	a 0.04 on1 of1.wav	1	516
534	a 0.04 on1 of4.wav	a 0.04 on1 of2.wav	1	690
535	a 0.04 on1 of5.wav	a 0.04 on1 of3.wav	1	1466
536	a 0.04 on1 of6.wav	a 0.04 on1 of4.wav	1	645
537	a 0.04 on1 of7.wav	a 0.04 on1 of5.wav	1	374
538	a 0.06 on1 of3.wav	a 0.06 on1 of1.wav	1	847
539	a 0.06 on1 of4.wav	a 0.06 on1 of2.wav	1	272
540	a 0.06 on1 of5.wav	a 0.06 on1 of3.wav	1	549
541	a 0.06 on1 of6.wav	a 0.06 on1 of4.wav	1	508
542	a 0.06 on1 of7.wav	a 0.06 on1 of5.wav	1	450
543	a 0.08 on1 of3.wav	a 0.08 on1 of1.wav	1	1009
544	a 0.08 on1 of4.wav	a 0.08 on1 of2.wav	1	490
545	a 0.08 on1 of5.wav	a 0.08 on1 of3.wav	1	698
546	a 0.08 on1 of6.wav	a 0.08 on1 of4.wav	1	989
547	a 0.08 on1 of7.wav	a 0.08 on1 of5.wav	1	963
548	a 0.12 on1 of3.wav	a 0.12 on1 of1.wav	2	3854
549	a 0.12 on1 of4.wav	a 0.12 on1 of2.wav	1	605
550	a 0.12 on1 of5.wav	a 0.12 on1 of3.wav	1	757
551	a 0.12 on1 of6.wav	a 0.12 on1 of4.wav	1	663
552	a 0.12 on1 of7.wav	a 0.12 on1 of5.wav	1	793
553	a 0.14 on1 of3.wav	a 0.14 on1 of1.wav	1	1567
554	a 0.14 on1 of4.wav	a 0.14 on1 of2.wav	1	991
555	a 0.14 on1 of5.wav	a 0.14 on1 of3.wav	1	1735
556	a 0.14 on1 of6.wav	a 0.14 on1 of4.wav	1	724
557	a 0.14 on1 of7.wav	a 0.14 on1 of5.wav	1	724
558	a 0.16 on1 of3.wav	a 0.16 on1 of1.wav	1	4582
559	a 0.16 on1 of4.wav	a 0.16 on1 of2.wav	1	980
560	a 0.16 on1 of5.wav	a 0.16 on1 of3.wav	2	761
561	a 0.16 on1 of6.wav	a 0.16 on1 of4.wav	2	1639
562	a 0.16 on1 of7.wav	a 0.16 on1 of5.wav	1	904
563	a 0.18 on1 of3.wav	a 0.18 on1 of1.wav	1	1045
564	a 0.18 on1 of4.wav	a 0.18 on1 of2.wav	1	807
565	a 0.18 on1 of5.wav	a 0.18 on1 of3.wav	1	3775
566	a 0.18 on1 of6.wav	a 0.18 on1 of4.wav	1	444
567	a 0.18 on1 of7.wav	a 0.18 on1 of5.wav	1	1021
568	i 0.1 on1 of3.wav	i 0.1 on1 of1.wav	1	628
569	i 0.1 on1 of4.wav	i 0.1 on1 of2.wav	1	601
570	i 0.1 on1 of5.wav	i 0.1 on1 of3.wav	1	851
571	i 0.1 on1 of6.wav	i 0.1 on1 of4.wav	1	527
572	i 0.1 on1 of7.wav	i 0.1 on1 of5.wav	1	612
573	i 0.2 on1 of3.wav	i 0.2 on1 of1.wav	2	997
574	i 0.2 on1 of4.wav	i 0.2 on1 of2.wav	1	594
575	i 0.2 on1 of5.wav	i 0.2 on1 of3.wav	1	452
576	i 0.2 on1 of6.wav	i 0.2 on1 of4.wav	1	486
577	i 0.2 on1 of7.wav	i 0.2 on1 of5.wav	1	825
578	i 0.04 on1 of3.wav	i 0.04 on1 of1.wav	1	501
579	i 0.04 on1 of4.wav	i 0.04 on1 of2.wav	1	539
580	i 0.04 on1 of5.wav	i 0.04 on1 of3.wav	1	442
581	i 0.04 on1 of6.wav	i 0.04 on1 of4.wav	1	555
582	i 0.04 on1 of7.wav	i 0.04 on1 of5.wav	1	411
583	i 0.06 on1 of3.wav	i 0.06 on1 of1.wav	1	763
584	i 0.06 on1 of4.wav	i 0.06 on1 of2.wav	1	683
585	i 0.06 on1 of5.wav	i 0.06 on1 of3.wav	1	298
586	i 0.06 on1 of6.wav	i 0.06 on1 of4.wav	1	1473
587	i 0.06 on1 of7.wav	i 0.06 on1 of5.wav	1	2555
588	i 0.08 on1 of3.wav	i 0.08 on1 of1.wav	1	778
589	i 0.08 on1 of4.wav	i 0.08 on1 of2.wav	1	674
590	i 0.08 on1 of5.wav	i 0.08 on1 of3.wav	1	464
591	i 0.08 on1 of6.wav	i 0.08 on1 of4.wav	1	692
592	i 0.08 on1 of7.wav	i 0.08 on1 of5.wav	1	407
593	i 0.12 on1 of3.wav	i 0.12 on1 of1.wav	1	605
594	i 0.12 on1 of4.wav	i 0.12 on1 of2.wav	1	184
595	i 0.12 on1 of5.wav	i 0.12 on1 of3.wav	1	732
596	i 0.12 on1 of6.wav	i 0.12 on1 of4.wav	1	503
597	i 0.12 on1 of7.wav	i 0.12 on1 of5.wav	1	589
598	i 0.14 on1 of3.wav	i 0.14 on1 of1.wav	1	2526
599	i 0.14 on1 of4.wav	i 0.14 on1 of2.wav	1	741
600	i 0.14 on1 of5.wav	i 0.14 on1 of3.wav	1	635
601	i 0.14 on1 of6.wav	i 0.14 on1 of4.wav	1	718
602	i 0.14 on1 of7.wav	i 0.14 on1 of5.wav	1	732
603	i 0.16 on1 of3.wav	i 0.16 on1 of1.wav	1	793
604	i 0.16 on1 of4.wav	i 0.16 on1 of2.wav	2	1285
605	i 0.16 on1 of5.wav	i 0.16 on1 of3.wav	1	579
606	i 0.16 on1 of6.wav	i 0.16 on1 of4.wav	1	920
607	i 0.16 on1 of7.wav	i 0.16 on1 of5.wav	1	727
608	i 0.18 on1 of3.wav	i 0.18 on1 of1.wav	2	838
609	i 0.18 on1 of4.wav	i 0.18 on1 of2.wav	1	793
610	i 0.18 on1 of5.wav	i 0.18 on1 of3.wav	1	1627
611	i 0.18 on1 of6.wav	i 0.18 on1 of4.wav	1	531
612	i 0.18 on1 of7.wav	i 0.18 on1 of5.wav	1	529
