# Supplementary material for: Effects of stimulus duration and vowel quality in cross-linguistic categorical perception of pitch directions
Source: PLoS One. 2017 Jul 3;12(7):e0180656. doi: 10.1371/journal.pone.0180656 (PMC5495489; doi:10.1371/journal.pone.0180656)
Supplement: S1 Table — (ZIP) [file pone.0180656.s001.zip › supporting information/Raw data/eprime_sd_ENGLISH/sub10sdrising.csv]

List2	stim1	stim2	Slide3.RESP	Slide3.RT
1	a 0.1 on1 of7r.wav	a 0.1 on1 of7r.wav	1	3783
2	a 0.1 on2 of7.wav	a 0.1 on2 of7.wav	1	1528
3	a 0.1 on3 of7.wav	a 0.1 on3 of7.wav	1	769
4	a 0.1 on4 of7.wav	a 0.1 on4 of7.wav	1	3428
5	a 0.1 on5 of7.wav	a 0.1 on5 of7.wav	2	2952
6	a 0.1 on6 of7.wav	a 0.1 on6 of7.wav	1	3006
7	a 0.1 on7 of7.wav	a 0.1 on7 of7.wav	2	1126
8	a 0.2 on1 of7r.wav	a 0.2 on1 of7r.wav	2	3038
9	a 0.2 on2 of7.wav	a 0.2 on2 of7.wav	2	2391
10	a 0.2 on3 of7.wav	a 0.2 on3 of7.wav	1	673
11	a 0.2 on4 of7.wav	a 0.2 on4 of7.wav	1	1137
12	a 0.2 on5 of7.wav	a 0.2 on5 of7.wav	1	904
13	a 0.2 on6 of7.wav	a 0.2 on6 of7.wav	1	2391
14	a 0.2 on7 of7.wav	a 0.2 on7 of7.wav	1	524
15	a 0.04 on1 of7r.wav	a 0.04 on1 of7r.wav	1	876
16	a 0.04 on2 of7.wav	a 0.04 on2 of7.wav	1	208
17	a 0.04 on3 of7.wav	a 0.04 on3 of7.wav	1	6028
18	a 0.04 on4 of7.wav	a 0.04 on4 of7.wav	1	1270
19	a 0.04 on5 of7.wav	a 0.04 on5 of7.wav	1	720
20	a 0.04 on6 of7.wav	a 0.04 on6 of7.wav	1	942
21	a 0.04 on7 of7.wav	a 0.04 on7 of7.wav	1	347
22	a 0.06 on1 of7r.wav	a 0.06 on1 of7r.wav	1	1051
23	a 0.06 on2 of7.wav	a 0.06 on2 of7.wav	1	1572
24	a 0.06 on3 of7.wav	a 0.06 on3 of7.wav	1	960
25	a 0.06 on4 of7.wav	a 0.06 on4 of7.wav	1	1155
26	a 0.06 on5 of7.wav	a 0.06 on5 of7.wav	1	4758
27	a 0.06 on6 of7.wav	a 0.06 on6 of7.wav	2	596
28	a 0.06 on7 of7.wav	a 0.06 on7 of7.wav	1	673
29	a 0.08 on1 of7r.wav	a 0.08 on1 of7r.wav	1	1758
30	a 0.08 on2 of7.wav	a 0.08 on2 of7.wav	2	612
31	a 0.08 on3 of7.wav	a 0.08 on3 of7.wav	1	1615
32	a 0.08 on4 of7.wav	a 0.08 on4 of7.wav	1	600
33	a 0.08 on5 of7.wav	a 0.08 on5 of7.wav	1	193
34	a 0.08 on6 of7.wav	a 0.08 on6 of7.wav	1	1841
35	a 0.08 on7 of7.wav	a 0.08 on7 of7.wav	1	2189
36	a 0.12 on1 of7r.wav	a 0.12 on1 of7r.wav	2	1011
37	a 0.12 on2 of7.wav	a 0.12 on2 of7.wav	1	947
38	a 0.12 on3 of7.wav	a 0.12 on3 of7.wav	1	707
39	a 0.12 on4 of7.wav	a 0.12 on4 of7.wav	1	947
40	a 0.12 on5 of7.wav	a 0.12 on5 of7.wav	1	1584
41	a 0.12 on6 of7.wav	a 0.12 on6 of7.wav	1	2131
42	a 0.12 on7 of7.wav	a 0.12 on7 of7.wav	1	497
43	a 0.14 on1 of7r.wav	a 0.14 on1 of7r.wav	1	1225
44	a 0.14 on2 of7.wav	a 0.14 on2 of7.wav	2	861
45	a 0.14 on3 of7.wav	a 0.14 on3 of7.wav	1	780
46	a 0.14 on4 of7.wav	a 0.14 on4 of7.wav	1	1456
47	a 0.14 on5 of7.wav	a 0.14 on5 of7.wav	1	486
48	a 0.14 on6 of7.wav	a 0.14 on6 of7.wav	1	1866
49	a 0.14 on7 of7.wav	a 0.14 on7 of7.wav	1	679
50	a 0.16 on1 of7r.wav	a 0.16 on1 of7r.wav	1	590
51	a 0.16 on2 of7.wav	a 0.16 on2 of7.wav	1	1199
52	a 0.16 on3 of7.wav	a 0.16 on3 of7.wav	1	5005
53	a 0.16 on4 of7.wav	a 0.16 on4 of7.wav	1	3212
54	a 0.16 on5 of7.wav	a 0.16 on5 of7.wav	1	747
55	a 0.16 on6 of7.wav	a 0.16 on6 of7.wav	1	767
56	a 0.16 on7 of7.wav	a 0.16 on7 of7.wav	1	2980
57	a 0.18 on1 of7r.wav	a 0.18 on1 of7r.wav	1	403
58	a 0.18 on2 of7.wav	a 0.18 on2 of7.wav	1	2374
59	a 0.18 on3 of7.wav	a 0.18 on3 of7.wav	2	2034
60	a 0.18 on4 of7.wav	a 0.18 on4 of7.wav	1	1047
61	a 0.18 on5 of7.wav	a 0.18 on5 of7.wav	1	849
62	a 0.18 on6 of7.wav	a 0.18 on6 of7.wav	1	711
63	a 0.18 on7 of7.wav	a 0.18 on7 of7.wav	1	1092
64	i 0.1 on1 of7r.wav	i 0.1 on1 of7r.wav	1	1261
65	i 0.1 on2 of7.wav	i 0.1 on2 of7.wav	2	3098
66	i 0.1 on3 of7.wav	i 0.1 on3 of7.wav	1	1699
67	i 0.1 on4 of7.wav	i 0.1 on4 of7.wav	1	3093
68	i 0.1 on5 of7.wav	i 0.1 on5 of7.wav	1	586
69	i 0.1 on6 of7.wav	i 0.1 on6 of7.wav	1	228
70	i 0.1 on7 of7.wav	i 0.1 on7 of7.wav	1	2445
71	i 0.2 on1 of7r.wav	i 0.2 on1 of7r.wav	1	669
72	i 0.2 on2 of7.wav	i 0.2 on2 of7.wav	1	376
73	i 0.2 on3 of7.wav	i 0.2 on3 of7.wav	1	781
74	i 0.2 on4 of7.wav	i 0.2 on4 of7.wav	1	986
75	i 0.2 on5 of7.wav	i 0.2 on5 of7.wav	1	453
76	i 0.2 on6 of7.wav	i 0.2 on6 of7.wav	2	1499
77	i 0.2 on7 of7.wav	i 0.2 on7 of7.wav	1	835
78	i 0.04 on1 of7r.wav	i 0.04 on1 of7r.wav	1	691
79	i 0.04 on2 of7.wav	i 0.04 on2 of7.wav	1	1210
80	i 0.04 on3 of7.wav	i 0.04 on3 of7.wav	1	769
81	i 0.04 on4 of7.wav	i 0.04 on4 of7.wav	1	867
82	i 0.04 on5 of7.wav	i 0.04 on5 of7.wav	2	1893
83	i 0.04 on6 of7.wav	i 0.04 on6 of7.wav	2	2988
84	i 0.04 on7 of7.wav	i 0.04 on7 of7.wav	1	2479
85	i 0.06 on1 of7r.wav	i 0.06 on1 of7r.wav	1	460
86	i 0.06 on2 of7.wav	i 0.06 on2 of7.wav	1	1529
87	i 0.06 on3 of7.wav	i 0.06 on3 of7.wav	1	538
88	i 0.06 on4 of7.wav	i 0.06 on4 of7.wav	1	1137
89	i 0.06 on5 of7.wav	i 0.06 on5 of7.wav	2	707
90	i 0.06 on6 of7.wav	i 0.06 on6 of7.wav	1	905
91	i 0.06 on7 of7.wav	i 0.06 on7 of7.wav	1	463
92	i 0.08 on1 of7r.wav	i 0.08 on1 of7r.wav	1	1190
93	i 0.08 on2 of7.wav	i 0.08 on2 of7.wav	1	1597
94	i 0.08 on3 of7.wav	i 0.08 on3 of7.wav	1	3401
95	i 0.08 on4 of7.wav	i 0.08 on4 of7.wav	1	737
96	i 0.08 on5 of7.wav	i 0.08 on5 of7.wav	1	857
97	i 0.08 on6 of7.wav	i 0.08 on6 of7.wav	1	1637
98	i 0.08 on7 of7.wav	i 0.08 on7 of7.wav	1	5356
99	i 0.12 on1 of7r.wav	i 0.12 on1 of7r.wav	1	1215
100	i 0.12 on2 of7.wav	i 0.12 on2 of7.wav	1	659
101	i 0.12 on3 of7.wav	i 0.12 on3 of7.wav	2	857
102	i 0.12 on4 of7.wav	i 0.12 on4 of7.wav	1	1325
103	i 0.12 on5 of7.wav	i 0.12 on5 of7.wav	1	1286
104	i 0.12 on6 of7.wav	i 0.12 on6 of7.wav	1	6627
105	i 0.12 on7 of7.wav	i 0.12 on7 of7.wav	1	744
106	i 0.14 on1 of7r.wav	i 0.14 on1 of7r.wav	1	587
107	i 0.14 on2 of7.wav	i 0.14 on2 of7.wav	1	4389
108	i 0.14 on3 of7.wav	i 0.14 on3 of7.wav	2	2120
109	i 0.14 on4 of7.wav	i 0.14 on4 of7.wav	1	3128
110	i 0.14 on5 of7.wav	i 0.14 on5 of7.wav	1	1170
111	i 0.14 on6 of7.wav	i 0.14 on6 of7.wav	1	2117
112	i 0.14 on7 of7.wav	i 0.14 on7 of7.wav	1	656
113	i 0.16 on1 of7r.wav	i 0.16 on1 of7r.wav	1	4386
114	i 0.16 on2 of7.wav	i 0.16 on2 of7.wav	1	537
115	i 0.16 on3 of7.wav	i 0.16 on3 of7.wav	1	700
116	i 0.16 on4 of7.wav	i 0.16 on4 of7.wav	1	559
117	i 0.16 on5 of7.wav	i 0.16 on5 of7.wav	1	3122
118	i 0.16 on6 of7.wav	i 0.16 on6 of7.wav	1	839
119	i 0.16 on7 of7.wav	i 0.16 on7 of7.wav	1	1498
120	i 0.18 on1 of7r.wav	i 0.18 on1 of7r.wav	1	928
121	i 0.18 on2 of7.wav	i 0.18 on2 of7.wav	1	886
122	i 0.18 on3 of7.wav	i 0.18 on3 of7.wav	1	1787
123	i 0.18 on4 of7.wav	i 0.18 on4 of7.wav	1	584
124	i 0.18 on5 of7.wav	i 0.18 on5 of7.wav	1	412
125	i 0.18 on6 of7.wav	i 0.18 on6 of7.wav	1	898
126	i 0.18 on7 of7.wav	i 0.18 on7 of7.wav	1	805
127	a 0.1 on1 of7r.wav	a 0.1 on3 of7.wav	1	797
128	a 0.1 on2 of7.wav	a 0.1 on4 of7.wav	1	2558
129	a 0.1 on3 of7.wav	a 0.1 on5 of7.wav	1	3236
130	a 0.1 on4 of7.wav	a 0.1 on6 of7.wav	2	1872
131	a 0.1 on5 of7.wav	a 0.1 on7 of7.wav	1	1383
132	a 0.2 on1 of7r.wav	a 0.2 on3 of7.wav	1	6474
133	a 0.2 on2 of7.wav	a 0.2 on4 of7.wav	2	1207
134	a 0.2 on3 of7.wav	a 0.2 on5 of7.wav	1	2133
135	a 0.2 on4 of7.wav	a 0.2 on6 of7.wav	2	813
136	a 0.2 on5 of7.wav	a 0.2 on7 of7.wav	1	782
137	a 0.04 on1 of7r.wav	a 0.04 on3 of7.wav	1	507
138	a 0.04 on2 of7.wav	a 0.04 on4 of7.wav	1	483
139	a 0.04 on3 of7.wav	a 0.04 on5 of7.wav	2	1038
140	a 0.04 on4 of7.wav	a 0.04 on6 of7.wav	2	613
141	a 0.04 on5 of7.wav	a 0.04 on7 of7.wav	1	1402
142	a 0.06 on1 of7r.wav	a 0.06 on3 of7.wav	1	1282
143	a 0.06 on2 of7.wav	a 0.06 on4 of7.wav	1	8870
144	a 0.06 on3 of7.wav	a 0.06 on5 of7.wav	2	1431
145	a 0.06 on4 of7.wav	a 0.06 on6 of7.wav	1	6039
146	a 0.06 on5 of7.wav	a 0.06 on7 of7.wav	2	1688
147	a 0.08 on1 of7r.wav	a 0.08 on3 of7.wav	1	2385
148	a 0.08 on2 of7.wav	a 0.08 on4 of7.wav	1	792
149	a 0.08 on3 of7.wav	a 0.08 on5 of7.wav	1	3193
150	a 0.08 on4 of7.wav	a 0.08 on6 of7.wav	1	981
151	a 0.08 on5 of7.wav	a 0.08 on7 of7.wav	1	414
152	a 0.12 on1 of7r.wav	a 0.12 on3 of7.wav	1	1694
153	a 0.12 on2 of7.wav	a 0.12 on4 of7.wav	1	1148
154	a 0.12 on3 of7.wav	a 0.12 on5 of7.wav	1	3780
155	a 0.12 on4 of7.wav	a 0.12 on6 of7.wav	1	519
156	a 0.12 on5 of7.wav	a 0.12 on7 of7.wav	1	1315
157	a 0.14 on1 of7r.wav	a 0.14 on3 of7.wav	1	664
158	a 0.14 on2 of7.wav	a 0.14 on4 of7.wav	1	832
159	a 0.14 on3 of7.wav	a 0.14 on5 of7.wav	1	8542
160	a 0.14 on4 of7.wav	a 0.14 on6 of7.wav	1	1542
161	a 0.14 on5 of7.wav	a 0.14 on7 of7.wav	2	982
162	a 0.16 on1 of7r.wav	a 0.16 on3 of7.wav	1	2356
163	a 0.16 on2 of7.wav	a 0.16 on4 of7.wav	1	1205
164	a 0.16 on3 of7.wav	a 0.16 on5 of7.wav	1	1823
165	a 0.16 on4 of7.wav	a 0.16 on6 of7.wav	1	1046
166	a 0.16 on5 of7.wav	a 0.16 on7 of7.wav	1	4966
167	a 0.18 on1 of7r.wav	a 0.18 on3 of7.wav	2	1201
168	a 0.18 on2 of7.wav	a 0.18 on4 of7.wav	1	941
169	a 0.18 on3 of7.wav	a 0.18 on5 of7.wav	1	796
170	a 0.18 on4 of7.wav	a 0.18 on6 of7.wav	2	2132
171	a 0.18 on5 of7.wav	a 0.18 on7 of7.wav	2	1422
172	i 0.1 on1 of7r.wav	i 0.1 on3 of7.wav	1	781
173	i 0.1 on2 of7.wav	i 0.1 on4 of7.wav	1	2071
174	i 0.1 on3 of7.wav	i 0.1 on5 of7.wav	1	730
175	i 0.1 on4 of7.wav	i 0.1 on6 of7.wav	1	1476
176	i 0.1 on5 of7.wav	i 0.1 on7 of7.wav	1	1915
177	i 0.2 on1 of7r.wav	i 0.2 on3 of7.wav	1	1429
178	i 0.2 on2 of7.wav	i 0.2 on4 of7.wav	1	346
179	i 0.2 on3 of7.wav	i 0.2 on5 of7.wav	1	2353
180	i 0.2 on4 of7.wav	i 0.2 on6 of7.wav	1	1056
181	i 0.2 on5 of7.wav	i 0.2 on7 of7.wav	2	1558
182	i 0.04 on1 of7r.wav	i 0.04 on3 of7.wav	1	767
183	i 0.04 on2 of7.wav	i 0.04 on4 of7.wav	2	1333
184	i 0.04 on3 of7.wav	i 0.04 on5 of7.wav	1	1740
185	i 0.04 on4 of7.wav	i 0.04 on6 of7.wav	1	257
186	i 0.04 on5 of7.wav	i 0.04 on7 of7.wav	1	596
187	i 0.06 on1 of7r.wav	i 0.06 on3 of7.wav	1	1174
188	i 0.06 on2 of7.wav	i 0.06 on4 of7.wav	1	1179
189	i 0.06 on3 of7.wav	i 0.06 on5 of7.wav	1	1422
190	i 0.06 on4 of7.wav	i 0.06 on6 of7.wav	1	487
191	i 0.06 on5 of7.wav	i 0.06 on7 of7.wav	1	626
192	i 0.08 on1 of7r.wav	i 0.08 on3 of7.wav	1	305
193	i 0.08 on2 of7.wav	i 0.08 on4 of7.wav	1	4674
194	i 0.08 on3 of7.wav	i 0.08 on5 of7.wav	2	2774
195	i 0.08 on4 of7.wav	i 0.08 on6 of7.wav	1	3373
196	i 0.08 on5 of7.wav	i 0.08 on7 of7.wav	1	621
197	i 0.12 on1 of7r.wav	i 0.12 on3 of7.wav	1	1485
198	i 0.12 on2 of7.wav	i 0.12 on4 of7.wav	1	5473
199	i 0.12 on3 of7.wav	i 0.12 on5 of7.wav	1	2764
200	i 0.12 on4 of7.wav	i 0.12 on6 of7.wav	2	1000
201	i 0.12 on5 of7.wav	i 0.12 on7 of7.wav	1	595
202	i 0.14 on1 of7r.wav	i 0.14 on3 of7.wav	1	597
203	i 0.14 on2 of7.wav	i 0.14 on4 of7.wav	2	2855
204	i 0.14 on3 of7.wav	i 0.14 on5 of7.wav	2	999
205	i 0.14 on4 of7.wav	i 0.14 on6 of7.wav	1	940
206	i 0.14 on5 of7.wav	i 0.14 on7 of7.wav	1	722
207	i 0.16 on1 of7r.wav	i 0.16 on3 of7.wav	1	700
208	i 0.16 on2 of7.wav	i 0.16 on4 of7.wav	1	1033
209	i 0.16 on3 of7.wav	i 0.16 on5 of7.wav	1	3272
210	i 0.16 on4 of7.wav	i 0.16 on6 of7.wav	1	1156
211	i 0.16 on5 of7.wav	i 0.16 on7 of7.wav	1	1272
212	i 0.18 on1 of7r.wav	i 0.18 on3 of7.wav	1	587
213	i 0.18 on2 of7.wav	i 0.18 on4 of7.wav	1	1417
214	i 0.18 on3 of7.wav	i 0.18 on5 of7.wav	1	5694
215	i 0.18 on4 of7.wav	i 0.18 on6 of7.wav	1	1880
216	i 0.18 on5 of7.wav	i 0.18 on7 of7.wav	1	615
217	a 0.1 on3 of7.wav	a 0.1 on1 of7r.wav	1	3142
218	a 0.1 on4 of7.wav	a 0.1 on2 of7.wav	1	3205
219	a 0.1 on5 of7.wav	a 0.1 on3 of7.wav	1	1911
220	a 0.1 on6 of7.wav	a 0.1 on4 of7.wav	1	474
221	a 0.1 on7 of7.wav	a 0.1 on5 of7.wav	1	440
222	a 0.2 on3 of7.wav	a 0.2 on1 of7r.wav	1	5954
223	a 0.2 on4 of7.wav	a 0.2 on2 of7.wav	1	708
224	a 0.2 on5 of7.wav	a 0.2 on3 of7.wav	1	1450
225	a 0.2 on6 of7.wav	a 0.2 on4 of7.wav	2	1172
226	a 0.2 on7 of7.wav	a 0.2 on5 of7.wav	1	2256
227	a 0.04 on3 of7.wav	a 0.04 on1 of7r.wav	1	2058
228	a 0.04 on4 of7.wav	a 0.04 on2 of7.wav	1	532
229	a 0.04 on5 of7.wav	a 0.04 on3 of7.wav	1	801
230	a 0.04 on6 of7.wav	a 0.04 on4 of7.wav	1	6037
231	a 0.04 on7 of7.wav	a 0.04 on5 of7.wav	1	1294
232	a 0.06 on3 of7.wav	a 0.06 on1 of7r.wav	1	1409
233	a 0.06 on4 of7.wav	a 0.06 on2 of7.wav	1	4852
234	a 0.06 on5 of7.wav	a 0.06 on3 of7.wav	1	1874
235	a 0.06 on6 of7.wav	a 0.06 on4 of7.wav	1	1107
236	a 0.06 on7 of7.wav	a 0.06 on5 of7.wav	1	624
237	a 0.08 on3 of7.wav	a 0.08 on1 of7r.wav	1	661
238	a 0.08 on4 of7.wav	a 0.08 on2 of7.wav	1	887
239	a 0.08 on5 of7.wav	a 0.08 on3 of7.wav	1	412
240	a 0.08 on6 of7.wav	a 0.08 on4 of7.wav	1	825
241	a 0.08 on7 of7.wav	a 0.08 on5 of7.wav	1	926
242	a 0.12 on3 of7.wav	a 0.12 on1 of7r.wav	1	23591
243	a 0.12 on4 of7.wav	a 0.12 on2 of7.wav	1	2019
244	a 0.12 on5 of7.wav	a 0.12 on3 of7.wav	1	4539
245	a 0.12 on6 of7.wav	a 0.12 on4 of7.wav	1	1202
246	a 0.12 on7 of7.wav	a 0.12 on5 of7.wav	1	2922
247	a 0.14 on3 of7.wav	a 0.14 on1 of7r.wav	1	1211
248	a 0.14 on4 of7.wav	a 0.14 on2 of7.wav	1	719
249	a 0.14 on5 of7.wav	a 0.14 on3 of7.wav	1	670
250	a 0.14 on6 of7.wav	a 0.14 on4 of7.wav	1	975
251	a 0.14 on7 of7.wav	a 0.14 on5 of7.wav	2	4569
252	a 0.16 on3 of7.wav	a 0.16 on1 of7r.wav	1	2567
253	a 0.16 on4 of7.wav	a 0.16 on2 of7.wav	1	1413
254	a 0.16 on5 of7.wav	a 0.16 on3 of7.wav	1	3432
255	a 0.16 on6 of7.wav	a 0.16 on4 of7.wav	1	1075
256	a 0.16 on7 of7.wav	a 0.16 on5 of7.wav	1	1259
257	a 0.18 on3 of7.wav	a 0.18 on1 of7r.wav	1	1425
258	a 0.18 on4 of7.wav	a 0.18 on2 of7.wav	2	1340
259	a 0.18 on5 of7.wav	a 0.18 on3 of7.wav	2	3446
260	a 0.18 on6 of7.wav	a 0.18 on4 of7.wav	2	3790
261	a 0.18 on7 of7.wav	a 0.18 on5 of7.wav	1	799
262	i 0.1 on3 of7.wav	i 0.1 on1 of7r.wav	1	583
263	i 0.1 on4 of7.wav	i 0.1 on2 of7.wav	1	617
264	i 0.1 on5 of7.wav	i 0.1 on3 of7.wav	2	993
265	i 0.1 on6 of7.wav	i 0.1 on4 of7.wav	1	742
266	i 0.1 on7 of7.wav	i 0.1 on5 of7.wav	1	2505
267	i 0.2 on3 of7.wav	i 0.2 on1 of7r.wav	2	1373
268	i 0.2 on4 of7.wav	i 0.2 on2 of7.wav	1	1644
269	i 0.2 on5 of7.wav	i 0.2 on3 of7.wav	1	1315
270	i 0.2 on6 of7.wav	i 0.2 on4 of7.wav	1	1407
271	i 0.2 on7 of7.wav	i 0.2 on5 of7.wav	1	866
272	i 0.04 on3 of7.wav	i 0.04 on1 of7r.wav	1	647
273	i 0.04 on4 of7.wav	i 0.04 on2 of7.wav	1	820
274	i 0.04 on5 of7.wav	i 0.04 on3 of7.wav	1	618
275	i 0.04 on6 of7.wav	i 0.04 on4 of7.wav	1	2016
276	i 0.04 on7 of7.wav	i 0.04 on5 of7.wav	1	300
277	i 0.06 on3 of7.wav	i 0.06 on1 of7r.wav	1	1234
278	i 0.06 on4 of7.wav	i 0.06 on2 of7.wav	1	896
279	i 0.06 on5 of7.wav	i 0.06 on3 of7.wav	1	372
280	i 0.06 on6 of7.wav	i 0.06 on4 of7.wav	1	973
281	i 0.06 on7 of7.wav	i 0.06 on5 of7.wav	1	4145
282	i 0.08 on3 of7.wav	i 0.08 on1 of7r.wav	1	793
283	i 0.08 on4 of7.wav	i 0.08 on2 of7.wav	2	1392
284	i 0.08 on5 of7.wav	i 0.08 on3 of7.wav	1	564
285	i 0.08 on6 of7.wav	i 0.08 on4 of7.wav	1	1779
286	i 0.08 on7 of7.wav	i 0.08 on5 of7.wav	1	866
287	i 0.12 on3 of7.wav	i 0.12 on1 of7r.wav	1	1973
288	i 0.12 on4 of7.wav	i 0.12 on2 of7.wav	1	696
289	i 0.12 on5 of7.wav	i 0.12 on3 of7.wav	2	2078
290	i 0.12 on6 of7.wav	i 0.12 on4 of7.wav	1	2765
291	i 0.12 on7 of7.wav	i 0.12 on5 of7.wav	1	2755
292	i 0.14 on3 of7.wav	i 0.14 on1 of7r.wav	1	1871
293	i 0.14 on4 of7.wav	i 0.14 on2 of7.wav	1	977
294	i 0.14 on5 of7.wav	i 0.14 on3 of7.wav	2	963
295	i 0.14 on6 of7.wav	i 0.14 on4 of7.wav	1	1097
296	i 0.14 on7 of7.wav	i 0.14 on5 of7.wav	1	3395
297	i 0.16 on3 of7.wav	i 0.16 on1 of7r.wav	1	2115
298	i 0.16 on4 of7.wav	i 0.16 on2 of7.wav	1	1283
299	i 0.16 on5 of7.wav	i 0.16 on3 of7.wav	1	932
300	i 0.16 on6 of7.wav	i 0.16 on4 of7.wav	1	1125
301	i 0.16 on7 of7.wav	i 0.16 on5 of7.wav	1	1299
302	i 0.18 on3 of7.wav	i 0.18 on1 of7r.wav	1	8358
303	i 0.18 on4 of7.wav	i 0.18 on2 of7.wav	2	1032
304	i 0.18 on5 of7.wav	i 0.18 on3 of7.wav	1	2389
305	i 0.18 on6 of7.wav	i 0.18 on4 of7.wav	1	2248
306	i 0.18 on7 of7.wav	i 0.18 on5 of7.wav	1	3063
307	a 0.1 on1 of7r.wav	a 0.1 on1 of7r.wav	1	4453
308	a 0.1 on2 of7.wav	a 0.1 on2 of7.wav	2	2078
309	a 0.1 on3 of7.wav	a 0.1 on3 of7.wav	1	4348
310	a 0.1 on4 of7.wav	a 0.1 on4 of7.wav	1	3431
311	a 0.1 on5 of7.wav	a 0.1 on5 of7.wav	1	2324
312	a 0.1 on6 of7.wav	a 0.1 on6 of7.wav	1	1163
313	a 0.1 on7 of7.wav	a 0.1 on7 of7.wav	1	1705
314	a 0.2 on1 of7r.wav	a 0.2 on1 of7r.wav	1	1816
315	a 0.2 on2 of7.wav	a 0.2 on2 of7.wav	1	533
316	a 0.2 on3 of7.wav	a 0.2 on3 of7.wav	1	1349
317	a 0.2 on4 of7.wav	a 0.2 on4 of7.wav	1	1249
318	a 0.2 on5 of7.wav	a 0.2 on5 of7.wav	1	871
319	a 0.2 on6 of7.wav	a 0.2 on6 of7.wav	1	734
320	a 0.2 on7 of7.wav	a 0.2 on7 of7.wav	1	562
321	a 0.04 on1 of7r.wav	a 0.04 on1 of7r.wav	1	1112
322	a 0.04 on2 of7.wav	a 0.04 on2 of7.wav	2	1244
323	a 0.04 on3 of7.wav	a 0.04 on3 of7.wav	1	648
324	a 0.04 on4 of7.wav	a 0.04 on4 of7.wav	1	214
325	a 0.04 on5 of7.wav	a 0.04 on5 of7.wav	1	1919
326	a 0.04 on6 of7.wav	a 0.04 on6 of7.wav	1	1167
327	a 0.04 on7 of7.wav	a 0.04 on7 of7.wav	1	768
328	a 0.06 on1 of7r.wav	a 0.06 on1 of7r.wav	1	770
329	a 0.06 on2 of7.wav	a 0.06 on2 of7.wav	1	342
330	a 0.06 on3 of7.wav	a 0.06 on3 of7.wav	2	460
331	a 0.06 on4 of7.wav	a 0.06 on4 of7.wav	2	2187
332	a 0.06 on5 of7.wav	a 0.06 on5 of7.wav	2	3801
333	a 0.06 on6 of7.wav	a 0.06 on6 of7.wav	1	392
334	a 0.06 on7 of7.wav	a 0.06 on7 of7.wav	1	521
335	a 0.08 on1 of7r.wav	a 0.08 on1 of7r.wav	1	3827
336	a 0.08 on2 of7.wav	a 0.08 on2 of7.wav	1	511
337	a 0.08 on3 of7.wav	a 0.08 on3 of7.wav	1	643
338	a 0.08 on4 of7.wav	a 0.08 on4 of7.wav	2	1366
339	a 0.08 on5 of7.wav	a 0.08 on5 of7.wav	1	645
340	a 0.08 on6 of7.wav	a 0.08 on6 of7.wav	1	7120
341	a 0.08 on7 of7.wav	a 0.08 on7 of7.wav	1	2111
342	a 0.12 on1 of7r.wav	a 0.12 on1 of7r.wav	1	7958
343	a 0.12 on2 of7.wav	a 0.12 on2 of7.wav	1	2562
344	a 0.12 on3 of7.wav	a 0.12 on3 of7.wav	1	882
345	a 0.12 on4 of7.wav	a 0.12 on4 of7.wav	1	1569
346	a 0.12 on5 of7.wav	a 0.12 on5 of7.wav	1	2115
347	a 0.12 on6 of7.wav	a 0.12 on6 of7.wav	1	601
348	a 0.12 on7 of7.wav	a 0.12 on7 of7.wav	2	1711
349	a 0.14 on1 of7r.wav	a 0.14 on1 of7r.wav	2	1128
350	a 0.14 on2 of7.wav	a 0.14 on2 of7.wav	1	2627
351	a 0.14 on3 of7.wav	a 0.14 on3 of7.wav	1	930
352	a 0.14 on4 of7.wav	a 0.14 on4 of7.wav	1	1015
353	a 0.14 on5 of7.wav	a 0.14 on5 of7.wav	1	829
354	a 0.14 on6 of7.wav	a 0.14 on6 of7.wav	1	936
355	a 0.14 on7 of7.wav	a 0.14 on7 of7.wav	2	1336
356	a 0.16 on1 of7r.wav	a 0.16 on1 of7r.wav	1	530
357	a 0.16 on2 of7.wav	a 0.16 on2 of7.wav	1	284
358	a 0.16 on3 of7.wav	a 0.16 on3 of7.wav	1	4270
359	a 0.16 on4 of7.wav	a 0.16 on4 of7.wav	1	7204
360	a 0.16 on5 of7.wav	a 0.16 on5 of7.wav	1	2054
361	a 0.16 on6 of7.wav	a 0.16 on6 of7.wav	1	716
362	a 0.16 on7 of7.wav	a 0.16 on7 of7.wav	1	1223
363	a 0.18 on1 of7r.wav	a 0.18 on1 of7r.wav	1	500
364	a 0.18 on2 of7.wav	a 0.18 on2 of7.wav	1	1053
365	a 0.18 on3 of7.wav	a 0.18 on3 of7.wav	1	2495
366	a 0.18 on4 of7.wav	a 0.18 on4 of7.wav	2	4179
367	a 0.18 on5 of7.wav	a 0.18 on5 of7.wav	1	3467
368	a 0.18 on6 of7.wav	a 0.18 on6 of7.wav	1	3453
369	a 0.18 on7 of7.wav	a 0.18 on7 of7.wav	1	889
370	i 0.1 on1 of7r.wav	i 0.1 on1 of7r.wav	1	1067
371	i 0.1 on2 of7.wav	i 0.1 on2 of7.wav	1	4346
372	i 0.1 on3 of7.wav	i 0.1 on3 of7.wav	1	246
373	i 0.1 on4 of7.wav	i 0.1 on4 of7.wav	1	663
374	i 0.1 on5 of7.wav	i 0.1 on5 of7.wav	1	1083
375	i 0.1 on6 of7.wav	i 0.1 on6 of7.wav	1	1289
376	i 0.1 on7 of7.wav	i 0.1 on7 of7.wav	1	1870
377	i 0.2 on1 of7r.wav	i 0.2 on1 of7r.wav	1	1339
378	i 0.2 on2 of7.wav	i 0.2 on2 of7.wav	1	1051
379	i 0.2 on3 of7.wav	i 0.2 on3 of7.wav	1	5714
380	i 0.2 on4 of7.wav	i 0.2 on4 of7.wav	1	1234
381	i 0.2 on5 of7.wav	i 0.2 on5 of7.wav	1	823
382	i 0.2 on6 of7.wav	i 0.2 on6 of7.wav	1	2860
383	i 0.2 on7 of7.wav	i 0.2 on7 of7.wav	1	1060
384	i 0.04 on1 of7r.wav	i 0.04 on1 of7r.wav	1	2507
385	i 0.04 on2 of7.wav	i 0.04 on2 of7.wav	2	1197
386	i 0.04 on3 of7.wav	i 0.04 on3 of7.wav	1	1553
387	i 0.04 on4 of7.wav	i 0.04 on4 of7.wav	1	956
388	i 0.04 on5 of7.wav	i 0.04 on5 of7.wav	2	318
389	i 0.04 on6 of7.wav	i 0.04 on6 of7.wav	1	1676
390	i 0.04 on7 of7.wav	i 0.04 on7 of7.wav	1	1186
391	i 0.06 on1 of7r.wav	i 0.06 on1 of7r.wav	1	671
392	i 0.06 on2 of7.wav	i 0.06 on2 of7.wav	1	913
393	i 0.06 on3 of7.wav	i 0.06 on3 of7.wav	1	652
394	i 0.06 on4 of7.wav	i 0.06 on4 of7.wav	2	774
395	i 0.06 on5 of7.wav	i 0.06 on5 of7.wav	1	327
396	i 0.06 on6 of7.wav	i 0.06 on6 of7.wav	1	1086
397	i 0.06 on7 of7.wav	i 0.06 on7 of7.wav	1	1309
398	i 0.08 on1 of7r.wav	i 0.08 on1 of7r.wav	1	964
399	i 0.08 on2 of7.wav	i 0.08 on2 of7.wav	1	822
400	i 0.08 on3 of7.wav	i 0.08 on3 of7.wav	1	1617
401	i 0.08 on4 of7.wav	i 0.08 on4 of7.wav	1	603
402	i 0.08 on5 of7.wav	i 0.08 on5 of7.wav	1	2459
403	i 0.08 on6 of7.wav	i 0.08 on6 of7.wav	1	249
404	i 0.08 on7 of7.wav	i 0.08 on7 of7.wav	1	3969
405	i 0.12 on1 of7r.wav	i 0.12 on1 of7r.wav	1	1369
406	i 0.12 on2 of7.wav	i 0.12 on2 of7.wav	1	1047
407	i 0.12 on3 of7.wav	i 0.12 on3 of7.wav	1	1232
408	i 0.12 on4 of7.wav	i 0.12 on4 of7.wav	1	833
409	i 0.12 on5 of7.wav	i 0.12 on5 of7.wav	1	1020
410	i 0.12 on6 of7.wav	i 0.12 on6 of7.wav	1	3141
411	i 0.12 on7 of7.wav	i 0.12 on7 of7.wav	2	3468
412	i 0.14 on1 of7r.wav	i 0.14 on1 of7r.wav	1	3679
413	i 0.14 on2 of7.wav	i 0.14 on2 of7.wav	1	4068
414	i 0.14 on3 of7.wav	i 0.14 on3 of7.wav	1	619
415	i 0.14 on4 of7.wav	i 0.14 on4 of7.wav	1	1425
416	i 0.14 on5 of7.wav	i 0.14 on5 of7.wav	1	712
417	i 0.14 on6 of7.wav	i 0.14 on6 of7.wav	2	992
418	i 0.14 on7 of7.wav	i 0.14 on7 of7.wav	1	971
419	i 0.16 on1 of7r.wav	i 0.16 on1 of7r.wav	1	1509
420	i 0.16 on2 of7.wav	i 0.16 on2 of7.wav	1	854
421	i 0.16 on3 of7.wav	i 0.16 on3 of7.wav	1	812
422	i 0.16 on4 of7.wav	i 0.16 on4 of7.wav	1	655
423	i 0.16 on5 of7.wav	i 0.16 on5 of7.wav	1	2330
424	i 0.16 on6 of7.wav	i 0.16 on6 of7.wav	1	3217
425	i 0.16 on7 of7.wav	i 0.16 on7 of7.wav	1	955
426	i 0.18 on1 of7r.wav	i 0.18 on1 of7r.wav	1	1062
427	i 0.18 on2 of7.wav	i 0.18 on2 of7.wav	1	3003
428	i 0.18 on3 of7.wav	i 0.18 on3 of7.wav	1	1088
429	i 0.18 on4 of7.wav	i 0.18 on4 of7.wav	1	680
430	i 0.18 on5 of7.wav	i 0.18 on5 of7.wav	1	3437
431	i 0.18 on6 of7.wav	i 0.18 on6 of7.wav	1	2258
432	i 0.18 on7 of7.wav	i 0.18 on7 of7.wav	1	1532
433	a 0.1 on1 of7r.wav	a 0.1 on3 of7.wav	1	1329
434	a 0.1 on2 of7.wav	a 0.1 on4 of7.wav	1	5583
435	a 0.1 on3 of7.wav	a 0.1 on5 of7.wav	2	2164
436	a 0.1 on4 of7.wav	a 0.1 on6 of7.wav	1	788
437	a 0.1 on5 of7.wav	a 0.1 on7 of7.wav	1	488
438	a 0.2 on1 of7r.wav	a 0.2 on3 of7.wav	2	1029
439	a 0.2 on2 of7.wav	a 0.2 on4 of7.wav	2	1027
440	a 0.2 on3 of7.wav	a 0.2 on5 of7.wav	1	861
441	a 0.2 on4 of7.wav	a 0.2 on6 of7.wav	2	1202
442	a 0.2 on5 of7.wav	a 0.2 on7 of7.wav	1	2689
443	a 0.04 on1 of7r.wav	a 0.04 on3 of7.wav	1	3812
444	a 0.04 on2 of7.wav	a 0.04 on4 of7.wav	1	4188
445	a 0.04 on3 of7.wav	a 0.04 on5 of7.wav	1	1150
446	a 0.04 on4 of7.wav	a 0.04 on6 of7.wav	1	4973
447	a 0.04 on5 of7.wav	a 0.04 on7 of7.wav	2	2371
448	a 0.06 on1 of7r.wav	a 0.06 on3 of7.wav	1	871
449	a 0.06 on2 of7.wav	a 0.06 on4 of7.wav	1	1468
450	a 0.06 on3 of7.wav	a 0.06 on5 of7.wav	1	789
451	a 0.06 on4 of7.wav	a 0.06 on6 of7.wav	2	616
452	a 0.06 on5 of7.wav	a 0.06 on7 of7.wav	1	589
453	a 0.08 on1 of7r.wav	a 0.08 on3 of7.wav	1	1165
454	a 0.08 on2 of7.wav	a 0.08 on4 of7.wav	1	9115
455	a 0.08 on3 of7.wav	a 0.08 on5 of7.wav	1	1546
456	a 0.08 on4 of7.wav	a 0.08 on6 of7.wav	1	541
457	a 0.08 on5 of7.wav	a 0.08 on7 of7.wav	1	994
458	a 0.12 on1 of7r.wav	a 0.12 on3 of7.wav	1	496
459	a 0.12 on2 of7.wav	a 0.12 on4 of7.wav	1	667
460	a 0.12 on3 of7.wav	a 0.12 on5 of7.wav	1	3617
461	a 0.12 on4 of7.wav	a 0.12 on6 of7.wav	1	681
462	a 0.12 on5 of7.wav	a 0.12 on7 of7.wav	1	717
463	a 0.14 on1 of7r.wav	a 0.14 on3 of7.wav	2	2235
464	a 0.14 on2 of7.wav	a 0.14 on4 of7.wav	1	1114
465	a 0.14 on3 of7.wav	a 0.14 on5 of7.wav	1	1904
466	a 0.14 on4 of7.wav	a 0.14 on6 of7.wav	1	7329
467	a 0.14 on5 of7.wav	a 0.14 on7 of7.wav	1	822
468	a 0.16 on1 of7r.wav	a 0.16 on3 of7.wav	1	6060
469	a 0.16 on2 of7.wav	a 0.16 on4 of7.wav	1	1201
470	a 0.16 on3 of7.wav	a 0.16 on5 of7.wav	1	464
471	a 0.16 on4 of7.wav	a 0.16 on6 of7.wav	1	3282
472	a 0.16 on5 of7.wav	a 0.16 on7 of7.wav	2	1260
473	a 0.18 on1 of7r.wav	a 0.18 on3 of7.wav	1	988
474	a 0.18 on2 of7.wav	a 0.18 on4 of7.wav	1	1788
475	a 0.18 on3 of7.wav	a 0.18 on5 of7.wav	1	1894
476	a 0.18 on4 of7.wav	a 0.18 on6 of7.wav	1	590
477	a 0.18 on5 of7.wav	a 0.18 on7 of7.wav	2	1365
478	i 0.1 on1 of7r.wav	i 0.1 on3 of7.wav	1	710
479	i 0.1 on2 of7.wav	i 0.1 on4 of7.wav	1	1662
480	i 0.1 on3 of7.wav	i 0.1 on5 of7.wav	1	6259
481	i 0.1 on4 of7.wav	i 0.1 on6 of7.wav	1	1723
482	i 0.1 on5 of7.wav	i 0.1 on7 of7.wav	1	1200
483	i 0.2 on1 of7r.wav	i 0.2 on3 of7.wav	1	1820
484	i 0.2 on2 of7.wav	i 0.2 on4 of7.wav	1	1335
485	i 0.2 on3 of7.wav	i 0.2 on5 of7.wav	1	360
486	i 0.2 on4 of7.wav	i 0.2 on6 of7.wav	1	1044
487	i 0.2 on5 of7.wav	i 0.2 on7 of7.wav	1	1824
488	i 0.04 on1 of7r.wav	i 0.04 on3 of7.wav	1	1803
489	i 0.04 on2 of7.wav	i 0.04 on4 of7.wav	1	3345
490	i 0.04 on3 of7.wav	i 0.04 on5 of7.wav	1	913
491	i 0.04 on4 of7.wav	i 0.04 on6 of7.wav	1	1013
492	i 0.04 on5 of7.wav	i 0.04 on7 of7.wav	1	860
493	i 0.06 on1 of7r.wav	i 0.06 on3 of7.wav	2	628
494	i 0.06 on2 of7.wav	i 0.06 on4 of7.wav	1	872
495	i 0.06 on3 of7.wav	i 0.06 on5 of7.wav	1	1339
496	i 0.06 on4 of7.wav	i 0.06 on6 of7.wav	1	516
497	i 0.06 on5 of7.wav	i 0.06 on7 of7.wav	2	608
498	i 0.08 on1 of7r.wav	i 0.08 on3 of7.wav	1	487
499	i 0.08 on2 of7.wav	i 0.08 on4 of7.wav	1	902
500	i 0.08 on3 of7.wav	i 0.08 on5 of7.wav	1	1063
501	i 0.08 on4 of7.wav	i 0.08 on6 of7.wav	1	852
502	i 0.08 on5 of7.wav	i 0.08 on7 of7.wav	1	660
503	i 0.12 on1 of7r.wav	i 0.12 on3 of7.wav	1	511
504	i 0.12 on2 of7.wav	i 0.12 on4 of7.wav	2	589
505	i 0.12 on3 of7.wav	i 0.12 on5 of7.wav	1	526
506	i 0.12 on4 of7.wav	i 0.12 on6 of7.wav	1	848
507	i 0.12 on5 of7.wav	i 0.12 on7 of7.wav	1	869
508	i 0.14 on1 of7r.wav	i 0.14 on3 of7.wav	1	1130
509	i 0.14 on2 of7.wav	i 0.14 on4 of7.wav	1	711
510	i 0.14 on3 of7.wav	i 0.14 on5 of7.wav	1	596
511	i 0.14 on4 of7.wav	i 0.14 on6 of7.wav	2	1824
512	i 0.14 on5 of7.wav	i 0.14 on7 of7.wav	2	1456
513	i 0.16 on1 of7r.wav	i 0.16 on3 of7.wav	1	981
514	i 0.16 on2 of7.wav	i 0.16 on4 of7.wav	1	831
515	i 0.16 on3 of7.wav	i 0.16 on5 of7.wav	1	1567
516	i 0.16 on4 of7.wav	i 0.16 on6 of7.wav	1	3311
517	i 0.16 on5 of7.wav	i 0.16 on7 of7.wav	1	1549
518	i 0.18 on1 of7r.wav	i 0.18 on3 of7.wav	1	4134
519	i 0.18 on2 of7.wav	i 0.18 on4 of7.wav	1	391
520	i 0.18 on3 of7.wav	i 0.18 on5 of7.wav	1	2138
521	i 0.18 on4 of7.wav	i 0.18 on6 of7.wav	1	1626
522	i 0.18 on5 of7.wav	i 0.18 on7 of7.wav	1	4272
523	a 0.1 on3 of7.wav	a 0.1 on1 of7r.wav	1	1839
524	a 0.1 on4 of7.wav	a 0.1 on2 of7.wav	1	1496
525	a 0.1 on5 of7.wav	a 0.1 on3 of7.wav	1	771
526	a 0.1 on6 of7.wav	a 0.1 on4 of7.wav	1	201
527	a 0.1 on7 of7.wav	a 0.1 on5 of7.wav	1	713
528	a 0.2 on3 of7.wav	a 0.2 on1 of7r.wav	1	1306
529	a 0.2 on4 of7.wav	a 0.2 on2 of7.wav	1	8054
530	a 0.2 on5 of7.wav	a 0.2 on3 of7.wav	1	1161
531	a 0.2 on6 of7.wav	a 0.2 on4 of7.wav	2	1177
532	a 0.2 on7 of7.wav	a 0.2 on5 of7.wav	1	1234
533	a 0.04 on3 of7.wav	a 0.04 on1 of7r.wav	1	788
534	a 0.04 on4 of7.wav	a 0.04 on2 of7.wav	1	560
535	a 0.04 on5 of7.wav	a 0.04 on3 of7.wav	1	1159
536	a 0.04 on6 of7.wav	a 0.04 on4 of7.wav	1	381
537	a 0.04 on7 of7.wav	a 0.04 on5 of7.wav	1	6049
538	a 0.06 on3 of7.wav	a 0.06 on1 of7r.wav	1	1027
539	a 0.06 on4 of7.wav	a 0.06 on2 of7.wav	1	2569
540	a 0.06 on5 of7.wav	a 0.06 on3 of7.wav	1	647
541	a 0.06 on6 of7.wav	a 0.06 on4 of7.wav	1	1247
542	a 0.06 on7 of7.wav	a 0.06 on5 of7.wav	2	2259
543	a 0.08 on3 of7.wav	a 0.08 on1 of7r.wav	1	1500
544	a 0.08 on4 of7.wav	a 0.08 on2 of7.wav	1	1556
545	a 0.08 on5 of7.wav	a 0.08 on3 of7.wav	2	530
546	a 0.08 on6 of7.wav	a 0.08 on4 of7.wav	2	962
547	a 0.08 on7 of7.wav	a 0.08 on5 of7.wav	1	2425
548	a 0.12 on3 of7.wav	a 0.12 on1 of7r.wav	1	715
549	a 0.12 on4 of7.wav	a 0.12 on2 of7.wav	1	2430
550	a 0.12 on5 of7.wav	a 0.12 on3 of7.wav	2	3543
551	a 0.12 on6 of7.wav	a 0.12 on4 of7.wav	1	876
552	a 0.12 on7 of7.wav	a 0.12 on5 of7.wav	2	3960
553	a 0.14 on3 of7.wav	a 0.14 on1 of7r.wav	1	3965
554	a 0.14 on4 of7.wav	a 0.14 on2 of7.wav	1	5845
555	a 0.14 on5 of7.wav	a 0.14 on3 of7.wav	1	921
556	a 0.14 on6 of7.wav	a 0.14 on4 of7.wav	1	6353
557	a 0.14 on7 of7.wav	a 0.14 on5 of7.wav	1	531
558	a 0.16 on3 of7.wav	a 0.16 on1 of7r.wav	1	309
559	a 0.16 on4 of7.wav	a 0.16 on2 of7.wav	2	4650
560	a 0.16 on5 of7.wav	a 0.16 on3 of7.wav	1	5319
561	a 0.16 on6 of7.wav	a 0.16 on4 of7.wav	1	2873
562	a 0.16 on7 of7.wav	a 0.16 on5 of7.wav	1	233
563	a 0.18 on3 of7.wav	a 0.18 on1 of7r.wav	1	700
564	a 0.18 on4 of7.wav	a 0.18 on2 of7.wav	1	843
565	a 0.18 on5 of7.wav	a 0.18 on3 of7.wav	1	713
566	a 0.18 on6 of7.wav	a 0.18 on4 of7.wav	1	2968
567	a 0.18 on7 of7.wav	a 0.18 on5 of7.wav	1	1020
568	i 0.1 on3 of7.wav	i 0.1 on1 of7r.wav	1	715
569	i 0.1 on4 of7.wav	i 0.1 on2 of7.wav	2	1033
570	i 0.1 on5 of7.wav	i 0.1 on3 of7.wav	1	2922
571	i 0.1 on6 of7.wav	i 0.1 on4 of7.wav	1	432
572	i 0.1 on7 of7.wav	i 0.1 on5 of7.wav	2	436
573	i 0.2 on3 of7.wav	i 0.2 on1 of7r.wav	1	1337
574	i 0.2 on4 of7.wav	i 0.2 on2 of7.wav	1	1680
575	i 0.2 on5 of7.wav	i 0.2 on3 of7.wav	1	1548
576	i 0.2 on6 of7.wav	i 0.2 on4 of7.wav	1	853
577	i 0.2 on7 of7.wav	i 0.2 on5 of7.wav	1	2045
578	i 0.04 on3 of7.wav	i 0.04 on1 of7r.wav	1	795
579	i 0.04 on4 of7.wav	i 0.04 on2 of7.wav	1	205
580	i 0.04 on5 of7.wav	i 0.04 on3 of7.wav	1	1390
581	i 0.04 on6 of7.wav	i 0.04 on4 of7.wav	1	864
582	i 0.04 on7 of7.wav	i 0.04 on5 of7.wav	1	1297
583	i 0.06 on3 of7.wav	i 0.06 on1 of7r.wav	1	1039
584	i 0.06 on4 of7.wav	i 0.06 on2 of7.wav	2	1042
585	i 0.06 on5 of7.wav	i 0.06 on3 of7.wav	1	724
586	i 0.06 on6 of7.wav	i 0.06 on4 of7.wav	2	1597
587	i 0.06 on7 of7.wav	i 0.06 on5 of7.wav	2	4503
588	i 0.08 on3 of7.wav	i 0.08 on1 of7r.wav	2	1584
589	i 0.08 on4 of7.wav	i 0.08 on2 of7.wav	1	1051
590	i 0.08 on5 of7.wav	i 0.08 on3 of7.wav	1	769
591	i 0.08 on6 of7.wav	i 0.08 on4 of7.wav	1	3569
592	i 0.08 on7 of7.wav	i 0.08 on5 of7.wav	1	1381
593	i 0.12 on3 of7.wav	i 0.12 on1 of7r.wav	1	455
594	i 0.12 on4 of7.wav	i 0.12 on2 of7.wav	1	659
595	i 0.12 on5 of7.wav	i 0.12 on3 of7.wav	1	3481
596	i 0.12 on6 of7.wav	i 0.12 on4 of7.wav	1	596
597	i 0.12 on7 of7.wav	i 0.12 on5 of7.wav	1	3207
598	i 0.14 on3 of7.wav	i 0.14 on1 of7r.wav	1	812
599	i 0.14 on4 of7.wav	i 0.14 on2 of7.wav	1	1564
600	i 0.14 on5 of7.wav	i 0.14 on3 of7.wav	1	1893
601	i 0.14 on6 of7.wav	i 0.14 on4 of7.wav	1	3126
602	i 0.14 on7 of7.wav	i 0.14 on5 of7.wav	2	2536
603	i 0.16 on3 of7.wav	i 0.16 on1 of7r.wav	1	1873
604	i 0.16 on4 of7.wav	i 0.16 on2 of7.wav	1	1980
605	i 0.16 on5 of7.wav	i 0.16 on3 of7.wav	1	932
606	i 0.16 on6 of7.wav	i 0.16 on4 of7.wav	1	1580
607	i 0.16 on7 of7.wav	i 0.16 on5 of7.wav	1	1089
608	i 0.18 on3 of7.wav	i 0.18 on1 of7r.wav	1	1311
609	i 0.18 on4 of7.wav	i 0.18 on2 of7.wav	1	935
610	i 0.18 on5 of7.wav	i 0.18 on3 of7.wav	1	708
611	i 0.18 on6 of7.wav	i 0.18 on4 of7.wav	1	3444
612	i 0.18 on7 of7.wav	i 0.18 on5 of7.wav	1	1436
