# Supplementary material for: Effects of stimulus duration and vowel quality in cross-linguistic categorical perception of pitch directions
Source: PLoS One. 2017 Jul 3;12(7):e0180656. doi: 10.1371/journal.pone.0180656 (PMC5495489; doi:10.1371/journal.pone.0180656)
Supplement: S1 Table — (ZIP) [file pone.0180656.s001.zip › supporting information/Raw data/eprime_sd_ENGLISH/sub11sdfalling.csv]

List2	stim1	stim2	Slide3.RESP	Slide3.RT
1	a 0.1 on1 of1.wav	a 0.1 on1 of1.wav	1	1383
2	a 0.1 on1 of2.wav	a 0.1 on1 of2.wav	1	253
3	a 0.1 on1 of3.wav	a 0.1 on1 of3.wav	1	667
4	a 0.1 on1 of4.wav	a 0.1 on1 of4.wav	1	504
5	a 0.1 on1 of5.wav	a 0.1 on1 of5.wav	1	611
6	a 0.1 on1 of6.wav	a 0.1 on1 of6.wav	1	891
7	a 0.1 on1 of7.wav	a 0.1 on1 of7.wav	1	619
8	a 0.2 on1 of1.wav	a 0.2 on1 of1.wav	1	706
9	a 0.2 on1 of2.wav	a 0.2 on1 of2.wav	1	741
10	a 0.2 on1 of3.wav	a 0.2 on1 of3.wav	1	921
11	a 0.2 on1 of4.wav	a 0.2 on1 of4.wav	1	786
12	a 0.2 on1 of5.wav	a 0.2 on1 of5.wav	1	614
13	a 0.2 on1 of6.wav	a 0.2 on1 of6.wav	1	805
14	a 0.2 on1 of7.wav	a 0.2 on1 of7.wav	1	1090
15	a 0.04 on1 of1.wav	a 0.04 on1 of1.wav	1	911
16	a 0.04 on1 of2.wav	a 0.04 on1 of2.wav	1	244
17	a 0.04 on1 of3.wav	a 0.04 on1 of3.wav	1	595
18	a 0.04 on1 of4.wav	a 0.04 on1 of4.wav	1	38
19	a 0.04 on1 of5.wav	a 0.04 on1 of5.wav	1	418
20	a 0.04 on1 of6.wav	a 0.04 on1 of6.wav	1	497
21	a 0.04 on1 of7.wav	a 0.04 on1 of7.wav	1	419
22	a 0.06 on1 of1.wav	a 0.06 on1 of1.wav	1	483
23	a 0.06 on1 of2.wav	a 0.06 on1 of2.wav	1	229
24	a 0.06 on1 of3.wav	a 0.06 on1 of3.wav	1	606
25	a 0.06 on1 of4.wav	a 0.06 on1 of4.wav	1	532
26	a 0.06 on1 of5.wav	a 0.06 on1 of5.wav	1	410
27	a 0.06 on1 of6.wav	a 0.06 on1 of6.wav	1	532
28	a 0.06 on1 of7.wav	a 0.06 on1 of7.wav	1	223
29	a 0.08 on1 of1.wav	a 0.08 on1 of1.wav	1	409
30	a 0.08 on1 of2.wav	a 0.08 on1 of2.wav	1	886
31	a 0.08 on1 of3.wav	a 0.08 on1 of3.wav	1	533
32	a 0.08 on1 of4.wav	a 0.08 on1 of4.wav	1	154
33	a 0.08 on1 of5.wav	a 0.08 on1 of5.wav	1	543
34	a 0.08 on1 of6.wav	a 0.08 on1 of6.wav	1	296
35	a 0.08 on1 of7.wav	a 0.08 on1 of7.wav	1	379
36	a 0.12 on1 of1.wav	a 0.12 on1 of1.wav	1	564
37	a 0.12 on1 of2.wav	a 0.12 on1 of2.wav	1	193
38	a 0.12 on1 of3.wav	a 0.12 on1 of3.wav	1	17
39	a 0.12 on1 of4.wav	a 0.12 on1 of4.wav	1	798
40	a 0.12 on1 of5.wav	a 0.12 on1 of5.wav	1	391
41	a 0.12 on1 of6.wav	a 0.12 on1 of6.wav	1	526
42	a 0.12 on1 of7.wav	a 0.12 on1 of7.wav	1	365
43	a 0.14 on1 of1.wav	a 0.14 on1 of1.wav	1	284
44	a 0.14 on1 of2.wav	a 0.14 on1 of2.wav	1	1099
45	a 0.14 on1 of3.wav	a 0.14 on1 of3.wav	1	753
46	a 0.14 on1 of4.wav	a 0.14 on1 of4.wav	1	163
47	a 0.14 on1 of5.wav	a 0.14 on1 of5.wav	1	975
48	a 0.14 on1 of6.wav	a 0.14 on1 of6.wav	1	980
49	a 0.14 on1 of7.wav	a 0.14 on1 of7.wav	1	72
50	a 0.16 on1 of1.wav	a 0.16 on1 of1.wav	1	383
51	a 0.16 on1 of2.wav	a 0.16 on1 of2.wav	1	544
52	a 0.16 on1 of3.wav	a 0.16 on1 of3.wav	1	381
53	a 0.16 on1 of4.wav	a 0.16 on1 of4.wav	1	230
54	a 0.16 on1 of5.wav	a 0.16 on1 of5.wav	1	797
55	a 0.16 on1 of6.wav	a 0.16 on1 of6.wav	1	782
56	a 0.16 on1 of7.wav	a 0.16 on1 of7.wav	1	529
57	a 0.18 on1 of1.wav	a 0.18 on1 of1.wav	1	1232
58	a 0.18 on1 of2.wav	a 0.18 on1 of2.wav	1	752
59	a 0.18 on1 of3.wav	a 0.18 on1 of3.wav	1	739
60	a 0.18 on1 of4.wav	a 0.18 on1 of4.wav	1	794
61	a 0.18 on1 of5.wav	a 0.18 on1 of5.wav	1	358
62	a 0.18 on1 of6.wav	a 0.18 on1 of6.wav	1	472
63	a 0.18 on1 of7.wav	a 0.18 on1 of7.wav	1	562
64	i 0.1 on1 of1.wav	i 0.1 on1 of1.wav	1	691
65	i 0.1 on1 of2.wav	i 0.1 on1 of2.wav	1	254
66	i 0.1 on1 of3.wav	i 0.1 on1 of3.wav	1	60
67	i 0.1 on1 of4.wav	i 0.1 on1 of4.wav	1	423
68	i 0.1 on1 of5.wav	i 0.1 on1 of5.wav	1	356
69	i 0.1 on1 of6.wav	i 0.1 on1 of6.wav	1	257
70	i 0.1 on1 of7.wav	i 0.1 on1 of7.wav	1	375
71	i 0.2 on1 of1.wav	i 0.2 on1 of1.wav	1	736
72	i 0.2 on1 of2.wav	i 0.2 on1 of2.wav	1	1181
73	i 0.2 on1 of3.wav	i 0.2 on1 of3.wav	1	670
74	i 0.2 on1 of4.wav	i 0.2 on1 of4.wav	1	1549
75	i 0.2 on1 of5.wav	i 0.2 on1 of5.wav	1	701
76	i 0.2 on1 of6.wav	i 0.2 on1 of6.wav	1	346
77	i 0.2 on1 of7.wav	i 0.2 on1 of7.wav	1	173
78	i 0.04 on1 of1.wav	i 0.04 on1 of1.wav	1	182
79	i 0.04 on1 of2.wav	i 0.04 on1 of2.wav	1	697
80	i 0.04 on1 of3.wav	i 0.04 on1 of3.wav	1	1269
81	i 0.04 on1 of4.wav	i 0.04 on1 of4.wav	1	5681
82	i 0.04 on1 of5.wav	i 0.04 on1 of5.wav	1	950
83	i 0.04 on1 of6.wav	i 0.04 on1 of6.wav	1	615
84	i 0.04 on1 of7.wav	i 0.04 on1 of7.wav	1	570
85	i 0.06 on1 of1.wav	i 0.06 on1 of1.wav	1	638
86	i 0.06 on1 of2.wav	i 0.06 on1 of2.wav	1	1330
87	i 0.06 on1 of3.wav	i 0.06 on1 of3.wav	1	1182
88	i 0.06 on1 of4.wav	i 0.06 on1 of4.wav	1	151
89	i 0.06 on1 of5.wav	i 0.06 on1 of5.wav	1	634
90	i 0.06 on1 of6.wav	i 0.06 on1 of6.wav	1	501
91	i 0.06 on1 of7.wav	i 0.06 on1 of7.wav	1	358
92	i 0.08 on1 of1.wav	i 0.08 on1 of1.wav	1	66
93	i 0.08 on1 of2.wav	i 0.08 on1 of2.wav	1	383
94	i 0.08 on1 of3.wav	i 0.08 on1 of3.wav	1	787
95	i 0.08 on1 of4.wav	i 0.08 on1 of4.wav	1	454
96	i 0.08 on1 of5.wav	i 0.08 on1 of5.wav	1	465
97	i 0.08 on1 of6.wav	i 0.08 on1 of6.wav	1	696
98	i 0.08 on1 of7.wav	i 0.08 on1 of7.wav	1	322
99	i 0.12 on1 of1.wav	i 0.12 on1 of1.wav	1	150
100	i 0.12 on1 of2.wav	i 0.12 on1 of2.wav	1	420
101	i 0.12 on1 of3.wav	i 0.12 on1 of3.wav	1	943
102	i 0.12 on1 of4.wav	i 0.12 on1 of4.wav	1	664
103	i 0.12 on1 of5.wav	i 0.12 on1 of5.wav	1	995
104	i 0.12 on1 of6.wav	i 0.12 on1 of6.wav	1	411
105	i 0.12 on1 of7.wav	i 0.12 on1 of7.wav	1	700
106	i 0.14 on1 of1.wav	i 0.14 on1 of1.wav	1	131
107	i 0.14 on1 of2.wav	i 0.14 on1 of2.wav	1	1226
108	i 0.14 on1 of3.wav	i 0.14 on1 of3.wav	1	552
109	i 0.14 on1 of4.wav	i 0.14 on1 of4.wav	1	427
110	i 0.14 on1 of5.wav	i 0.14 on1 of5.wav	1	621
111	i 0.14 on1 of6.wav	i 0.14 on1 of6.wav	1	951
112	i 0.14 on1 of7.wav	i 0.14 on1 of7.wav	1	495
113	i 0.16 on1 of1.wav	i 0.16 on1 of1.wav	1	976
114	i 0.16 on1 of2.wav	i 0.16 on1 of2.wav	1	352
115	i 0.16 on1 of3.wav	i 0.16 on1 of3.wav	1	210
116	i 0.16 on1 of4.wav	i 0.16 on1 of4.wav	1	314
117	i 0.16 on1 of5.wav	i 0.16 on1 of5.wav	1	885
118	i 0.16 on1 of6.wav	i 0.16 on1 of6.wav	1	434
119	i 0.16 on1 of7.wav	i 0.16 on1 of7.wav	1	1176
120	i 0.18 on1 of1.wav	i 0.18 on1 of1.wav	1	339
121	i 0.18 on1 of2.wav	i 0.18 on1 of2.wav	1	336
122	i 0.18 on1 of3.wav	i 0.18 on1 of3.wav	1	607
123	i 0.18 on1 of4.wav	i 0.18 on1 of4.wav	1	1570
124	i 0.18 on1 of5.wav	i 0.18 on1 of5.wav	1	48
125	i 0.18 on1 of6.wav	i 0.18 on1 of6.wav	1	733
126	i 0.18 on1 of7.wav	i 0.18 on1 of7.wav	1	313
127	a 0.1 on1 of1.wav	a 0.1 on1 of3.wav	1	89
128	a 0.1 on1 of2.wav	a 0.1 on1 of4.wav	1	1194
129	a 0.1 on1 of3.wav	a 0.1 on1 of5.wav	1	988
130	a 0.1 on1 of4.wav	a 0.1 on1 of6.wav	1	480
131	a 0.1 on1 of5.wav	a 0.1 on1 of7.wav	1	233
132	a 0.2 on1 of1.wav	a 0.2 on1 of3.wav	1	201
133	a 0.2 on1 of2.wav	a 0.2 on1 of4.wav	1	7190
134	a 0.2 on1 of3.wav	a 0.2 on1 of5.wav	1	1527
135	a 0.2 on1 of4.wav	a 0.2 on1 of6.wav	1	1271
136	a 0.2 on1 of5.wav	a 0.2 on1 of7.wav	1	846
137	a 0.04 on1 of1.wav	a 0.04 on1 of3.wav	1	448
138	a 0.04 on1 of2.wav	a 0.04 on1 of4.wav	1	5439
139	a 0.04 on1 of3.wav	a 0.04 on1 of5.wav	1	576
140	a 0.04 on1 of4.wav	a 0.04 on1 of6.wav	1	624
141	a 0.04 on1 of5.wav	a 0.04 on1 of7.wav	1	513
142	a 0.06 on1 of1.wav	a 0.06 on1 of3.wav	1	165
143	a 0.06 on1 of2.wav	a 0.06 on1 of4.wav	1	512
144	a 0.06 on1 of3.wav	a 0.06 on1 of5.wav	1	205
145	a 0.06 on1 of4.wav	a 0.06 on1 of6.wav	1	706
146	a 0.06 on1 of5.wav	a 0.06 on1 of7.wav	1	789
147	a 0.08 on1 of1.wav	a 0.08 on1 of3.wav	1	580
148	a 0.08 on1 of2.wav	a 0.08 on1 of4.wav	1	683
149	a 0.08 on1 of3.wav	a 0.08 on1 of5.wav	1	135
150	a 0.08 on1 of4.wav	a 0.08 on1 of6.wav	1	595
151	a 0.08 on1 of5.wav	a 0.08 on1 of7.wav	1	267
152	a 0.12 on1 of1.wav	a 0.12 on1 of3.wav	1	158
153	a 0.12 on1 of2.wav	a 0.12 on1 of4.wav	1	781
154	a 0.12 on1 of3.wav	a 0.12 on1 of5.wav	1	25
155	a 0.12 on1 of4.wav	a 0.12 on1 of6.wav	1	131
156	a 0.12 on1 of5.wav	a 0.12 on1 of7.wav	1	1055
157	a 0.14 on1 of1.wav	a 0.14 on1 of3.wav	1	472
158	a 0.14 on1 of2.wav	a 0.14 on1 of4.wav	1	527
159	a 0.14 on1 of3.wav	a 0.14 on1 of5.wav	1	860
160	a 0.14 on1 of4.wav	a 0.14 on1 of6.wav	1	1373
161	a 0.14 on1 of5.wav	a 0.14 on1 of7.wav	1	348
162	a 0.16 on1 of1.wav	a 0.16 on1 of3.wav	1	878
163	a 0.16 on1 of2.wav	a 0.16 on1 of4.wav	1	386
164	a 0.16 on1 of3.wav	a 0.16 on1 of5.wav	1	179
165	a 0.16 on1 of4.wav	a 0.16 on1 of6.wav	1	366
166	a 0.16 on1 of5.wav	a 0.16 on1 of7.wav	1	511
167	a 0.18 on1 of1.wav	a 0.18 on1 of3.wav	1	989
168	a 0.18 on1 of2.wav	a 0.18 on1 of4.wav	2	810
169	a 0.18 on1 of3.wav	a 0.18 on1 of5.wav	1	1395
170	a 0.18 on1 of4.wav	a 0.18 on1 of6.wav	1	281
171	a 0.18 on1 of5.wav	a 0.18 on1 of7.wav	1	478
172	i 0.1 on1 of1.wav	i 0.1 on1 of3.wav	1	185
173	i 0.1 on1 of2.wav	i 0.1 on1 of4.wav	1	520
174	i 0.1 on1 of3.wav	i 0.1 on1 of5.wav	1	233
175	i 0.1 on1 of4.wav	i 0.1 on1 of6.wav	1	640
176	i 0.1 on1 of5.wav	i 0.1 on1 of7.wav	1	492
177	i 0.2 on1 of1.wav	i 0.2 on1 of3.wav	1	977
178	i 0.2 on1 of2.wav	i 0.2 on1 of4.wav	1	260
179	i 0.2 on1 of3.wav	i 0.2 on1 of5.wav	1	896
180	i 0.2 on1 of4.wav	i 0.2 on1 of6.wav	1	1382
181	i 0.2 on1 of5.wav	i 0.2 on1 of7.wav	1	392
182	i 0.04 on1 of1.wav	i 0.04 on1 of3.wav	1	704
183	i 0.04 on1 of2.wav	i 0.04 on1 of4.wav	1	2550
184	i 0.04 on1 of3.wav	i 0.04 on1 of5.wav	1	549
185	i 0.04 on1 of4.wav	i 0.04 on1 of6.wav	1	653
186	i 0.04 on1 of5.wav	i 0.04 on1 of7.wav	1	1355
187	i 0.06 on1 of1.wav	i 0.06 on1 of3.wav	1	259
188	i 0.06 on1 of2.wav	i 0.06 on1 of4.wav	1	506
189	i 0.06 on1 of3.wav	i 0.06 on1 of5.wav	1	553
190	i 0.06 on1 of4.wav	i 0.06 on1 of6.wav	1	607
191	i 0.06 on1 of5.wav	i 0.06 on1 of7.wav	1	613
192	i 0.08 on1 of1.wav	i 0.08 on1 of3.wav	2	484
193	i 0.08 on1 of2.wav	i 0.08 on1 of4.wav	1	522
194	i 0.08 on1 of3.wav	i 0.08 on1 of5.wav	1	372
195	i 0.08 on1 of4.wav	i 0.08 on1 of6.wav	1	269
196	i 0.08 on1 of5.wav	i 0.08 on1 of7.wav	1	434
197	i 0.12 on1 of1.wav	i 0.12 on1 of3.wav	1	757
198	i 0.12 on1 of2.wav	i 0.12 on1 of4.wav	1	1003
199	i 0.12 on1 of3.wav	i 0.12 on1 of5.wav	1	1396
200	i 0.12 on1 of4.wav	i 0.12 on1 of6.wav	1	687
201	i 0.12 on1 of5.wav	i 0.12 on1 of7.wav	1	477
202	i 0.14 on1 of1.wav	i 0.14 on1 of3.wav	1	368
203	i 0.14 on1 of2.wav	i 0.14 on1 of4.wav	1	331
204	i 0.14 on1 of3.wav	i 0.14 on1 of5.wav	1	357
205	i 0.14 on1 of4.wav	i 0.14 on1 of6.wav	1	657
206	i 0.14 on1 of5.wav	i 0.14 on1 of7.wav	1	427
207	i 0.16 on1 of1.wav	i 0.16 on1 of3.wav	1	1384
208	i 0.16 on1 of2.wav	i 0.16 on1 of4.wav	1	614
209	i 0.16 on1 of3.wav	i 0.16 on1 of5.wav	1	371
210	i 0.16 on1 of4.wav	i 0.16 on1 of6.wav	1	465
211	i 0.16 on1 of5.wav	i 0.16 on1 of7.wav	1	628
212	i 0.18 on1 of1.wav	i 0.18 on1 of3.wav	1	693
213	i 0.18 on1 of2.wav	i 0.18 on1 of4.wav	1	586
214	i 0.18 on1 of3.wav	i 0.18 on1 of5.wav	1	1454
215	i 0.18 on1 of4.wav	i 0.18 on1 of6.wav	1	710
216	i 0.18 on1 of5.wav	i 0.18 on1 of7.wav	1	603
217	a 0.1 on1 of3.wav	a 0.1 on1 of1.wav	1	506
218	a 0.1 on1 of4.wav	a 0.1 on1 of2.wav	1	555
219	a 0.1 on1 of5.wav	a 0.1 on1 of3.wav	1	195
220	a 0.1 on1 of6.wav	a 0.1 on1 of4.wav	1	342
221	a 0.1 on1 of7.wav	a 0.1 on1 of5.wav	1	587
222	a 0.2 on1 of3.wav	a 0.2 on1 of1.wav	2	908
223	a 0.2 on1 of4.wav	a 0.2 on1 of2.wav	2	1716
224	a 0.2 on1 of5.wav	a 0.2 on1 of3.wav	1	822
225	a 0.2 on1 of6.wav	a 0.2 on1 of4.wav	1	816
226	a 0.2 on1 of7.wav	a 0.2 on1 of5.wav	1	822
227	a 0.04 on1 of3.wav	a 0.04 on1 of1.wav	1	455
228	a 0.04 on1 of4.wav	a 0.04 on1 of2.wav	1	146
229	a 0.04 on1 of5.wav	a 0.04 on1 of3.wav	1	554
230	a 0.04 on1 of6.wav	a 0.04 on1 of4.wav	1	529
231	a 0.04 on1 of7.wav	a 0.04 on1 of5.wav	1	229
232	a 0.06 on1 of3.wav	a 0.06 on1 of1.wav	1	523
233	a 0.06 on1 of4.wav	a 0.06 on1 of2.wav	1	328
234	a 0.06 on1 of5.wav	a 0.06 on1 of3.wav	1	587
235	a 0.06 on1 of6.wav	a 0.06 on1 of4.wav	1	746
236	a 0.06 on1 of7.wav	a 0.06 on1 of5.wav	1	443
237	a 0.08 on1 of3.wav	a 0.08 on1 of1.wav	1	245
238	a 0.08 on1 of4.wav	a 0.08 on1 of2.wav	1	1172
239	a 0.08 on1 of5.wav	a 0.08 on1 of3.wav	1	498
240	a 0.08 on1 of6.wav	a 0.08 on1 of4.wav	1	573
241	a 0.08 on1 of7.wav	a 0.08 on1 of5.wav	1	244
242	a 0.12 on1 of3.wav	a 0.12 on1 of1.wav	1	519
243	a 0.12 on1 of4.wav	a 0.12 on1 of2.wav	1	326
244	a 0.12 on1 of5.wav	a 0.12 on1 of3.wav	1	711
245	a 0.12 on1 of6.wav	a 0.12 on1 of4.wav	1	731
246	a 0.12 on1 of7.wav	a 0.12 on1 of5.wav	1	581
247	a 0.14 on1 of3.wav	a 0.14 on1 of1.wav	1	856
248	a 0.14 on1 of4.wav	a 0.14 on1 of2.wav	1	771
249	a 0.14 on1 of5.wav	a 0.14 on1 of3.wav	1	508
250	a 0.14 on1 of6.wav	a 0.14 on1 of4.wav	1	611
251	a 0.14 on1 of7.wav	a 0.14 on1 of5.wav	1	233
252	a 0.16 on1 of3.wav	a 0.16 on1 of1.wav	2	785
253	a 0.16 on1 of4.wav	a 0.16 on1 of2.wav	1	789
254	a 0.16 on1 of5.wav	a 0.16 on1 of3.wav	1	318
255	a 0.16 on1 of6.wav	a 0.16 on1 of4.wav	1	1959
256	a 0.16 on1 of7.wav	a 0.16 on1 of5.wav	1	583
257	a 0.18 on1 of3.wav	a 0.18 on1 of1.wav	1	1007
258	a 0.18 on1 of4.wav	a 0.18 on1 of2.wav	1	479
259	a 0.18 on1 of5.wav	a 0.18 on1 of3.wav	1	468
260	a 0.18 on1 of6.wav	a 0.18 on1 of4.wav	1	204
261	a 0.18 on1 of7.wav	a 0.18 on1 of5.wav	1	494
262	i 0.1 on1 of3.wav	i 0.1 on1 of1.wav	1	604
263	i 0.1 on1 of4.wav	i 0.1 on1 of2.wav	1	739
264	i 0.1 on1 of5.wav	i 0.1 on1 of3.wav	1	1565
265	i 0.1 on1 of6.wav	i 0.1 on1 of4.wav	1	381
266	i 0.1 on1 of7.wav	i 0.1 on1 of5.wav	1	210
267	i 0.2 on1 of3.wav	i 0.2 on1 of1.wav	1	245
268	i 0.2 on1 of4.wav	i 0.2 on1 of2.wav	1	391
269	i 0.2 on1 of5.wav	i 0.2 on1 of3.wav	1	421
270	i 0.2 on1 of6.wav	i 0.2 on1 of4.wav	1	598
271	i 0.2 on1 of7.wav	i 0.2 on1 of5.wav	1	688
272	i 0.04 on1 of3.wav	i 0.04 on1 of1.wav	1	976
273	i 0.04 on1 of4.wav	i 0.04 on1 of2.wav	1	618
274	i 0.04 on1 of5.wav	i 0.04 on1 of3.wav	1	994
275	i 0.04 on1 of6.wav	i 0.04 on1 of4.wav	1	714
276	i 0.04 on1 of7.wav	i 0.04 on1 of5.wav	1	363
277	i 0.06 on1 of3.wav	i 0.06 on1 of1.wav	1	1497
278	i 0.06 on1 of4.wav	i 0.06 on1 of2.wav	1	72
279	i 0.06 on1 of5.wav	i 0.06 on1 of3.wav	1	63
280	i 0.06 on1 of6.wav	i 0.06 on1 of4.wav	1	1055
281	i 0.06 on1 of7.wav	i 0.06 on1 of5.wav	1	1201
282	i 0.08 on1 of3.wav	i 0.08 on1 of1.wav	1	630
283	i 0.08 on1 of4.wav	i 0.08 on1 of2.wav	1	351
284	i 0.08 on1 of5.wav	i 0.08 on1 of3.wav	1	742
285	i 0.08 on1 of6.wav	i 0.08 on1 of4.wav	1	478
286	i 0.08 on1 of7.wav	i 0.08 on1 of5.wav	1	1856
287	i 0.12 on1 of3.wav	i 0.12 on1 of1.wav	1	1323
288	i 0.12 on1 of4.wav	i 0.12 on1 of2.wav	1	261
289	i 0.12 on1 of5.wav	i 0.12 on1 of3.wav	1	493
290	i 0.12 on1 of6.wav	i 0.12 on1 of4.wav	1	550
291	i 0.12 on1 of7.wav	i 0.12 on1 of5.wav	1	720
292	i 0.14 on1 of3.wav	i 0.14 on1 of1.wav	1	559
293	i 0.14 on1 of4.wav	i 0.14 on1 of2.wav	1	201
294	i 0.14 on1 of5.wav	i 0.14 on1 of3.wav	1	632
295	i 0.14 on1 of6.wav	i 0.14 on1 of4.wav	1	566
296	i 0.14 on1 of7.wav	i 0.14 on1 of5.wav	1	760
297	i 0.16 on1 of3.wav	i 0.16 on1 of1.wav	1	706
298	i 0.16 on1 of4.wav	i 0.16 on1 of2.wav	1	521
299	i 0.16 on1 of5.wav	i 0.16 on1 of3.wav	1	347
300	i 0.16 on1 of6.wav	i 0.16 on1 of4.wav	1	660
301	i 0.16 on1 of7.wav	i 0.16 on1 of5.wav	1	1048
302	i 0.18 on1 of3.wav	i 0.18 on1 of1.wav	1	249
303	i 0.18 on1 of4.wav	i 0.18 on1 of2.wav	1	328
304	i 0.18 on1 of5.wav	i 0.18 on1 of3.wav	1	1083
305	i 0.18 on1 of6.wav	i 0.18 on1 of4.wav	1	475
306	i 0.18 on1 of7.wav	i 0.18 on1 of5.wav	1	435
307	a 0.1 on1 of1.wav	a 0.1 on1 of1.wav	1	2199
308	a 0.1 on1 of2.wav	a 0.1 on1 of2.wav	1	414
309	a 0.1 on1 of3.wav	a 0.1 on1 of3.wav	1	544
310	a 0.1 on1 of4.wav	a 0.1 on1 of4.wav	1	382
311	a 0.1 on1 of5.wav	a 0.1 on1 of5.wav	1	420
312	a 0.1 on1 of6.wav	a 0.1 on1 of6.wav	1	1170
313	a 0.1 on1 of7.wav	a 0.1 on1 of7.wav	1	601
314	a 0.2 on1 of1.wav	a 0.2 on1 of1.wav	1	640
315	a 0.2 on1 of2.wav	a 0.2 on1 of2.wav	1	458
316	a 0.2 on1 of3.wav	a 0.2 on1 of3.wav	1	384
317	a 0.2 on1 of4.wav	a 0.2 on1 of4.wav	1	342
318	a 0.2 on1 of5.wav	a 0.2 on1 of5.wav	1	502
319	a 0.2 on1 of6.wav	a 0.2 on1 of6.wav	1	19
320	a 0.2 on1 of7.wav	a 0.2 on1 of7.wav	1	817
321	a 0.04 on1 of1.wav	a 0.04 on1 of1.wav	1	709
322	a 0.04 on1 of2.wav	a 0.04 on1 of2.wav	1	1623
323	a 0.04 on1 of3.wav	a 0.04 on1 of3.wav	1	1145
324	a 0.04 on1 of4.wav	a 0.04 on1 of4.wav	1	904
325	a 0.04 on1 of5.wav	a 0.04 on1 of5.wav	1	385
326	a 0.04 on1 of6.wav	a 0.04 on1 of6.wav	1	446
327	a 0.04 on1 of7.wav	a 0.04 on1 of7.wav	1	1112
328	a 0.06 on1 of1.wav	a 0.06 on1 of1.wav	1	517
329	a 0.06 on1 of2.wav	a 0.06 on1 of2.wav	1	247
330	a 0.06 on1 of3.wav	a 0.06 on1 of3.wav	1	428
331	a 0.06 on1 of4.wav	a 0.06 on1 of4.wav	1	329
332	a 0.06 on1 of5.wav	a 0.06 on1 of5.wav	1	225
333	a 0.06 on1 of6.wav	a 0.06 on1 of6.wav	1	568
334	a 0.06 on1 of7.wav	a 0.06 on1 of7.wav	1	182
335	a 0.08 on1 of1.wav	a 0.08 on1 of1.wav	1	744
336	a 0.08 on1 of2.wav	a 0.08 on1 of2.wav	1	263
337	a 0.08 on1 of3.wav	a 0.08 on1 of3.wav	1	894
338	a 0.08 on1 of4.wav	a 0.08 on1 of4.wav	1	1176
339	a 0.08 on1 of5.wav	a 0.08 on1 of5.wav	1	672
340	a 0.08 on1 of6.wav	a 0.08 on1 of6.wav	1	940
341	a 0.08 on1 of7.wav	a 0.08 on1 of7.wav	1	1413
342	a 0.12 on1 of1.wav	a 0.12 on1 of1.wav	1	442
343	a 0.12 on1 of2.wav	a 0.12 on1 of2.wav	1	377
344	a 0.12 on1 of3.wav	a 0.12 on1 of3.wav	1	1058
345	a 0.12 on1 of4.wav	a 0.12 on1 of4.wav	1	394
346	a 0.12 on1 of5.wav	a 0.12 on1 of5.wav	1	475
347	a 0.12 on1 of6.wav	a 0.12 on1 of6.wav	1	366
348	a 0.12 on1 of7.wav	a 0.12 on1 of7.wav	1	5105
349	a 0.14 on1 of1.wav	a 0.14 on1 of1.wav	1	1549
350	a 0.14 on1 of2.wav	a 0.14 on1 of2.wav	1	536
351	a 0.14 on1 of3.wav	a 0.14 on1 of3.wav	1	750
352	a 0.14 on1 of4.wav	a 0.14 on1 of4.wav	1	595
353	a 0.14 on1 of5.wav	a 0.14 on1 of5.wav	1	517
354	a 0.14 on1 of6.wav	a 0.14 on1 of6.wav	1	545
355	a 0.14 on1 of7.wav	a 0.14 on1 of7.wav	1	17
356	a 0.16 on1 of1.wav	a 0.16 on1 of1.wav	1	410
357	a 0.16 on1 of2.wav	a 0.16 on1 of2.wav	1	237
358	a 0.16 on1 of3.wav	a 0.16 on1 of3.wav	1	590
359	a 0.16 on1 of4.wav	a 0.16 on1 of4.wav	1	529
360	a 0.16 on1 of5.wav	a 0.16 on1 of5.wav	1	884
361	a 0.16 on1 of6.wav	a 0.16 on1 of6.wav	1	748
362	a 0.16 on1 of7.wav	a 0.16 on1 of7.wav	1	424
363	a 0.18 on1 of1.wav	a 0.18 on1 of1.wav	1	586
364	a 0.18 on1 of2.wav	a 0.18 on1 of2.wav	1	613
365	a 0.18 on1 of3.wav	a 0.18 on1 of3.wav	1	898
366	a 0.18 on1 of4.wav	a 0.18 on1 of4.wav	1	746
367	a 0.18 on1 of5.wav	a 0.18 on1 of5.wav	1	847
368	a 0.18 on1 of6.wav	a 0.18 on1 of6.wav	1	194
369	a 0.18 on1 of7.wav	a 0.18 on1 of7.wav	1	341
370	i 0.1 on1 of1.wav	i 0.1 on1 of1.wav	1	474
371	i 0.1 on1 of2.wav	i 0.1 on1 of2.wav	1	447
372	i 0.1 on1 of3.wav	i 0.1 on1 of3.wav	1	345
373	i 0.1 on1 of4.wav	i 0.1 on1 of4.wav	1	391
374	i 0.1 on1 of5.wav	i 0.1 on1 of5.wav	1	283
375	i 0.1 on1 of6.wav	i 0.1 on1 of6.wav	1	697
376	i 0.1 on1 of7.wav	i 0.1 on1 of7.wav	1	162
377	i 0.2 on1 of1.wav	i 0.2 on1 of1.wav	1	778
378	i 0.2 on1 of2.wav	i 0.2 on1 of2.wav	1	181
379	i 0.2 on1 of3.wav	i 0.2 on1 of3.wav	1	613
380	i 0.2 on1 of4.wav	i 0.2 on1 of4.wav	1	590
381	i 0.2 on1 of5.wav	i 0.2 on1 of5.wav	1	610
382	i 0.2 on1 of6.wav	i 0.2 on1 of6.wav	1	308
383	i 0.2 on1 of7.wav	i 0.2 on1 of7.wav	1	1119
384	i 0.04 on1 of1.wav	i 0.04 on1 of1.wav	1	1035
385	i 0.04 on1 of2.wav	i 0.04 on1 of2.wav	1	446
386	i 0.04 on1 of3.wav	i 0.04 on1 of3.wav	1	1251
387	i 0.04 on1 of4.wav	i 0.04 on1 of4.wav	1	1452
388	i 0.04 on1 of5.wav	i 0.04 on1 of5.wav	1	1757
389	i 0.04 on1 of6.wav	i 0.04 on1 of6.wav	1	704
390	i 0.04 on1 of7.wav	i 0.04 on1 of7.wav	1	1205
391	i 0.06 on1 of1.wav	i 0.06 on1 of1.wav	1	622
392	i 0.06 on1 of2.wav	i 0.06 on1 of2.wav	1	684
393	i 0.06 on1 of3.wav	i 0.06 on1 of3.wav	1	726
394	i 0.06 on1 of4.wav	i 0.06 on1 of4.wav	1	670
395	i 0.06 on1 of5.wav	i 0.06 on1 of5.wav	1	218
396	i 0.06 on1 of6.wav	i 0.06 on1 of6.wav	1	1620
397	i 0.06 on1 of7.wav	i 0.06 on1 of7.wav	1	1725
398	i 0.08 on1 of1.wav	i 0.08 on1 of1.wav	1	4735
399	i 0.08 on1 of2.wav	i 0.08 on1 of2.wav	1	480
400	i 0.08 on1 of3.wav	i 0.08 on1 of3.wav	1	687
401	i 0.08 on1 of4.wav	i 0.08 on1 of4.wav	1	709
402	i 0.08 on1 of5.wav	i 0.08 on1 of5.wav	1	240
403	i 0.08 on1 of6.wav	i 0.08 on1 of6.wav	1	407
404	i 0.08 on1 of7.wav	i 0.08 on1 of7.wav	1	398
405	i 0.12 on1 of1.wav	i 0.12 on1 of1.wav	1	1211
406	i 0.12 on1 of2.wav	i 0.12 on1 of2.wav	1	584
407	i 0.12 on1 of3.wav	i 0.12 on1 of3.wav	1	908
408	i 0.12 on1 of4.wav	i 0.12 on1 of4.wav	1	597
409	i 0.12 on1 of5.wav	i 0.12 on1 of5.wav	1	1316
410	i 0.12 on1 of6.wav	i 0.12 on1 of6.wav	1	612
411	i 0.12 on1 of7.wav	i 0.12 on1 of7.wav	1	1202
412	i 0.14 on1 of1.wav	i 0.14 on1 of1.wav	1	559
413	i 0.14 on1 of2.wav	i 0.14 on1 of2.wav	1	547
414	i 0.14 on1 of3.wav	i 0.14 on1 of3.wav	1	573
415	i 0.14 on1 of4.wav	i 0.14 on1 of4.wav	1	651
416	i 0.14 on1 of5.wav	i 0.14 on1 of5.wav	1	312
417	i 0.14 on1 of6.wav	i 0.14 on1 of6.wav	1	947
418	i 0.14 on1 of7.wav	i 0.14 on1 of7.wav	1	1444
419	i 0.16 on1 of1.wav	i 0.16 on1 of1.wav	1	481
420	i 0.16 on1 of2.wav	i 0.16 on1 of2.wav	1	1578
421	i 0.16 on1 of3.wav	i 0.16 on1 of3.wav	1	525
422	i 0.16 on1 of4.wav	i 0.16 on1 of4.wav	1	813
423	i 0.16 on1 of5.wav	i 0.16 on1 of5.wav	1	690
424	i 0.16 on1 of6.wav	i 0.16 on1 of6.wav	1	245
425	i 0.16 on1 of7.wav	i 0.16 on1 of7.wav	1	455
426	i 0.18 on1 of1.wav	i 0.18 on1 of1.wav	1	345
427	i 0.18 on1 of2.wav	i 0.18 on1 of2.wav	1	913
428	i 0.18 on1 of3.wav	i 0.18 on1 of3.wav	1	786
429	i 0.18 on1 of4.wav	i 0.18 on1 of4.wav	1	500
430	i 0.18 on1 of5.wav	i 0.18 on1 of5.wav	1	369
431	i 0.18 on1 of6.wav	i 0.18 on1 of6.wav	1	319
432	i 0.18 on1 of7.wav	i 0.18 on1 of7.wav	1	653
433	a 0.1 on1 of1.wav	a 0.1 on1 of3.wav	1	614
434	a 0.1 on1 of2.wav	a 0.1 on1 of4.wav	1	920
435	a 0.1 on1 of3.wav	a 0.1 on1 of5.wav	1	970
436	a 0.1 on1 of4.wav	a 0.1 on1 of6.wav	1	433
437	a 0.1 on1 of5.wav	a 0.1 on1 of7.wav	1	399
438	a 0.2 on1 of1.wav	a 0.2 on1 of3.wav	1	941
439	a 0.2 on1 of2.wav	a 0.2 on1 of4.wav	1	932
440	a 0.2 on1 of3.wav	a 0.2 on1 of5.wav	1	2633
441	a 0.2 on1 of4.wav	a 0.2 on1 of6.wav	1	675
442	a 0.2 on1 of5.wav	a 0.2 on1 of7.wav	1	1051
443	a 0.04 on1 of1.wav	a 0.04 on1 of3.wav	1	558
444	a 0.04 on1 of2.wav	a 0.04 on1 of4.wav	1	815
445	a 0.04 on1 of3.wav	a 0.04 on1 of5.wav	1	1329
446	a 0.04 on1 of4.wav	a 0.04 on1 of6.wav	1	804
447	a 0.04 on1 of5.wav	a 0.04 on1 of7.wav	1	791
448	a 0.06 on1 of1.wav	a 0.06 on1 of3.wav	1	1471
449	a 0.06 on1 of2.wav	a 0.06 on1 of4.wav	1	402
450	a 0.06 on1 of3.wav	a 0.06 on1 of5.wav	1	480
451	a 0.06 on1 of4.wav	a 0.06 on1 of6.wav	1	164
452	a 0.06 on1 of5.wav	a 0.06 on1 of7.wav	1	1179
453	a 0.08 on1 of1.wav	a 0.08 on1 of3.wav	1	658
454	a 0.08 on1 of2.wav	a 0.08 on1 of4.wav	1	485
455	a 0.08 on1 of3.wav	a 0.08 on1 of5.wav	1	710
456	a 0.08 on1 of4.wav	a 0.08 on1 of6.wav	1	666
457	a 0.08 on1 of5.wav	a 0.08 on1 of7.wav	1	813
458	a 0.12 on1 of1.wav	a 0.12 on1 of3.wav	1	572
459	a 0.12 on1 of2.wav	a 0.12 on1 of4.wav	1	1002
460	a 0.12 on1 of3.wav	a 0.12 on1 of5.wav	1	502
461	a 0.12 on1 of4.wav	a 0.12 on1 of6.wav	1	631
462	a 0.12 on1 of5.wav	a 0.12 on1 of7.wav	1	722
463	a 0.14 on1 of1.wav	a 0.14 on1 of3.wav	1	446
464	a 0.14 on1 of2.wav	a 0.14 on1 of4.wav	1	416
465	a 0.14 on1 of3.wav	a 0.14 on1 of5.wav	1	1050
466	a 0.14 on1 of4.wav	a 0.14 on1 of6.wav	1	390
467	a 0.14 on1 of5.wav	a 0.14 on1 of7.wav	1	1049
468	a 0.16 on1 of1.wav	a 0.16 on1 of3.wav	1	548
469	a 0.16 on1 of2.wav	a 0.16 on1 of4.wav	1	856
470	a 0.16 on1 of3.wav	a 0.16 on1 of5.wav	1	507
471	a 0.16 on1 of4.wav	a 0.16 on1 of6.wav	1	462
472	a 0.16 on1 of5.wav	a 0.16 on1 of7.wav	1	1010
473	a 0.18 on1 of1.wav	a 0.18 on1 of3.wav	1	1370
474	a 0.18 on1 of2.wav	a 0.18 on1 of4.wav	1	482
475	a 0.18 on1 of3.wav	a 0.18 on1 of5.wav	1	509
476	a 0.18 on1 of4.wav	a 0.18 on1 of6.wav	1	1381
477	a 0.18 on1 of5.wav	a 0.18 on1 of7.wav	1	628
478	i 0.1 on1 of1.wav	i 0.1 on1 of3.wav	1	708
479	i 0.1 on1 of2.wav	i 0.1 on1 of4.wav	1	451
480	i 0.1 on1 of3.wav	i 0.1 on1 of5.wav	1	25
481	i 0.1 on1 of4.wav	i 0.1 on1 of6.wav	1	568
482	i 0.1 on1 of5.wav	i 0.1 on1 of7.wav	1	281
483	i 0.2 on1 of1.wav	i 0.2 on1 of3.wav	1	719
484	i 0.2 on1 of2.wav	i 0.2 on1 of4.wav	1	624
485	i 0.2 on1 of3.wav	i 0.2 on1 of5.wav	1	3720
486	i 0.2 on1 of4.wav	i 0.2 on1 of6.wav	1	499
487	i 0.2 on1 of5.wav	i 0.2 on1 of7.wav	1	1238
488	i 0.04 on1 of1.wav	i 0.04 on1 of3.wav	1	631
489	i 0.04 on1 of2.wav	i 0.04 on1 of4.wav	1	687
490	i 0.04 on1 of3.wav	i 0.04 on1 of5.wav	1	966
491	i 0.04 on1 of4.wav	i 0.04 on1 of6.wav	1	347
492	i 0.04 on1 of5.wav	i 0.04 on1 of7.wav	1	599
493	i 0.06 on1 of1.wav	i 0.06 on1 of3.wav	1	336
494	i 0.06 on1 of2.wav	i 0.06 on1 of4.wav	1	1577
495	i 0.06 on1 of3.wav	i 0.06 on1 of5.wav	1	528
496	i 0.06 on1 of4.wav	i 0.06 on1 of6.wav	1	760
497	i 0.06 on1 of5.wav	i 0.06 on1 of7.wav	1	400
498	i 0.08 on1 of1.wav	i 0.08 on1 of3.wav	1	1781
499	i 0.08 on1 of2.wav	i 0.08 on1 of4.wav	1	948
500	i 0.08 on1 of3.wav	i 0.08 on1 of5.wav	1	1336
501	i 0.08 on1 of4.wav	i 0.08 on1 of6.wav	1	3121
502	i 0.08 on1 of5.wav	i 0.08 on1 of7.wav	1	995
503	i 0.12 on1 of1.wav	i 0.12 on1 of3.wav	1	674
504	i 0.12 on1 of2.wav	i 0.12 on1 of4.wav	1	430
505	i 0.12 on1 of3.wav	i 0.12 on1 of5.wav	1	774
506	i 0.12 on1 of4.wav	i 0.12 on1 of6.wav	1	1250
507	i 0.12 on1 of5.wav	i 0.12 on1 of7.wav	2	471
508	i 0.14 on1 of1.wav	i 0.14 on1 of3.wav	1	139
509	i 0.14 on1 of2.wav	i 0.14 on1 of4.wav	1	444
510	i 0.14 on1 of3.wav	i 0.14 on1 of5.wav	1	882
511	i 0.14 on1 of4.wav	i 0.14 on1 of6.wav	1	435
512	i 0.14 on1 of5.wav	i 0.14 on1 of7.wav	1	1096
513	i 0.16 on1 of1.wav	i 0.16 on1 of3.wav	1	664
514	i 0.16 on1 of2.wav	i 0.16 on1 of4.wav	1	525
515	i 0.16 on1 of3.wav	i 0.16 on1 of5.wav	1	539
516	i 0.16 on1 of4.wav	i 0.16 on1 of6.wav	1	443
517	i 0.16 on1 of5.wav	i 0.16 on1 of7.wav	1	327
518	i 0.18 on1 of1.wav	i 0.18 on1 of3.wav	1	646
519	i 0.18 on1 of2.wav	i 0.18 on1 of4.wav	1	217
520	i 0.18 on1 of3.wav	i 0.18 on1 of5.wav	1	377
521	i 0.18 on1 of4.wav	i 0.18 on1 of6.wav	1	516
522	i 0.18 on1 of5.wav	i 0.18 on1 of7.wav	1	197
523	a 0.1 on1 of3.wav	a 0.1 on1 of1.wav	1	367
524	a 0.1 on1 of4.wav	a 0.1 on1 of2.wav	1	690
525	a 0.1 on1 of5.wav	a 0.1 on1 of3.wav	1	508
526	a 0.1 on1 of6.wav	a 0.1 on1 of4.wav	1	1002
527	a 0.1 on1 of7.wav	a 0.1 on1 of5.wav	1	254
528	a 0.2 on1 of3.wav	a 0.2 on1 of1.wav	1	390
529	a 0.2 on1 of4.wav	a 0.2 on1 of2.wav	1	1013
530	a 0.2 on1 of5.wav	a 0.2 on1 of3.wav	1	696
531	a 0.2 on1 of6.wav	a 0.2 on1 of4.wav	1	828
532	a 0.2 on1 of7.wav	a 0.2 on1 of5.wav	1	719
533	a 0.04 on1 of3.wav	a 0.04 on1 of1.wav	1	407
534	a 0.04 on1 of4.wav	a 0.04 on1 of2.wav	1	921
535	a 0.04 on1 of5.wav	a 0.04 on1 of3.wav	1	1150
536	a 0.04 on1 of6.wav	a 0.04 on1 of4.wav	1	201
537	a 0.04 on1 of7.wav	a 0.04 on1 of5.wav	1	960
538	a 0.06 on1 of3.wav	a 0.06 on1 of1.wav	1	674
539	a 0.06 on1 of4.wav	a 0.06 on1 of2.wav	1	447
540	a 0.06 on1 of5.wav	a 0.06 on1 of3.wav	1	246
541	a 0.06 on1 of6.wav	a 0.06 on1 of4.wav	1	1937
542	a 0.06 on1 of7.wav	a 0.06 on1 of5.wav	1	427
543	a 0.08 on1 of3.wav	a 0.08 on1 of1.wav	1	620
544	a 0.08 on1 of4.wav	a 0.08 on1 of2.wav	1	329
545	a 0.08 on1 of5.wav	a 0.08 on1 of3.wav	1	453
546	a 0.08 on1 of6.wav	a 0.08 on1 of4.wav	1	316
547	a 0.08 on1 of7.wav	a 0.08 on1 of5.wav	1	613
548	a 0.12 on1 of3.wav	a 0.12 on1 of1.wav	1	2077
549	a 0.12 on1 of4.wav	a 0.12 on1 of2.wav	1	554
550	a 0.12 on1 of5.wav	a 0.12 on1 of3.wav	1	187
551	a 0.12 on1 of6.wav	a 0.12 on1 of4.wav	1	1311
552	a 0.12 on1 of7.wav	a 0.12 on1 of5.wav	1	174
553	a 0.14 on1 of3.wav	a 0.14 on1 of1.wav	1	642
554	a 0.14 on1 of4.wav	a 0.14 on1 of2.wav	1	563
555	a 0.14 on1 of5.wav	a 0.14 on1 of3.wav	1	475
556	a 0.14 on1 of6.wav	a 0.14 on1 of4.wav	1	473
557	a 0.14 on1 of7.wav	a 0.14 on1 of5.wav	1	632
558	a 0.16 on1 of3.wav	a 0.16 on1 of1.wav	1	242
559	a 0.16 on1 of4.wav	a 0.16 on1 of2.wav	1	1382
560	a 0.16 on1 of5.wav	a 0.16 on1 of3.wav	1	2278
561	a 0.16 on1 of6.wav	a 0.16 on1 of4.wav	1	1344
562	a 0.16 on1 of7.wav	a 0.16 on1 of5.wav	1	2040
563	a 0.18 on1 of3.wav	a 0.18 on1 of1.wav	1	1278
564	a 0.18 on1 of4.wav	a 0.18 on1 of2.wav	1	1094
565	a 0.18 on1 of5.wav	a 0.18 on1 of3.wav	2	1046
566	a 0.18 on1 of6.wav	a 0.18 on1 of4.wav	1	547
567	a 0.18 on1 of7.wav	a 0.18 on1 of5.wav	1	592
568	i 0.1 on1 of3.wav	i 0.1 on1 of1.wav	1	568
569	i 0.1 on1 of4.wav	i 0.1 on1 of2.wav	1	415
570	i 0.1 on1 of5.wav	i 0.1 on1 of3.wav	1	309
571	i 0.1 on1 of6.wav	i 0.1 on1 of4.wav	1	1213
572	i 0.1 on1 of7.wav	i 0.1 on1 of5.wav	1	792
573	i 0.2 on1 of3.wav	i 0.2 on1 of1.wav	1	958
574	i 0.2 on1 of4.wav	i 0.2 on1 of2.wav	1	714
575	i 0.2 on1 of5.wav	i 0.2 on1 of3.wav	1	772
576	i 0.2 on1 of6.wav	i 0.2 on1 of4.wav	1	871
577	i 0.2 on1 of7.wav	i 0.2 on1 of5.wav	1	1894
578	i 0.04 on1 of3.wav	i 0.04 on1 of1.wav	1	692
579	i 0.04 on1 of4.wav	i 0.04 on1 of2.wav	1	7358
580	i 0.04 on1 of5.wav	i 0.04 on1 of3.wav	1	608
581	i 0.04 on1 of6.wav	i 0.04 on1 of4.wav	1	619
582	i 0.04 on1 of7.wav	i 0.04 on1 of5.wav	1	1126
583	i 0.06 on1 of3.wav	i 0.06 on1 of1.wav	1	588
584	i 0.06 on1 of4.wav	i 0.06 on1 of2.wav	1	418
585	i 0.06 on1 of5.wav	i 0.06 on1 of3.wav	1	640
586	i 0.06 on1 of6.wav	i 0.06 on1 of4.wav	1	528
587	i 0.06 on1 of7.wav	i 0.06 on1 of5.wav	1	239
588	i 0.08 on1 of3.wav	i 0.08 on1 of1.wav	1	635
589	i 0.08 on1 of4.wav	i 0.08 on1 of2.wav	1	560
590	i 0.08 on1 of5.wav	i 0.08 on1 of3.wav	1	666
591	i 0.08 on1 of6.wav	i 0.08 on1 of4.wav	1	127
592	i 0.08 on1 of7.wav	i 0.08 on1 of5.wav	1	916
593	i 0.12 on1 of3.wav	i 0.12 on1 of1.wav	1	664
594	i 0.12 on1 of4.wav	i 0.12 on1 of2.wav	1	2168
595	i 0.12 on1 of5.wav	i 0.12 on1 of3.wav	1	229
596	i 0.12 on1 of6.wav	i 0.12 on1 of4.wav	1	411
597	i 0.12 on1 of7.wav	i 0.12 on1 of5.wav	1	431
598	i 0.14 on1 of3.wav	i 0.14 on1 of1.wav	1	342
599	i 0.14 on1 of4.wav	i 0.14 on1 of2.wav	2	292
600	i 0.14 on1 of5.wav	i 0.14 on1 of3.wav	1	683
601	i 0.14 on1 of6.wav	i 0.14 on1 of4.wav	1	248
602	i 0.14 on1 of7.wav	i 0.14 on1 of5.wav	1	271
603	i 0.16 on1 of3.wav	i 0.16 on1 of1.wav	1	662
604	i 0.16 on1 of4.wav	i 0.16 on1 of2.wav	1	454
605	i 0.16 on1 of5.wav	i 0.16 on1 of3.wav	1	869
606	i 0.16 on1 of6.wav	i 0.16 on1 of4.wav	1	212
607	i 0.16 on1 of7.wav	i 0.16 on1 of5.wav	1	497
608	i 0.18 on1 of3.wav	i 0.18 on1 of1.wav	1	437
609	i 0.18 on1 of4.wav	i 0.18 on1 of2.wav	1	491
610	i 0.18 on1 of5.wav	i 0.18 on1 of3.wav	1	89
611	i 0.18 on1 of6.wav	i 0.18 on1 of4.wav	1	587
612	i 0.18 on1 of7.wav	i 0.18 on1 of5.wav	1	801
