# Supplementary material for: Effects of stimulus duration and vowel quality in cross-linguistic categorical perception of pitch directions
Source: PLoS One. 2017 Jul 3;12(7):e0180656. doi: 10.1371/journal.pone.0180656 (PMC5495489; doi:10.1371/journal.pone.0180656)
Supplement: S1 Table — (ZIP) [file pone.0180656.s001.zip › supporting information/Raw data/eprime_sd_ENGLISH/sub11sdrising.csv]

List2	stim1	stim2	Slide3.RESP	Slide3.RT
1	a 0.1 on1 of7r.wav	a 0.1 on1 of7r.wav	1	1664
2	a 0.1 on2 of7.wav	a 0.1 on2 of7.wav	1	857
3	a 0.1 on3 of7.wav	a 0.1 on3 of7.wav	1	737
4	a 0.1 on4 of7.wav	a 0.1 on4 of7.wav	1	1422
5	a 0.1 on5 of7.wav	a 0.1 on5 of7.wav	1	909
6	a 0.1 on6 of7.wav	a 0.1 on6 of7.wav	1	1589
7	a 0.1 on7 of7.wav	a 0.1 on7 of7.wav	1	603
8	a 0.2 on1 of7r.wav	a 0.2 on1 of7r.wav	1	878
9	a 0.2 on2 of7.wav	a 0.2 on2 of7.wav	1	1157
10	a 0.2 on3 of7.wav	a 0.2 on3 of7.wav	1	761
11	a 0.2 on4 of7.wav	a 0.2 on4 of7.wav	1	1316
12	a 0.2 on5 of7.wav	a 0.2 on5 of7.wav	1	1009
13	a 0.2 on6 of7.wav	a 0.2 on6 of7.wav	1	1117
14	a 0.2 on7 of7.wav	a 0.2 on7 of7.wav	1	831
15	a 0.04 on1 of7r.wav	a 0.04 on1 of7r.wav	1	912
16	a 0.04 on2 of7.wav	a 0.04 on2 of7.wav	1	754
17	a 0.04 on3 of7.wav	a 0.04 on3 of7.wav	1	1740
18	a 0.04 on4 of7.wav	a 0.04 on4 of7.wav	1	3038
19	a 0.04 on5 of7.wav	a 0.04 on5 of7.wav	1	514
20	a 0.04 on6 of7.wav	a 0.04 on6 of7.wav	1	699
21	a 0.04 on7 of7.wav	a 0.04 on7 of7.wav	1	683
22	a 0.06 on1 of7r.wav	a 0.06 on1 of7r.wav	1	816
23	a 0.06 on2 of7.wav	a 0.06 on2 of7.wav	1	538
24	a 0.06 on3 of7.wav	a 0.06 on3 of7.wav	1	1425
25	a 0.06 on4 of7.wav	a 0.06 on4 of7.wav	1	662
26	a 0.06 on5 of7.wav	a 0.06 on5 of7.wav	1	668
27	a 0.06 on6 of7.wav	a 0.06 on6 of7.wav	1	896
28	a 0.06 on7 of7.wav	a 0.06 on7 of7.wav	1	542
29	a 0.08 on1 of7r.wav	a 0.08 on1 of7r.wav	1	937
30	a 0.08 on2 of7.wav	a 0.08 on2 of7.wav	1	4918
31	a 0.08 on3 of7.wav	a 0.08 on3 of7.wav	1	954
32	a 0.08 on4 of7.wav	a 0.08 on4 of7.wav	1	1009
33	a 0.08 on5 of7.wav	a 0.08 on5 of7.wav	1	583
34	a 0.08 on6 of7.wav	a 0.08 on6 of7.wav	1	719
35	a 0.08 on7 of7.wav	a 0.08 on7 of7.wav	1	736
36	a 0.12 on1 of7r.wav	a 0.12 on1 of7r.wav	1	1637
37	a 0.12 on2 of7.wav	a 0.12 on2 of7.wav	1	768
38	a 0.12 on3 of7.wav	a 0.12 on3 of7.wav	1	946
39	a 0.12 on4 of7.wav	a 0.12 on4 of7.wav	1	1001
40	a 0.12 on5 of7.wav	a 0.12 on5 of7.wav	1	596
41	a 0.12 on6 of7.wav	a 0.12 on6 of7.wav	1	1338
42	a 0.12 on7 of7.wav	a 0.12 on7 of7.wav	1	1578
43	a 0.14 on1 of7r.wav	a 0.14 on1 of7r.wav	1	552
44	a 0.14 on2 of7.wav	a 0.14 on2 of7.wav	1	896
45	a 0.14 on3 of7.wav	a 0.14 on3 of7.wav	1	910
46	a 0.14 on4 of7.wav	a 0.14 on4 of7.wav	1	655
47	a 0.14 on5 of7.wav	a 0.14 on5 of7.wav	1	708
48	a 0.14 on6 of7.wav	a 0.14 on6 of7.wav	1	1272
49	a 0.14 on7 of7.wav	a 0.14 on7 of7.wav	1	950
50	a 0.16 on1 of7r.wav	a 0.16 on1 of7r.wav	1	758
51	a 0.16 on2 of7.wav	a 0.16 on2 of7.wav	1	1574
52	a 0.16 on3 of7.wav	a 0.16 on3 of7.wav	1	1245
53	a 0.16 on4 of7.wav	a 0.16 on4 of7.wav	1	1118
54	a 0.16 on5 of7.wav	a 0.16 on5 of7.wav	1	707
55	a 0.16 on6 of7.wav	a 0.16 on6 of7.wav	1	796
56	a 0.16 on7 of7.wav	a 0.16 on7 of7.wav	1	1464
57	a 0.18 on1 of7r.wav	a 0.18 on1 of7r.wav	1	1337
58	a 0.18 on2 of7.wav	a 0.18 on2 of7.wav	1	1275
59	a 0.18 on3 of7.wav	a 0.18 on3 of7.wav	1	1147
60	a 0.18 on4 of7.wav	a 0.18 on4 of7.wav	1	784
61	a 0.18 on5 of7.wav	a 0.18 on5 of7.wav	1	663
62	a 0.18 on6 of7.wav	a 0.18 on6 of7.wav	1	752
63	a 0.18 on7 of7.wav	a 0.18 on7 of7.wav	1	1950
64	i 0.1 on1 of7r.wav	i 0.1 on1 of7r.wav	1	884
65	i 0.1 on2 of7.wav	i 0.1 on2 of7.wav	1	1466
66	i 0.1 on3 of7.wav	i 0.1 on3 of7.wav	1	663
67	i 0.1 on4 of7.wav	i 0.1 on4 of7.wav	1	836
68	i 0.1 on5 of7.wav	i 0.1 on5 of7.wav	1	871
69	i 0.1 on6 of7.wav	i 0.1 on6 of7.wav	1	1368
70	i 0.1 on7 of7.wav	i 0.1 on7 of7.wav	1	551
71	i 0.2 on1 of7r.wav	i 0.2 on1 of7r.wav	1	1105
72	i 0.2 on2 of7.wav	i 0.2 on2 of7.wav	1	672
73	i 0.2 on3 of7.wav	i 0.2 on3 of7.wav	1	733
74	i 0.2 on4 of7.wav	i 0.2 on4 of7.wav	1	1359
75	i 0.2 on5 of7.wav	i 0.2 on5 of7.wav	1	796
76	i 0.2 on6 of7.wav	i 0.2 on6 of7.wav	1	1257
77	i 0.2 on7 of7.wav	i 0.2 on7 of7.wav	1	917
78	i 0.04 on1 of7r.wav	i 0.04 on1 of7r.wav	1	1172
79	i 0.04 on2 of7.wav	i 0.04 on2 of7.wav	1	852
80	i 0.04 on3 of7.wav	i 0.04 on3 of7.wav	1	1065
81	i 0.04 on4 of7.wav	i 0.04 on4 of7.wav	1	859
82	i 0.04 on5 of7.wav	i 0.04 on5 of7.wav	1	1346
83	i 0.04 on6 of7.wav	i 0.04 on6 of7.wav	1	1061
84	i 0.04 on7 of7.wav	i 0.04 on7 of7.wav	1	1976
85	i 0.06 on1 of7r.wav	i 0.06 on1 of7r.wav	1	1055
86	i 0.06 on2 of7.wav	i 0.06 on2 of7.wav	1	1288
87	i 0.06 on3 of7.wav	i 0.06 on3 of7.wav	1	437
88	i 0.06 on4 of7.wav	i 0.06 on4 of7.wav	1	560
89	i 0.06 on5 of7.wav	i 0.06 on5 of7.wav	1	702
90	i 0.06 on6 of7.wav	i 0.06 on6 of7.wav	1	447
91	i 0.06 on7 of7.wav	i 0.06 on7 of7.wav	1	1729
92	i 0.08 on1 of7r.wav	i 0.08 on1 of7r.wav	1	1422
93	i 0.08 on2 of7.wav	i 0.08 on2 of7.wav	1	682
94	i 0.08 on3 of7.wav	i 0.08 on3 of7.wav	1	734
95	i 0.08 on4 of7.wav	i 0.08 on4 of7.wav	1	709
96	i 0.08 on5 of7.wav	i 0.08 on5 of7.wav	1	556
97	i 0.08 on6 of7.wav	i 0.08 on6 of7.wav	1	1980
98	i 0.08 on7 of7.wav	i 0.08 on7 of7.wav	1	1018
99	i 0.12 on1 of7r.wav	i 0.12 on1 of7r.wav	1	2052
100	i 0.12 on2 of7.wav	i 0.12 on2 of7.wav	1	862
101	i 0.12 on3 of7.wav	i 0.12 on3 of7.wav	1	590
102	i 0.12 on4 of7.wav	i 0.12 on4 of7.wav	1	1922
103	i 0.12 on5 of7.wav	i 0.12 on5 of7.wav	1	1675
104	i 0.12 on6 of7.wav	i 0.12 on6 of7.wav	1	818
105	i 0.12 on7 of7.wav	i 0.12 on7 of7.wav	1	1277
106	i 0.14 on1 of7r.wav	i 0.14 on1 of7r.wav	1	1167
107	i 0.14 on2 of7.wav	i 0.14 on2 of7.wav	1	860
108	i 0.14 on3 of7.wav	i 0.14 on3 of7.wav	1	598
109	i 0.14 on4 of7.wav	i 0.14 on4 of7.wav	1	687
110	i 0.14 on5 of7.wav	i 0.14 on5 of7.wav	1	953
111	i 0.14 on6 of7.wav	i 0.14 on6 of7.wav	1	1072
112	i 0.14 on7 of7.wav	i 0.14 on7 of7.wav	1	517
113	i 0.16 on1 of7r.wav	i 0.16 on1 of7r.wav	1	741
114	i 0.16 on2 of7.wav	i 0.16 on2 of7.wav	1	680
115	i 0.16 on3 of7.wav	i 0.16 on3 of7.wav	1	5498
116	i 0.16 on4 of7.wav	i 0.16 on4 of7.wav	1	1517
117	i 0.16 on5 of7.wav	i 0.16 on5 of7.wav	1	1295
118	i 0.16 on6 of7.wav	i 0.16 on6 of7.wav	1	566
119	i 0.16 on7 of7.wav	i 0.16 on7 of7.wav	1	495
120	i 0.18 on1 of7r.wav	i 0.18 on1 of7r.wav	1	852
121	i 0.18 on2 of7.wav	i 0.18 on2 of7.wav	1	1036
122	i 0.18 on3 of7.wav	i 0.18 on3 of7.wav	1	876
123	i 0.18 on4 of7.wav	i 0.18 on4 of7.wav	1	1981
124	i 0.18 on5 of7.wav	i 0.18 on5 of7.wav	1	868
125	i 0.18 on6 of7.wav	i 0.18 on6 of7.wav	1	1532
126	i 0.18 on7 of7.wav	i 0.18 on7 of7.wav	1	898
127	a 0.1 on1 of7r.wav	a 0.1 on3 of7.wav	1	1588
128	a 0.1 on2 of7.wav	a 0.1 on4 of7.wav	1	867
129	a 0.1 on3 of7.wav	a 0.1 on5 of7.wav	1	546
130	a 0.1 on4 of7.wav	a 0.1 on6 of7.wav	1	909
131	a 0.1 on5 of7.wav	a 0.1 on7 of7.wav	1	1207
132	a 0.2 on1 of7r.wav	a 0.2 on3 of7.wav	1	627
133	a 0.2 on2 of7.wav	a 0.2 on4 of7.wav	2	1130
134	a 0.2 on3 of7.wav	a 0.2 on5 of7.wav	1	1649
135	a 0.2 on4 of7.wav	a 0.2 on6 of7.wav	2	1342
136	a 0.2 on5 of7.wav	a 0.2 on7 of7.wav	2	803
137	a 0.04 on1 of7r.wav	a 0.04 on3 of7.wav	1	1040
138	a 0.04 on2 of7.wav	a 0.04 on4 of7.wav	1	1357
139	a 0.04 on3 of7.wav	a 0.04 on5 of7.wav	1	740
140	a 0.04 on4 of7.wav	a 0.04 on6 of7.wav	1	1848
141	a 0.04 on5 of7.wav	a 0.04 on7 of7.wav	1	1046
142	a 0.06 on1 of7r.wav	a 0.06 on3 of7.wav	1	1418
143	a 0.06 on2 of7.wav	a 0.06 on4 of7.wav	1	1093
144	a 0.06 on3 of7.wav	a 0.06 on5 of7.wav	1	1451
145	a 0.06 on4 of7.wav	a 0.06 on6 of7.wav	1	893
146	a 0.06 on5 of7.wav	a 0.06 on7 of7.wav	1	978
147	a 0.08 on1 of7r.wav	a 0.08 on3 of7.wav	1	885
148	a 0.08 on2 of7.wav	a 0.08 on4 of7.wav	1	712
149	a 0.08 on3 of7.wav	a 0.08 on5 of7.wav	1	1065
150	a 0.08 on4 of7.wav	a 0.08 on6 of7.wav	1	5898
151	a 0.08 on5 of7.wav	a 0.08 on7 of7.wav	1	668
152	a 0.12 on1 of7r.wav	a 0.12 on3 of7.wav	1	733
153	a 0.12 on2 of7.wav	a 0.12 on4 of7.wav	1	781
154	a 0.12 on3 of7.wav	a 0.12 on5 of7.wav	1	679
155	a 0.12 on4 of7.wav	a 0.12 on6 of7.wav	1	797
156	a 0.12 on5 of7.wav	a 0.12 on7 of7.wav	1	2025
157	a 0.14 on1 of7r.wav	a 0.14 on3 of7.wav	1	651
158	a 0.14 on2 of7.wav	a 0.14 on4 of7.wav	1	689
159	a 0.14 on3 of7.wav	a 0.14 on5 of7.wav	1	1197
160	a 0.14 on4 of7.wav	a 0.14 on6 of7.wav	1	6972
161	a 0.14 on5 of7.wav	a 0.14 on7 of7.wav	1	965
162	a 0.16 on1 of7r.wav	a 0.16 on3 of7.wav	1	842
163	a 0.16 on2 of7.wav	a 0.16 on4 of7.wav	1	807
164	a 0.16 on3 of7.wav	a 0.16 on5 of7.wav	1	2258
165	a 0.16 on4 of7.wav	a 0.16 on6 of7.wav	1	836
166	a 0.16 on5 of7.wav	a 0.16 on7 of7.wav	1	624
167	a 0.18 on1 of7r.wav	a 0.18 on3 of7.wav	1	1173
168	a 0.18 on2 of7.wav	a 0.18 on4 of7.wav	1	804
169	a 0.18 on3 of7.wav	a 0.18 on5 of7.wav	1	1389
170	a 0.18 on4 of7.wav	a 0.18 on6 of7.wav	2	881
171	a 0.18 on5 of7.wav	a 0.18 on7 of7.wav	1	1159
172	i 0.1 on1 of7r.wav	i 0.1 on3 of7.wav	1	2392
173	i 0.1 on2 of7.wav	i 0.1 on4 of7.wav	1	957
174	i 0.1 on3 of7.wav	i 0.1 on5 of7.wav	1	806
175	i 0.1 on4 of7.wav	i 0.1 on6 of7.wav	1	576
176	i 0.1 on5 of7.wav	i 0.1 on7 of7.wav	1	1332
177	i 0.2 on1 of7r.wav	i 0.2 on3 of7.wav	1	595
178	i 0.2 on2 of7.wav	i 0.2 on4 of7.wav	1	1304
179	i 0.2 on3 of7.wav	i 0.2 on5 of7.wav	1	902
180	i 0.2 on4 of7.wav	i 0.2 on6 of7.wav	1	823
181	i 0.2 on5 of7.wav	i 0.2 on7 of7.wav	1	1079
182	i 0.04 on1 of7r.wav	i 0.04 on3 of7.wav	1	566
183	i 0.04 on2 of7.wav	i 0.04 on4 of7.wav	1	1646
184	i 0.04 on3 of7.wav	i 0.04 on5 of7.wav	1	865
185	i 0.04 on4 of7.wav	i 0.04 on6 of7.wav	1	916
186	i 0.04 on5 of7.wav	i 0.04 on7 of7.wav	1	855
187	i 0.06 on1 of7r.wav	i 0.06 on3 of7.wav	1	1487
188	i 0.06 on2 of7.wav	i 0.06 on4 of7.wav	1	1294
189	i 0.06 on3 of7.wav	i 0.06 on5 of7.wav	1	1019
190	i 0.06 on4 of7.wav	i 0.06 on6 of7.wav	1	1012
191	i 0.06 on5 of7.wav	i 0.06 on7 of7.wav	1	1607
192	i 0.08 on1 of7r.wav	i 0.08 on3 of7.wav	1	435
193	i 0.08 on2 of7.wav	i 0.08 on4 of7.wav	1	1315
194	i 0.08 on3 of7.wav	i 0.08 on5 of7.wav	1	513
195	i 0.08 on4 of7.wav	i 0.08 on6 of7.wav	1	537
196	i 0.08 on5 of7.wav	i 0.08 on7 of7.wav	1	1863
197	i 0.12 on1 of7r.wav	i 0.12 on3 of7.wav	1	646
198	i 0.12 on2 of7.wav	i 0.12 on4 of7.wav	1	890
199	i 0.12 on3 of7.wav	i 0.12 on5 of7.wav	1	1693
200	i 0.12 on4 of7.wav	i 0.12 on6 of7.wav	1	933
201	i 0.12 on5 of7.wav	i 0.12 on7 of7.wav	1	608
202	i 0.14 on1 of7r.wav	i 0.14 on3 of7.wav	1	1791
203	i 0.14 on2 of7.wav	i 0.14 on4 of7.wav	1	1071
204	i 0.14 on3 of7.wav	i 0.14 on5 of7.wav	1	2084
205	i 0.14 on4 of7.wav	i 0.14 on6 of7.wav	1	1033
206	i 0.14 on5 of7.wav	i 0.14 on7 of7.wav	1	1017
207	i 0.16 on1 of7r.wav	i 0.16 on3 of7.wav	1	988
208	i 0.16 on2 of7.wav	i 0.16 on4 of7.wav	1	1246
209	i 0.16 on3 of7.wav	i 0.16 on5 of7.wav	1	732
210	i 0.16 on4 of7.wav	i 0.16 on6 of7.wav	2	1214
211	i 0.16 on5 of7.wav	i 0.16 on7 of7.wav	1	804
212	i 0.18 on1 of7r.wav	i 0.18 on3 of7.wav	1	1257
213	i 0.18 on2 of7.wav	i 0.18 on4 of7.wav	1	785
214	i 0.18 on3 of7.wav	i 0.18 on5 of7.wav	1	1111
215	i 0.18 on4 of7.wav	i 0.18 on6 of7.wav	2	1099
216	i 0.18 on5 of7.wav	i 0.18 on7 of7.wav	1	1681
217	a 0.1 on3 of7.wav	a 0.1 on1 of7r.wav	1	981
218	a 0.1 on4 of7.wav	a 0.1 on2 of7.wav	1	687
219	a 0.1 on5 of7.wav	a 0.1 on3 of7.wav	1	978
220	a 0.1 on6 of7.wav	a 0.1 on4 of7.wav	1	13643
221	a 0.1 on7 of7.wav	a 0.1 on5 of7.wav	1	636
222	a 0.2 on3 of7.wav	a 0.2 on1 of7r.wav	1	1212
223	a 0.2 on4 of7.wav	a 0.2 on2 of7.wav	2	996
224	a 0.2 on5 of7.wav	a 0.2 on3 of7.wav	1	1260
225	a 0.2 on6 of7.wav	a 0.2 on4 of7.wav	2	1452
226	a 0.2 on7 of7.wav	a 0.2 on5 of7.wav	2	879
227	a 0.04 on3 of7.wav	a 0.04 on1 of7r.wav	1	378
228	a 0.04 on4 of7.wav	a 0.04 on2 of7.wav	1	3770
229	a 0.04 on5 of7.wav	a 0.04 on3 of7.wav	1	2240
230	a 0.04 on6 of7.wav	a 0.04 on4 of7.wav	1	788
231	a 0.04 on7 of7.wav	a 0.04 on5 of7.wav	1	707
232	a 0.06 on3 of7.wav	a 0.06 on1 of7r.wav	1	1323
233	a 0.06 on4 of7.wav	a 0.06 on2 of7.wav	1	752
234	a 0.06 on5 of7.wav	a 0.06 on3 of7.wav	1	643
235	a 0.06 on6 of7.wav	a 0.06 on4 of7.wav	1	573
236	a 0.06 on7 of7.wav	a 0.06 on5 of7.wav	1	858
237	a 0.08 on3 of7.wav	a 0.08 on1 of7r.wav	1	908
238	a 0.08 on4 of7.wav	a 0.08 on2 of7.wav	1	899
239	a 0.08 on5 of7.wav	a 0.08 on3 of7.wav	1	1166
240	a 0.08 on6 of7.wav	a 0.08 on4 of7.wav	1	692
241	a 0.08 on7 of7.wav	a 0.08 on5 of7.wav	1	1106
242	a 0.12 on3 of7.wav	a 0.12 on1 of7r.wav	1	651
243	a 0.12 on4 of7.wav	a 0.12 on2 of7.wav	1	893
244	a 0.12 on5 of7.wav	a 0.12 on3 of7.wav	1	1065
245	a 0.12 on6 of7.wav	a 0.12 on4 of7.wav	1	667
246	a 0.12 on7 of7.wav	a 0.12 on5 of7.wav	1	1063
247	a 0.14 on3 of7.wav	a 0.14 on1 of7r.wav	1	751
248	a 0.14 on4 of7.wav	a 0.14 on2 of7.wav	1	7040
249	a 0.14 on5 of7.wav	a 0.14 on3 of7.wav	1	804
250	a 0.14 on6 of7.wav	a 0.14 on4 of7.wav	1	455
251	a 0.14 on7 of7.wav	a 0.14 on5 of7.wav	1	837
252	a 0.16 on3 of7.wav	a 0.16 on1 of7r.wav	2	2208
253	a 0.16 on4 of7.wav	a 0.16 on2 of7.wav	1	286
254	a 0.16 on5 of7.wav	a 0.16 on3 of7.wav	1	712
255	a 0.16 on6 of7.wav	a 0.16 on4 of7.wav	1	733
256	a 0.16 on7 of7.wav	a 0.16 on5 of7.wav	2	722
257	a 0.18 on3 of7.wav	a 0.18 on1 of7r.wav	1	9944
258	a 0.18 on4 of7.wav	a 0.18 on2 of7.wav	1	714
259	a 0.18 on5 of7.wav	a 0.18 on3 of7.wav	1	1039
260	a 0.18 on6 of7.wav	a 0.18 on4 of7.wav	1	1058
261	a 0.18 on7 of7.wav	a 0.18 on5 of7.wav	2	1495
262	i 0.1 on3 of7.wav	i 0.1 on1 of7r.wav	1	4106
263	i 0.1 on4 of7.wav	i 0.1 on2 of7.wav	1	1420
264	i 0.1 on5 of7.wav	i 0.1 on3 of7.wav	1	1292
265	i 0.1 on6 of7.wav	i 0.1 on4 of7.wav	1	870
266	i 0.1 on7 of7.wav	i 0.1 on5 of7.wav	1	855
267	i 0.2 on3 of7.wav	i 0.2 on1 of7r.wav	2	1250
268	i 0.2 on4 of7.wav	i 0.2 on2 of7.wav	1	598
269	i 0.2 on5 of7.wav	i 0.2 on3 of7.wav	1	1022
270	i 0.2 on6 of7.wav	i 0.2 on4 of7.wav	1	2047
271	i 0.2 on7 of7.wav	i 0.2 on5 of7.wav	1	816
272	i 0.04 on3 of7.wav	i 0.04 on1 of7r.wav	1	629
273	i 0.04 on4 of7.wav	i 0.04 on2 of7.wav	1	1118
274	i 0.04 on5 of7.wav	i 0.04 on3 of7.wav	1	720
275	i 0.04 on6 of7.wav	i 0.04 on4 of7.wav	1	914
276	i 0.04 on7 of7.wav	i 0.04 on5 of7.wav	1	1199
277	i 0.06 on3 of7.wav	i 0.06 on1 of7r.wav	1	1175
278	i 0.06 on4 of7.wav	i 0.06 on2 of7.wav	1	651
279	i 0.06 on5 of7.wav	i 0.06 on3 of7.wav	1	837
280	i 0.06 on6 of7.wav	i 0.06 on4 of7.wav	1	1140
281	i 0.06 on7 of7.wav	i 0.06 on5 of7.wav	1	1012
282	i 0.08 on3 of7.wav	i 0.08 on1 of7r.wav	1	1093
283	i 0.08 on4 of7.wav	i 0.08 on2 of7.wav	1	1200
284	i 0.08 on5 of7.wav	i 0.08 on3 of7.wav	1	710
285	i 0.08 on6 of7.wav	i 0.08 on4 of7.wav	1	757
286	i 0.08 on7 of7.wav	i 0.08 on5 of7.wav	1	1354
287	i 0.12 on3 of7.wav	i 0.12 on1 of7r.wav	1	1145
288	i 0.12 on4 of7.wav	i 0.12 on2 of7.wav	1	768
289	i 0.12 on5 of7.wav	i 0.12 on3 of7.wav	1	1695
290	i 0.12 on6 of7.wav	i 0.12 on4 of7.wav	1	989
291	i 0.12 on7 of7.wav	i 0.12 on5 of7.wav	1	718
292	i 0.14 on3 of7.wav	i 0.14 on1 of7r.wav	1	740
293	i 0.14 on4 of7.wav	i 0.14 on2 of7.wav	2	895
294	i 0.14 on5 of7.wav	i 0.14 on3 of7.wav	1	909
295	i 0.14 on6 of7.wav	i 0.14 on4 of7.wav	1	480
296	i 0.14 on7 of7.wav	i 0.14 on5 of7.wav	1	610
297	i 0.16 on3 of7.wav	i 0.16 on1 of7r.wav	2	1123
298	i 0.16 on4 of7.wav	i 0.16 on2 of7.wav	1	1087
299	i 0.16 on5 of7.wav	i 0.16 on3 of7.wav	1	784
300	i 0.16 on6 of7.wav	i 0.16 on4 of7.wav	1	522
301	i 0.16 on7 of7.wav	i 0.16 on5 of7.wav	1	1150
302	i 0.18 on3 of7.wav	i 0.18 on1 of7r.wav	1	549
303	i 0.18 on4 of7.wav	i 0.18 on2 of7.wav	1	1100
304	i 0.18 on5 of7.wav	i 0.18 on3 of7.wav	1	1139
305	i 0.18 on6 of7.wav	i 0.18 on4 of7.wav	1	722
306	i 0.18 on7 of7.wav	i 0.18 on5 of7.wav	1	1743
307	a 0.1 on1 of7r.wav	a 0.1 on1 of7r.wav	1	1356
308	a 0.1 on2 of7.wav	a 0.1 on2 of7.wav	1	1281
309	a 0.1 on3 of7.wav	a 0.1 on3 of7.wav	1	718
310	a 0.1 on4 of7.wav	a 0.1 on4 of7.wav	1	707
311	a 0.1 on5 of7.wav	a 0.1 on5 of7.wav	2	1160
312	a 0.1 on6 of7.wav	a 0.1 on6 of7.wav	1	2788
313	a 0.1 on7 of7.wav	a 0.1 on7 of7.wav	1	767
314	a 0.2 on1 of7r.wav	a 0.2 on1 of7r.wav	1	939
315	a 0.2 on2 of7.wav	a 0.2 on2 of7.wav	1	1312
316	a 0.2 on3 of7.wav	a 0.2 on3 of7.wav	1	866
317	a 0.2 on4 of7.wav	a 0.2 on4 of7.wav	1	709
318	a 0.2 on5 of7.wav	a 0.2 on5 of7.wav	1	745
319	a 0.2 on6 of7.wav	a 0.2 on6 of7.wav	1	1195
320	a 0.2 on7 of7.wav	a 0.2 on7 of7.wav	1	889
321	a 0.04 on1 of7r.wav	a 0.04 on1 of7r.wav	1	1454
322	a 0.04 on2 of7.wav	a 0.04 on2 of7.wav	1	1852
323	a 0.04 on3 of7.wav	a 0.04 on3 of7.wav	1	7003
324	a 0.04 on4 of7.wav	a 0.04 on4 of7.wav	1	620
325	a 0.04 on5 of7.wav	a 0.04 on5 of7.wav	1	1044
326	a 0.04 on6 of7.wav	a 0.04 on6 of7.wav	1	420
327	a 0.04 on7 of7.wav	a 0.04 on7 of7.wav	1	777
328	a 0.06 on1 of7r.wav	a 0.06 on1 of7r.wav	1	677
329	a 0.06 on2 of7.wav	a 0.06 on2 of7.wav	1	2588
330	a 0.06 on3 of7.wav	a 0.06 on3 of7.wav	1	1163
331	a 0.06 on4 of7.wav	a 0.06 on4 of7.wav	1	1343
332	a 0.06 on5 of7.wav	a 0.06 on5 of7.wav	1	694
333	a 0.06 on6 of7.wav	a 0.06 on6 of7.wav	1	724
334	a 0.06 on7 of7.wav	a 0.06 on7 of7.wav	1	1816
335	a 0.08 on1 of7r.wav	a 0.08 on1 of7r.wav	1	5334
336	a 0.08 on2 of7.wav	a 0.08 on2 of7.wav	1	1027
337	a 0.08 on3 of7.wav	a 0.08 on3 of7.wav	1	942
338	a 0.08 on4 of7.wav	a 0.08 on4 of7.wav	1	1072
339	a 0.08 on5 of7.wav	a 0.08 on5 of7.wav	1	1135
340	a 0.08 on6 of7.wav	a 0.08 on6 of7.wav	1	618
341	a 0.08 on7 of7.wav	a 0.08 on7 of7.wav	1	754
342	a 0.12 on1 of7r.wav	a 0.12 on1 of7r.wav	1	1036
343	a 0.12 on2 of7.wav	a 0.12 on2 of7.wav	1	1122
344	a 0.12 on3 of7.wav	a 0.12 on3 of7.wav	1	529
345	a 0.12 on4 of7.wav	a 0.12 on4 of7.wav	1	969
346	a 0.12 on5 of7.wav	a 0.12 on5 of7.wav	1	3694
347	a 0.12 on6 of7.wav	a 0.12 on6 of7.wav	1	933
348	a 0.12 on7 of7.wav	a 0.12 on7 of7.wav	1	3020
349	a 0.14 on1 of7r.wav	a 0.14 on1 of7r.wav	1	1135
350	a 0.14 on2 of7.wav	a 0.14 on2 of7.wav	1	940
351	a 0.14 on3 of7.wav	a 0.14 on3 of7.wav	1	8932
352	a 0.14 on4 of7.wav	a 0.14 on4 of7.wav	1	1011
353	a 0.14 on5 of7.wav	a 0.14 on5 of7.wav	1	1111
354	a 0.14 on6 of7.wav	a 0.14 on6 of7.wav	1	1117
355	a 0.14 on7 of7.wav	a 0.14 on7 of7.wav	1	1081
356	a 0.16 on1 of7r.wav	a 0.16 on1 of7r.wav	1	1210
357	a 0.16 on2 of7.wav	a 0.16 on2 of7.wav	1	745
358	a 0.16 on3 of7.wav	a 0.16 on3 of7.wav	1	792
359	a 0.16 on4 of7.wav	a 0.16 on4 of7.wav	1	930
360	a 0.16 on5 of7.wav	a 0.16 on5 of7.wav	1	783
361	a 0.16 on6 of7.wav	a 0.16 on6 of7.wav	1	2543
362	a 0.16 on7 of7.wav	a 0.16 on7 of7.wav	1	420
363	a 0.18 on1 of7r.wav	a 0.18 on1 of7r.wav	1	1017
364	a 0.18 on2 of7.wav	a 0.18 on2 of7.wav	1	661
365	a 0.18 on3 of7.wav	a 0.18 on3 of7.wav	1	1427
366	a 0.18 on4 of7.wav	a 0.18 on4 of7.wav	1	628
367	a 0.18 on5 of7.wav	a 0.18 on5 of7.wav	1	452
368	a 0.18 on6 of7.wav	a 0.18 on6 of7.wav	1	2261
369	a 0.18 on7 of7.wav	a 0.18 on7 of7.wav	1	930
370	i 0.1 on1 of7r.wav	i 0.1 on1 of7r.wav	1	1379
371	i 0.1 on2 of7.wav	i 0.1 on2 of7.wav	1	1146
372	i 0.1 on3 of7.wav	i 0.1 on3 of7.wav	1	806
373	i 0.1 on4 of7.wav	i 0.1 on4 of7.wav	1	544
374	i 0.1 on5 of7.wav	i 0.1 on5 of7.wav	1	643
375	i 0.1 on6 of7.wav	i 0.1 on6 of7.wav	1	1192
376	i 0.1 on7 of7.wav	i 0.1 on7 of7.wav	1	931
377	i 0.2 on1 of7r.wav	i 0.2 on1 of7r.wav	1	923
378	i 0.2 on2 of7.wav	i 0.2 on2 of7.wav	1	945
379	i 0.2 on3 of7.wav	i 0.2 on3 of7.wav	1	2168
380	i 0.2 on4 of7.wav	i 0.2 on4 of7.wav	1	1351
381	i 0.2 on5 of7.wav	i 0.2 on5 of7.wav	1	623
382	i 0.2 on6 of7.wav	i 0.2 on6 of7.wav	1	730
383	i 0.2 on7 of7.wav	i 0.2 on7 of7.wav	1	861
384	i 0.04 on1 of7r.wav	i 0.04 on1 of7r.wav	1	1138
385	i 0.04 on2 of7.wav	i 0.04 on2 of7.wav	1	922
386	i 0.04 on3 of7.wav	i 0.04 on3 of7.wav	1	696
387	i 0.04 on4 of7.wav	i 0.04 on4 of7.wav	1	2866
388	i 0.04 on5 of7.wav	i 0.04 on5 of7.wav	1	1383
389	i 0.04 on6 of7.wav	i 0.04 on6 of7.wav	1	849
390	i 0.04 on7 of7.wav	i 0.04 on7 of7.wav	1	881
391	i 0.06 on1 of7r.wav	i 0.06 on1 of7r.wav	1	915
392	i 0.06 on2 of7.wav	i 0.06 on2 of7.wav	1	545
393	i 0.06 on3 of7.wav	i 0.06 on3 of7.wav	1	3060
394	i 0.06 on4 of7.wav	i 0.06 on4 of7.wav	1	656
395	i 0.06 on5 of7.wav	i 0.06 on5 of7.wav	1	664
396	i 0.06 on6 of7.wav	i 0.06 on6 of7.wav	1	1103
397	i 0.06 on7 of7.wav	i 0.06 on7 of7.wav	1	1565
398	i 0.08 on1 of7r.wav	i 0.08 on1 of7r.wav	1	571
399	i 0.08 on2 of7.wav	i 0.08 on2 of7.wav	1	983
400	i 0.08 on3 of7.wav	i 0.08 on3 of7.wav	1	886
401	i 0.08 on4 of7.wav	i 0.08 on4 of7.wav	1	601
402	i 0.08 on5 of7.wav	i 0.08 on5 of7.wav	1	1221
403	i 0.08 on6 of7.wav	i 0.08 on6 of7.wav	1	1192
404	i 0.08 on7 of7.wav	i 0.08 on7 of7.wav	1	552
405	i 0.12 on1 of7r.wav	i 0.12 on1 of7r.wav	1	1389
406	i 0.12 on2 of7.wav	i 0.12 on2 of7.wav	1	662
407	i 0.12 on3 of7.wav	i 0.12 on3 of7.wav	1	1468
408	i 0.12 on4 of7.wav	i 0.12 on4 of7.wav	1	837
409	i 0.12 on5 of7.wav	i 0.12 on5 of7.wav	1	584
410	i 0.12 on6 of7.wav	i 0.12 on6 of7.wav	1	942
411	i 0.12 on7 of7.wav	i 0.12 on7 of7.wav	1	846
412	i 0.14 on1 of7r.wav	i 0.14 on1 of7r.wav	1	771
413	i 0.14 on2 of7.wav	i 0.14 on2 of7.wav	1	592
414	i 0.14 on3 of7.wav	i 0.14 on3 of7.wav	1	1022
415	i 0.14 on4 of7.wav	i 0.14 on4 of7.wav	1	919
416	i 0.14 on5 of7.wav	i 0.14 on5 of7.wav	1	576
417	i 0.14 on6 of7.wav	i 0.14 on6 of7.wav	1	1106
418	i 0.14 on7 of7.wav	i 0.14 on7 of7.wav	1	776
419	i 0.16 on1 of7r.wav	i 0.16 on1 of7r.wav	1	1070
420	i 0.16 on2 of7.wav	i 0.16 on2 of7.wav	1	1888
421	i 0.16 on3 of7.wav	i 0.16 on3 of7.wav	1	820
422	i 0.16 on4 of7.wav	i 0.16 on4 of7.wav	1	1070
423	i 0.16 on5 of7.wav	i 0.16 on5 of7.wav	1	539
424	i 0.16 on6 of7.wav	i 0.16 on6 of7.wav	1	1093
425	i 0.16 on7 of7.wav	i 0.16 on7 of7.wav	1	633
426	i 0.18 on1 of7r.wav	i 0.18 on1 of7r.wav	1	671
427	i 0.18 on2 of7.wav	i 0.18 on2 of7.wav	1	2057
428	i 0.18 on3 of7.wav	i 0.18 on3 of7.wav	1	1933
429	i 0.18 on4 of7.wav	i 0.18 on4 of7.wav	1	806
430	i 0.18 on5 of7.wav	i 0.18 on5 of7.wav	1	1887
431	i 0.18 on6 of7.wav	i 0.18 on6 of7.wav	1	1073
432	i 0.18 on7 of7.wav	i 0.18 on7 of7.wav	1	662
433	a 0.1 on1 of7r.wav	a 0.1 on3 of7.wav	1	1205
434	a 0.1 on2 of7.wav	a 0.1 on4 of7.wav	1	694
435	a 0.1 on3 of7.wav	a 0.1 on5 of7.wav	1	1114
436	a 0.1 on4 of7.wav	a 0.1 on6 of7.wav	1	645
437	a 0.1 on5 of7.wav	a 0.1 on7 of7.wav	1	2078
438	a 0.2 on1 of7r.wav	a 0.2 on3 of7.wav	1	1568
439	a 0.2 on2 of7.wav	a 0.2 on4 of7.wav	2	1025
440	a 0.2 on3 of7.wav	a 0.2 on5 of7.wav	1	1150
441	a 0.2 on4 of7.wav	a 0.2 on6 of7.wav	2	923
442	a 0.2 on5 of7.wav	a 0.2 on7 of7.wav	2	912
443	a 0.04 on1 of7r.wav	a 0.04 on3 of7.wav	1	688
444	a 0.04 on2 of7.wav	a 0.04 on4 of7.wav	1	1240
445	a 0.04 on3 of7.wav	a 0.04 on5 of7.wav	1	631
446	a 0.04 on4 of7.wav	a 0.04 on6 of7.wav	1	4468
447	a 0.04 on5 of7.wav	a 0.04 on7 of7.wav	1	1525
448	a 0.06 on1 of7r.wav	a 0.06 on3 of7.wav	1	2619
449	a 0.06 on2 of7.wav	a 0.06 on4 of7.wav	1	788
450	a 0.06 on3 of7.wav	a 0.06 on5 of7.wav	1	1643
451	a 0.06 on4 of7.wav	a 0.06 on6 of7.wav	1	780
452	a 0.06 on5 of7.wav	a 0.06 on7 of7.wav	1	843
453	a 0.08 on1 of7r.wav	a 0.08 on3 of7.wav	1	5161
454	a 0.08 on2 of7.wav	a 0.08 on4 of7.wav	1	696
455	a 0.08 on3 of7.wav	a 0.08 on5 of7.wav	1	1305
456	a 0.08 on4 of7.wav	a 0.08 on6 of7.wav	1	1639
457	a 0.08 on5 of7.wav	a 0.08 on7 of7.wav	1	1155
458	a 0.12 on1 of7r.wav	a 0.12 on3 of7.wav	1	920
459	a 0.12 on2 of7.wav	a 0.12 on4 of7.wav	1	1500
460	a 0.12 on3 of7.wav	a 0.12 on5 of7.wav	1	4974
461	a 0.12 on4 of7.wav	a 0.12 on6 of7.wav	1	958
462	a 0.12 on5 of7.wav	a 0.12 on7 of7.wav	1	912
463	a 0.14 on1 of7r.wav	a 0.14 on3 of7.wav	1	1284
464	a 0.14 on2 of7.wav	a 0.14 on4 of7.wav	1	1325
465	a 0.14 on3 of7.wav	a 0.14 on5 of7.wav	2	1449
466	a 0.14 on4 of7.wav	a 0.14 on6 of7.wav	1	4139
467	a 0.14 on5 of7.wav	a 0.14 on7 of7.wav	1	1208
468	a 0.16 on1 of7r.wav	a 0.16 on3 of7.wav	1	1438
469	a 0.16 on2 of7.wav	a 0.16 on4 of7.wav	1	708
470	a 0.16 on3 of7.wav	a 0.16 on5 of7.wav	1	2361
471	a 0.16 on4 of7.wav	a 0.16 on6 of7.wav	1	717
472	a 0.16 on5 of7.wav	a 0.16 on7 of7.wav	1	907
473	a 0.18 on1 of7r.wav	a 0.18 on3 of7.wav	2	1271
474	a 0.18 on2 of7.wav	a 0.18 on4 of7.wav	1	2392
475	a 0.18 on3 of7.wav	a 0.18 on5 of7.wav	1	2394
476	a 0.18 on4 of7.wav	a 0.18 on6 of7.wav	2	1055
477	a 0.18 on5 of7.wav	a 0.18 on7 of7.wav	1	810
478	i 0.1 on1 of7r.wav	i 0.1 on3 of7.wav	1	885
479	i 0.1 on2 of7.wav	i 0.1 on4 of7.wav	1	901
480	i 0.1 on3 of7.wav	i 0.1 on5 of7.wav	1	1099
481	i 0.1 on4 of7.wav	i 0.1 on6 of7.wav	1	1002
482	i 0.1 on5 of7.wav	i 0.1 on7 of7.wav	1	671
483	i 0.2 on1 of7r.wav	i 0.2 on3 of7.wav	1	603
484	i 0.2 on2 of7.wav	i 0.2 on4 of7.wav	1	896
485	i 0.2 on3 of7.wav	i 0.2 on5 of7.wav	1	605
486	i 0.2 on4 of7.wav	i 0.2 on6 of7.wav	2	1012
487	i 0.2 on5 of7.wav	i 0.2 on7 of7.wav	2	1315
488	i 0.04 on1 of7r.wav	i 0.04 on3 of7.wav	1	741
489	i 0.04 on2 of7.wav	i 0.04 on4 of7.wav	1	885
490	i 0.04 on3 of7.wav	i 0.04 on5 of7.wav	1	636
491	i 0.04 on4 of7.wav	i 0.04 on6 of7.wav	1	1410
492	i 0.04 on5 of7.wav	i 0.04 on7 of7.wav	1	1300
493	i 0.06 on1 of7r.wav	i 0.06 on3 of7.wav	1	1382
494	i 0.06 on2 of7.wav	i 0.06 on4 of7.wav	1	681
495	i 0.06 on3 of7.wav	i 0.06 on5 of7.wav	1	923
496	i 0.06 on4 of7.wav	i 0.06 on6 of7.wav	1	604
497	i 0.06 on5 of7.wav	i 0.06 on7 of7.wav	1	950
498	i 0.08 on1 of7r.wav	i 0.08 on3 of7.wav	1	1084
499	i 0.08 on2 of7.wav	i 0.08 on4 of7.wav	1	1239
500	i 0.08 on3 of7.wav	i 0.08 on5 of7.wav	1	573
501	i 0.08 on4 of7.wav	i 0.08 on6 of7.wav	1	1838
502	i 0.08 on5 of7.wav	i 0.08 on7 of7.wav	1	1563
503	i 0.12 on1 of7r.wav	i 0.12 on3 of7.wav	1	830
504	i 0.12 on2 of7.wav	i 0.12 on4 of7.wav	1	641
505	i 0.12 on3 of7.wav	i 0.12 on5 of7.wav	1	863
506	i 0.12 on4 of7.wav	i 0.12 on6 of7.wav	1	849
507	i 0.12 on5 of7.wav	i 0.12 on7 of7.wav	1	577
508	i 0.14 on1 of7r.wav	i 0.14 on3 of7.wav	1	853
509	i 0.14 on2 of7.wav	i 0.14 on4 of7.wav	1	920
510	i 0.14 on3 of7.wav	i 0.14 on5 of7.wav	1	562
511	i 0.14 on4 of7.wav	i 0.14 on6 of7.wav	1	745
512	i 0.14 on5 of7.wav	i 0.14 on7 of7.wav	1	709
513	i 0.16 on1 of7r.wav	i 0.16 on3 of7.wav	1	620
514	i 0.16 on2 of7.wav	i 0.16 on4 of7.wav	1	760
515	i 0.16 on3 of7.wav	i 0.16 on5 of7.wav	1	1046
516	i 0.16 on4 of7.wav	i 0.16 on6 of7.wav	1	1454
517	i 0.16 on5 of7.wav	i 0.16 on7 of7.wav	1	1134
518	i 0.18 on1 of7r.wav	i 0.18 on3 of7.wav	1	689
519	i 0.18 on2 of7.wav	i 0.18 on4 of7.wav	1	721
520	i 0.18 on3 of7.wav	i 0.18 on5 of7.wav	1	1056
521	i 0.18 on4 of7.wav	i 0.18 on6 of7.wav	1	836
522	i 0.18 on5 of7.wav	i 0.18 on7 of7.wav	1	818
523	a 0.1 on3 of7.wav	a 0.1 on1 of7r.wav	1	1293
524	a 0.1 on4 of7.wav	a 0.1 on2 of7.wav	1	724
525	a 0.1 on5 of7.wav	a 0.1 on3 of7.wav	1	12434
526	a 0.1 on6 of7.wav	a 0.1 on4 of7.wav	1	2382
527	a 0.1 on7 of7.wav	a 0.1 on5 of7.wav	1	469
528	a 0.2 on3 of7.wav	a 0.2 on1 of7r.wav	2	820
529	a 0.2 on4 of7.wav	a 0.2 on2 of7.wav	2	994
530	a 0.2 on5 of7.wav	a 0.2 on3 of7.wav	1	1059
531	a 0.2 on6 of7.wav	a 0.2 on4 of7.wav	2	808
532	a 0.2 on7 of7.wav	a 0.2 on5 of7.wav	2	1667
533	a 0.04 on3 of7.wav	a 0.04 on1 of7r.wav	1	945
534	a 0.04 on4 of7.wav	a 0.04 on2 of7.wav	1	1838
535	a 0.04 on5 of7.wav	a 0.04 on3 of7.wav	1	965
536	a 0.04 on6 of7.wav	a 0.04 on4 of7.wav	1	888
537	a 0.04 on7 of7.wav	a 0.04 on5 of7.wav	1	1681
538	a 0.06 on3 of7.wav	a 0.06 on1 of7r.wav	1	779
539	a 0.06 on4 of7.wav	a 0.06 on2 of7.wav	1	737
540	a 0.06 on5 of7.wav	a 0.06 on3 of7.wav	1	1384
541	a 0.06 on6 of7.wav	a 0.06 on4 of7.wav	1	926
542	a 0.06 on7 of7.wav	a 0.06 on5 of7.wav	2	863
543	a 0.08 on3 of7.wav	a 0.08 on1 of7r.wav	1	679
544	a 0.08 on4 of7.wav	a 0.08 on2 of7.wav	1	808
545	a 0.08 on5 of7.wav	a 0.08 on3 of7.wav	1	790
546	a 0.08 on6 of7.wav	a 0.08 on4 of7.wav	1	978
547	a 0.08 on7 of7.wav	a 0.08 on5 of7.wav	1	2065
548	a 0.12 on3 of7.wav	a 0.12 on1 of7r.wav	1	576
549	a 0.12 on4 of7.wav	a 0.12 on2 of7.wav	1	1822
550	a 0.12 on5 of7.wav	a 0.12 on3 of7.wav	1	704
551	a 0.12 on6 of7.wav	a 0.12 on4 of7.wav	1	979
552	a 0.12 on7 of7.wav	a 0.12 on5 of7.wav	1	890
553	a 0.14 on3 of7.wav	a 0.14 on1 of7r.wav	1	2006
554	a 0.14 on4 of7.wav	a 0.14 on2 of7.wav	1	934
555	a 0.14 on5 of7.wav	a 0.14 on3 of7.wav	1	750
556	a 0.14 on6 of7.wav	a 0.14 on4 of7.wav	1	1538
557	a 0.14 on7 of7.wav	a 0.14 on5 of7.wav	2	1285
558	a 0.16 on3 of7.wav	a 0.16 on1 of7r.wav	1	813
559	a 0.16 on4 of7.wav	a 0.16 on2 of7.wav	1	1349
560	a 0.16 on5 of7.wav	a 0.16 on3 of7.wav	1	1171
561	a 0.16 on6 of7.wav	a 0.16 on4 of7.wav	1	8437
562	a 0.16 on7 of7.wav	a 0.16 on5 of7.wav	1	803
563	a 0.18 on3 of7.wav	a 0.18 on1 of7r.wav	1	594
564	a 0.18 on4 of7.wav	a 0.18 on2 of7.wav	1	923
565	a 0.18 on5 of7.wav	a 0.18 on3 of7.wav	1	1311
566	a 0.18 on6 of7.wav	a 0.18 on4 of7.wav	1	1176
567	a 0.18 on7 of7.wav	a 0.18 on5 of7.wav	2	979
568	i 0.1 on3 of7.wav	i 0.1 on1 of7r.wav	1	4662
569	i 0.1 on4 of7.wav	i 0.1 on2 of7.wav	1	729
570	i 0.1 on5 of7.wav	i 0.1 on3 of7.wav	1	1384
571	i 0.1 on6 of7.wav	i 0.1 on4 of7.wav	1	1262
572	i 0.1 on7 of7.wav	i 0.1 on5 of7.wav	1	568
573	i 0.2 on3 of7.wav	i 0.2 on1 of7r.wav	1	1557
574	i 0.2 on4 of7.wav	i 0.2 on2 of7.wav	1	1377
575	i 0.2 on5 of7.wav	i 0.2 on3 of7.wav	1	1044
576	i 0.2 on6 of7.wav	i 0.2 on4 of7.wav	1	1046
577	i 0.2 on7 of7.wav	i 0.2 on5 of7.wav	1	1478
578	i 0.04 on3 of7.wav	i 0.04 on1 of7r.wav	1	846
579	i 0.04 on4 of7.wav	i 0.04 on2 of7.wav	1	1056
580	i 0.04 on5 of7.wav	i 0.04 on3 of7.wav	1	1162
581	i 0.04 on6 of7.wav	i 0.04 on4 of7.wav	1	1216
582	i 0.04 on7 of7.wav	i 0.04 on5 of7.wav	1	1056
583	i 0.06 on3 of7.wav	i 0.06 on1 of7r.wav	1	1436
584	i 0.06 on4 of7.wav	i 0.06 on2 of7.wav	1	1135
585	i 0.06 on5 of7.wav	i 0.06 on3 of7.wav	1	1076
586	i 0.06 on6 of7.wav	i 0.06 on4 of7.wav	1	916
587	i 0.06 on7 of7.wav	i 0.06 on5 of7.wav	1	919
588	i 0.08 on3 of7.wav	i 0.08 on1 of7r.wav	1	1268
589	i 0.08 on4 of7.wav	i 0.08 on2 of7.wav	1	624
590	i 0.08 on5 of7.wav	i 0.08 on3 of7.wav	1	649
591	i 0.08 on6 of7.wav	i 0.08 on4 of7.wav	1	884
592	i 0.08 on7 of7.wav	i 0.08 on5 of7.wav	1	745
593	i 0.12 on3 of7.wav	i 0.12 on1 of7r.wav	1	606
594	i 0.12 on4 of7.wav	i 0.12 on2 of7.wav	1	826
595	i 0.12 on5 of7.wav	i 0.12 on3 of7.wav	1	1269
596	i 0.12 on6 of7.wav	i 0.12 on4 of7.wav	1	2162
597	i 0.12 on7 of7.wav	i 0.12 on5 of7.wav	1	2245
598	i 0.14 on3 of7.wav	i 0.14 on1 of7r.wav	1	730
599	i 0.14 on4 of7.wav	i 0.14 on2 of7.wav	1	2271
600	i 0.14 on5 of7.wav	i 0.14 on3 of7.wav	1	688
601	i 0.14 on6 of7.wav	i 0.14 on4 of7.wav	1	694
602	i 0.14 on7 of7.wav	i 0.14 on5 of7.wav	1	2206
603	i 0.16 on3 of7.wav	i 0.16 on1 of7r.wav	1	2356
604	i 0.16 on4 of7.wav	i 0.16 on2 of7.wav	1	750
605	i 0.16 on5 of7.wav	i 0.16 on3 of7.wav	1	947
606	i 0.16 on6 of7.wav	i 0.16 on4 of7.wav	1	920
607	i 0.16 on7 of7.wav	i 0.16 on5 of7.wav	2	1293
608	i 0.18 on3 of7.wav	i 0.18 on1 of7r.wav	1	776
609	i 0.18 on4 of7.wav	i 0.18 on2 of7.wav	1	565
610	i 0.18 on5 of7.wav	i 0.18 on3 of7.wav	1	1006
611	i 0.18 on6 of7.wav	i 0.18 on4 of7.wav	1	1243
612	i 0.18 on7 of7.wav	i 0.18 on5 of7.wav	1	1182
