# Supplementary material for: Effects of stimulus duration and vowel quality in cross-linguistic categorical perception of pitch directions
Source: PLoS One. 2017 Jul 3;12(7):e0180656. doi: 10.1371/journal.pone.0180656 (PMC5495489; doi:10.1371/journal.pone.0180656)
Supplement: S1 Table — (ZIP) [file pone.0180656.s001.zip › supporting information/Raw data/eprime_sd_ENGLISH/sub12sdfalling.csv]

List2	stim1	stim2	Slide3.RESP	Slide3.RT
1	a 0.1 on1 of1.wav	a 0.1 on1 of1.wav	1	1740
2	a 0.1 on1 of2.wav	a 0.1 on1 of2.wav	2	1775
3	a 0.1 on1 of3.wav	a 0.1 on1 of3.wav	2	2822
4	a 0.1 on1 of4.wav	a 0.1 on1 of4.wav	2	1944
5	a 0.1 on1 of5.wav	a 0.1 on1 of5.wav	2	1453
6	a 0.1 on1 of6.wav	a 0.1 on1 of6.wav	1	1174
7	a 0.1 on1 of7.wav	a 0.1 on1 of7.wav	1	3864
8	a 0.2 on1 of1.wav	a 0.2 on1 of1.wav	1	2548
9	a 0.2 on1 of2.wav	a 0.2 on1 of2.wav	1	3195
10	a 0.2 on1 of3.wav	a 0.2 on1 of3.wav	1	879
11	a 0.2 on1 of4.wav	a 0.2 on1 of4.wav	1	1035
12	a 0.2 on1 of5.wav	a 0.2 on1 of5.wav	1	2259
13	a 0.2 on1 of6.wav	a 0.2 on1 of6.wav	1	1130
14	a 0.2 on1 of7.wav	a 0.2 on1 of7.wav	1	1788
15	a 0.04 on1 of1.wav	a 0.04 on1 of1.wav	2	1693
16	a 0.04 on1 of2.wav	a 0.04 on1 of2.wav	1	680
17	a 0.04 on1 of3.wav	a 0.04 on1 of3.wav	1	830
18	a 0.04 on1 of4.wav	a 0.04 on1 of4.wav	1	1117
19	a 0.04 on1 of5.wav	a 0.04 on1 of5.wav	1	1210
20	a 0.04 on1 of6.wav	a 0.04 on1 of6.wav	1	1159
21	a 0.04 on1 of7.wav	a 0.04 on1 of7.wav	1	2781
22	a 0.06 on1 of1.wav	a 0.06 on1 of1.wav	1	1149
23	a 0.06 on1 of2.wav	a 0.06 on1 of2.wav	2	1143
24	a 0.06 on1 of3.wav	a 0.06 on1 of3.wav	1	1035
25	a 0.06 on1 of4.wav	a 0.06 on1 of4.wav	1	2204
26	a 0.06 on1 of5.wav	a 0.06 on1 of5.wav	2	2211
27	a 0.06 on1 of6.wav	a 0.06 on1 of6.wav	1	2110
28	a 0.06 on1 of7.wav	a 0.06 on1 of7.wav	1	1455
29	a 0.08 on1 of1.wav	a 0.08 on1 of1.wav	1	914
30	a 0.08 on1 of2.wav	a 0.08 on1 of2.wav	2	1725
31	a 0.08 on1 of3.wav	a 0.08 on1 of3.wav	1	1632
32	a 0.08 on1 of4.wav	a 0.08 on1 of4.wav	1	800
33	a 0.08 on1 of5.wav	a 0.08 on1 of5.wav	2	2166
34	a 0.08 on1 of6.wav	a 0.08 on1 of6.wav	1	2432
35	a 0.08 on1 of7.wav	a 0.08 on1 of7.wav	2	788
36	a 0.12 on1 of1.wav	a 0.12 on1 of1.wav	1	2167
37	a 0.12 on1 of2.wav	a 0.12 on1 of2.wav	1	2595
38	a 0.12 on1 of3.wav	a 0.12 on1 of3.wav	1	1861
39	a 0.12 on1 of4.wav	a 0.12 on1 of4.wav	1	1341
40	a 0.12 on1 of5.wav	a 0.12 on1 of5.wav	2	2450
41	a 0.12 on1 of6.wav	a 0.12 on1 of6.wav	1	877
42	a 0.12 on1 of7.wav	a 0.12 on1 of7.wav	1	528
43	a 0.14 on1 of1.wav	a 0.14 on1 of1.wav	2	1783
44	a 0.14 on1 of2.wav	a 0.14 on1 of2.wav	1	1451
45	a 0.14 on1 of3.wav	a 0.14 on1 of3.wav	2	1507
46	a 0.14 on1 of4.wav	a 0.14 on1 of4.wav	2	3207
47	a 0.14 on1 of5.wav	a 0.14 on1 of5.wav	2	935
48	a 0.14 on1 of6.wav	a 0.14 on1 of6.wav	2	758
49	a 0.14 on1 of7.wav	a 0.14 on1 of7.wav	1	516
50	a 0.16 on1 of1.wav	a 0.16 on1 of1.wav	1	3047
51	a 0.16 on1 of2.wav	a 0.16 on1 of2.wav	2	2384
52	a 0.16 on1 of3.wav	a 0.16 on1 of3.wav	1	3850
53	a 0.16 on1 of4.wav	a 0.16 on1 of4.wav	1	1420
54	a 0.16 on1 of5.wav	a 0.16 on1 of5.wav	1	975
55	a 0.16 on1 of6.wav	a 0.16 on1 of6.wav	1	1058
56	a 0.16 on1 of7.wav	a 0.16 on1 of7.wav	1	634
57	a 0.18 on1 of1.wav	a 0.18 on1 of1.wav	1	917
58	a 0.18 on1 of2.wav	a 0.18 on1 of2.wav	2	2865
59	a 0.18 on1 of3.wav	a 0.18 on1 of3.wav	2	1359
60	a 0.18 on1 of4.wav	a 0.18 on1 of4.wav	1	672
61	a 0.18 on1 of5.wav	a 0.18 on1 of5.wav	2	2048
62	a 0.18 on1 of6.wav	a 0.18 on1 of6.wav	1	1163
63	a 0.18 on1 of7.wav	a 0.18 on1 of7.wav	1	4445
64	i 0.1 on1 of1.wav	i 0.1 on1 of1.wav	1	1482
65	i 0.1 on1 of2.wav	i 0.1 on1 of2.wav	1	1227
66	i 0.1 on1 of3.wav	i 0.1 on1 of3.wav	1	602
67	i 0.1 on1 of4.wav	i 0.1 on1 of4.wav	1	1823
68	i 0.1 on1 of5.wav	i 0.1 on1 of5.wav	2	1560
69	i 0.1 on1 of6.wav	i 0.1 on1 of6.wav	2	1254
70	i 0.1 on1 of7.wav	i 0.1 on1 of7.wav	1	287
71	i 0.2 on1 of1.wav	i 0.2 on1 of1.wav	1	561
72	i 0.2 on1 of2.wav	i 0.2 on1 of2.wav	2	557
73	i 0.2 on1 of3.wav	i 0.2 on1 of3.wav	2	883
74	i 0.2 on1 of4.wav	i 0.2 on1 of4.wav	1	676
75	i 0.2 on1 of5.wav	i 0.2 on1 of5.wav	2	1766
76	i 0.2 on1 of6.wav	i 0.2 on1 of6.wav	1	1357
77	i 0.2 on1 of7.wav	i 0.2 on1 of7.wav	1	874
78	i 0.04 on1 of1.wav	i 0.04 on1 of1.wav	1	885
79	i 0.04 on1 of2.wav	i 0.04 on1 of2.wav	1	968
80	i 0.04 on1 of3.wav	i 0.04 on1 of3.wav	1	1358
81	i 0.04 on1 of4.wav	i 0.04 on1 of4.wav	1	525
82	i 0.04 on1 of5.wav	i 0.04 on1 of5.wav	2	744
83	i 0.04 on1 of6.wav	i 0.04 on1 of6.wav	1	828
84	i 0.04 on1 of7.wav	i 0.04 on1 of7.wav	1	775
85	i 0.06 on1 of1.wav	i 0.06 on1 of1.wav	1	13096
86	i 0.06 on1 of2.wav	i 0.06 on1 of2.wav	1	798
87	i 0.06 on1 of3.wav	i 0.06 on1 of3.wav	1	541
88	i 0.06 on1 of4.wav	i 0.06 on1 of4.wav	1	995
89	i 0.06 on1 of5.wav	i 0.06 on1 of5.wav	1	738
90	i 0.06 on1 of6.wav	i 0.06 on1 of6.wav	2	1776
91	i 0.06 on1 of7.wav	i 0.06 on1 of7.wav	1	635
92	i 0.08 on1 of1.wav	i 0.08 on1 of1.wav	1	1751
93	i 0.08 on1 of2.wav	i 0.08 on1 of2.wav	2	2998
94	i 0.08 on1 of3.wav	i 0.08 on1 of3.wav	2	2281
95	i 0.08 on1 of4.wav	i 0.08 on1 of4.wav	1	617
96	i 0.08 on1 of5.wav	i 0.08 on1 of5.wav	1	802
97	i 0.08 on1 of6.wav	i 0.08 on1 of6.wav	1	520
98	i 0.08 on1 of7.wav	i 0.08 on1 of7.wav	2	1355
99	i 0.12 on1 of1.wav	i 0.12 on1 of1.wav	1	1232
100	i 0.12 on1 of2.wav	i 0.12 on1 of2.wav	1	670
101	i 0.12 on1 of3.wav	i 0.12 on1 of3.wav	1	3433
102	i 0.12 on1 of4.wav	i 0.12 on1 of4.wav	1	1713
103	i 0.12 on1 of5.wav	i 0.12 on1 of5.wav	1	2023
104	i 0.12 on1 of6.wav	i 0.12 on1 of6.wav	1	46
105	i 0.12 on1 of7.wav	i 0.12 on1 of7.wav	1	584
106	i 0.14 on1 of1.wav	i 0.14 on1 of1.wav	1	558
107	i 0.14 on1 of2.wav	i 0.14 on1 of2.wav	2	1775
108	i 0.14 on1 of3.wav	i 0.14 on1 of3.wav	2	3858
109	i 0.14 on1 of4.wav	i 0.14 on1 of4.wav	1	1947
110	i 0.14 on1 of5.wav	i 0.14 on1 of5.wav	1	1115
111	i 0.14 on1 of6.wav	i 0.14 on1 of6.wav	1	1517
112	i 0.14 on1 of7.wav	i 0.14 on1 of7.wav	2	1205
113	i 0.16 on1 of1.wav	i 0.16 on1 of1.wav	2	908
114	i 0.16 on1 of2.wav	i 0.16 on1 of2.wav	1	3578
115	i 0.16 on1 of3.wav	i 0.16 on1 of3.wav	1	667
116	i 0.16 on1 of4.wav	i 0.16 on1 of4.wav	1	894
117	i 0.16 on1 of5.wav	i 0.16 on1 of5.wav	2	1507
118	i 0.16 on1 of6.wav	i 0.16 on1 of6.wav	1	1952
119	i 0.16 on1 of7.wav	i 0.16 on1 of7.wav	1	703
120	i 0.18 on1 of1.wav	i 0.18 on1 of1.wav	2	781
121	i 0.18 on1 of2.wav	i 0.18 on1 of2.wav	1	785
122	i 0.18 on1 of3.wav	i 0.18 on1 of3.wav	1	1766
123	i 0.18 on1 of4.wav	i 0.18 on1 of4.wav	2	1477
124	i 0.18 on1 of5.wav	i 0.18 on1 of5.wav	2	3096
125	i 0.18 on1 of6.wav	i 0.18 on1 of6.wav	1	1161
126	i 0.18 on1 of7.wav	i 0.18 on1 of7.wav	1	823
127	a 0.1 on1 of1.wav	a 0.1 on1 of3.wav	1	1452
128	a 0.1 on1 of2.wav	a 0.1 on1 of4.wav	2	2570
129	a 0.1 on1 of3.wav	a 0.1 on1 of5.wav	2	2108
130	a 0.1 on1 of4.wav	a 0.1 on1 of6.wav	1	600
131	a 0.1 on1 of5.wav	a 0.1 on1 of7.wav	2	1292
132	a 0.2 on1 of1.wav	a 0.2 on1 of3.wav	2	774
133	a 0.2 on1 of2.wav	a 0.2 on1 of4.wav	2	1045
134	a 0.2 on1 of3.wav	a 0.2 on1 of5.wav	1	936
135	a 0.2 on1 of4.wav	a 0.2 on1 of6.wav	2	2543
136	a 0.2 on1 of5.wav	a 0.2 on1 of7.wav	2	751
137	a 0.04 on1 of1.wav	a 0.04 on1 of3.wav	1	2661
138	a 0.04 on1 of2.wav	a 0.04 on1 of4.wav	1	841
139	a 0.04 on1 of3.wav	a 0.04 on1 of5.wav	1	928
140	a 0.04 on1 of4.wav	a 0.04 on1 of6.wav	2	3984
141	a 0.04 on1 of5.wav	a 0.04 on1 of7.wav	1	1539
142	a 0.06 on1 of1.wav	a 0.06 on1 of3.wav	2	1749
143	a 0.06 on1 of2.wav	a 0.06 on1 of4.wav	1	184
144	a 0.06 on1 of3.wav	a 0.06 on1 of5.wav	1	437
145	a 0.06 on1 of4.wav	a 0.06 on1 of6.wav	1	616
146	a 0.06 on1 of5.wav	a 0.06 on1 of7.wav	1	1017
147	a 0.08 on1 of1.wav	a 0.08 on1 of3.wav	1	679
148	a 0.08 on1 of2.wav	a 0.08 on1 of4.wav	1	2306
149	a 0.08 on1 of3.wav	a 0.08 on1 of5.wav	2	3915
150	a 0.08 on1 of4.wav	a 0.08 on1 of6.wav	1	393
151	a 0.08 on1 of5.wav	a 0.08 on1 of7.wav	1	3844
152	a 0.12 on1 of1.wav	a 0.12 on1 of3.wav	2	1162
153	a 0.12 on1 of2.wav	a 0.12 on1 of4.wav	1	3111
154	a 0.12 on1 of3.wav	a 0.12 on1 of5.wav	2	1686
155	a 0.12 on1 of4.wav	a 0.12 on1 of6.wav	2	3047
156	a 0.12 on1 of5.wav	a 0.12 on1 of7.wav	2	1508
157	a 0.14 on1 of1.wav	a 0.14 on1 of3.wav	2	863
158	a 0.14 on1 of2.wav	a 0.14 on1 of4.wav	2	1221
159	a 0.14 on1 of3.wav	a 0.14 on1 of5.wav	1	5531
160	a 0.14 on1 of4.wav	a 0.14 on1 of6.wav	1	3450
161	a 0.14 on1 of5.wav	a 0.14 on1 of7.wav	1	2048
162	a 0.16 on1 of1.wav	a 0.16 on1 of3.wav	2	1277
163	a 0.16 on1 of2.wav	a 0.16 on1 of4.wav	2	926
164	a 0.16 on1 of3.wav	a 0.16 on1 of5.wav	1	1507
165	a 0.16 on1 of4.wav	a 0.16 on1 of6.wav	2	570
166	a 0.16 on1 of5.wav	a 0.16 on1 of7.wav	2	1176
167	a 0.18 on1 of1.wav	a 0.18 on1 of3.wav	2	2923
168	a 0.18 on1 of2.wav	a 0.18 on1 of4.wav	2	2842
169	a 0.18 on1 of3.wav	a 0.18 on1 of5.wav	2	2006
170	a 0.18 on1 of4.wav	a 0.18 on1 of6.wav	1	1830
171	a 0.18 on1 of5.wav	a 0.18 on1 of7.wav	2	1375
172	i 0.1 on1 of1.wav	i 0.1 on1 of3.wav	1	538
173	i 0.1 on1 of2.wav	i 0.1 on1 of4.wav	1	1460
174	i 0.1 on1 of3.wav	i 0.1 on1 of5.wav	1	1531
175	i 0.1 on1 of4.wav	i 0.1 on1 of6.wav	2	3923
176	i 0.1 on1 of5.wav	i 0.1 on1 of7.wav	2	713
177	i 0.2 on1 of1.wav	i 0.2 on1 of3.wav	2	717
178	i 0.2 on1 of2.wav	i 0.2 on1 of4.wav	2	2481
179	i 0.2 on1 of3.wav	i 0.2 on1 of5.wav	2	863
180	i 0.2 on1 of4.wav	i 0.2 on1 of6.wav	2	1301
181	i 0.2 on1 of5.wav	i 0.2 on1 of7.wav	1	2854
182	i 0.04 on1 of1.wav	i 0.04 on1 of3.wav	1	1484
183	i 0.04 on1 of2.wav	i 0.04 on1 of4.wav	1	4083
184	i 0.04 on1 of3.wav	i 0.04 on1 of5.wav	1	1064
185	i 0.04 on1 of4.wav	i 0.04 on1 of6.wav	1	1002
186	i 0.04 on1 of5.wav	i 0.04 on1 of7.wav	1	263
187	i 0.06 on1 of1.wav	i 0.06 on1 of3.wav	2	1489
188	i 0.06 on1 of2.wav	i 0.06 on1 of4.wav	1	954
189	i 0.06 on1 of3.wav	i 0.06 on1 of5.wav	1	1118
190	i 0.06 on1 of4.wav	i 0.06 on1 of6.wav	1	556
191	i 0.06 on1 of5.wav	i 0.06 on1 of7.wav	1	9892
192	i 0.08 on1 of1.wav	i 0.08 on1 of3.wav	2	2209
193	i 0.08 on1 of2.wav	i 0.08 on1 of4.wav	1	1124
194	i 0.08 on1 of3.wav	i 0.08 on1 of5.wav	1	2567
195	i 0.08 on1 of4.wav	i 0.08 on1 of6.wav	1	771
196	i 0.08 on1 of5.wav	i 0.08 on1 of7.wav	1	259
197	i 0.12 on1 of1.wav	i 0.12 on1 of3.wav	2	1698
198	i 0.12 on1 of2.wav	i 0.12 on1 of4.wav	1	1376
199	i 0.12 on1 of3.wav	i 0.12 on1 of5.wav	2	1115
200	i 0.12 on1 of4.wav	i 0.12 on1 of6.wav	2	1170
201	i 0.12 on1 of5.wav	i 0.12 on1 of7.wav	1	2588
202	i 0.14 on1 of1.wav	i 0.14 on1 of3.wav	2	785
203	i 0.14 on1 of2.wav	i 0.14 on1 of4.wav	2	1356
204	i 0.14 on1 of3.wav	i 0.14 on1 of5.wav	1	232
205	i 0.14 on1 of4.wav	i 0.14 on1 of6.wav	2	1197
206	i 0.14 on1 of5.wav	i 0.14 on1 of7.wav	2	1209
207	i 0.16 on1 of1.wav	i 0.16 on1 of3.wav	2	1136
208	i 0.16 on1 of2.wav	i 0.16 on1 of4.wav	2	739
209	i 0.16 on1 of3.wav	i 0.16 on1 of5.wav	2	2238
210	i 0.16 on1 of4.wav	i 0.16 on1 of6.wav	2	1947
211	i 0.16 on1 of5.wav	i 0.16 on1 of7.wav	2	919
212	i 0.18 on1 of1.wav	i 0.18 on1 of3.wav	2	857
213	i 0.18 on1 of2.wav	i 0.18 on1 of4.wav	2	719
214	i 0.18 on1 of3.wav	i 0.18 on1 of5.wav	2	1063
215	i 0.18 on1 of4.wav	i 0.18 on1 of6.wav	1	1405
216	i 0.18 on1 of5.wav	i 0.18 on1 of7.wav	2	527
217	a 0.1 on1 of3.wav	a 0.1 on1 of1.wav	2	2964
218	a 0.1 on1 of4.wav	a 0.1 on1 of2.wav	1	1166
219	a 0.1 on1 of5.wav	a 0.1 on1 of3.wav	2	1608
220	a 0.1 on1 of6.wav	a 0.1 on1 of4.wav	2	864
221	a 0.1 on1 of7.wav	a 0.1 on1 of5.wav	1	709
222	a 0.2 on1 of3.wav	a 0.2 on1 of1.wav	2	546
223	a 0.2 on1 of4.wav	a 0.2 on1 of2.wav	2	533
224	a 0.2 on1 of5.wav	a 0.2 on1 of3.wav	1	1323
225	a 0.2 on1 of6.wav	a 0.2 on1 of4.wav	1	1649
226	a 0.2 on1 of7.wav	a 0.2 on1 of5.wav	1	1401
227	a 0.04 on1 of3.wav	a 0.04 on1 of1.wav	1	861
228	a 0.04 on1 of4.wav	a 0.04 on1 of2.wav	1	957
229	a 0.04 on1 of5.wav	a 0.04 on1 of3.wav	1	926
230	a 0.04 on1 of6.wav	a 0.04 on1 of4.wav	1	3237
231	a 0.04 on1 of7.wav	a 0.04 on1 of5.wav	1	1547
232	a 0.06 on1 of3.wav	a 0.06 on1 of1.wav	2	1557
233	a 0.06 on1 of4.wav	a 0.06 on1 of2.wav	2	650
234	a 0.06 on1 of5.wav	a 0.06 on1 of3.wav	2	2221
235	a 0.06 on1 of6.wav	a 0.06 on1 of4.wav	1	1614
236	a 0.06 on1 of7.wav	a 0.06 on1 of5.wav	1	611
237	a 0.08 on1 of3.wav	a 0.08 on1 of1.wav	2	1099
238	a 0.08 on1 of4.wav	a 0.08 on1 of2.wav	2	1770
239	a 0.08 on1 of5.wav	a 0.08 on1 of3.wav	1	965
240	a 0.08 on1 of6.wav	a 0.08 on1 of4.wav	2	1264
241	a 0.08 on1 of7.wav	a 0.08 on1 of5.wav	1	742
242	a 0.12 on1 of3.wav	a 0.12 on1 of1.wav	2	2276
243	a 0.12 on1 of4.wav	a 0.12 on1 of2.wav	2	810
244	a 0.12 on1 of5.wav	a 0.12 on1 of3.wav	1	822
245	a 0.12 on1 of6.wav	a 0.12 on1 of4.wav	2	1744
246	a 0.12 on1 of7.wav	a 0.12 on1 of5.wav	1	876
247	a 0.14 on1 of3.wav	a 0.14 on1 of1.wav	2	1571
248	a 0.14 on1 of4.wav	a 0.14 on1 of2.wav	2	1211
249	a 0.14 on1 of5.wav	a 0.14 on1 of3.wav	2	862
250	a 0.14 on1 of6.wav	a 0.14 on1 of4.wav	2	1744
251	a 0.14 on1 of7.wav	a 0.14 on1 of5.wav	1	1199
252	a 0.16 on1 of3.wav	a 0.16 on1 of1.wav	2	673
253	a 0.16 on1 of4.wav	a 0.16 on1 of2.wav	2	2060
254	a 0.16 on1 of5.wav	a 0.16 on1 of3.wav	1	686
255	a 0.16 on1 of6.wav	a 0.16 on1 of4.wav	2	2141
256	a 0.16 on1 of7.wav	a 0.16 on1 of5.wav	1	1267
257	a 0.18 on1 of3.wav	a 0.18 on1 of1.wav	2	888
258	a 0.18 on1 of4.wav	a 0.18 on1 of2.wav	1	3152
259	a 0.18 on1 of5.wav	a 0.18 on1 of3.wav	2	5114
260	a 0.18 on1 of6.wav	a 0.18 on1 of4.wav	1	5077
261	a 0.18 on1 of7.wav	a 0.18 on1 of5.wav	1	896
262	i 0.1 on1 of3.wav	i 0.1 on1 of1.wav	2	2368
263	i 0.1 on1 of4.wav	i 0.1 on1 of2.wav	1	903
264	i 0.1 on1 of5.wav	i 0.1 on1 of3.wav	2	2175
265	i 0.1 on1 of6.wav	i 0.1 on1 of4.wav	1	1375
266	i 0.1 on1 of7.wav	i 0.1 on1 of5.wav	1	1292
267	i 0.2 on1 of3.wav	i 0.2 on1 of1.wav	1	2557
268	i 0.2 on1 of4.wav	i 0.2 on1 of2.wav	2	1098
269	i 0.2 on1 of5.wav	i 0.2 on1 of3.wav	2	796
270	i 0.2 on1 of6.wav	i 0.2 on1 of4.wav	2	2151
271	i 0.2 on1 of7.wav	i 0.2 on1 of5.wav	1	879
272	i 0.04 on1 of3.wav	i 0.04 on1 of1.wav	2	1342
273	i 0.04 on1 of4.wav	i 0.04 on1 of2.wav	1	595
274	i 0.04 on1 of5.wav	i 0.04 on1 of3.wav	2	630
275	i 0.04 on1 of6.wav	i 0.04 on1 of4.wav	1	669
276	i 0.04 on1 of7.wav	i 0.04 on1 of5.wav	1	713
277	i 0.06 on1 of3.wav	i 0.06 on1 of1.wav	1	1443
278	i 0.06 on1 of4.wav	i 0.06 on1 of2.wav	1	679
279	i 0.06 on1 of5.wav	i 0.06 on1 of3.wav	2	874
280	i 0.06 on1 of6.wav	i 0.06 on1 of4.wav	1	568
281	i 0.06 on1 of7.wav	i 0.06 on1 of5.wav	1	989
282	i 0.08 on1 of3.wav	i 0.08 on1 of1.wav	1	1109
283	i 0.08 on1 of4.wav	i 0.08 on1 of2.wav	1	2093
284	i 0.08 on1 of5.wav	i 0.08 on1 of3.wav	2	864
285	i 0.08 on1 of6.wav	i 0.08 on1 of4.wav	1	753
286	i 0.08 on1 of7.wav	i 0.08 on1 of5.wav	1	1146
287	i 0.12 on1 of3.wav	i 0.12 on1 of1.wav	1	4393
288	i 0.12 on1 of4.wav	i 0.12 on1 of2.wav	1	1662
289	i 0.12 on1 of5.wav	i 0.12 on1 of3.wav	1	1508
290	i 0.12 on1 of6.wav	i 0.12 on1 of4.wav	1	3749
291	i 0.12 on1 of7.wav	i 0.12 on1 of5.wav	1	705
292	i 0.14 on1 of3.wav	i 0.14 on1 of1.wav	1	1293
293	i 0.14 on1 of4.wav	i 0.14 on1 of2.wav	2	796
294	i 0.14 on1 of5.wav	i 0.14 on1 of3.wav	1	2196
295	i 0.14 on1 of6.wav	i 0.14 on1 of4.wav	1	1027
296	i 0.14 on1 of7.wav	i 0.14 on1 of5.wav	2	3309
297	i 0.16 on1 of3.wav	i 0.16 on1 of1.wav	2	2185
298	i 0.16 on1 of4.wav	i 0.16 on1 of2.wav	1	526
299	i 0.16 on1 of5.wav	i 0.16 on1 of3.wav	2	1103
300	i 0.16 on1 of6.wav	i 0.16 on1 of4.wav	1	614
301	i 0.16 on1 of7.wav	i 0.16 on1 of5.wav	1	896
302	i 0.18 on1 of3.wav	i 0.18 on1 of1.wav	2	761
303	i 0.18 on1 of4.wav	i 0.18 on1 of2.wav	2	1378
304	i 0.18 on1 of5.wav	i 0.18 on1 of3.wav	1	378
305	i 0.18 on1 of6.wav	i 0.18 on1 of4.wav	2	1873
306	i 0.18 on1 of7.wav	i 0.18 on1 of5.wav	1	970
307	a 0.1 on1 of1.wav	a 0.1 on1 of1.wav	2	2909
308	a 0.1 on1 of2.wav	a 0.1 on1 of2.wav	1	1443
309	a 0.1 on1 of3.wav	a 0.1 on1 of3.wav	1	647
310	a 0.1 on1 of4.wav	a 0.1 on1 of4.wav	1	1052
311	a 0.1 on1 of5.wav	a 0.1 on1 of5.wav	1	1249
312	a 0.1 on1 of6.wav	a 0.1 on1 of6.wav	1	3026
313	a 0.1 on1 of7.wav	a 0.1 on1 of7.wav	1	1523
314	a 0.2 on1 of1.wav	a 0.2 on1 of1.wav	1	4046
315	a 0.2 on1 of2.wav	a 0.2 on1 of2.wav	1	673
316	a 0.2 on1 of3.wav	a 0.2 on1 of3.wav	1	777
317	a 0.2 on1 of4.wav	a 0.2 on1 of4.wav	2	1989
318	a 0.2 on1 of5.wav	a 0.2 on1 of5.wav	1	996
319	a 0.2 on1 of6.wav	a 0.2 on1 of6.wav	1	1412
320	a 0.2 on1 of7.wav	a 0.2 on1 of7.wav	1	1875
321	a 0.04 on1 of1.wav	a 0.04 on1 of1.wav	1	1083
322	a 0.04 on1 of2.wav	a 0.04 on1 of2.wav	2	1735
323	a 0.04 on1 of3.wav	a 0.04 on1 of3.wav	1	921
324	a 0.04 on1 of4.wav	a 0.04 on1 of4.wav	2	370
325	a 0.04 on1 of5.wav	a 0.04 on1 of5.wav	2	4267
326	a 0.04 on1 of6.wav	a 0.04 on1 of6.wav	2	839
327	a 0.04 on1 of7.wav	a 0.04 on1 of7.wav	1	490
328	a 0.06 on1 of1.wav	a 0.06 on1 of1.wav	2	622
329	a 0.06 on1 of2.wav	a 0.06 on1 of2.wav	1	9401
330	a 0.06 on1 of3.wav	a 0.06 on1 of3.wav	1	555
331	a 0.06 on1 of4.wav	a 0.06 on1 of4.wav	2	3212
332	a 0.06 on1 of5.wav	a 0.06 on1 of5.wav	2	1116
333	a 0.06 on1 of6.wav	a 0.06 on1 of6.wav	1	1103
334	a 0.06 on1 of7.wav	a 0.06 on1 of7.wav	1	2689
335	a 0.08 on1 of1.wav	a 0.08 on1 of1.wav	2	531
336	a 0.08 on1 of2.wav	a 0.08 on1 of2.wav	1	1142
337	a 0.08 on1 of3.wav	a 0.08 on1 of3.wav	1	2553
338	a 0.08 on1 of4.wav	a 0.08 on1 of4.wav	1	1203
339	a 0.08 on1 of5.wav	a 0.08 on1 of5.wav	1	1009
340	a 0.08 on1 of6.wav	a 0.08 on1 of6.wav	1	870
341	a 0.08 on1 of7.wav	a 0.08 on1 of7.wav	2	2506
342	a 0.12 on1 of1.wav	a 0.12 on1 of1.wav	1	680
343	a 0.12 on1 of2.wav	a 0.12 on1 of2.wav	1	430
344	a 0.12 on1 of3.wav	a 0.12 on1 of3.wav	1	1299
345	a 0.12 on1 of4.wav	a 0.12 on1 of4.wav	1	971
346	a 0.12 on1 of5.wav	a 0.12 on1 of5.wav	1	1996
347	a 0.12 on1 of6.wav	a 0.12 on1 of6.wav	1	894
348	a 0.12 on1 of7.wav	a 0.12 on1 of7.wav	1	3362
349	a 0.14 on1 of1.wav	a 0.14 on1 of1.wav	1	665
350	a 0.14 on1 of2.wav	a 0.14 on1 of2.wav	1	500
351	a 0.14 on1 of3.wav	a 0.14 on1 of3.wav	1	1654
352	a 0.14 on1 of4.wav	a 0.14 on1 of4.wav	1	570
353	a 0.14 on1 of5.wav	a 0.14 on1 of5.wav	1	1180
354	a 0.14 on1 of6.wav	a 0.14 on1 of6.wav	1	1285
355	a 0.14 on1 of7.wav	a 0.14 on1 of7.wav	1	1347
356	a 0.16 on1 of1.wav	a 0.16 on1 of1.wav	1	1980
357	a 0.16 on1 of2.wav	a 0.16 on1 of2.wav	1	1058
358	a 0.16 on1 of3.wav	a 0.16 on1 of3.wav	1	4499
359	a 0.16 on1 of4.wav	a 0.16 on1 of4.wav	1	887
360	a 0.16 on1 of5.wav	a 0.16 on1 of5.wav	1	1742
361	a 0.16 on1 of6.wav	a 0.16 on1 of6.wav	2	1240
362	a 0.16 on1 of7.wav	a 0.16 on1 of7.wav	1	2598
363	a 0.18 on1 of1.wav	a 0.18 on1 of1.wav	1	1235
364	a 0.18 on1 of2.wav	a 0.18 on1 of2.wav	1	1458
365	a 0.18 on1 of3.wav	a 0.18 on1 of3.wav	1	828
366	a 0.18 on1 of4.wav	a 0.18 on1 of4.wav	2	2854
367	a 0.18 on1 of5.wav	a 0.18 on1 of5.wav	2	3226
368	a 0.18 on1 of6.wav	a 0.18 on1 of6.wav	1	3407
369	a 0.18 on1 of7.wav	a 0.18 on1 of7.wav	2	2415
370	i 0.1 on1 of1.wav	i 0.1 on1 of1.wav	1	1805
371	i 0.1 on1 of2.wav	i 0.1 on1 of2.wav	1	1369
372	i 0.1 on1 of3.wav	i 0.1 on1 of3.wav	1	1485
373	i 0.1 on1 of4.wav	i 0.1 on1 of4.wav	2	1569
374	i 0.1 on1 of5.wav	i 0.1 on1 of5.wav	1	2541
375	i 0.1 on1 of6.wav	i 0.1 on1 of6.wav	1	1163
376	i 0.1 on1 of7.wav	i 0.1 on1 of7.wav	2	1912
377	i 0.2 on1 of1.wav	i 0.2 on1 of1.wav	1	1151
378	i 0.2 on1 of2.wav	i 0.2 on1 of2.wav	1	905
379	i 0.2 on1 of3.wav	i 0.2 on1 of3.wav	2	4585
380	i 0.2 on1 of4.wav	i 0.2 on1 of4.wav	1	689
381	i 0.2 on1 of5.wav	i 0.2 on1 of5.wav	1	3315
382	i 0.2 on1 of6.wav	i 0.2 on1 of6.wav	1	719
383	i 0.2 on1 of7.wav	i 0.2 on1 of7.wav	1	789
384	i 0.04 on1 of1.wav	i 0.04 on1 of1.wav	2	4923
385	i 0.04 on1 of2.wav	i 0.04 on1 of2.wav	1	1088
386	i 0.04 on1 of3.wav	i 0.04 on1 of3.wav	2	215
387	i 0.04 on1 of4.wav	i 0.04 on1 of4.wav	1	371
388	i 0.04 on1 of5.wav	i 0.04 on1 of5.wav	2	2344
389	i 0.04 on1 of6.wav	i 0.04 on1 of6.wav	2	754
390	i 0.04 on1 of7.wav	i 0.04 on1 of7.wav	1	1659
391	i 0.06 on1 of1.wav	i 0.06 on1 of1.wav	1	1621
392	i 0.06 on1 of2.wav	i 0.06 on1 of2.wav	1	739
393	i 0.06 on1 of3.wav	i 0.06 on1 of3.wav	1	430
394	i 0.06 on1 of4.wav	i 0.06 on1 of4.wav	1	505
395	i 0.06 on1 of5.wav	i 0.06 on1 of5.wav	1	820
396	i 0.06 on1 of6.wav	i 0.06 on1 of6.wav	1	733
397	i 0.06 on1 of7.wav	i 0.06 on1 of7.wav	2	2103
398	i 0.08 on1 of1.wav	i 0.08 on1 of1.wav	1	1592
399	i 0.08 on1 of2.wav	i 0.08 on1 of2.wav	1	1256
400	i 0.08 on1 of3.wav	i 0.08 on1 of3.wav	1	1354
401	i 0.08 on1 of4.wav	i 0.08 on1 of4.wav	1	2051
402	i 0.08 on1 of5.wav	i 0.08 on1 of5.wav	1	631
403	i 0.08 on1 of6.wav	i 0.08 on1 of6.wav	1	6796
404	i 0.08 on1 of7.wav	i 0.08 on1 of7.wav	1	4708
405	i 0.12 on1 of1.wav	i 0.12 on1 of1.wav	1	683
406	i 0.12 on1 of2.wav	i 0.12 on1 of2.wav	1	2123
407	i 0.12 on1 of3.wav	i 0.12 on1 of3.wav	1	1534
408	i 0.12 on1 of4.wav	i 0.12 on1 of4.wav	1	2122
409	i 0.12 on1 of5.wav	i 0.12 on1 of5.wav	1	1048
410	i 0.12 on1 of6.wav	i 0.12 on1 of6.wav	1	1157
411	i 0.12 on1 of7.wav	i 0.12 on1 of7.wav	1	3451
412	i 0.14 on1 of1.wav	i 0.14 on1 of1.wav	1	1252
413	i 0.14 on1 of2.wav	i 0.14 on1 of2.wav	1	1545
414	i 0.14 on1 of3.wav	i 0.14 on1 of3.wav	1	1466
415	i 0.14 on1 of4.wav	i 0.14 on1 of4.wav	1	919
416	i 0.14 on1 of5.wav	i 0.14 on1 of5.wav	1	980
417	i 0.14 on1 of6.wav	i 0.14 on1 of6.wav	1	447
418	i 0.14 on1 of7.wav	i 0.14 on1 of7.wav	1	424
419	i 0.16 on1 of1.wav	i 0.16 on1 of1.wav	2	2996
420	i 0.16 on1 of2.wav	i 0.16 on1 of2.wav	1	1608
421	i 0.16 on1 of3.wav	i 0.16 on1 of3.wav	1	1419
422	i 0.16 on1 of4.wav	i 0.16 on1 of4.wav	1	810
423	i 0.16 on1 of5.wav	i 0.16 on1 of5.wav	1	735
424	i 0.16 on1 of6.wav	i 0.16 on1 of6.wav	1	3630
425	i 0.16 on1 of7.wav	i 0.16 on1 of7.wav	2	2247
426	i 0.18 on1 of1.wav	i 0.18 on1 of1.wav	1	408
427	i 0.18 on1 of2.wav	i 0.18 on1 of2.wav	2	652
428	i 0.18 on1 of3.wav	i 0.18 on1 of3.wav	1	1926
429	i 0.18 on1 of4.wav	i 0.18 on1 of4.wav	1	2561
430	i 0.18 on1 of5.wav	i 0.18 on1 of5.wav	1	1387
431	i 0.18 on1 of6.wav	i 0.18 on1 of6.wav	1	2044
432	i 0.18 on1 of7.wav	i 0.18 on1 of7.wav	1	2317
433	a 0.1 on1 of1.wav	a 0.1 on1 of3.wav	2	1907
434	a 0.1 on1 of2.wav	a 0.1 on1 of4.wav	1	890
435	a 0.1 on1 of3.wav	a 0.1 on1 of5.wav	2	1306
436	a 0.1 on1 of4.wav	a 0.1 on1 of6.wav	1	1328
437	a 0.1 on1 of5.wav	a 0.1 on1 of7.wav	1	1738
438	a 0.2 on1 of1.wav	a 0.2 on1 of3.wav	2	703
439	a 0.2 on1 of2.wav	a 0.2 on1 of4.wav	1	2776
440	a 0.2 on1 of3.wav	a 0.2 on1 of5.wav	2	602
441	a 0.2 on1 of4.wav	a 0.2 on1 of6.wav	1	5172
442	a 0.2 on1 of5.wav	a 0.2 on1 of7.wav	2	2794
443	a 0.04 on1 of1.wav	a 0.04 on1 of3.wav	1	250
444	a 0.04 on1 of2.wav	a 0.04 on1 of4.wav	1	617
445	a 0.04 on1 of3.wav	a 0.04 on1 of5.wav	1	29
446	a 0.04 on1 of4.wav	a 0.04 on1 of6.wav	1	1504
447	a 0.04 on1 of5.wav	a 0.04 on1 of7.wav	1	543
448	a 0.06 on1 of1.wav	a 0.06 on1 of3.wav	1	276
449	a 0.06 on1 of2.wav	a 0.06 on1 of4.wav	1	1056
450	a 0.06 on1 of3.wav	a 0.06 on1 of5.wav	1	1146
451	a 0.06 on1 of4.wav	a 0.06 on1 of6.wav	1	2802
452	a 0.06 on1 of5.wav	a 0.06 on1 of7.wav	1	186
453	a 0.08 on1 of1.wav	a 0.08 on1 of3.wav	2	2514
454	a 0.08 on1 of2.wav	a 0.08 on1 of4.wav	1	605
455	a 0.08 on1 of3.wav	a 0.08 on1 of5.wav	1	1401
456	a 0.08 on1 of4.wav	a 0.08 on1 of6.wav	1	1135
457	a 0.08 on1 of5.wav	a 0.08 on1 of7.wav	2	2367
458	a 0.12 on1 of1.wav	a 0.12 on1 of3.wav	2	2718
459	a 0.12 on1 of2.wav	a 0.12 on1 of4.wav	1	659
460	a 0.12 on1 of3.wav	a 0.12 on1 of5.wav	1	1409
461	a 0.12 on1 of4.wav	a 0.12 on1 of6.wav	1	5948
462	a 0.12 on1 of5.wav	a 0.12 on1 of7.wav	1	768
463	a 0.14 on1 of1.wav	a 0.14 on1 of3.wav	2	1337
464	a 0.14 on1 of2.wav	a 0.14 on1 of4.wav	2	2485
465	a 0.14 on1 of3.wav	a 0.14 on1 of5.wav	1	1065
466	a 0.14 on1 of4.wav	a 0.14 on1 of6.wav	2	1151
467	a 0.14 on1 of5.wav	a 0.14 on1 of7.wav	1	740
468	a 0.16 on1 of1.wav	a 0.16 on1 of3.wav	2	2515
469	a 0.16 on1 of2.wav	a 0.16 on1 of4.wav	1	1293
470	a 0.16 on1 of3.wav	a 0.16 on1 of5.wav	2	1922
471	a 0.16 on1 of4.wav	a 0.16 on1 of6.wav	2	2822
472	a 0.16 on1 of5.wav	a 0.16 on1 of7.wav	2	493
473	a 0.18 on1 of1.wav	a 0.18 on1 of3.wav	2	3304
474	a 0.18 on1 of2.wav	a 0.18 on1 of4.wav	1	2960
475	a 0.18 on1 of3.wav	a 0.18 on1 of5.wav	2	552
476	a 0.18 on1 of4.wav	a 0.18 on1 of6.wav	2	1008
477	a 0.18 on1 of5.wav	a 0.18 on1 of7.wav	1	896
478	i 0.1 on1 of1.wav	i 0.1 on1 of3.wav	1	800
479	i 0.1 on1 of2.wav	i 0.1 on1 of4.wav	1	1979
480	i 0.1 on1 of3.wav	i 0.1 on1 of5.wav	2	2133
481	i 0.1 on1 of4.wav	i 0.1 on1 of6.wav	1	3229
482	i 0.1 on1 of5.wav	i 0.1 on1 of7.wav	1	843
483	i 0.2 on1 of1.wav	i 0.2 on1 of3.wav	1	2009
484	i 0.2 on1 of2.wav	i 0.2 on1 of4.wav	2	1343
485	i 0.2 on1 of3.wav	i 0.2 on1 of5.wav	2	888
486	i 0.2 on1 of4.wav	i 0.2 on1 of6.wav	2	738
487	i 0.2 on1 of5.wav	i 0.2 on1 of7.wav	2	1546
488	i 0.04 on1 of1.wav	i 0.04 on1 of3.wav	1	1200
489	i 0.04 on1 of2.wav	i 0.04 on1 of4.wav	2	1548
490	i 0.04 on1 of3.wav	i 0.04 on1 of5.wav	1	591
491	i 0.04 on1 of4.wav	i 0.04 on1 of6.wav	1	968
492	i 0.04 on1 of5.wav	i 0.04 on1 of7.wav	2	1592
493	i 0.06 on1 of1.wav	i 0.06 on1 of3.wav	1	1380
494	i 0.06 on1 of2.wav	i 0.06 on1 of4.wav	1	650
495	i 0.06 on1 of3.wav	i 0.06 on1 of5.wav	2	1326
496	i 0.06 on1 of4.wav	i 0.06 on1 of6.wav	1	844
497	i 0.06 on1 of5.wav	i 0.06 on1 of7.wav	2	2927
498	i 0.08 on1 of1.wav	i 0.08 on1 of3.wav	1	1847
499	i 0.08 on1 of2.wav	i 0.08 on1 of4.wav	1	2101
500	i 0.08 on1 of3.wav	i 0.08 on1 of5.wav	2	1176
501	i 0.08 on1 of4.wav	i 0.08 on1 of6.wav	2	3860
502	i 0.08 on1 of5.wav	i 0.08 on1 of7.wav	1	2458
503	i 0.12 on1 of1.wav	i 0.12 on1 of3.wav	2	1718
504	i 0.12 on1 of2.wav	i 0.12 on1 of4.wav	1	910
505	i 0.12 on1 of3.wav	i 0.12 on1 of5.wav	2	1167
506	i 0.12 on1 of4.wav	i 0.12 on1 of6.wav	2	1233
507	i 0.12 on1 of5.wav	i 0.12 on1 of7.wav	2	717
508	i 0.14 on1 of1.wav	i 0.14 on1 of3.wav	1	1106
509	i 0.14 on1 of2.wav	i 0.14 on1 of4.wav	2	1483
510	i 0.14 on1 of3.wav	i 0.14 on1 of5.wav	2	844
511	i 0.14 on1 of4.wav	i 0.14 on1 of6.wav	1	1637
512	i 0.14 on1 of5.wav	i 0.14 on1 of7.wav	2	1008
513	i 0.16 on1 of1.wav	i 0.16 on1 of3.wav	1	3396
514	i 0.16 on1 of2.wav	i 0.16 on1 of4.wav	2	601
515	i 0.16 on1 of3.wav	i 0.16 on1 of5.wav	2	830
516	i 0.16 on1 of4.wav	i 0.16 on1 of6.wav	2	2743
517	i 0.16 on1 of5.wav	i 0.16 on1 of7.wav	2	726
518	i 0.18 on1 of1.wav	i 0.18 on1 of3.wav	2	697
519	i 0.18 on1 of2.wav	i 0.18 on1 of4.wav	2	1374
520	i 0.18 on1 of3.wav	i 0.18 on1 of5.wav	2	1316
521	i 0.18 on1 of4.wav	i 0.18 on1 of6.wav	2	710
522	i 0.18 on1 of5.wav	i 0.18 on1 of7.wav	2	952
523	a 0.1 on1 of3.wav	a 0.1 on1 of1.wav	2	2572
524	a 0.1 on1 of4.wav	a 0.1 on1 of2.wav	2	1347
525	a 0.1 on1 of5.wav	a 0.1 on1 of3.wav	1	785
526	a 0.1 on1 of6.wav	a 0.1 on1 of4.wav	1	1646
527	a 0.1 on1 of7.wav	a 0.1 on1 of5.wav	1	2293
528	a 0.2 on1 of3.wav	a 0.2 on1 of1.wav	2	521
529	a 0.2 on1 of4.wav	a 0.2 on1 of2.wav	2	3687
530	a 0.2 on1 of5.wav	a 0.2 on1 of3.wav	1	3858
531	a 0.2 on1 of6.wav	a 0.2 on1 of4.wav	1	937
532	a 0.2 on1 of7.wav	a 0.2 on1 of5.wav	2	1528
533	a 0.04 on1 of3.wav	a 0.04 on1 of1.wav	1	696
534	a 0.04 on1 of4.wav	a 0.04 on1 of2.wav	1	3208
535	a 0.04 on1 of5.wav	a 0.04 on1 of3.wav	1	704
536	a 0.04 on1 of6.wav	a 0.04 on1 of4.wav	1	1747
537	a 0.04 on1 of7.wav	a 0.04 on1 of5.wav	2	2672
538	a 0.06 on1 of3.wav	a 0.06 on1 of1.wav	1	1124
539	a 0.06 on1 of4.wav	a 0.06 on1 of2.wav	1	679
540	a 0.06 on1 of5.wav	a 0.06 on1 of3.wav	1	2713
541	a 0.06 on1 of6.wav	a 0.06 on1 of4.wav	1	4547
542	a 0.06 on1 of7.wav	a 0.06 on1 of5.wav	2	877
543	a 0.08 on1 of3.wav	a 0.08 on1 of1.wav	1	1459
544	a 0.08 on1 of4.wav	a 0.08 on1 of2.wav	2	1970
545	a 0.08 on1 of5.wav	a 0.08 on1 of3.wav	2	3453
546	a 0.08 on1 of6.wav	a 0.08 on1 of4.wav	1	1411
547	a 0.08 on1 of7.wav	a 0.08 on1 of5.wav	2	2220
548	a 0.12 on1 of3.wav	a 0.12 on1 of1.wav	2	3755
549	a 0.12 on1 of4.wav	a 0.12 on1 of2.wav	2	1514
550	a 0.12 on1 of5.wav	a 0.12 on1 of3.wav	1	4546
551	a 0.12 on1 of6.wav	a 0.12 on1 of4.wav	1	1342
552	a 0.12 on1 of7.wav	a 0.12 on1 of5.wav	2	288
553	a 0.14 on1 of3.wav	a 0.14 on1 of1.wav	2	882
554	a 0.14 on1 of4.wav	a 0.14 on1 of2.wav	2	2746
555	a 0.14 on1 of5.wav	a 0.14 on1 of3.wav	1	2643
556	a 0.14 on1 of6.wav	a 0.14 on1 of4.wav	1	8242
557	a 0.14 on1 of7.wav	a 0.14 on1 of5.wav	1	2155
558	a 0.16 on1 of3.wav	a 0.16 on1 of1.wav	2	1057
559	a 0.16 on1 of4.wav	a 0.16 on1 of2.wav	1	1454
560	a 0.16 on1 of5.wav	a 0.16 on1 of3.wav	1	1229
561	a 0.16 on1 of6.wav	a 0.16 on1 of4.wav	1	4663
562	a 0.16 on1 of7.wav	a 0.16 on1 of5.wav	1	6105
563	a 0.18 on1 of3.wav	a 0.18 on1 of1.wav	2	680
564	a 0.18 on1 of4.wav	a 0.18 on1 of2.wav	1	3675
565	a 0.18 on1 of5.wav	a 0.18 on1 of3.wav	1	982
566	a 0.18 on1 of6.wav	a 0.18 on1 of4.wav	1	1358
567	a 0.18 on1 of7.wav	a 0.18 on1 of5.wav	1	3832
568	i 0.1 on1 of3.wav	i 0.1 on1 of1.wav	2	1189
569	i 0.1 on1 of4.wav	i 0.1 on1 of2.wav	2	384
570	i 0.1 on1 of5.wav	i 0.1 on1 of3.wav	1	1043
571	i 0.1 on1 of6.wav	i 0.1 on1 of4.wav	2	3082
572	i 0.1 on1 of7.wav	i 0.1 on1 of5.wav	1	483
573	i 0.2 on1 of3.wav	i 0.2 on1 of1.wav	2	792
574	i 0.2 on1 of4.wav	i 0.2 on1 of2.wav	2	1130
575	i 0.2 on1 of5.wav	i 0.2 on1 of3.wav	2	1047
576	i 0.2 on1 of6.wav	i 0.2 on1 of4.wav	1	2933
577	i 0.2 on1 of7.wav	i 0.2 on1 of5.wav	2	1029
578	i 0.04 on1 of3.wav	i 0.04 on1 of1.wav	1	2505
579	i 0.04 on1 of4.wav	i 0.04 on1 of2.wav	1	1186
580	i 0.04 on1 of5.wav	i 0.04 on1 of3.wav	1	305
581	i 0.04 on1 of6.wav	i 0.04 on1 of4.wav	1	785
582	i 0.04 on1 of7.wav	i 0.04 on1 of5.wav	1	2323
583	i 0.06 on1 of3.wav	i 0.06 on1 of1.wav	1	988
584	i 0.06 on1 of4.wav	i 0.06 on1 of2.wav	1	844
585	i 0.06 on1 of5.wav	i 0.06 on1 of3.wav	1	770
586	i 0.06 on1 of6.wav	i 0.06 on1 of4.wav	1	1521
587	i 0.06 on1 of7.wav	i 0.06 on1 of5.wav	1	1480
588	i 0.08 on1 of3.wav	i 0.08 on1 of1.wav	1	1389
589	i 0.08 on1 of4.wav	i 0.08 on1 of2.wav	2	1661
590	i 0.08 on1 of5.wav	i 0.08 on1 of3.wav	1	1646
591	i 0.08 on1 of6.wav	i 0.08 on1 of4.wav	1	1312
592	i 0.08 on1 of7.wav	i 0.08 on1 of5.wav	2	490
593	i 0.12 on1 of3.wav	i 0.12 on1 of1.wav	1	980
594	i 0.12 on1 of4.wav	i 0.12 on1 of2.wav	1	757
595	i 0.12 on1 of5.wav	i 0.12 on1 of3.wav	1	4833
596	i 0.12 on1 of6.wav	i 0.12 on1 of4.wav	2	1045
597	i 0.12 on1 of7.wav	i 0.12 on1 of5.wav	1	921
598	i 0.14 on1 of3.wav	i 0.14 on1 of1.wav	2	821
599	i 0.14 on1 of4.wav	i 0.14 on1 of2.wav	1	2073
600	i 0.14 on1 of5.wav	i 0.14 on1 of3.wav	2	1640
601	i 0.14 on1 of6.wav	i 0.14 on1 of4.wav	1	349
602	i 0.14 on1 of7.wav	i 0.14 on1 of5.wav	1	421
603	i 0.16 on1 of3.wav	i 0.16 on1 of1.wav	2	1224
604	i 0.16 on1 of4.wav	i 0.16 on1 of2.wav	2	158
605	i 0.16 on1 of5.wav	i 0.16 on1 of3.wav	1	1959
606	i 0.16 on1 of6.wav	i 0.16 on1 of4.wav	2	1421
607	i 0.16 on1 of7.wav	i 0.16 on1 of5.wav	1	5399
608	i 0.18 on1 of3.wav	i 0.18 on1 of1.wav	1	866
609	i 0.18 on1 of4.wav	i 0.18 on1 of2.wav	2	1171
610	i 0.18 on1 of5.wav	i 0.18 on1 of3.wav	1	5083
611	i 0.18 on1 of6.wav	i 0.18 on1 of4.wav	2	2274
612	i 0.18 on1 of7.wav	i 0.18 on1 of5.wav	1	2228
