# Supplementary material for: Effects of stimulus duration and vowel quality in cross-linguistic categorical perception of pitch directions
Source: PLoS One. 2017 Jul 3;12(7):e0180656. doi: 10.1371/journal.pone.0180656 (PMC5495489; doi:10.1371/journal.pone.0180656)
Supplement: S1 Table — (ZIP) [file pone.0180656.s001.zip › supporting information/Raw data/eprime_sd_ENGLISH/sub12sdrising.csv]

List2	stim1	stim2	Slide3.RESP	Slide3.RT
1	a 0.1 on1 of7r.wav	a 0.1 on1 of7r.wav	1	980
2	a 0.1 on2 of7.wav	a 0.1 on2 of7.wav	1	9812
3	a 0.1 on3 of7.wav	a 0.1 on3 of7.wav	2	480
4	a 0.1 on4 of7.wav	a 0.1 on4 of7.wav	1	3163
5	a 0.1 on5 of7.wav	a 0.1 on5 of7.wav	1	1342
6	a 0.1 on6 of7.wav	a 0.1 on6 of7.wav	1	5143
7	a 0.1 on7 of7.wav	a 0.1 on7 of7.wav	2	1904
8	a 0.2 on1 of7r.wav	a 0.2 on1 of7r.wav	2	2056
9	a 0.2 on2 of7.wav	a 0.2 on2 of7.wav	1	2092
10	a 0.2 on3 of7.wav	a 0.2 on3 of7.wav	1	4099
11	a 0.2 on4 of7.wav	a 0.2 on4 of7.wav	1	1182
12	a 0.2 on5 of7.wav	a 0.2 on5 of7.wav	1	4386
13	a 0.2 on6 of7.wav	a 0.2 on6 of7.wav	2	2157
14	a 0.2 on7 of7.wav	a 0.2 on7 of7.wav	1	692
15	a 0.04 on1 of7r.wav	a 0.04 on1 of7r.wav	1	589
16	a 0.04 on2 of7.wav	a 0.04 on2 of7.wav	1	1020
17	a 0.04 on3 of7.wav	a 0.04 on3 of7.wav	2	439
18	a 0.04 on4 of7.wav	a 0.04 on4 of7.wav	2	1535
19	a 0.04 on5 of7.wav	a 0.04 on5 of7.wav	1	1319
20	a 0.04 on6 of7.wav	a 0.04 on6 of7.wav	1	652
21	a 0.04 on7 of7.wav	a 0.04 on7 of7.wav	1	572
22	a 0.06 on1 of7r.wav	a 0.06 on1 of7r.wav	2	1451
23	a 0.06 on2 of7.wav	a 0.06 on2 of7.wav	2	2835
24	a 0.06 on3 of7.wav	a 0.06 on3 of7.wav	2	1144
25	a 0.06 on4 of7.wav	a 0.06 on4 of7.wav	1	1906
26	a 0.06 on5 of7.wav	a 0.06 on5 of7.wav	1	1133
27	a 0.06 on6 of7.wav	a 0.06 on6 of7.wav	2	324
28	a 0.06 on7 of7.wav	a 0.06 on7 of7.wav	2	29
29	a 0.08 on1 of7r.wav	a 0.08 on1 of7r.wav	1	963
30	a 0.08 on2 of7.wav	a 0.08 on2 of7.wav	1	1487
31	a 0.08 on3 of7.wav	a 0.08 on3 of7.wav	1	5257
32	a 0.08 on4 of7.wav	a 0.08 on4 of7.wav	1	97
33	a 0.08 on5 of7.wav	a 0.08 on5 of7.wav	1	1254
34	a 0.08 on6 of7.wav	a 0.08 on6 of7.wav	2	2885
35	a 0.08 on7 of7.wav	a 0.08 on7 of7.wav	1	12709
36	a 0.12 on1 of7r.wav	a 0.12 on1 of7r.wav	1	2226
37	a 0.12 on2 of7.wav	a 0.12 on2 of7.wav	1	5358
38	a 0.12 on3 of7.wav	a 0.12 on3 of7.wav	1	2677
39	a 0.12 on4 of7.wav	a 0.12 on4 of7.wav	2	794
40	a 0.12 on5 of7.wav	a 0.12 on5 of7.wav	1	91
41	a 0.12 on6 of7.wav	a 0.12 on6 of7.wav	1	2414
42	a 0.12 on7 of7.wav	a 0.12 on7 of7.wav	1	1349
43	a 0.14 on1 of7r.wav	a 0.14 on1 of7r.wav	1	1642
44	a 0.14 on2 of7.wav	a 0.14 on2 of7.wav	1	2735
45	a 0.14 on3 of7.wav	a 0.14 on3 of7.wav	2	1970
46	a 0.14 on4 of7.wav	a 0.14 on4 of7.wav	1	3000
47	a 0.14 on5 of7.wav	a 0.14 on5 of7.wav	1	622
48	a 0.14 on6 of7.wav	a 0.14 on6 of7.wav	2	1245
49	a 0.14 on7 of7.wav	a 0.14 on7 of7.wav	2	3495
50	a 0.16 on1 of7r.wav	a 0.16 on1 of7r.wav	2	4480
51	a 0.16 on2 of7.wav	a 0.16 on2 of7.wav	1	2282
52	a 0.16 on3 of7.wav	a 0.16 on3 of7.wav	1	4636
53	a 0.16 on4 of7.wav	a 0.16 on4 of7.wav	1	619
54	a 0.16 on5 of7.wav	a 0.16 on5 of7.wav	1	4145
55	a 0.16 on6 of7.wav	a 0.16 on6 of7.wav	2	2169
56	a 0.16 on7 of7.wav	a 0.16 on7 of7.wav	1	5157
57	a 0.18 on1 of7r.wav	a 0.18 on1 of7r.wav	1	2004
58	a 0.18 on2 of7.wav	a 0.18 on2 of7.wav	1	946
59	a 0.18 on3 of7.wav	a 0.18 on3 of7.wav	2	474
60	a 0.18 on4 of7.wav	a 0.18 on4 of7.wav	1	563
61	a 0.18 on5 of7.wav	a 0.18 on5 of7.wav	1	2403
62	a 0.18 on6 of7.wav	a 0.18 on6 of7.wav	1	2121
63	a 0.18 on7 of7.wav	a 0.18 on7 of7.wav	1	908
64	i 0.1 on1 of7r.wav	i 0.1 on1 of7r.wav	2	3083
65	i 0.1 on2 of7.wav	i 0.1 on2 of7.wav	1	2420
66	i 0.1 on3 of7.wav	i 0.1 on3 of7.wav	1	1195
67	i 0.1 on4 of7.wav	i 0.1 on4 of7.wav	1	1390
68	i 0.1 on5 of7.wav	i 0.1 on5 of7.wav	1	1650
69	i 0.1 on6 of7.wav	i 0.1 on6 of7.wav	1	592
70	i 0.1 on7 of7.wav	i 0.1 on7 of7.wav	1	670
71	i 0.2 on1 of7r.wav	i 0.2 on1 of7r.wav	2	1265
72	i 0.2 on2 of7.wav	i 0.2 on2 of7.wav	2	3652
73	i 0.2 on3 of7.wav	i 0.2 on3 of7.wav	1	3095
74	i 0.2 on4 of7.wav	i 0.2 on4 of7.wav	2	1102
75	i 0.2 on5 of7.wav	i 0.2 on5 of7.wav	1	1883
76	i 0.2 on6 of7.wav	i 0.2 on6 of7.wav	1	1447
77	i 0.2 on7 of7.wav	i 0.2 on7 of7.wav	1	1887
78	i 0.04 on1 of7r.wav	i 0.04 on1 of7r.wav	2	306
79	i 0.04 on2 of7.wav	i 0.04 on2 of7.wav	1	1094
80	i 0.04 on3 of7.wav	i 0.04 on3 of7.wav	1	511
81	i 0.04 on4 of7.wav	i 0.04 on4 of7.wav	1	363
82	i 0.04 on5 of7.wav	i 0.04 on5 of7.wav	2	4408
83	i 0.04 on6 of7.wav	i 0.04 on6 of7.wav	2	1679
84	i 0.04 on7 of7.wav	i 0.04 on7 of7.wav	2	2479
85	i 0.06 on1 of7r.wav	i 0.06 on1 of7r.wav	1	1195
86	i 0.06 on2 of7.wav	i 0.06 on2 of7.wav	2	616
87	i 0.06 on3 of7.wav	i 0.06 on3 of7.wav	1	582
88	i 0.06 on4 of7.wav	i 0.06 on4 of7.wav	1	769
89	i 0.06 on5 of7.wav	i 0.06 on5 of7.wav	1	4045
90	i 0.06 on6 of7.wav	i 0.06 on6 of7.wav	1	677
91	i 0.06 on7 of7.wav	i 0.06 on7 of7.wav	1	1370
92	i 0.08 on1 of7r.wav	i 0.08 on1 of7r.wav	2	2938
93	i 0.08 on2 of7.wav	i 0.08 on2 of7.wav	1	290
94	i 0.08 on3 of7.wav	i 0.08 on3 of7.wav	1	5251
95	i 0.08 on4 of7.wav	i 0.08 on4 of7.wav	2	1252
96	i 0.08 on5 of7.wav	i 0.08 on5 of7.wav	1	452
97	i 0.08 on6 of7.wav	i 0.08 on6 of7.wav	2	9929
98	i 0.08 on7 of7.wav	i 0.08 on7 of7.wav	1	9287
99	i 0.12 on1 of7r.wav	i 0.12 on1 of7r.wav	1	5461
100	i 0.12 on2 of7.wav	i 0.12 on2 of7.wav	1	2377
101	i 0.12 on3 of7.wav	i 0.12 on3 of7.wav	1	3459
102	i 0.12 on4 of7.wav	i 0.12 on4 of7.wav	1	716
103	i 0.12 on5 of7.wav	i 0.12 on5 of7.wav	2	647
104	i 0.12 on6 of7.wav	i 0.12 on6 of7.wav	2	2776
105	i 0.12 on7 of7.wav	i 0.12 on7 of7.wav	1	932
106	i 0.14 on1 of7r.wav	i 0.14 on1 of7r.wav	1	1693
107	i 0.14 on2 of7.wav	i 0.14 on2 of7.wav	2	1622
108	i 0.14 on3 of7.wav	i 0.14 on3 of7.wav	1	2460
109	i 0.14 on4 of7.wav	i 0.14 on4 of7.wav	1	2704
110	i 0.14 on5 of7.wav	i 0.14 on5 of7.wav	1	2600
111	i 0.14 on6 of7.wav	i 0.14 on6 of7.wav	1	3074
112	i 0.14 on7 of7.wav	i 0.14 on7 of7.wav	2	3886
113	i 0.16 on1 of7r.wav	i 0.16 on1 of7r.wav	2	2686
114	i 0.16 on2 of7.wav	i 0.16 on2 of7.wav	2	619
115	i 0.16 on3 of7.wav	i 0.16 on3 of7.wav	2	471
116	i 0.16 on4 of7.wav	i 0.16 on4 of7.wav	1	431
117	i 0.16 on5 of7.wav	i 0.16 on5 of7.wav	2	3224
118	i 0.16 on6 of7.wav	i 0.16 on6 of7.wav	1	555
119	i 0.16 on7 of7.wav	i 0.16 on7 of7.wav	1	769
120	i 0.18 on1 of7r.wav	i 0.18 on1 of7r.wav	2	3010
121	i 0.18 on2 of7.wav	i 0.18 on2 of7.wav	1	122
122	i 0.18 on3 of7.wav	i 0.18 on3 of7.wav	1	10118
123	i 0.18 on4 of7.wav	i 0.18 on4 of7.wav	2	2255
124	i 0.18 on5 of7.wav	i 0.18 on5 of7.wav	1	32
125	i 0.18 on6 of7.wav	i 0.18 on6 of7.wav	2	504
126	i 0.18 on7 of7.wav	i 0.18 on7 of7.wav	1	525
127	a 0.1 on1 of7r.wav	a 0.1 on3 of7.wav	1	8768
128	a 0.1 on2 of7.wav	a 0.1 on4 of7.wav	1	684
129	a 0.1 on3 of7.wav	a 0.1 on5 of7.wav	1	1337
130	a 0.1 on4 of7.wav	a 0.1 on6 of7.wav	2	442
131	a 0.1 on5 of7.wav	a 0.1 on7 of7.wav	2	933
132	a 0.2 on1 of7r.wav	a 0.2 on3 of7.wav	1	12332
133	a 0.2 on2 of7.wav	a 0.2 on4 of7.wav	2	622
134	a 0.2 on3 of7.wav	a 0.2 on5 of7.wav	1	9471
135	a 0.2 on4 of7.wav	a 0.2 on6 of7.wav	2	582
136	a 0.2 on5 of7.wav	a 0.2 on7 of7.wav	2	599
137	a 0.04 on1 of7r.wav	a 0.04 on3 of7.wav	1	2261
138	a 0.04 on2 of7.wav	a 0.04 on4 of7.wav	1	7572
139	a 0.04 on3 of7.wav	a 0.04 on5 of7.wav	1	2258
140	a 0.04 on4 of7.wav	a 0.04 on6 of7.wav	2	1095
141	a 0.04 on5 of7.wav	a 0.04 on7 of7.wav	1	8344
142	a 0.06 on1 of7r.wav	a 0.06 on3 of7.wav	1	1672
143	a 0.06 on2 of7.wav	a 0.06 on4 of7.wav	1	3879
144	a 0.06 on3 of7.wav	a 0.06 on5 of7.wav	2	1134
145	a 0.06 on4 of7.wav	a 0.06 on6 of7.wav	1	2277
146	a 0.06 on5 of7.wav	a 0.06 on7 of7.wav	1	2318
147	a 0.08 on1 of7r.wav	a 0.08 on3 of7.wav	1	898
148	a 0.08 on2 of7.wav	a 0.08 on4 of7.wav	2	1642
149	a 0.08 on3 of7.wav	a 0.08 on5 of7.wav	2	2554
150	a 0.08 on4 of7.wav	a 0.08 on6 of7.wav	1	2304
151	a 0.08 on5 of7.wav	a 0.08 on7 of7.wav	1	1412
152	a 0.12 on1 of7r.wav	a 0.12 on3 of7.wav	1	304
153	a 0.12 on2 of7.wav	a 0.12 on4 of7.wav	1	3944
154	a 0.12 on3 of7.wav	a 0.12 on5 of7.wav	1	3322
155	a 0.12 on4 of7.wav	a 0.12 on6 of7.wav	2	3255
156	a 0.12 on5 of7.wav	a 0.12 on7 of7.wav	2	3889
157	a 0.14 on1 of7r.wav	a 0.14 on3 of7.wav	1	663
158	a 0.14 on2 of7.wav	a 0.14 on4 of7.wav	2	2996
159	a 0.14 on3 of7.wav	a 0.14 on5 of7.wav	1	58
160	a 0.14 on4 of7.wav	a 0.14 on6 of7.wav	1	9151
161	a 0.14 on5 of7.wav	a 0.14 on7 of7.wav	1	1320
162	a 0.16 on1 of7r.wav	a 0.16 on3 of7.wav	2	2623
163	a 0.16 on2 of7.wav	a 0.16 on4 of7.wav	2	675
164	a 0.16 on3 of7.wav	a 0.16 on5 of7.wav	2	3460
165	a 0.16 on4 of7.wav	a 0.16 on6 of7.wav	1	504
166	a 0.16 on5 of7.wav	a 0.16 on7 of7.wav	1	2264
167	a 0.18 on1 of7r.wav	a 0.18 on3 of7.wav	2	4351
168	a 0.18 on2 of7.wav	a 0.18 on4 of7.wav	1	978
169	a 0.18 on3 of7.wav	a 0.18 on5 of7.wav	1	6321
170	a 0.18 on4 of7.wav	a 0.18 on6 of7.wav	2	302
171	a 0.18 on5 of7.wav	a 0.18 on7 of7.wav	1	3436
172	i 0.1 on1 of7r.wav	i 0.1 on3 of7.wav	1	4683
173	i 0.1 on2 of7.wav	i 0.1 on4 of7.wav	1	644
174	i 0.1 on3 of7.wav	i 0.1 on5 of7.wav	1	442
175	i 0.1 on4 of7.wav	i 0.1 on6 of7.wav	2	5619
176	i 0.1 on5 of7.wav	i 0.1 on7 of7.wav	1	2425
177	i 0.2 on1 of7r.wav	i 0.2 on3 of7.wav	2	1022
178	i 0.2 on2 of7.wav	i 0.2 on4 of7.wav	1	3158
179	i 0.2 on3 of7.wav	i 0.2 on5 of7.wav	1	7082
180	i 0.2 on4 of7.wav	i 0.2 on6 of7.wav	1	50
181	i 0.2 on5 of7.wav	i 0.2 on7 of7.wav	1	3359
182	i 0.04 on1 of7r.wav	i 0.04 on3 of7.wav	1	2080
183	i 0.04 on2 of7.wav	i 0.04 on4 of7.wav	2	2724
184	i 0.04 on3 of7.wav	i 0.04 on5 of7.wav	1	63
185	i 0.04 on4 of7.wav	i 0.04 on6 of7.wav	1	456
186	i 0.04 on5 of7.wav	i 0.04 on7 of7.wav	1	1959
187	i 0.06 on1 of7r.wav	i 0.06 on3 of7.wav	1	6751
188	i 0.06 on2 of7.wav	i 0.06 on4 of7.wav	1	3897
189	i 0.06 on3 of7.wav	i 0.06 on5 of7.wav	1	580
190	i 0.06 on4 of7.wav	i 0.06 on6 of7.wav	1	1412
191	i 0.06 on5 of7.wav	i 0.06 on7 of7.wav	2	1775
192	i 0.08 on1 of7r.wav	i 0.08 on3 of7.wav	2	1985
193	i 0.08 on2 of7.wav	i 0.08 on4 of7.wav	1	541
194	i 0.08 on3 of7.wav	i 0.08 on5 of7.wav	1	1022
195	i 0.08 on4 of7.wav	i 0.08 on6 of7.wav	1	5143
196	i 0.08 on5 of7.wav	i 0.08 on7 of7.wav	2	2587
197	i 0.12 on1 of7r.wav	i 0.12 on3 of7.wav	2	3107
198	i 0.12 on2 of7.wav	i 0.12 on4 of7.wav	2	2023
199	i 0.12 on3 of7.wav	i 0.12 on5 of7.wav	1	2142
200	i 0.12 on4 of7.wav	i 0.12 on6 of7.wav	1	1388
201	i 0.12 on5 of7.wav	i 0.12 on7 of7.wav	1	1886
202	i 0.14 on1 of7r.wav	i 0.14 on3 of7.wav	1	2124
203	i 0.14 on2 of7.wav	i 0.14 on4 of7.wav	1	3719
204	i 0.14 on3 of7.wav	i 0.14 on5 of7.wav	1	1526
205	i 0.14 on4 of7.wav	i 0.14 on6 of7.wav	2	2180
206	i 0.14 on5 of7.wav	i 0.14 on7 of7.wav	2	555
207	i 0.16 on1 of7r.wav	i 0.16 on3 of7.wav	1	1559
208	i 0.16 on2 of7.wav	i 0.16 on4 of7.wav	1	2205
209	i 0.16 on3 of7.wav	i 0.16 on5 of7.wav	1	3568
210	i 0.16 on4 of7.wav	i 0.16 on6 of7.wav	2	1239
211	i 0.16 on5 of7.wav	i 0.16 on7 of7.wav	1	3483
212	i 0.18 on1 of7r.wav	i 0.18 on3 of7.wav	2	3237
213	i 0.18 on2 of7.wav	i 0.18 on4 of7.wav	2	2790
214	i 0.18 on3 of7.wav	i 0.18 on5 of7.wav	2	1545
215	i 0.18 on4 of7.wav	i 0.18 on6 of7.wav	2	2382
216	i 0.18 on5 of7.wav	i 0.18 on7 of7.wav	1	4681
217	a 0.1 on3 of7.wav	a 0.1 on1 of7r.wav	1	1110
218	a 0.1 on4 of7.wav	a 0.1 on2 of7.wav	1	2222
219	a 0.1 on5 of7.wav	a 0.1 on3 of7.wav	1	392
220	a 0.1 on6 of7.wav	a 0.1 on4 of7.wav	2	3572
221	a 0.1 on7 of7.wav	a 0.1 on5 of7.wav	1	731
222	a 0.2 on3 of7.wav	a 0.2 on1 of7r.wav	1	708
223	a 0.2 on4 of7.wav	a 0.2 on2 of7.wav	2	737
224	a 0.2 on5 of7.wav	a 0.2 on3 of7.wav	1	5916
225	a 0.2 on6 of7.wav	a 0.2 on4 of7.wav	1	2548
226	a 0.2 on7 of7.wav	a 0.2 on5 of7.wav	2	4234
227	a 0.04 on3 of7.wav	a 0.04 on1 of7r.wav	2	867
228	a 0.04 on4 of7.wav	a 0.04 on2 of7.wav	2	152
229	a 0.04 on5 of7.wav	a 0.04 on3 of7.wav	2	491
230	a 0.04 on6 of7.wav	a 0.04 on4 of7.wav	1	3017
231	a 0.04 on7 of7.wav	a 0.04 on5 of7.wav	1	2445
232	a 0.06 on3 of7.wav	a 0.06 on1 of7r.wav	1	270
233	a 0.06 on4 of7.wav	a 0.06 on2 of7.wav	1	4315
234	a 0.06 on5 of7.wav	a 0.06 on3 of7.wav	2	6832
235	a 0.06 on6 of7.wav	a 0.06 on4 of7.wav	1	3972
236	a 0.06 on7 of7.wav	a 0.06 on5 of7.wav	1	1709
237	a 0.08 on3 of7.wav	a 0.08 on1 of7r.wav	2	2964
238	a 0.08 on4 of7.wav	a 0.08 on2 of7.wav	1	1982
239	a 0.08 on5 of7.wav	a 0.08 on3 of7.wav	2	8106
240	a 0.08 on6 of7.wav	a 0.08 on4 of7.wav	1	775
241	a 0.08 on7 of7.wav	a 0.08 on5 of7.wav	1	1405
242	a 0.12 on3 of7.wav	a 0.12 on1 of7r.wav	1	3797
243	a 0.12 on4 of7.wav	a 0.12 on2 of7.wav	2	3954
244	a 0.12 on5 of7.wav	a 0.12 on3 of7.wav	1	1372
245	a 0.12 on6 of7.wav	a 0.12 on4 of7.wav	1	41
246	a 0.12 on7 of7.wav	a 0.12 on5 of7.wav	1	1767
247	a 0.14 on3 of7.wav	a 0.14 on1 of7r.wav	1	4157
248	a 0.14 on4 of7.wav	a 0.14 on2 of7.wav	1	4547
249	a 0.14 on5 of7.wav	a 0.14 on3 of7.wav	1	3511
250	a 0.14 on6 of7.wav	a 0.14 on4 of7.wav	1	18952
251	a 0.14 on7 of7.wav	a 0.14 on5 of7.wav	1	2579
252	a 0.16 on3 of7.wav	a 0.16 on1 of7r.wav	2	1500
253	a 0.16 on4 of7.wav	a 0.16 on2 of7.wav	1	6566
254	a 0.16 on5 of7.wav	a 0.16 on3 of7.wav	1	2181
255	a 0.16 on6 of7.wav	a 0.16 on4 of7.wav	2	257
256	a 0.16 on7 of7.wav	a 0.16 on5 of7.wav	1	1079
257	a 0.18 on3 of7.wav	a 0.18 on1 of7r.wav	1	2255
258	a 0.18 on4 of7.wav	a 0.18 on2 of7.wav	2	522
259	a 0.18 on5 of7.wav	a 0.18 on3 of7.wav	2	20168
260	a 0.18 on6 of7.wav	a 0.18 on4 of7.wav	1	3079
261	a 0.18 on7 of7.wav	a 0.18 on5 of7.wav	2	7505
262	i 0.1 on3 of7.wav	i 0.1 on1 of7r.wav	1	2337
263	i 0.1 on4 of7.wav	i 0.1 on2 of7.wav	1	686
264	i 0.1 on5 of7.wav	i 0.1 on3 of7.wav	1	1067
265	i 0.1 on6 of7.wav	i 0.1 on4 of7.wav	1	7619
266	i 0.1 on7 of7.wav	i 0.1 on5 of7.wav	1	2431
267	i 0.2 on3 of7.wav	i 0.2 on1 of7r.wav	2	553
268	i 0.2 on4 of7.wav	i 0.2 on2 of7.wav	1	9000
269	i 0.2 on5 of7.wav	i 0.2 on3 of7.wav	1	855
270	i 0.2 on6 of7.wav	i 0.2 on4 of7.wav	1	1333
271	i 0.2 on7 of7.wav	i 0.2 on5 of7.wav	2	1326
272	i 0.04 on3 of7.wav	i 0.04 on1 of7r.wav	1	2922
273	i 0.04 on4 of7.wav	i 0.04 on2 of7.wav	2	569
274	i 0.04 on5 of7.wav	i 0.04 on3 of7.wav	2	5337
275	i 0.04 on6 of7.wav	i 0.04 on4 of7.wav	2	283
276	i 0.04 on7 of7.wav	i 0.04 on5 of7.wav	1	29
277	i 0.06 on3 of7.wav	i 0.06 on1 of7r.wav	2	1841
278	i 0.06 on4 of7.wav	i 0.06 on2 of7.wav	2	2350
279	i 0.06 on5 of7.wav	i 0.06 on3 of7.wav	1	2365
280	i 0.06 on6 of7.wav	i 0.06 on4 of7.wav	2	482
281	i 0.06 on7 of7.wav	i 0.06 on5 of7.wav	1	6308
282	i 0.08 on3 of7.wav	i 0.08 on1 of7r.wav	2	34
283	i 0.08 on4 of7.wav	i 0.08 on2 of7.wav	2	2670
284	i 0.08 on5 of7.wav	i 0.08 on3 of7.wav	2	2571
285	i 0.08 on6 of7.wav	i 0.08 on4 of7.wav	1	818
286	i 0.08 on7 of7.wav	i 0.08 on5 of7.wav	2	7028
287	i 0.12 on3 of7.wav	i 0.12 on1 of7r.wav	2	102
288	i 0.12 on4 of7.wav	i 0.12 on2 of7.wav	1	3392
289	i 0.12 on5 of7.wav	i 0.12 on3 of7.wav	2	3294
290	i 0.12 on6 of7.wav	i 0.12 on4 of7.wav	1	93
291	i 0.12 on7 of7.wav	i 0.12 on5 of7.wav	2	184
292	i 0.14 on3 of7.wav	i 0.14 on1 of7r.wav	1	7045
293	i 0.14 on4 of7.wav	i 0.14 on2 of7.wav	1	2032
294	i 0.14 on5 of7.wav	i 0.14 on3 of7.wav	1	1012
295	i 0.14 on6 of7.wav	i 0.14 on4 of7.wav	2	1954
296	i 0.14 on7 of7.wav	i 0.14 on5 of7.wav	1	150
297	i 0.16 on3 of7.wav	i 0.16 on1 of7r.wav	2	625
298	i 0.16 on4 of7.wav	i 0.16 on2 of7.wav	2	1782
299	i 0.16 on5 of7.wav	i 0.16 on3 of7.wav	1	651
300	i 0.16 on6 of7.wav	i 0.16 on4 of7.wav	1	857
301	i 0.16 on7 of7.wav	i 0.16 on5 of7.wav	2	5012
302	i 0.18 on3 of7.wav	i 0.18 on1 of7r.wav	1	1186
303	i 0.18 on4 of7.wav	i 0.18 on2 of7.wav	2	6598
304	i 0.18 on5 of7.wav	i 0.18 on3 of7.wav	1	1057
305	i 0.18 on6 of7.wav	i 0.18 on4 of7.wav	1	716
306	i 0.18 on7 of7.wav	i 0.18 on5 of7.wav	1	5345
307	a 0.1 on1 of7r.wav	a 0.1 on1 of7r.wav	1	1169
308	a 0.1 on2 of7.wav	a 0.1 on2 of7.wav	2	3071
309	a 0.1 on3 of7.wav	a 0.1 on3 of7.wav	1	366
310	a 0.1 on4 of7.wav	a 0.1 on4 of7.wav	1	719
311	a 0.1 on5 of7.wav	a 0.1 on5 of7.wav	2	645
312	a 0.1 on6 of7.wav	a 0.1 on6 of7.wav	1	6846
313	a 0.1 on7 of7.wav	a 0.1 on7 of7.wav	1	1228
314	a 0.2 on1 of7r.wav	a 0.2 on1 of7r.wav	2	1091
315	a 0.2 on2 of7.wav	a 0.2 on2 of7.wav	2	432
316	a 0.2 on3 of7.wav	a 0.2 on3 of7.wav	1	4557
317	a 0.2 on4 of7.wav	a 0.2 on4 of7.wav	1	733
318	a 0.2 on5 of7.wav	a 0.2 on5 of7.wav	1	1180
319	a 0.2 on6 of7.wav	a 0.2 on6 of7.wav	1	4883
320	a 0.2 on7 of7.wav	a 0.2 on7 of7.wav	1	1825
321	a 0.04 on1 of7r.wav	a 0.04 on1 of7r.wav	1	4953
322	a 0.04 on2 of7.wav	a 0.04 on2 of7.wav	1	1001
323	a 0.04 on3 of7.wav	a 0.04 on3 of7.wav	2	945
324	a 0.04 on4 of7.wav	a 0.04 on4 of7.wav	1	855
325	a 0.04 on5 of7.wav	a 0.04 on5 of7.wav	2	1954
326	a 0.04 on6 of7.wav	a 0.04 on6 of7.wav	2	2960
327	a 0.04 on7 of7.wav	a 0.04 on7 of7.wav	2	2489
328	a 0.06 on1 of7r.wav	a 0.06 on1 of7r.wav	1	716
329	a 0.06 on2 of7.wav	a 0.06 on2 of7.wav	1	1144
330	a 0.06 on3 of7.wav	a 0.06 on3 of7.wav	1	2278
331	a 0.06 on4 of7.wav	a 0.06 on4 of7.wav	1	2636
332	a 0.06 on5 of7.wav	a 0.06 on5 of7.wav	1	2056
333	a 0.06 on6 of7.wav	a 0.06 on6 of7.wav	2	6902
334	a 0.06 on7 of7.wav	a 0.06 on7 of7.wav	1	411
335	a 0.08 on1 of7r.wav	a 0.08 on1 of7r.wav	2	1655
336	a 0.08 on2 of7.wav	a 0.08 on2 of7.wav	2	6624
337	a 0.08 on3 of7.wav	a 0.08 on3 of7.wav	1	3967
338	a 0.08 on4 of7.wav	a 0.08 on4 of7.wav	1	611
339	a 0.08 on5 of7.wav	a 0.08 on5 of7.wav	1	1694
340	a 0.08 on6 of7.wav	a 0.08 on6 of7.wav	1	1536
341	a 0.08 on7 of7.wav	a 0.08 on7 of7.wav	2	2844
342	a 0.12 on1 of7r.wav	a 0.12 on1 of7r.wav	2	302
343	a 0.12 on2 of7.wav	a 0.12 on2 of7.wav	1	4186
344	a 0.12 on3 of7.wav	a 0.12 on3 of7.wav	2	3694
345	a 0.12 on4 of7.wav	a 0.12 on4 of7.wav	1	1185
346	a 0.12 on5 of7.wav	a 0.12 on5 of7.wav	1	1996
347	a 0.12 on6 of7.wav	a 0.12 on6 of7.wav	1	848
348	a 0.12 on7 of7.wav	a 0.12 on7 of7.wav	1	7825
349	a 0.14 on1 of7r.wav	a 0.14 on1 of7r.wav	2	5315
350	a 0.14 on2 of7.wav	a 0.14 on2 of7.wav	1	159
351	a 0.14 on3 of7.wav	a 0.14 on3 of7.wav	1	913
352	a 0.14 on4 of7.wav	a 0.14 on4 of7.wav	2	1492
353	a 0.14 on5 of7.wav	a 0.14 on5 of7.wav	1	292
354	a 0.14 on6 of7.wav	a 0.14 on6 of7.wav	1	6582
355	a 0.14 on7 of7.wav	a 0.14 on7 of7.wav	1	570
356	a 0.16 on1 of7r.wav	a 0.16 on1 of7r.wav	1	456
357	a 0.16 on2 of7.wav	a 0.16 on2 of7.wav	2	1611
358	a 0.16 on3 of7.wav	a 0.16 on3 of7.wav	1	2113
359	a 0.16 on4 of7.wav	a 0.16 on4 of7.wav	2	226
360	a 0.16 on5 of7.wav	a 0.16 on5 of7.wav	1	899
361	a 0.16 on6 of7.wav	a 0.16 on6 of7.wav	1	926
362	a 0.16 on7 of7.wav	a 0.16 on7 of7.wav	2	3721
363	a 0.18 on1 of7r.wav	a 0.18 on1 of7r.wav	1	6617
364	a 0.18 on2 of7.wav	a 0.18 on2 of7.wav	1	2743
365	a 0.18 on3 of7.wav	a 0.18 on3 of7.wav	1	4672
366	a 0.18 on4 of7.wav	a 0.18 on4 of7.wav	1	1494
367	a 0.18 on5 of7.wav	a 0.18 on5 of7.wav	1	716
368	a 0.18 on6 of7.wav	a 0.18 on6 of7.wav	2	1347
369	a 0.18 on7 of7.wav	a 0.18 on7 of7.wav	2	1528
370	i 0.1 on1 of7r.wav	i 0.1 on1 of7r.wav	1	1808
371	i 0.1 on2 of7.wav	i 0.1 on2 of7.wav	1	3978
372	i 0.1 on3 of7.wav	i 0.1 on3 of7.wav	2	2813
373	i 0.1 on4 of7.wav	i 0.1 on4 of7.wav	1	1376
374	i 0.1 on5 of7.wav	i 0.1 on5 of7.wav	1	4158
375	i 0.1 on6 of7.wav	i 0.1 on6 of7.wav	1	382
376	i 0.1 on7 of7.wav	i 0.1 on7 of7.wav	1	995
377	i 0.2 on1 of7r.wav	i 0.2 on1 of7r.wav	1	338
378	i 0.2 on2 of7.wav	i 0.2 on2 of7.wav	2	823
379	i 0.2 on3 of7.wav	i 0.2 on3 of7.wav	1	2271
380	i 0.2 on4 of7.wav	i 0.2 on4 of7.wav	1	2252
381	i 0.2 on5 of7.wav	i 0.2 on5 of7.wav	2	1116
382	i 0.2 on6 of7.wav	i 0.2 on6 of7.wav	1	141
383	i 0.2 on7 of7.wav	i 0.2 on7 of7.wav	2	363
384	i 0.04 on1 of7r.wav	i 0.04 on1 of7r.wav	1	511
385	i 0.04 on2 of7.wav	i 0.04 on2 of7.wav	1	418
386	i 0.04 on3 of7.wav	i 0.04 on3 of7.wav	2	3440
387	i 0.04 on4 of7.wav	i 0.04 on4 of7.wav	1	2090
388	i 0.04 on5 of7.wav	i 0.04 on5 of7.wav	1	4789
389	i 0.04 on6 of7.wav	i 0.04 on6 of7.wav	1	353
390	i 0.04 on7 of7.wav	i 0.04 on7 of7.wav	2	1764
391	i 0.06 on1 of7r.wav	i 0.06 on1 of7r.wav	2	2396
392	i 0.06 on2 of7.wav	i 0.06 on2 of7.wav	1	1550
393	i 0.06 on3 of7.wav	i 0.06 on3 of7.wav	2	453
394	i 0.06 on4 of7.wav	i 0.06 on4 of7.wav	1	4647
395	i 0.06 on5 of7.wav	i 0.06 on5 of7.wav	1	3306
396	i 0.06 on6 of7.wav	i 0.06 on6 of7.wav	1	5623
397	i 0.06 on7 of7.wav	i 0.06 on7 of7.wav	2	643
398	i 0.08 on1 of7r.wav	i 0.08 on1 of7r.wav	2	1099
399	i 0.08 on2 of7.wav	i 0.08 on2 of7.wav	2	4603
400	i 0.08 on3 of7.wav	i 0.08 on3 of7.wav	1	420
401	i 0.08 on4 of7.wav	i 0.08 on4 of7.wav	1	750
402	i 0.08 on5 of7.wav	i 0.08 on5 of7.wav	1	999
403	i 0.08 on6 of7.wav	i 0.08 on6 of7.wav	1	3281
404	i 0.08 on7 of7.wav	i 0.08 on7 of7.wav	1	2729
405	i 0.12 on1 of7r.wav	i 0.12 on1 of7r.wav	1	33
406	i 0.12 on2 of7.wav	i 0.12 on2 of7.wav	1	2030
407	i 0.12 on3 of7.wav	i 0.12 on3 of7.wav	2	498
408	i 0.12 on4 of7.wav	i 0.12 on4 of7.wav	2	2161
409	i 0.12 on5 of7.wav	i 0.12 on5 of7.wav	1	4508
410	i 0.12 on6 of7.wav	i 0.12 on6 of7.wav	1	2998
411	i 0.12 on7 of7.wav	i 0.12 on7 of7.wav	2	178
412	i 0.14 on1 of7r.wav	i 0.14 on1 of7r.wav	1	686
413	i 0.14 on2 of7.wav	i 0.14 on2 of7.wav	1	541
414	i 0.14 on3 of7.wav	i 0.14 on3 of7.wav	1	4083
415	i 0.14 on4 of7.wav	i 0.14 on4 of7.wav	2	1387
416	i 0.14 on5 of7.wav	i 0.14 on5 of7.wav	2	543
417	i 0.14 on6 of7.wav	i 0.14 on6 of7.wav	2	7279
418	i 0.14 on7 of7.wav	i 0.14 on7 of7.wav	2	5134
419	i 0.16 on1 of7r.wav	i 0.16 on1 of7r.wav	1	899
420	i 0.16 on2 of7.wav	i 0.16 on2 of7.wav	2	3651
421	i 0.16 on3 of7.wav	i 0.16 on3 of7.wav	2	575
422	i 0.16 on4 of7.wav	i 0.16 on4 of7.wav	2	6255
423	i 0.16 on5 of7.wav	i 0.16 on5 of7.wav	1	1360
424	i 0.16 on6 of7.wav	i 0.16 on6 of7.wav	1	658
425	i 0.16 on7 of7.wav	i 0.16 on7 of7.wav	1	3239
426	i 0.18 on1 of7r.wav	i 0.18 on1 of7r.wav	1	2771
427	i 0.18 on2 of7.wav	i 0.18 on2 of7.wav	1	1239
428	i 0.18 on3 of7.wav	i 0.18 on3 of7.wav	2	564
429	i 0.18 on4 of7.wav	i 0.18 on4 of7.wav	1	2526
430	i 0.18 on5 of7.wav	i 0.18 on5 of7.wav	2	3985
431	i 0.18 on6 of7.wav	i 0.18 on6 of7.wav	2	1062
432	i 0.18 on7 of7.wav	i 0.18 on7 of7.wav	1	56
433	a 0.1 on1 of7r.wav	a 0.1 on3 of7.wav	2	1141
434	a 0.1 on2 of7.wav	a 0.1 on4 of7.wav	1	9157
435	a 0.1 on3 of7.wav	a 0.1 on5 of7.wav	1	4505
436	a 0.1 on4 of7.wav	a 0.1 on6 of7.wav	1	5082
437	a 0.1 on5 of7.wav	a 0.1 on7 of7.wav	1	3325
438	a 0.2 on1 of7r.wav	a 0.2 on3 of7.wav	1	1340
439	a 0.2 on2 of7.wav	a 0.2 on4 of7.wav	2	1122
440	a 0.2 on3 of7.wav	a 0.2 on5 of7.wav	1	1651
441	a 0.2 on4 of7.wav	a 0.2 on6 of7.wav	1	3544
442	a 0.2 on5 of7.wav	a 0.2 on7 of7.wav	2	4435
443	a 0.04 on1 of7r.wav	a 0.04 on3 of7.wav	1	82
444	a 0.04 on2 of7.wav	a 0.04 on4 of7.wav	1	672
445	a 0.04 on3 of7.wav	a 0.04 on5 of7.wav	2	1251
446	a 0.04 on4 of7.wav	a 0.04 on6 of7.wav	1	2193
447	a 0.04 on5 of7.wav	a 0.04 on7 of7.wav	1	716
448	a 0.06 on1 of7r.wav	a 0.06 on3 of7.wav	1	3319
449	a 0.06 on2 of7.wav	a 0.06 on4 of7.wav	1	862
450	a 0.06 on3 of7.wav	a 0.06 on5 of7.wav	1	1385
451	a 0.06 on4 of7.wav	a 0.06 on6 of7.wav	1	890
452	a 0.06 on5 of7.wav	a 0.06 on7 of7.wav	1	496
453	a 0.08 on1 of7r.wav	a 0.08 on3 of7.wav	2	2400
454	a 0.08 on2 of7.wav	a 0.08 on4 of7.wav	1	1687
455	a 0.08 on3 of7.wav	a 0.08 on5 of7.wav	1	1469
456	a 0.08 on4 of7.wav	a 0.08 on6 of7.wav	1	12432
457	a 0.08 on5 of7.wav	a 0.08 on7 of7.wav	1	439
458	a 0.12 on1 of7r.wav	a 0.12 on3 of7.wav	1	570
459	a 0.12 on2 of7.wav	a 0.12 on4 of7.wav	1	2522
460	a 0.12 on3 of7.wav	a 0.12 on5 of7.wav	1	5459
461	a 0.12 on4 of7.wav	a 0.12 on6 of7.wav	1	1044
462	a 0.12 on5 of7.wav	a 0.12 on7 of7.wav	2	833
463	a 0.14 on1 of7r.wav	a 0.14 on3 of7.wav	1	1378
464	a 0.14 on2 of7.wav	a 0.14 on4 of7.wav	1	802
465	a 0.14 on3 of7.wav	a 0.14 on5 of7.wav	1	385
466	a 0.14 on4 of7.wav	a 0.14 on6 of7.wav	2	256
467	a 0.14 on5 of7.wav	a 0.14 on7 of7.wav	1	1340
468	a 0.16 on1 of7r.wav	a 0.16 on3 of7.wav	1	1477
469	a 0.16 on2 of7.wav	a 0.16 on4 of7.wav	2	834
470	a 0.16 on3 of7.wav	a 0.16 on5 of7.wav	1	826
471	a 0.16 on4 of7.wav	a 0.16 on6 of7.wav	1	4885
472	a 0.16 on5 of7.wav	a 0.16 on7 of7.wav	1	4733
473	a 0.18 on1 of7r.wav	a 0.18 on3 of7.wav	1	2116
474	a 0.18 on2 of7.wav	a 0.18 on4 of7.wav	1	4580
475	a 0.18 on3 of7.wav	a 0.18 on5 of7.wav	1	1983
476	a 0.18 on4 of7.wav	a 0.18 on6 of7.wav	2	58
477	a 0.18 on5 of7.wav	a 0.18 on7 of7.wav	2	8720
478	i 0.1 on1 of7r.wav	i 0.1 on3 of7.wav	1	3505
479	i 0.1 on2 of7.wav	i 0.1 on4 of7.wav	1	2826
480	i 0.1 on3 of7.wav	i 0.1 on5 of7.wav	1	5925
481	i 0.1 on4 of7.wav	i 0.1 on6 of7.wav	1	3311
482	i 0.1 on5 of7.wav	i 0.1 on7 of7.wav	1	2462
483	i 0.2 on1 of7r.wav	i 0.2 on3 of7.wav	2	1862
484	i 0.2 on2 of7.wav	i 0.2 on4 of7.wav	2	3269
485	i 0.2 on3 of7.wav	i 0.2 on5 of7.wav	2	4548
486	i 0.2 on4 of7.wav	i 0.2 on6 of7.wav	1	1593
487	i 0.2 on5 of7.wav	i 0.2 on7 of7.wav	2	1041
488	i 0.04 on1 of7r.wav	i 0.04 on3 of7.wav	1	5547
489	i 0.04 on2 of7.wav	i 0.04 on4 of7.wav	1	2131
490	i 0.04 on3 of7.wav	i 0.04 on5 of7.wav	2	1748
491	i 0.04 on4 of7.wav	i 0.04 on6 of7.wav	1	397
492	i 0.04 on5 of7.wav	i 0.04 on7 of7.wav	1	614
493	i 0.06 on1 of7r.wav	i 0.06 on3 of7.wav	1	2570
494	i 0.06 on2 of7.wav	i 0.06 on4 of7.wav	1	668
495	i 0.06 on3 of7.wav	i 0.06 on5 of7.wav	1	3342
496	i 0.06 on4 of7.wav	i 0.06 on6 of7.wav	2	2079
497	i 0.06 on5 of7.wav	i 0.06 on7 of7.wav	1	364
498	i 0.08 on1 of7r.wav	i 0.08 on3 of7.wav	1	1000
499	i 0.08 on2 of7.wav	i 0.08 on4 of7.wav	2	2412
500	i 0.08 on3 of7.wav	i 0.08 on5 of7.wav	2	1826
501	i 0.08 on4 of7.wav	i 0.08 on6 of7.wav	1	876
502	i 0.08 on5 of7.wav	i 0.08 on7 of7.wav	1	1553
503	i 0.12 on1 of7r.wav	i 0.12 on3 of7.wav	1	523
504	i 0.12 on2 of7.wav	i 0.12 on4 of7.wav	2	198
505	i 0.12 on3 of7.wav	i 0.12 on5 of7.wav	2	603
506	i 0.12 on4 of7.wav	i 0.12 on6 of7.wav	2	1031
507	i 0.12 on5 of7.wav	i 0.12 on7 of7.wav	2	2011
508	i 0.14 on1 of7r.wav	i 0.14 on3 of7.wav	1	2221
509	i 0.14 on2 of7.wav	i 0.14 on4 of7.wav	1	6428
510	i 0.14 on3 of7.wav	i 0.14 on5 of7.wav	1	688
511	i 0.14 on4 of7.wav	i 0.14 on6 of7.wav	2	348
512	i 0.14 on5 of7.wav	i 0.14 on7 of7.wav	1	2499
513	i 0.16 on1 of7r.wav	i 0.16 on3 of7.wav	2	1084
514	i 0.16 on2 of7.wav	i 0.16 on4 of7.wav	2	4860
515	i 0.16 on3 of7.wav	i 0.16 on5 of7.wav	2	3562
516	i 0.16 on4 of7.wav	i 0.16 on6 of7.wav	1	1049
517	i 0.16 on5 of7.wav	i 0.16 on7 of7.wav	2	870
518	i 0.18 on1 of7r.wav	i 0.18 on3 of7.wav	2	5465
519	i 0.18 on2 of7.wav	i 0.18 on4 of7.wav	2	5620
520	i 0.18 on3 of7.wav	i 0.18 on5 of7.wav	1	515
521	i 0.18 on4 of7.wav	i 0.18 on6 of7.wav	1	752
522	i 0.18 on5 of7.wav	i 0.18 on7 of7.wav	2	6988
523	a 0.1 on3 of7.wav	a 0.1 on1 of7r.wav	1	319
524	a 0.1 on4 of7.wav	a 0.1 on2 of7.wav	1	240
525	a 0.1 on5 of7.wav	a 0.1 on3 of7.wav	1	3469
526	a 0.1 on6 of7.wav	a 0.1 on4 of7.wav	1	3776
527	a 0.1 on7 of7.wav	a 0.1 on5 of7.wav	2	4958
528	a 0.2 on3 of7.wav	a 0.2 on1 of7r.wav	1	340
529	a 0.2 on4 of7.wav	a 0.2 on2 of7.wav	2	1453
530	a 0.2 on5 of7.wav	a 0.2 on3 of7.wav	1	3119
531	a 0.2 on6 of7.wav	a 0.2 on4 of7.wav	2	1254
532	a 0.2 on7 of7.wav	a 0.2 on5 of7.wav	1	5699
533	a 0.04 on3 of7.wav	a 0.04 on1 of7r.wav	2	2236
534	a 0.04 on4 of7.wav	a 0.04 on2 of7.wav	2	1205
535	a 0.04 on5 of7.wav	a 0.04 on3 of7.wav	2	726
536	a 0.04 on6 of7.wav	a 0.04 on4 of7.wav	2	276
537	a 0.04 on7 of7.wav	a 0.04 on5 of7.wav	2	2768
538	a 0.06 on3 of7.wav	a 0.06 on1 of7r.wav	1	424
539	a 0.06 on4 of7.wav	a 0.06 on2 of7.wav	1	2331
540	a 0.06 on5 of7.wav	a 0.06 on3 of7.wav	2	3907
541	a 0.06 on6 of7.wav	a 0.06 on4 of7.wav	2	124
542	a 0.06 on7 of7.wav	a 0.06 on5 of7.wav	2	317
543	a 0.08 on3 of7.wav	a 0.08 on1 of7r.wav	1	2395
544	a 0.08 on4 of7.wav	a 0.08 on2 of7.wav	2	6197
545	a 0.08 on5 of7.wav	a 0.08 on3 of7.wav	1	1682
546	a 0.08 on6 of7.wav	a 0.08 on4 of7.wav	1	443
547	a 0.08 on7 of7.wav	a 0.08 on5 of7.wav	1	3665
548	a 0.12 on3 of7.wav	a 0.12 on1 of7r.wav	1	2648
549	a 0.12 on4 of7.wav	a 0.12 on2 of7.wav	1	6592
550	a 0.12 on5 of7.wav	a 0.12 on3 of7.wav	2	1094
551	a 0.12 on6 of7.wav	a 0.12 on4 of7.wav	1	1219
552	a 0.12 on7 of7.wav	a 0.12 on5 of7.wav	1	3946
553	a 0.14 on3 of7.wav	a 0.14 on1 of7r.wav	1	954
554	a 0.14 on4 of7.wav	a 0.14 on2 of7.wav	1	2929
555	a 0.14 on5 of7.wav	a 0.14 on3 of7.wav	1	1292
556	a 0.14 on6 of7.wav	a 0.14 on4 of7.wav	1	632
557	a 0.14 on7 of7.wav	a 0.14 on5 of7.wav	1	2073
558	a 0.16 on3 of7.wav	a 0.16 on1 of7r.wav	2	587
559	a 0.16 on4 of7.wav	a 0.16 on2 of7.wav	1	1312
560	a 0.16 on5 of7.wav	a 0.16 on3 of7.wav	2	1634
561	a 0.16 on6 of7.wav	a 0.16 on4 of7.wav	2	401
562	a 0.16 on7 of7.wav	a 0.16 on5 of7.wav	2	5248
563	a 0.18 on3 of7.wav	a 0.18 on1 of7r.wav	2	4615
564	a 0.18 on4 of7.wav	a 0.18 on2 of7.wav	1	1033
565	a 0.18 on5 of7.wav	a 0.18 on3 of7.wav	2	4108
566	a 0.18 on6 of7.wav	a 0.18 on4 of7.wav	1	12196
567	a 0.18 on7 of7.wav	a 0.18 on5 of7.wav	1	260
568	i 0.1 on3 of7.wav	i 0.1 on1 of7r.wav	2	279
569	i 0.1 on4 of7.wav	i 0.1 on2 of7.wav	1	2489
570	i 0.1 on5 of7.wav	i 0.1 on3 of7.wav	1	6607
571	i 0.1 on6 of7.wav	i 0.1 on4 of7.wav	1	2194
572	i 0.1 on7 of7.wav	i 0.1 on5 of7.wav	1	1265
573	i 0.2 on3 of7.wav	i 0.2 on1 of7r.wav	1	1102
574	i 0.2 on4 of7.wav	i 0.2 on2 of7.wav	1	4257
575	i 0.2 on5 of7.wav	i 0.2 on3 of7.wav	2	2128
576	i 0.2 on6 of7.wav	i 0.2 on4 of7.wav	1	4539
577	i 0.2 on7 of7.wav	i 0.2 on5 of7.wav	1	1017
578	i 0.04 on3 of7.wav	i 0.04 on1 of7r.wav	1	941
579	i 0.04 on4 of7.wav	i 0.04 on2 of7.wav	1	1147
580	i 0.04 on5 of7.wav	i 0.04 on3 of7.wav	1	2373
581	i 0.04 on6 of7.wav	i 0.04 on4 of7.wav	1	245
582	i 0.04 on7 of7.wav	i 0.04 on5 of7.wav	2	553
583	i 0.06 on3 of7.wav	i 0.06 on1 of7r.wav	1	2198
584	i 0.06 on4 of7.wav	i 0.06 on2 of7.wav	1	1275
585	i 0.06 on5 of7.wav	i 0.06 on3 of7.wav	1	2804
586	i 0.06 on6 of7.wav	i 0.06 on4 of7.wav	2	1041
587	i 0.06 on7 of7.wav	i 0.06 on5 of7.wav	1	1991
588	i 0.08 on3 of7.wav	i 0.08 on1 of7r.wav	2	1587
589	i 0.08 on4 of7.wav	i 0.08 on2 of7.wav	1	3860
590	i 0.08 on5 of7.wav	i 0.08 on3 of7.wav	1	2750
591	i 0.08 on6 of7.wav	i 0.08 on4 of7.wav	1	568
592	i 0.08 on7 of7.wav	i 0.08 on5 of7.wav	1	10094
593	i 0.12 on3 of7.wav	i 0.12 on1 of7r.wav	1	16318
594	i 0.12 on4 of7.wav	i 0.12 on2 of7.wav	1	384
595	i 0.12 on5 of7.wav	i 0.12 on3 of7.wav	1	8142
596	i 0.12 on6 of7.wav	i 0.12 on4 of7.wav	1	2408
597	i 0.12 on7 of7.wav	i 0.12 on5 of7.wav	1	2592
598	i 0.14 on3 of7.wav	i 0.14 on1 of7r.wav	1	159
599	i 0.14 on4 of7.wav	i 0.14 on2 of7.wav	1	760
600	i 0.14 on5 of7.wav	i 0.14 on3 of7.wav	2	1737
601	i 0.14 on6 of7.wav	i 0.14 on4 of7.wav	1	6739
602	i 0.14 on7 of7.wav	i 0.14 on5 of7.wav	2	3742
603	i 0.16 on3 of7.wav	i 0.16 on1 of7r.wav	2	669
604	i 0.16 on4 of7.wav	i 0.16 on2 of7.wav	2	2760
605	i 0.16 on5 of7.wav	i 0.16 on3 of7.wav	2	667
606	i 0.16 on6 of7.wav	i 0.16 on4 of7.wav	2	177
607	i 0.16 on7 of7.wav	i 0.16 on5 of7.wav	1	2028
608	i 0.18 on3 of7.wav	i 0.18 on1 of7r.wav	2	4547
609	i 0.18 on4 of7.wav	i 0.18 on2 of7.wav	1	3238
610	i 0.18 on5 of7.wav	i 0.18 on3 of7.wav	1	653
611	i 0.18 on6 of7.wav	i 0.18 on4 of7.wav	1	1692
612	i 0.18 on7 of7.wav	i 0.18 on5 of7.wav	1	487
