# Supplementary material for: Effects of stimulus duration and vowel quality in cross-linguistic categorical perception of pitch directions
Source: PLoS One. 2017 Jul 3;12(7):e0180656. doi: 10.1371/journal.pone.0180656 (PMC5495489; doi:10.1371/journal.pone.0180656)
Supplement: S1 Table — (ZIP) [file pone.0180656.s001.zip › supporting information/Raw data/eprime_sd_ENGLISH/sub13sdfalling.csv]

List2	stim1	stim2	Slide3.RESP	Slide3.RT
1	a 0.1 on1 of1.wav	a 0.1 on1 of1.wav	1	1277
2	a 0.1 on1 of2.wav	a 0.1 on1 of2.wav	1	708
3	a 0.1 on1 of3.wav	a 0.1 on1 of3.wav	1	2252
4	a 0.1 on1 of4.wav	a 0.1 on1 of4.wav	1	869
5	a 0.1 on1 of5.wav	a 0.1 on1 of5.wav	1	1064
6	a 0.1 on1 of6.wav	a 0.1 on1 of6.wav	1	852
7	a 0.1 on1 of7.wav	a 0.1 on1 of7.wav	1	1040
8	a 0.2 on1 of1.wav	a 0.2 on1 of1.wav	1	695
9	a 0.2 on1 of2.wav	a 0.2 on1 of2.wav	1	638
10	a 0.2 on1 of3.wav	a 0.2 on1 of3.wav	1	847
11	a 0.2 on1 of4.wav	a 0.2 on1 of4.wav	1	565
12	a 0.2 on1 of5.wav	a 0.2 on1 of5.wav	1	1117
13	a 0.2 on1 of6.wav	a 0.2 on1 of6.wav	1	664
14	a 0.2 on1 of7.wav	a 0.2 on1 of7.wav	1	572
15	a 0.04 on1 of1.wav	a 0.04 on1 of1.wav	1	469
16	a 0.04 on1 of2.wav	a 0.04 on1 of2.wav	1	344
17	a 0.04 on1 of3.wav	a 0.04 on1 of3.wav	1	1106
18	a 0.04 on1 of4.wav	a 0.04 on1 of4.wav	1	481
19	a 0.04 on1 of5.wav	a 0.04 on1 of5.wav	1	332
20	a 0.04 on1 of6.wav	a 0.04 on1 of6.wav	1	789
21	a 0.04 on1 of7.wav	a 0.04 on1 of7.wav	1	1072
22	a 0.06 on1 of1.wav	a 0.06 on1 of1.wav	1	545
23	a 0.06 on1 of2.wav	a 0.06 on1 of2.wav	1	912
24	a 0.06 on1 of3.wav	a 0.06 on1 of3.wav	2	5
25	a 0.06 on1 of4.wav	a 0.06 on1 of4.wav	1	434
26	a 0.06 on1 of5.wav	a 0.06 on1 of5.wav	1	562
27	a 0.06 on1 of6.wav	a 0.06 on1 of6.wav	1	397
28	a 0.06 on1 of7.wav	a 0.06 on1 of7.wav	1	992
29	a 0.08 on1 of1.wav	a 0.08 on1 of1.wav	1	470
30	a 0.08 on1 of2.wav	a 0.08 on1 of2.wav	1	1995
31	a 0.08 on1 of3.wav	a 0.08 on1 of3.wav	1	2931
32	a 0.08 on1 of4.wav	a 0.08 on1 of4.wav	2	577
33	a 0.08 on1 of5.wav	a 0.08 on1 of5.wav	1	908
34	a 0.08 on1 of6.wav	a 0.08 on1 of6.wav	1	3872
35	a 0.08 on1 of7.wav	a 0.08 on1 of7.wav	1	5930
36	a 0.12 on1 of1.wav	a 0.12 on1 of1.wav	1	2426
37	a 0.12 on1 of2.wav	a 0.12 on1 of2.wav	1	758
38	a 0.12 on1 of3.wav	a 0.12 on1 of3.wav	1	550
39	a 0.12 on1 of4.wav	a 0.12 on1 of4.wav	2	519
40	a 0.12 on1 of5.wav	a 0.12 on1 of5.wav	1	1353
41	a 0.12 on1 of6.wav	a 0.12 on1 of6.wav	1	903
42	a 0.12 on1 of7.wav	a 0.12 on1 of7.wav	1	3183
43	a 0.14 on1 of1.wav	a 0.14 on1 of1.wav	1	692
44	a 0.14 on1 of2.wav	a 0.14 on1 of2.wav	1	640
45	a 0.14 on1 of3.wav	a 0.14 on1 of3.wav	1	463
46	a 0.14 on1 of4.wav	a 0.14 on1 of4.wav	1	528
47	a 0.14 on1 of5.wav	a 0.14 on1 of5.wav	1	25867
48	a 0.14 on1 of6.wav	a 0.14 on1 of6.wav	1	448
49	a 0.14 on1 of7.wav	a 0.14 on1 of7.wav	1	509
50	a 0.16 on1 of1.wav	a 0.16 on1 of1.wav	1	1934
51	a 0.16 on1 of2.wav	a 0.16 on1 of2.wav	1	3877
52	a 0.16 on1 of3.wav	a 0.16 on1 of3.wav	1	544
53	a 0.16 on1 of4.wav	a 0.16 on1 of4.wav	1	1994
54	a 0.16 on1 of5.wav	a 0.16 on1 of5.wav	1	1282
55	a 0.16 on1 of6.wav	a 0.16 on1 of6.wav	1	7246
56	a 0.16 on1 of7.wav	a 0.16 on1 of7.wav	1	724
57	a 0.18 on1 of1.wav	a 0.18 on1 of1.wav	2	4364
58	a 0.18 on1 of2.wav	a 0.18 on1 of2.wav	1	648
59	a 0.18 on1 of3.wav	a 0.18 on1 of3.wav	1	400
60	a 0.18 on1 of4.wav	a 0.18 on1 of4.wav	1	692
61	a 0.18 on1 of5.wav	a 0.18 on1 of5.wav	1	600
62	a 0.18 on1 of6.wav	a 0.18 on1 of6.wav	1	1051
63	a 0.18 on1 of7.wav	a 0.18 on1 of7.wav	1	540
64	i 0.1 on1 of1.wav	i 0.1 on1 of1.wav	1	489
65	i 0.1 on1 of2.wav	i 0.1 on1 of2.wav	1	690
66	i 0.1 on1 of3.wav	i 0.1 on1 of3.wav	1	356
67	i 0.1 on1 of4.wav	i 0.1 on1 of4.wav	1	2014
68	i 0.1 on1 of5.wav	i 0.1 on1 of5.wav	1	465
69	i 0.1 on1 of6.wav	i 0.1 on1 of6.wav	1	480
70	i 0.1 on1 of7.wav	i 0.1 on1 of7.wav	2	4848
71	i 0.2 on1 of1.wav	i 0.2 on1 of1.wav	1	1001
72	i 0.2 on1 of2.wav	i 0.2 on1 of2.wav	1	2287
73	i 0.2 on1 of3.wav	i 0.2 on1 of3.wav	1	678
74	i 0.2 on1 of4.wav	i 0.2 on1 of4.wav	1	745
75	i 0.2 on1 of5.wav	i 0.2 on1 of5.wav	1	559
76	i 0.2 on1 of6.wav	i 0.2 on1 of6.wav	1	1151
77	i 0.2 on1 of7.wav	i 0.2 on1 of7.wav	2	356
78	i 0.04 on1 of1.wav	i 0.04 on1 of1.wav	1	412
79	i 0.04 on1 of2.wav	i 0.04 on1 of2.wav	1	999
80	i 0.04 on1 of3.wav	i 0.04 on1 of3.wav	1	469
81	i 0.04 on1 of4.wav	i 0.04 on1 of4.wav	1	452
82	i 0.04 on1 of5.wav	i 0.04 on1 of5.wav	1	2225
83	i 0.04 on1 of6.wav	i 0.04 on1 of6.wav	1	999
84	i 0.04 on1 of7.wav	i 0.04 on1 of7.wav	1	806
85	i 0.06 on1 of1.wav	i 0.06 on1 of1.wav	1	1287
86	i 0.06 on1 of2.wav	i 0.06 on1 of2.wav	1	479
87	i 0.06 on1 of3.wav	i 0.06 on1 of3.wav	1	549
88	i 0.06 on1 of4.wav	i 0.06 on1 of4.wav	1	14394
89	i 0.06 on1 of5.wav	i 0.06 on1 of5.wav	1	1316
90	i 0.06 on1 of6.wav	i 0.06 on1 of6.wav	1	732
91	i 0.06 on1 of7.wav	i 0.06 on1 of7.wav	1	965
92	i 0.08 on1 of1.wav	i 0.08 on1 of1.wav	1	593
93	i 0.08 on1 of2.wav	i 0.08 on1 of2.wav	1	599
94	i 0.08 on1 of3.wav	i 0.08 on1 of3.wav	2	798
95	i 0.08 on1 of4.wav	i 0.08 on1 of4.wav	1	2175
96	i 0.08 on1 of5.wav	i 0.08 on1 of5.wav	1	379
97	i 0.08 on1 of6.wav	i 0.08 on1 of6.wav	1	1669
98	i 0.08 on1 of7.wav	i 0.08 on1 of7.wav	2	576
99	i 0.12 on1 of1.wav	i 0.12 on1 of1.wav	1	796
100	i 0.12 on1 of2.wav	i 0.12 on1 of2.wav	1	509
101	i 0.12 on1 of3.wav	i 0.12 on1 of3.wav	1	1592
102	i 0.12 on1 of4.wav	i 0.12 on1 of4.wav	1	570
103	i 0.12 on1 of5.wav	i 0.12 on1 of5.wav	1	722
104	i 0.12 on1 of6.wav	i 0.12 on1 of6.wav	1	1794
105	i 0.12 on1 of7.wav	i 0.12 on1 of7.wav	1	591
106	i 0.14 on1 of1.wav	i 0.14 on1 of1.wav	1	742
107	i 0.14 on1 of2.wav	i 0.14 on1 of2.wav	1	669
108	i 0.14 on1 of3.wav	i 0.14 on1 of3.wav	1	1480
109	i 0.14 on1 of4.wav	i 0.14 on1 of4.wav	1	884
110	i 0.14 on1 of5.wav	i 0.14 on1 of5.wav	1	2805
111	i 0.14 on1 of6.wav	i 0.14 on1 of6.wav	1	653
112	i 0.14 on1 of7.wav	i 0.14 on1 of7.wav	1	20426
113	i 0.16 on1 of1.wav	i 0.16 on1 of1.wav	2	9691
114	i 0.16 on1 of2.wav	i 0.16 on1 of2.wav	1	321
115	i 0.16 on1 of3.wav	i 0.16 on1 of3.wav	1	727
116	i 0.16 on1 of4.wav	i 0.16 on1 of4.wav	1	293
117	i 0.16 on1 of5.wav	i 0.16 on1 of5.wav	1	1801
118	i 0.16 on1 of6.wav	i 0.16 on1 of6.wav	1	1394
119	i 0.16 on1 of7.wav	i 0.16 on1 of7.wav	1	6370
120	i 0.18 on1 of1.wav	i 0.18 on1 of1.wav	2	760
121	i 0.18 on1 of2.wav	i 0.18 on1 of2.wav	1	1685
122	i 0.18 on1 of3.wav	i 0.18 on1 of3.wav	1	695
123	i 0.18 on1 of4.wav	i 0.18 on1 of4.wav	1	875
124	i 0.18 on1 of5.wav	i 0.18 on1 of5.wav	2	745
125	i 0.18 on1 of6.wav	i 0.18 on1 of6.wav	1	626
126	i 0.18 on1 of7.wav	i 0.18 on1 of7.wav	1	635
127	a 0.1 on1 of1.wav	a 0.1 on1 of3.wav	1	1894
128	a 0.1 on1 of2.wav	a 0.1 on1 of4.wav	1	3063
129	a 0.1 on1 of3.wav	a 0.1 on1 of5.wav	1	577
130	a 0.1 on1 of4.wav	a 0.1 on1 of6.wav	1	728
131	a 0.1 on1 of5.wav	a 0.1 on1 of7.wav	1	763
132	a 0.2 on1 of1.wav	a 0.2 on1 of3.wav	2	803
133	a 0.2 on1 of2.wav	a 0.2 on1 of4.wav	1	859
134	a 0.2 on1 of3.wav	a 0.2 on1 of5.wav	1	1157
135	a 0.2 on1 of4.wav	a 0.2 on1 of6.wav	1	1036
136	a 0.2 on1 of5.wav	a 0.2 on1 of7.wav	2	685
137	a 0.04 on1 of1.wav	a 0.04 on1 of3.wav	1	380
138	a 0.04 on1 of2.wav	a 0.04 on1 of4.wav	1	405
139	a 0.04 on1 of3.wav	a 0.04 on1 of5.wav	1	563
140	a 0.04 on1 of4.wav	a 0.04 on1 of6.wav	1	2041
141	a 0.04 on1 of5.wav	a 0.04 on1 of7.wav	1	1000
142	a 0.06 on1 of1.wav	a 0.06 on1 of3.wav	1	329
143	a 0.06 on1 of2.wav	a 0.06 on1 of4.wav	1	742
144	a 0.06 on1 of3.wav	a 0.06 on1 of5.wav	1	346
145	a 0.06 on1 of4.wav	a 0.06 on1 of6.wav	1	494
146	a 0.06 on1 of5.wav	a 0.06 on1 of7.wav	1	2665
147	a 0.08 on1 of1.wav	a 0.08 on1 of3.wav	1	2647
148	a 0.08 on1 of2.wav	a 0.08 on1 of4.wav	1	444
149	a 0.08 on1 of3.wav	a 0.08 on1 of5.wav	1	2300
150	a 0.08 on1 of4.wav	a 0.08 on1 of6.wav	1	10350
151	a 0.08 on1 of5.wav	a 0.08 on1 of7.wav	1	384
152	a 0.12 on1 of1.wav	a 0.12 on1 of3.wav	1	1253
153	a 0.12 on1 of2.wav	a 0.12 on1 of4.wav	1	2743
154	a 0.12 on1 of3.wav	a 0.12 on1 of5.wav	1	2769
155	a 0.12 on1 of4.wav	a 0.12 on1 of6.wav	1	1332
156	a 0.12 on1 of5.wav	a 0.12 on1 of7.wav	1	415
157	a 0.14 on1 of1.wav	a 0.14 on1 of3.wav	1	610
158	a 0.14 on1 of2.wav	a 0.14 on1 of4.wav	1	575
159	a 0.14 on1 of3.wav	a 0.14 on1 of5.wav	1	1462
160	a 0.14 on1 of4.wav	a 0.14 on1 of6.wav	2	925
161	a 0.14 on1 of5.wav	a 0.14 on1 of7.wav	1	1659
162	a 0.16 on1 of1.wav	a 0.16 on1 of3.wav	2	1978
163	a 0.16 on1 of2.wav	a 0.16 on1 of4.wav	2	706
164	a 0.16 on1 of3.wav	a 0.16 on1 of5.wav	1	3764
165	a 0.16 on1 of4.wav	a 0.16 on1 of6.wav	2	1103
166	a 0.16 on1 of5.wav	a 0.16 on1 of7.wav	2	2179
167	a 0.18 on1 of1.wav	a 0.18 on1 of3.wav	2	949
168	a 0.18 on1 of2.wav	a 0.18 on1 of4.wav	1	670
169	a 0.18 on1 of3.wav	a 0.18 on1 of5.wav	2	725
170	a 0.18 on1 of4.wav	a 0.18 on1 of6.wav	1	519
171	a 0.18 on1 of5.wav	a 0.18 on1 of7.wav	2	851
172	i 0.1 on1 of1.wav	i 0.1 on1 of3.wav	1	3027
173	i 0.1 on1 of2.wav	i 0.1 on1 of4.wav	1	1063
174	i 0.1 on1 of3.wav	i 0.1 on1 of5.wav	1	1613
175	i 0.1 on1 of4.wav	i 0.1 on1 of6.wav	1	9433
176	i 0.1 on1 of5.wav	i 0.1 on1 of7.wav	1	2649
177	i 0.2 on1 of1.wav	i 0.2 on1 of3.wav	1	1347
178	i 0.2 on1 of2.wav	i 0.2 on1 of4.wav	2	1070
179	i 0.2 on1 of3.wav	i 0.2 on1 of5.wav	1	699
180	i 0.2 on1 of4.wav	i 0.2 on1 of6.wav	1	434
181	i 0.2 on1 of5.wav	i 0.2 on1 of7.wav	1	570
182	i 0.04 on1 of1.wav	i 0.04 on1 of3.wav	1	1792
183	i 0.04 on1 of2.wav	i 0.04 on1 of4.wav	1	3295
184	i 0.04 on1 of3.wav	i 0.04 on1 of5.wav	1	420
185	i 0.04 on1 of4.wav	i 0.04 on1 of6.wav	1	5191
186	i 0.04 on1 of5.wav	i 0.04 on1 of7.wav	1	751
187	i 0.06 on1 of1.wav	i 0.06 on1 of3.wav	1	3818
188	i 0.06 on1 of2.wav	i 0.06 on1 of4.wav	1	1139
189	i 0.06 on1 of3.wav	i 0.06 on1 of5.wav	1	1035
190	i 0.06 on1 of4.wav	i 0.06 on1 of6.wav	1	552
191	i 0.06 on1 of5.wav	i 0.06 on1 of7.wav	1	1429
192	i 0.08 on1 of1.wav	i 0.08 on1 of3.wav	1	680
193	i 0.08 on1 of2.wav	i 0.08 on1 of4.wav	1	404
194	i 0.08 on1 of3.wav	i 0.08 on1 of5.wav	1	658
195	i 0.08 on1 of4.wav	i 0.08 on1 of6.wav	1	406
196	i 0.08 on1 of5.wav	i 0.08 on1 of7.wav	1	614
197	i 0.12 on1 of1.wav	i 0.12 on1 of3.wav	1	3020
198	i 0.12 on1 of2.wav	i 0.12 on1 of4.wav	1	447
199	i 0.12 on1 of3.wav	i 0.12 on1 of5.wav	1	815
200	i 0.12 on1 of4.wav	i 0.12 on1 of6.wav	1	763
201	i 0.12 on1 of5.wav	i 0.12 on1 of7.wav	2	820
202	i 0.14 on1 of1.wav	i 0.14 on1 of3.wav	1	7057
203	i 0.14 on1 of2.wav	i 0.14 on1 of4.wav	1	711
204	i 0.14 on1 of3.wav	i 0.14 on1 of5.wav	1	1277
205	i 0.14 on1 of4.wav	i 0.14 on1 of6.wav	1	465
206	i 0.14 on1 of5.wav	i 0.14 on1 of7.wav	1	470
207	i 0.16 on1 of1.wav	i 0.16 on1 of3.wav	1	350
208	i 0.16 on1 of2.wav	i 0.16 on1 of4.wav	1	1106
209	i 0.16 on1 of3.wav	i 0.16 on1 of5.wav	2	947
210	i 0.16 on1 of4.wav	i 0.16 on1 of6.wav	1	542
211	i 0.16 on1 of5.wav	i 0.16 on1 of7.wav	1	721
212	i 0.18 on1 of1.wav	i 0.18 on1 of3.wav	1	1986
213	i 0.18 on1 of2.wav	i 0.18 on1 of4.wav	2	720
214	i 0.18 on1 of3.wav	i 0.18 on1 of5.wav	1	1768
215	i 0.18 on1 of4.wav	i 0.18 on1 of6.wav	1	1265
216	i 0.18 on1 of5.wav	i 0.18 on1 of7.wav	1	966
217	a 0.1 on1 of3.wav	a 0.1 on1 of1.wav	1	558
218	a 0.1 on1 of4.wav	a 0.1 on1 of2.wav	1	2865
219	a 0.1 on1 of5.wav	a 0.1 on1 of3.wav	1	21476
220	a 0.1 on1 of6.wav	a 0.1 on1 of4.wav	1	478
221	a 0.1 on1 of7.wav	a 0.1 on1 of5.wav	1	655
222	a 0.2 on1 of3.wav	a 0.2 on1 of1.wav	2	588
223	a 0.2 on1 of4.wav	a 0.2 on1 of2.wav	1	687
224	a 0.2 on1 of5.wav	a 0.2 on1 of3.wav	1	678
225	a 0.2 on1 of6.wav	a 0.2 on1 of4.wav	1	1538
226	a 0.2 on1 of7.wav	a 0.2 on1 of5.wav	1	1035
227	a 0.04 on1 of3.wav	a 0.04 on1 of1.wav	1	382
228	a 0.04 on1 of4.wav	a 0.04 on1 of2.wav	1	825
229	a 0.04 on1 of5.wav	a 0.04 on1 of3.wav	1	5419
230	a 0.04 on1 of6.wav	a 0.04 on1 of4.wav	1	403
231	a 0.04 on1 of7.wav	a 0.04 on1 of5.wav	1	962
232	a 0.06 on1 of3.wav	a 0.06 on1 of1.wav	1	423
233	a 0.06 on1 of4.wav	a 0.06 on1 of2.wav	1	648
234	a 0.06 on1 of5.wav	a 0.06 on1 of3.wav	1	2152
235	a 0.06 on1 of6.wav	a 0.06 on1 of4.wav	1	957
236	a 0.06 on1 of7.wav	a 0.06 on1 of5.wav	1	765
237	a 0.08 on1 of3.wav	a 0.08 on1 of1.wav	1	542
238	a 0.08 on1 of4.wav	a 0.08 on1 of2.wav	1	1715
239	a 0.08 on1 of5.wav	a 0.08 on1 of3.wav	1	1223
240	a 0.08 on1 of6.wav	a 0.08 on1 of4.wav	1	5851
241	a 0.08 on1 of7.wav	a 0.08 on1 of5.wav	1	505
242	a 0.12 on1 of3.wav	a 0.12 on1 of1.wav	1	604
243	a 0.12 on1 of4.wav	a 0.12 on1 of2.wav	1	2166
244	a 0.12 on1 of5.wav	a 0.12 on1 of3.wav	1	898
245	a 0.12 on1 of6.wav	a 0.12 on1 of4.wav	1	1219
246	a 0.12 on1 of7.wav	a 0.12 on1 of5.wav	1	392
247	a 0.14 on1 of3.wav	a 0.14 on1 of1.wav	1	666
248	a 0.14 on1 of4.wav	a 0.14 on1 of2.wav	1	1776
249	a 0.14 on1 of5.wav	a 0.14 on1 of3.wav	2	1615
250	a 0.14 on1 of6.wav	a 0.14 on1 of4.wav	1	539
251	a 0.14 on1 of7.wav	a 0.14 on1 of5.wav	1	596
252	a 0.16 on1 of3.wav	a 0.16 on1 of1.wav	1	2549
253	a 0.16 on1 of4.wav	a 0.16 on1 of2.wav	2	847
254	a 0.16 on1 of5.wav	a 0.16 on1 of3.wav	1	11383
255	a 0.16 on1 of6.wav	a 0.16 on1 of4.wav	2	747
256	a 0.16 on1 of7.wav	a 0.16 on1 of5.wav	1	405
257	a 0.18 on1 of3.wav	a 0.18 on1 of1.wav	1	382
258	a 0.18 on1 of4.wav	a 0.18 on1 of2.wav	1	753
259	a 0.18 on1 of5.wav	a 0.18 on1 of3.wav	1	2520
260	a 0.18 on1 of6.wav	a 0.18 on1 of4.wav	2	1227
261	a 0.18 on1 of7.wav	a 0.18 on1 of5.wav	1	694
262	i 0.1 on1 of3.wav	i 0.1 on1 of1.wav	2	864
263	i 0.1 on1 of4.wav	i 0.1 on1 of2.wav	2	1555
264	i 0.1 on1 of5.wav	i 0.1 on1 of3.wav	1	683
265	i 0.1 on1 of6.wav	i 0.1 on1 of4.wav	1	642
266	i 0.1 on1 of7.wav	i 0.1 on1 of5.wav	1	814
267	i 0.2 on1 of3.wav	i 0.2 on1 of1.wav	2	948
268	i 0.2 on1 of4.wav	i 0.2 on1 of2.wav	1	634
269	i 0.2 on1 of5.wav	i 0.2 on1 of3.wav	1	1266
270	i 0.2 on1 of6.wav	i 0.2 on1 of4.wav	1	12158
271	i 0.2 on1 of7.wav	i 0.2 on1 of5.wav	1	521
272	i 0.04 on1 of3.wav	i 0.04 on1 of1.wav	1	4002
273	i 0.04 on1 of4.wav	i 0.04 on1 of2.wav	1	2893
274	i 0.04 on1 of5.wav	i 0.04 on1 of3.wav	1	374
275	i 0.04 on1 of6.wav	i 0.04 on1 of4.wav	1	1413
276	i 0.04 on1 of7.wav	i 0.04 on1 of5.wav	1	808
277	i 0.06 on1 of3.wav	i 0.06 on1 of1.wav	1	1115
278	i 0.06 on1 of4.wav	i 0.06 on1 of2.wav	1	352
279	i 0.06 on1 of5.wav	i 0.06 on1 of3.wav	1	571
280	i 0.06 on1 of6.wav	i 0.06 on1 of4.wav	1	1434
281	i 0.06 on1 of7.wav	i 0.06 on1 of5.wav	1	652
282	i 0.08 on1 of3.wav	i 0.08 on1 of1.wav	1	639
283	i 0.08 on1 of4.wav	i 0.08 on1 of2.wav	1	664
284	i 0.08 on1 of5.wav	i 0.08 on1 of3.wav	1	715
285	i 0.08 on1 of6.wav	i 0.08 on1 of4.wav	1	1865
286	i 0.08 on1 of7.wav	i 0.08 on1 of5.wav	1	505
287	i 0.12 on1 of3.wav	i 0.12 on1 of1.wav	1	722
288	i 0.12 on1 of4.wav	i 0.12 on1 of2.wav	1	500
289	i 0.12 on1 of5.wav	i 0.12 on1 of3.wav	1	1296
290	i 0.12 on1 of6.wav	i 0.12 on1 of4.wav	1	540
291	i 0.12 on1 of7.wav	i 0.12 on1 of5.wav	1	460
292	i 0.14 on1 of3.wav	i 0.14 on1 of1.wav	2	789
293	i 0.14 on1 of4.wav	i 0.14 on1 of2.wav	1	685
294	i 0.14 on1 of5.wav	i 0.14 on1 of3.wav	1	769
295	i 0.14 on1 of6.wav	i 0.14 on1 of4.wav	2	628
296	i 0.14 on1 of7.wav	i 0.14 on1 of5.wav	1	1096
297	i 0.16 on1 of3.wav	i 0.16 on1 of1.wav	1	3679
298	i 0.16 on1 of4.wav	i 0.16 on1 of2.wav	1	660
299	i 0.16 on1 of5.wav	i 0.16 on1 of3.wav	1	569
300	i 0.16 on1 of6.wav	i 0.16 on1 of4.wav	1	14902
301	i 0.16 on1 of7.wav	i 0.16 on1 of5.wav	1	1579
302	i 0.18 on1 of3.wav	i 0.18 on1 of1.wav	2	874
303	i 0.18 on1 of4.wav	i 0.18 on1 of2.wav	1	3884
304	i 0.18 on1 of5.wav	i 0.18 on1 of3.wav	1	637
305	i 0.18 on1 of6.wav	i 0.18 on1 of4.wav	1	2243
306	i 0.18 on1 of7.wav	i 0.18 on1 of5.wav	2	1142
307	a 0.1 on1 of1.wav	a 0.1 on1 of1.wav	1	329
308	a 0.1 on1 of2.wav	a 0.1 on1 of2.wav	1	485
309	a 0.1 on1 of3.wav	a 0.1 on1 of3.wav	1	408
310	a 0.1 on1 of4.wav	a 0.1 on1 of4.wav	1	802
311	a 0.1 on1 of5.wav	a 0.1 on1 of5.wav	1	437
312	a 0.1 on1 of6.wav	a 0.1 on1 of6.wav	1	451
313	a 0.1 on1 of7.wav	a 0.1 on1 of7.wav	1	517
314	a 0.2 on1 of1.wav	a 0.2 on1 of1.wav	1	5684
315	a 0.2 on1 of2.wav	a 0.2 on1 of2.wav	1	861
316	a 0.2 on1 of3.wav	a 0.2 on1 of3.wav	1	644
317	a 0.2 on1 of4.wav	a 0.2 on1 of4.wav	1	509
318	a 0.2 on1 of5.wav	a 0.2 on1 of5.wav	1	432
319	a 0.2 on1 of6.wav	a 0.2 on1 of6.wav	1	881
320	a 0.2 on1 of7.wav	a 0.2 on1 of7.wav	1	5833
321	a 0.04 on1 of1.wav	a 0.04 on1 of1.wav	1	706
322	a 0.04 on1 of2.wav	a 0.04 on1 of2.wav	1	947
323	a 0.04 on1 of3.wav	a 0.04 on1 of3.wav	1	5516
324	a 0.04 on1 of4.wav	a 0.04 on1 of4.wav	1	386
325	a 0.04 on1 of5.wav	a 0.04 on1 of5.wav	1	2752
326	a 0.04 on1 of6.wav	a 0.04 on1 of6.wav	1	2129
327	a 0.04 on1 of7.wav	a 0.04 on1 of7.wav	1	1442
328	a 0.06 on1 of1.wav	a 0.06 on1 of1.wav	1	600
329	a 0.06 on1 of2.wav	a 0.06 on1 of2.wav	1	655
330	a 0.06 on1 of3.wav	a 0.06 on1 of3.wav	1	860
331	a 0.06 on1 of4.wav	a 0.06 on1 of4.wav	1	5283
332	a 0.06 on1 of5.wav	a 0.06 on1 of5.wav	1	1033
333	a 0.06 on1 of6.wav	a 0.06 on1 of6.wav	1	1260
334	a 0.06 on1 of7.wav	a 0.06 on1 of7.wav	1	347
335	a 0.08 on1 of1.wav	a 0.08 on1 of1.wav	1	3332
336	a 0.08 on1 of2.wav	a 0.08 on1 of2.wav	1	789
337	a 0.08 on1 of3.wav	a 0.08 on1 of3.wav	1	2702
338	a 0.08 on1 of4.wav	a 0.08 on1 of4.wav	1	403
339	a 0.08 on1 of5.wav	a 0.08 on1 of5.wav	1	558
340	a 0.08 on1 of6.wav	a 0.08 on1 of6.wav	1	723
341	a 0.08 on1 of7.wav	a 0.08 on1 of7.wav	1	632
342	a 0.12 on1 of1.wav	a 0.12 on1 of1.wav	1	395
343	a 0.12 on1 of2.wav	a 0.12 on1 of2.wav	1	721
344	a 0.12 on1 of3.wav	a 0.12 on1 of3.wav	1	727
345	a 0.12 on1 of4.wav	a 0.12 on1 of4.wav	1	8423
346	a 0.12 on1 of5.wav	a 0.12 on1 of5.wav	1	2561
347	a 0.12 on1 of6.wav	a 0.12 on1 of6.wav	1	446
348	a 0.12 on1 of7.wav	a 0.12 on1 of7.wav	1	4858
349	a 0.14 on1 of1.wav	a 0.14 on1 of1.wav	1	452
350	a 0.14 on1 of2.wav	a 0.14 on1 of2.wav	1	729
351	a 0.14 on1 of3.wav	a 0.14 on1 of3.wav	1	2961
352	a 0.14 on1 of4.wav	a 0.14 on1 of4.wav	1	1287
353	a 0.14 on1 of5.wav	a 0.14 on1 of5.wav	1	627
354	a 0.14 on1 of6.wav	a 0.14 on1 of6.wav	1	807
355	a 0.14 on1 of7.wav	a 0.14 on1 of7.wav	1	2817
356	a 0.16 on1 of1.wav	a 0.16 on1 of1.wav	1	769
357	a 0.16 on1 of2.wav	a 0.16 on1 of2.wav	2	351
358	a 0.16 on1 of3.wav	a 0.16 on1 of3.wav	1	768
359	a 0.16 on1 of4.wav	a 0.16 on1 of4.wav	1	976
360	a 0.16 on1 of5.wav	a 0.16 on1 of5.wav	1	962
361	a 0.16 on1 of6.wav	a 0.16 on1 of6.wav	1	504
362	a 0.16 on1 of7.wav	a 0.16 on1 of7.wav	1	835
363	a 0.18 on1 of1.wav	a 0.18 on1 of1.wav	1	3477
364	a 0.18 on1 of2.wav	a 0.18 on1 of2.wav	1	515
365	a 0.18 on1 of3.wav	a 0.18 on1 of3.wav	1	551
366	a 0.18 on1 of4.wav	a 0.18 on1 of4.wav	1	1211
367	a 0.18 on1 of5.wav	a 0.18 on1 of5.wav	1	2940
368	a 0.18 on1 of6.wav	a 0.18 on1 of6.wav	1	661
369	a 0.18 on1 of7.wav	a 0.18 on1 of7.wav	1	482
370	i 0.1 on1 of1.wav	i 0.1 on1 of1.wav	1	536
371	i 0.1 on1 of2.wav	i 0.1 on1 of2.wav	1	2032
372	i 0.1 on1 of3.wav	i 0.1 on1 of3.wav	1	1113
373	i 0.1 on1 of4.wav	i 0.1 on1 of4.wav	1	13246
374	i 0.1 on1 of5.wav	i 0.1 on1 of5.wav	1	1464
375	i 0.1 on1 of6.wav	i 0.1 on1 of6.wav	1	526
376	i 0.1 on1 of7.wav	i 0.1 on1 of7.wav	1	583
377	i 0.2 on1 of1.wav	i 0.2 on1 of1.wav	1	694
378	i 0.2 on1 of2.wav	i 0.2 on1 of2.wav	1	1133
379	i 0.2 on1 of3.wav	i 0.2 on1 of3.wav	1	717
380	i 0.2 on1 of4.wav	i 0.2 on1 of4.wav	1	1100
381	i 0.2 on1 of5.wav	i 0.2 on1 of5.wav	1	598
382	i 0.2 on1 of6.wav	i 0.2 on1 of6.wav	1	934
383	i 0.2 on1 of7.wav	i 0.2 on1 of7.wav	1	698
384	i 0.04 on1 of1.wav	i 0.04 on1 of1.wav	1	391
385	i 0.04 on1 of2.wav	i 0.04 on1 of2.wav	1	3300
386	i 0.04 on1 of3.wav	i 0.04 on1 of3.wav	1	1034
387	i 0.04 on1 of4.wav	i 0.04 on1 of4.wav	1	472
388	i 0.04 on1 of5.wav	i 0.04 on1 of5.wav	1	667
389	i 0.04 on1 of6.wav	i 0.04 on1 of6.wav	1	1019
390	i 0.04 on1 of7.wav	i 0.04 on1 of7.wav	1	600
391	i 0.06 on1 of1.wav	i 0.06 on1 of1.wav	1	437
392	i 0.06 on1 of2.wav	i 0.06 on1 of2.wav	1	386
393	i 0.06 on1 of3.wav	i 0.06 on1 of3.wav	1	419
394	i 0.06 on1 of4.wav	i 0.06 on1 of4.wav	1	380
395	i 0.06 on1 of5.wav	i 0.06 on1 of5.wav	1	502
396	i 0.06 on1 of6.wav	i 0.06 on1 of6.wav	1	639
397	i 0.06 on1 of7.wav	i 0.06 on1 of7.wav	1	408
398	i 0.08 on1 of1.wav	i 0.08 on1 of1.wav	1	619
399	i 0.08 on1 of2.wav	i 0.08 on1 of2.wav	1	553
400	i 0.08 on1 of3.wav	i 0.08 on1 of3.wav	1	4185
401	i 0.08 on1 of4.wav	i 0.08 on1 of4.wav	1	16065
402	i 0.08 on1 of5.wav	i 0.08 on1 of5.wav	1	292
403	i 0.08 on1 of6.wav	i 0.08 on1 of6.wav	1	608
404	i 0.08 on1 of7.wav	i 0.08 on1 of7.wav	1	1801
405	i 0.12 on1 of1.wav	i 0.12 on1 of1.wav	1	2658
406	i 0.12 on1 of2.wav	i 0.12 on1 of2.wav	1	568
407	i 0.12 on1 of3.wav	i 0.12 on1 of3.wav	1	403
408	i 0.12 on1 of4.wav	i 0.12 on1 of4.wav	1	1246
409	i 0.12 on1 of5.wav	i 0.12 on1 of5.wav	1	2207
410	i 0.12 on1 of6.wav	i 0.12 on1 of6.wav	1	3514
411	i 0.12 on1 of7.wav	i 0.12 on1 of7.wav	1	597
412	i 0.14 on1 of1.wav	i 0.14 on1 of1.wav	1	500
413	i 0.14 on1 of2.wav	i 0.14 on1 of2.wav	1	865
414	i 0.14 on1 of3.wav	i 0.14 on1 of3.wav	1	506
415	i 0.14 on1 of4.wav	i 0.14 on1 of4.wav	2	6091
416	i 0.14 on1 of5.wav	i 0.14 on1 of5.wav	1	30775
417	i 0.14 on1 of6.wav	i 0.14 on1 of6.wav	1	2265
418	i 0.14 on1 of7.wav	i 0.14 on1 of7.wav	1	437
419	i 0.16 on1 of1.wav	i 0.16 on1 of1.wav	1	1261
420	i 0.16 on1 of2.wav	i 0.16 on1 of2.wav	1	608
421	i 0.16 on1 of3.wav	i 0.16 on1 of3.wav	1	1343
422	i 0.16 on1 of4.wav	i 0.16 on1 of4.wav	1	474
423	i 0.16 on1 of5.wav	i 0.16 on1 of5.wav	1	467
424	i 0.16 on1 of6.wav	i 0.16 on1 of6.wav	1	13018
425	i 0.16 on1 of7.wav	i 0.16 on1 of7.wav	1	754
426	i 0.18 on1 of1.wav	i 0.18 on1 of1.wav	1	505
427	i 0.18 on1 of2.wav	i 0.18 on1 of2.wav	2	841
428	i 0.18 on1 of3.wav	i 0.18 on1 of3.wav	1	637
429	i 0.18 on1 of4.wav	i 0.18 on1 of4.wav	1	741
430	i 0.18 on1 of5.wav	i 0.18 on1 of5.wav	1	632
431	i 0.18 on1 of6.wav	i 0.18 on1 of6.wav	1	1156
432	i 0.18 on1 of7.wav	i 0.18 on1 of7.wav	1	787
433	a 0.1 on1 of1.wav	a 0.1 on1 of3.wav	1	502
434	a 0.1 on1 of2.wav	a 0.1 on1 of4.wav	1	769
435	a 0.1 on1 of3.wav	a 0.1 on1 of5.wav	1	404
436	a 0.1 on1 of4.wav	a 0.1 on1 of6.wav	1	410
437	a 0.1 on1 of5.wav	a 0.1 on1 of7.wav	1	578
438	a 0.2 on1 of1.wav	a 0.2 on1 of3.wav	2	995
439	a 0.2 on1 of2.wav	a 0.2 on1 of4.wav	1	1334
440	a 0.2 on1 of3.wav	a 0.2 on1 of5.wav	1	3989
441	a 0.2 on1 of4.wav	a 0.2 on1 of6.wav	1	844
442	a 0.2 on1 of5.wav	a 0.2 on1 of7.wav	1	618
443	a 0.04 on1 of1.wav	a 0.04 on1 of3.wav	1	3923
444	a 0.04 on1 of2.wav	a 0.04 on1 of4.wav	1	684
445	a 0.04 on1 of3.wav	a 0.04 on1 of5.wav	1	291
446	a 0.04 on1 of4.wav	a 0.04 on1 of6.wav	1	4778
447	a 0.04 on1 of5.wav	a 0.04 on1 of7.wav	1	2039
448	a 0.06 on1 of1.wav	a 0.06 on1 of3.wav	1	757
449	a 0.06 on1 of2.wav	a 0.06 on1 of4.wav	1	1335
450	a 0.06 on1 of3.wav	a 0.06 on1 of5.wav	1	3910
451	a 0.06 on1 of4.wav	a 0.06 on1 of6.wav	1	178
452	a 0.06 on1 of5.wav	a 0.06 on1 of7.wav	1	2703
453	a 0.08 on1 of1.wav	a 0.08 on1 of3.wav	1	613
454	a 0.08 on1 of2.wav	a 0.08 on1 of4.wav	1	690
455	a 0.08 on1 of3.wav	a 0.08 on1 of5.wav	2	610
456	a 0.08 on1 of4.wav	a 0.08 on1 of6.wav	1	672
457	a 0.08 on1 of5.wav	a 0.08 on1 of7.wav	1	768
458	a 0.12 on1 of1.wav	a 0.12 on1 of3.wav	1	2001
459	a 0.12 on1 of2.wav	a 0.12 on1 of4.wav	1	888
460	a 0.12 on1 of3.wav	a 0.12 on1 of5.wav	1	442
461	a 0.12 on1 of4.wav	a 0.12 on1 of6.wav	1	254
462	a 0.12 on1 of5.wav	a 0.12 on1 of7.wav	1	504
463	a 0.14 on1 of1.wav	a 0.14 on1 of3.wav	2	1076
464	a 0.14 on1 of2.wav	a 0.14 on1 of4.wav	1	1200
465	a 0.14 on1 of3.wav	a 0.14 on1 of5.wav	1	763
466	a 0.14 on1 of4.wav	a 0.14 on1 of6.wav	1	5677
467	a 0.14 on1 of5.wav	a 0.14 on1 of7.wav	1	1582
468	a 0.16 on1 of1.wav	a 0.16 on1 of3.wav	1	756
469	a 0.16 on1 of2.wav	a 0.16 on1 of4.wav	1	1097
470	a 0.16 on1 of3.wav	a 0.16 on1 of5.wav	2	1421
471	a 0.16 on1 of4.wav	a 0.16 on1 of6.wav	1	670
472	a 0.16 on1 of5.wav	a 0.16 on1 of7.wav	1	544
473	a 0.18 on1 of1.wav	a 0.18 on1 of3.wav	2	762
474	a 0.18 on1 of2.wav	a 0.18 on1 of4.wav	1	489
475	a 0.18 on1 of3.wav	a 0.18 on1 of5.wav	1	483
476	a 0.18 on1 of4.wav	a 0.18 on1 of6.wav	1	1728
477	a 0.18 on1 of5.wav	a 0.18 on1 of7.wav	1	12625
478	i 0.1 on1 of1.wav	i 0.1 on1 of3.wav	1	758
479	i 0.1 on1 of2.wav	i 0.1 on1 of4.wav	1	3776
480	i 0.1 on1 of3.wav	i 0.1 on1 of5.wav	1	397
481	i 0.1 on1 of4.wav	i 0.1 on1 of6.wav	1	614
482	i 0.1 on1 of5.wav	i 0.1 on1 of7.wav	1	569
483	i 0.2 on1 of1.wav	i 0.2 on1 of3.wav	2	1333
484	i 0.2 on1 of2.wav	i 0.2 on1 of4.wav	1	3810
485	i 0.2 on1 of3.wav	i 0.2 on1 of5.wav	1	651
486	i 0.2 on1 of4.wav	i 0.2 on1 of6.wav	2	1313
487	i 0.2 on1 of5.wav	i 0.2 on1 of7.wav	2	1206
488	i 0.04 on1 of1.wav	i 0.04 on1 of3.wav	1	12237
489	i 0.04 on1 of2.wav	i 0.04 on1 of4.wav	1	550
490	i 0.04 on1 of3.wav	i 0.04 on1 of5.wav	1	1102
491	i 0.04 on1 of4.wav	i 0.04 on1 of6.wav	1	359
492	i 0.04 on1 of5.wav	i 0.04 on1 of7.wav	1	575
493	i 0.06 on1 of1.wav	i 0.06 on1 of3.wav	1	608
494	i 0.06 on1 of2.wav	i 0.06 on1 of4.wav	2	2945
495	i 0.06 on1 of3.wav	i 0.06 on1 of5.wav	1	7425
496	i 0.06 on1 of4.wav	i 0.06 on1 of6.wav	1	24536
497	i 0.06 on1 of5.wav	i 0.06 on1 of7.wav	1	467
498	i 0.08 on1 of1.wav	i 0.08 on1 of3.wav	1	598
499	i 0.08 on1 of2.wav	i 0.08 on1 of4.wav	1	602
500	i 0.08 on1 of3.wav	i 0.08 on1 of5.wav	1	1015
501	i 0.08 on1 of4.wav	i 0.08 on1 of6.wav	1	1112
502	i 0.08 on1 of5.wav	i 0.08 on1 of7.wav	1	1498
503	i 0.12 on1 of1.wav	i 0.12 on1 of3.wav	1	534
504	i 0.12 on1 of2.wav	i 0.12 on1 of4.wav	1	881
505	i 0.12 on1 of3.wav	i 0.12 on1 of5.wav	1	587
506	i 0.12 on1 of4.wav	i 0.12 on1 of6.wav	2	868
507	i 0.12 on1 of5.wav	i 0.12 on1 of7.wav	1	594
508	i 0.14 on1 of1.wav	i 0.14 on1 of3.wav	1	1463
509	i 0.14 on1 of2.wav	i 0.14 on1 of4.wav	1	1387
510	i 0.14 on1 of3.wav	i 0.14 on1 of5.wav	1	820
511	i 0.14 on1 of4.wav	i 0.14 on1 of6.wav	1	1810
512	i 0.14 on1 of5.wav	i 0.14 on1 of7.wav	1	442
513	i 0.16 on1 of1.wav	i 0.16 on1 of3.wav	2	555
514	i 0.16 on1 of2.wav	i 0.16 on1 of4.wav	1	569
515	i 0.16 on1 of3.wav	i 0.16 on1 of5.wav	1	414
516	i 0.16 on1 of4.wav	i 0.16 on1 of6.wav	1	3913
517	i 0.16 on1 of5.wav	i 0.16 on1 of7.wav	1	1197
518	i 0.18 on1 of1.wav	i 0.18 on1 of3.wav	1	701
519	i 0.18 on1 of2.wav	i 0.18 on1 of4.wav	1	670
520	i 0.18 on1 of3.wav	i 0.18 on1 of5.wav	1	1143
521	i 0.18 on1 of4.wav	i 0.18 on1 of6.wav	1	906
522	i 0.18 on1 of5.wav	i 0.18 on1 of7.wav	1	553
523	a 0.1 on1 of3.wav	a 0.1 on1 of1.wav	1	832
524	a 0.1 on1 of4.wav	a 0.1 on1 of2.wav	1	21751
525	a 0.1 on1 of5.wav	a 0.1 on1 of3.wav	1	1829
526	a 0.1 on1 of6.wav	a 0.1 on1 of4.wav	1	3441
527	a 0.1 on1 of7.wav	a 0.1 on1 of5.wav	1	627
528	a 0.2 on1 of3.wav	a 0.2 on1 of1.wav	2	1547
529	a 0.2 on1 of4.wav	a 0.2 on1 of2.wav	1	686
530	a 0.2 on1 of5.wav	a 0.2 on1 of3.wav	1	618
531	a 0.2 on1 of6.wav	a 0.2 on1 of4.wav	1	887
532	a 0.2 on1 of7.wav	a 0.2 on1 of5.wav	1	628
533	a 0.04 on1 of3.wav	a 0.04 on1 of1.wav	1	536
534	a 0.04 on1 of4.wav	a 0.04 on1 of2.wav	1	302
535	a 0.04 on1 of5.wav	a 0.04 on1 of3.wav	1	71
536	a 0.04 on1 of6.wav	a 0.04 on1 of4.wav	1	18414
537	a 0.04 on1 of7.wav	a 0.04 on1 of5.wav	1	388
538	a 0.06 on1 of3.wav	a 0.06 on1 of1.wav	1	1140
539	a 0.06 on1 of4.wav	a 0.06 on1 of2.wav	1	7830
540	a 0.06 on1 of5.wav	a 0.06 on1 of3.wav	1	2931
541	a 0.06 on1 of6.wav	a 0.06 on1 of4.wav	1	1487
542	a 0.06 on1 of7.wav	a 0.06 on1 of5.wav	1	12007
543	a 0.08 on1 of3.wav	a 0.08 on1 of1.wav	1	2636
544	a 0.08 on1 of4.wav	a 0.08 on1 of2.wav	1	633
545	a 0.08 on1 of5.wav	a 0.08 on1 of3.wav	1	317
546	a 0.08 on1 of6.wav	a 0.08 on1 of4.wav	1	1555
547	a 0.08 on1 of7.wav	a 0.08 on1 of5.wav	1	315
548	a 0.12 on1 of3.wav	a 0.12 on1 of1.wav	1	940
549	a 0.12 on1 of4.wav	a 0.12 on1 of2.wav	1	3314
550	a 0.12 on1 of5.wav	a 0.12 on1 of3.wav	1	988
551	a 0.12 on1 of6.wav	a 0.12 on1 of4.wav	1	607
552	a 0.12 on1 of7.wav	a 0.12 on1 of5.wav	1	366
553	a 0.14 on1 of3.wav	a 0.14 on1 of1.wav	1	788
554	a 0.14 on1 of4.wav	a 0.14 on1 of2.wav	2	698
555	a 0.14 on1 of5.wav	a 0.14 on1 of3.wav	1	2417
556	a 0.14 on1 of6.wav	a 0.14 on1 of4.wav	1	669
557	a 0.14 on1 of7.wav	a 0.14 on1 of5.wav	1	588
558	a 0.16 on1 of3.wav	a 0.16 on1 of1.wav	1	819
559	a 0.16 on1 of4.wav	a 0.16 on1 of2.wav	2	1467
560	a 0.16 on1 of5.wav	a 0.16 on1 of3.wav	1	614
561	a 0.16 on1 of6.wav	a 0.16 on1 of4.wav	1	331
562	a 0.16 on1 of7.wav	a 0.16 on1 of5.wav	1	1184
563	a 0.18 on1 of3.wav	a 0.18 on1 of1.wav	2	998
564	a 0.18 on1 of4.wav	a 0.18 on1 of2.wav	1	529
565	a 0.18 on1 of5.wav	a 0.18 on1 of3.wav	1	743
566	a 0.18 on1 of6.wav	a 0.18 on1 of4.wav	1	602
567	a 0.18 on1 of7.wav	a 0.18 on1 of5.wav	1	472
568	i 0.1 on1 of3.wav	i 0.1 on1 of1.wav	1	331
569	i 0.1 on1 of4.wav	i 0.1 on1 of2.wav	2	868
570	i 0.1 on1 of5.wav	i 0.1 on1 of3.wav	1	781
571	i 0.1 on1 of6.wav	i 0.1 on1 of4.wav	1	624
572	i 0.1 on1 of7.wav	i 0.1 on1 of5.wav	1	1813
573	i 0.2 on1 of3.wav	i 0.2 on1 of1.wav	1	2136
574	i 0.2 on1 of4.wav	i 0.2 on1 of2.wav	1	2342
575	i 0.2 on1 of5.wav	i 0.2 on1 of3.wav	1	767
576	i 0.2 on1 of6.wav	i 0.2 on1 of4.wav	2	1066
577	i 0.2 on1 of7.wav	i 0.2 on1 of5.wav	1	531
578	i 0.04 on1 of3.wav	i 0.04 on1 of1.wav	1	793
579	i 0.04 on1 of4.wav	i 0.04 on1 of2.wav	2	555
580	i 0.04 on1 of5.wav	i 0.04 on1 of3.wav	1	318
581	i 0.04 on1 of6.wav	i 0.04 on1 of4.wav	1	1119
582	i 0.04 on1 of7.wav	i 0.04 on1 of5.wav	1	656
583	i 0.06 on1 of3.wav	i 0.06 on1 of1.wav	1	513
584	i 0.06 on1 of4.wav	i 0.06 on1 of2.wav	1	577
585	i 0.06 on1 of5.wav	i 0.06 on1 of3.wav	1	3601
586	i 0.06 on1 of6.wav	i 0.06 on1 of4.wav	1	2627
587	i 0.06 on1 of7.wav	i 0.06 on1 of5.wav	1	18344
588	i 0.08 on1 of3.wav	i 0.08 on1 of1.wav	1	641
589	i 0.08 on1 of4.wav	i 0.08 on1 of2.wav	1	3359
590	i 0.08 on1 of5.wav	i 0.08 on1 of3.wav	1	771
591	i 0.08 on1 of6.wav	i 0.08 on1 of4.wav	1	1184
592	i 0.08 on1 of7.wav	i 0.08 on1 of5.wav	1	1797
593	i 0.12 on1 of3.wav	i 0.12 on1 of1.wav	1	379
594	i 0.12 on1 of4.wav	i 0.12 on1 of2.wav	1	638
595	i 0.12 on1 of5.wav	i 0.12 on1 of3.wav	1	498
596	i 0.12 on1 of6.wav	i 0.12 on1 of4.wav	1	1071
597	i 0.12 on1 of7.wav	i 0.12 on1 of5.wav	1	1135
598	i 0.14 on1 of3.wav	i 0.14 on1 of1.wav	1	881
599	i 0.14 on1 of4.wav	i 0.14 on1 of2.wav	2	545
600	i 0.14 on1 of5.wav	i 0.14 on1 of3.wav	1	8182
601	i 0.14 on1 of6.wav	i 0.14 on1 of4.wav	1	822
602	i 0.14 on1 of7.wav	i 0.14 on1 of5.wav	1	1585
603	i 0.16 on1 of3.wav	i 0.16 on1 of1.wav	2	1076
604	i 0.16 on1 of4.wav	i 0.16 on1 of2.wav	2	6201
605	i 0.16 on1 of5.wav	i 0.16 on1 of3.wav	1	546
606	i 0.16 on1 of6.wav	i 0.16 on1 of4.wav	1	1044
607	i 0.16 on1 of7.wav	i 0.16 on1 of5.wav	2	865
608	i 0.18 on1 of3.wav	i 0.18 on1 of1.wav	1	1211
609	i 0.18 on1 of4.wav	i 0.18 on1 of2.wav	1	1694
610	i 0.18 on1 of5.wav	i 0.18 on1 of3.wav	1	628
611	i 0.18 on1 of6.wav	i 0.18 on1 of4.wav	1	930
612	i 0.18 on1 of7.wav	i 0.18 on1 of5.wav	1	20443
