# Supplementary material for: Effects of stimulus duration and vowel quality in cross-linguistic categorical perception of pitch directions
Source: PLoS One. 2017 Jul 3;12(7):e0180656. doi: 10.1371/journal.pone.0180656 (PMC5495489; doi:10.1371/journal.pone.0180656)
Supplement: S1 Table — (ZIP) [file pone.0180656.s001.zip › supporting information/Raw data/eprime_sd_ENGLISH/sub13sdrising.csv]

List2	stim1	stim2	Slide3.RESP	Slide3.RT
1	a 0.1 on1 of7r.wav	a 0.1 on1 of7r.wav	1	877
2	a 0.1 on2 of7.wav	a 0.1 on2 of7.wav	1	1011
3	a 0.1 on3 of7.wav	a 0.1 on3 of7.wav	1	707
4	a 0.1 on4 of7.wav	a 0.1 on4 of7.wav	1	1518
5	a 0.1 on5 of7.wav	a 0.1 on5 of7.wav	1	870
6	a 0.1 on6 of7.wav	a 0.1 on6 of7.wav	2	1151
7	a 0.1 on7 of7.wav	a 0.1 on7 of7.wav	1	705
8	a 0.2 on1 of7r.wav	a 0.2 on1 of7r.wav	1	1105
9	a 0.2 on2 of7.wav	a 0.2 on2 of7.wav	1	1527
10	a 0.2 on3 of7.wav	a 0.2 on3 of7.wav	1	4295
11	a 0.2 on4 of7.wav	a 0.2 on4 of7.wav	1	983
12	a 0.2 on5 of7.wav	a 0.2 on5 of7.wav	1	816
13	a 0.2 on6 of7.wav	a 0.2 on6 of7.wav	1	985
14	a 0.2 on7 of7.wav	a 0.2 on7 of7.wav	1	737
15	a 0.04 on1 of7r.wav	a 0.04 on1 of7r.wav	1	495
16	a 0.04 on2 of7.wav	a 0.04 on2 of7.wav	1	1093
17	a 0.04 on3 of7.wav	a 0.04 on3 of7.wav	1	580
18	a 0.04 on4 of7.wav	a 0.04 on4 of7.wav	1	2876
19	a 0.04 on5 of7.wav	a 0.04 on5 of7.wav	1	728
20	a 0.04 on6 of7.wav	a 0.04 on6 of7.wav	2	1257
21	a 0.04 on7 of7.wav	a 0.04 on7 of7.wav	1	957
22	a 0.06 on1 of7r.wav	a 0.06 on1 of7r.wav	1	948
23	a 0.06 on2 of7.wav	a 0.06 on2 of7.wav	2	913
24	a 0.06 on3 of7.wav	a 0.06 on3 of7.wav	1	1503
25	a 0.06 on4 of7.wav	a 0.06 on4 of7.wav	1	874
26	a 0.06 on5 of7.wav	a 0.06 on5 of7.wav	1	774
27	a 0.06 on6 of7.wav	a 0.06 on6 of7.wav	2	274
28	a 0.06 on7 of7.wav	a 0.06 on7 of7.wav	1	474
29	a 0.08 on1 of7r.wav	a 0.08 on1 of7r.wav	1	1779
30	a 0.08 on2 of7.wav	a 0.08 on2 of7.wav	1	649
31	a 0.08 on3 of7.wav	a 0.08 on3 of7.wav	1	626
32	a 0.08 on4 of7.wav	a 0.08 on4 of7.wav	1	2502
33	a 0.08 on5 of7.wav	a 0.08 on5 of7.wav	1	546
34	a 0.08 on6 of7.wav	a 0.08 on6 of7.wav	1	367
35	a 0.08 on7 of7.wav	a 0.08 on7 of7.wav	1	18939
36	a 0.12 on1 of7r.wav	a 0.12 on1 of7r.wav	2	1804
37	a 0.12 on2 of7.wav	a 0.12 on2 of7.wav	1	1596
38	a 0.12 on3 of7.wav	a 0.12 on3 of7.wav	1	986
39	a 0.12 on4 of7.wav	a 0.12 on4 of7.wav	2	758
40	a 0.12 on5 of7.wav	a 0.12 on5 of7.wav	1	727
41	a 0.12 on6 of7.wav	a 0.12 on6 of7.wav	1	594
42	a 0.12 on7 of7.wav	a 0.12 on7 of7.wav	1	1048
43	a 0.14 on1 of7r.wav	a 0.14 on1 of7r.wav	1	1146
44	a 0.14 on2 of7.wav	a 0.14 on2 of7.wav	1	2235
45	a 0.14 on3 of7.wav	a 0.14 on3 of7.wav	1	960
46	a 0.14 on4 of7.wav	a 0.14 on4 of7.wav	1	588
47	a 0.14 on5 of7.wav	a 0.14 on5 of7.wav	1	1333
48	a 0.14 on6 of7.wav	a 0.14 on6 of7.wav	1	1489
49	a 0.14 on7 of7.wav	a 0.14 on7 of7.wav	1	2924
50	a 0.16 on1 of7r.wav	a 0.16 on1 of7r.wav	1	805
51	a 0.16 on2 of7.wav	a 0.16 on2 of7.wav	1	1067
52	a 0.16 on3 of7.wav	a 0.16 on3 of7.wav	1	1211
53	a 0.16 on4 of7.wav	a 0.16 on4 of7.wav	2	2150
54	a 0.16 on5 of7.wav	a 0.16 on5 of7.wav	1	1458
55	a 0.16 on6 of7.wav	a 0.16 on6 of7.wav	2	3298
56	a 0.16 on7 of7.wav	a 0.16 on7 of7.wav	1	562
57	a 0.18 on1 of7r.wav	a 0.18 on1 of7r.wav	1	1632
58	a 0.18 on2 of7.wav	a 0.18 on2 of7.wav	1	778
59	a 0.18 on3 of7.wav	a 0.18 on3 of7.wav	2	1211
60	a 0.18 on4 of7.wav	a 0.18 on4 of7.wav	1	1030
61	a 0.18 on5 of7.wav	a 0.18 on5 of7.wav	1	1153
62	a 0.18 on6 of7.wav	a 0.18 on6 of7.wav	1	728
63	a 0.18 on7 of7.wav	a 0.18 on7 of7.wav	2	1330
64	i 0.1 on1 of7r.wav	i 0.1 on1 of7r.wav	1	783
65	i 0.1 on2 of7.wav	i 0.1 on2 of7.wav	1	846
66	i 0.1 on3 of7.wav	i 0.1 on3 of7.wav	1	878
67	i 0.1 on4 of7.wav	i 0.1 on4 of7.wav	1	1256
68	i 0.1 on5 of7.wav	i 0.1 on5 of7.wav	2	1124
69	i 0.1 on6 of7.wav	i 0.1 on6 of7.wav	1	1086
70	i 0.1 on7 of7.wav	i 0.1 on7 of7.wav	1	933
71	i 0.2 on1 of7r.wav	i 0.2 on1 of7r.wav	1	1004
72	i 0.2 on2 of7.wav	i 0.2 on2 of7.wav	1	1532
73	i 0.2 on3 of7.wav	i 0.2 on3 of7.wav	1	1345
74	i 0.2 on4 of7.wav	i 0.2 on4 of7.wav	2	1596
75	i 0.2 on5 of7.wav	i 0.2 on5 of7.wav	1	741
76	i 0.2 on6 of7.wav	i 0.2 on6 of7.wav	2	3022
77	i 0.2 on7 of7.wav	i 0.2 on7 of7.wav	1	1145
78	i 0.04 on1 of7r.wav	i 0.04 on1 of7r.wav	1	606
79	i 0.04 on2 of7.wav	i 0.04 on2 of7.wav	1	769
80	i 0.04 on3 of7.wav	i 0.04 on3 of7.wav	1	1261
81	i 0.04 on4 of7.wav	i 0.04 on4 of7.wav	1	1066
82	i 0.04 on5 of7.wav	i 0.04 on5 of7.wav	1	566
83	i 0.04 on6 of7.wav	i 0.04 on6 of7.wav	1	360
84	i 0.04 on7 of7.wav	i 0.04 on7 of7.wav	1	487
85	i 0.06 on1 of7r.wav	i 0.06 on1 of7r.wav	1	1257
86	i 0.06 on2 of7.wav	i 0.06 on2 of7.wav	1	1130
87	i 0.06 on3 of7.wav	i 0.06 on3 of7.wav	1	907
88	i 0.06 on4 of7.wav	i 0.06 on4 of7.wav	1	3299
89	i 0.06 on5 of7.wav	i 0.06 on5 of7.wav	1	1103
90	i 0.06 on6 of7.wav	i 0.06 on6 of7.wav	1	1193
91	i 0.06 on7 of7.wav	i 0.06 on7 of7.wav	1	530
92	i 0.08 on1 of7r.wav	i 0.08 on1 of7r.wav	1	503
93	i 0.08 on2 of7.wav	i 0.08 on2 of7.wav	1	811
94	i 0.08 on3 of7.wav	i 0.08 on3 of7.wav	1	793
95	i 0.08 on4 of7.wav	i 0.08 on4 of7.wav	1	703
96	i 0.08 on5 of7.wav	i 0.08 on5 of7.wav	1	837
97	i 0.08 on6 of7.wav	i 0.08 on6 of7.wav	1	860
98	i 0.08 on7 of7.wav	i 0.08 on7 of7.wav	1	527
99	i 0.12 on1 of7r.wav	i 0.12 on1 of7r.wav	1	4362
100	i 0.12 on2 of7.wav	i 0.12 on2 of7.wav	1	1390
101	i 0.12 on3 of7.wav	i 0.12 on3 of7.wav	1	1130
102	i 0.12 on4 of7.wav	i 0.12 on4 of7.wav	1	1123
103	i 0.12 on5 of7.wav	i 0.12 on5 of7.wav	1	964
104	i 0.12 on6 of7.wav	i 0.12 on6 of7.wav	1	976
105	i 0.12 on7 of7.wav	i 0.12 on7 of7.wav	1	781
106	i 0.14 on1 of7r.wav	i 0.14 on1 of7r.wav	1	1622
107	i 0.14 on2 of7.wav	i 0.14 on2 of7.wav	2	1372
108	i 0.14 on3 of7.wav	i 0.14 on3 of7.wav	2	1303
109	i 0.14 on4 of7.wav	i 0.14 on4 of7.wav	1	3803
110	i 0.14 on5 of7.wav	i 0.14 on5 of7.wav	1	1330
111	i 0.14 on6 of7.wav	i 0.14 on6 of7.wav	1	1209
112	i 0.14 on7 of7.wav	i 0.14 on7 of7.wav	1	543
113	i 0.16 on1 of7r.wav	i 0.16 on1 of7r.wav	1	1277
114	i 0.16 on2 of7.wav	i 0.16 on2 of7.wav	2	1026
115	i 0.16 on3 of7.wav	i 0.16 on3 of7.wav	2	1748
116	i 0.16 on4 of7.wav	i 0.16 on4 of7.wav	2	1005
117	i 0.16 on5 of7.wav	i 0.16 on5 of7.wav	2	1470
118	i 0.16 on6 of7.wav	i 0.16 on6 of7.wav	1	1142
119	i 0.16 on7 of7.wav	i 0.16 on7 of7.wav	1	1008
120	i 0.18 on1 of7r.wav	i 0.18 on1 of7r.wav	1	1088
121	i 0.18 on2 of7.wav	i 0.18 on2 of7.wav	1	2698
122	i 0.18 on3 of7.wav	i 0.18 on3 of7.wav	2	595
123	i 0.18 on4 of7.wav	i 0.18 on4 of7.wav	1	1014
124	i 0.18 on5 of7.wav	i 0.18 on5 of7.wav	1	1515
125	i 0.18 on6 of7.wav	i 0.18 on6 of7.wav	1	842
126	i 0.18 on7 of7.wav	i 0.18 on7 of7.wav	1	1399
127	a 0.1 on1 of7r.wav	a 0.1 on3 of7.wav	1	1505
128	a 0.1 on2 of7.wav	a 0.1 on4 of7.wav	1	2361
129	a 0.1 on3 of7.wav	a 0.1 on5 of7.wav	1	1049
130	a 0.1 on4 of7.wav	a 0.1 on6 of7.wav	1	1091
131	a 0.1 on5 of7.wav	a 0.1 on7 of7.wav	1	803
132	a 0.2 on1 of7r.wav	a 0.2 on3 of7.wav	2	1349
133	a 0.2 on2 of7.wav	a 0.2 on4 of7.wav	1	2524
134	a 0.2 on3 of7.wav	a 0.2 on5 of7.wav	1	2959
135	a 0.2 on4 of7.wav	a 0.2 on6 of7.wav	1	761
136	a 0.2 on5 of7.wav	a 0.2 on7 of7.wav	2	2566
137	a 0.04 on1 of7r.wav	a 0.04 on3 of7.wav	1	1121
138	a 0.04 on2 of7.wav	a 0.04 on4 of7.wav	1	694
139	a 0.04 on3 of7.wav	a 0.04 on5 of7.wav	1	371
140	a 0.04 on4 of7.wav	a 0.04 on6 of7.wav	1	706
141	a 0.04 on5 of7.wav	a 0.04 on7 of7.wav	1	700
142	a 0.06 on1 of7r.wav	a 0.06 on3 of7.wav	1	504
143	a 0.06 on2 of7.wav	a 0.06 on4 of7.wav	1	986
144	a 0.06 on3 of7.wav	a 0.06 on5 of7.wav	1	1328
145	a 0.06 on4 of7.wav	a 0.06 on6 of7.wav	1	1060
146	a 0.06 on5 of7.wav	a 0.06 on7 of7.wav	1	2605
147	a 0.08 on1 of7r.wav	a 0.08 on3 of7.wav	1	1987
148	a 0.08 on2 of7.wav	a 0.08 on4 of7.wav	1	1127
149	a 0.08 on3 of7.wav	a 0.08 on5 of7.wav	1	603
150	a 0.08 on4 of7.wav	a 0.08 on6 of7.wav	1	1013
151	a 0.08 on5 of7.wav	a 0.08 on7 of7.wav	1	1567
152	a 0.12 on1 of7r.wav	a 0.12 on3 of7.wav	1	1001
153	a 0.12 on2 of7.wav	a 0.12 on4 of7.wav	1	1505
154	a 0.12 on3 of7.wav	a 0.12 on5 of7.wav	2	2132
155	a 0.12 on4 of7.wav	a 0.12 on6 of7.wav	1	724
156	a 0.12 on5 of7.wav	a 0.12 on7 of7.wav	2	1328
157	a 0.14 on1 of7r.wav	a 0.14 on3 of7.wav	2	992
158	a 0.14 on2 of7.wav	a 0.14 on4 of7.wav	1	1572
159	a 0.14 on3 of7.wav	a 0.14 on5 of7.wav	2	1468
160	a 0.14 on4 of7.wav	a 0.14 on6 of7.wav	1	1396
161	a 0.14 on5 of7.wav	a 0.14 on7 of7.wav	2	2949
162	a 0.16 on1 of7r.wav	a 0.16 on3 of7.wav	1	1044
163	a 0.16 on2 of7.wav	a 0.16 on4 of7.wav	2	1691
164	a 0.16 on3 of7.wav	a 0.16 on5 of7.wav	2	3826
165	a 0.16 on4 of7.wav	a 0.16 on6 of7.wav	1	1160
166	a 0.16 on5 of7.wav	a 0.16 on7 of7.wav	1	2538
167	a 0.18 on1 of7r.wav	a 0.18 on3 of7.wav	1	1959
168	a 0.18 on2 of7.wav	a 0.18 on4 of7.wav	1	1208
169	a 0.18 on3 of7.wav	a 0.18 on5 of7.wav	2	938
170	a 0.18 on4 of7.wav	a 0.18 on6 of7.wav	1	3415
171	a 0.18 on5 of7.wav	a 0.18 on7 of7.wav	2	1643
172	i 0.1 on1 of7r.wav	i 0.1 on3 of7.wav	1	1105
173	i 0.1 on2 of7.wav	i 0.1 on4 of7.wav	1	749
174	i 0.1 on3 of7.wav	i 0.1 on5 of7.wav	1	1521
175	i 0.1 on4 of7.wav	i 0.1 on6 of7.wav	1	986
176	i 0.1 on5 of7.wav	i 0.1 on7 of7.wav	1	1234
177	i 0.2 on1 of7r.wav	i 0.2 on3 of7.wav	1	1372
178	i 0.2 on2 of7.wav	i 0.2 on4 of7.wav	2	1026
179	i 0.2 on3 of7.wav	i 0.2 on5 of7.wav	2	3069
180	i 0.2 on4 of7.wav	i 0.2 on6 of7.wav	1	1014
181	i 0.2 on5 of7.wav	i 0.2 on7 of7.wav	2	849
182	i 0.04 on1 of7r.wav	i 0.04 on3 of7.wav	1	262
183	i 0.04 on2 of7.wav	i 0.04 on4 of7.wav	1	1330
184	i 0.04 on3 of7.wav	i 0.04 on5 of7.wav	1	899
185	i 0.04 on4 of7.wav	i 0.04 on6 of7.wav	1	1861
186	i 0.04 on5 of7.wav	i 0.04 on7 of7.wav	1	394
187	i 0.06 on1 of7r.wav	i 0.06 on3 of7.wav	2	8251
188	i 0.06 on2 of7.wav	i 0.06 on4 of7.wav	2	1630
189	i 0.06 on3 of7.wav	i 0.06 on5 of7.wav	1	486
190	i 0.06 on4 of7.wav	i 0.06 on6 of7.wav	1	1558
191	i 0.06 on5 of7.wav	i 0.06 on7 of7.wav	1	815
192	i 0.08 on1 of7r.wav	i 0.08 on3 of7.wav	1	737
193	i 0.08 on2 of7.wav	i 0.08 on4 of7.wav	1	769
194	i 0.08 on3 of7.wav	i 0.08 on5 of7.wav	1	721
195	i 0.08 on4 of7.wav	i 0.08 on6 of7.wav	1	933
196	i 0.08 on5 of7.wav	i 0.08 on7 of7.wav	1	560
197	i 0.12 on1 of7r.wav	i 0.12 on3 of7.wav	1	1970
198	i 0.12 on2 of7.wav	i 0.12 on4 of7.wav	1	679
199	i 0.12 on3 of7.wav	i 0.12 on5 of7.wav	1	1105
200	i 0.12 on4 of7.wav	i 0.12 on6 of7.wav	1	2143
201	i 0.12 on5 of7.wav	i 0.12 on7 of7.wav	1	1750
202	i 0.14 on1 of7r.wav	i 0.14 on3 of7.wav	1	3657
203	i 0.14 on2 of7.wav	i 0.14 on4 of7.wav	1	653
204	i 0.14 on3 of7.wav	i 0.14 on5 of7.wav	2	514
205	i 0.14 on4 of7.wav	i 0.14 on6 of7.wav	1	2583
206	i 0.14 on5 of7.wav	i 0.14 on7 of7.wav	2	2111
207	i 0.16 on1 of7r.wav	i 0.16 on3 of7.wav	1	754
208	i 0.16 on2 of7.wav	i 0.16 on4 of7.wav	2	887
209	i 0.16 on3 of7.wav	i 0.16 on5 of7.wav	1	2240
210	i 0.16 on4 of7.wav	i 0.16 on6 of7.wav	2	1137
211	i 0.16 on5 of7.wav	i 0.16 on7 of7.wav	1	758
212	i 0.18 on1 of7r.wav	i 0.18 on3 of7.wav	1	3081
213	i 0.18 on2 of7.wav	i 0.18 on4 of7.wav	2	2743
214	i 0.18 on3 of7.wav	i 0.18 on5 of7.wav	2	1291
215	i 0.18 on4 of7.wav	i 0.18 on6 of7.wav	1	1467
216	i 0.18 on5 of7.wav	i 0.18 on7 of7.wav	1	3405
217	a 0.1 on3 of7.wav	a 0.1 on1 of7r.wav	1	855
218	a 0.1 on4 of7.wav	a 0.1 on2 of7.wav	1	3023
219	a 0.1 on5 of7.wav	a 0.1 on3 of7.wav	1	1535
220	a 0.1 on6 of7.wav	a 0.1 on4 of7.wav	1	615
221	a 0.1 on7 of7.wav	a 0.1 on5 of7.wav	1	1068
222	a 0.2 on3 of7.wav	a 0.2 on1 of7r.wav	1	1335
223	a 0.2 on4 of7.wav	a 0.2 on2 of7.wav	2	2128
224	a 0.2 on5 of7.wav	a 0.2 on3 of7.wav	1	3103
225	a 0.2 on6 of7.wav	a 0.2 on4 of7.wav	1	1616
226	a 0.2 on7 of7.wav	a 0.2 on5 of7.wav	1	2037
227	a 0.04 on3 of7.wav	a 0.04 on1 of7r.wav	1	1070
228	a 0.04 on4 of7.wav	a 0.04 on2 of7.wav	2	2455
229	a 0.04 on5 of7.wav	a 0.04 on3 of7.wav	1	1181
230	a 0.04 on6 of7.wav	a 0.04 on4 of7.wav	1	917
231	a 0.04 on7 of7.wav	a 0.04 on5 of7.wav	1	1010
232	a 0.06 on3 of7.wav	a 0.06 on1 of7r.wav	1	365
233	a 0.06 on4 of7.wav	a 0.06 on2 of7.wav	1	2535
234	a 0.06 on5 of7.wav	a 0.06 on3 of7.wav	1	1473
235	a 0.06 on6 of7.wav	a 0.06 on4 of7.wav	1	1441
236	a 0.06 on7 of7.wav	a 0.06 on5 of7.wav	1	1077
237	a 0.08 on3 of7.wav	a 0.08 on1 of7r.wav	1	716
238	a 0.08 on4 of7.wav	a 0.08 on2 of7.wav	1	709
239	a 0.08 on5 of7.wav	a 0.08 on3 of7.wav	1	722
240	a 0.08 on6 of7.wav	a 0.08 on4 of7.wav	1	624
241	a 0.08 on7 of7.wav	a 0.08 on5 of7.wav	2	915
242	a 0.12 on3 of7.wav	a 0.12 on1 of7r.wav	1	1748
243	a 0.12 on4 of7.wav	a 0.12 on2 of7.wav	1	2031
244	a 0.12 on5 of7.wav	a 0.12 on3 of7.wav	1	1046
245	a 0.12 on6 of7.wav	a 0.12 on4 of7.wav	1	1105
246	a 0.12 on7 of7.wav	a 0.12 on5 of7.wav	1	975
247	a 0.14 on3 of7.wav	a 0.14 on1 of7r.wav	1	1130
248	a 0.14 on4 of7.wav	a 0.14 on2 of7.wav	2	1162
249	a 0.14 on5 of7.wav	a 0.14 on3 of7.wav	1	7353
250	a 0.14 on6 of7.wav	a 0.14 on4 of7.wav	1	1085
251	a 0.14 on7 of7.wav	a 0.14 on5 of7.wav	1	4025
252	a 0.16 on3 of7.wav	a 0.16 on1 of7r.wav	2	1072
253	a 0.16 on4 of7.wav	a 0.16 on2 of7.wav	2	2086
254	a 0.16 on5 of7.wav	a 0.16 on3 of7.wav	1	720
255	a 0.16 on6 of7.wav	a 0.16 on4 of7.wav	1	2687
256	a 0.16 on7 of7.wav	a 0.16 on5 of7.wav	2	634
257	a 0.18 on3 of7.wav	a 0.18 on1 of7r.wav	1	1033
258	a 0.18 on4 of7.wav	a 0.18 on2 of7.wav	2	3053
259	a 0.18 on5 of7.wav	a 0.18 on3 of7.wav	2	1871
260	a 0.18 on6 of7.wav	a 0.18 on4 of7.wav	2	3309
261	a 0.18 on7 of7.wav	a 0.18 on5 of7.wav	2	1350
262	i 0.1 on3 of7.wav	i 0.1 on1 of7r.wav	1	1330
263	i 0.1 on4 of7.wav	i 0.1 on2 of7.wav	1	1242
264	i 0.1 on5 of7.wav	i 0.1 on3 of7.wav	1	1074
265	i 0.1 on6 of7.wav	i 0.1 on4 of7.wav	1	622
266	i 0.1 on7 of7.wav	i 0.1 on5 of7.wav	2	525
267	i 0.2 on3 of7.wav	i 0.2 on1 of7r.wav	1	1407
268	i 0.2 on4 of7.wav	i 0.2 on2 of7.wav	1	3805
269	i 0.2 on5 of7.wav	i 0.2 on3 of7.wav	1	1636
270	i 0.2 on6 of7.wav	i 0.2 on4 of7.wav	1	1141
271	i 0.2 on7 of7.wav	i 0.2 on5 of7.wav	2	1333
272	i 0.04 on3 of7.wav	i 0.04 on1 of7r.wav	1	2659
273	i 0.04 on4 of7.wav	i 0.04 on2 of7.wav	1	525
274	i 0.04 on5 of7.wav	i 0.04 on3 of7.wav	1	882
275	i 0.04 on6 of7.wav	i 0.04 on4 of7.wav	1	837
276	i 0.04 on7 of7.wav	i 0.04 on5 of7.wav	1	494
277	i 0.06 on3 of7.wav	i 0.06 on1 of7r.wav	1	605
278	i 0.06 on4 of7.wav	i 0.06 on2 of7.wav	1	1053
279	i 0.06 on5 of7.wav	i 0.06 on3 of7.wav	1	520
280	i 0.06 on6 of7.wav	i 0.06 on4 of7.wav	1	505
281	i 0.06 on7 of7.wav	i 0.06 on5 of7.wav	1	1073
282	i 0.08 on3 of7.wav	i 0.08 on1 of7r.wav	2	639
283	i 0.08 on4 of7.wav	i 0.08 on2 of7.wav	1	1370
284	i 0.08 on5 of7.wav	i 0.08 on3 of7.wav	2	844
285	i 0.08 on6 of7.wav	i 0.08 on4 of7.wav	1	771
286	i 0.08 on7 of7.wav	i 0.08 on5 of7.wav	1	564
287	i 0.12 on3 of7.wav	i 0.12 on1 of7r.wav	1	1156
288	i 0.12 on4 of7.wav	i 0.12 on2 of7.wav	1	745
289	i 0.12 on5 of7.wav	i 0.12 on3 of7.wav	1	1202
290	i 0.12 on6 of7.wav	i 0.12 on4 of7.wav	1	2170
291	i 0.12 on7 of7.wav	i 0.12 on5 of7.wav	1	567
292	i 0.14 on3 of7.wav	i 0.14 on1 of7r.wav	1	748
293	i 0.14 on4 of7.wav	i 0.14 on2 of7.wav	1	2239
294	i 0.14 on5 of7.wav	i 0.14 on3 of7.wav	1	17495
295	i 0.14 on6 of7.wav	i 0.14 on4 of7.wav	1	879
296	i 0.14 on7 of7.wav	i 0.14 on5 of7.wav	1	3126
297	i 0.16 on3 of7.wav	i 0.16 on1 of7r.wav	1	908
298	i 0.16 on4 of7.wav	i 0.16 on2 of7.wav	2	1793
299	i 0.16 on5 of7.wav	i 0.16 on3 of7.wav	1	1421
300	i 0.16 on6 of7.wav	i 0.16 on4 of7.wav	2	887
301	i 0.16 on7 of7.wav	i 0.16 on5 of7.wav	1	1552
302	i 0.18 on3 of7.wav	i 0.18 on1 of7r.wav	2	1500
303	i 0.18 on4 of7.wav	i 0.18 on2 of7.wav	1	982
304	i 0.18 on5 of7.wav	i 0.18 on3 of7.wav	2	3124
305	i 0.18 on6 of7.wav	i 0.18 on4 of7.wav	1	562
306	i 0.18 on7 of7.wav	i 0.18 on5 of7.wav	2	1827
307	a 0.1 on1 of7r.wav	a 0.1 on1 of7r.wav	1	769
308	a 0.1 on2 of7.wav	a 0.1 on2 of7.wav	1	721
309	a 0.1 on3 of7.wav	a 0.1 on3 of7.wav	1	597
310	a 0.1 on4 of7.wav	a 0.1 on4 of7.wav	2	1660
311	a 0.1 on5 of7.wav	a 0.1 on5 of7.wav	1	1593
312	a 0.1 on6 of7.wav	a 0.1 on6 of7.wav	1	980
313	a 0.1 on7 of7.wav	a 0.1 on7 of7.wav	1	381
314	a 0.2 on1 of7r.wav	a 0.2 on1 of7r.wav	1	878
315	a 0.2 on2 of7.wav	a 0.2 on2 of7.wav	2	868
316	a 0.2 on3 of7.wav	a 0.2 on3 of7.wav	2	966
317	a 0.2 on4 of7.wav	a 0.2 on4 of7.wav	1	897
318	a 0.2 on5 of7.wav	a 0.2 on5 of7.wav	1	1131
319	a 0.2 on6 of7.wav	a 0.2 on6 of7.wav	1	3460
320	a 0.2 on7 of7.wav	a 0.2 on7 of7.wav	1	3600
321	a 0.04 on1 of7r.wav	a 0.04 on1 of7r.wav	1	790
322	a 0.04 on2 of7.wav	a 0.04 on2 of7.wav	1	874
323	a 0.04 on3 of7.wav	a 0.04 on3 of7.wav	1	1152
324	a 0.04 on4 of7.wav	a 0.04 on4 of7.wav	1	656
325	a 0.04 on5 of7.wav	a 0.04 on5 of7.wav	1	700
326	a 0.04 on6 of7.wav	a 0.04 on6 of7.wav	1	565
327	a 0.04 on7 of7.wav	a 0.04 on7 of7.wav	1	1111
328	a 0.06 on1 of7r.wav	a 0.06 on1 of7r.wav	1	380
329	a 0.06 on2 of7.wav	a 0.06 on2 of7.wav	1	1062
330	a 0.06 on3 of7.wav	a 0.06 on3 of7.wav	1	3262
331	a 0.06 on4 of7.wav	a 0.06 on4 of7.wav	2	942
332	a 0.06 on5 of7.wav	a 0.06 on5 of7.wav	1	554
333	a 0.06 on6 of7.wav	a 0.06 on6 of7.wav	1	734
334	a 0.06 on7 of7.wav	a 0.06 on7 of7.wav	1	1655
335	a 0.08 on1 of7r.wav	a 0.08 on1 of7r.wav	2	1088
336	a 0.08 on2 of7.wav	a 0.08 on2 of7.wav	1	3373
337	a 0.08 on3 of7.wav	a 0.08 on3 of7.wav	1	608
338	a 0.08 on4 of7.wav	a 0.08 on4 of7.wav	1	1381
339	a 0.08 on5 of7.wav	a 0.08 on5 of7.wav	1	14227
340	a 0.08 on6 of7.wav	a 0.08 on6 of7.wav	1	1466
341	a 0.08 on7 of7.wav	a 0.08 on7 of7.wav	1	1445
342	a 0.12 on1 of7r.wav	a 0.12 on1 of7r.wav	1	567
343	a 0.12 on2 of7.wav	a 0.12 on2 of7.wav	2	904
344	a 0.12 on3 of7.wav	a 0.12 on3 of7.wav	1	1735
345	a 0.12 on4 of7.wav	a 0.12 on4 of7.wav	1	667
346	a 0.12 on5 of7.wav	a 0.12 on5 of7.wav	1	1712
347	a 0.12 on6 of7.wav	a 0.12 on6 of7.wav	1	845
348	a 0.12 on7 of7.wav	a 0.12 on7 of7.wav	1	987
349	a 0.14 on1 of7r.wav	a 0.14 on1 of7r.wav	1	1767
350	a 0.14 on2 of7.wav	a 0.14 on2 of7.wav	1	1207
351	a 0.14 on3 of7.wav	a 0.14 on3 of7.wav	2	6305
352	a 0.14 on4 of7.wav	a 0.14 on4 of7.wav	1	1005
353	a 0.14 on5 of7.wav	a 0.14 on5 of7.wav	1	701
354	a 0.14 on6 of7.wav	a 0.14 on6 of7.wav	1	2405
355	a 0.14 on7 of7.wav	a 0.14 on7 of7.wav	1	980
356	a 0.16 on1 of7r.wav	a 0.16 on1 of7r.wav	1	849
357	a 0.16 on2 of7.wav	a 0.16 on2 of7.wav	1	890
358	a 0.16 on3 of7.wav	a 0.16 on3 of7.wav	1	2516
359	a 0.16 on4 of7.wav	a 0.16 on4 of7.wav	1	1681
360	a 0.16 on5 of7.wav	a 0.16 on5 of7.wav	1	704
361	a 0.16 on6 of7.wav	a 0.16 on6 of7.wav	1	728
362	a 0.16 on7 of7.wav	a 0.16 on7 of7.wav	1	1059
363	a 0.18 on1 of7r.wav	a 0.18 on1 of7r.wav	1	1901
364	a 0.18 on2 of7.wav	a 0.18 on2 of7.wav	1	899
365	a 0.18 on3 of7.wav	a 0.18 on3 of7.wav	1	1177
366	a 0.18 on4 of7.wav	a 0.18 on4 of7.wav	1	2039
367	a 0.18 on5 of7.wav	a 0.18 on5 of7.wav	2	3580
368	a 0.18 on6 of7.wav	a 0.18 on6 of7.wav	1	1979
369	a 0.18 on7 of7.wav	a 0.18 on7 of7.wav	1	2779
370	i 0.1 on1 of7r.wav	i 0.1 on1 of7r.wav	1	1081
371	i 0.1 on2 of7.wav	i 0.1 on2 of7.wav	1	1622
372	i 0.1 on3 of7.wav	i 0.1 on3 of7.wav	1	545
373	i 0.1 on4 of7.wav	i 0.1 on4 of7.wav	1	1122
374	i 0.1 on5 of7.wav	i 0.1 on5 of7.wav	1	809
375	i 0.1 on6 of7.wav	i 0.1 on6 of7.wav	1	794
376	i 0.1 on7 of7.wav	i 0.1 on7 of7.wav	1	1185
377	i 0.2 on1 of7r.wav	i 0.2 on1 of7r.wav	1	1152
378	i 0.2 on2 of7.wav	i 0.2 on2 of7.wav	1	909
379	i 0.2 on3 of7.wav	i 0.2 on3 of7.wav	1	1273
380	i 0.2 on4 of7.wav	i 0.2 on4 of7.wav	1	1577
381	i 0.2 on5 of7.wav	i 0.2 on5 of7.wav	1	1419
382	i 0.2 on6 of7.wav	i 0.2 on6 of7.wav	1	1152
383	i 0.2 on7 of7.wav	i 0.2 on7 of7.wav	1	2738
384	i 0.04 on1 of7r.wav	i 0.04 on1 of7r.wav	1	2262
385	i 0.04 on2 of7.wav	i 0.04 on2 of7.wav	1	1035
386	i 0.04 on3 of7.wav	i 0.04 on3 of7.wav	1	334
387	i 0.04 on4 of7.wav	i 0.04 on4 of7.wav	1	604
388	i 0.04 on5 of7.wav	i 0.04 on5 of7.wav	1	2024
389	i 0.04 on6 of7.wav	i 0.04 on6 of7.wav	1	1979
390	i 0.04 on7 of7.wav	i 0.04 on7 of7.wav	1	1375
391	i 0.06 on1 of7r.wav	i 0.06 on1 of7r.wav	1	856
392	i 0.06 on2 of7.wav	i 0.06 on2 of7.wav	1	837
393	i 0.06 on3 of7.wav	i 0.06 on3 of7.wav	1	817
394	i 0.06 on4 of7.wav	i 0.06 on4 of7.wav	1	1070
395	i 0.06 on5 of7.wav	i 0.06 on5 of7.wav	1	1013
396	i 0.06 on6 of7.wav	i 0.06 on6 of7.wav	1	1304
397	i 0.06 on7 of7.wav	i 0.06 on7 of7.wav	1	1051
398	i 0.08 on1 of7r.wav	i 0.08 on1 of7r.wav	1	613
399	i 0.08 on2 of7.wav	i 0.08 on2 of7.wav	1	1595
400	i 0.08 on3 of7.wav	i 0.08 on3 of7.wav	1	982
401	i 0.08 on4 of7.wav	i 0.08 on4 of7.wav	1	970
402	i 0.08 on5 of7.wav	i 0.08 on5 of7.wav	1	1362
403	i 0.08 on6 of7.wav	i 0.08 on6 of7.wav	2	1667
404	i 0.08 on7 of7.wav	i 0.08 on7 of7.wav	1	848
405	i 0.12 on1 of7r.wav	i 0.12 on1 of7r.wav	1	815
406	i 0.12 on2 of7.wav	i 0.12 on2 of7.wav	1	1344
407	i 0.12 on3 of7.wav	i 0.12 on3 of7.wav	2	2238
408	i 0.12 on4 of7.wav	i 0.12 on4 of7.wav	1	929
409	i 0.12 on5 of7.wav	i 0.12 on5 of7.wav	1	1602
410	i 0.12 on6 of7.wav	i 0.12 on6 of7.wav	1	3735
411	i 0.12 on7 of7.wav	i 0.12 on7 of7.wav	1	568
412	i 0.14 on1 of7r.wav	i 0.14 on1 of7r.wav	1	710
413	i 0.14 on2 of7.wav	i 0.14 on2 of7.wav	1	1115
414	i 0.14 on3 of7.wav	i 0.14 on3 of7.wav	1	918
415	i 0.14 on4 of7.wav	i 0.14 on4 of7.wav	2	1212
416	i 0.14 on5 of7.wav	i 0.14 on5 of7.wav	1	924
417	i 0.14 on6 of7.wav	i 0.14 on6 of7.wav	1	839
418	i 0.14 on7 of7.wav	i 0.14 on7 of7.wav	1	1350
419	i 0.16 on1 of7r.wav	i 0.16 on1 of7r.wav	1	771
420	i 0.16 on2 of7.wav	i 0.16 on2 of7.wav	2	1175
421	i 0.16 on3 of7.wav	i 0.16 on3 of7.wav	1	962
422	i 0.16 on4 of7.wav	i 0.16 on4 of7.wav	1	738
423	i 0.16 on5 of7.wav	i 0.16 on5 of7.wav	1	564
424	i 0.16 on6 of7.wav	i 0.16 on6 of7.wav	1	1087
425	i 0.16 on7 of7.wav	i 0.16 on7 of7.wav	1	949
426	i 0.18 on1 of7r.wav	i 0.18 on1 of7r.wav	1	2936
427	i 0.18 on2 of7.wav	i 0.18 on2 of7.wav	2	710
428	i 0.18 on3 of7.wav	i 0.18 on3 of7.wav	1	4363
429	i 0.18 on4 of7.wav	i 0.18 on4 of7.wav	1	2063
430	i 0.18 on5 of7.wav	i 0.18 on5 of7.wav	1	788
431	i 0.18 on6 of7.wav	i 0.18 on6 of7.wav	1	892
432	i 0.18 on7 of7.wav	i 0.18 on7 of7.wav	2	1456
433	a 0.1 on1 of7r.wav	a 0.1 on3 of7.wav	1	971
434	a 0.1 on2 of7.wav	a 0.1 on4 of7.wav	1	774
435	a 0.1 on3 of7.wav	a 0.1 on5 of7.wav	1	3106
436	a 0.1 on4 of7.wav	a 0.1 on6 of7.wav	2	1002
437	a 0.1 on5 of7.wav	a 0.1 on7 of7.wav	1	878
438	a 0.2 on1 of7r.wav	a 0.2 on3 of7.wav	1	1957
439	a 0.2 on2 of7.wav	a 0.2 on4 of7.wav	1	1956
440	a 0.2 on3 of7.wav	a 0.2 on5 of7.wav	2	778
441	a 0.2 on4 of7.wav	a 0.2 on6 of7.wav	1	2284
442	a 0.2 on5 of7.wav	a 0.2 on7 of7.wav	1	937
443	a 0.04 on1 of7r.wav	a 0.04 on3 of7.wav	1	1488
444	a 0.04 on2 of7.wav	a 0.04 on4 of7.wav	1	820
445	a 0.04 on3 of7.wav	a 0.04 on5 of7.wav	2	2070
446	a 0.04 on4 of7.wav	a 0.04 on6 of7.wav	1	1173
447	a 0.04 on5 of7.wav	a 0.04 on7 of7.wav	1	1198
448	a 0.06 on1 of7r.wav	a 0.06 on3 of7.wav	1	1207
449	a 0.06 on2 of7.wav	a 0.06 on4 of7.wav	1	730
450	a 0.06 on3 of7.wav	a 0.06 on5 of7.wav	1	1741
451	a 0.06 on4 of7.wav	a 0.06 on6 of7.wav	1	1108
452	a 0.06 on5 of7.wav	a 0.06 on7 of7.wav	1	2204
453	a 0.08 on1 of7r.wav	a 0.08 on3 of7.wav	2	1943
454	a 0.08 on2 of7.wav	a 0.08 on4 of7.wav	1	597
455	a 0.08 on3 of7.wav	a 0.08 on5 of7.wav	2	805
456	a 0.08 on4 of7.wav	a 0.08 on6 of7.wav	1	821
457	a 0.08 on5 of7.wav	a 0.08 on7 of7.wav	1	982
458	a 0.12 on1 of7r.wav	a 0.12 on3 of7.wav	1	1529
459	a 0.12 on2 of7.wav	a 0.12 on4 of7.wav	2	2067
460	a 0.12 on3 of7.wav	a 0.12 on5 of7.wav	1	2416
461	a 0.12 on4 of7.wav	a 0.12 on6 of7.wav	1	724
462	a 0.12 on5 of7.wav	a 0.12 on7 of7.wav	1	1642
463	a 0.14 on1 of7r.wav	a 0.14 on3 of7.wav	1	1248
464	a 0.14 on2 of7.wav	a 0.14 on4 of7.wav	1	897
465	a 0.14 on3 of7.wav	a 0.14 on5 of7.wav	2	539
466	a 0.14 on4 of7.wav	a 0.14 on6 of7.wav	1	1495
467	a 0.14 on5 of7.wav	a 0.14 on7 of7.wav	2	1051
468	a 0.16 on1 of7r.wav	a 0.16 on3 of7.wav	2	496
469	a 0.16 on2 of7.wav	a 0.16 on4 of7.wav	2	1437
470	a 0.16 on3 of7.wav	a 0.16 on5 of7.wav	1	1084
471	a 0.16 on4 of7.wav	a 0.16 on6 of7.wav	1	781
472	a 0.16 on5 of7.wav	a 0.16 on7 of7.wav	2	1076
473	a 0.18 on1 of7r.wav	a 0.18 on3 of7.wav	2	760
474	a 0.18 on2 of7.wav	a 0.18 on4 of7.wav	2	1133
475	a 0.18 on3 of7.wav	a 0.18 on5 of7.wav	2	1511
476	a 0.18 on4 of7.wav	a 0.18 on6 of7.wav	2	2222
477	a 0.18 on5 of7.wav	a 0.18 on7 of7.wav	1	1100
478	i 0.1 on1 of7r.wav	i 0.1 on3 of7.wav	1	2921
479	i 0.1 on2 of7.wav	i 0.1 on4 of7.wav	1	1431
480	i 0.1 on3 of7.wav	i 0.1 on5 of7.wav	1	1113
481	i 0.1 on4 of7.wav	i 0.1 on6 of7.wav	2	1038
482	i 0.1 on5 of7.wav	i 0.1 on7 of7.wav	2	726
483	i 0.2 on1 of7r.wav	i 0.2 on3 of7.wav	2	997
484	i 0.2 on2 of7.wav	i 0.2 on4 of7.wav	1	588
485	i 0.2 on3 of7.wav	i 0.2 on5 of7.wav	1	1360
486	i 0.2 on4 of7.wav	i 0.2 on6 of7.wav	2	589
487	i 0.2 on5 of7.wav	i 0.2 on7 of7.wav	2	1142
488	i 0.04 on1 of7r.wav	i 0.04 on3 of7.wav	1	849
489	i 0.04 on2 of7.wav	i 0.04 on4 of7.wav	1	363
490	i 0.04 on3 of7.wav	i 0.04 on5 of7.wav	1	935
491	i 0.04 on4 of7.wav	i 0.04 on6 of7.wav	1	2607
492	i 0.04 on5 of7.wav	i 0.04 on7 of7.wav	1	780
493	i 0.06 on1 of7r.wav	i 0.06 on3 of7.wav	1	442
494	i 0.06 on2 of7.wav	i 0.06 on4 of7.wav	1	1129
495	i 0.06 on3 of7.wav	i 0.06 on5 of7.wav	1	781
496	i 0.06 on4 of7.wav	i 0.06 on6 of7.wav	1	1131
497	i 0.06 on5 of7.wav	i 0.06 on7 of7.wav	2	563
498	i 0.08 on1 of7r.wav	i 0.08 on3 of7.wav	1	1990
499	i 0.08 on2 of7.wav	i 0.08 on4 of7.wav	1	288
500	i 0.08 on3 of7.wav	i 0.08 on5 of7.wav	1	1309
501	i 0.08 on4 of7.wav	i 0.08 on6 of7.wav	1	631
502	i 0.08 on5 of7.wav	i 0.08 on7 of7.wav	1	582
503	i 0.12 on1 of7r.wav	i 0.12 on3 of7.wav	1	1365
504	i 0.12 on2 of7.wav	i 0.12 on4 of7.wav	1	790
505	i 0.12 on3 of7.wav	i 0.12 on5 of7.wav	2	1514
506	i 0.12 on4 of7.wav	i 0.12 on6 of7.wav	1	486
507	i 0.12 on5 of7.wav	i 0.12 on7 of7.wav	1	4239
508	i 0.14 on1 of7r.wav	i 0.14 on3 of7.wav	1	2070
509	i 0.14 on2 of7.wav	i 0.14 on4 of7.wav	2	1115
510	i 0.14 on3 of7.wav	i 0.14 on5 of7.wav	1	1647
511	i 0.14 on4 of7.wav	i 0.14 on6 of7.wav	2	840
512	i 0.14 on5 of7.wav	i 0.14 on7 of7.wav	1	1893
513	i 0.16 on1 of7r.wav	i 0.16 on3 of7.wav	1	1376
514	i 0.16 on2 of7.wav	i 0.16 on4 of7.wav	2	701
515	i 0.16 on3 of7.wav	i 0.16 on5 of7.wav	2	1121
516	i 0.16 on4 of7.wav	i 0.16 on6 of7.wav	1	1842
517	i 0.16 on5 of7.wav	i 0.16 on7 of7.wav	1	931
518	i 0.18 on1 of7r.wav	i 0.18 on3 of7.wav	2	1681
519	i 0.18 on2 of7.wav	i 0.18 on4 of7.wav	1	2346
520	i 0.18 on3 of7.wav	i 0.18 on5 of7.wav	2	1274
521	i 0.18 on4 of7.wav	i 0.18 on6 of7.wav	2	792
522	i 0.18 on5 of7.wav	i 0.18 on7 of7.wav	2	858
523	a 0.1 on3 of7.wav	a 0.1 on1 of7r.wav	1	899
524	a 0.1 on4 of7.wav	a 0.1 on2 of7.wav	1	454
525	a 0.1 on5 of7.wav	a 0.1 on3 of7.wav	1	695
526	a 0.1 on6 of7.wav	a 0.1 on4 of7.wav	1	1411
527	a 0.1 on7 of7.wav	a 0.1 on5 of7.wav	1	1529
528	a 0.2 on3 of7.wav	a 0.2 on1 of7r.wav	2	1263
529	a 0.2 on4 of7.wav	a 0.2 on2 of7.wav	1	2273
530	a 0.2 on5 of7.wav	a 0.2 on3 of7.wav	1	906
531	a 0.2 on6 of7.wav	a 0.2 on4 of7.wav	1	3040
532	a 0.2 on7 of7.wav	a 0.2 on5 of7.wav	1	6545
533	a 0.04 on3 of7.wav	a 0.04 on1 of7r.wav	1	308
534	a 0.04 on4 of7.wav	a 0.04 on2 of7.wav	1	477
535	a 0.04 on5 of7.wav	a 0.04 on3 of7.wav	1	1210
536	a 0.04 on6 of7.wav	a 0.04 on4 of7.wav	1	676
537	a 0.04 on7 of7.wav	a 0.04 on5 of7.wav	1	655
538	a 0.06 on3 of7.wav	a 0.06 on1 of7r.wav	1	897
539	a 0.06 on4 of7.wav	a 0.06 on2 of7.wav	2	627
540	a 0.06 on5 of7.wav	a 0.06 on3 of7.wav	1	599
541	a 0.06 on6 of7.wav	a 0.06 on4 of7.wav	1	658
542	a 0.06 on7 of7.wav	a 0.06 on5 of7.wav	1	967
543	a 0.08 on3 of7.wav	a 0.08 on1 of7r.wav	1	950
544	a 0.08 on4 of7.wav	a 0.08 on2 of7.wav	1	553
545	a 0.08 on5 of7.wav	a 0.08 on3 of7.wav	1	2169
546	a 0.08 on6 of7.wav	a 0.08 on4 of7.wav	1	1203
547	a 0.08 on7 of7.wav	a 0.08 on5 of7.wav	1	928
548	a 0.12 on3 of7.wav	a 0.12 on1 of7r.wav	1	1731
549	a 0.12 on4 of7.wav	a 0.12 on2 of7.wav	1	2791
550	a 0.12 on5 of7.wav	a 0.12 on3 of7.wav	2	1251
551	a 0.12 on6 of7.wav	a 0.12 on4 of7.wav	1	1159
552	a 0.12 on7 of7.wav	a 0.12 on5 of7.wav	1	1895
553	a 0.14 on3 of7.wav	a 0.14 on1 of7r.wav	1	2246
554	a 0.14 on4 of7.wav	a 0.14 on2 of7.wav	2	678
555	a 0.14 on5 of7.wav	a 0.14 on3 of7.wav	1	2723
556	a 0.14 on6 of7.wav	a 0.14 on4 of7.wav	1	1422
557	a 0.14 on7 of7.wav	a 0.14 on5 of7.wav	1	1209
558	a 0.16 on3 of7.wav	a 0.16 on1 of7r.wav	1	808
559	a 0.16 on4 of7.wav	a 0.16 on2 of7.wav	1	774
560	a 0.16 on5 of7.wav	a 0.16 on3 of7.wav	1	666
561	a 0.16 on6 of7.wav	a 0.16 on4 of7.wav	1	1587
562	a 0.16 on7 of7.wav	a 0.16 on5 of7.wav	2	970
563	a 0.18 on3 of7.wav	a 0.18 on1 of7r.wav	1	2302
564	a 0.18 on4 of7.wav	a 0.18 on2 of7.wav	1	6587
565	a 0.18 on5 of7.wav	a 0.18 on3 of7.wav	2	1968
566	a 0.18 on6 of7.wav	a 0.18 on4 of7.wav	1	532
567	a 0.18 on7 of7.wav	a 0.18 on5 of7.wav	2	2521
568	i 0.1 on3 of7.wav	i 0.1 on1 of7r.wav	1	782
569	i 0.1 on4 of7.wav	i 0.1 on2 of7.wav	1	1036
570	i 0.1 on5 of7.wav	i 0.1 on3 of7.wav	1	677
571	i 0.1 on6 of7.wav	i 0.1 on4 of7.wav	1	492
572	i 0.1 on7 of7.wav	i 0.1 on5 of7.wav	1	1121
573	i 0.2 on3 of7.wav	i 0.2 on1 of7r.wav	1	653
574	i 0.2 on4 of7.wav	i 0.2 on2 of7.wav	1	2045
575	i 0.2 on5 of7.wav	i 0.2 on3 of7.wav	1	1523
576	i 0.2 on6 of7.wav	i 0.2 on4 of7.wav	1	5856
577	i 0.2 on7 of7.wav	i 0.2 on5 of7.wav	2	2011
578	i 0.04 on3 of7.wav	i 0.04 on1 of7r.wav	1	599
579	i 0.04 on4 of7.wav	i 0.04 on2 of7.wav	1	1082
580	i 0.04 on5 of7.wav	i 0.04 on3 of7.wav	1	619
581	i 0.04 on6 of7.wav	i 0.04 on4 of7.wav	1	3067
582	i 0.04 on7 of7.wav	i 0.04 on5 of7.wav	1	398
583	i 0.06 on3 of7.wav	i 0.06 on1 of7r.wav	1	2059
584	i 0.06 on4 of7.wav	i 0.06 on2 of7.wav	1	1370
585	i 0.06 on5 of7.wav	i 0.06 on3 of7.wav	1	552
586	i 0.06 on6 of7.wav	i 0.06 on4 of7.wav	1	1017
587	i 0.06 on7 of7.wav	i 0.06 on5 of7.wav	1	939
588	i 0.08 on3 of7.wav	i 0.08 on1 of7r.wav	1	1031
589	i 0.08 on4 of7.wav	i 0.08 on2 of7.wav	2	686
590	i 0.08 on5 of7.wav	i 0.08 on3 of7.wav	1	808
591	i 0.08 on6 of7.wav	i 0.08 on4 of7.wav	1	1163
592	i 0.08 on7 of7.wav	i 0.08 on5 of7.wav	1	946
593	i 0.12 on3 of7.wav	i 0.12 on1 of7r.wav	1	1855
594	i 0.12 on4 of7.wav	i 0.12 on2 of7.wav	1	724
595	i 0.12 on5 of7.wav	i 0.12 on3 of7.wav	1	1043
596	i 0.12 on6 of7.wav	i 0.12 on4 of7.wav	1	937
597	i 0.12 on7 of7.wav	i 0.12 on5 of7.wav	1	1444
598	i 0.14 on3 of7.wav	i 0.14 on1 of7r.wav	1	1066
599	i 0.14 on4 of7.wav	i 0.14 on2 of7.wav	1	676
600	i 0.14 on5 of7.wav	i 0.14 on3 of7.wav	1	1106
601	i 0.14 on6 of7.wav	i 0.14 on4 of7.wav	1	1441
602	i 0.14 on7 of7.wav	i 0.14 on5 of7.wav	2	3066
603	i 0.16 on3 of7.wav	i 0.16 on1 of7r.wav	1	1601
604	i 0.16 on4 of7.wav	i 0.16 on2 of7.wav	2	1446
605	i 0.16 on5 of7.wav	i 0.16 on3 of7.wav	2	1553
606	i 0.16 on6 of7.wav	i 0.16 on4 of7.wav	1	1187
607	i 0.16 on7 of7.wav	i 0.16 on5 of7.wav	1	1205
608	i 0.18 on3 of7.wav	i 0.18 on1 of7r.wav	2	4790
609	i 0.18 on4 of7.wav	i 0.18 on2 of7.wav	2	1267
610	i 0.18 on5 of7.wav	i 0.18 on3 of7.wav	1	5026
611	i 0.18 on6 of7.wav	i 0.18 on4 of7.wav	1	1010
612	i 0.18 on7 of7.wav	i 0.18 on5 of7.wav	1	983
