# Supplementary material for: Effects of stimulus duration and vowel quality in cross-linguistic categorical perception of pitch directions
Source: PLoS One. 2017 Jul 3;12(7):e0180656. doi: 10.1371/journal.pone.0180656 (PMC5495489; doi:10.1371/journal.pone.0180656)
Supplement: S1 Table — (ZIP) [file pone.0180656.s001.zip › supporting information/Raw data/eprime_sd_ENGLISH/sub14sdfalling.csv]

List2	stim1	stim2	Slide3.RESP	Slide3.RT
1	a 0.1 on1 of1.wav	a 0.1 on1 of1.wav	1	1008
2	a 0.1 on1 of2.wav	a 0.1 on1 of2.wav	1	14419
3	a 0.1 on1 of3.wav	a 0.1 on1 of3.wav	1	2058
4	a 0.1 on1 of4.wav	a 0.1 on1 of4.wav	1	1568
5	a 0.1 on1 of5.wav	a 0.1 on1 of5.wav	1	1031
6	a 0.1 on1 of6.wav	a 0.1 on1 of6.wav	1	1257
7	a 0.1 on1 of7.wav	a 0.1 on1 of7.wav	1	2657
8	a 0.2 on1 of1.wav	a 0.2 on1 of1.wav	1	1505
9	a 0.2 on1 of2.wav	a 0.2 on1 of2.wav	1	2142
10	a 0.2 on1 of3.wav	a 0.2 on1 of3.wav	1	1663
11	a 0.2 on1 of4.wav	a 0.2 on1 of4.wav	1	991
12	a 0.2 on1 of5.wav	a 0.2 on1 of5.wav	1	1657
13	a 0.2 on1 of6.wav	a 0.2 on1 of6.wav	1	5688
14	a 0.2 on1 of7.wav	a 0.2 on1 of7.wav	1	1127
15	a 0.04 on1 of1.wav	a 0.04 on1 of1.wav	1	2192
16	a 0.04 on1 of2.wav	a 0.04 on1 of2.wav	1	1114
17	a 0.04 on1 of3.wav	a 0.04 on1 of3.wav	1	1275
18	a 0.04 on1 of4.wav	a 0.04 on1 of4.wav	1	3846
19	a 0.04 on1 of5.wav	a 0.04 on1 of5.wav	1	2171
20	a 0.04 on1 of6.wav	a 0.04 on1 of6.wav	1	1576
21	a 0.04 on1 of7.wav	a 0.04 on1 of7.wav	1	2460
22	a 0.06 on1 of1.wav	a 0.06 on1 of1.wav	1	2990
23	a 0.06 on1 of2.wav	a 0.06 on1 of2.wav	1	1158
24	a 0.06 on1 of3.wav	a 0.06 on1 of3.wav	1	1526
25	a 0.06 on1 of4.wav	a 0.06 on1 of4.wav	1	1027
26	a 0.06 on1 of5.wav	a 0.06 on1 of5.wav	1	1036
27	a 0.06 on1 of6.wav	a 0.06 on1 of6.wav	1	1305
28	a 0.06 on1 of7.wav	a 0.06 on1 of7.wav	1	1913
29	a 0.08 on1 of1.wav	a 0.08 on1 of1.wav	1	1345
30	a 0.08 on1 of2.wav	a 0.08 on1 of2.wav	1	1900
31	a 0.08 on1 of3.wav	a 0.08 on1 of3.wav	1	4738
32	a 0.08 on1 of4.wav	a 0.08 on1 of4.wav	1	1090
33	a 0.08 on1 of5.wav	a 0.08 on1 of5.wav	1	1951
34	a 0.08 on1 of6.wav	a 0.08 on1 of6.wav	1	1248
35	a 0.08 on1 of7.wav	a 0.08 on1 of7.wav	1	4513
36	a 0.12 on1 of1.wav	a 0.12 on1 of1.wav	1	845
37	a 0.12 on1 of2.wav	a 0.12 on1 of2.wav	1	1155
38	a 0.12 on1 of3.wav	a 0.12 on1 of3.wav	1	2329
39	a 0.12 on1 of4.wav	a 0.12 on1 of4.wav	1	872
40	a 0.12 on1 of5.wav	a 0.12 on1 of5.wav	2	3619
41	a 0.12 on1 of6.wav	a 0.12 on1 of6.wav	1	1312
42	a 0.12 on1 of7.wav	a 0.12 on1 of7.wav	1	941
43	a 0.14 on1 of1.wav	a 0.14 on1 of1.wav	1	689
44	a 0.14 on1 of2.wav	a 0.14 on1 of2.wav	1	746
45	a 0.14 on1 of3.wav	a 0.14 on1 of3.wav	1	1468
46	a 0.14 on1 of4.wav	a 0.14 on1 of4.wav	1	1730
47	a 0.14 on1 of5.wav	a 0.14 on1 of5.wav	1	2179
48	a 0.14 on1 of6.wav	a 0.14 on1 of6.wav	1	1396
49	a 0.14 on1 of7.wav	a 0.14 on1 of7.wav	1	1900
50	a 0.16 on1 of1.wav	a 0.16 on1 of1.wav	1	2817
51	a 0.16 on1 of2.wav	a 0.16 on1 of2.wav	1	817
52	a 0.16 on1 of3.wav	a 0.16 on1 of3.wav	1	3034
53	a 0.16 on1 of4.wav	a 0.16 on1 of4.wav	1	1358
54	a 0.16 on1 of5.wav	a 0.16 on1 of5.wav	1	940
55	a 0.16 on1 of6.wav	a 0.16 on1 of6.wav	1	1180
56	a 0.16 on1 of7.wav	a 0.16 on1 of7.wav	1	1120
57	a 0.18 on1 of1.wav	a 0.18 on1 of1.wav	1	728
58	a 0.18 on1 of2.wav	a 0.18 on1 of2.wav	1	1688
59	a 0.18 on1 of3.wav	a 0.18 on1 of3.wav	1	1333
60	a 0.18 on1 of4.wav	a 0.18 on1 of4.wav	1	1816
61	a 0.18 on1 of5.wav	a 0.18 on1 of5.wav	1	3108
62	a 0.18 on1 of6.wav	a 0.18 on1 of6.wav	1	2626
63	a 0.18 on1 of7.wav	a 0.18 on1 of7.wav	1	1042
64	i 0.1 on1 of1.wav	i 0.1 on1 of1.wav	1	4710
65	i 0.1 on1 of2.wav	i 0.1 on1 of2.wav	1	1078
66	i 0.1 on1 of3.wav	i 0.1 on1 of3.wav	1	3781
67	i 0.1 on1 of4.wav	i 0.1 on1 of4.wav	1	2223
68	i 0.1 on1 of5.wav	i 0.1 on1 of5.wav	1	5754
69	i 0.1 on1 of6.wav	i 0.1 on1 of6.wav	1	3226
70	i 0.1 on1 of7.wav	i 0.1 on1 of7.wav	1	1007
71	i 0.2 on1 of1.wav	i 0.2 on1 of1.wav	1	1018
72	i 0.2 on1 of2.wav	i 0.2 on1 of2.wav	1	2506
73	i 0.2 on1 of3.wav	i 0.2 on1 of3.wav	1	3903
74	i 0.2 on1 of4.wav	i 0.2 on1 of4.wav	1	1673
75	i 0.2 on1 of5.wav	i 0.2 on1 of5.wav	1	789
76	i 0.2 on1 of6.wav	i 0.2 on1 of6.wav	1	1841
77	i 0.2 on1 of7.wav	i 0.2 on1 of7.wav	1	3021
78	i 0.04 on1 of1.wav	i 0.04 on1 of1.wav	1	1801
79	i 0.04 on1 of2.wav	i 0.04 on1 of2.wav	1	2284
80	i 0.04 on1 of3.wav	i 0.04 on1 of3.wav	1	3011
81	i 0.04 on1 of4.wav	i 0.04 on1 of4.wav	1	1519
82	i 0.04 on1 of5.wav	i 0.04 on1 of5.wav	1	4754
83	i 0.04 on1 of6.wav	i 0.04 on1 of6.wav	1	1197
84	i 0.04 on1 of7.wav	i 0.04 on1 of7.wav	1	2949
85	i 0.06 on1 of1.wav	i 0.06 on1 of1.wav	1	1681
86	i 0.06 on1 of2.wav	i 0.06 on1 of2.wav	1	3006
87	i 0.06 on1 of3.wav	i 0.06 on1 of3.wav	1	1106
88	i 0.06 on1 of4.wav	i 0.06 on1 of4.wav	1	13907
89	i 0.06 on1 of5.wav	i 0.06 on1 of5.wav	1	4761
90	i 0.06 on1 of6.wav	i 0.06 on1 of6.wav	1	3671
91	i 0.06 on1 of7.wav	i 0.06 on1 of7.wav	1	1957
92	i 0.08 on1 of1.wav	i 0.08 on1 of1.wav	1	1189
93	i 0.08 on1 of2.wav	i 0.08 on1 of2.wav	1	2535
94	i 0.08 on1 of3.wav	i 0.08 on1 of3.wav	1	2224
95	i 0.08 on1 of4.wav	i 0.08 on1 of4.wav	1	2109
96	i 0.08 on1 of5.wav	i 0.08 on1 of5.wav	1	5919
97	i 0.08 on1 of6.wav	i 0.08 on1 of6.wav	1	1309
98	i 0.08 on1 of7.wav	i 0.08 on1 of7.wav	1	2363
99	i 0.12 on1 of1.wav	i 0.12 on1 of1.wav	1	3955
100	i 0.12 on1 of2.wav	i 0.12 on1 of2.wav	1	1615
101	i 0.12 on1 of3.wav	i 0.12 on1 of3.wav	1	13549
102	i 0.12 on1 of4.wav	i 0.12 on1 of4.wav	1	1257
103	i 0.12 on1 of5.wav	i 0.12 on1 of5.wav	1	1091
104	i 0.12 on1 of6.wav	i 0.12 on1 of6.wav	1	5741
105	i 0.12 on1 of7.wav	i 0.12 on1 of7.wav	1	2560
106	i 0.14 on1 of1.wav	i 0.14 on1 of1.wav	1	2342
107	i 0.14 on1 of2.wav	i 0.14 on1 of2.wav	1	10662
108	i 0.14 on1 of3.wav	i 0.14 on1 of3.wav	1	8671
109	i 0.14 on1 of4.wav	i 0.14 on1 of4.wav	1	3438
110	i 0.14 on1 of5.wav	i 0.14 on1 of5.wav	1	1515
111	i 0.14 on1 of6.wav	i 0.14 on1 of6.wav	1	3051
112	i 0.14 on1 of7.wav	i 0.14 on1 of7.wav	1	6683
113	i 0.16 on1 of1.wav	i 0.16 on1 of1.wav	1	1762
114	i 0.16 on1 of2.wav	i 0.16 on1 of2.wav	1	1446
115	i 0.16 on1 of3.wav	i 0.16 on1 of3.wav	1	790
116	i 0.16 on1 of4.wav	i 0.16 on1 of4.wav	1	892
117	i 0.16 on1 of5.wav	i 0.16 on1 of5.wav	1	4700
118	i 0.16 on1 of6.wav	i 0.16 on1 of6.wav	1	2633
119	i 0.16 on1 of7.wav	i 0.16 on1 of7.wav	1	2055
120	i 0.18 on1 of1.wav	i 0.18 on1 of1.wav	1	702
121	i 0.18 on1 of2.wav	i 0.18 on1 of2.wav	1	3972
122	i 0.18 on1 of3.wav	i 0.18 on1 of3.wav	1	1921
123	i 0.18 on1 of4.wav	i 0.18 on1 of4.wav	1	1377
124	i 0.18 on1 of5.wav	i 0.18 on1 of5.wav	1	898
125	i 0.18 on1 of6.wav	i 0.18 on1 of6.wav	1	835
126	i 0.18 on1 of7.wav	i 0.18 on1 of7.wav	1	1161
127	a 0.1 on1 of1.wav	a 0.1 on1 of3.wav	1	11687
128	a 0.1 on1 of2.wav	a 0.1 on1 of4.wav	1	2678
129	a 0.1 on1 of3.wav	a 0.1 on1 of5.wav	1	1128
130	a 0.1 on1 of4.wav	a 0.1 on1 of6.wav	1	1996
131	a 0.1 on1 of5.wav	a 0.1 on1 of7.wav	1	3421
132	a 0.2 on1 of1.wav	a 0.2 on1 of3.wav	1	2912
133	a 0.2 on1 of2.wav	a 0.2 on1 of4.wav	1	3397
134	a 0.2 on1 of3.wav	a 0.2 on1 of5.wav	2	4479
135	a 0.2 on1 of4.wav	a 0.2 on1 of6.wav	1	1101
136	a 0.2 on1 of5.wav	a 0.2 on1 of7.wav	1	1596
137	a 0.04 on1 of1.wav	a 0.04 on1 of3.wav	1	999
138	a 0.04 on1 of2.wav	a 0.04 on1 of4.wav	1	2042
139	a 0.04 on1 of3.wav	a 0.04 on1 of5.wav	1	1400
140	a 0.04 on1 of4.wav	a 0.04 on1 of6.wav	1	1311
141	a 0.04 on1 of5.wav	a 0.04 on1 of7.wav	1	3568
142	a 0.06 on1 of1.wav	a 0.06 on1 of3.wav	1	5421
143	a 0.06 on1 of2.wav	a 0.06 on1 of4.wav	1	986
144	a 0.06 on1 of3.wav	a 0.06 on1 of5.wav	1	3334
145	a 0.06 on1 of4.wav	a 0.06 on1 of6.wav	1	1097
146	a 0.06 on1 of5.wav	a 0.06 on1 of7.wav	1	1991
147	a 0.08 on1 of1.wav	a 0.08 on1 of3.wav	2	1373
148	a 0.08 on1 of2.wav	a 0.08 on1 of4.wav	1	980
149	a 0.08 on1 of3.wav	a 0.08 on1 of5.wav	1	3661
150	a 0.08 on1 of4.wav	a 0.08 on1 of6.wav	1	1051
151	a 0.08 on1 of5.wav	a 0.08 on1 of7.wav	1	1793
152	a 0.12 on1 of1.wav	a 0.12 on1 of3.wav	1	2410
153	a 0.12 on1 of2.wav	a 0.12 on1 of4.wav	1	2475
154	a 0.12 on1 of3.wav	a 0.12 on1 of5.wav	1	1123
155	a 0.12 on1 of4.wav	a 0.12 on1 of6.wav	2	1569
156	a 0.12 on1 of5.wav	a 0.12 on1 of7.wav	2	2099
157	a 0.14 on1 of1.wav	a 0.14 on1 of3.wav	2	1172
158	a 0.14 on1 of2.wav	a 0.14 on1 of4.wav	2	2186
159	a 0.14 on1 of3.wav	a 0.14 on1 of5.wav	1	2463
160	a 0.14 on1 of4.wav	a 0.14 on1 of6.wav	1	1553
161	a 0.14 on1 of5.wav	a 0.14 on1 of7.wav	1	1583
162	a 0.16 on1 of1.wav	a 0.16 on1 of3.wav	1	1695
163	a 0.16 on1 of2.wav	a 0.16 on1 of4.wav	1	1280
164	a 0.16 on1 of3.wav	a 0.16 on1 of5.wav	1	1437
165	a 0.16 on1 of4.wav	a 0.16 on1 of6.wav	2	914
166	a 0.16 on1 of5.wav	a 0.16 on1 of7.wav	1	2009
167	a 0.18 on1 of1.wav	a 0.18 on1 of3.wav	2	3255
168	a 0.18 on1 of2.wav	a 0.18 on1 of4.wav	2	1889
169	a 0.18 on1 of3.wav	a 0.18 on1 of5.wav	1	1493
170	a 0.18 on1 of4.wav	a 0.18 on1 of6.wav	2	1970
171	a 0.18 on1 of5.wav	a 0.18 on1 of7.wav	1	1167
172	i 0.1 on1 of1.wav	i 0.1 on1 of3.wav	1	2640
173	i 0.1 on1 of2.wav	i 0.1 on1 of4.wav	1	1590
174	i 0.1 on1 of3.wav	i 0.1 on1 of5.wav	1	4156
175	i 0.1 on1 of4.wav	i 0.1 on1 of6.wav	1	1410
176	i 0.1 on1 of5.wav	i 0.1 on1 of7.wav	1	2270
177	i 0.2 on1 of1.wav	i 0.2 on1 of3.wav	2	879
178	i 0.2 on1 of2.wav	i 0.2 on1 of4.wav	2	1433
179	i 0.2 on1 of3.wav	i 0.2 on1 of5.wav	1	3501
180	i 0.2 on1 of4.wav	i 0.2 on1 of6.wav	2	2665
181	i 0.2 on1 of5.wav	i 0.2 on1 of7.wav	2	1320
182	i 0.04 on1 of1.wav	i 0.04 on1 of3.wav	1	1231
183	i 0.04 on1 of2.wav	i 0.04 on1 of4.wav	1	1283
184	i 0.04 on1 of3.wav	i 0.04 on1 of5.wav	1	2160
185	i 0.04 on1 of4.wav	i 0.04 on1 of6.wav	1	1541
186	i 0.04 on1 of5.wav	i 0.04 on1 of7.wav	1	2028
187	i 0.06 on1 of1.wav	i 0.06 on1 of3.wav	1	956
188	i 0.06 on1 of2.wav	i 0.06 on1 of4.wav	1	2223
189	i 0.06 on1 of3.wav	i 0.06 on1 of5.wav	1	1247
190	i 0.06 on1 of4.wav	i 0.06 on1 of6.wav	1	858
191	i 0.06 on1 of5.wav	i 0.06 on1 of7.wav	1	1339
192	i 0.08 on1 of1.wav	i 0.08 on1 of3.wav	1	2266
193	i 0.08 on1 of2.wav	i 0.08 on1 of4.wav	1	4652
194	i 0.08 on1 of3.wav	i 0.08 on1 of5.wav	1	1043
195	i 0.08 on1 of4.wav	i 0.08 on1 of6.wav	1	1454
196	i 0.08 on1 of5.wav	i 0.08 on1 of7.wav	1	1242
197	i 0.12 on1 of1.wav	i 0.12 on1 of3.wav	1	3209
198	i 0.12 on1 of2.wav	i 0.12 on1 of4.wav	1	1030
199	i 0.12 on1 of3.wav	i 0.12 on1 of5.wav	1	9066
200	i 0.12 on1 of4.wav	i 0.12 on1 of6.wav	2	1616
201	i 0.12 on1 of5.wav	i 0.12 on1 of7.wav	1	2229
202	i 0.14 on1 of1.wav	i 0.14 on1 of3.wav	2	1638
203	i 0.14 on1 of2.wav	i 0.14 on1 of4.wav	2	1264
204	i 0.14 on1 of3.wav	i 0.14 on1 of5.wav	2	1273
205	i 0.14 on1 of4.wav	i 0.14 on1 of6.wav	1	1003
206	i 0.14 on1 of5.wav	i 0.14 on1 of7.wav	2	4039
207	i 0.16 on1 of1.wav	i 0.16 on1 of3.wav	2	2474
208	i 0.16 on1 of2.wav	i 0.16 on1 of4.wav	2	1271
209	i 0.16 on1 of3.wav	i 0.16 on1 of5.wav	2	783
210	i 0.16 on1 of4.wav	i 0.16 on1 of6.wav	1	8292
211	i 0.16 on1 of5.wav	i 0.16 on1 of7.wav	1	5095
212	i 0.18 on1 of1.wav	i 0.18 on1 of3.wav	2	1368
213	i 0.18 on1 of2.wav	i 0.18 on1 of4.wav	2	1131
214	i 0.18 on1 of3.wav	i 0.18 on1 of5.wav	2	1344
215	i 0.18 on1 of4.wav	i 0.18 on1 of6.wav	1	1974
216	i 0.18 on1 of5.wav	i 0.18 on1 of7.wav	2	1268
217	a 0.1 on1 of3.wav	a 0.1 on1 of1.wav	1	2094
218	a 0.1 on1 of4.wav	a 0.1 on1 of2.wav	2	1324
219	a 0.1 on1 of5.wav	a 0.1 on1 of3.wav	1	1487
220	a 0.1 on1 of6.wav	a 0.1 on1 of4.wav	1	1068
221	a 0.1 on1 of7.wav	a 0.1 on1 of5.wav	1	2899
222	a 0.2 on1 of3.wav	a 0.2 on1 of1.wav	2	2693
223	a 0.2 on1 of4.wav	a 0.2 on1 of2.wav	1	1238
224	a 0.2 on1 of5.wav	a 0.2 on1 of3.wav	1	2111
225	a 0.2 on1 of6.wav	a 0.2 on1 of4.wav	2	4005
226	a 0.2 on1 of7.wav	a 0.2 on1 of5.wav	1	1659
227	a 0.04 on1 of3.wav	a 0.04 on1 of1.wav	1	1491
228	a 0.04 on1 of4.wav	a 0.04 on1 of2.wav	1	1722
229	a 0.04 on1 of5.wav	a 0.04 on1 of3.wav	1	1870
230	a 0.04 on1 of6.wav	a 0.04 on1 of4.wav	1	1551
231	a 0.04 on1 of7.wav	a 0.04 on1 of5.wav	1	2742
232	a 0.06 on1 of3.wav	a 0.06 on1 of1.wav	1	1675
233	a 0.06 on1 of4.wav	a 0.06 on1 of2.wav	1	1213
234	a 0.06 on1 of5.wav	a 0.06 on1 of3.wav	2	2693
235	a 0.06 on1 of6.wav	a 0.06 on1 of4.wav	1	916
236	a 0.06 on1 of7.wav	a 0.06 on1 of5.wav	1	2291
237	a 0.08 on1 of3.wav	a 0.08 on1 of1.wav	1	1588
238	a 0.08 on1 of4.wav	a 0.08 on1 of2.wav	1	1019
239	a 0.08 on1 of5.wav	a 0.08 on1 of3.wav	1	1697
240	a 0.08 on1 of6.wav	a 0.08 on1 of4.wav	1	4355
241	a 0.08 on1 of7.wav	a 0.08 on1 of5.wav	1	756
242	a 0.12 on1 of3.wav	a 0.12 on1 of1.wav	2	1440
243	a 0.12 on1 of4.wav	a 0.12 on1 of2.wav	1	2776
244	a 0.12 on1 of5.wav	a 0.12 on1 of3.wav	1	5104
245	a 0.12 on1 of6.wav	a 0.12 on1 of4.wav	1	3907
246	a 0.12 on1 of7.wav	a 0.12 on1 of5.wav	1	974
247	a 0.14 on1 of3.wav	a 0.14 on1 of1.wav	2	1300
248	a 0.14 on1 of4.wav	a 0.14 on1 of2.wav	1	2578
249	a 0.14 on1 of5.wav	a 0.14 on1 of3.wav	2	1073
250	a 0.14 on1 of6.wav	a 0.14 on1 of4.wav	2	2007
251	a 0.14 on1 of7.wav	a 0.14 on1 of5.wav	1	1894
252	a 0.16 on1 of3.wav	a 0.16 on1 of1.wav	1	1756
253	a 0.16 on1 of4.wav	a 0.16 on1 of2.wav	2	4964
254	a 0.16 on1 of5.wav	a 0.16 on1 of3.wav	2	1371
255	a 0.16 on1 of6.wav	a 0.16 on1 of4.wav	2	984
256	a 0.16 on1 of7.wav	a 0.16 on1 of5.wav	1	5452
257	a 0.18 on1 of3.wav	a 0.18 on1 of1.wav	2	1075
258	a 0.18 on1 of4.wav	a 0.18 on1 of2.wav	1	3498
259	a 0.18 on1 of5.wav	a 0.18 on1 of3.wav	1	3464
260	a 0.18 on1 of6.wav	a 0.18 on1 of4.wav	2	1178
261	a 0.18 on1 of7.wav	a 0.18 on1 of5.wav	1	1809
262	i 0.1 on1 of3.wav	i 0.1 on1 of1.wav	1	3957
263	i 0.1 on1 of4.wav	i 0.1 on1 of2.wav	1	1218
264	i 0.1 on1 of5.wav	i 0.1 on1 of3.wav	1	1493
265	i 0.1 on1 of6.wav	i 0.1 on1 of4.wav	1	1770
266	i 0.1 on1 of7.wav	i 0.1 on1 of5.wav	1	1380
267	i 0.2 on1 of3.wav	i 0.2 on1 of1.wav	1	6434
268	i 0.2 on1 of4.wav	i 0.2 on1 of2.wav	2	1658
269	i 0.2 on1 of5.wav	i 0.2 on1 of3.wav	2	1808
270	i 0.2 on1 of6.wav	i 0.2 on1 of4.wav	2	1429
271	i 0.2 on1 of7.wav	i 0.2 on1 of5.wav	2	1541
272	i 0.04 on1 of3.wav	i 0.04 on1 of1.wav	1	1018
273	i 0.04 on1 of4.wav	i 0.04 on1 of2.wav	1	486
274	i 0.04 on1 of5.wav	i 0.04 on1 of3.wav	1	1693
275	i 0.04 on1 of6.wav	i 0.04 on1 of4.wav	1	3325
276	i 0.04 on1 of7.wav	i 0.04 on1 of5.wav	1	1766
277	i 0.06 on1 of3.wav	i 0.06 on1 of1.wav	1	1268
278	i 0.06 on1 of4.wav	i 0.06 on1 of2.wav	1	2286
279	i 0.06 on1 of5.wav	i 0.06 on1 of3.wav	1	1018
280	i 0.06 on1 of6.wav	i 0.06 on1 of4.wav	1	1633
281	i 0.06 on1 of7.wav	i 0.06 on1 of5.wav	1	1393
282	i 0.08 on1 of3.wav	i 0.08 on1 of1.wav	1	1297
283	i 0.08 on1 of4.wav	i 0.08 on1 of2.wav	1	1795
284	i 0.08 on1 of5.wav	i 0.08 on1 of3.wav	1	2450
285	i 0.08 on1 of6.wav	i 0.08 on1 of4.wav	1	1486
286	i 0.08 on1 of7.wav	i 0.08 on1 of5.wav	1	1928
287	i 0.12 on1 of3.wav	i 0.12 on1 of1.wav	2	2034
288	i 0.12 on1 of4.wav	i 0.12 on1 of2.wav	1	1274
289	i 0.12 on1 of5.wav	i 0.12 on1 of3.wav	1	1424
290	i 0.12 on1 of6.wav	i 0.12 on1 of4.wav	1	2691
291	i 0.12 on1 of7.wav	i 0.12 on1 of5.wav	1	7928
292	i 0.14 on1 of3.wav	i 0.14 on1 of1.wav	1	2486
293	i 0.14 on1 of4.wav	i 0.14 on1 of2.wav	1	2246
294	i 0.14 on1 of5.wav	i 0.14 on1 of3.wav	1	1014
295	i 0.14 on1 of6.wav	i 0.14 on1 of4.wav	1	1130
296	i 0.14 on1 of7.wav	i 0.14 on1 of5.wav	1	2970
297	i 0.16 on1 of3.wav	i 0.16 on1 of1.wav	1	1793
298	i 0.16 on1 of4.wav	i 0.16 on1 of2.wav	2	1183
299	i 0.16 on1 of5.wav	i 0.16 on1 of3.wav	1	1134
300	i 0.16 on1 of6.wav	i 0.16 on1 of4.wav	1	1430
301	i 0.16 on1 of7.wav	i 0.16 on1 of5.wav	1	3106
302	i 0.18 on1 of3.wav	i 0.18 on1 of1.wav	2	4231
303	i 0.18 on1 of4.wav	i 0.18 on1 of2.wav	1	4148
304	i 0.18 on1 of5.wav	i 0.18 on1 of3.wav	2	1175
305	i 0.18 on1 of6.wav	i 0.18 on1 of4.wav	2	1682
306	i 0.18 on1 of7.wav	i 0.18 on1 of5.wav	2	1562
307	a 0.1 on1 of1.wav	a 0.1 on1 of1.wav	1	1265
308	a 0.1 on1 of2.wav	a 0.1 on1 of2.wav	1	3083
309	a 0.1 on1 of3.wav	a 0.1 on1 of3.wav	1	3207
310	a 0.1 on1 of4.wav	a 0.1 on1 of4.wav	1	2351
311	a 0.1 on1 of5.wav	a 0.1 on1 of5.wav	1	1286
312	a 0.1 on1 of6.wav	a 0.1 on1 of6.wav	1	1618
313	a 0.1 on1 of7.wav	a 0.1 on1 of7.wav	1	4438
314	a 0.2 on1 of1.wav	a 0.2 on1 of1.wav	1	1562
315	a 0.2 on1 of2.wav	a 0.2 on1 of2.wav	1	1501
316	a 0.2 on1 of3.wav	a 0.2 on1 of3.wav	1	1039
317	a 0.2 on1 of4.wav	a 0.2 on1 of4.wav	1	1876
318	a 0.2 on1 of5.wav	a 0.2 on1 of5.wav	1	1074
319	a 0.2 on1 of6.wav	a 0.2 on1 of6.wav	1	2656
320	a 0.2 on1 of7.wav	a 0.2 on1 of7.wav	1	910
321	a 0.04 on1 of1.wav	a 0.04 on1 of1.wav	1	2325
322	a 0.04 on1 of2.wav	a 0.04 on1 of2.wav	1	1576
323	a 0.04 on1 of3.wav	a 0.04 on1 of3.wav	1	1832
324	a 0.04 on1 of4.wav	a 0.04 on1 of4.wav	1	1937
325	a 0.04 on1 of5.wav	a 0.04 on1 of5.wav	1	4008
326	a 0.04 on1 of6.wav	a 0.04 on1 of6.wav	1	3050
327	a 0.04 on1 of7.wav	a 0.04 on1 of7.wav	1	1694
328	a 0.06 on1 of1.wav	a 0.06 on1 of1.wav	1	2939
329	a 0.06 on1 of2.wav	a 0.06 on1 of2.wav	1	1170
330	a 0.06 on1 of3.wav	a 0.06 on1 of3.wav	1	2783
331	a 0.06 on1 of4.wav	a 0.06 on1 of4.wav	1	5447
332	a 0.06 on1 of5.wav	a 0.06 on1 of5.wav	1	1657
333	a 0.06 on1 of6.wav	a 0.06 on1 of6.wav	1	3869
334	a 0.06 on1 of7.wav	a 0.06 on1 of7.wav	1	1823
335	a 0.08 on1 of1.wav	a 0.08 on1 of1.wav	1	1901
336	a 0.08 on1 of2.wav	a 0.08 on1 of2.wav	1	1016
337	a 0.08 on1 of3.wav	a 0.08 on1 of3.wav	1	1115
338	a 0.08 on1 of4.wav	a 0.08 on1 of4.wav	1	1972
339	a 0.08 on1 of5.wav	a 0.08 on1 of5.wav	1	1620
340	a 0.08 on1 of6.wav	a 0.08 on1 of6.wav	1	2086
341	a 0.08 on1 of7.wav	a 0.08 on1 of7.wav	1	825
342	a 0.12 on1 of1.wav	a 0.12 on1 of1.wav	1	2454
343	a 0.12 on1 of2.wav	a 0.12 on1 of2.wav	1	2383
344	a 0.12 on1 of3.wav	a 0.12 on1 of3.wav	1	1717
345	a 0.12 on1 of4.wav	a 0.12 on1 of4.wav	1	1839
346	a 0.12 on1 of5.wav	a 0.12 on1 of5.wav	1	850
347	a 0.12 on1 of6.wav	a 0.12 on1 of6.wav	1	1934
348	a 0.12 on1 of7.wav	a 0.12 on1 of7.wav	1	4337
349	a 0.14 on1 of1.wav	a 0.14 on1 of1.wav	1	12413
350	a 0.14 on1 of2.wav	a 0.14 on1 of2.wav	1	1027
351	a 0.14 on1 of3.wav	a 0.14 on1 of3.wav	1	2621
352	a 0.14 on1 of4.wav	a 0.14 on1 of4.wav	1	1060
353	a 0.14 on1 of5.wav	a 0.14 on1 of5.wav	1	1637
354	a 0.14 on1 of6.wav	a 0.14 on1 of6.wav	1	3223
355	a 0.14 on1 of7.wav	a 0.14 on1 of7.wav	1	798
356	a 0.16 on1 of1.wav	a 0.16 on1 of1.wav	1	7344
357	a 0.16 on1 of2.wav	a 0.16 on1 of2.wav	1	1331
358	a 0.16 on1 of3.wav	a 0.16 on1 of3.wav	1	3177
359	a 0.16 on1 of4.wav	a 0.16 on1 of4.wav	1	1378
360	a 0.16 on1 of5.wav	a 0.16 on1 of5.wav	1	2545
361	a 0.16 on1 of6.wav	a 0.16 on1 of6.wav	1	2781
362	a 0.16 on1 of7.wav	a 0.16 on1 of7.wav	1	861
363	a 0.18 on1 of1.wav	a 0.18 on1 of1.wav	1	1642
364	a 0.18 on1 of2.wav	a 0.18 on1 of2.wav	2	3219
365	a 0.18 on1 of3.wav	a 0.18 on1 of3.wav	2	2653
366	a 0.18 on1 of4.wav	a 0.18 on1 of4.wav	1	1137
367	a 0.18 on1 of5.wav	a 0.18 on1 of5.wav	1	1627
368	a 0.18 on1 of6.wav	a 0.18 on1 of6.wav	1	1239
369	a 0.18 on1 of7.wav	a 0.18 on1 of7.wav	1	1155
370	i 0.1 on1 of1.wav	i 0.1 on1 of1.wav	1	2927
371	i 0.1 on1 of2.wav	i 0.1 on1 of2.wav	1	937
372	i 0.1 on1 of3.wav	i 0.1 on1 of3.wav	1	5399
373	i 0.1 on1 of4.wav	i 0.1 on1 of4.wav	1	2808
374	i 0.1 on1 of5.wav	i 0.1 on1 of5.wav	1	2460
375	i 0.1 on1 of6.wav	i 0.1 on1 of6.wav	1	15908
376	i 0.1 on1 of7.wav	i 0.1 on1 of7.wav	1	1467
377	i 0.2 on1 of1.wav	i 0.2 on1 of1.wav	1	3019
378	i 0.2 on1 of2.wav	i 0.2 on1 of2.wav	1	1761
379	i 0.2 on1 of3.wav	i 0.2 on1 of3.wav	1	2609
380	i 0.2 on1 of4.wav	i 0.2 on1 of4.wav	1	1417
381	i 0.2 on1 of5.wav	i 0.2 on1 of5.wav	1	3527
382	i 0.2 on1 of6.wav	i 0.2 on1 of6.wav	1	7099
383	i 0.2 on1 of7.wav	i 0.2 on1 of7.wav	1	1284
384	i 0.04 on1 of1.wav	i 0.04 on1 of1.wav	1	1178
385	i 0.04 on1 of2.wav	i 0.04 on1 of2.wav	1	1972
386	i 0.04 on1 of3.wav	i 0.04 on1 of3.wav	1	1530
387	i 0.04 on1 of4.wav	i 0.04 on1 of4.wav	1	2350
388	i 0.04 on1 of5.wav	i 0.04 on1 of5.wav	1	3576
389	i 0.04 on1 of6.wav	i 0.04 on1 of6.wav	1	1266
390	i 0.04 on1 of7.wav	i 0.04 on1 of7.wav	1	2249
391	i 0.06 on1 of1.wav	i 0.06 on1 of1.wav	1	577
392	i 0.06 on1 of2.wav	i 0.06 on1 of2.wav	1	1394
393	i 0.06 on1 of3.wav	i 0.06 on1 of3.wav	1	2891
394	i 0.06 on1 of4.wav	i 0.06 on1 of4.wav	1	1033
395	i 0.06 on1 of5.wav	i 0.06 on1 of5.wav	1	1339
396	i 0.06 on1 of6.wav	i 0.06 on1 of6.wav	1	1085
397	i 0.06 on1 of7.wav	i 0.06 on1 of7.wav	1	2073
398	i 0.08 on1 of1.wav	i 0.08 on1 of1.wav	1	1480
399	i 0.08 on1 of2.wav	i 0.08 on1 of2.wav	1	822
400	i 0.08 on1 of3.wav	i 0.08 on1 of3.wav	1	972
401	i 0.08 on1 of4.wav	i 0.08 on1 of4.wav	1	1861
402	i 0.08 on1 of5.wav	i 0.08 on1 of5.wav	1	3246
403	i 0.08 on1 of6.wav	i 0.08 on1 of6.wav	1	5159
404	i 0.08 on1 of7.wav	i 0.08 on1 of7.wav	1	1603
405	i 0.12 on1 of1.wav	i 0.12 on1 of1.wav	1	1331
406	i 0.12 on1 of2.wav	i 0.12 on1 of2.wav	1	3018
407	i 0.12 on1 of3.wav	i 0.12 on1 of3.wav	1	820
408	i 0.12 on1 of4.wav	i 0.12 on1 of4.wav	1	1246
409	i 0.12 on1 of5.wav	i 0.12 on1 of5.wav	1	1351
410	i 0.12 on1 of6.wav	i 0.12 on1 of6.wav	1	1102
411	i 0.12 on1 of7.wav	i 0.12 on1 of7.wav	1	1044
412	i 0.14 on1 of1.wav	i 0.14 on1 of1.wav	1	2142
413	i 0.14 on1 of2.wav	i 0.14 on1 of2.wav	1	1196
414	i 0.14 on1 of3.wav	i 0.14 on1 of3.wav	1	1721
415	i 0.14 on1 of4.wav	i 0.14 on1 of4.wav	1	2413
416	i 0.14 on1 of5.wav	i 0.14 on1 of5.wav	1	1582
417	i 0.14 on1 of6.wav	i 0.14 on1 of6.wav	1	3149
418	i 0.14 on1 of7.wav	i 0.14 on1 of7.wav	1	1107
419	i 0.16 on1 of1.wav	i 0.16 on1 of1.wav	1	5499
420	i 0.16 on1 of2.wav	i 0.16 on1 of2.wav	1	2295
421	i 0.16 on1 of3.wav	i 0.16 on1 of3.wav	1	1509
422	i 0.16 on1 of4.wav	i 0.16 on1 of4.wav	1	1256
423	i 0.16 on1 of5.wav	i 0.16 on1 of5.wav	1	3408
424	i 0.16 on1 of6.wav	i 0.16 on1 of6.wav	1	1661
425	i 0.16 on1 of7.wav	i 0.16 on1 of7.wav	1	1876
426	i 0.18 on1 of1.wav	i 0.18 on1 of1.wav	1	2893
427	i 0.18 on1 of2.wav	i 0.18 on1 of2.wav	1	882
428	i 0.18 on1 of3.wav	i 0.18 on1 of3.wav	1	1841
429	i 0.18 on1 of4.wav	i 0.18 on1 of4.wav	1	995
430	i 0.18 on1 of5.wav	i 0.18 on1 of5.wav	1	10801
431	i 0.18 on1 of6.wav	i 0.18 on1 of6.wav	1	1395
432	i 0.18 on1 of7.wav	i 0.18 on1 of7.wav	1	3047
433	a 0.1 on1 of1.wav	a 0.1 on1 of3.wav	1	1321
434	a 0.1 on1 of2.wav	a 0.1 on1 of4.wav	1	2041
435	a 0.1 on1 of3.wav	a 0.1 on1 of5.wav	1	863
436	a 0.1 on1 of4.wav	a 0.1 on1 of6.wav	2	1899
437	a 0.1 on1 of5.wav	a 0.1 on1 of7.wav	1	1515
438	a 0.2 on1 of1.wav	a 0.2 on1 of3.wav	1	3143
439	a 0.2 on1 of2.wav	a 0.2 on1 of4.wav	1	2480
440	a 0.2 on1 of3.wav	a 0.2 on1 of5.wav	1	1457
441	a 0.2 on1 of4.wav	a 0.2 on1 of6.wav	1	1721
442	a 0.2 on1 of5.wav	a 0.2 on1 of7.wav	2	1457
443	a 0.04 on1 of1.wav	a 0.04 on1 of3.wav	1	1537
444	a 0.04 on1 of2.wav	a 0.04 on1 of4.wav	1	1045
445	a 0.04 on1 of3.wav	a 0.04 on1 of5.wav	1	3023
446	a 0.04 on1 of4.wav	a 0.04 on1 of6.wav	1	1190
447	a 0.04 on1 of5.wav	a 0.04 on1 of7.wav	1	1881
448	a 0.06 on1 of1.wav	a 0.06 on1 of3.wav	1	2048
449	a 0.06 on1 of2.wav	a 0.06 on1 of4.wav	1	1369
450	a 0.06 on1 of3.wav	a 0.06 on1 of5.wav	1	1342
451	a 0.06 on1 of4.wav	a 0.06 on1 of6.wav	1	3380
452	a 0.06 on1 of5.wav	a 0.06 on1 of7.wav	1	1189
453	a 0.08 on1 of1.wav	a 0.08 on1 of3.wav	1	1576
454	a 0.08 on1 of2.wav	a 0.08 on1 of4.wav	1	1191
455	a 0.08 on1 of3.wav	a 0.08 on1 of5.wav	1	1839
456	a 0.08 on1 of4.wav	a 0.08 on1 of6.wav	1	1046
457	a 0.08 on1 of5.wav	a 0.08 on1 of7.wav	1	957
458	a 0.12 on1 of1.wav	a 0.12 on1 of3.wav	2	2147
459	a 0.12 on1 of2.wav	a 0.12 on1 of4.wav	2	994
460	a 0.12 on1 of3.wav	a 0.12 on1 of5.wav	2	1884
461	a 0.12 on1 of4.wav	a 0.12 on1 of6.wav	1	1277
462	a 0.12 on1 of5.wav	a 0.12 on1 of7.wav	1	2537
463	a 0.14 on1 of1.wav	a 0.14 on1 of3.wav	1	1642
464	a 0.14 on1 of2.wav	a 0.14 on1 of4.wav	1	1465
465	a 0.14 on1 of3.wav	a 0.14 on1 of5.wav	1	1807
466	a 0.14 on1 of4.wav	a 0.14 on1 of6.wav	1	1405
467	a 0.14 on1 of5.wav	a 0.14 on1 of7.wav	1	10812
468	a 0.16 on1 of1.wav	a 0.16 on1 of3.wav	2	3164
469	a 0.16 on1 of2.wav	a 0.16 on1 of4.wav	2	2959
470	a 0.16 on1 of3.wav	a 0.16 on1 of5.wav	1	1561
471	a 0.16 on1 of4.wav	a 0.16 on1 of6.wav	2	1145
472	a 0.16 on1 of5.wav	a 0.16 on1 of7.wav	2	771
473	a 0.18 on1 of1.wav	a 0.18 on1 of3.wav	1	1726
474	a 0.18 on1 of2.wav	a 0.18 on1 of4.wav	1	2865
475	a 0.18 on1 of3.wav	a 0.18 on1 of5.wav	2	1815
476	a 0.18 on1 of4.wav	a 0.18 on1 of6.wav	2	1590
477	a 0.18 on1 of5.wav	a 0.18 on1 of7.wav	2	1122
478	i 0.1 on1 of1.wav	i 0.1 on1 of3.wav	1	1553
479	i 0.1 on1 of2.wav	i 0.1 on1 of4.wav	1	760
480	i 0.1 on1 of3.wav	i 0.1 on1 of5.wav	1	2659
481	i 0.1 on1 of4.wav	i 0.1 on1 of6.wav	1	2125
482	i 0.1 on1 of5.wav	i 0.1 on1 of7.wav	1	1951
483	i 0.2 on1 of1.wav	i 0.2 on1 of3.wav	1	3836
484	i 0.2 on1 of2.wav	i 0.2 on1 of4.wav	2	1033
485	i 0.2 on1 of3.wav	i 0.2 on1 of5.wav	1	3451
486	i 0.2 on1 of4.wav	i 0.2 on1 of6.wav	1	1811
487	i 0.2 on1 of5.wav	i 0.2 on1 of7.wav	2	1772
488	i 0.04 on1 of1.wav	i 0.04 on1 of3.wav	1	932
489	i 0.04 on1 of2.wav	i 0.04 on1 of4.wav	1	1314
490	i 0.04 on1 of3.wav	i 0.04 on1 of5.wav	1	2452
491	i 0.04 on1 of4.wav	i 0.04 on1 of6.wav	1	2070
492	i 0.04 on1 of5.wav	i 0.04 on1 of7.wav	1	991
493	i 0.06 on1 of1.wav	i 0.06 on1 of3.wav	1	1300
494	i 0.06 on1 of2.wav	i 0.06 on1 of4.wav	1	3952
495	i 0.06 on1 of3.wav	i 0.06 on1 of5.wav	1	1968
496	i 0.06 on1 of4.wav	i 0.06 on1 of6.wav	1	4145
497	i 0.06 on1 of5.wav	i 0.06 on1 of7.wav	1	1946
498	i 0.08 on1 of1.wav	i 0.08 on1 of3.wav	1	4327
499	i 0.08 on1 of2.wav	i 0.08 on1 of4.wav	1	15541
500	i 0.08 on1 of3.wav	i 0.08 on1 of5.wav	1	943
501	i 0.08 on1 of4.wav	i 0.08 on1 of6.wav	1	2614
502	i 0.08 on1 of5.wav	i 0.08 on1 of7.wav	1	3759
503	i 0.12 on1 of1.wav	i 0.12 on1 of3.wav	1	797
504	i 0.12 on1 of2.wav	i 0.12 on1 of4.wav	1	1205
505	i 0.12 on1 of3.wav	i 0.12 on1 of5.wav	1	1037
506	i 0.12 on1 of4.wav	i 0.12 on1 of6.wav	1	2937
507	i 0.12 on1 of5.wav	i 0.12 on1 of7.wav	1	1961
508	i 0.14 on1 of1.wav	i 0.14 on1 of3.wav	1	1404
509	i 0.14 on1 of2.wav	i 0.14 on1 of4.wav	2	1091
510	i 0.14 on1 of3.wav	i 0.14 on1 of5.wav	1	1199
511	i 0.14 on1 of4.wav	i 0.14 on1 of6.wav	1	2289
512	i 0.14 on1 of5.wav	i 0.14 on1 of7.wav	2	1214
513	i 0.16 on1 of1.wav	i 0.16 on1 of3.wav	2	1392
514	i 0.16 on1 of2.wav	i 0.16 on1 of4.wav	2	2017
515	i 0.16 on1 of3.wav	i 0.16 on1 of5.wav	2	2556
516	i 0.16 on1 of4.wav	i 0.16 on1 of6.wav	2	865
517	i 0.16 on1 of5.wav	i 0.16 on1 of7.wav	2	903
518	i 0.18 on1 of1.wav	i 0.18 on1 of3.wav	2	2839
519	i 0.18 on1 of2.wav	i 0.18 on1 of4.wav	1	3231
520	i 0.18 on1 of3.wav	i 0.18 on1 of5.wav	2	2003
521	i 0.18 on1 of4.wav	i 0.18 on1 of6.wav	1	1232
522	i 0.18 on1 of5.wav	i 0.18 on1 of7.wav	2	959
523	a 0.1 on1 of3.wav	a 0.1 on1 of1.wav	2	1008
524	a 0.1 on1 of4.wav	a 0.1 on1 of2.wav	1	1614
525	a 0.1 on1 of5.wav	a 0.1 on1 of3.wav	1	3621
526	a 0.1 on1 of6.wav	a 0.1 on1 of4.wav	2	1645
527	a 0.1 on1 of7.wav	a 0.1 on1 of5.wav	1	2586
528	a 0.2 on1 of3.wav	a 0.2 on1 of1.wav	2	2361
529	a 0.2 on1 of4.wav	a 0.2 on1 of2.wav	2	1391
530	a 0.2 on1 of5.wav	a 0.2 on1 of3.wav	1	1498
531	a 0.2 on1 of6.wav	a 0.2 on1 of4.wav	2	974
532	a 0.2 on1 of7.wav	a 0.2 on1 of5.wav	2	2369
533	a 0.04 on1 of3.wav	a 0.04 on1 of1.wav	1	892
534	a 0.04 on1 of4.wav	a 0.04 on1 of2.wav	1	1917
535	a 0.04 on1 of5.wav	a 0.04 on1 of3.wav	1	1100
536	a 0.04 on1 of6.wav	a 0.04 on1 of4.wav	1	2375
537	a 0.04 on1 of7.wav	a 0.04 on1 of5.wav	1	952
538	a 0.06 on1 of3.wav	a 0.06 on1 of1.wav	1	1011
539	a 0.06 on1 of4.wav	a 0.06 on1 of2.wav	1	2267
540	a 0.06 on1 of5.wav	a 0.06 on1 of3.wav	1	947
541	a 0.06 on1 of6.wav	a 0.06 on1 of4.wav	1	1606
542	a 0.06 on1 of7.wav	a 0.06 on1 of5.wav	1	1481
543	a 0.08 on1 of3.wav	a 0.08 on1 of1.wav	1	1181
544	a 0.08 on1 of4.wav	a 0.08 on1 of2.wav	2	1597
545	a 0.08 on1 of5.wav	a 0.08 on1 of3.wav	1	1113
546	a 0.08 on1 of6.wav	a 0.08 on1 of4.wav	1	1272
547	a 0.08 on1 of7.wav	a 0.08 on1 of5.wav	1	4018
548	a 0.12 on1 of3.wav	a 0.12 on1 of1.wav	1	2068
549	a 0.12 on1 of4.wav	a 0.12 on1 of2.wav	1	889
550	a 0.12 on1 of5.wav	a 0.12 on1 of3.wav	1	2327
551	a 0.12 on1 of6.wav	a 0.12 on1 of4.wav	1	1714
552	a 0.12 on1 of7.wav	a 0.12 on1 of5.wav	2	1033
553	a 0.14 on1 of3.wav	a 0.14 on1 of1.wav	2	941
554	a 0.14 on1 of4.wav	a 0.14 on1 of2.wav	1	3276
555	a 0.14 on1 of5.wav	a 0.14 on1 of3.wav	1	665
556	a 0.14 on1 of6.wav	a 0.14 on1 of4.wav	1	4048
557	a 0.14 on1 of7.wav	a 0.14 on1 of5.wav	2	1865
558	a 0.16 on1 of3.wav	a 0.16 on1 of1.wav	1	1820
559	a 0.16 on1 of4.wav	a 0.16 on1 of2.wav	2	4154
560	a 0.16 on1 of5.wav	a 0.16 on1 of3.wav	1	4814
561	a 0.16 on1 of6.wav	a 0.16 on1 of4.wav	2	1114
562	a 0.16 on1 of7.wav	a 0.16 on1 of5.wav	2	7731
563	a 0.18 on1 of3.wav	a 0.18 on1 of1.wav	1	2816
564	a 0.18 on1 of4.wav	a 0.18 on1 of2.wav	1	3087
565	a 0.18 on1 of5.wav	a 0.18 on1 of3.wav	2	1225
566	a 0.18 on1 of6.wav	a 0.18 on1 of4.wav	1	1815
567	a 0.18 on1 of7.wav	a 0.18 on1 of5.wav	2	965
568	i 0.1 on1 of3.wav	i 0.1 on1 of1.wav	2	1158
569	i 0.1 on1 of4.wav	i 0.1 on1 of2.wav	1	4795
570	i 0.1 on1 of5.wav	i 0.1 on1 of3.wav	1	1256
571	i 0.1 on1 of6.wav	i 0.1 on1 of4.wav	1	4637
572	i 0.1 on1 of7.wav	i 0.1 on1 of5.wav	1	2093
573	i 0.2 on1 of3.wav	i 0.2 on1 of1.wav	2	2256
574	i 0.2 on1 of4.wav	i 0.2 on1 of2.wav	1	2619
575	i 0.2 on1 of5.wav	i 0.2 on1 of3.wav	2	984
576	i 0.2 on1 of6.wav	i 0.2 on1 of4.wav	2	1023
577	i 0.2 on1 of7.wav	i 0.2 on1 of5.wav	1	2901
578	i 0.04 on1 of3.wav	i 0.04 on1 of1.wav	1	1441
579	i 0.04 on1 of4.wav	i 0.04 on1 of2.wav	1	1261
580	i 0.04 on1 of5.wav	i 0.04 on1 of3.wav	1	1198
581	i 0.04 on1 of6.wav	i 0.04 on1 of4.wav	1	2569
582	i 0.04 on1 of7.wav	i 0.04 on1 of5.wav	1	3355
583	i 0.06 on1 of3.wav	i 0.06 on1 of1.wav	1	1397
584	i 0.06 on1 of4.wav	i 0.06 on1 of2.wav	1	1907
585	i 0.06 on1 of5.wav	i 0.06 on1 of3.wav	1	2199
586	i 0.06 on1 of6.wav	i 0.06 on1 of4.wav	1	8213
587	i 0.06 on1 of7.wav	i 0.06 on1 of5.wav	1	2079
588	i 0.08 on1 of3.wav	i 0.08 on1 of1.wav	1	2118
589	i 0.08 on1 of4.wav	i 0.08 on1 of2.wav	1	2154
590	i 0.08 on1 of5.wav	i 0.08 on1 of3.wav	1	1538
591	i 0.08 on1 of6.wav	i 0.08 on1 of4.wav	1	1668
592	i 0.08 on1 of7.wav	i 0.08 on1 of5.wav	1	4989
593	i 0.12 on1 of3.wav	i 0.12 on1 of1.wav	1	2126
594	i 0.12 on1 of4.wav	i 0.12 on1 of2.wav	1	907
595	i 0.12 on1 of5.wav	i 0.12 on1 of3.wav	1	1198
596	i 0.12 on1 of6.wav	i 0.12 on1 of4.wav	2	2145
597	i 0.12 on1 of7.wav	i 0.12 on1 of5.wav	1	1366
598	i 0.14 on1 of3.wav	i 0.14 on1 of1.wav	1	1057
599	i 0.14 on1 of4.wav	i 0.14 on1 of2.wav	2	1109
600	i 0.14 on1 of5.wav	i 0.14 on1 of3.wav	1	1850
601	i 0.14 on1 of6.wav	i 0.14 on1 of4.wav	2	1954
602	i 0.14 on1 of7.wav	i 0.14 on1 of5.wav	2	2443
603	i 0.16 on1 of3.wav	i 0.16 on1 of1.wav	2	2419
604	i 0.16 on1 of4.wav	i 0.16 on1 of2.wav	2	2706
605	i 0.16 on1 of5.wav	i 0.16 on1 of3.wav	1	1715
606	i 0.16 on1 of6.wav	i 0.16 on1 of4.wav	1	2992
607	i 0.16 on1 of7.wav	i 0.16 on1 of5.wav	1	1917
608	i 0.18 on1 of3.wav	i 0.18 on1 of1.wav	2	1555
609	i 0.18 on1 of4.wav	i 0.18 on1 of2.wav	1	2210
610	i 0.18 on1 of5.wav	i 0.18 on1 of3.wav	1	3213
611	i 0.18 on1 of6.wav	i 0.18 on1 of4.wav	2	970
612	i 0.18 on1 of7.wav	i 0.18 on1 of5.wav	1	1454
