# Supplementary material for: Effects of stimulus duration and vowel quality in cross-linguistic categorical perception of pitch directions
Source: PLoS One. 2017 Jul 3;12(7):e0180656. doi: 10.1371/journal.pone.0180656 (PMC5495489; doi:10.1371/journal.pone.0180656)
Supplement: S1 Table — (ZIP) [file pone.0180656.s001.zip › supporting information/Raw data/eprime_sd_ENGLISH/sub14sdrising.csv]

List2	stim1	stim2	Slide3.RESP	Slide3.RT
1	a 0.1 on1 of7r.wav	a 0.1 on1 of7r.wav	1	1666
2	a 0.1 on2 of7.wav	a 0.1 on2 of7.wav	1	1117
3	a 0.1 on3 of7.wav	a 0.1 on3 of7.wav	1	1274
4	a 0.1 on4 of7.wav	a 0.1 on4 of7.wav	1	977
5	a 0.1 on5 of7.wav	a 0.1 on5 of7.wav	1	1166
6	a 0.1 on6 of7.wav	a 0.1 on6 of7.wav	1	1395
7	a 0.1 on7 of7.wav	a 0.1 on7 of7.wav	1	740
8	a 0.2 on1 of7r.wav	a 0.2 on1 of7r.wav	1	1085
9	a 0.2 on2 of7.wav	a 0.2 on2 of7.wav	2	1967
10	a 0.2 on3 of7.wav	a 0.2 on3 of7.wav	1	2135
11	a 0.2 on4 of7.wav	a 0.2 on4 of7.wav	1	1156
12	a 0.2 on5 of7.wav	a 0.2 on5 of7.wav	2	2186
13	a 0.2 on6 of7.wav	a 0.2 on6 of7.wav	1	1448
14	a 0.2 on7 of7.wav	a 0.2 on7 of7.wav	1	1129
15	a 0.04 on1 of7r.wav	a 0.04 on1 of7r.wav	1	1125
16	a 0.04 on2 of7.wav	a 0.04 on2 of7.wav	1	1628
17	a 0.04 on3 of7.wav	a 0.04 on3 of7.wav	1	1643
18	a 0.04 on4 of7.wav	a 0.04 on4 of7.wav	1	1796
19	a 0.04 on5 of7.wav	a 0.04 on5 of7.wav	1	1469
20	a 0.04 on6 of7.wav	a 0.04 on6 of7.wav	1	977
21	a 0.04 on7 of7.wav	a 0.04 on7 of7.wav	1	910
22	a 0.06 on1 of7r.wav	a 0.06 on1 of7r.wav	1	1076
23	a 0.06 on2 of7.wav	a 0.06 on2 of7.wav	1	2415
24	a 0.06 on3 of7.wav	a 0.06 on3 of7.wav	1	1065
25	a 0.06 on4 of7.wav	a 0.06 on4 of7.wav	1	2850
26	a 0.06 on5 of7.wav	a 0.06 on5 of7.wav	1	1117
27	a 0.06 on6 of7.wav	a 0.06 on6 of7.wav	1	1616
28	a 0.06 on7 of7.wav	a 0.06 on7 of7.wav	1	1061
29	a 0.08 on1 of7r.wav	a 0.08 on1 of7r.wav	1	1839
30	a 0.08 on2 of7.wav	a 0.08 on2 of7.wav	1	1293
31	a 0.08 on3 of7.wav	a 0.08 on3 of7.wav	1	1940
32	a 0.08 on4 of7.wav	a 0.08 on4 of7.wav	1	3154
33	a 0.08 on5 of7.wav	a 0.08 on5 of7.wav	1	1177
34	a 0.08 on6 of7.wav	a 0.08 on6 of7.wav	1	2404
35	a 0.08 on7 of7.wav	a 0.08 on7 of7.wav	1	694
36	a 0.12 on1 of7r.wav	a 0.12 on1 of7r.wav	1	830
37	a 0.12 on2 of7.wav	a 0.12 on2 of7.wav	1	576
38	a 0.12 on3 of7.wav	a 0.12 on3 of7.wav	2	2951
39	a 0.12 on4 of7.wav	a 0.12 on4 of7.wav	1	1286
40	a 0.12 on5 of7.wav	a 0.12 on5 of7.wav	1	1977
41	a 0.12 on6 of7.wav	a 0.12 on6 of7.wav	1	1963
42	a 0.12 on7 of7.wav	a 0.12 on7 of7.wav	1	1982
43	a 0.14 on1 of7r.wav	a 0.14 on1 of7r.wav	1	1352
44	a 0.14 on2 of7.wav	a 0.14 on2 of7.wav	1	1591
45	a 0.14 on3 of7.wav	a 0.14 on3 of7.wav	1	2190
46	a 0.14 on4 of7.wav	a 0.14 on4 of7.wav	1	1323
47	a 0.14 on5 of7.wav	a 0.14 on5 of7.wav	1	862
48	a 0.14 on6 of7.wav	a 0.14 on6 of7.wav	2	2909
49	a 0.14 on7 of7.wav	a 0.14 on7 of7.wav	1	1220
50	a 0.16 on1 of7r.wav	a 0.16 on1 of7r.wav	1	1935
51	a 0.16 on2 of7.wav	a 0.16 on2 of7.wav	1	1717
52	a 0.16 on3 of7.wav	a 0.16 on3 of7.wav	1	1179
53	a 0.16 on4 of7.wav	a 0.16 on4 of7.wav	1	975
54	a 0.16 on5 of7.wav	a 0.16 on5 of7.wav	2	2771
55	a 0.16 on6 of7.wav	a 0.16 on6 of7.wav	1	1096
56	a 0.16 on7 of7.wav	a 0.16 on7 of7.wav	1	782
57	a 0.18 on1 of7r.wav	a 0.18 on1 of7r.wav	1	855
58	a 0.18 on2 of7.wav	a 0.18 on2 of7.wav	1	1518
59	a 0.18 on3 of7.wav	a 0.18 on3 of7.wav	1	1061
60	a 0.18 on4 of7.wav	a 0.18 on4 of7.wav	1	982
61	a 0.18 on5 of7.wav	a 0.18 on5 of7.wav	1	3274
62	a 0.18 on6 of7.wav	a 0.18 on6 of7.wav	1	746
63	a 0.18 on7 of7.wav	a 0.18 on7 of7.wav	1	1397
64	i 0.1 on1 of7r.wav	i 0.1 on1 of7r.wav	1	1502
65	i 0.1 on2 of7.wav	i 0.1 on2 of7.wav	1	3012
66	i 0.1 on3 of7.wav	i 0.1 on3 of7.wav	1	1258
67	i 0.1 on4 of7.wav	i 0.1 on4 of7.wav	1	1119
68	i 0.1 on5 of7.wav	i 0.1 on5 of7.wav	1	989
69	i 0.1 on6 of7.wav	i 0.1 on6 of7.wav	1	987
70	i 0.1 on7 of7.wav	i 0.1 on7 of7.wav	1	1358
71	i 0.2 on1 of7r.wav	i 0.2 on1 of7r.wav	1	1264
72	i 0.2 on2 of7.wav	i 0.2 on2 of7.wav	1	852
73	i 0.2 on3 of7.wav	i 0.2 on3 of7.wav	1	2099
74	i 0.2 on4 of7.wav	i 0.2 on4 of7.wav	1	913
75	i 0.2 on5 of7.wav	i 0.2 on5 of7.wav	1	1269
76	i 0.2 on6 of7.wav	i 0.2 on6 of7.wav	2	2062
77	i 0.2 on7 of7.wav	i 0.2 on7 of7.wav	1	1105
78	i 0.04 on1 of7r.wav	i 0.04 on1 of7r.wav	1	1399
79	i 0.04 on2 of7.wav	i 0.04 on2 of7.wav	1	726
80	i 0.04 on3 of7.wav	i 0.04 on3 of7.wav	1	1210
81	i 0.04 on4 of7.wav	i 0.04 on4 of7.wav	1	1056
82	i 0.04 on5 of7.wav	i 0.04 on5 of7.wav	1	956
83	i 0.04 on6 of7.wav	i 0.04 on6 of7.wav	1	1833
84	i 0.04 on7 of7.wav	i 0.04 on7 of7.wav	1	1902
85	i 0.06 on1 of7r.wav	i 0.06 on1 of7r.wav	1	3133
86	i 0.06 on2 of7.wav	i 0.06 on2 of7.wav	1	925
87	i 0.06 on3 of7.wav	i 0.06 on3 of7.wav	1	774
88	i 0.06 on4 of7.wav	i 0.06 on4 of7.wav	1	1277
89	i 0.06 on5 of7.wav	i 0.06 on5 of7.wav	1	1330
90	i 0.06 on6 of7.wav	i 0.06 on6 of7.wav	1	1915
91	i 0.06 on7 of7.wav	i 0.06 on7 of7.wav	1	2802
92	i 0.08 on1 of7r.wav	i 0.08 on1 of7r.wav	1	804
93	i 0.08 on2 of7.wav	i 0.08 on2 of7.wav	1	1433
94	i 0.08 on3 of7.wav	i 0.08 on3 of7.wav	1	1297
95	i 0.08 on4 of7.wav	i 0.08 on4 of7.wav	1	778
96	i 0.08 on5 of7.wav	i 0.08 on5 of7.wav	1	1107
97	i 0.08 on6 of7.wav	i 0.08 on6 of7.wav	1	2303
98	i 0.08 on7 of7.wav	i 0.08 on7 of7.wav	1	825
99	i 0.12 on1 of7r.wav	i 0.12 on1 of7r.wav	1	1295
100	i 0.12 on2 of7.wav	i 0.12 on2 of7.wav	1	858
101	i 0.12 on3 of7.wav	i 0.12 on3 of7.wav	1	1083
102	i 0.12 on4 of7.wav	i 0.12 on4 of7.wav	1	1645
103	i 0.12 on5 of7.wav	i 0.12 on5 of7.wav	1	2092
104	i 0.12 on6 of7.wav	i 0.12 on6 of7.wav	1	1177
105	i 0.12 on7 of7.wav	i 0.12 on7 of7.wav	1	1409
106	i 0.14 on1 of7r.wav	i 0.14 on1 of7r.wav	1	3726
107	i 0.14 on2 of7.wav	i 0.14 on2 of7.wav	1	1049
108	i 0.14 on3 of7.wav	i 0.14 on3 of7.wav	1	1076
109	i 0.14 on4 of7.wav	i 0.14 on4 of7.wav	1	834
110	i 0.14 on5 of7.wav	i 0.14 on5 of7.wav	1	1554
111	i 0.14 on6 of7.wav	i 0.14 on6 of7.wav	1	2919
112	i 0.14 on7 of7.wav	i 0.14 on7 of7.wav	1	1226
113	i 0.16 on1 of7r.wav	i 0.16 on1 of7r.wav	1	2091
114	i 0.16 on2 of7.wav	i 0.16 on2 of7.wav	2	1627
115	i 0.16 on3 of7.wav	i 0.16 on3 of7.wav	1	1059
116	i 0.16 on4 of7.wav	i 0.16 on4 of7.wav	1	1737
117	i 0.16 on5 of7.wav	i 0.16 on5 of7.wav	1	1581
118	i 0.16 on6 of7.wav	i 0.16 on6 of7.wav	1	1412
119	i 0.16 on7 of7.wav	i 0.16 on7 of7.wav	1	1795
120	i 0.18 on1 of7r.wav	i 0.18 on1 of7r.wav	1	796
121	i 0.18 on2 of7.wav	i 0.18 on2 of7.wav	1	1175
122	i 0.18 on3 of7.wav	i 0.18 on3 of7.wav	2	996
123	i 0.18 on4 of7.wav	i 0.18 on4 of7.wav	2	2838
124	i 0.18 on5 of7.wav	i 0.18 on5 of7.wav	1	991
125	i 0.18 on6 of7.wav	i 0.18 on6 of7.wav	1	1440
126	i 0.18 on7 of7.wav	i 0.18 on7 of7.wav	2	1605
127	a 0.1 on1 of7r.wav	a 0.1 on3 of7.wav	1	1631
128	a 0.1 on2 of7.wav	a 0.1 on4 of7.wav	1	960
129	a 0.1 on3 of7.wav	a 0.1 on5 of7.wav	1	1957
130	a 0.1 on4 of7.wav	a 0.1 on6 of7.wav	1	1657
131	a 0.1 on5 of7.wav	a 0.1 on7 of7.wav	2	7465
132	a 0.2 on1 of7r.wav	a 0.2 on3 of7.wav	1	1372
133	a 0.2 on2 of7.wav	a 0.2 on4 of7.wav	1	2738
134	a 0.2 on3 of7.wav	a 0.2 on5 of7.wav	2	3949
135	a 0.2 on4 of7.wav	a 0.2 on6 of7.wav	2	2491
136	a 0.2 on5 of7.wav	a 0.2 on7 of7.wav	2	1365
137	a 0.04 on1 of7r.wav	a 0.04 on3 of7.wav	1	1441
138	a 0.04 on2 of7.wav	a 0.04 on4 of7.wav	1	1454
139	a 0.04 on3 of7.wav	a 0.04 on5 of7.wav	1	907
140	a 0.04 on4 of7.wav	a 0.04 on6 of7.wav	1	1750
141	a 0.04 on5 of7.wav	a 0.04 on7 of7.wav	1	1023
142	a 0.06 on1 of7r.wav	a 0.06 on3 of7.wav	1	1105
143	a 0.06 on2 of7.wav	a 0.06 on4 of7.wav	1	1191
144	a 0.06 on3 of7.wav	a 0.06 on5 of7.wav	1	1551
145	a 0.06 on4 of7.wav	a 0.06 on6 of7.wav	1	822
146	a 0.06 on5 of7.wav	a 0.06 on7 of7.wav	1	1045
147	a 0.08 on1 of7r.wav	a 0.08 on3 of7.wav	1	954
148	a 0.08 on2 of7.wav	a 0.08 on4 of7.wav	1	584
149	a 0.08 on3 of7.wav	a 0.08 on5 of7.wav	1	1088
150	a 0.08 on4 of7.wav	a 0.08 on6 of7.wav	1	1618
151	a 0.08 on5 of7.wav	a 0.08 on7 of7.wav	1	3062
152	a 0.12 on1 of7r.wav	a 0.12 on3 of7.wav	1	1375
153	a 0.12 on2 of7.wav	a 0.12 on4 of7.wav	1	1091
154	a 0.12 on3 of7.wav	a 0.12 on5 of7.wav	2	1820
155	a 0.12 on4 of7.wav	a 0.12 on6 of7.wav	1	2744
156	a 0.12 on5 of7.wav	a 0.12 on7 of7.wav	2	1052
157	a 0.14 on1 of7r.wav	a 0.14 on3 of7.wav	1	1129
158	a 0.14 on2 of7.wav	a 0.14 on4 of7.wav	1	1768
159	a 0.14 on3 of7.wav	a 0.14 on5 of7.wav	1	1159
160	a 0.14 on4 of7.wav	a 0.14 on6 of7.wav	1	2446
161	a 0.14 on5 of7.wav	a 0.14 on7 of7.wav	2	1192
162	a 0.16 on1 of7r.wav	a 0.16 on3 of7.wav	1	1154
163	a 0.16 on2 of7.wav	a 0.16 on4 of7.wav	1	3427
164	a 0.16 on3 of7.wav	a 0.16 on5 of7.wav	2	1228
165	a 0.16 on4 of7.wav	a 0.16 on6 of7.wav	2	888
166	a 0.16 on5 of7.wav	a 0.16 on7 of7.wav	1	985
167	a 0.18 on1 of7r.wav	a 0.18 on3 of7.wav	1	2894
168	a 0.18 on2 of7.wav	a 0.18 on4 of7.wav	2	1758
169	a 0.18 on3 of7.wav	a 0.18 on5 of7.wav	2	3518
170	a 0.18 on4 of7.wav	a 0.18 on6 of7.wav	2	1256
171	a 0.18 on5 of7.wav	a 0.18 on7 of7.wav	2	1120
172	i 0.1 on1 of7r.wav	i 0.1 on3 of7.wav	2	976
173	i 0.1 on2 of7.wav	i 0.1 on4 of7.wav	1	3012
174	i 0.1 on3 of7.wav	i 0.1 on5 of7.wav	1	2296
175	i 0.1 on4 of7.wav	i 0.1 on6 of7.wav	1	1356
176	i 0.1 on5 of7.wav	i 0.1 on7 of7.wav	1	1272
177	i 0.2 on1 of7r.wav	i 0.2 on3 of7.wav	1	1161
178	i 0.2 on2 of7.wav	i 0.2 on4 of7.wav	2	1111
179	i 0.2 on3 of7.wav	i 0.2 on5 of7.wav	2	1207
180	i 0.2 on4 of7.wav	i 0.2 on6 of7.wav	1	1205
181	i 0.2 on5 of7.wav	i 0.2 on7 of7.wav	2	1934
182	i 0.04 on1 of7r.wav	i 0.04 on3 of7.wav	1	3164
183	i 0.04 on2 of7.wav	i 0.04 on4 of7.wav	1	902
184	i 0.04 on3 of7.wav	i 0.04 on5 of7.wav	1	1651
185	i 0.04 on4 of7.wav	i 0.04 on6 of7.wav	1	728
186	i 0.04 on5 of7.wav	i 0.04 on7 of7.wav	1	1332
187	i 0.06 on1 of7r.wav	i 0.06 on3 of7.wav	1	4672
188	i 0.06 on2 of7.wav	i 0.06 on4 of7.wav	1	687
189	i 0.06 on3 of7.wav	i 0.06 on5 of7.wav	1	998
190	i 0.06 on4 of7.wav	i 0.06 on6 of7.wav	1	1247
191	i 0.06 on5 of7.wav	i 0.06 on7 of7.wav	1	709
192	i 0.08 on1 of7r.wav	i 0.08 on3 of7.wav	1	895
193	i 0.08 on2 of7.wav	i 0.08 on4 of7.wav	1	1445
194	i 0.08 on3 of7.wav	i 0.08 on5 of7.wav	1	1360
195	i 0.08 on4 of7.wav	i 0.08 on6 of7.wav	1	1115
196	i 0.08 on5 of7.wav	i 0.08 on7 of7.wav	1	1086
197	i 0.12 on1 of7r.wav	i 0.12 on3 of7.wav	1	1726
198	i 0.12 on2 of7.wav	i 0.12 on4 of7.wav	1	2106
199	i 0.12 on3 of7.wav	i 0.12 on5 of7.wav	1	1095
200	i 0.12 on4 of7.wav	i 0.12 on6 of7.wav	2	2438
201	i 0.12 on5 of7.wav	i 0.12 on7 of7.wav	1	1513
202	i 0.14 on1 of7r.wav	i 0.14 on3 of7.wav	1	1128
203	i 0.14 on2 of7.wav	i 0.14 on4 of7.wav	1	2059
204	i 0.14 on3 of7.wav	i 0.14 on5 of7.wav	1	1287
205	i 0.14 on4 of7.wav	i 0.14 on6 of7.wav	2	3423
206	i 0.14 on5 of7.wav	i 0.14 on7 of7.wav	1	2740
207	i 0.16 on1 of7r.wav	i 0.16 on3 of7.wav	1	1833
208	i 0.16 on2 of7.wav	i 0.16 on4 of7.wav	2	2643
209	i 0.16 on3 of7.wav	i 0.16 on5 of7.wav	1	1462
210	i 0.16 on4 of7.wav	i 0.16 on6 of7.wav	1	1112
211	i 0.16 on5 of7.wav	i 0.16 on7 of7.wav	2	1237
212	i 0.18 on1 of7r.wav	i 0.18 on3 of7.wav	1	1419
213	i 0.18 on2 of7.wav	i 0.18 on4 of7.wav	1	1092
214	i 0.18 on3 of7.wav	i 0.18 on5 of7.wav	2	946
215	i 0.18 on4 of7.wav	i 0.18 on6 of7.wav	1	1641
216	i 0.18 on5 of7.wav	i 0.18 on7 of7.wav	2	1318
217	a 0.1 on3 of7.wav	a 0.1 on1 of7r.wav	1	1081
218	a 0.1 on4 of7.wav	a 0.1 on2 of7.wav	1	825
219	a 0.1 on5 of7.wav	a 0.1 on3 of7.wav	1	1176
220	a 0.1 on6 of7.wav	a 0.1 on4 of7.wav	1	847
221	a 0.1 on7 of7.wav	a 0.1 on5 of7.wav	1	1524
222	a 0.2 on3 of7.wav	a 0.2 on1 of7r.wav	1	1931
223	a 0.2 on4 of7.wav	a 0.2 on2 of7.wav	2	933
224	a 0.2 on5 of7.wav	a 0.2 on3 of7.wav	1	1375
225	a 0.2 on6 of7.wav	a 0.2 on4 of7.wav	1	1653
226	a 0.2 on7 of7.wav	a 0.2 on5 of7.wav	1	1253
227	a 0.04 on3 of7.wav	a 0.04 on1 of7r.wav	1	885
228	a 0.04 on4 of7.wav	a 0.04 on2 of7.wav	1	1196
229	a 0.04 on5 of7.wav	a 0.04 on3 of7.wav	1	1965
230	a 0.04 on6 of7.wav	a 0.04 on4 of7.wav	1	1659
231	a 0.04 on7 of7.wav	a 0.04 on5 of7.wav	1	1260
232	a 0.06 on3 of7.wav	a 0.06 on1 of7r.wav	1	2497
233	a 0.06 on4 of7.wav	a 0.06 on2 of7.wav	1	1729
234	a 0.06 on5 of7.wav	a 0.06 on3 of7.wav	1	2030
235	a 0.06 on6 of7.wav	a 0.06 on4 of7.wav	1	1833
236	a 0.06 on7 of7.wav	a 0.06 on5 of7.wav	1	828
237	a 0.08 on3 of7.wav	a 0.08 on1 of7r.wav	1	1339
238	a 0.08 on4 of7.wav	a 0.08 on2 of7.wav	1	897
239	a 0.08 on5 of7.wav	a 0.08 on3 of7.wav	1	786
240	a 0.08 on6 of7.wav	a 0.08 on4 of7.wav	1	748
241	a 0.08 on7 of7.wav	a 0.08 on5 of7.wav	1	1536
242	a 0.12 on3 of7.wav	a 0.12 on1 of7r.wav	1	720
243	a 0.12 on4 of7.wav	a 0.12 on2 of7.wav	1	1634
244	a 0.12 on5 of7.wav	a 0.12 on3 of7.wav	1	1099
245	a 0.12 on6 of7.wav	a 0.12 on4 of7.wav	1	570
246	a 0.12 on7 of7.wav	a 0.12 on5 of7.wav	1	1229
247	a 0.14 on3 of7.wav	a 0.14 on1 of7r.wav	1	868
248	a 0.14 on4 of7.wav	a 0.14 on2 of7.wav	1	1359
249	a 0.14 on5 of7.wav	a 0.14 on3 of7.wav	1	809
250	a 0.14 on6 of7.wav	a 0.14 on4 of7.wav	1	1610
251	a 0.14 on7 of7.wav	a 0.14 on5 of7.wav	1	1438
252	a 0.16 on3 of7.wav	a 0.16 on1 of7r.wav	1	8987
253	a 0.16 on4 of7.wav	a 0.16 on2 of7.wav	1	1020
254	a 0.16 on5 of7.wav	a 0.16 on3 of7.wav	2	2533
255	a 0.16 on6 of7.wav	a 0.16 on4 of7.wav	2	938
256	a 0.16 on7 of7.wav	a 0.16 on5 of7.wav	2	1196
257	a 0.18 on3 of7.wav	a 0.18 on1 of7r.wav	1	3467
258	a 0.18 on4 of7.wav	a 0.18 on2 of7.wav	1	1275
259	a 0.18 on5 of7.wav	a 0.18 on3 of7.wav	1	3797
260	a 0.18 on6 of7.wav	a 0.18 on4 of7.wav	1	1202
261	a 0.18 on7 of7.wav	a 0.18 on5 of7.wav	1	3816
262	i 0.1 on3 of7.wav	i 0.1 on1 of7r.wav	1	1754
263	i 0.1 on4 of7.wav	i 0.1 on2 of7.wav	1	1245
264	i 0.1 on5 of7.wav	i 0.1 on3 of7.wav	1	1626
265	i 0.1 on6 of7.wav	i 0.1 on4 of7.wav	1	1589
266	i 0.1 on7 of7.wav	i 0.1 on5 of7.wav	2	3744
267	i 0.2 on3 of7.wav	i 0.2 on1 of7r.wav	1	1744
268	i 0.2 on4 of7.wav	i 0.2 on2 of7.wav	1	1936
269	i 0.2 on5 of7.wav	i 0.2 on3 of7.wav	1	892
270	i 0.2 on6 of7.wav	i 0.2 on4 of7.wav	2	1464
271	i 0.2 on7 of7.wav	i 0.2 on5 of7.wav	1	1841
272	i 0.04 on3 of7.wav	i 0.04 on1 of7r.wav	1	1044
273	i 0.04 on4 of7.wav	i 0.04 on2 of7.wav	1	1594
274	i 0.04 on5 of7.wav	i 0.04 on3 of7.wav	1	1124
275	i 0.04 on6 of7.wav	i 0.04 on4 of7.wav	1	1383
276	i 0.04 on7 of7.wav	i 0.04 on5 of7.wav	1	1345
277	i 0.06 on3 of7.wav	i 0.06 on1 of7r.wav	1	1274
278	i 0.06 on4 of7.wav	i 0.06 on2 of7.wav	1	2834
279	i 0.06 on5 of7.wav	i 0.06 on3 of7.wav	1	940
280	i 0.06 on6 of7.wav	i 0.06 on4 of7.wav	1	1127
281	i 0.06 on7 of7.wav	i 0.06 on5 of7.wav	1	1058
282	i 0.08 on3 of7.wav	i 0.08 on1 of7r.wav	1	1111
283	i 0.08 on4 of7.wav	i 0.08 on2 of7.wav	1	1287
284	i 0.08 on5 of7.wav	i 0.08 on3 of7.wav	1	1327
285	i 0.08 on6 of7.wav	i 0.08 on4 of7.wav	1	1031
286	i 0.08 on7 of7.wav	i 0.08 on5 of7.wav	1	1148
287	i 0.12 on3 of7.wav	i 0.12 on1 of7r.wav	1	1621
288	i 0.12 on4 of7.wav	i 0.12 on2 of7.wav	1	1098
289	i 0.12 on5 of7.wav	i 0.12 on3 of7.wav	1	1363
290	i 0.12 on6 of7.wav	i 0.12 on4 of7.wav	1	2027
291	i 0.12 on7 of7.wav	i 0.12 on5 of7.wav	2	3009
292	i 0.14 on3 of7.wav	i 0.14 on1 of7r.wav	1	4698
293	i 0.14 on4 of7.wav	i 0.14 on2 of7.wav	1	1565
294	i 0.14 on5 of7.wav	i 0.14 on3 of7.wav	1	1751
295	i 0.14 on6 of7.wav	i 0.14 on4 of7.wav	1	1777
296	i 0.14 on7 of7.wav	i 0.14 on5 of7.wav	2	1836
297	i 0.16 on3 of7.wav	i 0.16 on1 of7r.wav	1	1299
298	i 0.16 on4 of7.wav	i 0.16 on2 of7.wav	1	2099
299	i 0.16 on5 of7.wav	i 0.16 on3 of7.wav	1	1718
300	i 0.16 on6 of7.wav	i 0.16 on4 of7.wav	1	2992
301	i 0.16 on7 of7.wav	i 0.16 on5 of7.wav	1	1609
302	i 0.18 on3 of7.wav	i 0.18 on1 of7r.wav	1	1434
303	i 0.18 on4 of7.wav	i 0.18 on2 of7.wav	1	1732
304	i 0.18 on5 of7.wav	i 0.18 on3 of7.wav	1	1120
305	i 0.18 on6 of7.wav	i 0.18 on4 of7.wav	2	1500
306	i 0.18 on7 of7.wav	i 0.18 on5 of7.wav	1	1042
307	a 0.1 on1 of7r.wav	a 0.1 on1 of7r.wav	1	559
308	a 0.1 on2 of7.wav	a 0.1 on2 of7.wav	2	3579
309	a 0.1 on3 of7.wav	a 0.1 on3 of7.wav	1	1112
310	a 0.1 on4 of7.wav	a 0.1 on4 of7.wav	1	1923
311	a 0.1 on5 of7.wav	a 0.1 on5 of7.wav	1	876
312	a 0.1 on6 of7.wav	a 0.1 on6 of7.wav	1	1587
313	a 0.1 on7 of7.wav	a 0.1 on7 of7.wav	1	1597
314	a 0.2 on1 of7r.wav	a 0.2 on1 of7r.wav	1	835
315	a 0.2 on2 of7.wav	a 0.2 on2 of7.wav	1	1019
316	a 0.2 on3 of7.wav	a 0.2 on3 of7.wav	1	1119
317	a 0.2 on4 of7.wav	a 0.2 on4 of7.wav	1	1439
318	a 0.2 on5 of7.wav	a 0.2 on5 of7.wav	1	1193
319	a 0.2 on6 of7.wav	a 0.2 on6 of7.wav	1	1116
320	a 0.2 on7 of7.wav	a 0.2 on7 of7.wav	1	3126
321	a 0.04 on1 of7r.wav	a 0.04 on1 of7r.wav	1	964
322	a 0.04 on2 of7.wav	a 0.04 on2 of7.wav	1	1559
323	a 0.04 on3 of7.wav	a 0.04 on3 of7.wav	1	723
324	a 0.04 on4 of7.wav	a 0.04 on4 of7.wav	1	1575
325	a 0.04 on5 of7.wav	a 0.04 on5 of7.wav	1	1789
326	a 0.04 on6 of7.wav	a 0.04 on6 of7.wav	1	505
327	a 0.04 on7 of7.wav	a 0.04 on7 of7.wav	1	670
328	a 0.06 on1 of7r.wav	a 0.06 on1 of7r.wav	1	3521
329	a 0.06 on2 of7.wav	a 0.06 on2 of7.wav	1	719
330	a 0.06 on3 of7.wav	a 0.06 on3 of7.wav	1	1793
331	a 0.06 on4 of7.wav	a 0.06 on4 of7.wav	1	1480
332	a 0.06 on5 of7.wav	a 0.06 on5 of7.wav	1	5656
333	a 0.06 on6 of7.wav	a 0.06 on6 of7.wav	1	943
334	a 0.06 on7 of7.wav	a 0.06 on7 of7.wav	1	1401
335	a 0.08 on1 of7r.wav	a 0.08 on1 of7r.wav	1	1103
336	a 0.08 on2 of7.wav	a 0.08 on2 of7.wav	1	1821
337	a 0.08 on3 of7.wav	a 0.08 on3 of7.wav	1	1615
338	a 0.08 on4 of7.wav	a 0.08 on4 of7.wav	2	2229
339	a 0.08 on5 of7.wav	a 0.08 on5 of7.wav	1	2236
340	a 0.08 on6 of7.wav	a 0.08 on6 of7.wav	2	1372
341	a 0.08 on7 of7.wav	a 0.08 on7 of7.wav	1	1051
342	a 0.12 on1 of7r.wav	a 0.12 on1 of7r.wav	1	1354
343	a 0.12 on2 of7.wav	a 0.12 on2 of7.wav	1	912
344	a 0.12 on3 of7.wav	a 0.12 on3 of7.wav	1	927
345	a 0.12 on4 of7.wav	a 0.12 on4 of7.wav	1	730
346	a 0.12 on5 of7.wav	a 0.12 on5 of7.wav	1	827
347	a 0.12 on6 of7.wav	a 0.12 on6 of7.wav	1	1126
348	a 0.12 on7 of7.wav	a 0.12 on7 of7.wav	1	681
349	a 0.14 on1 of7r.wav	a 0.14 on1 of7r.wav	1	2199
350	a 0.14 on2 of7.wav	a 0.14 on2 of7.wav	1	1222
351	a 0.14 on3 of7.wav	a 0.14 on3 of7.wav	2	4649
352	a 0.14 on4 of7.wav	a 0.14 on4 of7.wav	1	955
353	a 0.14 on5 of7.wav	a 0.14 on5 of7.wav	1	1099
354	a 0.14 on6 of7.wav	a 0.14 on6 of7.wav	1	2039
355	a 0.14 on7 of7.wav	a 0.14 on7 of7.wav	1	1317
356	a 0.16 on1 of7r.wav	a 0.16 on1 of7r.wav	1	2384
357	a 0.16 on2 of7.wav	a 0.16 on2 of7.wav	1	2905
358	a 0.16 on3 of7.wav	a 0.16 on3 of7.wav	1	2068
359	a 0.16 on4 of7.wav	a 0.16 on4 of7.wav	1	1752
360	a 0.16 on5 of7.wav	a 0.16 on5 of7.wav	1	1322
361	a 0.16 on6 of7.wav	a 0.16 on6 of7.wav	1	786
362	a 0.16 on7 of7.wav	a 0.16 on7 of7.wav	1	1185
363	a 0.18 on1 of7r.wav	a 0.18 on1 of7r.wav	2	2399
364	a 0.18 on2 of7.wav	a 0.18 on2 of7.wav	1	2994
365	a 0.18 on3 of7.wav	a 0.18 on3 of7.wav	1	1353
366	a 0.18 on4 of7.wav	a 0.18 on4 of7.wav	1	1499
367	a 0.18 on5 of7.wav	a 0.18 on5 of7.wav	1	779
368	a 0.18 on6 of7.wav	a 0.18 on6 of7.wav	1	911
369	a 0.18 on7 of7.wav	a 0.18 on7 of7.wav	1	4602
370	i 0.1 on1 of7r.wav	i 0.1 on1 of7r.wav	1	1102
371	i 0.1 on2 of7.wav	i 0.1 on2 of7.wav	1	976
372	i 0.1 on3 of7.wav	i 0.1 on3 of7.wav	1	3181
373	i 0.1 on4 of7.wav	i 0.1 on4 of7.wav	1	1625
374	i 0.1 on5 of7.wav	i 0.1 on5 of7.wav	1	1281
375	i 0.1 on6 of7.wav	i 0.1 on6 of7.wav	1	1548
376	i 0.1 on7 of7.wav	i 0.1 on7 of7.wav	1	3845
377	i 0.2 on1 of7r.wav	i 0.2 on1 of7r.wav	1	1163
378	i 0.2 on2 of7.wav	i 0.2 on2 of7.wav	1	2044
379	i 0.2 on3 of7.wav	i 0.2 on3 of7.wav	1	989
380	i 0.2 on4 of7.wav	i 0.2 on4 of7.wav	1	1241
381	i 0.2 on5 of7.wav	i 0.2 on5 of7.wav	1	1102
382	i 0.2 on6 of7.wav	i 0.2 on6 of7.wav	2	1250
383	i 0.2 on7 of7.wav	i 0.2 on7 of7.wav	1	684
384	i 0.04 on1 of7r.wav	i 0.04 on1 of7r.wav	1	1579
385	i 0.04 on2 of7.wav	i 0.04 on2 of7.wav	1	879
386	i 0.04 on3 of7.wav	i 0.04 on3 of7.wav	1	1125
387	i 0.04 on4 of7.wav	i 0.04 on4 of7.wav	1	1263
388	i 0.04 on5 of7.wav	i 0.04 on5 of7.wav	1	3268
389	i 0.04 on6 of7.wav	i 0.04 on6 of7.wav	1	1158
390	i 0.04 on7 of7.wav	i 0.04 on7 of7.wav	1	519
391	i 0.06 on1 of7r.wav	i 0.06 on1 of7r.wav	1	931
392	i 0.06 on2 of7.wav	i 0.06 on2 of7.wav	1	1346
393	i 0.06 on3 of7.wav	i 0.06 on3 of7.wav	1	1219
394	i 0.06 on4 of7.wav	i 0.06 on4 of7.wav	1	1711
395	i 0.06 on5 of7.wav	i 0.06 on5 of7.wav	1	1168
396	i 0.06 on6 of7.wav	i 0.06 on6 of7.wav	1	1079
397	i 0.06 on7 of7.wav	i 0.06 on7 of7.wav	1	1728
398	i 0.08 on1 of7r.wav	i 0.08 on1 of7r.wav	1	888
399	i 0.08 on2 of7.wav	i 0.08 on2 of7.wav	1	1934
400	i 0.08 on3 of7.wav	i 0.08 on3 of7.wav	1	1690
401	i 0.08 on4 of7.wav	i 0.08 on4 of7.wav	1	1257
402	i 0.08 on5 of7.wav	i 0.08 on5 of7.wav	1	1510
403	i 0.08 on6 of7.wav	i 0.08 on6 of7.wav	1	871
404	i 0.08 on7 of7.wav	i 0.08 on7 of7.wav	1	1920
405	i 0.12 on1 of7r.wav	i 0.12 on1 of7r.wav	1	705
406	i 0.12 on2 of7.wav	i 0.12 on2 of7.wav	1	1526
407	i 0.12 on3 of7.wav	i 0.12 on3 of7.wav	1	1499
408	i 0.12 on4 of7.wav	i 0.12 on4 of7.wav	1	1506
409	i 0.12 on5 of7.wav	i 0.12 on5 of7.wav	1	1552
410	i 0.12 on6 of7.wav	i 0.12 on6 of7.wav	1	788
411	i 0.12 on7 of7.wav	i 0.12 on7 of7.wav	1	1587
412	i 0.14 on1 of7r.wav	i 0.14 on1 of7r.wav	1	1213
413	i 0.14 on2 of7.wav	i 0.14 on2 of7.wav	1	1602
414	i 0.14 on3 of7.wav	i 0.14 on3 of7.wav	1	1117
415	i 0.14 on4 of7.wav	i 0.14 on4 of7.wav	1	2046
416	i 0.14 on5 of7.wav	i 0.14 on5 of7.wav	1	2271
417	i 0.14 on6 of7.wav	i 0.14 on6 of7.wav	1	1162
418	i 0.14 on7 of7.wav	i 0.14 on7 of7.wav	1	1810
419	i 0.16 on1 of7r.wav	i 0.16 on1 of7r.wav	1	1115
420	i 0.16 on2 of7.wav	i 0.16 on2 of7.wav	1	1373
421	i 0.16 on3 of7.wav	i 0.16 on3 of7.wav	1	1789
422	i 0.16 on4 of7.wav	i 0.16 on4 of7.wav	1	820
423	i 0.16 on5 of7.wav	i 0.16 on5 of7.wav	1	889
424	i 0.16 on6 of7.wav	i 0.16 on6 of7.wav	1	1564
425	i 0.16 on7 of7.wav	i 0.16 on7 of7.wav	1	927
426	i 0.18 on1 of7r.wav	i 0.18 on1 of7r.wav	1	1235
427	i 0.18 on2 of7.wav	i 0.18 on2 of7.wav	1	1129
428	i 0.18 on3 of7.wav	i 0.18 on3 of7.wav	1	1493
429	i 0.18 on4 of7.wav	i 0.18 on4 of7.wav	1	1929
430	i 0.18 on5 of7.wav	i 0.18 on5 of7.wav	1	1388
431	i 0.18 on6 of7.wav	i 0.18 on6 of7.wav	1	1750
432	i 0.18 on7 of7.wav	i 0.18 on7 of7.wav	1	1454
433	a 0.1 on1 of7r.wav	a 0.1 on3 of7.wav	1	1726
434	a 0.1 on2 of7.wav	a 0.1 on4 of7.wav	1	1341
435	a 0.1 on3 of7.wav	a 0.1 on5 of7.wav	1	923
436	a 0.1 on4 of7.wav	a 0.1 on6 of7.wav	1	1242
437	a 0.1 on5 of7.wav	a 0.1 on7 of7.wav	1	3731
438	a 0.2 on1 of7r.wav	a 0.2 on3 of7.wav	1	771
439	a 0.2 on2 of7.wav	a 0.2 on4 of7.wav	1	2096
440	a 0.2 on3 of7.wav	a 0.2 on5 of7.wav	2	2289
441	a 0.2 on4 of7.wav	a 0.2 on6 of7.wav	2	1262
442	a 0.2 on5 of7.wav	a 0.2 on7 of7.wav	1	905
443	a 0.04 on1 of7r.wav	a 0.04 on3 of7.wav	1	672
444	a 0.04 on2 of7.wav	a 0.04 on4 of7.wav	1	1457
445	a 0.04 on3 of7.wav	a 0.04 on5 of7.wav	1	1632
446	a 0.04 on4 of7.wav	a 0.04 on6 of7.wav	1	1046
447	a 0.04 on5 of7.wav	a 0.04 on7 of7.wav	1	2745
448	a 0.06 on1 of7r.wav	a 0.06 on3 of7.wav	1	1222
449	a 0.06 on2 of7.wav	a 0.06 on4 of7.wav	1	994
450	a 0.06 on3 of7.wav	a 0.06 on5 of7.wav	1	771
451	a 0.06 on4 of7.wav	a 0.06 on6 of7.wav	1	1544
452	a 0.06 on5 of7.wav	a 0.06 on7 of7.wav	1	1950
453	a 0.08 on1 of7r.wav	a 0.08 on3 of7.wav	1	1297
454	a 0.08 on2 of7.wav	a 0.08 on4 of7.wav	1	1546
455	a 0.08 on3 of7.wav	a 0.08 on5 of7.wav	1	875
456	a 0.08 on4 of7.wav	a 0.08 on6 of7.wav	1	1542
457	a 0.08 on5 of7.wav	a 0.08 on7 of7.wav	1	2333
458	a 0.12 on1 of7r.wav	a 0.12 on3 of7.wav	1	1088
459	a 0.12 on2 of7.wav	a 0.12 on4 of7.wav	1	695
460	a 0.12 on3 of7.wav	a 0.12 on5 of7.wav	1	2138
461	a 0.12 on4 of7.wav	a 0.12 on6 of7.wav	1	1439
462	a 0.12 on5 of7.wav	a 0.12 on7 of7.wav	1	1307
463	a 0.14 on1 of7r.wav	a 0.14 on3 of7.wav	1	1125
464	a 0.14 on2 of7.wav	a 0.14 on4 of7.wav	1	3427
465	a 0.14 on3 of7.wav	a 0.14 on5 of7.wav	1	1407
466	a 0.14 on4 of7.wav	a 0.14 on6 of7.wav	1	1074
467	a 0.14 on5 of7.wav	a 0.14 on7 of7.wav	2	1779
468	a 0.16 on1 of7r.wav	a 0.16 on3 of7.wav	1	934
469	a 0.16 on2 of7.wav	a 0.16 on4 of7.wav	1	1316
470	a 0.16 on3 of7.wav	a 0.16 on5 of7.wav	1	1343
471	a 0.16 on4 of7.wav	a 0.16 on6 of7.wav	1	2162
472	a 0.16 on5 of7.wav	a 0.16 on7 of7.wav	1	1417
473	a 0.18 on1 of7r.wav	a 0.18 on3 of7.wav	1	1365
474	a 0.18 on2 of7.wav	a 0.18 on4 of7.wav	1	1353
475	a 0.18 on3 of7.wav	a 0.18 on5 of7.wav	1	1253
476	a 0.18 on4 of7.wav	a 0.18 on6 of7.wav	1	1287
477	a 0.18 on5 of7.wav	a 0.18 on7 of7.wav	2	1537
478	i 0.1 on1 of7r.wav	i 0.1 on3 of7.wav	1	1351
479	i 0.1 on2 of7.wav	i 0.1 on4 of7.wav	1	2465
480	i 0.1 on3 of7.wav	i 0.1 on5 of7.wav	1	960
481	i 0.1 on4 of7.wav	i 0.1 on6 of7.wav	2	1894
482	i 0.1 on5 of7.wav	i 0.1 on7 of7.wav	1	1343
483	i 0.2 on1 of7r.wav	i 0.2 on3 of7.wav	2	1913
484	i 0.2 on2 of7.wav	i 0.2 on4 of7.wav	2	1061
485	i 0.2 on3 of7.wav	i 0.2 on5 of7.wav	2	1083
486	i 0.2 on4 of7.wav	i 0.2 on6 of7.wav	1	1436
487	i 0.2 on5 of7.wav	i 0.2 on7 of7.wav	2	1804
488	i 0.04 on1 of7r.wav	i 0.04 on3 of7.wav	1	1509
489	i 0.04 on2 of7.wav	i 0.04 on4 of7.wav	1	1517
490	i 0.04 on3 of7.wav	i 0.04 on5 of7.wav	1	1084
491	i 0.04 on4 of7.wav	i 0.04 on6 of7.wav	1	1029
492	i 0.04 on5 of7.wav	i 0.04 on7 of7.wav	1	1461
493	i 0.06 on1 of7r.wav	i 0.06 on3 of7.wav	1	1091
494	i 0.06 on2 of7.wav	i 0.06 on4 of7.wav	1	1006
495	i 0.06 on3 of7.wav	i 0.06 on5 of7.wav	1	1419
496	i 0.06 on4 of7.wav	i 0.06 on6 of7.wav	1	1136
497	i 0.06 on5 of7.wav	i 0.06 on7 of7.wav	1	1330
498	i 0.08 on1 of7r.wav	i 0.08 on3 of7.wav	1	1112
499	i 0.08 on2 of7.wav	i 0.08 on4 of7.wav	1	839
500	i 0.08 on3 of7.wav	i 0.08 on5 of7.wav	1	1443
501	i 0.08 on4 of7.wav	i 0.08 on6 of7.wav	1	1180
502	i 0.08 on5 of7.wav	i 0.08 on7 of7.wav	1	1119
503	i 0.12 on1 of7r.wav	i 0.12 on3 of7.wav	1	1281
504	i 0.12 on2 of7.wav	i 0.12 on4 of7.wav	2	1864
505	i 0.12 on3 of7.wav	i 0.12 on5 of7.wav	1	806
506	i 0.12 on4 of7.wav	i 0.12 on6 of7.wav	2	1835
507	i 0.12 on5 of7.wav	i 0.12 on7 of7.wav	2	1126
508	i 0.14 on1 of7r.wav	i 0.14 on3 of7.wav	1	1612
509	i 0.14 on2 of7.wav	i 0.14 on4 of7.wav	1	962
510	i 0.14 on3 of7.wav	i 0.14 on5 of7.wav	1	1458
511	i 0.14 on4 of7.wav	i 0.14 on6 of7.wav	2	1474
512	i 0.14 on5 of7.wav	i 0.14 on7 of7.wav	2	1452
513	i 0.16 on1 of7r.wav	i 0.16 on3 of7.wav	1	1324
514	i 0.16 on2 of7.wav	i 0.16 on4 of7.wav	1	1140
515	i 0.16 on3 of7.wav	i 0.16 on5 of7.wav	1	1524
516	i 0.16 on4 of7.wav	i 0.16 on6 of7.wav	2	1937
517	i 0.16 on5 of7.wav	i 0.16 on7 of7.wav	1	3349
518	i 0.18 on1 of7r.wav	i 0.18 on3 of7.wav	1	1242
519	i 0.18 on2 of7.wav	i 0.18 on4 of7.wav	2	993
520	i 0.18 on3 of7.wav	i 0.18 on5 of7.wav	2	1833
521	i 0.18 on4 of7.wav	i 0.18 on6 of7.wav	1	3452
522	i 0.18 on5 of7.wav	i 0.18 on7 of7.wav	1	2425
523	a 0.1 on3 of7.wav	a 0.1 on1 of7r.wav	1	1255
524	a 0.1 on4 of7.wav	a 0.1 on2 of7.wav	1	1264
525	a 0.1 on5 of7.wav	a 0.1 on3 of7.wav	1	1008
526	a 0.1 on6 of7.wav	a 0.1 on4 of7.wav	1	844
527	a 0.1 on7 of7.wav	a 0.1 on5 of7.wav	1	1304
528	a 0.2 on3 of7.wav	a 0.2 on1 of7r.wav	1	1719
529	a 0.2 on4 of7.wav	a 0.2 on2 of7.wav	1	2949
530	a 0.2 on5 of7.wav	a 0.2 on3 of7.wav	1	1491
531	a 0.2 on6 of7.wav	a 0.2 on4 of7.wav	1	1595
532	a 0.2 on7 of7.wav	a 0.2 on5 of7.wav	2	1740
533	a 0.04 on3 of7.wav	a 0.04 on1 of7r.wav	1	1341
534	a 0.04 on4 of7.wav	a 0.04 on2 of7.wav	1	3330
535	a 0.04 on5 of7.wav	a 0.04 on3 of7.wav	1	1116
536	a 0.04 on6 of7.wav	a 0.04 on4 of7.wav	1	760
537	a 0.04 on7 of7.wav	a 0.04 on5 of7.wav	1	741
538	a 0.06 on3 of7.wav	a 0.06 on1 of7r.wav	1	1162
539	a 0.06 on4 of7.wav	a 0.06 on2 of7.wav	1	1104
540	a 0.06 on5 of7.wav	a 0.06 on3 of7.wav	1	1719
541	a 0.06 on6 of7.wav	a 0.06 on4 of7.wav	1	732
542	a 0.06 on7 of7.wav	a 0.06 on5 of7.wav	1	1215
543	a 0.08 on3 of7.wav	a 0.08 on1 of7r.wav	1	1632
544	a 0.08 on4 of7.wav	a 0.08 on2 of7.wav	1	2570
545	a 0.08 on5 of7.wav	a 0.08 on3 of7.wav	1	1596
546	a 0.08 on6 of7.wav	a 0.08 on4 of7.wav	1	2184
547	a 0.08 on7 of7.wav	a 0.08 on5 of7.wav	1	883
548	a 0.12 on3 of7.wav	a 0.12 on1 of7r.wav	1	1425
549	a 0.12 on4 of7.wav	a 0.12 on2 of7.wav	1	3629
550	a 0.12 on5 of7.wav	a 0.12 on3 of7.wav	1	2352
551	a 0.12 on6 of7.wav	a 0.12 on4 of7.wav	2	2234
552	a 0.12 on7 of7.wav	a 0.12 on5 of7.wav	1	1762
553	a 0.14 on3 of7.wav	a 0.14 on1 of7r.wav	1	2715
554	a 0.14 on4 of7.wav	a 0.14 on2 of7.wav	1	1099
555	a 0.14 on5 of7.wav	a 0.14 on3 of7.wav	1	1175
556	a 0.14 on6 of7.wav	a 0.14 on4 of7.wav	1	885
557	a 0.14 on7 of7.wav	a 0.14 on5 of7.wav	2	1697
558	a 0.16 on3 of7.wav	a 0.16 on1 of7r.wav	1	933
559	a 0.16 on4 of7.wav	a 0.16 on2 of7.wav	1	1480
560	a 0.16 on5 of7.wav	a 0.16 on3 of7.wav	1	1734
561	a 0.16 on6 of7.wav	a 0.16 on4 of7.wav	1	1479
562	a 0.16 on7 of7.wav	a 0.16 on5 of7.wav	1	2890
563	a 0.18 on3 of7.wav	a 0.18 on1 of7r.wav	1	3140
564	a 0.18 on4 of7.wav	a 0.18 on2 of7.wav	2	1995
565	a 0.18 on5 of7.wav	a 0.18 on3 of7.wav	2	1450
566	a 0.18 on6 of7.wav	a 0.18 on4 of7.wav	1	1357
567	a 0.18 on7 of7.wav	a 0.18 on5 of7.wav	2	1262
568	i 0.1 on3 of7.wav	i 0.1 on1 of7r.wav	1	1724
569	i 0.1 on4 of7.wav	i 0.1 on2 of7.wav	1	855
570	i 0.1 on5 of7.wav	i 0.1 on3 of7.wav	1	2079
571	i 0.1 on6 of7.wav	i 0.1 on4 of7.wav	1	880
572	i 0.1 on7 of7.wav	i 0.1 on5 of7.wav	1	1497
573	i 0.2 on3 of7.wav	i 0.2 on1 of7r.wav	1	2061
574	i 0.2 on4 of7.wav	i 0.2 on2 of7.wav	1	834
575	i 0.2 on5 of7.wav	i 0.2 on3 of7.wav	2	1158
576	i 0.2 on6 of7.wav	i 0.2 on4 of7.wav	2	1038
577	i 0.2 on7 of7.wav	i 0.2 on5 of7.wav	2	1295
578	i 0.04 on3 of7.wav	i 0.04 on1 of7r.wav	1	1372
579	i 0.04 on4 of7.wav	i 0.04 on2 of7.wav	1	861
580	i 0.04 on5 of7.wav	i 0.04 on3 of7.wav	1	634
581	i 0.04 on6 of7.wav	i 0.04 on4 of7.wav	1	1679
582	i 0.04 on7 of7.wav	i 0.04 on5 of7.wav	1	4060
583	i 0.06 on3 of7.wav	i 0.06 on1 of7r.wav	1	671
584	i 0.06 on4 of7.wav	i 0.06 on2 of7.wav	1	930
585	i 0.06 on5 of7.wav	i 0.06 on3 of7.wav	1	1461
586	i 0.06 on6 of7.wav	i 0.06 on4 of7.wav	1	3224
587	i 0.06 on7 of7.wav	i 0.06 on5 of7.wav	1	2017
588	i 0.08 on3 of7.wav	i 0.08 on1 of7r.wav	1	1542
589	i 0.08 on4 of7.wav	i 0.08 on2 of7.wav	1	1068
590	i 0.08 on5 of7.wav	i 0.08 on3 of7.wav	1	1580
591	i 0.08 on6 of7.wav	i 0.08 on4 of7.wav	1	966
592	i 0.08 on7 of7.wav	i 0.08 on5 of7.wav	1	3193
593	i 0.12 on3 of7.wav	i 0.12 on1 of7r.wav	1	1287
594	i 0.12 on4 of7.wav	i 0.12 on2 of7.wav	1	774
595	i 0.12 on5 of7.wav	i 0.12 on3 of7.wav	1	948
596	i 0.12 on6 of7.wav	i 0.12 on4 of7.wav	1	1352
597	i 0.12 on7 of7.wav	i 0.12 on5 of7.wav	1	2612
598	i 0.14 on3 of7.wav	i 0.14 on1 of7r.wav	1	302
599	i 0.14 on4 of7.wav	i 0.14 on2 of7.wav	1	1726
600	i 0.14 on5 of7.wav	i 0.14 on3 of7.wav	2	1145
601	i 0.14 on6 of7.wav	i 0.14 on4 of7.wav	1	1302
602	i 0.14 on7 of7.wav	i 0.14 on5 of7.wav	2	1417
603	i 0.16 on3 of7.wav	i 0.16 on1 of7r.wav	1	1016
604	i 0.16 on4 of7.wav	i 0.16 on2 of7.wav	1	1498
605	i 0.16 on5 of7.wav	i 0.16 on3 of7.wav	1	1588
606	i 0.16 on6 of7.wav	i 0.16 on4 of7.wav	1	1993
607	i 0.16 on7 of7.wav	i 0.16 on5 of7.wav	1	1292
608	i 0.18 on3 of7.wav	i 0.18 on1 of7r.wav	2	1355
609	i 0.18 on4 of7.wav	i 0.18 on2 of7.wav	1	1107
610	i 0.18 on5 of7.wav	i 0.18 on3 of7.wav	1	2187
611	i 0.18 on6 of7.wav	i 0.18 on4 of7.wav	2	4358
612	i 0.18 on7 of7.wav	i 0.18 on5 of7.wav	1	1524
