# Supplementary material for: Effects of stimulus duration and vowel quality in cross-linguistic categorical perception of pitch directions
Source: PLoS One. 2017 Jul 3;12(7):e0180656. doi: 10.1371/journal.pone.0180656 (PMC5495489; doi:10.1371/journal.pone.0180656)
Supplement: S1 Table — (ZIP) [file pone.0180656.s001.zip › supporting information/Raw data/eprime_sd_ENGLISH/sub15sdfalling.csv]

List2	stim1	stim2	Slide3.RESP	Slide3.RT
1	a 0.1 on1 of1.wav	a 0.1 on1 of1.wav	1	750
2	a 0.1 on1 of2.wav	a 0.1 on1 of2.wav	1	891
3	a 0.1 on1 of3.wav	a 0.1 on1 of3.wav	1	1074
4	a 0.1 on1 of4.wav	a 0.1 on1 of4.wav	1	643
5	a 0.1 on1 of5.wav	a 0.1 on1 of5.wav	1	988
6	a 0.1 on1 of6.wav	a 0.1 on1 of6.wav	1	1424
7	a 0.1 on1 of7.wav	a 0.1 on1 of7.wav	1	834
8	a 0.2 on1 of1.wav	a 0.2 on1 of1.wav	1	769
9	a 0.2 on1 of2.wav	a 0.2 on1 of2.wav	1	1996
10	a 0.2 on1 of3.wav	a 0.2 on1 of3.wav	1	755
11	a 0.2 on1 of4.wav	a 0.2 on1 of4.wav	1	564
12	a 0.2 on1 of5.wav	a 0.2 on1 of5.wav	1	1290
13	a 0.2 on1 of6.wav	a 0.2 on1 of6.wav	1	823
14	a 0.2 on1 of7.wav	a 0.2 on1 of7.wav	1	1914
15	a 0.04 on1 of1.wav	a 0.04 on1 of1.wav	1	871
16	a 0.04 on1 of2.wav	a 0.04 on1 of2.wav	1	614
17	a 0.04 on1 of3.wav	a 0.04 on1 of3.wav	1	702
18	a 0.04 on1 of4.wav	a 0.04 on1 of4.wav	1	865
19	a 0.04 on1 of5.wav	a 0.04 on1 of5.wav	1	612
20	a 0.04 on1 of6.wav	a 0.04 on1 of6.wav	1	1310
21	a 0.04 on1 of7.wav	a 0.04 on1 of7.wav	1	3820
22	a 0.06 on1 of1.wav	a 0.06 on1 of1.wav	1	768
23	a 0.06 on1 of2.wav	a 0.06 on1 of2.wav	1	821
24	a 0.06 on1 of3.wav	a 0.06 on1 of3.wav	1	635
25	a 0.06 on1 of4.wav	a 0.06 on1 of4.wav	1	701
26	a 0.06 on1 of5.wav	a 0.06 on1 of5.wav	1	409
27	a 0.06 on1 of6.wav	a 0.06 on1 of6.wav	1	915
28	a 0.06 on1 of7.wav	a 0.06 on1 of7.wav	2	1624
29	a 0.08 on1 of1.wav	a 0.08 on1 of1.wav	1	2547
30	a 0.08 on1 of2.wav	a 0.08 on1 of2.wav	1	651
31	a 0.08 on1 of3.wav	a 0.08 on1 of3.wav	1	553
32	a 0.08 on1 of4.wav	a 0.08 on1 of4.wav	1	653
33	a 0.08 on1 of5.wav	a 0.08 on1 of5.wav	1	635
34	a 0.08 on1 of6.wav	a 0.08 on1 of6.wav	1	821
35	a 0.08 on1 of7.wav	a 0.08 on1 of7.wav	1	783
36	a 0.12 on1 of1.wav	a 0.12 on1 of1.wav	1	952
37	a 0.12 on1 of2.wav	a 0.12 on1 of2.wav	1	954
38	a 0.12 on1 of3.wav	a 0.12 on1 of3.wav	1	1437
39	a 0.12 on1 of4.wav	a 0.12 on1 of4.wav	1	725
40	a 0.12 on1 of5.wav	a 0.12 on1 of5.wav	1	739
41	a 0.12 on1 of6.wav	a 0.12 on1 of6.wav	1	4710
42	a 0.12 on1 of7.wav	a 0.12 on1 of7.wav	1	563
43	a 0.14 on1 of1.wav	a 0.14 on1 of1.wav	1	783
44	a 0.14 on1 of2.wav	a 0.14 on1 of2.wav	1	953
45	a 0.14 on1 of3.wav	a 0.14 on1 of3.wav	1	838
46	a 0.14 on1 of4.wav	a 0.14 on1 of4.wav	1	579
47	a 0.14 on1 of5.wav	a 0.14 on1 of5.wav	1	1906
48	a 0.14 on1 of6.wav	a 0.14 on1 of6.wav	1	1545
49	a 0.14 on1 of7.wav	a 0.14 on1 of7.wav	1	2497
50	a 0.16 on1 of1.wav	a 0.16 on1 of1.wav	1	7942
51	a 0.16 on1 of2.wav	a 0.16 on1 of2.wav	1	1101
52	a 0.16 on1 of3.wav	a 0.16 on1 of3.wav	1	1540
53	a 0.16 on1 of4.wav	a 0.16 on1 of4.wav	1	726
54	a 0.16 on1 of5.wav	a 0.16 on1 of5.wav	1	2346
55	a 0.16 on1 of6.wav	a 0.16 on1 of6.wav	1	660
56	a 0.16 on1 of7.wav	a 0.16 on1 of7.wav	1	532
57	a 0.18 on1 of1.wav	a 0.18 on1 of1.wav	1	931
58	a 0.18 on1 of2.wav	a 0.18 on1 of2.wav	1	4837
59	a 0.18 on1 of3.wav	a 0.18 on1 of3.wav	1	988
60	a 0.18 on1 of4.wav	a 0.18 on1 of4.wav	1	1862
61	a 0.18 on1 of5.wav	a 0.18 on1 of5.wav	1	836
62	a 0.18 on1 of6.wav	a 0.18 on1 of6.wav	1	772
63	a 0.18 on1 of7.wav	a 0.18 on1 of7.wav	1	3672
64	i 0.1 on1 of1.wav	i 0.1 on1 of1.wav	1	1295
65	i 0.1 on1 of2.wav	i 0.1 on1 of2.wav	1	1256
66	i 0.1 on1 of3.wav	i 0.1 on1 of3.wav	1	693
67	i 0.1 on1 of4.wav	i 0.1 on1 of4.wav	1	3497
68	i 0.1 on1 of5.wav	i 0.1 on1 of5.wav	1	802
69	i 0.1 on1 of6.wav	i 0.1 on1 of6.wav	1	1017
70	i 0.1 on1 of7.wav	i 0.1 on1 of7.wav	1	887
71	i 0.2 on1 of1.wav	i 0.2 on1 of1.wav	1	786
72	i 0.2 on1 of2.wav	i 0.2 on1 of2.wav	1	1453
73	i 0.2 on1 of3.wav	i 0.2 on1 of3.wav	1	510
74	i 0.2 on1 of4.wav	i 0.2 on1 of4.wav	1	723
75	i 0.2 on1 of5.wav	i 0.2 on1 of5.wav	1	736
76	i 0.2 on1 of6.wav	i 0.2 on1 of6.wav	1	769
77	i 0.2 on1 of7.wav	i 0.2 on1 of7.wav	1	849
78	i 0.04 on1 of1.wav	i 0.04 on1 of1.wav	1	654
79	i 0.04 on1 of2.wav	i 0.04 on1 of2.wav	1	506
80	i 0.04 on1 of3.wav	i 0.04 on1 of3.wav	1	567
81	i 0.04 on1 of4.wav	i 0.04 on1 of4.wav	1	587
82	i 0.04 on1 of5.wav	i 0.04 on1 of5.wav	1	1964
83	i 0.04 on1 of6.wav	i 0.04 on1 of6.wav	1	1955
84	i 0.04 on1 of7.wav	i 0.04 on1 of7.wav	1	911
85	i 0.06 on1 of1.wav	i 0.06 on1 of1.wav	1	1228
86	i 0.06 on1 of2.wav	i 0.06 on1 of2.wav	1	1570
87	i 0.06 on1 of3.wav	i 0.06 on1 of3.wav	1	428
88	i 0.06 on1 of4.wav	i 0.06 on1 of4.wav	1	1580
89	i 0.06 on1 of5.wav	i 0.06 on1 of5.wav	1	668
90	i 0.06 on1 of6.wav	i 0.06 on1 of6.wav	1	539
91	i 0.06 on1 of7.wav	i 0.06 on1 of7.wav	1	1046
92	i 0.08 on1 of1.wav	i 0.08 on1 of1.wav	1	1954
93	i 0.08 on1 of2.wav	i 0.08 on1 of2.wav	1	796
94	i 0.08 on1 of3.wav	i 0.08 on1 of3.wav	1	760
95	i 0.08 on1 of4.wav	i 0.08 on1 of4.wav	1	1251
96	i 0.08 on1 of5.wav	i 0.08 on1 of5.wav	1	684
97	i 0.08 on1 of6.wav	i 0.08 on1 of6.wav	1	1851
98	i 0.08 on1 of7.wav	i 0.08 on1 of7.wav	1	1317
99	i 0.12 on1 of1.wav	i 0.12 on1 of1.wav	1	3588
100	i 0.12 on1 of2.wav	i 0.12 on1 of2.wav	1	2224
101	i 0.12 on1 of3.wav	i 0.12 on1 of3.wav	1	1721
102	i 0.12 on1 of4.wav	i 0.12 on1 of4.wav	1	2500
103	i 0.12 on1 of5.wav	i 0.12 on1 of5.wav	1	1024
104	i 0.12 on1 of6.wav	i 0.12 on1 of6.wav	1	2937
105	i 0.12 on1 of7.wav	i 0.12 on1 of7.wav	1	1850
106	i 0.14 on1 of1.wav	i 0.14 on1 of1.wav	1	1277
107	i 0.14 on1 of2.wav	i 0.14 on1 of2.wav	1	893
108	i 0.14 on1 of3.wav	i 0.14 on1 of3.wav	1	857
109	i 0.14 on1 of4.wav	i 0.14 on1 of4.wav	1	4215
110	i 0.14 on1 of5.wav	i 0.14 on1 of5.wav	1	768
111	i 0.14 on1 of6.wav	i 0.14 on1 of6.wav	1	874
112	i 0.14 on1 of7.wav	i 0.14 on1 of7.wav	1	952
113	i 0.16 on1 of1.wav	i 0.16 on1 of1.wav	1	3017
114	i 0.16 on1 of2.wav	i 0.16 on1 of2.wav	1	1200
115	i 0.16 on1 of3.wav	i 0.16 on1 of3.wav	1	757
116	i 0.16 on1 of4.wav	i 0.16 on1 of4.wav	1	617
117	i 0.16 on1 of5.wav	i 0.16 on1 of5.wav	1	612
118	i 0.16 on1 of6.wav	i 0.16 on1 of6.wav	1	1112
119	i 0.16 on1 of7.wav	i 0.16 on1 of7.wav	1	738
120	i 0.18 on1 of1.wav	i 0.18 on1 of1.wav	2	955
121	i 0.18 on1 of2.wav	i 0.18 on1 of2.wav	1	1915
122	i 0.18 on1 of3.wav	i 0.18 on1 of3.wav	1	1149
123	i 0.18 on1 of4.wav	i 0.18 on1 of4.wav	1	2550
124	i 0.18 on1 of5.wav	i 0.18 on1 of5.wav	1	1174
125	i 0.18 on1 of6.wav	i 0.18 on1 of6.wav	1	809
126	i 0.18 on1 of7.wav	i 0.18 on1 of7.wav	1	1351
127	a 0.1 on1 of1.wav	a 0.1 on1 of3.wav	1	740
128	a 0.1 on1 of2.wav	a 0.1 on1 of4.wav	2	4832
129	a 0.1 on1 of3.wav	a 0.1 on1 of5.wav	2	20604
130	a 0.1 on1 of4.wav	a 0.1 on1 of6.wav	2	1173
131	a 0.1 on1 of5.wav	a 0.1 on1 of7.wav	1	882
132	a 0.2 on1 of1.wav	a 0.2 on1 of3.wav	2	944
133	a 0.2 on1 of2.wav	a 0.2 on1 of4.wav	2	713
134	a 0.2 on1 of3.wav	a 0.2 on1 of5.wav	2	778
135	a 0.2 on1 of4.wav	a 0.2 on1 of6.wav	2	814
136	a 0.2 on1 of5.wav	a 0.2 on1 of7.wav	2	825
137	a 0.04 on1 of1.wav	a 0.04 on1 of3.wav	1	862
138	a 0.04 on1 of2.wav	a 0.04 on1 of4.wav	1	683
139	a 0.04 on1 of3.wav	a 0.04 on1 of5.wav	1	1104
140	a 0.04 on1 of4.wav	a 0.04 on1 of6.wav	1	840
141	a 0.04 on1 of5.wav	a 0.04 on1 of7.wav	1	631
142	a 0.06 on1 of1.wav	a 0.06 on1 of3.wav	1	1435
143	a 0.06 on1 of2.wav	a 0.06 on1 of4.wav	1	814
144	a 0.06 on1 of3.wav	a 0.06 on1 of5.wav	1	681
145	a 0.06 on1 of4.wav	a 0.06 on1 of6.wav	1	1064
146	a 0.06 on1 of5.wav	a 0.06 on1 of7.wav	1	939
147	a 0.08 on1 of1.wav	a 0.08 on1 of3.wav	1	3477
148	a 0.08 on1 of2.wav	a 0.08 on1 of4.wav	1	891
149	a 0.08 on1 of3.wav	a 0.08 on1 of5.wav	1	1579
150	a 0.08 on1 of4.wav	a 0.08 on1 of6.wav	1	1060
151	a 0.08 on1 of5.wav	a 0.08 on1 of7.wav	1	768
152	a 0.12 on1 of1.wav	a 0.12 on1 of3.wav	2	708
153	a 0.12 on1 of2.wav	a 0.12 on1 of4.wav	2	1754
154	a 0.12 on1 of3.wav	a 0.12 on1 of5.wav	1	726
155	a 0.12 on1 of4.wav	a 0.12 on1 of6.wav	1	1198
156	a 0.12 on1 of5.wav	a 0.12 on1 of7.wav	2	1667
157	a 0.14 on1 of1.wav	a 0.14 on1 of3.wav	2	1195
158	a 0.14 on1 of2.wav	a 0.14 on1 of4.wav	2	939
159	a 0.14 on1 of3.wav	a 0.14 on1 of5.wav	2	660
160	a 0.14 on1 of4.wav	a 0.14 on1 of6.wav	2	751
161	a 0.14 on1 of5.wav	a 0.14 on1 of7.wav	2	3891
162	a 0.16 on1 of1.wav	a 0.16 on1 of3.wav	2	674
163	a 0.16 on1 of2.wav	a 0.16 on1 of4.wav	2	4240
164	a 0.16 on1 of3.wav	a 0.16 on1 of5.wav	2	6725
165	a 0.16 on1 of4.wav	a 0.16 on1 of6.wav	2	1200
166	a 0.16 on1 of5.wav	a 0.16 on1 of7.wav	2	781
167	a 0.18 on1 of1.wav	a 0.18 on1 of3.wav	2	668
168	a 0.18 on1 of2.wav	a 0.18 on1 of4.wav	1	965
169	a 0.18 on1 of3.wav	a 0.18 on1 of5.wav	2	1467
170	a 0.18 on1 of4.wav	a 0.18 on1 of6.wav	2	1106
171	a 0.18 on1 of5.wav	a 0.18 on1 of7.wav	1	1061
172	i 0.1 on1 of1.wav	i 0.1 on1 of3.wav	1	1498
173	i 0.1 on1 of2.wav	i 0.1 on1 of4.wav	2	848
174	i 0.1 on1 of3.wav	i 0.1 on1 of5.wav	2	750
175	i 0.1 on1 of4.wav	i 0.1 on1 of6.wav	2	836
176	i 0.1 on1 of5.wav	i 0.1 on1 of7.wav	1	765
177	i 0.2 on1 of1.wav	i 0.2 on1 of3.wav	1	688
178	i 0.2 on1 of2.wav	i 0.2 on1 of4.wav	2	1698
179	i 0.2 on1 of3.wav	i 0.2 on1 of5.wav	2	2020
180	i 0.2 on1 of4.wav	i 0.2 on1 of6.wav	1	878
181	i 0.2 on1 of5.wav	i 0.2 on1 of7.wav	2	1078
182	i 0.04 on1 of1.wav	i 0.04 on1 of3.wav	1	773
183	i 0.04 on1 of2.wav	i 0.04 on1 of4.wav	1	392
184	i 0.04 on1 of3.wav	i 0.04 on1 of5.wav	1	1235
185	i 0.04 on1 of4.wav	i 0.04 on1 of6.wav	1	1218
186	i 0.04 on1 of5.wav	i 0.04 on1 of7.wav	1	778
187	i 0.06 on1 of1.wav	i 0.06 on1 of3.wav	1	935
188	i 0.06 on1 of2.wav	i 0.06 on1 of4.wav	1	881
189	i 0.06 on1 of3.wav	i 0.06 on1 of5.wav	1	853
190	i 0.06 on1 of4.wav	i 0.06 on1 of6.wav	1	4214
191	i 0.06 on1 of5.wav	i 0.06 on1 of7.wav	1	477
192	i 0.08 on1 of1.wav	i 0.08 on1 of3.wav	2	3151
193	i 0.08 on1 of2.wav	i 0.08 on1 of4.wav	2	1179
194	i 0.08 on1 of3.wav	i 0.08 on1 of5.wav	1	4451
195	i 0.08 on1 of4.wav	i 0.08 on1 of6.wav	1	871
196	i 0.08 on1 of5.wav	i 0.08 on1 of7.wav	1	929
197	i 0.12 on1 of1.wav	i 0.12 on1 of3.wav	2	1477
198	i 0.12 on1 of2.wav	i 0.12 on1 of4.wav	1	744
199	i 0.12 on1 of3.wav	i 0.12 on1 of5.wav	2	907
200	i 0.12 on1 of4.wav	i 0.12 on1 of6.wav	2	1154
201	i 0.12 on1 of5.wav	i 0.12 on1 of7.wav	1	1062
202	i 0.14 on1 of1.wav	i 0.14 on1 of3.wav	2	702
203	i 0.14 on1 of2.wav	i 0.14 on1 of4.wav	1	1130
204	i 0.14 on1 of3.wav	i 0.14 on1 of5.wav	2	2790
205	i 0.14 on1 of4.wav	i 0.14 on1 of6.wav	2	745
206	i 0.14 on1 of5.wav	i 0.14 on1 of7.wav	2	835
207	i 0.16 on1 of1.wav	i 0.16 on1 of3.wav	2	904
208	i 0.16 on1 of2.wav	i 0.16 on1 of4.wav	2	633
209	i 0.16 on1 of3.wav	i 0.16 on1 of5.wav	2	3906
210	i 0.16 on1 of4.wav	i 0.16 on1 of6.wav	2	879
211	i 0.16 on1 of5.wav	i 0.16 on1 of7.wav	2	995
212	i 0.18 on1 of1.wav	i 0.18 on1 of3.wav	2	1581
213	i 0.18 on1 of2.wav	i 0.18 on1 of4.wav	2	553
214	i 0.18 on1 of3.wav	i 0.18 on1 of5.wav	2	1154
215	i 0.18 on1 of4.wav	i 0.18 on1 of6.wav	2	1164
216	i 0.18 on1 of5.wav	i 0.18 on1 of7.wav	2	734
217	a 0.1 on1 of3.wav	a 0.1 on1 of1.wav	2	894
218	a 0.1 on1 of4.wav	a 0.1 on1 of2.wav	2	1541
219	a 0.1 on1 of5.wav	a 0.1 on1 of3.wav	1	1113
220	a 0.1 on1 of6.wav	a 0.1 on1 of4.wav	2	1581
221	a 0.1 on1 of7.wav	a 0.1 on1 of5.wav	1	744
222	a 0.2 on1 of3.wav	a 0.2 on1 of1.wav	2	845
223	a 0.2 on1 of4.wav	a 0.2 on1 of2.wav	2	624
224	a 0.2 on1 of5.wav	a 0.2 on1 of3.wav	2	440
225	a 0.2 on1 of6.wav	a 0.2 on1 of4.wav	2	1568
226	a 0.2 on1 of7.wav	a 0.2 on1 of5.wav	1	3857
227	a 0.04 on1 of3.wav	a 0.04 on1 of1.wav	1	1081
228	a 0.04 on1 of4.wav	a 0.04 on1 of2.wav	1	631
229	a 0.04 on1 of5.wav	a 0.04 on1 of3.wav	1	807
230	a 0.04 on1 of6.wav	a 0.04 on1 of4.wav	1	599
231	a 0.04 on1 of7.wav	a 0.04 on1 of5.wav	1	857
232	a 0.06 on1 of3.wav	a 0.06 on1 of1.wav	1	967
233	a 0.06 on1 of4.wav	a 0.06 on1 of2.wav	1	1024
234	a 0.06 on1 of5.wav	a 0.06 on1 of3.wav	1	2014
235	a 0.06 on1 of6.wav	a 0.06 on1 of4.wav	1	4174
236	a 0.06 on1 of7.wav	a 0.06 on1 of5.wav	1	878
237	a 0.08 on1 of3.wav	a 0.08 on1 of1.wav	2	913
238	a 0.08 on1 of4.wav	a 0.08 on1 of2.wav	1	957
239	a 0.08 on1 of5.wav	a 0.08 on1 of3.wav	1	450
240	a 0.08 on1 of6.wav	a 0.08 on1 of4.wav	1	821
241	a 0.08 on1 of7.wav	a 0.08 on1 of5.wav	1	895
242	a 0.12 on1 of3.wav	a 0.12 on1 of1.wav	2	600
243	a 0.12 on1 of4.wav	a 0.12 on1 of2.wav	2	1384
244	a 0.12 on1 of5.wav	a 0.12 on1 of3.wav	2	2519
245	a 0.12 on1 of6.wav	a 0.12 on1 of4.wav	1	1720
246	a 0.12 on1 of7.wav	a 0.12 on1 of5.wav	1	1360
247	a 0.14 on1 of3.wav	a 0.14 on1 of1.wav	2	818
248	a 0.14 on1 of4.wav	a 0.14 on1 of2.wav	2	782
249	a 0.14 on1 of5.wav	a 0.14 on1 of3.wav	1	1031
250	a 0.14 on1 of6.wav	a 0.14 on1 of4.wav	1	1242
251	a 0.14 on1 of7.wav	a 0.14 on1 of5.wav	1	1008
252	a 0.16 on1 of3.wav	a 0.16 on1 of1.wav	2	718
253	a 0.16 on1 of4.wav	a 0.16 on1 of2.wav	2	825
254	a 0.16 on1 of5.wav	a 0.16 on1 of3.wav	2	1003
255	a 0.16 on1 of6.wav	a 0.16 on1 of4.wav	2	1341
256	a 0.16 on1 of7.wav	a 0.16 on1 of5.wav	2	1621
257	a 0.18 on1 of3.wav	a 0.18 on1 of1.wav	2	728
258	a 0.18 on1 of4.wav	a 0.18 on1 of2.wav	2	591
259	a 0.18 on1 of5.wav	a 0.18 on1 of3.wav	2	3695
260	a 0.18 on1 of6.wav	a 0.18 on1 of4.wav	2	2831
261	a 0.18 on1 of7.wav	a 0.18 on1 of5.wav	1	1084
262	i 0.1 on1 of3.wav	i 0.1 on1 of1.wav	2	1302
263	i 0.1 on1 of4.wav	i 0.1 on1 of2.wav	2	877
264	i 0.1 on1 of5.wav	i 0.1 on1 of3.wav	2	967
265	i 0.1 on1 of6.wav	i 0.1 on1 of4.wav	1	787
266	i 0.1 on1 of7.wav	i 0.1 on1 of5.wav	1	3976
267	i 0.2 on1 of3.wav	i 0.2 on1 of1.wav	2	834
268	i 0.2 on1 of4.wav	i 0.2 on1 of2.wav	2	1243
269	i 0.2 on1 of5.wav	i 0.2 on1 of3.wav	2	670
270	i 0.2 on1 of6.wav	i 0.2 on1 of4.wav	2	680
271	i 0.2 on1 of7.wav	i 0.2 on1 of5.wav	2	2100
272	i 0.04 on1 of3.wav	i 0.04 on1 of1.wav	1	858
273	i 0.04 on1 of4.wav	i 0.04 on1 of2.wav	1	2611
274	i 0.04 on1 of5.wav	i 0.04 on1 of3.wav	1	883
275	i 0.04 on1 of6.wav	i 0.04 on1 of4.wav	1	3238
276	i 0.04 on1 of7.wav	i 0.04 on1 of5.wav	1	813
277	i 0.06 on1 of3.wav	i 0.06 on1 of1.wav	1	647
278	i 0.06 on1 of4.wav	i 0.06 on1 of2.wav	2	2123
279	i 0.06 on1 of5.wav	i 0.06 on1 of3.wav	1	955
280	i 0.06 on1 of6.wav	i 0.06 on1 of4.wav	1	762
281	i 0.06 on1 of7.wav	i 0.06 on1 of5.wav	1	799
282	i 0.08 on1 of3.wav	i 0.08 on1 of1.wav	1	3281
283	i 0.08 on1 of4.wav	i 0.08 on1 of2.wav	1	1819
284	i 0.08 on1 of5.wav	i 0.08 on1 of3.wav	1	834
285	i 0.08 on1 of6.wav	i 0.08 on1 of4.wav	1	1628
286	i 0.08 on1 of7.wav	i 0.08 on1 of5.wav	1	2053
287	i 0.12 on1 of3.wav	i 0.12 on1 of1.wav	2	5280
288	i 0.12 on1 of4.wav	i 0.12 on1 of2.wav	1	1313
289	i 0.12 on1 of5.wav	i 0.12 on1 of3.wav	2	722
290	i 0.12 on1 of6.wav	i 0.12 on1 of4.wav	2	1140
291	i 0.12 on1 of7.wav	i 0.12 on1 of5.wav	2	3407
292	i 0.14 on1 of3.wav	i 0.14 on1 of1.wav	2	798
293	i 0.14 on1 of4.wav	i 0.14 on1 of2.wav	2	1020
294	i 0.14 on1 of5.wav	i 0.14 on1 of3.wav	2	4102
295	i 0.14 on1 of6.wav	i 0.14 on1 of4.wav	2	786
296	i 0.14 on1 of7.wav	i 0.14 on1 of5.wav	2	3846
297	i 0.16 on1 of3.wav	i 0.16 on1 of1.wav	2	974
298	i 0.16 on1 of4.wav	i 0.16 on1 of2.wav	2	2175
299	i 0.16 on1 of5.wav	i 0.16 on1 of3.wav	2	961
300	i 0.16 on1 of6.wav	i 0.16 on1 of4.wav	2	962
301	i 0.16 on1 of7.wav	i 0.16 on1 of5.wav	1	1264
302	i 0.18 on1 of3.wav	i 0.18 on1 of1.wav	2	921
303	i 0.18 on1 of4.wav	i 0.18 on1 of2.wav	2	758
304	i 0.18 on1 of5.wav	i 0.18 on1 of3.wav	2	950
305	i 0.18 on1 of6.wav	i 0.18 on1 of4.wav	2	2343
306	i 0.18 on1 of7.wav	i 0.18 on1 of5.wav	2	912
307	a 0.1 on1 of1.wav	a 0.1 on1 of1.wav	1	752
308	a 0.1 on1 of2.wav	a 0.1 on1 of2.wav	1	789
309	a 0.1 on1 of3.wav	a 0.1 on1 of3.wav	1	603
310	a 0.1 on1 of4.wav	a 0.1 on1 of4.wav	1	615
311	a 0.1 on1 of5.wav	a 0.1 on1 of5.wav	1	783
312	a 0.1 on1 of6.wav	a 0.1 on1 of6.wav	1	1498
313	a 0.1 on1 of7.wav	a 0.1 on1 of7.wav	1	876
314	a 0.2 on1 of1.wav	a 0.2 on1 of1.wav	1	1189
315	a 0.2 on1 of2.wav	a 0.2 on1 of2.wav	1	2161
316	a 0.2 on1 of3.wav	a 0.2 on1 of3.wav	1	1126
317	a 0.2 on1 of4.wav	a 0.2 on1 of4.wav	1	719
318	a 0.2 on1 of5.wav	a 0.2 on1 of5.wav	1	2534
319	a 0.2 on1 of6.wav	a 0.2 on1 of6.wav	1	1834
320	a 0.2 on1 of7.wav	a 0.2 on1 of7.wav	1	763
321	a 0.04 on1 of1.wav	a 0.04 on1 of1.wav	1	850
322	a 0.04 on1 of2.wav	a 0.04 on1 of2.wav	1	795
323	a 0.04 on1 of3.wav	a 0.04 on1 of3.wav	1	667
324	a 0.04 on1 of4.wav	a 0.04 on1 of4.wav	1	488
325	a 0.04 on1 of5.wav	a 0.04 on1 of5.wav	1	577
326	a 0.04 on1 of6.wav	a 0.04 on1 of6.wav	1	827
327	a 0.04 on1 of7.wav	a 0.04 on1 of7.wav	1	741
328	a 0.06 on1 of1.wav	a 0.06 on1 of1.wav	1	789
329	a 0.06 on1 of2.wav	a 0.06 on1 of2.wav	1	756
330	a 0.06 on1 of3.wav	a 0.06 on1 of3.wav	2	1006
331	a 0.06 on1 of4.wav	a 0.06 on1 of4.wav	1	877
332	a 0.06 on1 of5.wav	a 0.06 on1 of5.wav	1	1303
333	a 0.06 on1 of6.wav	a 0.06 on1 of6.wav	1	810
334	a 0.06 on1 of7.wav	a 0.06 on1 of7.wav	2	2671
335	a 0.08 on1 of1.wav	a 0.08 on1 of1.wav	1	614
336	a 0.08 on1 of2.wav	a 0.08 on1 of2.wav	1	1165
337	a 0.08 on1 of3.wav	a 0.08 on1 of3.wav	1	476
338	a 0.08 on1 of4.wav	a 0.08 on1 of4.wav	1	537
339	a 0.08 on1 of5.wav	a 0.08 on1 of5.wav	2	1945
340	a 0.08 on1 of6.wav	a 0.08 on1 of6.wav	1	4681
341	a 0.08 on1 of7.wav	a 0.08 on1 of7.wav	1	4474
342	a 0.12 on1 of1.wav	a 0.12 on1 of1.wav	1	796
343	a 0.12 on1 of2.wav	a 0.12 on1 of2.wav	1	1772
344	a 0.12 on1 of3.wav	a 0.12 on1 of3.wav	1	909
345	a 0.12 on1 of4.wav	a 0.12 on1 of4.wav	1	1575
346	a 0.12 on1 of5.wav	a 0.12 on1 of5.wav	1	434
347	a 0.12 on1 of6.wav	a 0.12 on1 of6.wav	1	879
348	a 0.12 on1 of7.wav	a 0.12 on1 of7.wav	1	724
349	a 0.14 on1 of1.wav	a 0.14 on1 of1.wav	1	669
350	a 0.14 on1 of2.wav	a 0.14 on1 of2.wav	1	1560
351	a 0.14 on1 of3.wav	a 0.14 on1 of3.wav	1	977
352	a 0.14 on1 of4.wav	a 0.14 on1 of4.wav	1	628
353	a 0.14 on1 of5.wav	a 0.14 on1 of5.wav	1	885
354	a 0.14 on1 of6.wav	a 0.14 on1 of6.wav	1	577
355	a 0.14 on1 of7.wav	a 0.14 on1 of7.wav	1	7961
356	a 0.16 on1 of1.wav	a 0.16 on1 of1.wav	1	6802
357	a 0.16 on1 of2.wav	a 0.16 on1 of2.wav	1	534
358	a 0.16 on1 of3.wav	a 0.16 on1 of3.wav	1	641
359	a 0.16 on1 of4.wav	a 0.16 on1 of4.wav	1	2719
360	a 0.16 on1 of5.wav	a 0.16 on1 of5.wav	1	696
361	a 0.16 on1 of6.wav	a 0.16 on1 of6.wav	1	1031
362	a 0.16 on1 of7.wav	a 0.16 on1 of7.wav	1	874
363	a 0.18 on1 of1.wav	a 0.18 on1 of1.wav	1	681
364	a 0.18 on1 of2.wav	a 0.18 on1 of2.wav	1	649
365	a 0.18 on1 of3.wav	a 0.18 on1 of3.wav	1	8656
366	a 0.18 on1 of4.wav	a 0.18 on1 of4.wav	1	709
367	a 0.18 on1 of5.wav	a 0.18 on1 of5.wav	1	1418
368	a 0.18 on1 of6.wav	a 0.18 on1 of6.wav	1	1679
369	a 0.18 on1 of7.wav	a 0.18 on1 of7.wav	1	3733
370	i 0.1 on1 of1.wav	i 0.1 on1 of1.wav	1	3553
371	i 0.1 on1 of2.wav	i 0.1 on1 of2.wav	1	1143
372	i 0.1 on1 of3.wav	i 0.1 on1 of3.wav	1	560
373	i 0.1 on1 of4.wav	i 0.1 on1 of4.wav	1	851
374	i 0.1 on1 of5.wav	i 0.1 on1 of5.wav	1	514
375	i 0.1 on1 of6.wav	i 0.1 on1 of6.wav	1	1200
376	i 0.1 on1 of7.wav	i 0.1 on1 of7.wav	1	1760
377	i 0.2 on1 of1.wav	i 0.2 on1 of1.wav	1	927
378	i 0.2 on1 of2.wav	i 0.2 on1 of2.wav	1	592
379	i 0.2 on1 of3.wav	i 0.2 on1 of3.wav	1	689
380	i 0.2 on1 of4.wav	i 0.2 on1 of4.wav	1	734
381	i 0.2 on1 of5.wav	i 0.2 on1 of5.wav	1	975
382	i 0.2 on1 of6.wav	i 0.2 on1 of6.wav	1	895
383	i 0.2 on1 of7.wav	i 0.2 on1 of7.wav	1	1053
384	i 0.04 on1 of1.wav	i 0.04 on1 of1.wav	1	607
385	i 0.04 on1 of2.wav	i 0.04 on1 of2.wav	1	1549
386	i 0.04 on1 of3.wav	i 0.04 on1 of3.wav	1	660
387	i 0.04 on1 of4.wav	i 0.04 on1 of4.wav	1	900
388	i 0.04 on1 of5.wav	i 0.04 on1 of5.wav	1	789
389	i 0.04 on1 of6.wav	i 0.04 on1 of6.wav	1	500
390	i 0.04 on1 of7.wav	i 0.04 on1 of7.wav	1	731
391	i 0.06 on1 of1.wav	i 0.06 on1 of1.wav	1	433
392	i 0.06 on1 of2.wav	i 0.06 on1 of2.wav	1	573
393	i 0.06 on1 of3.wav	i 0.06 on1 of3.wav	1	842
394	i 0.06 on1 of4.wav	i 0.06 on1 of4.wav	1	3313
395	i 0.06 on1 of5.wav	i 0.06 on1 of5.wav	1	1358
396	i 0.06 on1 of6.wav	i 0.06 on1 of6.wav	1	464
397	i 0.06 on1 of7.wav	i 0.06 on1 of7.wav	1	802
398	i 0.08 on1 of1.wav	i 0.08 on1 of1.wav	1	1816
399	i 0.08 on1 of2.wav	i 0.08 on1 of2.wav	2	928
400	i 0.08 on1 of3.wav	i 0.08 on1 of3.wav	1	1086
401	i 0.08 on1 of4.wav	i 0.08 on1 of4.wav	1	10707
402	i 0.08 on1 of5.wav	i 0.08 on1 of5.wav	1	598
403	i 0.08 on1 of6.wav	i 0.08 on1 of6.wav	1	710
404	i 0.08 on1 of7.wav	i 0.08 on1 of7.wav	1	672
405	i 0.12 on1 of1.wav	i 0.12 on1 of1.wav	1	6985
406	i 0.12 on1 of2.wav	i 0.12 on1 of2.wav	1	1469
407	i 0.12 on1 of3.wav	i 0.12 on1 of3.wav	1	835
408	i 0.12 on1 of4.wav	i 0.12 on1 of4.wav	1	1218
409	i 0.12 on1 of5.wav	i 0.12 on1 of5.wav	1	1450
410	i 0.12 on1 of6.wav	i 0.12 on1 of6.wav	1	625
411	i 0.12 on1 of7.wav	i 0.12 on1 of7.wav	1	3212
412	i 0.14 on1 of1.wav	i 0.14 on1 of1.wav	1	738
413	i 0.14 on1 of2.wav	i 0.14 on1 of2.wav	1	3925
414	i 0.14 on1 of3.wav	i 0.14 on1 of3.wav	1	741
415	i 0.14 on1 of4.wav	i 0.14 on1 of4.wav	1	3859
416	i 0.14 on1 of5.wav	i 0.14 on1 of5.wav	1	1269
417	i 0.14 on1 of6.wav	i 0.14 on1 of6.wav	1	802
418	i 0.14 on1 of7.wav	i 0.14 on1 of7.wav	1	1530
419	i 0.16 on1 of1.wav	i 0.16 on1 of1.wav	1	777
420	i 0.16 on1 of2.wav	i 0.16 on1 of2.wav	1	434
421	i 0.16 on1 of3.wav	i 0.16 on1 of3.wav	1	822
422	i 0.16 on1 of4.wav	i 0.16 on1 of4.wav	1	661
423	i 0.16 on1 of5.wav	i 0.16 on1 of5.wav	1	1118
424	i 0.16 on1 of6.wav	i 0.16 on1 of6.wav	1	1421
425	i 0.16 on1 of7.wav	i 0.16 on1 of7.wav	1	728
426	i 0.18 on1 of1.wav	i 0.18 on1 of1.wav	1	2493
427	i 0.18 on1 of2.wav	i 0.18 on1 of2.wav	1	2023
428	i 0.18 on1 of3.wav	i 0.18 on1 of3.wav	2	647
429	i 0.18 on1 of4.wav	i 0.18 on1 of4.wav	1	873
430	i 0.18 on1 of5.wav	i 0.18 on1 of5.wav	2	3068
431	i 0.18 on1 of6.wav	i 0.18 on1 of6.wav	1	708
432	i 0.18 on1 of7.wav	i 0.18 on1 of7.wav	1	1646
433	a 0.1 on1 of1.wav	a 0.1 on1 of3.wav	2	1301
434	a 0.1 on1 of2.wav	a 0.1 on1 of4.wav	2	1041
435	a 0.1 on1 of3.wav	a 0.1 on1 of5.wav	1	803
436	a 0.1 on1 of4.wav	a 0.1 on1 of6.wav	1	1184
437	a 0.1 on1 of5.wav	a 0.1 on1 of7.wav	1	989
438	a 0.2 on1 of1.wav	a 0.2 on1 of3.wav	2	681
439	a 0.2 on1 of2.wav	a 0.2 on1 of4.wav	2	1143
440	a 0.2 on1 of3.wav	a 0.2 on1 of5.wav	1	2566
441	a 0.2 on1 of4.wav	a 0.2 on1 of6.wav	2	3866
442	a 0.2 on1 of5.wav	a 0.2 on1 of7.wav	2	858
443	a 0.04 on1 of1.wav	a 0.04 on1 of3.wav	1	788
444	a 0.04 on1 of2.wav	a 0.04 on1 of4.wav	1	524
445	a 0.04 on1 of3.wav	a 0.04 on1 of5.wav	1	532
446	a 0.04 on1 of4.wav	a 0.04 on1 of6.wav	1	694
447	a 0.04 on1 of5.wav	a 0.04 on1 of7.wav	1	3183
448	a 0.06 on1 of1.wav	a 0.06 on1 of3.wav	1	819
449	a 0.06 on1 of2.wav	a 0.06 on1 of4.wav	1	432
450	a 0.06 on1 of3.wav	a 0.06 on1 of5.wav	1	451
451	a 0.06 on1 of4.wav	a 0.06 on1 of6.wav	1	830
452	a 0.06 on1 of5.wav	a 0.06 on1 of7.wav	1	693
453	a 0.08 on1 of1.wav	a 0.08 on1 of3.wav	1	610
454	a 0.08 on1 of2.wav	a 0.08 on1 of4.wav	1	640
455	a 0.08 on1 of3.wav	a 0.08 on1 of5.wav	1	652
456	a 0.08 on1 of4.wav	a 0.08 on1 of6.wav	1	6431
457	a 0.08 on1 of5.wav	a 0.08 on1 of7.wav	2	637
458	a 0.12 on1 of1.wav	a 0.12 on1 of3.wav	2	745
459	a 0.12 on1 of2.wav	a 0.12 on1 of4.wav	2	926
460	a 0.12 on1 of3.wav	a 0.12 on1 of5.wav	2	1754
461	a 0.12 on1 of4.wav	a 0.12 on1 of6.wav	1	1310
462	a 0.12 on1 of5.wav	a 0.12 on1 of7.wav	1	1120
463	a 0.14 on1 of1.wav	a 0.14 on1 of3.wav	2	596
464	a 0.14 on1 of2.wav	a 0.14 on1 of4.wav	2	1881
465	a 0.14 on1 of3.wav	a 0.14 on1 of5.wav	2	1410
466	a 0.14 on1 of4.wav	a 0.14 on1 of6.wav	2	2293
467	a 0.14 on1 of5.wav	a 0.14 on1 of7.wav	2	784
468	a 0.16 on1 of1.wav	a 0.16 on1 of3.wav	2	1070
469	a 0.16 on1 of2.wav	a 0.16 on1 of4.wav	2	603
470	a 0.16 on1 of3.wav	a 0.16 on1 of5.wav	2	877
471	a 0.16 on1 of4.wav	a 0.16 on1 of6.wav	2	893
472	a 0.16 on1 of5.wav	a 0.16 on1 of7.wav	2	640
473	a 0.18 on1 of1.wav	a 0.18 on1 of3.wav	2	817
474	a 0.18 on1 of2.wav	a 0.18 on1 of4.wav	2	650
475	a 0.18 on1 of3.wav	a 0.18 on1 of5.wav	2	1682
476	a 0.18 on1 of4.wav	a 0.18 on1 of6.wav	2	612
477	a 0.18 on1 of5.wav	a 0.18 on1 of7.wav	1	1117
478	i 0.1 on1 of1.wav	i 0.1 on1 of3.wav	1	1184
479	i 0.1 on1 of2.wav	i 0.1 on1 of4.wav	2	882
480	i 0.1 on1 of3.wav	i 0.1 on1 of5.wav	2	706
481	i 0.1 on1 of4.wav	i 0.1 on1 of6.wav	2	720
482	i 0.1 on1 of5.wav	i 0.1 on1 of7.wav	1	948
483	i 0.2 on1 of1.wav	i 0.2 on1 of3.wav	2	802
484	i 0.2 on1 of2.wav	i 0.2 on1 of4.wav	2	863
485	i 0.2 on1 of3.wav	i 0.2 on1 of5.wav	2	837
486	i 0.2 on1 of4.wav	i 0.2 on1 of6.wav	2	4057
487	i 0.2 on1 of5.wav	i 0.2 on1 of7.wav	2	726
488	i 0.04 on1 of1.wav	i 0.04 on1 of3.wav	1	882
489	i 0.04 on1 of2.wav	i 0.04 on1 of4.wav	1	795
490	i 0.04 on1 of3.wav	i 0.04 on1 of5.wav	1	577
491	i 0.04 on1 of4.wav	i 0.04 on1 of6.wav	1	743
492	i 0.04 on1 of5.wav	i 0.04 on1 of7.wav	1	1052
493	i 0.06 on1 of1.wav	i 0.06 on1 of3.wav	1	3846
494	i 0.06 on1 of2.wav	i 0.06 on1 of4.wav	1	935
495	i 0.06 on1 of3.wav	i 0.06 on1 of5.wav	1	1090
496	i 0.06 on1 of4.wav	i 0.06 on1 of6.wav	1	2530
497	i 0.06 on1 of5.wav	i 0.06 on1 of7.wav	1	693
498	i 0.08 on1 of1.wav	i 0.08 on1 of3.wav	1	1119
499	i 0.08 on1 of2.wav	i 0.08 on1 of4.wav	1	983
500	i 0.08 on1 of3.wav	i 0.08 on1 of5.wav	1	687
501	i 0.08 on1 of4.wav	i 0.08 on1 of6.wav	2	621
502	i 0.08 on1 of5.wav	i 0.08 on1 of7.wav	1	1785
503	i 0.12 on1 of1.wav	i 0.12 on1 of3.wav	2	2494
504	i 0.12 on1 of2.wav	i 0.12 on1 of4.wav	1	704
505	i 0.12 on1 of3.wav	i 0.12 on1 of5.wav	2	901
506	i 0.12 on1 of4.wav	i 0.12 on1 of6.wav	2	1122
507	i 0.12 on1 of5.wav	i 0.12 on1 of7.wav	2	4216
508	i 0.14 on1 of1.wav	i 0.14 on1 of3.wav	2	2107
509	i 0.14 on1 of2.wav	i 0.14 on1 of4.wav	2	1193
510	i 0.14 on1 of3.wav	i 0.14 on1 of5.wav	2	923
511	i 0.14 on1 of4.wav	i 0.14 on1 of6.wav	2	1041
512	i 0.14 on1 of5.wav	i 0.14 on1 of7.wav	1	1255
513	i 0.16 on1 of1.wav	i 0.16 on1 of3.wav	2	909
514	i 0.16 on1 of2.wav	i 0.16 on1 of4.wav	2	738
515	i 0.16 on1 of3.wav	i 0.16 on1 of5.wav	2	915
516	i 0.16 on1 of4.wav	i 0.16 on1 of6.wav	2	1123
517	i 0.16 on1 of5.wav	i 0.16 on1 of7.wav	2	2602
518	i 0.18 on1 of1.wav	i 0.18 on1 of3.wav	2	1131
519	i 0.18 on1 of2.wav	i 0.18 on1 of4.wav	2	920
520	i 0.18 on1 of3.wav	i 0.18 on1 of5.wav	2	1452
521	i 0.18 on1 of4.wav	i 0.18 on1 of6.wav	2	906
522	i 0.18 on1 of5.wav	i 0.18 on1 of7.wav	2	1057
523	a 0.1 on1 of3.wav	a 0.1 on1 of1.wav	2	1478
524	a 0.1 on1 of4.wav	a 0.1 on1 of2.wav	2	2738
525	a 0.1 on1 of5.wav	a 0.1 on1 of3.wav	1	794
526	a 0.1 on1 of6.wav	a 0.1 on1 of4.wav	1	2134
527	a 0.1 on1 of7.wav	a 0.1 on1 of5.wav	1	1493
528	a 0.2 on1 of3.wav	a 0.2 on1 of1.wav	2	1132
529	a 0.2 on1 of4.wav	a 0.2 on1 of2.wav	2	637
530	a 0.2 on1 of5.wav	a 0.2 on1 of3.wav	2	799
531	a 0.2 on1 of6.wav	a 0.2 on1 of4.wav	1	6360
532	a 0.2 on1 of7.wav	a 0.2 on1 of5.wav	2	1120
533	a 0.04 on1 of3.wav	a 0.04 on1 of1.wav	1	720
534	a 0.04 on1 of4.wav	a 0.04 on1 of2.wav	1	522
535	a 0.04 on1 of5.wav	a 0.04 on1 of3.wav	1	514
536	a 0.04 on1 of6.wav	a 0.04 on1 of4.wav	1	541
537	a 0.04 on1 of7.wav	a 0.04 on1 of5.wav	1	1519
538	a 0.06 on1 of3.wav	a 0.06 on1 of1.wav	1	562
539	a 0.06 on1 of4.wav	a 0.06 on1 of2.wav	1	3138
540	a 0.06 on1 of5.wav	a 0.06 on1 of3.wav	1	467
541	a 0.06 on1 of6.wav	a 0.06 on1 of4.wav	1	609
542	a 0.06 on1 of7.wav	a 0.06 on1 of5.wav	1	782
543	a 0.08 on1 of3.wav	a 0.08 on1 of1.wav	2	778
544	a 0.08 on1 of4.wav	a 0.08 on1 of2.wav	1	705
545	a 0.08 on1 of5.wav	a 0.08 on1 of3.wav	2	1726
546	a 0.08 on1 of6.wav	a 0.08 on1 of4.wav	1	2001
547	a 0.08 on1 of7.wav	a 0.08 on1 of5.wav	1	768
548	a 0.12 on1 of3.wav	a 0.12 on1 of1.wav	2	1239
549	a 0.12 on1 of4.wav	a 0.12 on1 of2.wav	1	727
550	a 0.12 on1 of5.wav	a 0.12 on1 of3.wav	2	1347
551	a 0.12 on1 of6.wav	a 0.12 on1 of4.wav	1	821
552	a 0.12 on1 of7.wav	a 0.12 on1 of5.wav	1	1002
553	a 0.14 on1 of3.wav	a 0.14 on1 of1.wav	2	744
554	a 0.14 on1 of4.wav	a 0.14 on1 of2.wav	2	671
555	a 0.14 on1 of5.wav	a 0.14 on1 of3.wav	2	871
556	a 0.14 on1 of6.wav	a 0.14 on1 of4.wav	2	678
557	a 0.14 on1 of7.wav	a 0.14 on1 of5.wav	1	3090
558	a 0.16 on1 of3.wav	a 0.16 on1 of1.wav	2	1007
559	a 0.16 on1 of4.wav	a 0.16 on1 of2.wav	2	1506
560	a 0.16 on1 of5.wav	a 0.16 on1 of3.wav	2	2040
561	a 0.16 on1 of6.wav	a 0.16 on1 of4.wav	1	4666
562	a 0.16 on1 of7.wav	a 0.16 on1 of5.wav	1	1018
563	a 0.18 on1 of3.wav	a 0.18 on1 of1.wav	2	728
564	a 0.18 on1 of4.wav	a 0.18 on1 of2.wav	2	778
565	a 0.18 on1 of5.wav	a 0.18 on1 of3.wav	2	685
566	a 0.18 on1 of6.wav	a 0.18 on1 of4.wav	1	2832
567	a 0.18 on1 of7.wav	a 0.18 on1 of5.wav	1	518
568	i 0.1 on1 of3.wav	i 0.1 on1 of1.wav	1	1280
569	i 0.1 on1 of4.wav	i 0.1 on1 of2.wav	2	3373
570	i 0.1 on1 of5.wav	i 0.1 on1 of3.wav	2	3536
571	i 0.1 on1 of6.wav	i 0.1 on1 of4.wav	1	2683
572	i 0.1 on1 of7.wav	i 0.1 on1 of5.wav	1	582
573	i 0.2 on1 of3.wav	i 0.2 on1 of1.wav	2	554
574	i 0.2 on1 of4.wav	i 0.2 on1 of2.wav	2	800
575	i 0.2 on1 of5.wav	i 0.2 on1 of3.wav	2	6122
576	i 0.2 on1 of6.wav	i 0.2 on1 of4.wav	2	4480
577	i 0.2 on1 of7.wav	i 0.2 on1 of5.wav	2	1010
578	i 0.04 on1 of3.wav	i 0.04 on1 of1.wav	1	811
579	i 0.04 on1 of4.wav	i 0.04 on1 of2.wav	1	799
580	i 0.04 on1 of5.wav	i 0.04 on1 of3.wav	1	783
581	i 0.04 on1 of6.wav	i 0.04 on1 of4.wav	1	1088
582	i 0.04 on1 of7.wav	i 0.04 on1 of5.wav	1	911
583	i 0.06 on1 of3.wav	i 0.06 on1 of1.wav	1	562
584	i 0.06 on1 of4.wav	i 0.06 on1 of2.wav	1	754
585	i 0.06 on1 of5.wav	i 0.06 on1 of3.wav	1	820
586	i 0.06 on1 of6.wav	i 0.06 on1 of4.wav	1	2182
587	i 0.06 on1 of7.wav	i 0.06 on1 of5.wav	1	836
588	i 0.08 on1 of3.wav	i 0.08 on1 of1.wav	2	9840
589	i 0.08 on1 of4.wav	i 0.08 on1 of2.wav	1	1549
590	i 0.08 on1 of5.wav	i 0.08 on1 of3.wav	1	559
591	i 0.08 on1 of6.wav	i 0.08 on1 of4.wav	1	560
592	i 0.08 on1 of7.wav	i 0.08 on1 of5.wav	1	908
593	i 0.12 on1 of3.wav	i 0.12 on1 of1.wav	2	1311
594	i 0.12 on1 of4.wav	i 0.12 on1 of2.wav	1	713
595	i 0.12 on1 of5.wav	i 0.12 on1 of3.wav	2	825
596	i 0.12 on1 of6.wav	i 0.12 on1 of4.wav	2	789
597	i 0.12 on1 of7.wav	i 0.12 on1 of5.wav	2	2357
598	i 0.14 on1 of3.wav	i 0.14 on1 of1.wav	2	882
599	i 0.14 on1 of4.wav	i 0.14 on1 of2.wav	2	1039
600	i 0.14 on1 of5.wav	i 0.14 on1 of3.wav	1	1802
601	i 0.14 on1 of6.wav	i 0.14 on1 of4.wav	2	1360
602	i 0.14 on1 of7.wav	i 0.14 on1 of5.wav	2	1263
603	i 0.16 on1 of3.wav	i 0.16 on1 of1.wav	2	874
604	i 0.16 on1 of4.wav	i 0.16 on1 of2.wav	2	672
605	i 0.16 on1 of5.wav	i 0.16 on1 of3.wav	2	826
606	i 0.16 on1 of6.wav	i 0.16 on1 of4.wav	2	1073
607	i 0.16 on1 of7.wav	i 0.16 on1 of5.wav	1	1460
608	i 0.18 on1 of3.wav	i 0.18 on1 of1.wav	2	1006
609	i 0.18 on1 of4.wav	i 0.18 on1 of2.wav	2	860
610	i 0.18 on1 of5.wav	i 0.18 on1 of3.wav	2	888
611	i 0.18 on1 of6.wav	i 0.18 on1 of4.wav	2	1151
612	i 0.18 on1 of7.wav	i 0.18 on1 of5.wav	2	1975
