# Supplementary material for: Effects of stimulus duration and vowel quality in cross-linguistic categorical perception of pitch directions
Source: PLoS One. 2017 Jul 3;12(7):e0180656. doi: 10.1371/journal.pone.0180656 (PMC5495489; doi:10.1371/journal.pone.0180656)
Supplement: S1 Table — (ZIP) [file pone.0180656.s001.zip › supporting information/Raw data/eprime_sd_ENGLISH/sub15sdrising.csv]

List2	stim1	stim2	Slide3.RESP	Slide3.RT
1	a 0.1 on1 of7r.wav	a 0.1 on1 of7r.wav	1	403
2	a 0.1 on2 of7.wav	a 0.1 on2 of7.wav	1	401
3	a 0.1 on3 of7.wav	a 0.1 on3 of7.wav	1	593
4	a 0.1 on4 of7.wav	a 0.1 on4 of7.wav	1	491
5	a 0.1 on5 of7.wav	a 0.1 on5 of7.wav	1	400
6	a 0.1 on6 of7.wav	a 0.1 on6 of7.wav	1	344
7	a 0.1 on7 of7.wav	a 0.1 on7 of7.wav	1	414
8	a 0.2 on1 of7r.wav	a 0.2 on1 of7r.wav	1	384
9	a 0.2 on2 of7.wav	a 0.2 on2 of7.wav	1	423
10	a 0.2 on3 of7.wav	a 0.2 on3 of7.wav	1	450
11	a 0.2 on4 of7.wav	a 0.2 on4 of7.wav	1	674
12	a 0.2 on5 of7.wav	a 0.2 on5 of7.wav	1	404
13	a 0.2 on6 of7.wav	a 0.2 on6 of7.wav	1	478
14	a 0.2 on7 of7.wav	a 0.2 on7 of7.wav	1	403
15	a 0.04 on1 of7r.wav	a 0.04 on1 of7r.wav	1	310
16	a 0.04 on2 of7.wav	a 0.04 on2 of7.wav	1	401
17	a 0.04 on3 of7.wav	a 0.04 on3 of7.wav	1	560
18	a 0.04 on4 of7.wav	a 0.04 on4 of7.wav	1	367
19	a 0.04 on5 of7.wav	a 0.04 on5 of7.wav	1	386
20	a 0.04 on6 of7.wav	a 0.04 on6 of7.wav	1	537
21	a 0.04 on7 of7.wav	a 0.04 on7 of7.wav	1	328
22	a 0.06 on1 of7r.wav	a 0.06 on1 of7r.wav	1	413
23	a 0.06 on2 of7.wav	a 0.06 on2 of7.wav	1	422
24	a 0.06 on3 of7.wav	a 0.06 on3 of7.wav	1	461
25	a 0.06 on4 of7.wav	a 0.06 on4 of7.wav	1	939
26	a 0.06 on5 of7.wav	a 0.06 on5 of7.wav	1	2597
27	a 0.06 on6 of7.wav	a 0.06 on6 of7.wav	1	441
28	a 0.06 on7 of7.wav	a 0.06 on7 of7.wav	1	528
29	a 0.08 on1 of7r.wav	a 0.08 on1 of7r.wav	1	370
30	a 0.08 on2 of7.wav	a 0.08 on2 of7.wav	1	398
31	a 0.08 on3 of7.wav	a 0.08 on3 of7.wav	1	336
32	a 0.08 on4 of7.wav	a 0.08 on4 of7.wav	1	381
33	a 0.08 on5 of7.wav	a 0.08 on5 of7.wav	1	385
34	a 0.08 on6 of7.wav	a 0.08 on6 of7.wav	1	331
35	a 0.08 on7 of7.wav	a 0.08 on7 of7.wav	1	362
36	a 0.12 on1 of7r.wav	a 0.12 on1 of7r.wav	1	366
37	a 0.12 on2 of7.wav	a 0.12 on2 of7.wav	1	436
38	a 0.12 on3 of7.wav	a 0.12 on3 of7.wav	1	495
39	a 0.12 on4 of7.wav	a 0.12 on4 of7.wav	1	414
40	a 0.12 on5 of7.wav	a 0.12 on5 of7.wav	1	508
41	a 0.12 on6 of7.wav	a 0.12 on6 of7.wav	1	582
42	a 0.12 on7 of7.wav	a 0.12 on7 of7.wav	1	725
43	a 0.14 on1 of7r.wav	a 0.14 on1 of7r.wav	1	408
44	a 0.14 on2 of7.wav	a 0.14 on2 of7.wav	1	440
45	a 0.14 on3 of7.wav	a 0.14 on3 of7.wav	1	361
46	a 0.14 on4 of7.wav	a 0.14 on4 of7.wav	1	407
47	a 0.14 on5 of7.wav	a 0.14 on5 of7.wav	1	667
48	a 0.14 on6 of7.wav	a 0.14 on6 of7.wav	1	437
49	a 0.14 on7 of7.wav	a 0.14 on7 of7.wav	1	429
50	a 0.16 on1 of7r.wav	a 0.16 on1 of7r.wav	1	439
51	a 0.16 on2 of7.wav	a 0.16 on2 of7.wav	1	363
52	a 0.16 on3 of7.wav	a 0.16 on3 of7.wav	1	457
53	a 0.16 on4 of7.wav	a 0.16 on4 of7.wav	1	375
54	a 0.16 on5 of7.wav	a 0.16 on5 of7.wav	1	433
55	a 0.16 on6 of7.wav	a 0.16 on6 of7.wav	1	421
56	a 0.16 on7 of7.wav	a 0.16 on7 of7.wav	1	2149
57	a 0.18 on1 of7r.wav	a 0.18 on1 of7r.wav	1	590
58	a 0.18 on2 of7.wav	a 0.18 on2 of7.wav	1	765
59	a 0.18 on3 of7.wav	a 0.18 on3 of7.wav	1	329
60	a 0.18 on4 of7.wav	a 0.18 on4 of7.wav	1	828
61	a 0.18 on5 of7.wav	a 0.18 on5 of7.wav	1	405
62	a 0.18 on6 of7.wav	a 0.18 on6 of7.wav	1	413
63	a 0.18 on7 of7.wav	a 0.18 on7 of7.wav	1	410
64	i 0.1 on1 of7r.wav	i 0.1 on1 of7r.wav	1	519
65	i 0.1 on2 of7.wav	i 0.1 on2 of7.wav	1	2309
66	i 0.1 on3 of7.wav	i 0.1 on3 of7.wav	1	485
67	i 0.1 on4 of7.wav	i 0.1 on4 of7.wav	1	590
68	i 0.1 on5 of7.wav	i 0.1 on5 of7.wav	1	864
69	i 0.1 on6 of7.wav	i 0.1 on6 of7.wav	1	341
70	i 0.1 on7 of7.wav	i 0.1 on7 of7.wav	1	353
71	i 0.2 on1 of7r.wav	i 0.2 on1 of7r.wav	1	450
72	i 0.2 on2 of7.wav	i 0.2 on2 of7.wav	1	3173
73	i 0.2 on3 of7.wav	i 0.2 on3 of7.wav	1	412
74	i 0.2 on4 of7.wav	i 0.2 on4 of7.wav	1	430
75	i 0.2 on5 of7.wav	i 0.2 on5 of7.wav	1	416
76	i 0.2 on6 of7.wav	i 0.2 on6 of7.wav	1	386
77	i 0.2 on7 of7.wav	i 0.2 on7 of7.wav	1	1117
78	i 0.04 on1 of7r.wav	i 0.04 on1 of7r.wav	1	630
79	i 0.04 on2 of7.wav	i 0.04 on2 of7.wav	1	434
80	i 0.04 on3 of7.wav	i 0.04 on3 of7.wav	1	478
81	i 0.04 on4 of7.wav	i 0.04 on4 of7.wav	1	483
82	i 0.04 on5 of7.wav	i 0.04 on5 of7.wav	1	399
83	i 0.04 on6 of7.wav	i 0.04 on6 of7.wav	1	2330
84	i 0.04 on7 of7.wav	i 0.04 on7 of7.wav	1	397
85	i 0.06 on1 of7r.wav	i 0.06 on1 of7r.wav	1	487
86	i 0.06 on2 of7.wav	i 0.06 on2 of7.wav	1	548
87	i 0.06 on3 of7.wav	i 0.06 on3 of7.wav	1	6534
88	i 0.06 on4 of7.wav	i 0.06 on4 of7.wav	1	332
89	i 0.06 on5 of7.wav	i 0.06 on5 of7.wav	1	2222
90	i 0.06 on6 of7.wav	i 0.06 on6 of7.wav	1	589
91	i 0.06 on7 of7.wav	i 0.06 on7 of7.wav	1	406
92	i 0.08 on1 of7r.wav	i 0.08 on1 of7r.wav	1	352
93	i 0.08 on2 of7.wav	i 0.08 on2 of7.wav	1	437
94	i 0.08 on3 of7.wav	i 0.08 on3 of7.wav	1	392
95	i 0.08 on4 of7.wav	i 0.08 on4 of7.wav	1	443
96	i 0.08 on5 of7.wav	i 0.08 on5 of7.wav	1	525
97	i 0.08 on6 of7.wav	i 0.08 on6 of7.wav	1	636
98	i 0.08 on7 of7.wav	i 0.08 on7 of7.wav	1	429
99	i 0.12 on1 of7r.wav	i 0.12 on1 of7r.wav	1	903
100	i 0.12 on2 of7.wav	i 0.12 on2 of7.wav	1	492
101	i 0.12 on3 of7.wav	i 0.12 on3 of7.wav	1	613
102	i 0.12 on4 of7.wav	i 0.12 on4 of7.wav	1	402
103	i 0.12 on5 of7.wav	i 0.12 on5 of7.wav	1	489
104	i 0.12 on6 of7.wav	i 0.12 on6 of7.wav	1	438
105	i 0.12 on7 of7.wav	i 0.12 on7 of7.wav	1	700
106	i 0.14 on1 of7r.wav	i 0.14 on1 of7r.wav	1	409
107	i 0.14 on2 of7.wav	i 0.14 on2 of7.wav	1	485
108	i 0.14 on3 of7.wav	i 0.14 on3 of7.wav	1	416
109	i 0.14 on4 of7.wav	i 0.14 on4 of7.wav	1	1075
110	i 0.14 on5 of7.wav	i 0.14 on5 of7.wav	1	497
111	i 0.14 on6 of7.wav	i 0.14 on6 of7.wav	1	421
112	i 0.14 on7 of7.wav	i 0.14 on7 of7.wav	1	379
113	i 0.16 on1 of7r.wav	i 0.16 on1 of7r.wav	1	585
114	i 0.16 on2 of7.wav	i 0.16 on2 of7.wav	1	541
115	i 0.16 on3 of7.wav	i 0.16 on3 of7.wav	1	383
116	i 0.16 on4 of7.wav	i 0.16 on4 of7.wav	1	493
117	i 0.16 on5 of7.wav	i 0.16 on5 of7.wav	1	423
118	i 0.16 on6 of7.wav	i 0.16 on6 of7.wav	1	540
119	i 0.16 on7 of7.wav	i 0.16 on7 of7.wav	1	692
120	i 0.18 on1 of7r.wav	i 0.18 on1 of7r.wav	1	518
121	i 0.18 on2 of7.wav	i 0.18 on2 of7.wav	1	3966
122	i 0.18 on3 of7.wav	i 0.18 on3 of7.wav	1	516
123	i 0.18 on4 of7.wav	i 0.18 on4 of7.wav	1	460
124	i 0.18 on5 of7.wav	i 0.18 on5 of7.wav	1	368
125	i 0.18 on6 of7.wav	i 0.18 on6 of7.wav	1	461
126	i 0.18 on7 of7.wav	i 0.18 on7 of7.wav	1	338
127	a 0.1 on1 of7r.wav	a 0.1 on3 of7.wav	1	447
128	a 0.1 on2 of7.wav	a 0.1 on4 of7.wav	1	403
129	a 0.1 on3 of7.wav	a 0.1 on5 of7.wav	1	625
130	a 0.1 on4 of7.wav	a 0.1 on6 of7.wav	1	446
131	a 0.1 on5 of7.wav	a 0.1 on7 of7.wav	1	446
132	a 0.2 on1 of7r.wav	a 0.2 on3 of7.wav	1	627
133	a 0.2 on2 of7.wav	a 0.2 on4 of7.wav	1	5107
134	a 0.2 on3 of7.wav	a 0.2 on5 of7.wav	1	508
135	a 0.2 on4 of7.wav	a 0.2 on6 of7.wav	1	531
136	a 0.2 on5 of7.wav	a 0.2 on7 of7.wav	2	815
137	a 0.04 on1 of7r.wav	a 0.04 on3 of7.wav	1	478
138	a 0.04 on2 of7.wav	a 0.04 on4 of7.wav	1	522
139	a 0.04 on3 of7.wav	a 0.04 on5 of7.wav	1	448
140	a 0.04 on4 of7.wav	a 0.04 on6 of7.wav	1	454
141	a 0.04 on5 of7.wav	a 0.04 on7 of7.wav	1	465
142	a 0.06 on1 of7r.wav	a 0.06 on3 of7.wav	1	662
143	a 0.06 on2 of7.wav	a 0.06 on4 of7.wav	1	357
144	a 0.06 on3 of7.wav	a 0.06 on5 of7.wav	1	499
145	a 0.06 on4 of7.wav	a 0.06 on6 of7.wav	1	441
146	a 0.06 on5 of7.wav	a 0.06 on7 of7.wav	1	614
147	a 0.08 on1 of7r.wav	a 0.08 on3 of7.wav	1	417
148	a 0.08 on2 of7.wav	a 0.08 on4 of7.wav	1	352
149	a 0.08 on3 of7.wav	a 0.08 on5 of7.wav	1	289
150	a 0.08 on4 of7.wav	a 0.08 on6 of7.wav	1	410
151	a 0.08 on5 of7.wav	a 0.08 on7 of7.wav	1	355
152	a 0.12 on1 of7r.wav	a 0.12 on3 of7.wav	1	634
153	a 0.12 on2 of7.wav	a 0.12 on4 of7.wav	1	353
154	a 0.12 on3 of7.wav	a 0.12 on5 of7.wav	1	387
155	a 0.12 on4 of7.wav	a 0.12 on6 of7.wav	1	352
156	a 0.12 on5 of7.wav	a 0.12 on7 of7.wav	1	360
157	a 0.14 on1 of7r.wav	a 0.14 on3 of7.wav	1	1267
158	a 0.14 on2 of7.wav	a 0.14 on4 of7.wav	1	919
159	a 0.14 on3 of7.wav	a 0.14 on5 of7.wav	1	450
160	a 0.14 on4 of7.wav	a 0.14 on6 of7.wav	1	1752
161	a 0.14 on5 of7.wav	a 0.14 on7 of7.wav	1	425
162	a 0.16 on1 of7r.wav	a 0.16 on3 of7.wav	1	1329
163	a 0.16 on2 of7.wav	a 0.16 on4 of7.wav	1	519
164	a 0.16 on3 of7.wav	a 0.16 on5 of7.wav	1	410
165	a 0.16 on4 of7.wav	a 0.16 on6 of7.wav	1	403
166	a 0.16 on5 of7.wav	a 0.16 on7 of7.wav	1	408
167	a 0.18 on1 of7r.wav	a 0.18 on3 of7.wav	1	469
168	a 0.18 on2 of7.wav	a 0.18 on4 of7.wav	1	376
169	a 0.18 on3 of7.wav	a 0.18 on5 of7.wav	1	4464
170	a 0.18 on4 of7.wav	a 0.18 on6 of7.wav	1	397
171	a 0.18 on5 of7.wav	a 0.18 on7 of7.wav	1	390
172	i 0.1 on1 of7r.wav	i 0.1 on3 of7.wav	1	405
173	i 0.1 on2 of7.wav	i 0.1 on4 of7.wav	1	347
174	i 0.1 on3 of7.wav	i 0.1 on5 of7.wav	1	2688
175	i 0.1 on4 of7.wav	i 0.1 on6 of7.wav	1	369
176	i 0.1 on5 of7.wav	i 0.1 on7 of7.wav	1	487
177	i 0.2 on1 of7r.wav	i 0.2 on3 of7.wav	1	511
178	i 0.2 on2 of7.wav	i 0.2 on4 of7.wav	1	416
179	i 0.2 on3 of7.wav	i 0.2 on5 of7.wav	1	846
180	i 0.2 on4 of7.wav	i 0.2 on6 of7.wav	2	4858
181	i 0.2 on5 of7.wav	i 0.2 on7 of7.wav	1	388
182	i 0.04 on1 of7r.wav	i 0.04 on3 of7.wav	1	418
183	i 0.04 on2 of7.wav	i 0.04 on4 of7.wav	1	437
184	i 0.04 on3 of7.wav	i 0.04 on5 of7.wav	1	458
185	i 0.04 on4 of7.wav	i 0.04 on6 of7.wav	1	410
186	i 0.04 on5 of7.wav	i 0.04 on7 of7.wav	1	780
187	i 0.06 on1 of7r.wav	i 0.06 on3 of7.wav	1	778
188	i 0.06 on2 of7.wav	i 0.06 on4 of7.wav	1	375
189	i 0.06 on3 of7.wav	i 0.06 on5 of7.wav	1	342
190	i 0.06 on4 of7.wav	i 0.06 on6 of7.wav	1	357
191	i 0.06 on5 of7.wav	i 0.06 on7 of7.wav	1	346
192	i 0.08 on1 of7r.wav	i 0.08 on3 of7.wav	1	998
193	i 0.08 on2 of7.wav	i 0.08 on4 of7.wav	1	1026
194	i 0.08 on3 of7.wav	i 0.08 on5 of7.wav	1	392
195	i 0.08 on4 of7.wav	i 0.08 on6 of7.wav	1	3895
196	i 0.08 on5 of7.wav	i 0.08 on7 of7.wav	1	374
197	i 0.12 on1 of7r.wav	i 0.12 on3 of7.wav	1	560
198	i 0.12 on2 of7.wav	i 0.12 on4 of7.wav	1	1567
199	i 0.12 on3 of7.wav	i 0.12 on5 of7.wav	1	604
200	i 0.12 on4 of7.wav	i 0.12 on6 of7.wav	1	443
201	i 0.12 on5 of7.wav	i 0.12 on7 of7.wav	1	629
202	i 0.14 on1 of7r.wav	i 0.14 on3 of7.wav	1	706
203	i 0.14 on2 of7.wav	i 0.14 on4 of7.wav	1	338
204	i 0.14 on3 of7.wav	i 0.14 on5 of7.wav	1	462
205	i 0.14 on4 of7.wav	i 0.14 on6 of7.wav	1	442
206	i 0.14 on5 of7.wav	i 0.14 on7 of7.wav	2	945
207	i 0.16 on1 of7r.wav	i 0.16 on3 of7.wav	1	408
208	i 0.16 on2 of7.wav	i 0.16 on4 of7.wav	1	1336
209	i 0.16 on3 of7.wav	i 0.16 on5 of7.wav	1	353
210	i 0.16 on4 of7.wav	i 0.16 on6 of7.wav	1	3965
211	i 0.16 on5 of7.wav	i 0.16 on7 of7.wav	1	531
212	i 0.18 on1 of7r.wav	i 0.18 on3 of7.wav	1	347
213	i 0.18 on2 of7.wav	i 0.18 on4 of7.wav	1	480
214	i 0.18 on3 of7.wav	i 0.18 on5 of7.wav	1	469
215	i 0.18 on4 of7.wav	i 0.18 on6 of7.wav	1	1236
216	i 0.18 on5 of7.wav	i 0.18 on7 of7.wav	1	389
217	a 0.1 on3 of7.wav	a 0.1 on1 of7r.wav	1	399
218	a 0.1 on4 of7.wav	a 0.1 on2 of7.wav	1	389
219	a 0.1 on5 of7.wav	a 0.1 on3 of7.wav	1	397
220	a 0.1 on6 of7.wav	a 0.1 on4 of7.wav	1	427
221	a 0.1 on7 of7.wav	a 0.1 on5 of7.wav	1	418
222	a 0.2 on3 of7.wav	a 0.2 on1 of7r.wav	2	763
223	a 0.2 on4 of7.wav	a 0.2 on2 of7.wav	1	632
224	a 0.2 on5 of7.wav	a 0.2 on3 of7.wav	1	532
225	a 0.2 on6 of7.wav	a 0.2 on4 of7.wav	1	1167
226	a 0.2 on7 of7.wav	a 0.2 on5 of7.wav	2	1585
227	a 0.04 on3 of7.wav	a 0.04 on1 of7r.wav	1	418
228	a 0.04 on4 of7.wav	a 0.04 on2 of7.wav	1	548
229	a 0.04 on5 of7.wav	a 0.04 on3 of7.wav	1	448
230	a 0.04 on6 of7.wav	a 0.04 on4 of7.wav	1	751
231	a 0.04 on7 of7.wav	a 0.04 on5 of7.wav	1	462
232	a 0.06 on3 of7.wav	a 0.06 on1 of7r.wav	1	427
233	a 0.06 on4 of7.wav	a 0.06 on2 of7.wav	1	446
234	a 0.06 on5 of7.wav	a 0.06 on3 of7.wav	1	420
235	a 0.06 on6 of7.wav	a 0.06 on4 of7.wav	1	488
236	a 0.06 on7 of7.wav	a 0.06 on5 of7.wav	1	407
237	a 0.08 on3 of7.wav	a 0.08 on1 of7r.wav	1	382
238	a 0.08 on4 of7.wav	a 0.08 on2 of7.wav	1	758
239	a 0.08 on5 of7.wav	a 0.08 on3 of7.wav	1	509
240	a 0.08 on6 of7.wav	a 0.08 on4 of7.wav	1	458
241	a 0.08 on7 of7.wav	a 0.08 on5 of7.wav	1	340
242	a 0.12 on3 of7.wav	a 0.12 on1 of7r.wav	1	337
243	a 0.12 on4 of7.wav	a 0.12 on2 of7.wav	1	548
244	a 0.12 on5 of7.wav	a 0.12 on3 of7.wav	1	1182
245	a 0.12 on6 of7.wav	a 0.12 on4 of7.wav	1	444
246	a 0.12 on7 of7.wav	a 0.12 on5 of7.wav	1	1362
247	a 0.14 on3 of7.wav	a 0.14 on1 of7r.wav	1	381
248	a 0.14 on4 of7.wav	a 0.14 on2 of7.wav	1	364
249	a 0.14 on5 of7.wav	a 0.14 on3 of7.wav	1	1042
250	a 0.14 on6 of7.wav	a 0.14 on4 of7.wav	1	412
251	a 0.14 on7 of7.wav	a 0.14 on5 of7.wav	1	541
252	a 0.16 on3 of7.wav	a 0.16 on1 of7r.wav	1	469
253	a 0.16 on4 of7.wav	a 0.16 on2 of7.wav	1	311
254	a 0.16 on5 of7.wav	a 0.16 on3 of7.wav	1	905
255	a 0.16 on6 of7.wav	a 0.16 on4 of7.wav	1	451
256	a 0.16 on7 of7.wav	a 0.16 on5 of7.wav	2	1484
257	a 0.18 on3 of7.wav	a 0.18 on1 of7r.wav	1	756
258	a 0.18 on4 of7.wav	a 0.18 on2 of7.wav	1	1181
259	a 0.18 on5 of7.wav	a 0.18 on3 of7.wav	1	3348
260	a 0.18 on6 of7.wav	a 0.18 on4 of7.wav	1	2964
261	a 0.18 on7 of7.wav	a 0.18 on5 of7.wav	2	740
262	i 0.1 on3 of7.wav	i 0.1 on1 of7r.wav	1	381
263	i 0.1 on4 of7.wav	i 0.1 on2 of7.wav	1	765
264	i 0.1 on5 of7.wav	i 0.1 on3 of7.wav	1	1790
265	i 0.1 on6 of7.wav	i 0.1 on4 of7.wav	1	982
266	i 0.1 on7 of7.wav	i 0.1 on5 of7.wav	1	439
267	i 0.2 on3 of7.wav	i 0.2 on1 of7r.wav	1	446
268	i 0.2 on4 of7.wav	i 0.2 on2 of7.wav	1	421
269	i 0.2 on5 of7.wav	i 0.2 on3 of7.wav	1	1226
270	i 0.2 on6 of7.wav	i 0.2 on4 of7.wav	1	398
271	i 0.2 on7 of7.wav	i 0.2 on5 of7.wav	1	527
272	i 0.04 on3 of7.wav	i 0.04 on1 of7r.wav	1	381
273	i 0.04 on4 of7.wav	i 0.04 on2 of7.wav	1	467
274	i 0.04 on5 of7.wav	i 0.04 on3 of7.wav	1	414
275	i 0.04 on6 of7.wav	i 0.04 on4 of7.wav	1	347
276	i 0.04 on7 of7.wav	i 0.04 on5 of7.wav	1	396
277	i 0.06 on3 of7.wav	i 0.06 on1 of7r.wav	1	478
278	i 0.06 on4 of7.wav	i 0.06 on2 of7.wav	1	418
279	i 0.06 on5 of7.wav	i 0.06 on3 of7.wav	1	396
280	i 0.06 on6 of7.wav	i 0.06 on4 of7.wav	1	355
281	i 0.06 on7 of7.wav	i 0.06 on5 of7.wav	1	429
282	i 0.08 on3 of7.wav	i 0.08 on1 of7r.wav	1	449
283	i 0.08 on4 of7.wav	i 0.08 on2 of7.wav	1	489
284	i 0.08 on5 of7.wav	i 0.08 on3 of7.wav	1	592
285	i 0.08 on6 of7.wav	i 0.08 on4 of7.wav	1	538
286	i 0.08 on7 of7.wav	i 0.08 on5 of7.wav	1	406
287	i 0.12 on3 of7.wav	i 0.12 on1 of7r.wav	1	521
288	i 0.12 on4 of7.wav	i 0.12 on2 of7.wav	1	500
289	i 0.12 on5 of7.wav	i 0.12 on3 of7.wav	1	584
290	i 0.12 on6 of7.wav	i 0.12 on4 of7.wav	1	676
291	i 0.12 on7 of7.wav	i 0.12 on5 of7.wav	1	538
292	i 0.14 on3 of7.wav	i 0.14 on1 of7r.wav	1	371
293	i 0.14 on4 of7.wav	i 0.14 on2 of7.wav	1	2701
294	i 0.14 on5 of7.wav	i 0.14 on3 of7.wav	1	422
295	i 0.14 on6 of7.wav	i 0.14 on4 of7.wav	1	375
296	i 0.14 on7 of7.wav	i 0.14 on5 of7.wav	1	414
297	i 0.16 on3 of7.wav	i 0.16 on1 of7r.wav	1	396
298	i 0.16 on4 of7.wav	i 0.16 on2 of7.wav	1	427
299	i 0.16 on5 of7.wav	i 0.16 on3 of7.wav	1	465
300	i 0.16 on6 of7.wav	i 0.16 on4 of7.wav	1	417
301	i 0.16 on7 of7.wav	i 0.16 on5 of7.wav	1	449
302	i 0.18 on3 of7.wav	i 0.18 on1 of7r.wav	1	374
303	i 0.18 on4 of7.wav	i 0.18 on2 of7.wav	1	368
304	i 0.18 on5 of7.wav	i 0.18 on3 of7.wav	1	404
305	i 0.18 on6 of7.wav	i 0.18 on4 of7.wav	1	400
306	i 0.18 on7 of7.wav	i 0.18 on5 of7.wav	1	1091
307	a 0.1 on1 of7r.wav	a 0.1 on1 of7r.wav	1	2359
308	a 0.1 on2 of7.wav	a 0.1 on2 of7.wav	1	352
309	a 0.1 on3 of7.wav	a 0.1 on3 of7.wav	1	453
310	a 0.1 on4 of7.wav	a 0.1 on4 of7.wav	1	654
311	a 0.1 on5 of7.wav	a 0.1 on5 of7.wav	1	335
312	a 0.1 on6 of7.wav	a 0.1 on6 of7.wav	1	385
313	a 0.1 on7 of7.wav	a 0.1 on7 of7.wav	1	691
314	a 0.2 on1 of7r.wav	a 0.2 on1 of7r.wav	1	415
315	a 0.2 on2 of7.wav	a 0.2 on2 of7.wav	1	479
316	a 0.2 on3 of7.wav	a 0.2 on3 of7.wav	1	447
317	a 0.2 on4 of7.wav	a 0.2 on4 of7.wav	1	578
318	a 0.2 on5 of7.wav	a 0.2 on5 of7.wav	1	612
319	a 0.2 on6 of7.wav	a 0.2 on6 of7.wav	1	377
320	a 0.2 on7 of7.wav	a 0.2 on7 of7.wav	1	441
321	a 0.04 on1 of7r.wav	a 0.04 on1 of7r.wav	1	340
322	a 0.04 on2 of7.wav	a 0.04 on2 of7.wav	1	820
323	a 0.04 on3 of7.wav	a 0.04 on3 of7.wav	1	472
324	a 0.04 on4 of7.wav	a 0.04 on4 of7.wav	1	442
325	a 0.04 on5 of7.wav	a 0.04 on5 of7.wav	1	386
326	a 0.04 on6 of7.wav	a 0.04 on6 of7.wav	1	398
327	a 0.04 on7 of7.wav	a 0.04 on7 of7.wav	1	668
328	a 0.06 on1 of7r.wav	a 0.06 on1 of7r.wav	1	393
329	a 0.06 on2 of7.wav	a 0.06 on2 of7.wav	1	317
330	a 0.06 on3 of7.wav	a 0.06 on3 of7.wav	1	1193
331	a 0.06 on4 of7.wav	a 0.06 on4 of7.wav	1	337
332	a 0.06 on5 of7.wav	a 0.06 on5 of7.wav	1	363
333	a 0.06 on6 of7.wav	a 0.06 on6 of7.wav	1	348
334	a 0.06 on7 of7.wav	a 0.06 on7 of7.wav	1	365
335	a 0.08 on1 of7r.wav	a 0.08 on1 of7r.wav	1	372
336	a 0.08 on2 of7.wav	a 0.08 on2 of7.wav	1	395
337	a 0.08 on3 of7.wav	a 0.08 on3 of7.wav	1	695
338	a 0.08 on4 of7.wav	a 0.08 on4 of7.wav	1	560
339	a 0.08 on5 of7.wav	a 0.08 on5 of7.wav	1	441
340	a 0.08 on6 of7.wav	a 0.08 on6 of7.wav	1	425
341	a 0.08 on7 of7.wav	a 0.08 on7 of7.wav	1	394
342	a 0.12 on1 of7r.wav	a 0.12 on1 of7r.wav	1	3021
343	a 0.12 on2 of7.wav	a 0.12 on2 of7.wav	1	396
344	a 0.12 on3 of7.wav	a 0.12 on3 of7.wav	1	355
345	a 0.12 on4 of7.wav	a 0.12 on4 of7.wav	1	652
346	a 0.12 on5 of7.wav	a 0.12 on5 of7.wav	1	849
347	a 0.12 on6 of7.wav	a 0.12 on6 of7.wav	1	464
348	a 0.12 on7 of7.wav	a 0.12 on7 of7.wav	1	381
349	a 0.14 on1 of7r.wav	a 0.14 on1 of7r.wav	1	419
350	a 0.14 on2 of7.wav	a 0.14 on2 of7.wav	1	375
351	a 0.14 on3 of7.wav	a 0.14 on3 of7.wav	1	384
352	a 0.14 on4 of7.wav	a 0.14 on4 of7.wav	1	405
353	a 0.14 on5 of7.wav	a 0.14 on5 of7.wav	1	351
354	a 0.14 on6 of7.wav	a 0.14 on6 of7.wav	1	359
355	a 0.14 on7 of7.wav	a 0.14 on7 of7.wav	1	334
356	a 0.16 on1 of7r.wav	a 0.16 on1 of7r.wav	1	996
357	a 0.16 on2 of7.wav	a 0.16 on2 of7.wav	1	361
358	a 0.16 on3 of7.wav	a 0.16 on3 of7.wav	1	460
359	a 0.16 on4 of7.wav	a 0.16 on4 of7.wav	1	406
360	a 0.16 on5 of7.wav	a 0.16 on5 of7.wav	1	350
361	a 0.16 on6 of7.wav	a 0.16 on6 of7.wav	1	1298
362	a 0.16 on7 of7.wav	a 0.16 on7 of7.wav	1	2644
363	a 0.18 on1 of7r.wav	a 0.18 on1 of7r.wav	1	648
364	a 0.18 on2 of7.wav	a 0.18 on2 of7.wav	1	909
365	a 0.18 on3 of7.wav	a 0.18 on3 of7.wav	1	434
366	a 0.18 on4 of7.wav	a 0.18 on4 of7.wav	1	2637
367	a 0.18 on5 of7.wav	a 0.18 on5 of7.wav	1	4125
368	a 0.18 on6 of7.wav	a 0.18 on6 of7.wav	1	464
369	a 0.18 on7 of7.wav	a 0.18 on7 of7.wav	1	391
370	i 0.1 on1 of7r.wav	i 0.1 on1 of7r.wav	1	330
371	i 0.1 on2 of7.wav	i 0.1 on2 of7.wav	1	380
372	i 0.1 on3 of7.wav	i 0.1 on3 of7.wav	1	429
373	i 0.1 on4 of7.wav	i 0.1 on4 of7.wav	1	409
374	i 0.1 on5 of7.wav	i 0.1 on5 of7.wav	1	415
375	i 0.1 on6 of7.wav	i 0.1 on6 of7.wav	1	416
376	i 0.1 on7 of7.wav	i 0.1 on7 of7.wav	1	417
377	i 0.2 on1 of7r.wav	i 0.2 on1 of7r.wav	1	443
378	i 0.2 on2 of7.wav	i 0.2 on2 of7.wav	1	436
379	i 0.2 on3 of7.wav	i 0.2 on3 of7.wav	1	485
380	i 0.2 on4 of7.wav	i 0.2 on4 of7.wav	1	385
381	i 0.2 on5 of7.wav	i 0.2 on5 of7.wav	1	841
382	i 0.2 on6 of7.wav	i 0.2 on6 of7.wav	1	385
383	i 0.2 on7 of7.wav	i 0.2 on7 of7.wav	1	489
384	i 0.04 on1 of7r.wav	i 0.04 on1 of7r.wav	1	316
385	i 0.04 on2 of7.wav	i 0.04 on2 of7.wav	1	422
386	i 0.04 on3 of7.wav	i 0.04 on3 of7.wav	1	422
387	i 0.04 on4 of7.wav	i 0.04 on4 of7.wav	1	423
388	i 0.04 on5 of7.wav	i 0.04 on5 of7.wav	1	424
389	i 0.04 on6 of7.wav	i 0.04 on6 of7.wav	1	357
390	i 0.04 on7 of7.wav	i 0.04 on7 of7.wav	1	368
391	i 0.06 on1 of7r.wav	i 0.06 on1 of7r.wav	1	460
392	i 0.06 on2 of7.wav	i 0.06 on2 of7.wav	1	814
393	i 0.06 on3 of7.wav	i 0.06 on3 of7.wav	1	458
394	i 0.06 on4 of7.wav	i 0.06 on4 of7.wav	1	426
395	i 0.06 on5 of7.wav	i 0.06 on5 of7.wav	1	445
396	i 0.06 on6 of7.wav	i 0.06 on6 of7.wav	1	365
397	i 0.06 on7 of7.wav	i 0.06 on7 of7.wav	1	427
398	i 0.08 on1 of7r.wav	i 0.08 on1 of7r.wav	1	643
399	i 0.08 on2 of7.wav	i 0.08 on2 of7.wav	1	426
400	i 0.08 on3 of7.wav	i 0.08 on3 of7.wav	1	660
401	i 0.08 on4 of7.wav	i 0.08 on4 of7.wav	1	377
402	i 0.08 on5 of7.wav	i 0.08 on5 of7.wav	1	392
403	i 0.08 on6 of7.wav	i 0.08 on6 of7.wav	1	529
404	i 0.08 on7 of7.wav	i 0.08 on7 of7.wav	1	1121
405	i 0.12 on1 of7r.wav	i 0.12 on1 of7r.wav	1	403
406	i 0.12 on2 of7.wav	i 0.12 on2 of7.wav	1	418
407	i 0.12 on3 of7.wav	i 0.12 on3 of7.wav	1	1441
408	i 0.12 on4 of7.wav	i 0.12 on4 of7.wav	1	2743
409	i 0.12 on5 of7.wav	i 0.12 on5 of7.wav	1	554
410	i 0.12 on6 of7.wav	i 0.12 on6 of7.wav	1	1169
411	i 0.12 on7 of7.wav	i 0.12 on7 of7.wav	1	4167
412	i 0.14 on1 of7r.wav	i 0.14 on1 of7r.wav	1	457
413	i 0.14 on2 of7.wav	i 0.14 on2 of7.wav	1	2273
414	i 0.14 on3 of7.wav	i 0.14 on3 of7.wav	1	505
415	i 0.14 on4 of7.wav	i 0.14 on4 of7.wav	1	407
416	i 0.14 on5 of7.wav	i 0.14 on5 of7.wav	1	2794
417	i 0.14 on6 of7.wav	i 0.14 on6 of7.wav	1	434
418	i 0.14 on7 of7.wav	i 0.14 on7 of7.wav	1	360
419	i 0.16 on1 of7r.wav	i 0.16 on1 of7r.wav	1	505
420	i 0.16 on2 of7.wav	i 0.16 on2 of7.wav	1	450
421	i 0.16 on3 of7.wav	i 0.16 on3 of7.wav	1	434
422	i 0.16 on4 of7.wav	i 0.16 on4 of7.wav	1	404
423	i 0.16 on5 of7.wav	i 0.16 on5 of7.wav	1	351
424	i 0.16 on6 of7.wav	i 0.16 on6 of7.wav	1	443
425	i 0.16 on7 of7.wav	i 0.16 on7 of7.wav	1	508
426	i 0.18 on1 of7r.wav	i 0.18 on1 of7r.wav	1	1094
427	i 0.18 on2 of7.wav	i 0.18 on2 of7.wav	1	374
428	i 0.18 on3 of7.wav	i 0.18 on3 of7.wav	1	3336
429	i 0.18 on4 of7.wav	i 0.18 on4 of7.wav	1	444
430	i 0.18 on5 of7.wav	i 0.18 on5 of7.wav	1	397
431	i 0.18 on6 of7.wav	i 0.18 on6 of7.wav	1	417
432	i 0.18 on7 of7.wav	i 0.18 on7 of7.wav	1	391
433	a 0.1 on1 of7r.wav	a 0.1 on3 of7.wav	1	375
434	a 0.1 on2 of7.wav	a 0.1 on4 of7.wav	1	841
435	a 0.1 on3 of7.wav	a 0.1 on5 of7.wav	1	453
436	a 0.1 on4 of7.wav	a 0.1 on6 of7.wav	1	367
437	a 0.1 on5 of7.wav	a 0.1 on7 of7.wav	1	541
438	a 0.2 on1 of7r.wav	a 0.2 on3 of7.wav	1	441
439	a 0.2 on2 of7.wav	a 0.2 on4 of7.wav	1	536
440	a 0.2 on3 of7.wav	a 0.2 on5 of7.wav	1	1037
441	a 0.2 on4 of7.wav	a 0.2 on6 of7.wav	1	969
442	a 0.2 on5 of7.wav	a 0.2 on7 of7.wav	1	397
443	a 0.04 on1 of7r.wav	a 0.04 on3 of7.wav	1	335
444	a 0.04 on2 of7.wav	a 0.04 on4 of7.wav	1	541
445	a 0.04 on3 of7.wav	a 0.04 on5 of7.wav	1	484
446	a 0.04 on4 of7.wav	a 0.04 on6 of7.wav	1	362
447	a 0.04 on5 of7.wav	a 0.04 on7 of7.wav	1	346
448	a 0.06 on1 of7r.wav	a 0.06 on3 of7.wav	1	382
449	a 0.06 on2 of7.wav	a 0.06 on4 of7.wav	1	395
450	a 0.06 on3 of7.wav	a 0.06 on5 of7.wav	1	391
451	a 0.06 on4 of7.wav	a 0.06 on6 of7.wav	1	942
452	a 0.06 on5 of7.wav	a 0.06 on7 of7.wav	1	417
453	a 0.08 on1 of7r.wav	a 0.08 on3 of7.wav	1	1264
454	a 0.08 on2 of7.wav	a 0.08 on4 of7.wav	1	321
455	a 0.08 on3 of7.wav	a 0.08 on5 of7.wav	1	546
456	a 0.08 on4 of7.wav	a 0.08 on6 of7.wav	1	406
457	a 0.08 on5 of7.wav	a 0.08 on7 of7.wav	1	809
458	a 0.12 on1 of7r.wav	a 0.12 on3 of7.wav	1	471
459	a 0.12 on2 of7.wav	a 0.12 on4 of7.wav	1	1422
460	a 0.12 on3 of7.wav	a 0.12 on5 of7.wav	1	375
461	a 0.12 on4 of7.wav	a 0.12 on6 of7.wav	1	464
462	a 0.12 on5 of7.wav	a 0.12 on7 of7.wav	1	506
463	a 0.14 on1 of7r.wav	a 0.14 on3 of7.wav	1	322
464	a 0.14 on2 of7.wav	a 0.14 on4 of7.wav	1	1402
465	a 0.14 on3 of7.wav	a 0.14 on5 of7.wav	1	373
466	a 0.14 on4 of7.wav	a 0.14 on6 of7.wav	1	593
467	a 0.14 on5 of7.wav	a 0.14 on7 of7.wav	1	861
468	a 0.16 on1 of7r.wav	a 0.16 on3 of7.wav	1	375
469	a 0.16 on2 of7.wav	a 0.16 on4 of7.wav	1	1760
470	a 0.16 on3 of7.wav	a 0.16 on5 of7.wav	1	451
471	a 0.16 on4 of7.wav	a 0.16 on6 of7.wav	1	423
472	a 0.16 on5 of7.wav	a 0.16 on7 of7.wav	1	372
473	a 0.18 on1 of7r.wav	a 0.18 on3 of7.wav	1	863
474	a 0.18 on2 of7.wav	a 0.18 on4 of7.wav	1	380
475	a 0.18 on3 of7.wav	a 0.18 on5 of7.wav	1	532
476	a 0.18 on4 of7.wav	a 0.18 on6 of7.wav	2	1139
477	a 0.18 on5 of7.wav	a 0.18 on7 of7.wav	1	1833
478	i 0.1 on1 of7r.wav	i 0.1 on3 of7.wav	1	366
479	i 0.1 on2 of7.wav	i 0.1 on4 of7.wav	1	951
480	i 0.1 on3 of7.wav	i 0.1 on5 of7.wav	1	500
481	i 0.1 on4 of7.wav	i 0.1 on6 of7.wav	1	344
482	i 0.1 on5 of7.wav	i 0.1 on7 of7.wav	1	503
483	i 0.2 on1 of7r.wav	i 0.2 on3 of7.wav	1	347
484	i 0.2 on2 of7.wav	i 0.2 on4 of7.wav	1	585
485	i 0.2 on3 of7.wav	i 0.2 on5 of7.wav	1	369
486	i 0.2 on4 of7.wav	i 0.2 on6 of7.wav	1	414
487	i 0.2 on5 of7.wav	i 0.2 on7 of7.wav	1	867
488	i 0.04 on1 of7r.wav	i 0.04 on3 of7.wav	1	354
489	i 0.04 on2 of7.wav	i 0.04 on4 of7.wav	1	630
490	i 0.04 on3 of7.wav	i 0.04 on5 of7.wav	1	659
491	i 0.04 on4 of7.wav	i 0.04 on6 of7.wav	1	497
492	i 0.04 on5 of7.wav	i 0.04 on7 of7.wav	1	395
493	i 0.06 on1 of7r.wav	i 0.06 on3 of7.wav	1	462
494	i 0.06 on2 of7.wav	i 0.06 on4 of7.wav	1	1183
495	i 0.06 on3 of7.wav	i 0.06 on5 of7.wav	1	372
496	i 0.06 on4 of7.wav	i 0.06 on6 of7.wav	1	425
497	i 0.06 on5 of7.wav	i 0.06 on7 of7.wav	1	458
498	i 0.08 on1 of7r.wav	i 0.08 on3 of7.wav	1	466
499	i 0.08 on2 of7.wav	i 0.08 on4 of7.wav	1	1138
500	i 0.08 on3 of7.wav	i 0.08 on5 of7.wav	1	501
501	i 0.08 on4 of7.wav	i 0.08 on6 of7.wav	1	374
502	i 0.08 on5 of7.wav	i 0.08 on7 of7.wav	1	481
503	i 0.12 on1 of7r.wav	i 0.12 on3 of7.wav	1	451
504	i 0.12 on2 of7.wav	i 0.12 on4 of7.wav	1	405
505	i 0.12 on3 of7.wav	i 0.12 on5 of7.wav	1	398
506	i 0.12 on4 of7.wav	i 0.12 on6 of7.wav	1	357
507	i 0.12 on5 of7.wav	i 0.12 on7 of7.wav	1	423
508	i 0.14 on1 of7r.wav	i 0.14 on3 of7.wav	1	350
509	i 0.14 on2 of7.wav	i 0.14 on4 of7.wav	1	443
510	i 0.14 on3 of7.wav	i 0.14 on5 of7.wav	1	366
511	i 0.14 on4 of7.wav	i 0.14 on6 of7.wav	1	424
512	i 0.14 on5 of7.wav	i 0.14 on7 of7.wav	1	4339
513	i 0.16 on1 of7r.wav	i 0.16 on3 of7.wav	1	347
514	i 0.16 on2 of7.wav	i 0.16 on4 of7.wav	1	534
515	i 0.16 on3 of7.wav	i 0.16 on5 of7.wav	1	504
516	i 0.16 on4 of7.wav	i 0.16 on6 of7.wav	1	380
517	i 0.16 on5 of7.wav	i 0.16 on7 of7.wav	1	406
518	i 0.18 on1 of7r.wav	i 0.18 on3 of7.wav	1	1282
519	i 0.18 on2 of7.wav	i 0.18 on4 of7.wav	1	964
520	i 0.18 on3 of7.wav	i 0.18 on5 of7.wav	1	476
521	i 0.18 on4 of7.wav	i 0.18 on6 of7.wav	1	524
522	i 0.18 on5 of7.wav	i 0.18 on7 of7.wav	1	927
523	a 0.1 on3 of7.wav	a 0.1 on1 of7r.wav	1	354
524	a 0.1 on4 of7.wav	a 0.1 on2 of7.wav	1	446
525	a 0.1 on5 of7.wav	a 0.1 on3 of7.wav	1	425
526	a 0.1 on6 of7.wav	a 0.1 on4 of7.wav	1	390
527	a 0.1 on7 of7.wav	a 0.1 on5 of7.wav	1	386
528	a 0.2 on3 of7.wav	a 0.2 on1 of7r.wav	1	646
529	a 0.2 on4 of7.wav	a 0.2 on2 of7.wav	1	6604
530	a 0.2 on5 of7.wav	a 0.2 on3 of7.wav	1	405
531	a 0.2 on6 of7.wav	a 0.2 on4 of7.wav	1	1072
532	a 0.2 on7 of7.wav	a 0.2 on5 of7.wav	1	550
533	a 0.04 on3 of7.wav	a 0.04 on1 of7r.wav	1	378
534	a 0.04 on4 of7.wav	a 0.04 on2 of7.wav	1	353
535	a 0.04 on5 of7.wav	a 0.04 on3 of7.wav	1	633
536	a 0.04 on6 of7.wav	a 0.04 on4 of7.wav	1	437
537	a 0.04 on7 of7.wav	a 0.04 on5 of7.wav	1	728
538	a 0.06 on3 of7.wav	a 0.06 on1 of7r.wav	1	396
539	a 0.06 on4 of7.wav	a 0.06 on2 of7.wav	1	391
540	a 0.06 on5 of7.wav	a 0.06 on3 of7.wav	1	425
541	a 0.06 on6 of7.wav	a 0.06 on4 of7.wav	1	373
542	a 0.06 on7 of7.wav	a 0.06 on5 of7.wav	1	433
543	a 0.08 on3 of7.wav	a 0.08 on1 of7r.wav	1	328
544	a 0.08 on4 of7.wav	a 0.08 on2 of7.wav	1	364
545	a 0.08 on5 of7.wav	a 0.08 on3 of7.wav	1	330
546	a 0.08 on6 of7.wav	a 0.08 on4 of7.wav	1	471
547	a 0.08 on7 of7.wav	a 0.08 on5 of7.wav	1	411
548	a 0.12 on3 of7.wav	a 0.12 on1 of7r.wav	1	702
549	a 0.12 on4 of7.wav	a 0.12 on2 of7.wav	1	444
550	a 0.12 on5 of7.wav	a 0.12 on3 of7.wav	1	413
551	a 0.12 on6 of7.wav	a 0.12 on4 of7.wav	1	335
552	a 0.12 on7 of7.wav	a 0.12 on5 of7.wav	1	518
553	a 0.14 on3 of7.wav	a 0.14 on1 of7r.wav	1	498
554	a 0.14 on4 of7.wav	a 0.14 on2 of7.wav	1	521
555	a 0.14 on5 of7.wav	a 0.14 on3 of7.wav	1	400
556	a 0.14 on6 of7.wav	a 0.14 on4 of7.wav	1	530
557	a 0.14 on7 of7.wav	a 0.14 on5 of7.wav	1	338
558	a 0.16 on3 of7.wav	a 0.16 on1 of7r.wav	1	511
559	a 0.16 on4 of7.wav	a 0.16 on2 of7.wav	1	372
560	a 0.16 on5 of7.wav	a 0.16 on3 of7.wav	1	412
561	a 0.16 on6 of7.wav	a 0.16 on4 of7.wav	1	464
562	a 0.16 on7 of7.wav	a 0.16 on5 of7.wav	1	620
563	a 0.18 on3 of7.wav	a 0.18 on1 of7r.wav	1	2077
564	a 0.18 on4 of7.wav	a 0.18 on2 of7.wav	1	345
565	a 0.18 on5 of7.wav	a 0.18 on3 of7.wav	1	432
566	a 0.18 on6 of7.wav	a 0.18 on4 of7.wav	1	390
567	a 0.18 on7 of7.wav	a 0.18 on5 of7.wav	2	3700
568	i 0.1 on3 of7.wav	i 0.1 on1 of7r.wav	1	1387
569	i 0.1 on4 of7.wav	i 0.1 on2 of7.wav	1	453
570	i 0.1 on5 of7.wav	i 0.1 on3 of7.wav	1	484
571	i 0.1 on6 of7.wav	i 0.1 on4 of7.wav	1	403
572	i 0.1 on7 of7.wav	i 0.1 on5 of7.wav	1	422
573	i 0.2 on3 of7.wav	i 0.2 on1 of7r.wav	1	459
574	i 0.2 on4 of7.wav	i 0.2 on2 of7.wav	1	501
575	i 0.2 on5 of7.wav	i 0.2 on3 of7.wav	1	377
576	i 0.2 on6 of7.wav	i 0.2 on4 of7.wav	2	997
577	i 0.2 on7 of7.wav	i 0.2 on5 of7.wav	2	2572
578	i 0.04 on3 of7.wav	i 0.04 on1 of7r.wav	1	441
579	i 0.04 on4 of7.wav	i 0.04 on2 of7.wav	1	543
580	i 0.04 on5 of7.wav	i 0.04 on3 of7.wav	1	809
581	i 0.04 on6 of7.wav	i 0.04 on4 of7.wav	1	426
582	i 0.04 on7 of7.wav	i 0.04 on5 of7.wav	1	582
583	i 0.06 on3 of7.wav	i 0.06 on1 of7r.wav	1	369
584	i 0.06 on4 of7.wav	i 0.06 on2 of7.wav	1	1006
585	i 0.06 on5 of7.wav	i 0.06 on3 of7.wav	1	569
586	i 0.06 on6 of7.wav	i 0.06 on4 of7.wav	1	376
587	i 0.06 on7 of7.wav	i 0.06 on5 of7.wav	1	541
588	i 0.08 on3 of7.wav	i 0.08 on1 of7r.wav	1	359
589	i 0.08 on4 of7.wav	i 0.08 on2 of7.wav	1	401
590	i 0.08 on5 of7.wav	i 0.08 on3 of7.wav	1	385
591	i 0.08 on6 of7.wav	i 0.08 on4 of7.wav	1	382
592	i 0.08 on7 of7.wav	i 0.08 on5 of7.wav	1	472
593	i 0.12 on3 of7.wav	i 0.12 on1 of7r.wav	1	307
594	i 0.12 on4 of7.wav	i 0.12 on2 of7.wav	1	409
595	i 0.12 on5 of7.wav	i 0.12 on3 of7.wav	1	626
596	i 0.12 on6 of7.wav	i 0.12 on4 of7.wav	1	560
597	i 0.12 on7 of7.wav	i 0.12 on5 of7.wav	1	464
598	i 0.14 on3 of7.wav	i 0.14 on1 of7r.wav	1	354
599	i 0.14 on4 of7.wav	i 0.14 on2 of7.wav	1	406
600	i 0.14 on5 of7.wav	i 0.14 on3 of7.wav	1	426
601	i 0.14 on6 of7.wav	i 0.14 on4 of7.wav	1	418
602	i 0.14 on7 of7.wav	i 0.14 on5 of7.wav	1	460
603	i 0.16 on3 of7.wav	i 0.16 on1 of7r.wav	1	429
604	i 0.16 on4 of7.wav	i 0.16 on2 of7.wav	1	602
605	i 0.16 on5 of7.wav	i 0.16 on3 of7.wav	1	508
606	i 0.16 on6 of7.wav	i 0.16 on4 of7.wav	1	506
607	i 0.16 on7 of7.wav	i 0.16 on5 of7.wav	1	411
608	i 0.18 on3 of7.wav	i 0.18 on1 of7r.wav	1	712
609	i 0.18 on4 of7.wav	i 0.18 on2 of7.wav	1	1920
610	i 0.18 on5 of7.wav	i 0.18 on3 of7.wav	1	412
611	i 0.18 on6 of7.wav	i 0.18 on4 of7.wav	1	1444
612	i 0.18 on7 of7.wav	i 0.18 on5 of7.wav	1	1594
