# Supplementary material for: Effects of stimulus duration and vowel quality in cross-linguistic categorical perception of pitch directions
Source: PLoS One. 2017 Jul 3;12(7):e0180656. doi: 10.1371/journal.pone.0180656 (PMC5495489; doi:10.1371/journal.pone.0180656)
Supplement: S1 Table — (ZIP) [file pone.0180656.s001.zip › supporting information/Raw data/eprime_sd_ENGLISH/sub1sdfalling.csv]

List2	stim1	stim2	Slide3.RESP	Slide3.RT
1	a 0.1 on1 of1.wav	a 0.1 on1 of1.wav	1	811
2	a 0.1 on1 of2.wav	a 0.1 on1 of2.wav	1	480
3	a 0.1 on1 of3.wav	a 0.1 on1 of3.wav	1	1995
4	a 0.1 on1 of4.wav	a 0.1 on1 of4.wav	1	1085
5	a 0.1 on1 of5.wav	a 0.1 on1 of5.wav	1	690
6	a 0.1 on1 of6.wav	a 0.1 on1 of6.wav	1	543
7	a 0.1 on1 of7.wav	a 0.1 on1 of7.wav	2	1459
8	a 0.2 on1 of1.wav	a 0.2 on1 of1.wav	1	1045
9	a 0.2 on1 of2.wav	a 0.2 on1 of2.wav	1	691
10	a 0.2 on1 of3.wav	a 0.2 on1 of3.wav	1	260
11	a 0.2 on1 of4.wav	a 0.2 on1 of4.wav	1	995
12	a 0.2 on1 of5.wav	a 0.2 on1 of5.wav	1	2463
13	a 0.2 on1 of6.wav	a 0.2 on1 of6.wav	1	994
14	a 0.2 on1 of7.wav	a 0.2 on1 of7.wav	1	739
15	a 0.04 on1 of1.wav	a 0.04 on1 of1.wav	1	788
16	a 0.04 on1 of2.wav	a 0.04 on1 of2.wav	1	607
17	a 0.04 on1 of3.wav	a 0.04 on1 of3.wav	1	630
18	a 0.04 on1 of4.wav	a 0.04 on1 of4.wav	1	848
19	a 0.04 on1 of5.wav	a 0.04 on1 of5.wav	1	873
20	a 0.04 on1 of6.wav	a 0.04 on1 of6.wav	1	1393
21	a 0.04 on1 of7.wav	a 0.04 on1 of7.wav	1	1779
22	a 0.06 on1 of1.wav	a 0.06 on1 of1.wav	2	1209
23	a 0.06 on1 of2.wav	a 0.06 on1 of2.wav	1	1503
24	a 0.06 on1 of3.wav	a 0.06 on1 of3.wav	1	352
25	a 0.06 on1 of4.wav	a 0.06 on1 of4.wav	1	724
26	a 0.06 on1 of5.wav	a 0.06 on1 of5.wav	1	1410
27	a 0.06 on1 of6.wav	a 0.06 on1 of6.wav	1	1303
28	a 0.06 on1 of7.wav	a 0.06 on1 of7.wav	1	854
29	a 0.08 on1 of1.wav	a 0.08 on1 of1.wav	1	941
30	a 0.08 on1 of2.wav	a 0.08 on1 of2.wav	1	2450
31	a 0.08 on1 of3.wav	a 0.08 on1 of3.wav	1	4579
32	a 0.08 on1 of4.wav	a 0.08 on1 of4.wav	1	919
33	a 0.08 on1 of5.wav	a 0.08 on1 of5.wav	1	1721
34	a 0.08 on1 of6.wav	a 0.08 on1 of6.wav	1	782
35	a 0.08 on1 of7.wav	a 0.08 on1 of7.wav	1	644
36	a 0.12 on1 of1.wav	a 0.12 on1 of1.wav	1	1889
37	a 0.12 on1 of2.wav	a 0.12 on1 of2.wav	1	619
38	a 0.12 on1 of3.wav	a 0.12 on1 of3.wav	1	676
39	a 0.12 on1 of4.wav	a 0.12 on1 of4.wav	1	872
40	a 0.12 on1 of5.wav	a 0.12 on1 of5.wav	1	645
41	a 0.12 on1 of6.wav	a 0.12 on1 of6.wav	1	856
42	a 0.12 on1 of7.wav	a 0.12 on1 of7.wav	2	1032
43	a 0.14 on1 of1.wav	a 0.14 on1 of1.wav	2	1258
44	a 0.14 on1 of2.wav	a 0.14 on1 of2.wav	1	550
45	a 0.14 on1 of3.wav	a 0.14 on1 of3.wav	1	1103
46	a 0.14 on1 of4.wav	a 0.14 on1 of4.wav	1	2836
47	a 0.14 on1 of5.wav	a 0.14 on1 of5.wav	1	1840
48	a 0.14 on1 of6.wav	a 0.14 on1 of6.wav	1	823
49	a 0.14 on1 of7.wav	a 0.14 on1 of7.wav	1	1114
50	a 0.16 on1 of1.wav	a 0.16 on1 of1.wav	1	1119
51	a 0.16 on1 of2.wav	a 0.16 on1 of2.wav	2	1639
52	a 0.16 on1 of3.wav	a 0.16 on1 of3.wav	1	695
53	a 0.16 on1 of4.wav	a 0.16 on1 of4.wav	1	447
54	a 0.16 on1 of5.wav	a 0.16 on1 of5.wav	1	768
55	a 0.16 on1 of6.wav	a 0.16 on1 of6.wav	1	1725
56	a 0.16 on1 of7.wav	a 0.16 on1 of7.wav	1	1353
57	a 0.18 on1 of1.wav	a 0.18 on1 of1.wav	2	1077
58	a 0.18 on1 of2.wav	a 0.18 on1 of2.wav	1	1043
59	a 0.18 on1 of3.wav	a 0.18 on1 of3.wav	2	756
60	a 0.18 on1 of4.wav	a 0.18 on1 of4.wav	2	5499
61	a 0.18 on1 of5.wav	a 0.18 on1 of5.wav	1	1407
62	a 0.18 on1 of6.wav	a 0.18 on1 of6.wav	1	1577
63	a 0.18 on1 of7.wav	a 0.18 on1 of7.wav	1	1690
64	i 0.1 on1 of1.wav	i 0.1 on1 of1.wav	1	971
65	i 0.1 on1 of2.wav	i 0.1 on1 of2.wav	1	1097
66	i 0.1 on1 of3.wav	i 0.1 on1 of3.wav	1	225
67	i 0.1 on1 of4.wav	i 0.1 on1 of4.wav	1	1149
68	i 0.1 on1 of5.wav	i 0.1 on1 of5.wav	1	857
69	i 0.1 on1 of6.wav	i 0.1 on1 of6.wav	1	890
70	i 0.1 on1 of7.wav	i 0.1 on1 of7.wav	1	858
71	i 0.2 on1 of1.wav	i 0.2 on1 of1.wav	1	2083
72	i 0.2 on1 of2.wav	i 0.2 on1 of2.wav	1	731
73	i 0.2 on1 of3.wav	i 0.2 on1 of3.wav	1	843
74	i 0.2 on1 of4.wav	i 0.2 on1 of4.wav	1	1791
75	i 0.2 on1 of5.wav	i 0.2 on1 of5.wav	1	685
76	i 0.2 on1 of6.wav	i 0.2 on1 of6.wav	2	976
77	i 0.2 on1 of7.wav	i 0.2 on1 of7.wav	1	938
78	i 0.04 on1 of1.wav	i 0.04 on1 of1.wav	1	736
79	i 0.04 on1 of2.wav	i 0.04 on1 of2.wav	1	545
80	i 0.04 on1 of3.wav	i 0.04 on1 of3.wav	1	282
81	i 0.04 on1 of4.wav	i 0.04 on1 of4.wav	1	479
82	i 0.04 on1 of5.wav	i 0.04 on1 of5.wav	2	1094
83	i 0.04 on1 of6.wav	i 0.04 on1 of6.wav	1	613
84	i 0.04 on1 of7.wav	i 0.04 on1 of7.wav	1	3205
85	i 0.06 on1 of1.wav	i 0.06 on1 of1.wav	1	1405
86	i 0.06 on1 of2.wav	i 0.06 on1 of2.wav	1	930
87	i 0.06 on1 of3.wav	i 0.06 on1 of3.wav	1	695
88	i 0.06 on1 of4.wav	i 0.06 on1 of4.wav	1	1091
89	i 0.06 on1 of5.wav	i 0.06 on1 of5.wav	1	1203
90	i 0.06 on1 of6.wav	i 0.06 on1 of6.wav	1	540
91	i 0.06 on1 of7.wav	i 0.06 on1 of7.wav	1	795
92	i 0.08 on1 of1.wav	i 0.08 on1 of1.wav	1	1252
93	i 0.08 on1 of2.wav	i 0.08 on1 of2.wav	1	1379
94	i 0.08 on1 of3.wav	i 0.08 on1 of3.wav	1	871
95	i 0.08 on1 of4.wav	i 0.08 on1 of4.wav	1	1363
96	i 0.08 on1 of5.wav	i 0.08 on1 of5.wav	1	653
97	i 0.08 on1 of6.wav	i 0.08 on1 of6.wav	1	594
98	i 0.08 on1 of7.wav	i 0.08 on1 of7.wav	1	748
99	i 0.12 on1 of1.wav	i 0.12 on1 of1.wav	1	1056
100	i 0.12 on1 of2.wav	i 0.12 on1 of2.wav	1	3620
101	i 0.12 on1 of3.wav	i 0.12 on1 of3.wav	1	650
102	i 0.12 on1 of4.wav	i 0.12 on1 of4.wav	1	340
103	i 0.12 on1 of5.wav	i 0.12 on1 of5.wav	1	3501
104	i 0.12 on1 of6.wav	i 0.12 on1 of6.wav	1	1187
105	i 0.12 on1 of7.wav	i 0.12 on1 of7.wav	1	1017
106	i 0.14 on1 of1.wav	i 0.14 on1 of1.wav	1	2915
107	i 0.14 on1 of2.wav	i 0.14 on1 of2.wav	2	896
108	i 0.14 on1 of3.wav	i 0.14 on1 of3.wav	1	907
109	i 0.14 on1 of4.wav	i 0.14 on1 of4.wav	2	1201
110	i 0.14 on1 of5.wav	i 0.14 on1 of5.wav	1	1069
111	i 0.14 on1 of6.wav	i 0.14 on1 of6.wav	1	2386
112	i 0.14 on1 of7.wav	i 0.14 on1 of7.wav	1	761
113	i 0.16 on1 of1.wav	i 0.16 on1 of1.wav	1	720
114	i 0.16 on1 of2.wav	i 0.16 on1 of2.wav	1	252
115	i 0.16 on1 of3.wav	i 0.16 on1 of3.wav	1	475
116	i 0.16 on1 of4.wav	i 0.16 on1 of4.wav	2	1101
117	i 0.16 on1 of5.wav	i 0.16 on1 of5.wav	1	1769
118	i 0.16 on1 of6.wav	i 0.16 on1 of6.wav	2	1774
119	i 0.16 on1 of7.wav	i 0.16 on1 of7.wav	1	2313
120	i 0.18 on1 of1.wav	i 0.18 on1 of1.wav	1	814
121	i 0.18 on1 of2.wav	i 0.18 on1 of2.wav	1	898
122	i 0.18 on1 of3.wav	i 0.18 on1 of3.wav	2	1116
123	i 0.18 on1 of4.wav	i 0.18 on1 of4.wav	2	1134
124	i 0.18 on1 of5.wav	i 0.18 on1 of5.wav	1	840
125	i 0.18 on1 of6.wav	i 0.18 on1 of6.wav	1	643
126	i 0.18 on1 of7.wav	i 0.18 on1 of7.wav	2	1552
127	a 0.1 on1 of1.wav	a 0.1 on1 of3.wav	1	661
128	a 0.1 on1 of2.wav	a 0.1 on1 of4.wav	1	480
129	a 0.1 on1 of3.wav	a 0.1 on1 of5.wav	1	2229
130	a 0.1 on1 of4.wav	a 0.1 on1 of6.wav	1	279
131	a 0.1 on1 of5.wav	a 0.1 on1 of7.wav	1	309
132	a 0.2 on1 of1.wav	a 0.2 on1 of3.wav	2	1090
133	a 0.2 on1 of2.wav	a 0.2 on1 of4.wav	2	1022
134	a 0.2 on1 of3.wav	a 0.2 on1 of5.wav	2	3575
135	a 0.2 on1 of4.wav	a 0.2 on1 of6.wav	1	1364
136	a 0.2 on1 of5.wav	a 0.2 on1 of7.wav	1	1046
137	a 0.04 on1 of1.wav	a 0.04 on1 of3.wav	1	2640
138	a 0.04 on1 of2.wav	a 0.04 on1 of4.wav	1	1133
139	a 0.04 on1 of3.wav	a 0.04 on1 of5.wav	1	346
140	a 0.04 on1 of4.wav	a 0.04 on1 of6.wav	1	4928
141	a 0.04 on1 of5.wav	a 0.04 on1 of7.wav	1	444
142	a 0.06 on1 of1.wav	a 0.06 on1 of3.wav	2	16015
143	a 0.06 on1 of2.wav	a 0.06 on1 of4.wav	1	366
144	a 0.06 on1 of3.wav	a 0.06 on1 of5.wav	1	452
145	a 0.06 on1 of4.wav	a 0.06 on1 of6.wav	1	1596
146	a 0.06 on1 of5.wav	a 0.06 on1 of7.wav	2	756
147	a 0.08 on1 of1.wav	a 0.08 on1 of3.wav	2	813
148	a 0.08 on1 of2.wav	a 0.08 on1 of4.wav	2	1693
149	a 0.08 on1 of3.wav	a 0.08 on1 of5.wav	1	1973
150	a 0.08 on1 of4.wav	a 0.08 on1 of6.wav	1	727
151	a 0.08 on1 of5.wav	a 0.08 on1 of7.wav	1	381
152	a 0.12 on1 of1.wav	a 0.12 on1 of3.wav	1	927
153	a 0.12 on1 of2.wav	a 0.12 on1 of4.wav	2	3875
154	a 0.12 on1 of3.wav	a 0.12 on1 of5.wav	1	1089
155	a 0.12 on1 of4.wav	a 0.12 on1 of6.wav	1	1766
156	a 0.12 on1 of5.wav	a 0.12 on1 of7.wav	1	1050
157	a 0.14 on1 of1.wav	a 0.14 on1 of3.wav	1	604
158	a 0.14 on1 of2.wav	a 0.14 on1 of4.wav	1	2704
159	a 0.14 on1 of3.wav	a 0.14 on1 of5.wav	1	644
160	a 0.14 on1 of4.wav	a 0.14 on1 of6.wav	1	1246
161	a 0.14 on1 of5.wav	a 0.14 on1 of7.wav	1	559
162	a 0.16 on1 of1.wav	a 0.16 on1 of3.wav	2	681
163	a 0.16 on1 of2.wav	a 0.16 on1 of4.wav	1	1428
164	a 0.16 on1 of3.wav	a 0.16 on1 of5.wav	1	880
165	a 0.16 on1 of4.wav	a 0.16 on1 of6.wav	1	730
166	a 0.16 on1 of5.wav	a 0.16 on1 of7.wav	2	1160
167	a 0.18 on1 of1.wav	a 0.18 on1 of3.wav	2	3106
168	a 0.18 on1 of2.wav	a 0.18 on1 of4.wav	2	754
169	a 0.18 on1 of3.wav	a 0.18 on1 of5.wav	1	616
170	a 0.18 on1 of4.wav	a 0.18 on1 of6.wav	1	562
171	a 0.18 on1 of5.wav	a 0.18 on1 of7.wav	1	589
172	i 0.1 on1 of1.wav	i 0.1 on1 of3.wav	1	932
173	i 0.1 on1 of2.wav	i 0.1 on1 of4.wav	1	1995
174	i 0.1 on1 of3.wav	i 0.1 on1 of5.wav	1	1288
175	i 0.1 on1 of4.wav	i 0.1 on1 of6.wav	2	774
176	i 0.1 on1 of5.wav	i 0.1 on1 of7.wav	1	1923
177	i 0.2 on1 of1.wav	i 0.2 on1 of3.wav	2	841
178	i 0.2 on1 of2.wav	i 0.2 on1 of4.wav	2	809
179	i 0.2 on1 of3.wav	i 0.2 on1 of5.wav	1	3085
180	i 0.2 on1 of4.wav	i 0.2 on1 of6.wav	1	1153
181	i 0.2 on1 of5.wav	i 0.2 on1 of7.wav	1	2071
182	i 0.04 on1 of1.wav	i 0.04 on1 of3.wav	1	580
183	i 0.04 on1 of2.wav	i 0.04 on1 of4.wav	1	483
184	i 0.04 on1 of3.wav	i 0.04 on1 of5.wav	1	4732
185	i 0.04 on1 of4.wav	i 0.04 on1 of6.wav	1	297
186	i 0.04 on1 of5.wav	i 0.04 on1 of7.wav	1	382
187	i 0.06 on1 of1.wav	i 0.06 on1 of3.wav	1	1193
188	i 0.06 on1 of2.wav	i 0.06 on1 of4.wav	1	520
189	i 0.06 on1 of3.wav	i 0.06 on1 of5.wav	1	1371
190	i 0.06 on1 of4.wav	i 0.06 on1 of6.wav	1	1271
191	i 0.06 on1 of5.wav	i 0.06 on1 of7.wav	1	325
192	i 0.08 on1 of1.wav	i 0.08 on1 of3.wav	1	1717
193	i 0.08 on1 of2.wav	i 0.08 on1 of4.wav	1	521
194	i 0.08 on1 of3.wav	i 0.08 on1 of5.wav	1	990
195	i 0.08 on1 of4.wav	i 0.08 on1 of6.wav	1	730
196	i 0.08 on1 of5.wav	i 0.08 on1 of7.wav	1	593
197	i 0.12 on1 of1.wav	i 0.12 on1 of3.wav	2	731
198	i 0.12 on1 of2.wav	i 0.12 on1 of4.wav	1	569
199	i 0.12 on1 of3.wav	i 0.12 on1 of5.wav	1	1200
200	i 0.12 on1 of4.wav	i 0.12 on1 of6.wav	1	493
201	i 0.12 on1 of5.wav	i 0.12 on1 of7.wav	2	1396
202	i 0.14 on1 of1.wav	i 0.14 on1 of3.wav	2	1003
203	i 0.14 on1 of2.wav	i 0.14 on1 of4.wav	1	1319
204	i 0.14 on1 of3.wav	i 0.14 on1 of5.wav	2	2366
205	i 0.14 on1 of4.wav	i 0.14 on1 of6.wav	1	2498
206	i 0.14 on1 of5.wav	i 0.14 on1 of7.wav	2	860
207	i 0.16 on1 of1.wav	i 0.16 on1 of3.wav	1	1898
208	i 0.16 on1 of2.wav	i 0.16 on1 of4.wav	2	746
209	i 0.16 on1 of3.wav	i 0.16 on1 of5.wav	1	4239
210	i 0.16 on1 of4.wav	i 0.16 on1 of6.wav	2	654
211	i 0.16 on1 of5.wav	i 0.16 on1 of7.wav	2	918
212	i 0.18 on1 of1.wav	i 0.18 on1 of3.wav	1	1820
213	i 0.18 on1 of2.wav	i 0.18 on1 of4.wav	2	1204
214	i 0.18 on1 of3.wav	i 0.18 on1 of5.wav	1	1625
215	i 0.18 on1 of4.wav	i 0.18 on1 of6.wav	1	502
216	i 0.18 on1 of5.wav	i 0.18 on1 of7.wav	1	1212
217	a 0.1 on1 of3.wav	a 0.1 on1 of1.wav	1	1040
218	a 0.1 on1 of4.wav	a 0.1 on1 of2.wav	1	601
219	a 0.1 on1 of5.wav	a 0.1 on1 of3.wav	1	3010
220	a 0.1 on1 of6.wav	a 0.1 on1 of4.wav	1	785
221	a 0.1 on1 of7.wav	a 0.1 on1 of5.wav	1	1131
222	a 0.2 on1 of3.wav	a 0.2 on1 of1.wav	2	1271
223	a 0.2 on1 of4.wav	a 0.2 on1 of2.wav	2	624
224	a 0.2 on1 of5.wav	a 0.2 on1 of3.wav	2	1496
225	a 0.2 on1 of6.wav	a 0.2 on1 of4.wav	1	858
226	a 0.2 on1 of7.wav	a 0.2 on1 of5.wav	1	3911
227	a 0.04 on1 of3.wav	a 0.04 on1 of1.wav	1	387
228	a 0.04 on1 of4.wav	a 0.04 on1 of2.wav	1	339
229	a 0.04 on1 of5.wav	a 0.04 on1 of3.wav	1	780
230	a 0.04 on1 of6.wav	a 0.04 on1 of4.wav	1	565
231	a 0.04 on1 of7.wav	a 0.04 on1 of5.wav	1	595
232	a 0.06 on1 of3.wav	a 0.06 on1 of1.wav	1	1491
233	a 0.06 on1 of4.wav	a 0.06 on1 of2.wav	1	3050
234	a 0.06 on1 of5.wav	a 0.06 on1 of3.wav	1	523
235	a 0.06 on1 of6.wav	a 0.06 on1 of4.wav	1	392
236	a 0.06 on1 of7.wav	a 0.06 on1 of5.wav	1	1098
237	a 0.08 on1 of3.wav	a 0.08 on1 of1.wav	2	1337
238	a 0.08 on1 of4.wav	a 0.08 on1 of2.wav	1	536
239	a 0.08 on1 of5.wav	a 0.08 on1 of3.wav	2	1772
240	a 0.08 on1 of6.wav	a 0.08 on1 of4.wav	1	618
241	a 0.08 on1 of7.wav	a 0.08 on1 of5.wav	1	517
242	a 0.12 on1 of3.wav	a 0.12 on1 of1.wav	2	913
243	a 0.12 on1 of4.wav	a 0.12 on1 of2.wav	1	1549
244	a 0.12 on1 of5.wav	a 0.12 on1 of3.wav	1	1866
245	a 0.12 on1 of6.wav	a 0.12 on1 of4.wav	1	1940
246	a 0.12 on1 of7.wav	a 0.12 on1 of5.wav	2	769
247	a 0.14 on1 of3.wav	a 0.14 on1 of1.wav	1	1125
248	a 0.14 on1 of4.wav	a 0.14 on1 of2.wav	2	1454
249	a 0.14 on1 of5.wav	a 0.14 on1 of3.wav	2	1129
250	a 0.14 on1 of6.wav	a 0.14 on1 of4.wav	1	842
251	a 0.14 on1 of7.wav	a 0.14 on1 of5.wav	1	371
252	a 0.16 on1 of3.wav	a 0.16 on1 of1.wav	2	1558
253	a 0.16 on1 of4.wav	a 0.16 on1 of2.wav	2	1142
254	a 0.16 on1 of5.wav	a 0.16 on1 of3.wav	1	931
255	a 0.16 on1 of6.wav	a 0.16 on1 of4.wav	1	4043
256	a 0.16 on1 of7.wav	a 0.16 on1 of5.wav	1	1230
257	a 0.18 on1 of3.wav	a 0.18 on1 of1.wav	2	1652
258	a 0.18 on1 of4.wav	a 0.18 on1 of2.wav	1	1276
259	a 0.18 on1 of5.wav	a 0.18 on1 of3.wav	1	1505
260	a 0.18 on1 of6.wav	a 0.18 on1 of4.wav	1	1005
261	a 0.18 on1 of7.wav	a 0.18 on1 of5.wav	1	1053
262	i 0.1 on1 of3.wav	i 0.1 on1 of1.wav	1	1053
263	i 0.1 on1 of4.wav	i 0.1 on1 of2.wav	2	5775
264	i 0.1 on1 of5.wav	i 0.1 on1 of3.wav	1	785
265	i 0.1 on1 of6.wav	i 0.1 on1 of4.wav	2	715
266	i 0.1 on1 of7.wav	i 0.1 on1 of5.wav	1	350
267	i 0.2 on1 of3.wav	i 0.2 on1 of1.wav	2	583
268	i 0.2 on1 of4.wav	i 0.2 on1 of2.wav	2	1068
269	i 0.2 on1 of5.wav	i 0.2 on1 of3.wav	1	1042
270	i 0.2 on1 of6.wav	i 0.2 on1 of4.wav	1	847
271	i 0.2 on1 of7.wav	i 0.2 on1 of5.wav	1	1198
272	i 0.04 on1 of3.wav	i 0.04 on1 of1.wav	1	318
273	i 0.04 on1 of4.wav	i 0.04 on1 of2.wav	1	306
274	i 0.04 on1 of5.wav	i 0.04 on1 of3.wav	1	764
275	i 0.04 on1 of6.wav	i 0.04 on1 of4.wav	1	500
276	i 0.04 on1 of7.wav	i 0.04 on1 of5.wav	1	972
277	i 0.06 on1 of3.wav	i 0.06 on1 of1.wav	1	456
278	i 0.06 on1 of4.wav	i 0.06 on1 of2.wav	1	333
279	i 0.06 on1 of5.wav	i 0.06 on1 of3.wav	1	646
280	i 0.06 on1 of6.wav	i 0.06 on1 of4.wav	1	725
281	i 0.06 on1 of7.wav	i 0.06 on1 of5.wav	1	385
282	i 0.08 on1 of3.wav	i 0.08 on1 of1.wav	1	1689
283	i 0.08 on1 of4.wav	i 0.08 on1 of2.wav	1	1191
284	i 0.08 on1 of5.wav	i 0.08 on1 of3.wav	1	499
285	i 0.08 on1 of6.wav	i 0.08 on1 of4.wav	2	545
286	i 0.08 on1 of7.wav	i 0.08 on1 of5.wav	1	326
287	i 0.12 on1 of3.wav	i 0.12 on1 of1.wav	1	927
288	i 0.12 on1 of4.wav	i 0.12 on1 of2.wav	1	1468
289	i 0.12 on1 of5.wav	i 0.12 on1 of3.wav	2	1336
290	i 0.12 on1 of6.wav	i 0.12 on1 of4.wav	2	1940
291	i 0.12 on1 of7.wav	i 0.12 on1 of5.wav	1	946
292	i 0.14 on1 of3.wav	i 0.14 on1 of1.wav	1	981
293	i 0.14 on1 of4.wav	i 0.14 on1 of2.wav	1	3130
294	i 0.14 on1 of5.wav	i 0.14 on1 of3.wav	2	1642
295	i 0.14 on1 of6.wav	i 0.14 on1 of4.wav	1	1351
296	i 0.14 on1 of7.wav	i 0.14 on1 of5.wav	1	1364
297	i 0.16 on1 of3.wav	i 0.16 on1 of1.wav	1	1621
298	i 0.16 on1 of4.wav	i 0.16 on1 of2.wav	2	1193
299	i 0.16 on1 of5.wav	i 0.16 on1 of3.wav	1	1029
300	i 0.16 on1 of6.wav	i 0.16 on1 of4.wav	1	4963
301	i 0.16 on1 of7.wav	i 0.16 on1 of5.wav	1	964
302	i 0.18 on1 of3.wav	i 0.18 on1 of1.wav	2	1466
303	i 0.18 on1 of4.wav	i 0.18 on1 of2.wav	2	1371
304	i 0.18 on1 of5.wav	i 0.18 on1 of3.wav	2	3205
305	i 0.18 on1 of6.wav	i 0.18 on1 of4.wav	2	3245
306	i 0.18 on1 of7.wav	i 0.18 on1 of5.wav	1	1223
307	a 0.1 on1 of1.wav	a 0.1 on1 of1.wav	1	465
308	a 0.1 on1 of2.wav	a 0.1 on1 of2.wav	1	3746
309	a 0.1 on1 of3.wav	a 0.1 on1 of3.wav	1	980
310	a 0.1 on1 of4.wav	a 0.1 on1 of4.wav	1	562
311	a 0.1 on1 of5.wav	a 0.1 on1 of5.wav	1	517
312	a 0.1 on1 of6.wav	a 0.1 on1 of6.wav	1	847
313	a 0.1 on1 of7.wav	a 0.1 on1 of7.wav	1	584
314	a 0.2 on1 of1.wav	a 0.2 on1 of1.wav	1	2077
315	a 0.2 on1 of2.wav	a 0.2 on1 of2.wav	1	1286
316	a 0.2 on1 of3.wav	a 0.2 on1 of3.wav	1	1138
317	a 0.2 on1 of4.wav	a 0.2 on1 of4.wav	1	1928
318	a 0.2 on1 of5.wav	a 0.2 on1 of5.wav	1	795
319	a 0.2 on1 of6.wav	a 0.2 on1 of6.wav	2	712
320	a 0.2 on1 of7.wav	a 0.2 on1 of7.wav	1	907
321	a 0.04 on1 of1.wav	a 0.04 on1 of1.wav	1	955
322	a 0.04 on1 of2.wav	a 0.04 on1 of2.wav	1	2065
323	a 0.04 on1 of3.wav	a 0.04 on1 of3.wav	1	405
324	a 0.04 on1 of4.wav	a 0.04 on1 of4.wav	1	312
325	a 0.04 on1 of5.wav	a 0.04 on1 of5.wav	1	335
326	a 0.04 on1 of6.wav	a 0.04 on1 of6.wav	1	292
327	a 0.04 on1 of7.wav	a 0.04 on1 of7.wav	1	611
328	a 0.06 on1 of1.wav	a 0.06 on1 of1.wav	1	1519
329	a 0.06 on1 of2.wav	a 0.06 on1 of2.wav	1	622
330	a 0.06 on1 of3.wav	a 0.06 on1 of3.wav	1	437
331	a 0.06 on1 of4.wav	a 0.06 on1 of4.wav	1	3365
332	a 0.06 on1 of5.wav	a 0.06 on1 of5.wav	1	4926
333	a 0.06 on1 of6.wav	a 0.06 on1 of6.wav	1	893
334	a 0.06 on1 of7.wav	a 0.06 on1 of7.wav	1	406
335	a 0.08 on1 of1.wav	a 0.08 on1 of1.wav	1	318
336	a 0.08 on1 of2.wav	a 0.08 on1 of2.wav	1	2099
337	a 0.08 on1 of3.wav	a 0.08 on1 of3.wav	1	2805
338	a 0.08 on1 of4.wav	a 0.08 on1 of4.wav	1	1180
339	a 0.08 on1 of5.wav	a 0.08 on1 of5.wav	1	623
340	a 0.08 on1 of6.wav	a 0.08 on1 of6.wav	1	1814
341	a 0.08 on1 of7.wav	a 0.08 on1 of7.wav	1	547
342	a 0.12 on1 of1.wav	a 0.12 on1 of1.wav	1	697
343	a 0.12 on1 of2.wav	a 0.12 on1 of2.wav	1	4281
344	a 0.12 on1 of3.wav	a 0.12 on1 of3.wav	1	415
345	a 0.12 on1 of4.wav	a 0.12 on1 of4.wav	1	1295
346	a 0.12 on1 of5.wav	a 0.12 on1 of5.wav	2	877
347	a 0.12 on1 of6.wav	a 0.12 on1 of6.wav	1	348
348	a 0.12 on1 of7.wav	a 0.12 on1 of7.wav	2	2012
349	a 0.14 on1 of1.wav	a 0.14 on1 of1.wav	1	775
350	a 0.14 on1 of2.wav	a 0.14 on1 of2.wav	1	708
351	a 0.14 on1 of3.wav	a 0.14 on1 of3.wav	2	1210
352	a 0.14 on1 of4.wav	a 0.14 on1 of4.wav	1	3059
353	a 0.14 on1 of5.wav	a 0.14 on1 of5.wav	1	702
354	a 0.14 on1 of6.wav	a 0.14 on1 of6.wav	1	666
355	a 0.14 on1 of7.wav	a 0.14 on1 of7.wav	1	984
356	a 0.16 on1 of1.wav	a 0.16 on1 of1.wav	1	1228
357	a 0.16 on1 of2.wav	a 0.16 on1 of2.wav	1	1366
358	a 0.16 on1 of3.wav	a 0.16 on1 of3.wav	1	808
359	a 0.16 on1 of4.wav	a 0.16 on1 of4.wav	1	1076
360	a 0.16 on1 of5.wav	a 0.16 on1 of5.wav	1	541
361	a 0.16 on1 of6.wav	a 0.16 on1 of6.wav	1	1042
362	a 0.16 on1 of7.wav	a 0.16 on1 of7.wav	1	1492
363	a 0.18 on1 of1.wav	a 0.18 on1 of1.wav	1	572
364	a 0.18 on1 of2.wav	a 0.18 on1 of2.wav	1	840
365	a 0.18 on1 of3.wav	a 0.18 on1 of3.wav	1	1029
366	a 0.18 on1 of4.wav	a 0.18 on1 of4.wav	1	948
367	a 0.18 on1 of5.wav	a 0.18 on1 of5.wav	1	1122
368	a 0.18 on1 of6.wav	a 0.18 on1 of6.wav	1	949
369	a 0.18 on1 of7.wav	a 0.18 on1 of7.wav	2	3835
370	i 0.1 on1 of1.wav	i 0.1 on1 of1.wav	1	972
371	i 0.1 on1 of2.wav	i 0.1 on1 of2.wav	1	2755
372	i 0.1 on1 of3.wav	i 0.1 on1 of3.wav	1	767
373	i 0.1 on1 of4.wav	i 0.1 on1 of4.wav	1	1684
374	i 0.1 on1 of5.wav	i 0.1 on1 of5.wav	1	1078
375	i 0.1 on1 of6.wav	i 0.1 on1 of6.wav	1	1504
376	i 0.1 on1 of7.wav	i 0.1 on1 of7.wav	2	681
377	i 0.2 on1 of1.wav	i 0.2 on1 of1.wav	1	1159
378	i 0.2 on1 of2.wav	i 0.2 on1 of2.wav	1	1047
379	i 0.2 on1 of3.wav	i 0.2 on1 of3.wav	2	906
380	i 0.2 on1 of4.wav	i 0.2 on1 of4.wav	1	719
381	i 0.2 on1 of5.wav	i 0.2 on1 of5.wav	1	1439
382	i 0.2 on1 of6.wav	i 0.2 on1 of6.wav	1	3547
383	i 0.2 on1 of7.wav	i 0.2 on1 of7.wav	1	1539
384	i 0.04 on1 of1.wav	i 0.04 on1 of1.wav	1	3360
385	i 0.04 on1 of2.wav	i 0.04 on1 of2.wav	1	3731
386	i 0.04 on1 of3.wav	i 0.04 on1 of3.wav	1	2244
387	i 0.04 on1 of4.wav	i 0.04 on1 of4.wav	1	697
388	i 0.04 on1 of5.wav	i 0.04 on1 of5.wav	1	1171
389	i 0.04 on1 of6.wav	i 0.04 on1 of6.wav	2	1338
390	i 0.04 on1 of7.wav	i 0.04 on1 of7.wav	1	500
391	i 0.06 on1 of1.wav	i 0.06 on1 of1.wav	1	836
392	i 0.06 on1 of2.wav	i 0.06 on1 of2.wav	1	2204
393	i 0.06 on1 of3.wav	i 0.06 on1 of3.wav	1	919
394	i 0.06 on1 of4.wav	i 0.06 on1 of4.wav	1	630
395	i 0.06 on1 of5.wav	i 0.06 on1 of5.wav	1	606
396	i 0.06 on1 of6.wav	i 0.06 on1 of6.wav	1	996
397	i 0.06 on1 of7.wav	i 0.06 on1 of7.wav	1	708
398	i 0.08 on1 of1.wav	i 0.08 on1 of1.wav	1	251
399	i 0.08 on1 of2.wav	i 0.08 on1 of2.wav	1	924
400	i 0.08 on1 of3.wav	i 0.08 on1 of3.wav	1	872
401	i 0.08 on1 of4.wav	i 0.08 on1 of4.wav	1	1537
402	i 0.08 on1 of5.wav	i 0.08 on1 of5.wav	1	925
403	i 0.08 on1 of6.wav	i 0.08 on1 of6.wav	1	1451
404	i 0.08 on1 of7.wav	i 0.08 on1 of7.wav	2	1951
405	i 0.12 on1 of1.wav	i 0.12 on1 of1.wav	1	1183
406	i 0.12 on1 of2.wav	i 0.12 on1 of2.wav	1	696
407	i 0.12 on1 of3.wav	i 0.12 on1 of3.wav	1	368
408	i 0.12 on1 of4.wav	i 0.12 on1 of4.wav	1	812
409	i 0.12 on1 of5.wav	i 0.12 on1 of5.wav	1	751
410	i 0.12 on1 of6.wav	i 0.12 on1 of6.wav	1	932
411	i 0.12 on1 of7.wav	i 0.12 on1 of7.wav	1	959
412	i 0.14 on1 of1.wav	i 0.14 on1 of1.wav	1	1415
413	i 0.14 on1 of2.wav	i 0.14 on1 of2.wav	1	1877
414	i 0.14 on1 of3.wav	i 0.14 on1 of3.wav	1	868
415	i 0.14 on1 of4.wav	i 0.14 on1 of4.wav	1	605
416	i 0.14 on1 of5.wav	i 0.14 on1 of5.wav	2	902
417	i 0.14 on1 of6.wav	i 0.14 on1 of6.wav	2	1110
418	i 0.14 on1 of7.wav	i 0.14 on1 of7.wav	2	2966
419	i 0.16 on1 of1.wav	i 0.16 on1 of1.wav	1	1687
420	i 0.16 on1 of2.wav	i 0.16 on1 of2.wav	1	2251
421	i 0.16 on1 of3.wav	i 0.16 on1 of3.wav	1	2935
422	i 0.16 on1 of4.wav	i 0.16 on1 of4.wav	2	919
423	i 0.16 on1 of5.wav	i 0.16 on1 of5.wav	1	463
424	i 0.16 on1 of6.wav	i 0.16 on1 of6.wav	1	647
425	i 0.16 on1 of7.wav	i 0.16 on1 of7.wav	1	4601
426	i 0.18 on1 of1.wav	i 0.18 on1 of1.wav	1	939
427	i 0.18 on1 of2.wav	i 0.18 on1 of2.wav	1	1214
428	i 0.18 on1 of3.wav	i 0.18 on1 of3.wav	1	2089
429	i 0.18 on1 of4.wav	i 0.18 on1 of4.wav	1	4557
430	i 0.18 on1 of5.wav	i 0.18 on1 of5.wav	1	1034
431	i 0.18 on1 of6.wav	i 0.18 on1 of6.wav	2	2262
432	i 0.18 on1 of7.wav	i 0.18 on1 of7.wav	1	637
433	a 0.1 on1 of1.wav	a 0.1 on1 of3.wav	1	750
434	a 0.1 on1 of2.wav	a 0.1 on1 of4.wav	1	2125
435	a 0.1 on1 of3.wav	a 0.1 on1 of5.wav	1	1347
436	a 0.1 on1 of4.wav	a 0.1 on1 of6.wav	2	1847
437	a 0.1 on1 of5.wav	a 0.1 on1 of7.wav	2	755
438	a 0.2 on1 of1.wav	a 0.2 on1 of3.wav	1	828
439	a 0.2 on1 of2.wav	a 0.2 on1 of4.wav	1	599
440	a 0.2 on1 of3.wav	a 0.2 on1 of5.wav	2	3238
441	a 0.2 on1 of4.wav	a 0.2 on1 of6.wav	1	1248
442	a 0.2 on1 of5.wav	a 0.2 on1 of7.wav	2	2514
443	a 0.04 on1 of1.wav	a 0.04 on1 of3.wav	1	640
444	a 0.04 on1 of2.wav	a 0.04 on1 of4.wav	1	311
445	a 0.04 on1 of3.wav	a 0.04 on1 of5.wav	1	2466
446	a 0.04 on1 of4.wav	a 0.04 on1 of6.wav	1	2169
447	a 0.04 on1 of5.wav	a 0.04 on1 of7.wav	1	1066
448	a 0.06 on1 of1.wav	a 0.06 on1 of3.wav	1	1082
449	a 0.06 on1 of2.wav	a 0.06 on1 of4.wav	1	384
450	a 0.06 on1 of3.wav	a 0.06 on1 of5.wav	1	3265
451	a 0.06 on1 of4.wav	a 0.06 on1 of6.wav	1	266
452	a 0.06 on1 of5.wav	a 0.06 on1 of7.wav	1	257
453	a 0.08 on1 of1.wav	a 0.08 on1 of3.wav	1	2023
454	a 0.08 on1 of2.wav	a 0.08 on1 of4.wav	1	1357
455	a 0.08 on1 of3.wav	a 0.08 on1 of5.wav	1	717
456	a 0.08 on1 of4.wav	a 0.08 on1 of6.wav	1	616
457	a 0.08 on1 of5.wav	a 0.08 on1 of7.wav	1	1287
458	a 0.12 on1 of1.wav	a 0.12 on1 of3.wav	1	298
459	a 0.12 on1 of2.wav	a 0.12 on1 of4.wav	1	1199
460	a 0.12 on1 of3.wav	a 0.12 on1 of5.wav	1	1113
461	a 0.12 on1 of4.wav	a 0.12 on1 of6.wav	1	689
462	a 0.12 on1 of5.wav	a 0.12 on1 of7.wav	2	2522
463	a 0.14 on1 of1.wav	a 0.14 on1 of3.wav	1	1795
464	a 0.14 on1 of2.wav	a 0.14 on1 of4.wav	1	1090
465	a 0.14 on1 of3.wav	a 0.14 on1 of5.wav	1	596
466	a 0.14 on1 of4.wav	a 0.14 on1 of6.wav	2	852
467	a 0.14 on1 of5.wav	a 0.14 on1 of7.wav	1	573
468	a 0.16 on1 of1.wav	a 0.16 on1 of3.wav	1	1147
469	a 0.16 on1 of2.wav	a 0.16 on1 of4.wav	1	912
470	a 0.16 on1 of3.wav	a 0.16 on1 of5.wav	1	751
471	a 0.16 on1 of4.wav	a 0.16 on1 of6.wav	1	827
472	a 0.16 on1 of5.wav	a 0.16 on1 of7.wav	1	4670
473	a 0.18 on1 of1.wav	a 0.18 on1 of3.wav	2	3329
474	a 0.18 on1 of2.wav	a 0.18 on1 of4.wav	2	904
475	a 0.18 on1 of3.wav	a 0.18 on1 of5.wav	2	1377
476	a 0.18 on1 of4.wav	a 0.18 on1 of6.wav	1	1034
477	a 0.18 on1 of5.wav	a 0.18 on1 of7.wav	1	678
478	i 0.1 on1 of1.wav	i 0.1 on1 of3.wav	1	882
479	i 0.1 on1 of2.wav	i 0.1 on1 of4.wav	1	1366
480	i 0.1 on1 of3.wav	i 0.1 on1 of5.wav	1	836
481	i 0.1 on1 of4.wav	i 0.1 on1 of6.wav	1	513
482	i 0.1 on1 of5.wav	i 0.1 on1 of7.wav	1	2498
483	i 0.2 on1 of1.wav	i 0.2 on1 of3.wav	2	2282
484	i 0.2 on1 of2.wav	i 0.2 on1 of4.wav	2	899
485	i 0.2 on1 of3.wav	i 0.2 on1 of5.wav	2	856
486	i 0.2 on1 of4.wav	i 0.2 on1 of6.wav	2	3555
487	i 0.2 on1 of5.wav	i 0.2 on1 of7.wav	2	1000
488	i 0.04 on1 of1.wav	i 0.04 on1 of3.wav	1	372
489	i 0.04 on1 of2.wav	i 0.04 on1 of4.wav	1	759
490	i 0.04 on1 of3.wav	i 0.04 on1 of5.wav	1	1675
491	i 0.04 on1 of4.wav	i 0.04 on1 of6.wav	1	251
492	i 0.04 on1 of5.wav	i 0.04 on1 of7.wav	1	309
493	i 0.06 on1 of1.wav	i 0.06 on1 of3.wav	1	2834
494	i 0.06 on1 of2.wav	i 0.06 on1 of4.wav	1	1464
495	i 0.06 on1 of3.wav	i 0.06 on1 of5.wav	1	425
496	i 0.06 on1 of4.wav	i 0.06 on1 of6.wav	2	699
497	i 0.06 on1 of5.wav	i 0.06 on1 of7.wav	1	3112
498	i 0.08 on1 of1.wav	i 0.08 on1 of3.wav	1	867
499	i 0.08 on1 of2.wav	i 0.08 on1 of4.wav	1	2194
500	i 0.08 on1 of3.wav	i 0.08 on1 of5.wav	2	1591
501	i 0.08 on1 of4.wav	i 0.08 on1 of6.wav	1	564
502	i 0.08 on1 of5.wav	i 0.08 on1 of7.wav	2	656
503	i 0.12 on1 of1.wav	i 0.12 on1 of3.wav	1	2424
504	i 0.12 on1 of2.wav	i 0.12 on1 of4.wav	1	4443
505	i 0.12 on1 of3.wav	i 0.12 on1 of5.wav	2	793
506	i 0.12 on1 of4.wav	i 0.12 on1 of6.wav	2	1016
507	i 0.12 on1 of5.wav	i 0.12 on1 of7.wav	1	4930
508	i 0.14 on1 of1.wav	i 0.14 on1 of3.wav	2	953
509	i 0.14 on1 of2.wav	i 0.14 on1 of4.wav	2	1353
510	i 0.14 on1 of3.wav	i 0.14 on1 of5.wav	2	1890
511	i 0.14 on1 of4.wav	i 0.14 on1 of6.wav	1	1956
512	i 0.14 on1 of5.wav	i 0.14 on1 of7.wav	1	1037
513	i 0.16 on1 of1.wav	i 0.16 on1 of3.wav	1	2536
514	i 0.16 on1 of2.wav	i 0.16 on1 of4.wav	2	3161
515	i 0.16 on1 of3.wav	i 0.16 on1 of5.wav	2	709
516	i 0.16 on1 of4.wav	i 0.16 on1 of6.wav	2	643
517	i 0.16 on1 of5.wav	i 0.16 on1 of7.wav	2	613
518	i 0.18 on1 of1.wav	i 0.18 on1 of3.wav	2	1335
519	i 0.18 on1 of2.wav	i 0.18 on1 of4.wav	2	920
520	i 0.18 on1 of3.wav	i 0.18 on1 of5.wav	2	912
521	i 0.18 on1 of4.wav	i 0.18 on1 of6.wav	2	1907
522	i 0.18 on1 of5.wav	i 0.18 on1 of7.wav	2	2455
523	a 0.1 on1 of3.wav	a 0.1 on1 of1.wav	1	559
524	a 0.1 on1 of4.wav	a 0.1 on1 of2.wav	1	579
525	a 0.1 on1 of5.wav	a 0.1 on1 of3.wav	1	1249
526	a 0.1 on1 of6.wav	a 0.1 on1 of4.wav	1	1334
527	a 0.1 on1 of7.wav	a 0.1 on1 of5.wav	1	1900
528	a 0.2 on1 of3.wav	a 0.2 on1 of1.wav	2	1545
529	a 0.2 on1 of4.wav	a 0.2 on1 of2.wav	2	1058
530	a 0.2 on1 of5.wav	a 0.2 on1 of3.wav	1	748
531	a 0.2 on1 of6.wav	a 0.2 on1 of4.wav	1	886
532	a 0.2 on1 of7.wav	a 0.2 on1 of5.wav	1	1647
533	a 0.04 on1 of3.wav	a 0.04 on1 of1.wav	1	832
534	a 0.04 on1 of4.wav	a 0.04 on1 of2.wav	1	506
535	a 0.04 on1 of5.wav	a 0.04 on1 of3.wav	1	426
536	a 0.04 on1 of6.wav	a 0.04 on1 of4.wav	1	250
537	a 0.04 on1 of7.wav	a 0.04 on1 of5.wav	1	623
538	a 0.06 on1 of3.wav	a 0.06 on1 of1.wav	2	1445
539	a 0.06 on1 of4.wav	a 0.06 on1 of2.wav	1	747
540	a 0.06 on1 of5.wav	a 0.06 on1 of3.wav	1	809
541	a 0.06 on1 of6.wav	a 0.06 on1 of4.wav	1	1418
542	a 0.06 on1 of7.wav	a 0.06 on1 of5.wav	1	998
543	a 0.08 on1 of3.wav	a 0.08 on1 of1.wav	1	807
544	a 0.08 on1 of4.wav	a 0.08 on1 of2.wav	2	3117
545	a 0.08 on1 of5.wav	a 0.08 on1 of3.wav	1	2334
546	a 0.08 on1 of6.wav	a 0.08 on1 of4.wav	1	1807
547	a 0.08 on1 of7.wav	a 0.08 on1 of5.wav	1	1074
548	a 0.12 on1 of3.wav	a 0.12 on1 of1.wav	1	524
549	a 0.12 on1 of4.wav	a 0.12 on1 of2.wav	1	731
550	a 0.12 on1 of5.wav	a 0.12 on1 of3.wav	1	1172
551	a 0.12 on1 of6.wav	a 0.12 on1 of4.wav	1	873
552	a 0.12 on1 of7.wav	a 0.12 on1 of5.wav	1	600
553	a 0.14 on1 of3.wav	a 0.14 on1 of1.wav	2	2419
554	a 0.14 on1 of4.wav	a 0.14 on1 of2.wav	2	2110
555	a 0.14 on1 of5.wav	a 0.14 on1 of3.wav	1	604
556	a 0.14 on1 of6.wav	a 0.14 on1 of4.wav	2	791
557	a 0.14 on1 of7.wav	a 0.14 on1 of5.wav	1	1707
558	a 0.16 on1 of3.wav	a 0.16 on1 of1.wav	1	4718
559	a 0.16 on1 of4.wav	a 0.16 on1 of2.wav	2	1265
560	a 0.16 on1 of5.wav	a 0.16 on1 of3.wav	1	3763
561	a 0.16 on1 of6.wav	a 0.16 on1 of4.wav	1	612
562	a 0.16 on1 of7.wav	a 0.16 on1 of5.wav	2	758
563	a 0.18 on1 of3.wav	a 0.18 on1 of1.wav	1	1275
564	a 0.18 on1 of4.wav	a 0.18 on1 of2.wav	2	635
565	a 0.18 on1 of5.wav	a 0.18 on1 of3.wav	1	2655
566	a 0.18 on1 of6.wav	a 0.18 on1 of4.wav	2	960
567	a 0.18 on1 of7.wav	a 0.18 on1 of5.wav	1	593
568	i 0.1 on1 of3.wav	i 0.1 on1 of1.wav	1	1890
569	i 0.1 on1 of4.wav	i 0.1 on1 of2.wav	2	1848
570	i 0.1 on1 of5.wav	i 0.1 on1 of3.wav	2	1041
571	i 0.1 on1 of6.wav	i 0.1 on1 of4.wav	2	670
572	i 0.1 on1 of7.wav	i 0.1 on1 of5.wav	1	722
573	i 0.2 on1 of3.wav	i 0.2 on1 of1.wav	1	1079
574	i 0.2 on1 of4.wav	i 0.2 on1 of2.wav	1	714
575	i 0.2 on1 of5.wav	i 0.2 on1 of3.wav	1	2940
576	i 0.2 on1 of6.wav	i 0.2 on1 of4.wav	2	1294
577	i 0.2 on1 of7.wav	i 0.2 on1 of5.wav	2	714
578	i 0.04 on1 of3.wav	i 0.04 on1 of1.wav	1	756
579	i 0.04 on1 of4.wav	i 0.04 on1 of2.wav	1	346
580	i 0.04 on1 of5.wav	i 0.04 on1 of3.wav	1	1036
581	i 0.04 on1 of6.wav	i 0.04 on1 of4.wav	1	1753
582	i 0.04 on1 of7.wav	i 0.04 on1 of5.wav	1	985
583	i 0.06 on1 of3.wav	i 0.06 on1 of1.wav	1	1106
584	i 0.06 on1 of4.wav	i 0.06 on1 of2.wav	1	3377
585	i 0.06 on1 of5.wav	i 0.06 on1 of3.wav	1	198
586	i 0.06 on1 of6.wav	i 0.06 on1 of4.wav	1	2569
587	i 0.06 on1 of7.wav	i 0.06 on1 of5.wav	1	759
588	i 0.08 on1 of3.wav	i 0.08 on1 of1.wav	1	978
589	i 0.08 on1 of4.wav	i 0.08 on1 of2.wav	1	664
590	i 0.08 on1 of5.wav	i 0.08 on1 of3.wav	1	437
591	i 0.08 on1 of6.wav	i 0.08 on1 of4.wav	1	645
592	i 0.08 on1 of7.wav	i 0.08 on1 of5.wav	1	2204
593	i 0.12 on1 of3.wav	i 0.12 on1 of1.wav	1	1096
594	i 0.12 on1 of4.wav	i 0.12 on1 of2.wav	1	578
595	i 0.12 on1 of5.wav	i 0.12 on1 of3.wav	2	1291
596	i 0.12 on1 of6.wav	i 0.12 on1 of4.wav	1	3395
597	i 0.12 on1 of7.wav	i 0.12 on1 of5.wav	1	880
598	i 0.14 on1 of3.wav	i 0.14 on1 of1.wav	1	3910
599	i 0.14 on1 of4.wav	i 0.14 on1 of2.wav	2	1350
600	i 0.14 on1 of5.wav	i 0.14 on1 of3.wav	2	1080
601	i 0.14 on1 of6.wav	i 0.14 on1 of4.wav	2	1596
602	i 0.14 on1 of7.wav	i 0.14 on1 of5.wav	2	905
603	i 0.16 on1 of3.wav	i 0.16 on1 of1.wav	2	1282
604	i 0.16 on1 of4.wav	i 0.16 on1 of2.wav	1	1329
605	i 0.16 on1 of5.wav	i 0.16 on1 of3.wav	2	2979
606	i 0.16 on1 of6.wav	i 0.16 on1 of4.wav	1	829
607	i 0.16 on1 of7.wav	i 0.16 on1 of5.wav	1	1363
608	i 0.18 on1 of3.wav	i 0.18 on1 of1.wav	2	1155
609	i 0.18 on1 of4.wav	i 0.18 on1 of2.wav	1	1332
610	i 0.18 on1 of5.wav	i 0.18 on1 of3.wav	2	798
611	i 0.18 on1 of6.wav	i 0.18 on1 of4.wav	2	2342
612	i 0.18 on1 of7.wav	i 0.18 on1 of5.wav	2	1979
