# Supplementary material for: Effects of stimulus duration and vowel quality in cross-linguistic categorical perception of pitch directions
Source: PLoS One. 2017 Jul 3;12(7):e0180656. doi: 10.1371/journal.pone.0180656 (PMC5495489; doi:10.1371/journal.pone.0180656)
Supplement: S1 Table — (ZIP) [file pone.0180656.s001.zip › supporting information/Raw data/eprime_sd_ENGLISH/sub1sdrising.csv]

List2	stim1	stim2	Slide3.RESP	Slide3.RT
1	a 0.1 on1 of7r.wav	a 0.1 on1 of7r.wav	1	2296
2	a 0.1 on2 of7.wav	a 0.1 on2 of7.wav	1	827
3	a 0.1 on3 of7.wav	a 0.1 on3 of7.wav	1	4139
4	a 0.1 on4 of7.wav	a 0.1 on4 of7.wav	1	369
5	a 0.1 on5 of7.wav	a 0.1 on5 of7.wav	1	1029
6	a 0.1 on6 of7.wav	a 0.1 on6 of7.wav	1	979
7	a 0.1 on7 of7.wav	a 0.1 on7 of7.wav	1	1193
8	a 0.2 on1 of7r.wav	a 0.2 on1 of7r.wav	1	2432
9	a 0.2 on2 of7.wav	a 0.2 on2 of7.wav	1	518
10	a 0.2 on3 of7.wav	a 0.2 on3 of7.wav	1	971
11	a 0.2 on4 of7.wav	a 0.2 on4 of7.wav	1	2795
12	a 0.2 on5 of7.wav	a 0.2 on5 of7.wav	2	3556
13	a 0.2 on6 of7.wav	a 0.2 on6 of7.wav	2	6954
14	a 0.2 on7 of7.wav	a 0.2 on7 of7.wav	1	694
15	a 0.04 on1 of7r.wav	a 0.04 on1 of7r.wav	1	719
16	a 0.04 on2 of7.wav	a 0.04 on2 of7.wav	1	473
17	a 0.04 on3 of7.wav	a 0.04 on3 of7.wav	1	1416
18	a 0.04 on4 of7.wav	a 0.04 on4 of7.wav	1	1114
19	a 0.04 on5 of7.wav	a 0.04 on5 of7.wav	1	309
20	a 0.04 on6 of7.wav	a 0.04 on6 of7.wav	1	1044
21	a 0.04 on7 of7.wav	a 0.04 on7 of7.wav	1	447
22	a 0.06 on1 of7r.wav	a 0.06 on1 of7r.wav	1	298
23	a 0.06 on2 of7.wav	a 0.06 on2 of7.wav	1	2086
24	a 0.06 on3 of7.wav	a 0.06 on3 of7.wav	1	2340
25	a 0.06 on4 of7.wav	a 0.06 on4 of7.wav	1	618
26	a 0.06 on5 of7.wav	a 0.06 on5 of7.wav	1	1421
27	a 0.06 on6 of7.wav	a 0.06 on6 of7.wav	1	501
28	a 0.06 on7 of7.wav	a 0.06 on7 of7.wav	1	1112
29	a 0.08 on1 of7r.wav	a 0.08 on1 of7r.wav	1	921
30	a 0.08 on2 of7.wav	a 0.08 on2 of7.wav	1	1173
31	a 0.08 on3 of7.wav	a 0.08 on3 of7.wav	2	2845
32	a 0.08 on4 of7.wav	a 0.08 on4 of7.wav	2	756
33	a 0.08 on5 of7.wav	a 0.08 on5 of7.wav	1	1023
34	a 0.08 on6 of7.wav	a 0.08 on6 of7.wav	1	1007
35	a 0.08 on7 of7.wav	a 0.08 on7 of7.wav	1	600
36	a 0.12 on1 of7r.wav	a 0.12 on1 of7r.wav	1	616
37	a 0.12 on2 of7.wav	a 0.12 on2 of7.wav	1	1289
38	a 0.12 on3 of7.wav	a 0.12 on3 of7.wav	1	520
39	a 0.12 on4 of7.wav	a 0.12 on4 of7.wav	1	1283
40	a 0.12 on5 of7.wav	a 0.12 on5 of7.wav	1	648
41	a 0.12 on6 of7.wav	a 0.12 on6 of7.wav	2	1173
42	a 0.12 on7 of7.wav	a 0.12 on7 of7.wav	2	1015
43	a 0.14 on1 of7r.wav	a 0.14 on1 of7r.wav	1	997
44	a 0.14 on2 of7.wav	a 0.14 on2 of7.wav	1	1181
45	a 0.14 on3 of7.wav	a 0.14 on3 of7.wav	2	373
46	a 0.14 on4 of7.wav	a 0.14 on4 of7.wav	2	2003
47	a 0.14 on5 of7.wav	a 0.14 on5 of7.wav	1	1416
48	a 0.14 on6 of7.wav	a 0.14 on6 of7.wav	2	580
49	a 0.14 on7 of7.wav	a 0.14 on7 of7.wav	1	1672
50	a 0.16 on1 of7r.wav	a 0.16 on1 of7r.wav	1	1309
51	a 0.16 on2 of7.wav	a 0.16 on2 of7.wav	2	2433
52	a 0.16 on3 of7.wav	a 0.16 on3 of7.wav	1	897
53	a 0.16 on4 of7.wav	a 0.16 on4 of7.wav	2	573
54	a 0.16 on5 of7.wav	a 0.16 on5 of7.wav	1	874
55	a 0.16 on6 of7.wav	a 0.16 on6 of7.wav	1	890
56	a 0.16 on7 of7.wav	a 0.16 on7 of7.wav	1	1376
57	a 0.18 on1 of7r.wav	a 0.18 on1 of7r.wav	1	1592
58	a 0.18 on2 of7.wav	a 0.18 on2 of7.wav	1	880
59	a 0.18 on3 of7.wav	a 0.18 on3 of7.wav	1	872
60	a 0.18 on4 of7.wav	a 0.18 on4 of7.wav	1	668
61	a 0.18 on5 of7.wav	a 0.18 on5 of7.wav	1	1682
62	a 0.18 on6 of7.wav	a 0.18 on6 of7.wav	1	1020
63	a 0.18 on7 of7.wav	a 0.18 on7 of7.wav	2	920
64	i 0.1 on1 of7r.wav	i 0.1 on1 of7r.wav	1	1254
65	i 0.1 on2 of7.wav	i 0.1 on2 of7.wav	1	713
66	i 0.1 on3 of7.wav	i 0.1 on3 of7.wav	1	959
67	i 0.1 on4 of7.wav	i 0.1 on4 of7.wav	1	885
68	i 0.1 on5 of7.wav	i 0.1 on5 of7.wav	1	2308
69	i 0.1 on6 of7.wav	i 0.1 on6 of7.wav	1	872
70	i 0.1 on7 of7.wav	i 0.1 on7 of7.wav	1	631
71	i 0.2 on1 of7r.wav	i 0.2 on1 of7r.wav	1	797
72	i 0.2 on2 of7.wav	i 0.2 on2 of7.wav	1	3371
73	i 0.2 on3 of7.wav	i 0.2 on3 of7.wav	1	1122
74	i 0.2 on4 of7.wav	i 0.2 on4 of7.wav	1	1339
75	i 0.2 on5 of7.wav	i 0.2 on5 of7.wav	1	1125
76	i 0.2 on6 of7.wav	i 0.2 on6 of7.wav	1	1210
77	i 0.2 on7 of7.wav	i 0.2 on7 of7.wav	1	942
78	i 0.04 on1 of7r.wav	i 0.04 on1 of7r.wav	1	2901
79	i 0.04 on2 of7.wav	i 0.04 on2 of7.wav	2	356
80	i 0.04 on3 of7.wav	i 0.04 on3 of7.wav	1	564
81	i 0.04 on4 of7.wav	i 0.04 on4 of7.wav	1	734
82	i 0.04 on5 of7.wav	i 0.04 on5 of7.wav	1	2078
83	i 0.04 on6 of7.wav	i 0.04 on6 of7.wav	1	536
84	i 0.04 on7 of7.wav	i 0.04 on7 of7.wav	1	521
85	i 0.06 on1 of7r.wav	i 0.06 on1 of7r.wav	1	349
86	i 0.06 on2 of7.wav	i 0.06 on2 of7.wav	1	649
87	i 0.06 on3 of7.wav	i 0.06 on3 of7.wav	1	490
88	i 0.06 on4 of7.wav	i 0.06 on4 of7.wav	1	600
89	i 0.06 on5 of7.wav	i 0.06 on5 of7.wav	1	723
90	i 0.06 on6 of7.wav	i 0.06 on6 of7.wav	1	1150
91	i 0.06 on7 of7.wav	i 0.06 on7 of7.wav	1	291
92	i 0.08 on1 of7r.wav	i 0.08 on1 of7r.wav	1	710
93	i 0.08 on2 of7.wav	i 0.08 on2 of7.wav	1	1611
94	i 0.08 on3 of7.wav	i 0.08 on3 of7.wav	1	628
95	i 0.08 on4 of7.wav	i 0.08 on4 of7.wav	1	1317
96	i 0.08 on5 of7.wav	i 0.08 on5 of7.wav	1	954
97	i 0.08 on6 of7.wav	i 0.08 on6 of7.wav	2	3154
98	i 0.08 on7 of7.wav	i 0.08 on7 of7.wav	1	635
99	i 0.12 on1 of7r.wav	i 0.12 on1 of7r.wav	1	279
100	i 0.12 on2 of7.wav	i 0.12 on2 of7.wav	1	1027
101	i 0.12 on3 of7.wav	i 0.12 on3 of7.wav	1	900
102	i 0.12 on4 of7.wav	i 0.12 on4 of7.wav	1	1446
103	i 0.12 on5 of7.wav	i 0.12 on5 of7.wav	1	2128
104	i 0.12 on6 of7.wav	i 0.12 on6 of7.wav	2	1307
105	i 0.12 on7 of7.wav	i 0.12 on7 of7.wav	1	1176
106	i 0.14 on1 of7r.wav	i 0.14 on1 of7r.wav	2	827
107	i 0.14 on2 of7.wav	i 0.14 on2 of7.wav	1	629
108	i 0.14 on3 of7.wav	i 0.14 on3 of7.wav	2	776
109	i 0.14 on4 of7.wav	i 0.14 on4 of7.wav	1	1637
110	i 0.14 on5 of7.wav	i 0.14 on5 of7.wav	1	1095
111	i 0.14 on6 of7.wav	i 0.14 on6 of7.wav	1	384
112	i 0.14 on7 of7.wav	i 0.14 on7 of7.wav	1	826
113	i 0.16 on1 of7r.wav	i 0.16 on1 of7r.wav	1	504
114	i 0.16 on2 of7.wav	i 0.16 on2 of7.wav	1	1384
115	i 0.16 on3 of7.wav	i 0.16 on3 of7.wav	1	1757
116	i 0.16 on4 of7.wav	i 0.16 on4 of7.wav	1	2379
117	i 0.16 on5 of7.wav	i 0.16 on5 of7.wav	1	1062
118	i 0.16 on6 of7.wav	i 0.16 on6 of7.wav	1	1145
119	i 0.16 on7 of7.wav	i 0.16 on7 of7.wav	2	892
120	i 0.18 on1 of7r.wav	i 0.18 on1 of7r.wav	1	1390
121	i 0.18 on2 of7.wav	i 0.18 on2 of7.wav	1	942
122	i 0.18 on3 of7.wav	i 0.18 on3 of7.wav	2	937
123	i 0.18 on4 of7.wav	i 0.18 on4 of7.wav	1	862
124	i 0.18 on5 of7.wav	i 0.18 on5 of7.wav	1	824
125	i 0.18 on6 of7.wav	i 0.18 on6 of7.wav	1	1151
126	i 0.18 on7 of7.wav	i 0.18 on7 of7.wav	1	753
127	a 0.1 on1 of7r.wav	a 0.1 on3 of7.wav	1	1561
128	a 0.1 on2 of7.wav	a 0.1 on4 of7.wav	1	1135
129	a 0.1 on3 of7.wav	a 0.1 on5 of7.wav	2	2621
130	a 0.1 on4 of7.wav	a 0.1 on6 of7.wav	2	689
131	a 0.1 on5 of7.wav	a 0.1 on7 of7.wav	1	1034
132	a 0.2 on1 of7r.wav	a 0.2 on3 of7.wav	2	2118
133	a 0.2 on2 of7.wav	a 0.2 on4 of7.wav	2	1454
134	a 0.2 on3 of7.wav	a 0.2 on5 of7.wav	2	1074
135	a 0.2 on4 of7.wav	a 0.2 on6 of7.wav	1	4284
136	a 0.2 on5 of7.wav	a 0.2 on7 of7.wav	2	1303
137	a 0.04 on1 of7r.wav	a 0.04 on3 of7.wav	1	520
138	a 0.04 on2 of7.wav	a 0.04 on4 of7.wav	1	951
139	a 0.04 on3 of7.wav	a 0.04 on5 of7.wav	1	491
140	a 0.04 on4 of7.wav	a 0.04 on6 of7.wav	1	1735
141	a 0.04 on5 of7.wav	a 0.04 on7 of7.wav	1	1549
142	a 0.06 on1 of7r.wav	a 0.06 on3 of7.wav	1	208
143	a 0.06 on2 of7.wav	a 0.06 on4 of7.wav	1	880
144	a 0.06 on3 of7.wav	a 0.06 on5 of7.wav	1	962
145	a 0.06 on4 of7.wav	a 0.06 on6 of7.wav	2	1161
146	a 0.06 on5 of7.wav	a 0.06 on7 of7.wav	1	618
147	a 0.08 on1 of7r.wav	a 0.08 on3 of7.wav	1	723
148	a 0.08 on2 of7.wav	a 0.08 on4 of7.wav	1	1259
149	a 0.08 on3 of7.wav	a 0.08 on5 of7.wav	1	1000
150	a 0.08 on4 of7.wav	a 0.08 on6 of7.wav	1	2773
151	a 0.08 on5 of7.wav	a 0.08 on7 of7.wav	1	690
152	a 0.12 on1 of7r.wav	a 0.12 on3 of7.wav	1	1047
153	a 0.12 on2 of7.wav	a 0.12 on4 of7.wav	1	1032
154	a 0.12 on3 of7.wav	a 0.12 on5 of7.wav	1	813
155	a 0.12 on4 of7.wav	a 0.12 on6 of7.wav	1	1382
156	a 0.12 on5 of7.wav	a 0.12 on7 of7.wav	2	1527
157	a 0.14 on1 of7r.wav	a 0.14 on3 of7.wav	1	816
158	a 0.14 on2 of7.wav	a 0.14 on4 of7.wav	2	555
159	a 0.14 on3 of7.wav	a 0.14 on5 of7.wav	2	878
160	a 0.14 on4 of7.wav	a 0.14 on6 of7.wav	2	1405
161	a 0.14 on5 of7.wav	a 0.14 on7 of7.wav	2	4022
162	a 0.16 on1 of7r.wav	a 0.16 on3 of7.wav	1	3267
163	a 0.16 on2 of7.wav	a 0.16 on4 of7.wav	1	1262
164	a 0.16 on3 of7.wav	a 0.16 on5 of7.wav	2	996
165	a 0.16 on4 of7.wav	a 0.16 on6 of7.wav	2	1127
166	a 0.16 on5 of7.wav	a 0.16 on7 of7.wav	1	1086
167	a 0.18 on1 of7r.wav	a 0.18 on3 of7.wav	1	2469
168	a 0.18 on2 of7.wav	a 0.18 on4 of7.wav	1	689
169	a 0.18 on3 of7.wav	a 0.18 on5 of7.wav	1	1123
170	a 0.18 on4 of7.wav	a 0.18 on6 of7.wav	2	1389
171	a 0.18 on5 of7.wav	a 0.18 on7 of7.wav	2	1063
172	i 0.1 on1 of7r.wav	i 0.1 on3 of7.wav	1	696
173	i 0.1 on2 of7.wav	i 0.1 on4 of7.wav	1	1448
174	i 0.1 on3 of7.wav	i 0.1 on5 of7.wav	1	1448
175	i 0.1 on4 of7.wav	i 0.1 on6 of7.wav	1	647
176	i 0.1 on5 of7.wav	i 0.1 on7 of7.wav	1	269
177	i 0.2 on1 of7r.wav	i 0.2 on3 of7.wav	1	1482
178	i 0.2 on2 of7.wav	i 0.2 on4 of7.wav	1	1145
179	i 0.2 on3 of7.wav	i 0.2 on5 of7.wav	2	966
180	i 0.2 on4 of7.wav	i 0.2 on6 of7.wav	2	1632
181	i 0.2 on5 of7.wav	i 0.2 on7 of7.wav	2	3071
182	i 0.04 on1 of7r.wav	i 0.04 on3 of7.wav	1	582
183	i 0.04 on2 of7.wav	i 0.04 on4 of7.wav	1	357
184	i 0.04 on3 of7.wav	i 0.04 on5 of7.wav	1	641
185	i 0.04 on4 of7.wav	i 0.04 on6 of7.wav	1	2890
186	i 0.04 on5 of7.wav	i 0.04 on7 of7.wav	1	2399
187	i 0.06 on1 of7r.wav	i 0.06 on3 of7.wav	1	601
188	i 0.06 on2 of7.wav	i 0.06 on4 of7.wav	2	1775
189	i 0.06 on3 of7.wav	i 0.06 on5 of7.wav	1	1106
190	i 0.06 on4 of7.wav	i 0.06 on6 of7.wav	1	1154
191	i 0.06 on5 of7.wav	i 0.06 on7 of7.wav	2	4768
192	i 0.08 on1 of7r.wav	i 0.08 on3 of7.wav	1	1288
193	i 0.08 on2 of7.wav	i 0.08 on4 of7.wav	1	1606
194	i 0.08 on3 of7.wav	i 0.08 on5 of7.wav	1	1465
195	i 0.08 on4 of7.wav	i 0.08 on6 of7.wav	1	380
196	i 0.08 on5 of7.wav	i 0.08 on7 of7.wav	1	1152
197	i 0.12 on1 of7r.wav	i 0.12 on3 of7.wav	1	863
198	i 0.12 on2 of7.wav	i 0.12 on4 of7.wav	1	935
199	i 0.12 on3 of7.wav	i 0.12 on5 of7.wav	2	1611
200	i 0.12 on4 of7.wav	i 0.12 on6 of7.wav	2	1191
201	i 0.12 on5 of7.wav	i 0.12 on7 of7.wav	1	1198
202	i 0.14 on1 of7r.wav	i 0.14 on3 of7.wav	1	548
203	i 0.14 on2 of7.wav	i 0.14 on4 of7.wav	2	895
204	i 0.14 on3 of7.wav	i 0.14 on5 of7.wav	1	860
205	i 0.14 on4 of7.wav	i 0.14 on6 of7.wav	2	1315
206	i 0.14 on5 of7.wav	i 0.14 on7 of7.wav	2	1268
207	i 0.16 on1 of7r.wav	i 0.16 on3 of7.wav	1	420
208	i 0.16 on2 of7.wav	i 0.16 on4 of7.wav	1	1721
209	i 0.16 on3 of7.wav	i 0.16 on5 of7.wav	1	1428
210	i 0.16 on4 of7.wav	i 0.16 on6 of7.wav	2	1042
211	i 0.16 on5 of7.wav	i 0.16 on7 of7.wav	2	1310
212	i 0.18 on1 of7r.wav	i 0.18 on3 of7.wav	2	887
213	i 0.18 on2 of7.wav	i 0.18 on4 of7.wav	1	1113
214	i 0.18 on3 of7.wav	i 0.18 on5 of7.wav	1	2833
215	i 0.18 on4 of7.wav	i 0.18 on6 of7.wav	2	849
216	i 0.18 on5 of7.wav	i 0.18 on7 of7.wav	2	1038
217	a 0.1 on3 of7.wav	a 0.1 on1 of7r.wav	2	754
218	a 0.1 on4 of7.wav	a 0.1 on2 of7.wav	1	617
219	a 0.1 on5 of7.wav	a 0.1 on3 of7.wav	1	600
220	a 0.1 on6 of7.wav	a 0.1 on4 of7.wav	1	1475
221	a 0.1 on7 of7.wav	a 0.1 on5 of7.wav	1	803
222	a 0.2 on3 of7.wav	a 0.2 on1 of7r.wav	1	1535
223	a 0.2 on4 of7.wav	a 0.2 on2 of7.wav	2	1495
224	a 0.2 on5 of7.wav	a 0.2 on3 of7.wav	2	927
225	a 0.2 on6 of7.wav	a 0.2 on4 of7.wav	2	1603
226	a 0.2 on7 of7.wav	a 0.2 on5 of7.wav	1	2320
227	a 0.04 on3 of7.wav	a 0.04 on1 of7r.wav	1	512
228	a 0.04 on4 of7.wav	a 0.04 on2 of7.wav	1	1466
229	a 0.04 on5 of7.wav	a 0.04 on3 of7.wav	1	879
230	a 0.04 on6 of7.wav	a 0.04 on4 of7.wav	1	2986
231	a 0.04 on7 of7.wav	a 0.04 on5 of7.wav	1	3073
232	a 0.06 on3 of7.wav	a 0.06 on1 of7r.wav	1	1044
233	a 0.06 on4 of7.wav	a 0.06 on2 of7.wav	1	599
234	a 0.06 on5 of7.wav	a 0.06 on3 of7.wav	1	700
235	a 0.06 on6 of7.wav	a 0.06 on4 of7.wav	1	1145
236	a 0.06 on7 of7.wav	a 0.06 on5 of7.wav	1	1028
237	a 0.08 on3 of7.wav	a 0.08 on1 of7r.wav	2	1533
238	a 0.08 on4 of7.wav	a 0.08 on2 of7.wav	1	440
239	a 0.08 on5 of7.wav	a 0.08 on3 of7.wav	1	767
240	a 0.08 on6 of7.wav	a 0.08 on4 of7.wav	1	728
241	a 0.08 on7 of7.wav	a 0.08 on5 of7.wav	1	722
242	a 0.12 on3 of7.wav	a 0.12 on1 of7r.wav	1	1145
243	a 0.12 on4 of7.wav	a 0.12 on2 of7.wav	1	1105
244	a 0.12 on5 of7.wav	a 0.12 on3 of7.wav	1	1889
245	a 0.12 on6 of7.wav	a 0.12 on4 of7.wav	1	1420
246	a 0.12 on7 of7.wav	a 0.12 on5 of7.wav	2	652
247	a 0.14 on3 of7.wav	a 0.14 on1 of7r.wav	1	561
248	a 0.14 on4 of7.wav	a 0.14 on2 of7.wav	1	418
249	a 0.14 on5 of7.wav	a 0.14 on3 of7.wav	2	726
250	a 0.14 on6 of7.wav	a 0.14 on4 of7.wav	1	857
251	a 0.14 on7 of7.wav	a 0.14 on5 of7.wav	2	760
252	a 0.16 on3 of7.wav	a 0.16 on1 of7r.wav	1	276
253	a 0.16 on4 of7.wav	a 0.16 on2 of7.wav	1	2227
254	a 0.16 on5 of7.wav	a 0.16 on3 of7.wav	1	5764
255	a 0.16 on6 of7.wav	a 0.16 on4 of7.wav	1	674
256	a 0.16 on7 of7.wav	a 0.16 on5 of7.wav	1	1112
257	a 0.18 on3 of7.wav	a 0.18 on1 of7r.wav	1	355
258	a 0.18 on4 of7.wav	a 0.18 on2 of7.wav	1	932
259	a 0.18 on5 of7.wav	a 0.18 on3 of7.wav	2	1856
260	a 0.18 on6 of7.wav	a 0.18 on4 of7.wav	2	824
261	a 0.18 on7 of7.wav	a 0.18 on5 of7.wav	1	1037
262	i 0.1 on3 of7.wav	i 0.1 on1 of7r.wav	1	727
263	i 0.1 on4 of7.wav	i 0.1 on2 of7.wav	1	1166
264	i 0.1 on5 of7.wav	i 0.1 on3 of7.wav	1	1075
265	i 0.1 on6 of7.wav	i 0.1 on4 of7.wav	2	1058
266	i 0.1 on7 of7.wav	i 0.1 on5 of7.wav	1	908
267	i 0.2 on3 of7.wav	i 0.2 on1 of7r.wav	1	2071
268	i 0.2 on4 of7.wav	i 0.2 on2 of7.wav	2	1836
269	i 0.2 on5 of7.wav	i 0.2 on3 of7.wav	1	1122
270	i 0.2 on6 of7.wav	i 0.2 on4 of7.wav	1	1301
271	i 0.2 on7 of7.wav	i 0.2 on5 of7.wav	1	1418
272	i 0.04 on3 of7.wav	i 0.04 on1 of7r.wav	1	2298
273	i 0.04 on4 of7.wav	i 0.04 on2 of7.wav	1	1251
274	i 0.04 on5 of7.wav	i 0.04 on3 of7.wav	1	3194
275	i 0.04 on6 of7.wav	i 0.04 on4 of7.wav	1	1031
276	i 0.04 on7 of7.wav	i 0.04 on5 of7.wav	1	1138
277	i 0.06 on3 of7.wav	i 0.06 on1 of7r.wav	1	983
278	i 0.06 on4 of7.wav	i 0.06 on2 of7.wav	2	4107
279	i 0.06 on5 of7.wav	i 0.06 on3 of7.wav	2	1360
280	i 0.06 on6 of7.wav	i 0.06 on4 of7.wav	1	2758
281	i 0.06 on7 of7.wav	i 0.06 on5 of7.wav	1	3602
282	i 0.08 on3 of7.wav	i 0.08 on1 of7r.wav	1	583
283	i 0.08 on4 of7.wav	i 0.08 on2 of7.wav	1	836
284	i 0.08 on5 of7.wav	i 0.08 on3 of7.wav	1	1228
285	i 0.08 on6 of7.wav	i 0.08 on4 of7.wav	1	2431
286	i 0.08 on7 of7.wav	i 0.08 on5 of7.wav	1	3337
287	i 0.12 on3 of7.wav	i 0.12 on1 of7r.wav	1	2836
288	i 0.12 on4 of7.wav	i 0.12 on2 of7.wav	1	1179
289	i 0.12 on5 of7.wav	i 0.12 on3 of7.wav	2	798
290	i 0.12 on6 of7.wav	i 0.12 on4 of7.wav	1	1185
291	i 0.12 on7 of7.wav	i 0.12 on5 of7.wav	1	796
292	i 0.14 on3 of7.wav	i 0.14 on1 of7r.wav	2	1336
293	i 0.14 on4 of7.wav	i 0.14 on2 of7.wav	1	509
294	i 0.14 on5 of7.wav	i 0.14 on3 of7.wav	2	1388
295	i 0.14 on6 of7.wav	i 0.14 on4 of7.wav	1	506
296	i 0.14 on7 of7.wav	i 0.14 on5 of7.wav	1	1092
297	i 0.16 on3 of7.wav	i 0.16 on1 of7r.wav	1	362
298	i 0.16 on4 of7.wav	i 0.16 on2 of7.wav	2	1330
299	i 0.16 on5 of7.wav	i 0.16 on3 of7.wav	2	1159
300	i 0.16 on6 of7.wav	i 0.16 on4 of7.wav	1	2817
301	i 0.16 on7 of7.wav	i 0.16 on5 of7.wav	1	878
302	i 0.18 on3 of7.wav	i 0.18 on1 of7r.wav	1	882
303	i 0.18 on4 of7.wav	i 0.18 on2 of7.wav	1	826
304	i 0.18 on5 of7.wav	i 0.18 on3 of7.wav	1	871
305	i 0.18 on6 of7.wav	i 0.18 on4 of7.wav	1	1433
306	i 0.18 on7 of7.wav	i 0.18 on5 of7.wav	2	1574
307	a 0.1 on1 of7r.wav	a 0.1 on1 of7r.wav	1	999
308	a 0.1 on2 of7.wav	a 0.1 on2 of7.wav	1	640
309	a 0.1 on3 of7.wav	a 0.1 on3 of7.wav	1	1111
310	a 0.1 on4 of7.wav	a 0.1 on4 of7.wav	1	912
311	a 0.1 on5 of7.wav	a 0.1 on5 of7.wav	1	721
312	a 0.1 on6 of7.wav	a 0.1 on6 of7.wav	1	1305
313	a 0.1 on7 of7.wav	a 0.1 on7 of7.wav	1	1708
314	a 0.2 on1 of7r.wav	a 0.2 on1 of7r.wav	2	1456
315	a 0.2 on2 of7.wav	a 0.2 on2 of7.wav	1	815
316	a 0.2 on3 of7.wav	a 0.2 on3 of7.wav	1	919
317	a 0.2 on4 of7.wav	a 0.2 on4 of7.wav	1	760
318	a 0.2 on5 of7.wav	a 0.2 on5 of7.wav	1	1439
319	a 0.2 on6 of7.wav	a 0.2 on6 of7.wav	1	1969
320	a 0.2 on7 of7.wav	a 0.2 on7 of7.wav	1	3014
321	a 0.04 on1 of7r.wav	a 0.04 on1 of7r.wav	1	1599
322	a 0.04 on2 of7.wav	a 0.04 on2 of7.wav	1	355
323	a 0.04 on3 of7.wav	a 0.04 on3 of7.wav	1	303
324	a 0.04 on4 of7.wav	a 0.04 on4 of7.wav	1	1131
325	a 0.04 on5 of7.wav	a 0.04 on5 of7.wav	2	2427
326	a 0.04 on6 of7.wav	a 0.04 on6 of7.wav	1	257
327	a 0.04 on7 of7.wav	a 0.04 on7 of7.wav	1	1007
328	a 0.06 on1 of7r.wav	a 0.06 on1 of7r.wav	1	1064
329	a 0.06 on2 of7.wav	a 0.06 on2 of7.wav	1	879
330	a 0.06 on3 of7.wav	a 0.06 on3 of7.wav	1	247
331	a 0.06 on4 of7.wav	a 0.06 on4 of7.wav	1	1096
332	a 0.06 on5 of7.wav	a 0.06 on5 of7.wav	1	1767
333	a 0.06 on6 of7.wav	a 0.06 on6 of7.wav	1	844
334	a 0.06 on7 of7.wav	a 0.06 on7 of7.wav	1	1578
335	a 0.08 on1 of7r.wav	a 0.08 on1 of7r.wav	1	1220
336	a 0.08 on2 of7.wav	a 0.08 on2 of7.wav	1	991
337	a 0.08 on3 of7.wav	a 0.08 on3 of7.wav	1	944
338	a 0.08 on4 of7.wav	a 0.08 on4 of7.wav	1	1103
339	a 0.08 on5 of7.wav	a 0.08 on5 of7.wav	1	749
340	a 0.08 on6 of7.wav	a 0.08 on6 of7.wav	1	269
341	a 0.08 on7 of7.wav	a 0.08 on7 of7.wav	1	708
342	a 0.12 on1 of7r.wav	a 0.12 on1 of7r.wav	2	426
343	a 0.12 on2 of7.wav	a 0.12 on2 of7.wav	1	1685
344	a 0.12 on3 of7.wav	a 0.12 on3 of7.wav	1	983
345	a 0.12 on4 of7.wav	a 0.12 on4 of7.wav	1	1169
346	a 0.12 on5 of7.wav	a 0.12 on5 of7.wav	1	640
347	a 0.12 on6 of7.wav	a 0.12 on6 of7.wav	1	916
348	a 0.12 on7 of7.wav	a 0.12 on7 of7.wav	1	619
349	a 0.14 on1 of7r.wav	a 0.14 on1 of7r.wav	1	1961
350	a 0.14 on2 of7.wav	a 0.14 on2 of7.wav	1	1402
351	a 0.14 on3 of7.wav	a 0.14 on3 of7.wav	1	568
352	a 0.14 on4 of7.wav	a 0.14 on4 of7.wav	1	3398
353	a 0.14 on5 of7.wav	a 0.14 on5 of7.wav	1	634
354	a 0.14 on6 of7.wav	a 0.14 on6 of7.wav	1	790
355	a 0.14 on7 of7.wav	a 0.14 on7 of7.wav	2	1811
356	a 0.16 on1 of7r.wav	a 0.16 on1 of7r.wav	1	632
357	a 0.16 on2 of7.wav	a 0.16 on2 of7.wav	2	3271
358	a 0.16 on3 of7.wav	a 0.16 on3 of7.wav	1	444
359	a 0.16 on4 of7.wav	a 0.16 on4 of7.wav	1	3861
360	a 0.16 on5 of7.wav	a 0.16 on5 of7.wav	1	1028
361	a 0.16 on6 of7.wav	a 0.16 on6 of7.wav	1	737
362	a 0.16 on7 of7.wav	a 0.16 on7 of7.wav	2	1455
363	a 0.18 on1 of7r.wav	a 0.18 on1 of7r.wav	2	4072
364	a 0.18 on2 of7.wav	a 0.18 on2 of7.wav	1	2053
365	a 0.18 on3 of7.wav	a 0.18 on3 of7.wav	1	2174
366	a 0.18 on4 of7.wav	a 0.18 on4 of7.wav	1	951
367	a 0.18 on5 of7.wav	a 0.18 on5 of7.wav	1	893
368	a 0.18 on6 of7.wav	a 0.18 on6 of7.wav	1	2174
369	a 0.18 on7 of7.wav	a 0.18 on7 of7.wav	1	356
370	i 0.1 on1 of7r.wav	i 0.1 on1 of7r.wav	1	3779
371	i 0.1 on2 of7.wav	i 0.1 on2 of7.wav	1	1808
372	i 0.1 on3 of7.wav	i 0.1 on3 of7.wav	2	308
373	i 0.1 on4 of7.wav	i 0.1 on4 of7.wav	1	869
374	i 0.1 on5 of7.wav	i 0.1 on5 of7.wav	2	1919
375	i 0.1 on6 of7.wav	i 0.1 on6 of7.wav	1	2074
376	i 0.1 on7 of7.wav	i 0.1 on7 of7.wav	1	1175
377	i 0.2 on1 of7r.wav	i 0.2 on1 of7r.wav	1	1729
378	i 0.2 on2 of7.wav	i 0.2 on2 of7.wav	2	992
379	i 0.2 on3 of7.wav	i 0.2 on3 of7.wav	1	1212
380	i 0.2 on4 of7.wav	i 0.2 on4 of7.wav	1	1001
381	i 0.2 on5 of7.wav	i 0.2 on5 of7.wav	2	1519
382	i 0.2 on6 of7.wav	i 0.2 on6 of7.wav	2	648
383	i 0.2 on7 of7.wav	i 0.2 on7 of7.wav	1	1094
384	i 0.04 on1 of7r.wav	i 0.04 on1 of7r.wav	1	1087
385	i 0.04 on2 of7.wav	i 0.04 on2 of7.wav	1	6444
386	i 0.04 on3 of7.wav	i 0.04 on3 of7.wav	1	847
387	i 0.04 on4 of7.wav	i 0.04 on4 of7.wav	1	580
388	i 0.04 on5 of7.wav	i 0.04 on5 of7.wav	1	587
389	i 0.04 on6 of7.wav	i 0.04 on6 of7.wav	1	934
390	i 0.04 on7 of7.wav	i 0.04 on7 of7.wav	1	871
391	i 0.06 on1 of7r.wav	i 0.06 on1 of7r.wav	1	1000
392	i 0.06 on2 of7.wav	i 0.06 on2 of7.wav	1	632
393	i 0.06 on3 of7.wav	i 0.06 on3 of7.wav	1	838
394	i 0.06 on4 of7.wav	i 0.06 on4 of7.wav	1	949
395	i 0.06 on5 of7.wav	i 0.06 on5 of7.wav	1	1681
396	i 0.06 on6 of7.wav	i 0.06 on6 of7.wav	1	548
397	i 0.06 on7 of7.wav	i 0.06 on7 of7.wav	1	702
398	i 0.08 on1 of7r.wav	i 0.08 on1 of7r.wav	1	3120
399	i 0.08 on2 of7.wav	i 0.08 on2 of7.wav	1	604
400	i 0.08 on3 of7.wav	i 0.08 on3 of7.wav	1	643
401	i 0.08 on4 of7.wav	i 0.08 on4 of7.wav	1	614
402	i 0.08 on5 of7.wav	i 0.08 on5 of7.wav	1	2115
403	i 0.08 on6 of7.wav	i 0.08 on6 of7.wav	1	723
404	i 0.08 on7 of7.wav	i 0.08 on7 of7.wav	1	1542
405	i 0.12 on1 of7r.wav	i 0.12 on1 of7r.wav	1	1255
406	i 0.12 on2 of7.wav	i 0.12 on2 of7.wav	1	3036
407	i 0.12 on3 of7.wav	i 0.12 on3 of7.wav	2	2293
408	i 0.12 on4 of7.wav	i 0.12 on4 of7.wav	1	2865
409	i 0.12 on5 of7.wav	i 0.12 on5 of7.wav	1	1838
410	i 0.12 on6 of7.wav	i 0.12 on6 of7.wav	1	1398
411	i 0.12 on7 of7.wav	i 0.12 on7 of7.wav	1	688
412	i 0.14 on1 of7r.wav	i 0.14 on1 of7r.wav	1	1556
413	i 0.14 on2 of7.wav	i 0.14 on2 of7.wav	1	665
414	i 0.14 on3 of7.wav	i 0.14 on3 of7.wav	1	1502
415	i 0.14 on4 of7.wav	i 0.14 on4 of7.wav	1	1192
416	i 0.14 on5 of7.wav	i 0.14 on5 of7.wav	2	683
417	i 0.14 on6 of7.wav	i 0.14 on6 of7.wav	2	1056
418	i 0.14 on7 of7.wav	i 0.14 on7 of7.wav	1	798
419	i 0.16 on1 of7r.wav	i 0.16 on1 of7r.wav	1	1189
420	i 0.16 on2 of7.wav	i 0.16 on2 of7.wav	1	2287
421	i 0.16 on3 of7.wav	i 0.16 on3 of7.wav	2	599
422	i 0.16 on4 of7.wav	i 0.16 on4 of7.wav	1	1728
423	i 0.16 on5 of7.wav	i 0.16 on5 of7.wav	2	788
424	i 0.16 on6 of7.wav	i 0.16 on6 of7.wav	1	1018
425	i 0.16 on7 of7.wav	i 0.16 on7 of7.wav	1	1467
426	i 0.18 on1 of7r.wav	i 0.18 on1 of7r.wav	2	1267
427	i 0.18 on2 of7.wav	i 0.18 on2 of7.wav	1	868
428	i 0.18 on3 of7.wav	i 0.18 on3 of7.wav	1	1751
429	i 0.18 on4 of7.wav	i 0.18 on4 of7.wav	1	780
430	i 0.18 on5 of7.wav	i 0.18 on5 of7.wav	1	580
431	i 0.18 on6 of7.wav	i 0.18 on6 of7.wav	1	991
432	i 0.18 on7 of7.wav	i 0.18 on7 of7.wav	1	2638
433	a 0.1 on1 of7r.wav	a 0.1 on3 of7.wav	1	2024
434	a 0.1 on2 of7.wav	a 0.1 on4 of7.wav	1	661
435	a 0.1 on3 of7.wav	a 0.1 on5 of7.wav	1	1744
436	a 0.1 on4 of7.wav	a 0.1 on6 of7.wav	2	1358
437	a 0.1 on5 of7.wav	a 0.1 on7 of7.wav	1	3122
438	a 0.2 on1 of7r.wav	a 0.2 on3 of7.wav	1	1242
439	a 0.2 on2 of7.wav	a 0.2 on4 of7.wav	2	908
440	a 0.2 on3 of7.wav	a 0.2 on5 of7.wav	1	1089
441	a 0.2 on4 of7.wav	a 0.2 on6 of7.wav	2	1027
442	a 0.2 on5 of7.wav	a 0.2 on7 of7.wav	2	4328
443	a 0.04 on1 of7r.wav	a 0.04 on3 of7.wav	1	1565
444	a 0.04 on2 of7.wav	a 0.04 on4 of7.wav	1	277
445	a 0.04 on3 of7.wav	a 0.04 on5 of7.wav	1	516
446	a 0.04 on4 of7.wav	a 0.04 on6 of7.wav	1	1242
447	a 0.04 on5 of7.wav	a 0.04 on7 of7.wav	1	1026
448	a 0.06 on1 of7r.wav	a 0.06 on3 of7.wav	1	1520
449	a 0.06 on2 of7.wav	a 0.06 on4 of7.wav	1	602
450	a 0.06 on3 of7.wav	a 0.06 on5 of7.wav	1	794
451	a 0.06 on4 of7.wav	a 0.06 on6 of7.wav	1	350
452	a 0.06 on5 of7.wav	a 0.06 on7 of7.wav	1	1347
453	a 0.08 on1 of7r.wav	a 0.08 on3 of7.wav	1	2135
454	a 0.08 on2 of7.wav	a 0.08 on4 of7.wav	2	695
455	a 0.08 on3 of7.wav	a 0.08 on5 of7.wav	1	1095
456	a 0.08 on4 of7.wav	a 0.08 on6 of7.wav	1	903
457	a 0.08 on5 of7.wav	a 0.08 on7 of7.wav	2	913
458	a 0.12 on1 of7r.wav	a 0.12 on3 of7.wav	2	784
459	a 0.12 on2 of7.wav	a 0.12 on4 of7.wav	1	951
460	a 0.12 on3 of7.wav	a 0.12 on5 of7.wav	1	1792
461	a 0.12 on4 of7.wav	a 0.12 on6 of7.wav	2	1896
462	a 0.12 on5 of7.wav	a 0.12 on7 of7.wav	1	3054
463	a 0.14 on1 of7r.wav	a 0.14 on3 of7.wav	1	784
464	a 0.14 on2 of7.wav	a 0.14 on4 of7.wav	2	1050
465	a 0.14 on3 of7.wav	a 0.14 on5 of7.wav	2	1013
466	a 0.14 on4 of7.wav	a 0.14 on6 of7.wav	2	996
467	a 0.14 on5 of7.wav	a 0.14 on7 of7.wav	2	495
468	a 0.16 on1 of7r.wav	a 0.16 on3 of7.wav	1	561
469	a 0.16 on2 of7.wav	a 0.16 on4 of7.wav	2	521
470	a 0.16 on3 of7.wav	a 0.16 on5 of7.wav	1	1741
471	a 0.16 on4 of7.wav	a 0.16 on6 of7.wav	1	1209
472	a 0.16 on5 of7.wav	a 0.16 on7 of7.wav	1	1169
473	a 0.18 on1 of7r.wav	a 0.18 on3 of7.wav	1	1033
474	a 0.18 on2 of7.wav	a 0.18 on4 of7.wav	2	735
475	a 0.18 on3 of7.wav	a 0.18 on5 of7.wav	2	680
476	a 0.18 on4 of7.wav	a 0.18 on6 of7.wav	2	1787
477	a 0.18 on5 of7.wav	a 0.18 on7 of7.wav	2	1066
478	i 0.1 on1 of7r.wav	i 0.1 on3 of7.wav	1	894
479	i 0.1 on2 of7.wav	i 0.1 on4 of7.wav	2	1152
480	i 0.1 on3 of7.wav	i 0.1 on5 of7.wav	2	862
481	i 0.1 on4 of7.wav	i 0.1 on6 of7.wav	1	877
482	i 0.1 on5 of7.wav	i 0.1 on7 of7.wav	1	1315
483	i 0.2 on1 of7r.wav	i 0.2 on3 of7.wav	1	1551
484	i 0.2 on2 of7.wav	i 0.2 on4 of7.wav	2	2779
485	i 0.2 on3 of7.wav	i 0.2 on5 of7.wav	1	3211
486	i 0.2 on4 of7.wav	i 0.2 on6 of7.wav	2	2556
487	i 0.2 on5 of7.wav	i 0.2 on7 of7.wav	2	1495
488	i 0.04 on1 of7r.wav	i 0.04 on3 of7.wav	1	368
489	i 0.04 on2 of7.wav	i 0.04 on4 of7.wav	1	826
490	i 0.04 on3 of7.wav	i 0.04 on5 of7.wav	1	592
491	i 0.04 on4 of7.wav	i 0.04 on6 of7.wav	1	1347
492	i 0.04 on5 of7.wav	i 0.04 on7 of7.wav	1	492
493	i 0.06 on1 of7r.wav	i 0.06 on3 of7.wav	1	473
494	i 0.06 on2 of7.wav	i 0.06 on4 of7.wav	1	568
495	i 0.06 on3 of7.wav	i 0.06 on5 of7.wav	1	634
496	i 0.06 on4 of7.wav	i 0.06 on6 of7.wav	1	1471
497	i 0.06 on5 of7.wav	i 0.06 on7 of7.wav	2	2074
498	i 0.08 on1 of7r.wav	i 0.08 on3 of7.wav	1	674
499	i 0.08 on2 of7.wav	i 0.08 on4 of7.wav	1	565
500	i 0.08 on3 of7.wav	i 0.08 on5 of7.wav	1	686
501	i 0.08 on4 of7.wav	i 0.08 on6 of7.wav	1	642
502	i 0.08 on5 of7.wav	i 0.08 on7 of7.wav	1	749
503	i 0.12 on1 of7r.wav	i 0.12 on3 of7.wav	1	1883
504	i 0.12 on2 of7.wav	i 0.12 on4 of7.wav	2	931
505	i 0.12 on3 of7.wav	i 0.12 on5 of7.wav	2	1108
506	i 0.12 on4 of7.wav	i 0.12 on6 of7.wav	2	2423
507	i 0.12 on5 of7.wav	i 0.12 on7 of7.wav	2	1329
508	i 0.14 on1 of7r.wav	i 0.14 on3 of7.wav	1	1661
509	i 0.14 on2 of7.wav	i 0.14 on4 of7.wav	2	910
510	i 0.14 on3 of7.wav	i 0.14 on5 of7.wav	2	1336
511	i 0.14 on4 of7.wav	i 0.14 on6 of7.wav	1	8364
512	i 0.14 on5 of7.wav	i 0.14 on7 of7.wav	1	1046
513	i 0.16 on1 of7r.wav	i 0.16 on3 of7.wav	1	1192
514	i 0.16 on2 of7.wav	i 0.16 on4 of7.wav	2	3181
515	i 0.16 on3 of7.wav	i 0.16 on5 of7.wav	2	1005
516	i 0.16 on4 of7.wav	i 0.16 on6 of7.wav	1	1291
517	i 0.16 on5 of7.wav	i 0.16 on7 of7.wav	1	962
518	i 0.18 on1 of7r.wav	i 0.18 on3 of7.wav	1	5106
519	i 0.18 on2 of7.wav	i 0.18 on4 of7.wav	2	2481
520	i 0.18 on3 of7.wav	i 0.18 on5 of7.wav	2	1498
521	i 0.18 on4 of7.wav	i 0.18 on6 of7.wav	1	1254
522	i 0.18 on5 of7.wav	i 0.18 on7 of7.wav	2	3254
523	a 0.1 on3 of7.wav	a 0.1 on1 of7r.wav	1	754
524	a 0.1 on4 of7.wav	a 0.1 on2 of7.wav	1	1562
525	a 0.1 on5 of7.wav	a 0.1 on3 of7.wav	1	974
526	a 0.1 on6 of7.wav	a 0.1 on4 of7.wav	1	682
527	a 0.1 on7 of7.wav	a 0.1 on5 of7.wav	1	1532
528	a 0.2 on3 of7.wav	a 0.2 on1 of7r.wav	2	4121
529	a 0.2 on4 of7.wav	a 0.2 on2 of7.wav	1	1958
530	a 0.2 on5 of7.wav	a 0.2 on3 of7.wav	1	915
531	a 0.2 on6 of7.wav	a 0.2 on4 of7.wav	1	1928
532	a 0.2 on7 of7.wav	a 0.2 on5 of7.wav	2	1750
533	a 0.04 on3 of7.wav	a 0.04 on1 of7r.wav	1	753
534	a 0.04 on4 of7.wav	a 0.04 on2 of7.wav	1	2608
535	a 0.04 on5 of7.wav	a 0.04 on3 of7.wav	1	1986
536	a 0.04 on6 of7.wav	a 0.04 on4 of7.wav	1	762
537	a 0.04 on7 of7.wav	a 0.04 on5 of7.wav	1	407
538	a 0.06 on3 of7.wav	a 0.06 on1 of7r.wav	1	1432
539	a 0.06 on4 of7.wav	a 0.06 on2 of7.wav	2	952
540	a 0.06 on5 of7.wav	a 0.06 on3 of7.wav	1	584
541	a 0.06 on6 of7.wav	a 0.06 on4 of7.wav	1	713
542	a 0.06 on7 of7.wav	a 0.06 on5 of7.wav	1	2134
543	a 0.08 on3 of7.wav	a 0.08 on1 of7r.wav	1	2304
544	a 0.08 on4 of7.wav	a 0.08 on2 of7.wav	1	468
545	a 0.08 on5 of7.wav	a 0.08 on3 of7.wav	1	1844
546	a 0.08 on6 of7.wav	a 0.08 on4 of7.wav	1	1089
547	a 0.08 on7 of7.wav	a 0.08 on5 of7.wav	1	3147
548	a 0.12 on3 of7.wav	a 0.12 on1 of7r.wav	1	621
549	a 0.12 on4 of7.wav	a 0.12 on2 of7.wav	1	1702
550	a 0.12 on5 of7.wav	a 0.12 on3 of7.wav	1	1392
551	a 0.12 on6 of7.wav	a 0.12 on4 of7.wav	1	714
552	a 0.12 on7 of7.wav	a 0.12 on5 of7.wav	2	1509
553	a 0.14 on3 of7.wav	a 0.14 on1 of7r.wav	2	936
554	a 0.14 on4 of7.wav	a 0.14 on2 of7.wav	1	2619
555	a 0.14 on5 of7.wav	a 0.14 on3 of7.wav	1	765
556	a 0.14 on6 of7.wav	a 0.14 on4 of7.wav	1	604
557	a 0.14 on7 of7.wav	a 0.14 on5 of7.wav	2	1658
558	a 0.16 on3 of7.wav	a 0.16 on1 of7r.wav	1	985
559	a 0.16 on4 of7.wav	a 0.16 on2 of7.wav	2	4224
560	a 0.16 on5 of7.wav	a 0.16 on3 of7.wav	2	2382
561	a 0.16 on6 of7.wav	a 0.16 on4 of7.wav	2	1107
562	a 0.16 on7 of7.wav	a 0.16 on5 of7.wav	2	2689
563	a 0.18 on3 of7.wav	a 0.18 on1 of7r.wav	1	271
564	a 0.18 on4 of7.wav	a 0.18 on2 of7.wav	1	373
565	a 0.18 on5 of7.wav	a 0.18 on3 of7.wav	1	507
566	a 0.18 on6 of7.wav	a 0.18 on4 of7.wav	2	665
567	a 0.18 on7 of7.wav	a 0.18 on5 of7.wav	2	1733
568	i 0.1 on3 of7.wav	i 0.1 on1 of7r.wav	1	1271
569	i 0.1 on4 of7.wav	i 0.1 on2 of7.wav	1	989
570	i 0.1 on5 of7.wav	i 0.1 on3 of7.wav	1	1450
571	i 0.1 on6 of7.wav	i 0.1 on4 of7.wav	1	535
572	i 0.1 on7 of7.wav	i 0.1 on5 of7.wav	2	2112
573	i 0.2 on3 of7.wav	i 0.2 on1 of7r.wav	1	3254
574	i 0.2 on4 of7.wav	i 0.2 on2 of7.wav	2	747
575	i 0.2 on5 of7.wav	i 0.2 on3 of7.wav	1	1497
576	i 0.2 on6 of7.wav	i 0.2 on4 of7.wav	2	1058
577	i 0.2 on7 of7.wav	i 0.2 on5 of7.wav	1	1286
578	i 0.04 on3 of7.wav	i 0.04 on1 of7r.wav	1	940
579	i 0.04 on4 of7.wav	i 0.04 on2 of7.wav	1	1082
580	i 0.04 on5 of7.wav	i 0.04 on3 of7.wav	1	442
581	i 0.04 on6 of7.wav	i 0.04 on4 of7.wav	1	998
582	i 0.04 on7 of7.wav	i 0.04 on5 of7.wav	1	713
583	i 0.06 on3 of7.wav	i 0.06 on1 of7r.wav	1	484
584	i 0.06 on4 of7.wav	i 0.06 on2 of7.wav	1	655
585	i 0.06 on5 of7.wav	i 0.06 on3 of7.wav	1	686
586	i 0.06 on6 of7.wav	i 0.06 on4 of7.wav	1	1206
587	i 0.06 on7 of7.wav	i 0.06 on5 of7.wav	1	694
588	i 0.08 on3 of7.wav	i 0.08 on1 of7r.wav	1	896
589	i 0.08 on4 of7.wav	i 0.08 on2 of7.wav	1	618
590	i 0.08 on5 of7.wav	i 0.08 on3 of7.wav	1	1234
591	i 0.08 on6 of7.wav	i 0.08 on4 of7.wav	1	887
592	i 0.08 on7 of7.wav	i 0.08 on5 of7.wav	1	3424
593	i 0.12 on3 of7.wav	i 0.12 on1 of7r.wav	2	1968
594	i 0.12 on4 of7.wav	i 0.12 on2 of7.wav	1	1791
595	i 0.12 on5 of7.wav	i 0.12 on3 of7.wav	1	1666
596	i 0.12 on6 of7.wav	i 0.12 on4 of7.wav	1	2541
597	i 0.12 on7 of7.wav	i 0.12 on5 of7.wav	2	2700
598	i 0.14 on3 of7.wav	i 0.14 on1 of7r.wav	1	490
599	i 0.14 on4 of7.wav	i 0.14 on2 of7.wav	1	712
600	i 0.14 on5 of7.wav	i 0.14 on3 of7.wav	1	920
601	i 0.14 on6 of7.wav	i 0.14 on4 of7.wav	1	686
602	i 0.14 on7 of7.wav	i 0.14 on5 of7.wav	1	804
603	i 0.16 on3 of7.wav	i 0.16 on1 of7r.wav	1	2705
604	i 0.16 on4 of7.wav	i 0.16 on2 of7.wav	1	2393
605	i 0.16 on5 of7.wav	i 0.16 on3 of7.wav	1	1285
606	i 0.16 on6 of7.wav	i 0.16 on4 of7.wav	1	414
607	i 0.16 on7 of7.wav	i 0.16 on5 of7.wav	2	765
608	i 0.18 on3 of7.wav	i 0.18 on1 of7r.wav	1	1354
609	i 0.18 on4 of7.wav	i 0.18 on2 of7.wav	2	1117
610	i 0.18 on5 of7.wav	i 0.18 on3 of7.wav	2	1063
611	i 0.18 on6 of7.wav	i 0.18 on4 of7.wav	1	1426
612	i 0.18 on7 of7.wav	i 0.18 on5 of7.wav	2	1119
