# Supplementary material for: Effects of stimulus duration and vowel quality in cross-linguistic categorical perception of pitch directions
Source: PLoS One. 2017 Jul 3;12(7):e0180656. doi: 10.1371/journal.pone.0180656 (PMC5495489; doi:10.1371/journal.pone.0180656)
Supplement: S1 Table — (ZIP) [file pone.0180656.s001.zip › supporting information/Raw data/eprime_sd_ENGLISH/sub2sdfalling.csv]

List2	stim1	stim2	Slide3.RESP	Slide3.RT
1	a 0.1 on1 of1.wav	a 0.1 on1 of1.wav	1	757
2	a 0.1 on1 of2.wav	a 0.1 on1 of2.wav	1	754
3	a 0.1 on1 of3.wav	a 0.1 on1 of3.wav	1	944
4	a 0.1 on1 of4.wav	a 0.1 on1 of4.wav	1	1149
5	a 0.1 on1 of5.wav	a 0.1 on1 of5.wav	1	732
6	a 0.1 on1 of6.wav	a 0.1 on1 of6.wav	1	865
7	a 0.1 on1 of7.wav	a 0.1 on1 of7.wav	1	716
8	a 0.2 on1 of1.wav	a 0.2 on1 of1.wav	1	684
9	a 0.2 on1 of2.wav	a 0.2 on1 of2.wav	1	652
10	a 0.2 on1 of3.wav	a 0.2 on1 of3.wav	1	1322
11	a 0.2 on1 of4.wav	a 0.2 on1 of4.wav	1	738
12	a 0.2 on1 of5.wav	a 0.2 on1 of5.wav	1	799
13	a 0.2 on1 of6.wav	a 0.2 on1 of6.wav	1	754
14	a 0.2 on1 of7.wav	a 0.2 on1 of7.wav	1	872
15	a 0.04 on1 of1.wav	a 0.04 on1 of1.wav	2	2350
16	a 0.04 on1 of2.wav	a 0.04 on1 of2.wav	1	1256
17	a 0.04 on1 of3.wav	a 0.04 on1 of3.wav	1	951
18	a 0.04 on1 of4.wav	a 0.04 on1 of4.wav	1	484
19	a 0.04 on1 of5.wav	a 0.04 on1 of5.wav	1	696
20	a 0.04 on1 of6.wav	a 0.04 on1 of6.wav	1	996
21	a 0.04 on1 of7.wav	a 0.04 on1 of7.wav	1	470
22	a 0.06 on1 of1.wav	a 0.06 on1 of1.wav	1	1226
23	a 0.06 on1 of2.wav	a 0.06 on1 of2.wav	1	769
24	a 0.06 on1 of3.wav	a 0.06 on1 of3.wav	1	484
25	a 0.06 on1 of4.wav	a 0.06 on1 of4.wav	1	463
26	a 0.06 on1 of5.wav	a 0.06 on1 of5.wav	1	1449
27	a 0.06 on1 of6.wav	a 0.06 on1 of6.wav	1	1471
28	a 0.06 on1 of7.wav	a 0.06 on1 of7.wav	1	585
29	a 0.08 on1 of1.wav	a 0.08 on1 of1.wav	1	1733
30	a 0.08 on1 of2.wav	a 0.08 on1 of2.wav	1	879
31	a 0.08 on1 of3.wav	a 0.08 on1 of3.wav	1	646
32	a 0.08 on1 of4.wav	a 0.08 on1 of4.wav	1	717
33	a 0.08 on1 of5.wav	a 0.08 on1 of5.wav	1	655
34	a 0.08 on1 of6.wav	a 0.08 on1 of6.wav	1	1545
35	a 0.08 on1 of7.wav	a 0.08 on1 of7.wav	1	509
36	a 0.12 on1 of1.wav	a 0.12 on1 of1.wav	1	628
37	a 0.12 on1 of2.wav	a 0.12 on1 of2.wav	1	1075
38	a 0.12 on1 of3.wav	a 0.12 on1 of3.wav	2	1688
39	a 0.12 on1 of4.wav	a 0.12 on1 of4.wav	1	1534
40	a 0.12 on1 of5.wav	a 0.12 on1 of5.wav	1	974
41	a 0.12 on1 of6.wav	a 0.12 on1 of6.wav	1	1044
42	a 0.12 on1 of7.wav	a 0.12 on1 of7.wav	1	733
43	a 0.14 on1 of1.wav	a 0.14 on1 of1.wav	1	864
44	a 0.14 on1 of2.wav	a 0.14 on1 of2.wav	1	761
45	a 0.14 on1 of3.wav	a 0.14 on1 of3.wav	1	887
46	a 0.14 on1 of4.wav	a 0.14 on1 of4.wav	1	1060
47	a 0.14 on1 of5.wav	a 0.14 on1 of5.wav	1	663
48	a 0.14 on1 of6.wav	a 0.14 on1 of6.wav	1	714
49	a 0.14 on1 of7.wav	a 0.14 on1 of7.wav	1	706
50	a 0.16 on1 of1.wav	a 0.16 on1 of1.wav	1	810
51	a 0.16 on1 of2.wav	a 0.16 on1 of2.wav	1	1970
52	a 0.16 on1 of3.wav	a 0.16 on1 of3.wav	2	1153
53	a 0.16 on1 of4.wav	a 0.16 on1 of4.wav	1	900
54	a 0.16 on1 of5.wav	a 0.16 on1 of5.wav	1	673
55	a 0.16 on1 of6.wav	a 0.16 on1 of6.wav	1	654
56	a 0.16 on1 of7.wav	a 0.16 on1 of7.wav	1	799
57	a 0.18 on1 of1.wav	a 0.18 on1 of1.wav	1	1104
58	a 0.18 on1 of2.wav	a 0.18 on1 of2.wav	1	805
59	a 0.18 on1 of3.wav	a 0.18 on1 of3.wav	1	853
60	a 0.18 on1 of4.wav	a 0.18 on1 of4.wav	1	952
61	a 0.18 on1 of5.wav	a 0.18 on1 of5.wav	1	1063
62	a 0.18 on1 of6.wav	a 0.18 on1 of6.wav	1	1092
63	a 0.18 on1 of7.wav	a 0.18 on1 of7.wav	1	967
64	i 0.1 on1 of1.wav	i 0.1 on1 of1.wav	1	958
65	i 0.1 on1 of2.wav	i 0.1 on1 of2.wav	1	1003
66	i 0.1 on1 of3.wav	i 0.1 on1 of3.wav	1	730
67	i 0.1 on1 of4.wav	i 0.1 on1 of4.wav	1	1380
68	i 0.1 on1 of5.wav	i 0.1 on1 of5.wav	1	489
69	i 0.1 on1 of6.wav	i 0.1 on1 of6.wav	1	931
70	i 0.1 on1 of7.wav	i 0.1 on1 of7.wav	1	956
71	i 0.2 on1 of1.wav	i 0.2 on1 of1.wav	1	871
72	i 0.2 on1 of2.wav	i 0.2 on1 of2.wav	1	814
73	i 0.2 on1 of3.wav	i 0.2 on1 of3.wav	1	838
74	i 0.2 on1 of4.wav	i 0.2 on1 of4.wav	1	748
75	i 0.2 on1 of5.wav	i 0.2 on1 of5.wav	2	1225
76	i 0.2 on1 of6.wav	i 0.2 on1 of6.wav	1	804
77	i 0.2 on1 of7.wav	i 0.2 on1 of7.wav	1	1719
78	i 0.04 on1 of1.wav	i 0.04 on1 of1.wav	1	976
79	i 0.04 on1 of2.wav	i 0.04 on1 of2.wav	1	502
80	i 0.04 on1 of3.wav	i 0.04 on1 of3.wav	1	669
81	i 0.04 on1 of4.wav	i 0.04 on1 of4.wav	1	608
82	i 0.04 on1 of5.wav	i 0.04 on1 of5.wav	1	427
83	i 0.04 on1 of6.wav	i 0.04 on1 of6.wav	1	647
84	i 0.04 on1 of7.wav	i 0.04 on1 of7.wav	1	644
85	i 0.06 on1 of1.wav	i 0.06 on1 of1.wav	1	554
86	i 0.06 on1 of2.wav	i 0.06 on1 of2.wav	1	1117
87	i 0.06 on1 of3.wav	i 0.06 on1 of3.wav	1	1006
88	i 0.06 on1 of4.wav	i 0.06 on1 of4.wav	1	713
89	i 0.06 on1 of5.wav	i 0.06 on1 of5.wav	1	572
90	i 0.06 on1 of6.wav	i 0.06 on1 of6.wav	1	798
91	i 0.06 on1 of7.wav	i 0.06 on1 of7.wav	1	765
92	i 0.08 on1 of1.wav	i 0.08 on1 of1.wav	1	725
93	i 0.08 on1 of2.wav	i 0.08 on1 of2.wav	1	881
94	i 0.08 on1 of3.wav	i 0.08 on1 of3.wav	1	865
95	i 0.08 on1 of4.wav	i 0.08 on1 of4.wav	2	2033
96	i 0.08 on1 of5.wav	i 0.08 on1 of5.wav	1	634
97	i 0.08 on1 of6.wav	i 0.08 on1 of6.wav	1	983
98	i 0.08 on1 of7.wav	i 0.08 on1 of7.wav	1	722
99	i 0.12 on1 of1.wav	i 0.12 on1 of1.wav	1	862
100	i 0.12 on1 of2.wav	i 0.12 on1 of2.wav	2	968
101	i 0.12 on1 of3.wav	i 0.12 on1 of3.wav	1	1387
102	i 0.12 on1 of4.wav	i 0.12 on1 of4.wav	1	1262
103	i 0.12 on1 of5.wav	i 0.12 on1 of5.wav	1	725
104	i 0.12 on1 of6.wav	i 0.12 on1 of6.wav	1	1111
105	i 0.12 on1 of7.wav	i 0.12 on1 of7.wav	1	766
106	i 0.14 on1 of1.wav	i 0.14 on1 of1.wav	1	1448
107	i 0.14 on1 of2.wav	i 0.14 on1 of2.wav	2	1812
108	i 0.14 on1 of3.wav	i 0.14 on1 of3.wav	1	760
109	i 0.14 on1 of4.wav	i 0.14 on1 of4.wav	1	1070
110	i 0.14 on1 of5.wav	i 0.14 on1 of5.wav	1	869
111	i 0.14 on1 of6.wav	i 0.14 on1 of6.wav	1	1380
112	i 0.14 on1 of7.wav	i 0.14 on1 of7.wav	2	1992
113	i 0.16 on1 of1.wav	i 0.16 on1 of1.wav	1	1488
114	i 0.16 on1 of2.wav	i 0.16 on1 of2.wav	1	1303
115	i 0.16 on1 of3.wav	i 0.16 on1 of3.wav	2	852
116	i 0.16 on1 of4.wav	i 0.16 on1 of4.wav	2	1239
117	i 0.16 on1 of5.wav	i 0.16 on1 of5.wav	1	902
118	i 0.16 on1 of6.wav	i 0.16 on1 of6.wav	1	1220
119	i 0.16 on1 of7.wav	i 0.16 on1 of7.wav	1	1178
120	i 0.18 on1 of1.wav	i 0.18 on1 of1.wav	1	1141
121	i 0.18 on1 of2.wav	i 0.18 on1 of2.wav	1	898
122	i 0.18 on1 of3.wav	i 0.18 on1 of3.wav	1	1863
123	i 0.18 on1 of4.wav	i 0.18 on1 of4.wav	1	1103
124	i 0.18 on1 of5.wav	i 0.18 on1 of5.wav	1	2028
125	i 0.18 on1 of6.wav	i 0.18 on1 of6.wav	2	1243
126	i 0.18 on1 of7.wav	i 0.18 on1 of7.wav	1	817
127	a 0.1 on1 of1.wav	a 0.1 on1 of3.wav	2	917
128	a 0.1 on1 of2.wav	a 0.1 on1 of4.wav	1	1540
129	a 0.1 on1 of3.wav	a 0.1 on1 of5.wav	1	1692
130	a 0.1 on1 of4.wav	a 0.1 on1 of6.wav	1	752
131	a 0.1 on1 of5.wav	a 0.1 on1 of7.wav	2	857
132	a 0.2 on1 of1.wav	a 0.2 on1 of3.wav	2	872
133	a 0.2 on1 of2.wav	a 0.2 on1 of4.wav	2	565
134	a 0.2 on1 of3.wav	a 0.2 on1 of5.wav	2	686
135	a 0.2 on1 of4.wav	a 0.2 on1 of6.wav	2	1103
136	a 0.2 on1 of5.wav	a 0.2 on1 of7.wav	1	1463
137	a 0.04 on1 of1.wav	a 0.04 on1 of3.wav	1	516
138	a 0.04 on1 of2.wav	a 0.04 on1 of4.wav	1	621
139	a 0.04 on1 of3.wav	a 0.04 on1 of5.wav	1	688
140	a 0.04 on1 of4.wav	a 0.04 on1 of6.wav	1	433
141	a 0.04 on1 of5.wav	a 0.04 on1 of7.wav	1	747
142	a 0.06 on1 of1.wav	a 0.06 on1 of3.wav	1	769
143	a 0.06 on1 of2.wav	a 0.06 on1 of4.wav	1	672
144	a 0.06 on1 of3.wav	a 0.06 on1 of5.wav	1	783
145	a 0.06 on1 of4.wav	a 0.06 on1 of6.wav	1	436
146	a 0.06 on1 of5.wav	a 0.06 on1 of7.wav	1	754
147	a 0.08 on1 of1.wav	a 0.08 on1 of3.wav	1	566
148	a 0.08 on1 of2.wav	a 0.08 on1 of4.wav	1	1111
149	a 0.08 on1 of3.wav	a 0.08 on1 of5.wav	1	1371
150	a 0.08 on1 of4.wav	a 0.08 on1 of6.wav	1	601
151	a 0.08 on1 of5.wav	a 0.08 on1 of7.wav	1	1256
152	a 0.12 on1 of1.wav	a 0.12 on1 of3.wav	2	895
153	a 0.12 on1 of2.wav	a 0.12 on1 of4.wav	2	757
154	a 0.12 on1 of3.wav	a 0.12 on1 of5.wav	2	1382
155	a 0.12 on1 of4.wav	a 0.12 on1 of6.wav	1	1365
156	a 0.12 on1 of5.wav	a 0.12 on1 of7.wav	2	1372
157	a 0.14 on1 of1.wav	a 0.14 on1 of3.wav	2	1629
158	a 0.14 on1 of2.wav	a 0.14 on1 of4.wav	2	1069
159	a 0.14 on1 of3.wav	a 0.14 on1 of5.wav	2	1240
160	a 0.14 on1 of4.wav	a 0.14 on1 of6.wav	2	1601
161	a 0.14 on1 of5.wav	a 0.14 on1 of7.wav	2	1396
162	a 0.16 on1 of1.wav	a 0.16 on1 of3.wav	2	793
163	a 0.16 on1 of2.wav	a 0.16 on1 of4.wav	2	983
164	a 0.16 on1 of3.wav	a 0.16 on1 of5.wav	1	822
165	a 0.16 on1 of4.wav	a 0.16 on1 of6.wav	2	734
166	a 0.16 on1 of5.wav	a 0.16 on1 of7.wav	2	813
167	a 0.18 on1 of1.wav	a 0.18 on1 of3.wav	2	1367
168	a 0.18 on1 of2.wav	a 0.18 on1 of4.wav	2	828
169	a 0.18 on1 of3.wav	a 0.18 on1 of5.wav	2	786
170	a 0.18 on1 of4.wav	a 0.18 on1 of6.wav	2	1022
171	a 0.18 on1 of5.wav	a 0.18 on1 of7.wav	2	722
172	i 0.1 on1 of1.wav	i 0.1 on1 of3.wav	2	1447
173	i 0.1 on1 of2.wav	i 0.1 on1 of4.wav	1	1125
174	i 0.1 on1 of3.wav	i 0.1 on1 of5.wav	2	781
175	i 0.1 on1 of4.wav	i 0.1 on1 of6.wav	2	1339
176	i 0.1 on1 of5.wav	i 0.1 on1 of7.wav	1	842
177	i 0.2 on1 of1.wav	i 0.2 on1 of3.wav	2	612
178	i 0.2 on1 of2.wav	i 0.2 on1 of4.wav	2	618
179	i 0.2 on1 of3.wav	i 0.2 on1 of5.wav	2	654
180	i 0.2 on1 of4.wav	i 0.2 on1 of6.wav	2	826
181	i 0.2 on1 of5.wav	i 0.2 on1 of7.wav	2	972
182	i 0.04 on1 of1.wav	i 0.04 on1 of3.wav	1	265
183	i 0.04 on1 of2.wav	i 0.04 on1 of4.wav	1	228
184	i 0.04 on1 of3.wav	i 0.04 on1 of5.wav	1	818
185	i 0.04 on1 of4.wav	i 0.04 on1 of6.wav	1	613
186	i 0.04 on1 of5.wav	i 0.04 on1 of7.wav	2	1460
187	i 0.06 on1 of1.wav	i 0.06 on1 of3.wav	1	1706
188	i 0.06 on1 of2.wav	i 0.06 on1 of4.wav	1	2136
189	i 0.06 on1 of3.wav	i 0.06 on1 of5.wav	1	468
190	i 0.06 on1 of4.wav	i 0.06 on1 of6.wav	1	678
191	i 0.06 on1 of5.wav	i 0.06 on1 of7.wav	1	761
192	i 0.08 on1 of1.wav	i 0.08 on1 of3.wav	1	703
193	i 0.08 on1 of2.wav	i 0.08 on1 of4.wav	1	689
194	i 0.08 on1 of3.wav	i 0.08 on1 of5.wav	2	1257
195	i 0.08 on1 of4.wav	i 0.08 on1 of6.wav	1	797
196	i 0.08 on1 of5.wav	i 0.08 on1 of7.wav	2	1545
197	i 0.12 on1 of1.wav	i 0.12 on1 of3.wav	1	1641
198	i 0.12 on1 of2.wav	i 0.12 on1 of4.wav	1	1792
199	i 0.12 on1 of3.wav	i 0.12 on1 of5.wav	2	1633
200	i 0.12 on1 of4.wav	i 0.12 on1 of6.wav	1	1089
201	i 0.12 on1 of5.wav	i 0.12 on1 of7.wav	1	633
202	i 0.14 on1 of1.wav	i 0.14 on1 of3.wav	2	1605
203	i 0.14 on1 of2.wav	i 0.14 on1 of4.wav	2	1031
204	i 0.14 on1 of3.wav	i 0.14 on1 of5.wav	2	651
205	i 0.14 on1 of4.wav	i 0.14 on1 of6.wav	1	1069
206	i 0.14 on1 of5.wav	i 0.14 on1 of7.wav	2	685
207	i 0.16 on1 of1.wav	i 0.16 on1 of3.wav	2	705
208	i 0.16 on1 of2.wav	i 0.16 on1 of4.wav	2	736
209	i 0.16 on1 of3.wav	i 0.16 on1 of5.wav	2	1085
210	i 0.16 on1 of4.wav	i 0.16 on1 of6.wav	1	825
211	i 0.16 on1 of5.wav	i 0.16 on1 of7.wav	2	2597
212	i 0.18 on1 of1.wav	i 0.18 on1 of3.wav	2	607
213	i 0.18 on1 of2.wav	i 0.18 on1 of4.wav	2	773
214	i 0.18 on1 of3.wav	i 0.18 on1 of5.wav	2	824
215	i 0.18 on1 of4.wav	i 0.18 on1 of6.wav	2	827
216	i 0.18 on1 of5.wav	i 0.18 on1 of7.wav	2	832
217	a 0.1 on1 of3.wav	a 0.1 on1 of1.wav	2	623
218	a 0.1 on1 of4.wav	a 0.1 on1 of2.wav	2	789
219	a 0.1 on1 of5.wav	a 0.1 on1 of3.wav	2	952
220	a 0.1 on1 of6.wav	a 0.1 on1 of4.wav	1	830
221	a 0.1 on1 of7.wav	a 0.1 on1 of5.wav	1	864
222	a 0.2 on1 of3.wav	a 0.2 on1 of1.wav	2	616
223	a 0.2 on1 of4.wav	a 0.2 on1 of2.wav	2	497
224	a 0.2 on1 of5.wav	a 0.2 on1 of3.wav	2	683
225	a 0.2 on1 of6.wav	a 0.2 on1 of4.wav	2	836
226	a 0.2 on1 of7.wav	a 0.2 on1 of5.wav	1	621
227	a 0.04 on1 of3.wav	a 0.04 on1 of1.wav	2	1483
228	a 0.04 on1 of4.wav	a 0.04 on1 of2.wav	2	1098
229	a 0.04 on1 of5.wav	a 0.04 on1 of3.wav	1	1295
230	a 0.04 on1 of6.wav	a 0.04 on1 of4.wav	1	391
231	a 0.04 on1 of7.wav	a 0.04 on1 of5.wav	1	627
232	a 0.06 on1 of3.wav	a 0.06 on1 of1.wav	1	629
233	a 0.06 on1 of4.wav	a 0.06 on1 of2.wav	1	1010
234	a 0.06 on1 of5.wav	a 0.06 on1 of3.wav	1	1128
235	a 0.06 on1 of6.wav	a 0.06 on1 of4.wav	1	588
236	a 0.06 on1 of7.wav	a 0.06 on1 of5.wav	1	1162
237	a 0.08 on1 of3.wav	a 0.08 on1 of1.wav	2	726
238	a 0.08 on1 of4.wav	a 0.08 on1 of2.wav	2	1124
239	a 0.08 on1 of5.wav	a 0.08 on1 of3.wav	2	1389
240	a 0.08 on1 of6.wav	a 0.08 on1 of4.wav	2	1069
241	a 0.08 on1 of7.wav	a 0.08 on1 of5.wav	1	1094
242	a 0.12 on1 of3.wav	a 0.12 on1 of1.wav	2	579
243	a 0.12 on1 of4.wav	a 0.12 on1 of2.wav	2	520
244	a 0.12 on1 of5.wav	a 0.12 on1 of3.wav	1	1474
245	a 0.12 on1 of6.wav	a 0.12 on1 of4.wav	1	1140
246	a 0.12 on1 of7.wav	a 0.12 on1 of5.wav	2	988
247	a 0.14 on1 of3.wav	a 0.14 on1 of1.wav	2	587
248	a 0.14 on1 of4.wav	a 0.14 on1 of2.wav	2	939
249	a 0.14 on1 of5.wav	a 0.14 on1 of3.wav	2	497
250	a 0.14 on1 of6.wav	a 0.14 on1 of4.wav	2	1248
251	a 0.14 on1 of7.wav	a 0.14 on1 of5.wav	2	1238
252	a 0.16 on1 of3.wav	a 0.16 on1 of1.wav	2	800
253	a 0.16 on1 of4.wav	a 0.16 on1 of2.wav	2	478
254	a 0.16 on1 of5.wav	a 0.16 on1 of3.wav	2	1099
255	a 0.16 on1 of6.wav	a 0.16 on1 of4.wav	2	844
256	a 0.16 on1 of7.wav	a 0.16 on1 of5.wav	2	1131
257	a 0.18 on1 of3.wav	a 0.18 on1 of1.wav	2	718
258	a 0.18 on1 of4.wav	a 0.18 on1 of2.wav	2	743
259	a 0.18 on1 of5.wav	a 0.18 on1 of3.wav	2	624
260	a 0.18 on1 of6.wav	a 0.18 on1 of4.wav	2	734
261	a 0.18 on1 of7.wav	a 0.18 on1 of5.wav	2	1710
262	i 0.1 on1 of3.wav	i 0.1 on1 of1.wav	2	965
263	i 0.1 on1 of4.wav	i 0.1 on1 of2.wav	1	1806
264	i 0.1 on1 of5.wav	i 0.1 on1 of3.wav	2	849
265	i 0.1 on1 of6.wav	i 0.1 on1 of4.wav	2	1229
266	i 0.1 on1 of7.wav	i 0.1 on1 of5.wav	1	1561
267	i 0.2 on1 of3.wav	i 0.2 on1 of1.wav	2	572
268	i 0.2 on1 of4.wav	i 0.2 on1 of2.wav	2	814
269	i 0.2 on1 of5.wav	i 0.2 on1 of3.wav	2	1155
270	i 0.2 on1 of6.wav	i 0.2 on1 of4.wav	2	1030
271	i 0.2 on1 of7.wav	i 0.2 on1 of5.wav	2	919
272	i 0.04 on1 of3.wav	i 0.04 on1 of1.wav	1	784
273	i 0.04 on1 of4.wav	i 0.04 on1 of2.wav	1	1148
274	i 0.04 on1 of5.wav	i 0.04 on1 of3.wav	1	489
275	i 0.04 on1 of6.wav	i 0.04 on1 of4.wav	1	740
276	i 0.04 on1 of7.wav	i 0.04 on1 of5.wav	1	916
277	i 0.06 on1 of3.wav	i 0.06 on1 of1.wav	1	813
278	i 0.06 on1 of4.wav	i 0.06 on1 of2.wav	1	531
279	i 0.06 on1 of5.wav	i 0.06 on1 of3.wav	1	1204
280	i 0.06 on1 of6.wav	i 0.06 on1 of4.wav	1	532
281	i 0.06 on1 of7.wav	i 0.06 on1 of5.wav	1	862
282	i 0.08 on1 of3.wav	i 0.08 on1 of1.wav	2	903
283	i 0.08 on1 of4.wav	i 0.08 on1 of2.wav	1	1097
284	i 0.08 on1 of5.wav	i 0.08 on1 of3.wav	1	932
285	i 0.08 on1 of6.wav	i 0.08 on1 of4.wav	1	567
286	i 0.08 on1 of7.wav	i 0.08 on1 of5.wav	2	929
287	i 0.12 on1 of3.wav	i 0.12 on1 of1.wav	2	857
288	i 0.12 on1 of4.wav	i 0.12 on1 of2.wav	1	2072
289	i 0.12 on1 of5.wav	i 0.12 on1 of3.wav	2	1130
290	i 0.12 on1 of6.wav	i 0.12 on1 of4.wav	2	814
291	i 0.12 on1 of7.wav	i 0.12 on1 of5.wav	1	1632
292	i 0.14 on1 of3.wav	i 0.14 on1 of1.wav	2	1854
293	i 0.14 on1 of4.wav	i 0.14 on1 of2.wav	2	1095
294	i 0.14 on1 of5.wav	i 0.14 on1 of3.wav	2	662
295	i 0.14 on1 of6.wav	i 0.14 on1 of4.wav	2	1088
296	i 0.14 on1 of7.wav	i 0.14 on1 of5.wav	1	1283
297	i 0.16 on1 of3.wav	i 0.16 on1 of1.wav	2	1347
298	i 0.16 on1 of4.wav	i 0.16 on1 of2.wav	2	1136
299	i 0.16 on1 of5.wav	i 0.16 on1 of3.wav	2	1280
300	i 0.16 on1 of6.wav	i 0.16 on1 of4.wav	2	824
301	i 0.16 on1 of7.wav	i 0.16 on1 of5.wav	2	1203
302	i 0.18 on1 of3.wav	i 0.18 on1 of1.wav	2	1562
303	i 0.18 on1 of4.wav	i 0.18 on1 of2.wav	2	875
304	i 0.18 on1 of5.wav	i 0.18 on1 of3.wav	2	668
305	i 0.18 on1 of6.wav	i 0.18 on1 of4.wav	2	851
306	i 0.18 on1 of7.wav	i 0.18 on1 of5.wav	2	1420
307	a 0.1 on1 of1.wav	a 0.1 on1 of1.wav	1	1305
308	a 0.1 on1 of2.wav	a 0.1 on1 of2.wav	1	727
309	a 0.1 on1 of3.wav	a 0.1 on1 of3.wav	1	991
310	a 0.1 on1 of4.wav	a 0.1 on1 of4.wav	1	800
311	a 0.1 on1 of5.wav	a 0.1 on1 of5.wav	1	1031
312	a 0.1 on1 of6.wav	a 0.1 on1 of6.wav	1	985
313	a 0.1 on1 of7.wav	a 0.1 on1 of7.wav	1	795
314	a 0.2 on1 of1.wav	a 0.2 on1 of1.wav	1	900
315	a 0.2 on1 of2.wav	a 0.2 on1 of2.wav	1	1377
316	a 0.2 on1 of3.wav	a 0.2 on1 of3.wav	1	1737
317	a 0.2 on1 of4.wav	a 0.2 on1 of4.wav	1	728
318	a 0.2 on1 of5.wav	a 0.2 on1 of5.wav	1	765
319	a 0.2 on1 of6.wav	a 0.2 on1 of6.wav	1	1209
320	a 0.2 on1 of7.wav	a 0.2 on1 of7.wav	2	1136
321	a 0.04 on1 of1.wav	a 0.04 on1 of1.wav	1	1829
322	a 0.04 on1 of2.wav	a 0.04 on1 of2.wav	1	401
323	a 0.04 on1 of3.wav	a 0.04 on1 of3.wav	1	1132
324	a 0.04 on1 of4.wav	a 0.04 on1 of4.wav	1	801
325	a 0.04 on1 of5.wav	a 0.04 on1 of5.wav	1	356
326	a 0.04 on1 of6.wav	a 0.04 on1 of6.wav	1	527
327	a 0.04 on1 of7.wav	a 0.04 on1 of7.wav	1	538
328	a 0.06 on1 of1.wav	a 0.06 on1 of1.wav	1	1338
329	a 0.06 on1 of2.wav	a 0.06 on1 of2.wav	1	505
330	a 0.06 on1 of3.wav	a 0.06 on1 of3.wav	1	1183
331	a 0.06 on1 of4.wav	a 0.06 on1 of4.wav	1	364
332	a 0.06 on1 of5.wav	a 0.06 on1 of5.wav	1	658
333	a 0.06 on1 of6.wav	a 0.06 on1 of6.wav	1	1370
334	a 0.06 on1 of7.wav	a 0.06 on1 of7.wav	1	476
335	a 0.08 on1 of1.wav	a 0.08 on1 of1.wav	1	537
336	a 0.08 on1 of2.wav	a 0.08 on1 of2.wav	1	641
337	a 0.08 on1 of3.wav	a 0.08 on1 of3.wav	1	1156
338	a 0.08 on1 of4.wav	a 0.08 on1 of4.wav	1	1135
339	a 0.08 on1 of5.wav	a 0.08 on1 of5.wav	1	1618
340	a 0.08 on1 of6.wav	a 0.08 on1 of6.wav	1	720
341	a 0.08 on1 of7.wav	a 0.08 on1 of7.wav	1	679
342	a 0.12 on1 of1.wav	a 0.12 on1 of1.wav	2	2564
343	a 0.12 on1 of2.wav	a 0.12 on1 of2.wav	1	1827
344	a 0.12 on1 of3.wav	a 0.12 on1 of3.wav	1	718
345	a 0.12 on1 of4.wav	a 0.12 on1 of4.wav	1	781
346	a 0.12 on1 of5.wav	a 0.12 on1 of5.wav	1	1089
347	a 0.12 on1 of6.wav	a 0.12 on1 of6.wav	1	975
348	a 0.12 on1 of7.wav	a 0.12 on1 of7.wav	1	699
349	a 0.14 on1 of1.wav	a 0.14 on1 of1.wav	1	740
350	a 0.14 on1 of2.wav	a 0.14 on1 of2.wav	1	1173
351	a 0.14 on1 of3.wav	a 0.14 on1 of3.wav	1	1090
352	a 0.14 on1 of4.wav	a 0.14 on1 of4.wav	1	672
353	a 0.14 on1 of5.wav	a 0.14 on1 of5.wav	1	1021
354	a 0.14 on1 of6.wav	a 0.14 on1 of6.wav	1	800
355	a 0.14 on1 of7.wav	a 0.14 on1 of7.wav	1	848
356	a 0.16 on1 of1.wav	a 0.16 on1 of1.wav	1	1066
357	a 0.16 on1 of2.wav	a 0.16 on1 of2.wav	1	896
358	a 0.16 on1 of3.wav	a 0.16 on1 of3.wav	1	865
359	a 0.16 on1 of4.wav	a 0.16 on1 of4.wav	1	820
360	a 0.16 on1 of5.wav	a 0.16 on1 of5.wav	1	1239
361	a 0.16 on1 of6.wav	a 0.16 on1 of6.wav	1	1114
362	a 0.16 on1 of7.wav	a 0.16 on1 of7.wav	1	1332
363	a 0.18 on1 of1.wav	a 0.18 on1 of1.wav	1	731
364	a 0.18 on1 of2.wav	a 0.18 on1 of2.wav	1	859
365	a 0.18 on1 of3.wav	a 0.18 on1 of3.wav	1	785
366	a 0.18 on1 of4.wav	a 0.18 on1 of4.wav	1	976
367	a 0.18 on1 of5.wav	a 0.18 on1 of5.wav	1	1039
368	a 0.18 on1 of6.wav	a 0.18 on1 of6.wav	1	825
369	a 0.18 on1 of7.wav	a 0.18 on1 of7.wav	1	826
370	i 0.1 on1 of1.wav	i 0.1 on1 of1.wav	1	1417
371	i 0.1 on1 of2.wav	i 0.1 on1 of2.wav	1	982
372	i 0.1 on1 of3.wav	i 0.1 on1 of3.wav	1	796
373	i 0.1 on1 of4.wav	i 0.1 on1 of4.wav	1	750
374	i 0.1 on1 of5.wav	i 0.1 on1 of5.wav	2	792
375	i 0.1 on1 of6.wav	i 0.1 on1 of6.wav	2	1214
376	i 0.1 on1 of7.wav	i 0.1 on1 of7.wav	1	1242
377	i 0.2 on1 of1.wav	i 0.2 on1 of1.wav	1	709
378	i 0.2 on1 of2.wav	i 0.2 on1 of2.wav	1	824
379	i 0.2 on1 of3.wav	i 0.2 on1 of3.wav	1	1039
380	i 0.2 on1 of4.wav	i 0.2 on1 of4.wav	1	1449
381	i 0.2 on1 of5.wav	i 0.2 on1 of5.wav	1	966
382	i 0.2 on1 of6.wav	i 0.2 on1 of6.wav	1	1162
383	i 0.2 on1 of7.wav	i 0.2 on1 of7.wav	1	977
384	i 0.04 on1 of1.wav	i 0.04 on1 of1.wav	1	2127
385	i 0.04 on1 of2.wav	i 0.04 on1 of2.wav	1	1149
386	i 0.04 on1 of3.wav	i 0.04 on1 of3.wav	1	556
387	i 0.04 on1 of4.wav	i 0.04 on1 of4.wav	2	2200
388	i 0.04 on1 of5.wav	i 0.04 on1 of5.wav	2	986
389	i 0.04 on1 of6.wav	i 0.04 on1 of6.wav	1	652
390	i 0.04 on1 of7.wav	i 0.04 on1 of7.wav	1	800
391	i 0.06 on1 of1.wav	i 0.06 on1 of1.wav	1	586
392	i 0.06 on1 of2.wav	i 0.06 on1 of2.wav	1	686
393	i 0.06 on1 of3.wav	i 0.06 on1 of3.wav	1	617
394	i 0.06 on1 of4.wav	i 0.06 on1 of4.wav	1	408
395	i 0.06 on1 of5.wav	i 0.06 on1 of5.wav	1	561
396	i 0.06 on1 of6.wav	i 0.06 on1 of6.wav	1	604
397	i 0.06 on1 of7.wav	i 0.06 on1 of7.wav	1	416
398	i 0.08 on1 of1.wav	i 0.08 on1 of1.wav	1	694
399	i 0.08 on1 of2.wav	i 0.08 on1 of2.wav	1	825
400	i 0.08 on1 of3.wav	i 0.08 on1 of3.wav	1	1125
401	i 0.08 on1 of4.wav	i 0.08 on1 of4.wav	1	675
402	i 0.08 on1 of5.wav	i 0.08 on1 of5.wav	1	804
403	i 0.08 on1 of6.wav	i 0.08 on1 of6.wav	1	1009
404	i 0.08 on1 of7.wav	i 0.08 on1 of7.wav	2	1710
405	i 0.12 on1 of1.wav	i 0.12 on1 of1.wav	1	1110
406	i 0.12 on1 of2.wav	i 0.12 on1 of2.wav	1	844
407	i 0.12 on1 of3.wav	i 0.12 on1 of3.wav	1	757
408	i 0.12 on1 of4.wav	i 0.12 on1 of4.wav	1	1273
409	i 0.12 on1 of5.wav	i 0.12 on1 of5.wav	1	1200
410	i 0.12 on1 of6.wav	i 0.12 on1 of6.wav	1	1364
411	i 0.12 on1 of7.wav	i 0.12 on1 of7.wav	2	749
412	i 0.14 on1 of1.wav	i 0.14 on1 of1.wav	1	784
413	i 0.14 on1 of2.wav	i 0.14 on1 of2.wav	1	1020
414	i 0.14 on1 of3.wav	i 0.14 on1 of3.wav	1	1724
415	i 0.14 on1 of4.wav	i 0.14 on1 of4.wav	1	633
416	i 0.14 on1 of5.wav	i 0.14 on1 of5.wav	2	1242
417	i 0.14 on1 of6.wav	i 0.14 on1 of6.wav	1	1081
418	i 0.14 on1 of7.wav	i 0.14 on1 of7.wav	1	1420
419	i 0.16 on1 of1.wav	i 0.16 on1 of1.wav	1	1050
420	i 0.16 on1 of2.wav	i 0.16 on1 of2.wav	1	1233
421	i 0.16 on1 of3.wav	i 0.16 on1 of3.wav	1	1020
422	i 0.16 on1 of4.wav	i 0.16 on1 of4.wav	1	771
423	i 0.16 on1 of5.wav	i 0.16 on1 of5.wav	1	1786
424	i 0.16 on1 of6.wav	i 0.16 on1 of6.wav	1	1104
425	i 0.16 on1 of7.wav	i 0.16 on1 of7.wav	1	1007
426	i 0.18 on1 of1.wav	i 0.18 on1 of1.wav	1	852
427	i 0.18 on1 of2.wav	i 0.18 on1 of2.wav	1	1127
428	i 0.18 on1 of3.wav	i 0.18 on1 of3.wav	1	792
429	i 0.18 on1 of4.wav	i 0.18 on1 of4.wav	1	932
430	i 0.18 on1 of5.wav	i 0.18 on1 of5.wav	1	1236
431	i 0.18 on1 of6.wav	i 0.18 on1 of6.wav	1	1098
432	i 0.18 on1 of7.wav	i 0.18 on1 of7.wav	2	1246
433	a 0.1 on1 of1.wav	a 0.1 on1 of3.wav	2	841
434	a 0.1 on1 of2.wav	a 0.1 on1 of4.wav	2	890
435	a 0.1 on1 of3.wav	a 0.1 on1 of5.wav	2	1124
436	a 0.1 on1 of4.wav	a 0.1 on1 of6.wav	2	1252
437	a 0.1 on1 of5.wav	a 0.1 on1 of7.wav	1	1291
438	a 0.2 on1 of1.wav	a 0.2 on1 of3.wav	2	557
439	a 0.2 on1 of2.wav	a 0.2 on1 of4.wav	2	1032
440	a 0.2 on1 of3.wav	a 0.2 on1 of5.wav	2	786
441	a 0.2 on1 of4.wav	a 0.2 on1 of6.wav	1	729
442	a 0.2 on1 of5.wav	a 0.2 on1 of7.wav	2	758
443	a 0.04 on1 of1.wav	a 0.04 on1 of3.wav	1	762
444	a 0.04 on1 of2.wav	a 0.04 on1 of4.wav	1	1124
445	a 0.04 on1 of3.wav	a 0.04 on1 of5.wav	1	866
446	a 0.04 on1 of4.wav	a 0.04 on1 of6.wav	1	603
447	a 0.04 on1 of5.wav	a 0.04 on1 of7.wav	1	435
448	a 0.06 on1 of1.wav	a 0.06 on1 of3.wav	1	1558
449	a 0.06 on1 of2.wav	a 0.06 on1 of4.wav	1	527
450	a 0.06 on1 of3.wav	a 0.06 on1 of5.wav	1	802
451	a 0.06 on1 of4.wav	a 0.06 on1 of6.wav	1	1140
452	a 0.06 on1 of5.wav	a 0.06 on1 of7.wav	1	1342
453	a 0.08 on1 of1.wav	a 0.08 on1 of3.wav	2	629
454	a 0.08 on1 of2.wav	a 0.08 on1 of4.wav	1	686
455	a 0.08 on1 of3.wav	a 0.08 on1 of5.wav	2	1141
456	a 0.08 on1 of4.wav	a 0.08 on1 of6.wav	1	1244
457	a 0.08 on1 of5.wav	a 0.08 on1 of7.wav	1	1735
458	a 0.12 on1 of1.wav	a 0.12 on1 of3.wav	2	809
459	a 0.12 on1 of2.wav	a 0.12 on1 of4.wav	2	685
460	a 0.12 on1 of3.wav	a 0.12 on1 of5.wav	2	1165
461	a 0.12 on1 of4.wav	a 0.12 on1 of6.wav	1	1195
462	a 0.12 on1 of5.wav	a 0.12 on1 of7.wav	1	1462
463	a 0.14 on1 of1.wav	a 0.14 on1 of3.wav	2	613
464	a 0.14 on1 of2.wav	a 0.14 on1 of4.wav	2	791
465	a 0.14 on1 of3.wav	a 0.14 on1 of5.wav	2	1170
466	a 0.14 on1 of4.wav	a 0.14 on1 of6.wav	2	1114
467	a 0.14 on1 of5.wav	a 0.14 on1 of7.wav	1	820
468	a 0.16 on1 of1.wav	a 0.16 on1 of3.wav	2	702
469	a 0.16 on1 of2.wav	a 0.16 on1 of4.wav	2	635
470	a 0.16 on1 of3.wav	a 0.16 on1 of5.wav	2	1034
471	a 0.16 on1 of4.wav	a 0.16 on1 of6.wav	1	942
472	a 0.16 on1 of5.wav	a 0.16 on1 of7.wav	2	1120
473	a 0.18 on1 of1.wav	a 0.18 on1 of3.wav	2	575
474	a 0.18 on1 of2.wav	a 0.18 on1 of4.wav	2	900
475	a 0.18 on1 of3.wav	a 0.18 on1 of5.wav	2	745
476	a 0.18 on1 of4.wav	a 0.18 on1 of6.wav	2	908
477	a 0.18 on1 of5.wav	a 0.18 on1 of7.wav	2	775
478	i 0.1 on1 of1.wav	i 0.1 on1 of3.wav	2	1027
479	i 0.1 on1 of2.wav	i 0.1 on1 of4.wav	1	1031
480	i 0.1 on1 of3.wav	i 0.1 on1 of5.wav	1	955
481	i 0.1 on1 of4.wav	i 0.1 on1 of6.wav	1	774
482	i 0.1 on1 of5.wav	i 0.1 on1 of7.wav	2	762
483	i 0.2 on1 of1.wav	i 0.2 on1 of3.wav	2	964
484	i 0.2 on1 of2.wav	i 0.2 on1 of4.wav	2	789
485	i 0.2 on1 of3.wav	i 0.2 on1 of5.wav	2	810
486	i 0.2 on1 of4.wav	i 0.2 on1 of6.wav	2	873
487	i 0.2 on1 of5.wav	i 0.2 on1 of7.wav	1	801
488	i 0.04 on1 of1.wav	i 0.04 on1 of3.wav	1	723
489	i 0.04 on1 of2.wav	i 0.04 on1 of4.wav	1	917
490	i 0.04 on1 of3.wav	i 0.04 on1 of5.wav	1	450
491	i 0.04 on1 of4.wav	i 0.04 on1 of6.wav	1	448
492	i 0.04 on1 of5.wav	i 0.04 on1 of7.wav	1	867
493	i 0.06 on1 of1.wav	i 0.06 on1 of3.wav	1	1608
494	i 0.06 on1 of2.wav	i 0.06 on1 of4.wav	1	526
495	i 0.06 on1 of3.wav	i 0.06 on1 of5.wav	1	1066
496	i 0.06 on1 of4.wav	i 0.06 on1 of6.wav	1	510
497	i 0.06 on1 of5.wav	i 0.06 on1 of7.wav	1	1111
498	i 0.08 on1 of1.wav	i 0.08 on1 of3.wav	1	515
499	i 0.08 on1 of2.wav	i 0.08 on1 of4.wav	1	510
500	i 0.08 on1 of3.wav	i 0.08 on1 of5.wav	1	998
501	i 0.08 on1 of4.wav	i 0.08 on1 of6.wav	2	950
502	i 0.08 on1 of5.wav	i 0.08 on1 of7.wav	1	816
503	i 0.12 on1 of1.wav	i 0.12 on1 of3.wav	2	1400
504	i 0.12 on1 of2.wav	i 0.12 on1 of4.wav	2	1113
505	i 0.12 on1 of3.wav	i 0.12 on1 of5.wav	2	1361
506	i 0.12 on1 of4.wav	i 0.12 on1 of6.wav	2	1268
507	i 0.12 on1 of5.wav	i 0.12 on1 of7.wav	1	1237
508	i 0.14 on1 of1.wav	i 0.14 on1 of3.wav	2	860
509	i 0.14 on1 of2.wav	i 0.14 on1 of4.wav	2	1333
510	i 0.14 on1 of3.wav	i 0.14 on1 of5.wav	2	721
511	i 0.14 on1 of4.wav	i 0.14 on1 of6.wav	1	671
512	i 0.14 on1 of5.wav	i 0.14 on1 of7.wav	2	845
513	i 0.16 on1 of1.wav	i 0.16 on1 of3.wav	2	1524
514	i 0.16 on1 of2.wav	i 0.16 on1 of4.wav	2	806
515	i 0.16 on1 of3.wav	i 0.16 on1 of5.wav	2	1167
516	i 0.16 on1 of4.wav	i 0.16 on1 of6.wav	2	681
517	i 0.16 on1 of5.wav	i 0.16 on1 of7.wav	2	1341
518	i 0.18 on1 of1.wav	i 0.18 on1 of3.wav	2	746
519	i 0.18 on1 of2.wav	i 0.18 on1 of4.wav	1	1130
520	i 0.18 on1 of3.wav	i 0.18 on1 of5.wav	2	779
521	i 0.18 on1 of4.wav	i 0.18 on1 of6.wav	1	1167
522	i 0.18 on1 of5.wav	i 0.18 on1 of7.wav	1	1103
523	a 0.1 on1 of3.wav	a 0.1 on1 of1.wav	2	1229
524	a 0.1 on1 of4.wav	a 0.1 on1 of2.wav	2	1547
525	a 0.1 on1 of5.wav	a 0.1 on1 of3.wav	1	1720
526	a 0.1 on1 of6.wav	a 0.1 on1 of4.wav	2	1420
527	a 0.1 on1 of7.wav	a 0.1 on1 of5.wav	1	938
528	a 0.2 on1 of3.wav	a 0.2 on1 of1.wav	2	620
529	a 0.2 on1 of4.wav	a 0.2 on1 of2.wav	2	684
530	a 0.2 on1 of5.wav	a 0.2 on1 of3.wav	2	787
531	a 0.2 on1 of6.wav	a 0.2 on1 of4.wav	2	788
532	a 0.2 on1 of7.wav	a 0.2 on1 of5.wav	2	965
533	a 0.04 on1 of3.wav	a 0.04 on1 of1.wav	1	765
534	a 0.04 on1 of4.wav	a 0.04 on1 of2.wav	1	1083
535	a 0.04 on1 of5.wav	a 0.04 on1 of3.wav	1	413
536	a 0.04 on1 of6.wav	a 0.04 on1 of4.wav	1	498
537	a 0.04 on1 of7.wav	a 0.04 on1 of5.wav	1	459
538	a 0.06 on1 of3.wav	a 0.06 on1 of1.wav	1	1195
539	a 0.06 on1 of4.wav	a 0.06 on1 of2.wav	1	638
540	a 0.06 on1 of5.wav	a 0.06 on1 of3.wav	1	1413
541	a 0.06 on1 of6.wav	a 0.06 on1 of4.wav	1	496
542	a 0.06 on1 of7.wav	a 0.06 on1 of5.wav	1	990
543	a 0.08 on1 of3.wav	a 0.08 on1 of1.wav	1	1123
544	a 0.08 on1 of4.wav	a 0.08 on1 of2.wav	1	1353
545	a 0.08 on1 of5.wav	a 0.08 on1 of3.wav	2	993
546	a 0.08 on1 of6.wav	a 0.08 on1 of4.wav	1	1052
547	a 0.08 on1 of7.wav	a 0.08 on1 of5.wav	1	915
548	a 0.12 on1 of3.wav	a 0.12 on1 of1.wav	2	1174
549	a 0.12 on1 of4.wav	a 0.12 on1 of2.wav	1	914
550	a 0.12 on1 of5.wav	a 0.12 on1 of3.wav	1	1292
551	a 0.12 on1 of6.wav	a 0.12 on1 of4.wav	2	968
552	a 0.12 on1 of7.wav	a 0.12 on1 of5.wav	2	1824
553	a 0.14 on1 of3.wav	a 0.14 on1 of1.wav	2	730
554	a 0.14 on1 of4.wav	a 0.14 on1 of2.wav	1	1220
555	a 0.14 on1 of5.wav	a 0.14 on1 of3.wav	2	608
556	a 0.14 on1 of6.wav	a 0.14 on1 of4.wav	1	1635
557	a 0.14 on1 of7.wav	a 0.14 on1 of5.wav	2	1512
558	a 0.16 on1 of3.wav	a 0.16 on1 of1.wav	2	621
559	a 0.16 on1 of4.wav	a 0.16 on1 of2.wav	2	1412
560	a 0.16 on1 of5.wav	a 0.16 on1 of3.wav	2	1129
561	a 0.16 on1 of6.wav	a 0.16 on1 of4.wav	2	853
562	a 0.16 on1 of7.wav	a 0.16 on1 of5.wav	1	624
563	a 0.18 on1 of3.wav	a 0.18 on1 of1.wav	2	1349
564	a 0.18 on1 of4.wav	a 0.18 on1 of2.wav	2	638
565	a 0.18 on1 of5.wav	a 0.18 on1 of3.wav	2	749
566	a 0.18 on1 of6.wav	a 0.18 on1 of4.wav	2	987
567	a 0.18 on1 of7.wav	a 0.18 on1 of5.wav	2	957
568	i 0.1 on1 of3.wav	i 0.1 on1 of1.wav	2	1012
569	i 0.1 on1 of4.wav	i 0.1 on1 of2.wav	2	1281
570	i 0.1 on1 of5.wav	i 0.1 on1 of3.wav	2	865
571	i 0.1 on1 of6.wav	i 0.1 on1 of4.wav	1	994
572	i 0.1 on1 of7.wav	i 0.1 on1 of5.wav	1	1660
573	i 0.2 on1 of3.wav	i 0.2 on1 of1.wav	2	695
574	i 0.2 on1 of4.wav	i 0.2 on1 of2.wav	2	1253
575	i 0.2 on1 of5.wav	i 0.2 on1 of3.wav	2	1009
576	i 0.2 on1 of6.wav	i 0.2 on1 of4.wav	2	812
577	i 0.2 on1 of7.wav	i 0.2 on1 of5.wav	1	1755
578	i 0.04 on1 of3.wav	i 0.04 on1 of1.wav	1	441
579	i 0.04 on1 of4.wav	i 0.04 on1 of2.wav	1	555
580	i 0.04 on1 of5.wav	i 0.04 on1 of3.wav	1	1139
581	i 0.04 on1 of6.wav	i 0.04 on1 of4.wav	1	1211
582	i 0.04 on1 of7.wav	i 0.04 on1 of5.wav	1	1044
583	i 0.06 on1 of3.wav	i 0.06 on1 of1.wav	1	847
584	i 0.06 on1 of4.wav	i 0.06 on1 of2.wav	1	776
585	i 0.06 on1 of5.wav	i 0.06 on1 of3.wav	1	566
586	i 0.06 on1 of6.wav	i 0.06 on1 of4.wav	1	535
587	i 0.06 on1 of7.wav	i 0.06 on1 of5.wav	1	1631
588	i 0.08 on1 of3.wav	i 0.08 on1 of1.wav	2	1118
589	i 0.08 on1 of4.wav	i 0.08 on1 of2.wav	1	1248
590	i 0.08 on1 of5.wav	i 0.08 on1 of3.wav	1	536
591	i 0.08 on1 of6.wav	i 0.08 on1 of4.wav	1	686
592	i 0.08 on1 of7.wav	i 0.08 on1 of5.wav	2	2045
593	i 0.12 on1 of3.wav	i 0.12 on1 of1.wav	2	862
594	i 0.12 on1 of4.wav	i 0.12 on1 of2.wav	2	1249
595	i 0.12 on1 of5.wav	i 0.12 on1 of3.wav	1	1033
596	i 0.12 on1 of6.wav	i 0.12 on1 of4.wav	2	764
597	i 0.12 on1 of7.wav	i 0.12 on1 of5.wav	1	685
598	i 0.14 on1 of3.wav	i 0.14 on1 of1.wav	2	842
599	i 0.14 on1 of4.wav	i 0.14 on1 of2.wav	2	1001
600	i 0.14 on1 of5.wav	i 0.14 on1 of3.wav	2	814
601	i 0.14 on1 of6.wav	i 0.14 on1 of4.wav	1	1178
602	i 0.14 on1 of7.wav	i 0.14 on1 of5.wav	1	801
603	i 0.16 on1 of3.wav	i 0.16 on1 of1.wav	2	814
604	i 0.16 on1 of4.wav	i 0.16 on1 of2.wav	1	1367
605	i 0.16 on1 of5.wav	i 0.16 on1 of3.wav	2	866
606	i 0.16 on1 of6.wav	i 0.16 on1 of4.wav	2	871
607	i 0.16 on1 of7.wav	i 0.16 on1 of5.wav	1	1158
608	i 0.18 on1 of3.wav	i 0.18 on1 of1.wav	2	747
609	i 0.18 on1 of4.wav	i 0.18 on1 of2.wav	2	950
610	i 0.18 on1 of5.wav	i 0.18 on1 of3.wav	1	1675
611	i 0.18 on1 of6.wav	i 0.18 on1 of4.wav	2	864
612	i 0.18 on1 of7.wav	i 0.18 on1 of5.wav	2	1059
