# Supplementary material for: Effects of stimulus duration and vowel quality in cross-linguistic categorical perception of pitch directions
Source: PLoS One. 2017 Jul 3;12(7):e0180656. doi: 10.1371/journal.pone.0180656 (PMC5495489; doi:10.1371/journal.pone.0180656)
Supplement: S1 Table — (ZIP) [file pone.0180656.s001.zip › supporting information/Raw data/eprime_sd_ENGLISH/sub2sdrising.csv]

List2	stim1	stim2	Slide3.RESP	Slide3.RT
1	a 0.1 on1 of7r.wav	a 0.1 on1 of7r.wav	1	475
2	a 0.1 on2 of7.wav	a 0.1 on2 of7.wav	1	443
3	a 0.1 on3 of7.wav	a 0.1 on3 of7.wav	1	637
4	a 0.1 on4 of7.wav	a 0.1 on4 of7.wav	1	887
5	a 0.1 on5 of7.wav	a 0.1 on5 of7.wav	1	834
6	a 0.1 on6 of7.wav	a 0.1 on6 of7.wav	1	607
7	a 0.1 on7 of7.wav	a 0.1 on7 of7.wav	1	399
8	a 0.2 on1 of7r.wav	a 0.2 on1 of7r.wav	1	703
9	a 0.2 on2 of7.wav	a 0.2 on2 of7.wav	1	735
10	a 0.2 on3 of7.wav	a 0.2 on3 of7.wav	1	914
11	a 0.2 on4 of7.wav	a 0.2 on4 of7.wav	1	757
12	a 0.2 on5 of7.wav	a 0.2 on5 of7.wav	1	698
13	a 0.2 on6 of7.wav	a 0.2 on6 of7.wav	1	677
14	a 0.2 on7 of7.wav	a 0.2 on7 of7.wav	1	704
15	a 0.04 on1 of7r.wav	a 0.04 on1 of7r.wav	1	652
16	a 0.04 on2 of7.wav	a 0.04 on2 of7.wav	1	490
17	a 0.04 on3 of7.wav	a 0.04 on3 of7.wav	1	324
18	a 0.04 on4 of7.wav	a 0.04 on4 of7.wav	1	472
19	a 0.04 on5 of7.wav	a 0.04 on5 of7.wav	1	421
20	a 0.04 on6 of7.wav	a 0.04 on6 of7.wav	1	402
21	a 0.04 on7 of7.wav	a 0.04 on7 of7.wav	1	468
22	a 0.06 on1 of7r.wav	a 0.06 on1 of7r.wav	1	626
23	a 0.06 on2 of7.wav	a 0.06 on2 of7.wav	1	504
24	a 0.06 on3 of7.wav	a 0.06 on3 of7.wav	2	794
25	a 0.06 on4 of7.wav	a 0.06 on4 of7.wav	1	419
26	a 0.06 on5 of7.wav	a 0.06 on5 of7.wav	1	695
27	a 0.06 on6 of7.wav	a 0.06 on6 of7.wav	1	253
28	a 0.06 on7 of7.wav	a 0.06 on7 of7.wav	2	869
29	a 0.08 on1 of7r.wav	a 0.08 on1 of7r.wav	1	349
30	a 0.08 on2 of7.wav	a 0.08 on2 of7.wav	2	439
31	a 0.08 on3 of7.wav	a 0.08 on3 of7.wav	1	927
32	a 0.08 on4 of7.wav	a 0.08 on4 of7.wav	1	654
33	a 0.08 on5 of7.wav	a 0.08 on5 of7.wav	1	854
34	a 0.08 on6 of7.wav	a 0.08 on6 of7.wav	1	610
35	a 0.08 on7 of7.wav	a 0.08 on7 of7.wav	1	686
36	a 0.12 on1 of7r.wav	a 0.12 on1 of7r.wav	1	675
37	a 0.12 on2 of7.wav	a 0.12 on2 of7.wav	1	802
38	a 0.12 on3 of7.wav	a 0.12 on3 of7.wav	1	978
39	a 0.12 on4 of7.wav	a 0.12 on4 of7.wav	1	735
40	a 0.12 on5 of7.wav	a 0.12 on5 of7.wav	2	7573
41	a 0.12 on6 of7.wav	a 0.12 on6 of7.wav	2	779
42	a 0.12 on7 of7.wav	a 0.12 on7 of7.wav	1	828
43	a 0.14 on1 of7r.wav	a 0.14 on1 of7r.wav	1	683
44	a 0.14 on2 of7.wav	a 0.14 on2 of7.wav	1	564
45	a 0.14 on3 of7.wav	a 0.14 on3 of7.wav	1	631
46	a 0.14 on4 of7.wav	a 0.14 on4 of7.wav	1	854
47	a 0.14 on5 of7.wav	a 0.14 on5 of7.wav	2	1205
48	a 0.14 on6 of7.wav	a 0.14 on6 of7.wav	1	883
49	a 0.14 on7 of7.wav	a 0.14 on7 of7.wav	1	604
50	a 0.16 on1 of7r.wav	a 0.16 on1 of7r.wav	1	575
51	a 0.16 on2 of7.wav	a 0.16 on2 of7.wav	1	790
52	a 0.16 on3 of7.wav	a 0.16 on3 of7.wav	1	701
53	a 0.16 on4 of7.wav	a 0.16 on4 of7.wav	1	858
54	a 0.16 on5 of7.wav	a 0.16 on5 of7.wav	1	608
55	a 0.16 on6 of7.wav	a 0.16 on6 of7.wav	1	735
56	a 0.16 on7 of7.wav	a 0.16 on7 of7.wav	1	690
57	a 0.18 on1 of7r.wav	a 0.18 on1 of7r.wav	1	845
58	a 0.18 on2 of7.wav	a 0.18 on2 of7.wav	1	947
59	a 0.18 on3 of7.wav	a 0.18 on3 of7.wav	1	739
60	a 0.18 on4 of7.wav	a 0.18 on4 of7.wav	2	846
61	a 0.18 on5 of7.wav	a 0.18 on5 of7.wav	1	775
62	a 0.18 on6 of7.wav	a 0.18 on6 of7.wav	1	742
63	a 0.18 on7 of7.wav	a 0.18 on7 of7.wav	1	763
64	i 0.1 on1 of7r.wav	i 0.1 on1 of7r.wav	1	396
65	i 0.1 on2 of7.wav	i 0.1 on2 of7.wav	1	734
66	i 0.1 on3 of7.wav	i 0.1 on3 of7.wav	1	742
67	i 0.1 on4 of7.wav	i 0.1 on4 of7.wav	2	739
68	i 0.1 on5 of7.wav	i 0.1 on5 of7.wav	1	522
69	i 0.1 on6 of7.wav	i 0.1 on6 of7.wav	1	685
70	i 0.1 on7 of7.wav	i 0.1 on7 of7.wav	1	804
71	i 0.2 on1 of7r.wav	i 0.2 on1 of7r.wav	1	664
72	i 0.2 on2 of7.wav	i 0.2 on2 of7.wav	2	891
73	i 0.2 on3 of7.wav	i 0.2 on3 of7.wav	1	792
74	i 0.2 on4 of7.wav	i 0.2 on4 of7.wav	1	696
75	i 0.2 on5 of7.wav	i 0.2 on5 of7.wav	1	890
76	i 0.2 on6 of7.wav	i 0.2 on6 of7.wav	1	680
77	i 0.2 on7 of7.wav	i 0.2 on7 of7.wav	1	778
78	i 0.04 on1 of7r.wav	i 0.04 on1 of7r.wav	1	1747
79	i 0.04 on2 of7.wav	i 0.04 on2 of7.wav	1	432
80	i 0.04 on3 of7.wav	i 0.04 on3 of7.wav	1	532
81	i 0.04 on4 of7.wav	i 0.04 on4 of7.wav	1	764
82	i 0.04 on5 of7.wav	i 0.04 on5 of7.wav	1	221
83	i 0.04 on6 of7.wav	i 0.04 on6 of7.wav	1	331
84	i 0.04 on7 of7.wav	i 0.04 on7 of7.wav	1	666
85	i 0.06 on1 of7r.wav	i 0.06 on1 of7r.wav	1	452
86	i 0.06 on2 of7.wav	i 0.06 on2 of7.wav	1	378
87	i 0.06 on3 of7.wav	i 0.06 on3 of7.wav	1	532
88	i 0.06 on4 of7.wav	i 0.06 on4 of7.wav	2	711
89	i 0.06 on5 of7.wav	i 0.06 on5 of7.wav	1	276
90	i 0.06 on6 of7.wav	i 0.06 on6 of7.wav	1	487
91	i 0.06 on7 of7.wav	i 0.06 on7 of7.wav	1	644
92	i 0.08 on1 of7r.wav	i 0.08 on1 of7r.wav	1	599
93	i 0.08 on2 of7.wav	i 0.08 on2 of7.wav	1	633
94	i 0.08 on3 of7.wav	i 0.08 on3 of7.wav	1	296
95	i 0.08 on4 of7.wav	i 0.08 on4 of7.wav	1	452
96	i 0.08 on5 of7.wav	i 0.08 on5 of7.wav	1	554
97	i 0.08 on6 of7.wav	i 0.08 on6 of7.wav	1	758
98	i 0.08 on7 of7.wav	i 0.08 on7 of7.wav	1	654
99	i 0.12 on1 of7r.wav	i 0.12 on1 of7r.wav	1	648
100	i 0.12 on2 of7.wav	i 0.12 on2 of7.wav	1	513
101	i 0.12 on3 of7.wav	i 0.12 on3 of7.wav	1	626
102	i 0.12 on4 of7.wav	i 0.12 on4 of7.wav	1	741
103	i 0.12 on5 of7.wav	i 0.12 on5 of7.wav	1	600
104	i 0.12 on6 of7.wav	i 0.12 on6 of7.wav	1	658
105	i 0.12 on7 of7.wav	i 0.12 on7 of7.wav	1	587
106	i 0.14 on1 of7r.wav	i 0.14 on1 of7r.wav	1	674
107	i 0.14 on2 of7.wav	i 0.14 on2 of7.wav	1	690
108	i 0.14 on3 of7.wav	i 0.14 on3 of7.wav	1	597
109	i 0.14 on4 of7.wav	i 0.14 on4 of7.wav	2	912
110	i 0.14 on5 of7.wav	i 0.14 on5 of7.wav	1	690
111	i 0.14 on6 of7.wav	i 0.14 on6 of7.wav	1	651
112	i 0.14 on7 of7.wav	i 0.14 on7 of7.wav	1	745
113	i 0.16 on1 of7r.wav	i 0.16 on1 of7r.wav	1	646
114	i 0.16 on2 of7.wav	i 0.16 on2 of7.wav	1	523
115	i 0.16 on3 of7.wav	i 0.16 on3 of7.wav	2	639
116	i 0.16 on4 of7.wav	i 0.16 on4 of7.wav	1	660
117	i 0.16 on5 of7.wav	i 0.16 on5 of7.wav	1	624
118	i 0.16 on6 of7.wav	i 0.16 on6 of7.wav	1	611
119	i 0.16 on7 of7.wav	i 0.16 on7 of7.wav	1	719
120	i 0.18 on1 of7r.wav	i 0.18 on1 of7r.wav	1	821
121	i 0.18 on2 of7.wav	i 0.18 on2 of7.wav	1	896
122	i 0.18 on3 of7.wav	i 0.18 on3 of7.wav	1	483
123	i 0.18 on4 of7.wav	i 0.18 on4 of7.wav	2	815
124	i 0.18 on5 of7.wav	i 0.18 on5 of7.wav	2	616
125	i 0.18 on6 of7.wav	i 0.18 on6 of7.wav	1	1010
126	i 0.18 on7 of7.wav	i 0.18 on7 of7.wav	1	829
127	a 0.1 on1 of7r.wav	a 0.1 on3 of7.wav	1	637
128	a 0.1 on2 of7.wav	a 0.1 on4 of7.wav	1	590
129	a 0.1 on3 of7.wav	a 0.1 on5 of7.wav	2	746
130	a 0.1 on4 of7.wav	a 0.1 on6 of7.wav	2	873
131	a 0.1 on5 of7.wav	a 0.1 on7 of7.wav	2	372
132	a 0.2 on1 of7r.wav	a 0.2 on3 of7.wav	2	805
133	a 0.2 on2 of7.wav	a 0.2 on4 of7.wav	2	789
134	a 0.2 on3 of7.wav	a 0.2 on5 of7.wav	1	709
135	a 0.2 on4 of7.wav	a 0.2 on6 of7.wav	2	719
136	a 0.2 on5 of7.wav	a 0.2 on7 of7.wav	2	795
137	a 0.04 on1 of7r.wav	a 0.04 on3 of7.wav	1	529
138	a 0.04 on2 of7.wav	a 0.04 on4 of7.wav	1	540
139	a 0.04 on3 of7.wav	a 0.04 on5 of7.wav	1	267
140	a 0.04 on4 of7.wav	a 0.04 on6 of7.wav	1	583
141	a 0.04 on5 of7.wav	a 0.04 on7 of7.wav	1	450
142	a 0.06 on1 of7r.wav	a 0.06 on3 of7.wav	1	276
143	a 0.06 on2 of7.wav	a 0.06 on4 of7.wav	1	321
144	a 0.06 on3 of7.wav	a 0.06 on5 of7.wav	1	729
145	a 0.06 on4 of7.wav	a 0.06 on6 of7.wav	1	548
146	a 0.06 on5 of7.wav	a 0.06 on7 of7.wav	1	515
147	a 0.08 on1 of7r.wav	a 0.08 on3 of7.wav	1	606
148	a 0.08 on2 of7.wav	a 0.08 on4 of7.wav	1	473
149	a 0.08 on3 of7.wav	a 0.08 on5 of7.wav	2	834
150	a 0.08 on4 of7.wav	a 0.08 on6 of7.wav	1	537
151	a 0.08 on5 of7.wav	a 0.08 on7 of7.wav	1	498
152	a 0.12 on1 of7r.wav	a 0.12 on3 of7.wav	1	582
153	a 0.12 on2 of7.wav	a 0.12 on4 of7.wav	1	653
154	a 0.12 on3 of7.wav	a 0.12 on5 of7.wav	1	672
155	a 0.12 on4 of7.wav	a 0.12 on6 of7.wav	1	310
156	a 0.12 on5 of7.wav	a 0.12 on7 of7.wav	1	563
157	a 0.14 on1 of7r.wav	a 0.14 on3 of7.wav	1	849
158	a 0.14 on2 of7.wav	a 0.14 on4 of7.wav	1	830
159	a 0.14 on3 of7.wav	a 0.14 on5 of7.wav	1	890
160	a 0.14 on4 of7.wav	a 0.14 on6 of7.wav	1	1027
161	a 0.14 on5 of7.wav	a 0.14 on7 of7.wav	2	1044
162	a 0.16 on1 of7r.wav	a 0.16 on3 of7.wav	1	528
163	a 0.16 on2 of7.wav	a 0.16 on4 of7.wav	1	644
164	a 0.16 on3 of7.wav	a 0.16 on5 of7.wav	2	3405
165	a 0.16 on4 of7.wav	a 0.16 on6 of7.wav	2	737
166	a 0.16 on5 of7.wav	a 0.16 on7 of7.wav	2	805
167	a 0.18 on1 of7r.wav	a 0.18 on3 of7.wav	1	823
168	a 0.18 on2 of7.wav	a 0.18 on4 of7.wav	2	641
169	a 0.18 on3 of7.wav	a 0.18 on5 of7.wav	2	537
170	a 0.18 on4 of7.wav	a 0.18 on6 of7.wav	2	681
171	a 0.18 on5 of7.wav	a 0.18 on7 of7.wav	2	777
172	i 0.1 on1 of7r.wav	i 0.1 on3 of7.wav	1	687
173	i 0.1 on2 of7.wav	i 0.1 on4 of7.wav	1	760
174	i 0.1 on3 of7.wav	i 0.1 on5 of7.wav	1	1006
175	i 0.1 on4 of7.wav	i 0.1 on6 of7.wav	1	575
176	i 0.1 on5 of7.wav	i 0.1 on7 of7.wav	1	752
177	i 0.2 on1 of7r.wav	i 0.2 on3 of7.wav	1	974
178	i 0.2 on2 of7.wav	i 0.2 on4 of7.wav	1	681
179	i 0.2 on3 of7.wav	i 0.2 on5 of7.wav	2	1306
180	i 0.2 on4 of7.wav	i 0.2 on6 of7.wav	1	781
181	i 0.2 on5 of7.wav	i 0.2 on7 of7.wav	2	727
182	i 0.04 on1 of7r.wav	i 0.04 on3 of7.wav	1	1802
183	i 0.04 on2 of7.wav	i 0.04 on4 of7.wav	1	413
184	i 0.04 on3 of7.wav	i 0.04 on5 of7.wav	2	686
185	i 0.04 on4 of7.wav	i 0.04 on6 of7.wav	1	809
186	i 0.04 on5 of7.wav	i 0.04 on7 of7.wav	1	648
187	i 0.06 on1 of7r.wav	i 0.06 on3 of7.wav	1	304
188	i 0.06 on2 of7.wav	i 0.06 on4 of7.wav	1	754
189	i 0.06 on3 of7.wav	i 0.06 on5 of7.wav	1	596
190	i 0.06 on4 of7.wav	i 0.06 on6 of7.wav	1	526
191	i 0.06 on5 of7.wav	i 0.06 on7 of7.wav	1	304
192	i 0.08 on1 of7r.wav	i 0.08 on3 of7.wav	1	456
193	i 0.08 on2 of7.wav	i 0.08 on4 of7.wav	1	426
194	i 0.08 on3 of7.wav	i 0.08 on5 of7.wav	1	491
195	i 0.08 on4 of7.wav	i 0.08 on6 of7.wav	1	539
196	i 0.08 on5 of7.wav	i 0.08 on7 of7.wav	1	499
197	i 0.12 on1 of7r.wav	i 0.12 on3 of7.wav	1	1048
198	i 0.12 on2 of7.wav	i 0.12 on4 of7.wav	1	627
199	i 0.12 on3 of7.wav	i 0.12 on5 of7.wav	2	762
200	i 0.12 on4 of7.wav	i 0.12 on6 of7.wav	2	753
201	i 0.12 on5 of7.wav	i 0.12 on7 of7.wav	1	885
202	i 0.14 on1 of7r.wav	i 0.14 on3 of7.wav	1	612
203	i 0.14 on2 of7.wav	i 0.14 on4 of7.wav	1	559
204	i 0.14 on3 of7.wav	i 0.14 on5 of7.wav	1	748
205	i 0.14 on4 of7.wav	i 0.14 on6 of7.wav	1	732
206	i 0.14 on5 of7.wav	i 0.14 on7 of7.wav	2	1273
207	i 0.16 on1 of7r.wav	i 0.16 on3 of7.wav	2	903
208	i 0.16 on2 of7.wav	i 0.16 on4 of7.wav	1	579
209	i 0.16 on3 of7.wav	i 0.16 on5 of7.wav	1	677
210	i 0.16 on4 of7.wav	i 0.16 on6 of7.wav	2	615
211	i 0.16 on5 of7.wav	i 0.16 on7 of7.wav	2	940
212	i 0.18 on1 of7r.wav	i 0.18 on3 of7.wav	2	871
213	i 0.18 on2 of7.wav	i 0.18 on4 of7.wav	2	921
214	i 0.18 on3 of7.wav	i 0.18 on5 of7.wav	1	736
215	i 0.18 on4 of7.wav	i 0.18 on6 of7.wav	1	564
216	i 0.18 on5 of7.wav	i 0.18 on7 of7.wav	1	763
217	a 0.1 on3 of7.wav	a 0.1 on1 of7r.wav	1	1129
218	a 0.1 on4 of7.wav	a 0.1 on2 of7.wav	1	534
219	a 0.1 on5 of7.wav	a 0.1 on3 of7.wav	1	612
220	a 0.1 on6 of7.wav	a 0.1 on4 of7.wav	1	576
221	a 0.1 on7 of7.wav	a 0.1 on5 of7.wav	1	764
222	a 0.2 on3 of7.wav	a 0.2 on1 of7r.wav	2	1097
223	a 0.2 on4 of7.wav	a 0.2 on2 of7.wav	2	457
224	a 0.2 on5 of7.wav	a 0.2 on3 of7.wav	2	728
225	a 0.2 on6 of7.wav	a 0.2 on4 of7.wav	2	706
226	a 0.2 on7 of7.wav	a 0.2 on5 of7.wav	2	666
227	a 0.04 on3 of7.wav	a 0.04 on1 of7r.wav	1	343
228	a 0.04 on4 of7.wav	a 0.04 on2 of7.wav	1	186
229	a 0.04 on5 of7.wav	a 0.04 on3 of7.wav	1	524
230	a 0.04 on6 of7.wav	a 0.04 on4 of7.wav	1	413
231	a 0.04 on7 of7.wav	a 0.04 on5 of7.wav	1	493
232	a 0.06 on3 of7.wav	a 0.06 on1 of7r.wav	2	943
233	a 0.06 on4 of7.wav	a 0.06 on2 of7.wav	1	716
234	a 0.06 on5 of7.wav	a 0.06 on3 of7.wav	1	448
235	a 0.06 on6 of7.wav	a 0.06 on4 of7.wav	1	241
236	a 0.06 on7 of7.wav	a 0.06 on5 of7.wav	1	431
237	a 0.08 on3 of7.wav	a 0.08 on1 of7r.wav	1	467
238	a 0.08 on4 of7.wav	a 0.08 on2 of7.wav	1	487
239	a 0.08 on5 of7.wav	a 0.08 on3 of7.wav	1	472
240	a 0.08 on6 of7.wav	a 0.08 on4 of7.wav	1	431
241	a 0.08 on7 of7.wav	a 0.08 on5 of7.wav	1	640
242	a 0.12 on3 of7.wav	a 0.12 on1 of7r.wav	1	782
243	a 0.12 on4 of7.wav	a 0.12 on2 of7.wav	1	847
244	a 0.12 on5 of7.wav	a 0.12 on3 of7.wav	1	429
245	a 0.12 on6 of7.wav	a 0.12 on4 of7.wav	1	588
246	a 0.12 on7 of7.wav	a 0.12 on5 of7.wav	2	563
247	a 0.14 on3 of7.wav	a 0.14 on1 of7r.wav	2	661
248	a 0.14 on4 of7.wav	a 0.14 on2 of7.wav	1	686
249	a 0.14 on5 of7.wav	a 0.14 on3 of7.wav	2	735
250	a 0.14 on6 of7.wav	a 0.14 on4 of7.wav	1	644
251	a 0.14 on7 of7.wav	a 0.14 on5 of7.wav	1	592
252	a 0.16 on3 of7.wav	a 0.16 on1 of7r.wav	2	925
253	a 0.16 on4 of7.wav	a 0.16 on2 of7.wav	1	798
254	a 0.16 on5 of7.wav	a 0.16 on3 of7.wav	1	710
255	a 0.16 on6 of7.wav	a 0.16 on4 of7.wav	1	794
256	a 0.16 on7 of7.wav	a 0.16 on5 of7.wav	1	954
257	a 0.18 on3 of7.wav	a 0.18 on1 of7r.wav	1	511
258	a 0.18 on4 of7.wav	a 0.18 on2 of7.wav	2	673
259	a 0.18 on5 of7.wav	a 0.18 on3 of7.wav	1	536
260	a 0.18 on6 of7.wav	a 0.18 on4 of7.wav	1	771
261	a 0.18 on7 of7.wav	a 0.18 on5 of7.wav	2	1211
262	i 0.1 on3 of7.wav	i 0.1 on1 of7r.wav	1	772
263	i 0.1 on4 of7.wav	i 0.1 on2 of7.wav	1	332
264	i 0.1 on5 of7.wav	i 0.1 on3 of7.wav	1	677
265	i 0.1 on6 of7.wav	i 0.1 on4 of7.wav	1	533
266	i 0.1 on7 of7.wav	i 0.1 on5 of7.wav	1	502
267	i 0.2 on3 of7.wav	i 0.2 on1 of7r.wav	1	685
268	i 0.2 on4 of7.wav	i 0.2 on2 of7.wav	1	978
269	i 0.2 on5 of7.wav	i 0.2 on3 of7.wav	2	767
270	i 0.2 on6 of7.wav	i 0.2 on4 of7.wav	1	921
271	i 0.2 on7 of7.wav	i 0.2 on5 of7.wav	2	530
272	i 0.04 on3 of7.wav	i 0.04 on1 of7r.wav	1	745
273	i 0.04 on4 of7.wav	i 0.04 on2 of7.wav	1	694
274	i 0.04 on5 of7.wav	i 0.04 on3 of7.wav	1	691
275	i 0.04 on6 of7.wav	i 0.04 on4 of7.wav	1	570
276	i 0.04 on7 of7.wav	i 0.04 on5 of7.wav	1	438
277	i 0.06 on3 of7.wav	i 0.06 on1 of7r.wav	1	544
278	i 0.06 on4 of7.wav	i 0.06 on2 of7.wav	1	428
279	i 0.06 on5 of7.wav	i 0.06 on3 of7.wav	1	532
280	i 0.06 on6 of7.wav	i 0.06 on4 of7.wav	1	539
281	i 0.06 on7 of7.wav	i 0.06 on5 of7.wav	1	3069
282	i 0.08 on3 of7.wav	i 0.08 on1 of7r.wav	2	592
283	i 0.08 on4 of7.wav	i 0.08 on2 of7.wav	1	521
284	i 0.08 on5 of7.wav	i 0.08 on3 of7.wav	1	650
285	i 0.08 on6 of7.wav	i 0.08 on4 of7.wav	1	499
286	i 0.08 on7 of7.wav	i 0.08 on5 of7.wav	2	641
287	i 0.12 on3 of7.wav	i 0.12 on1 of7r.wav	1	387
288	i 0.12 on4 of7.wav	i 0.12 on2 of7.wav	1	623
289	i 0.12 on5 of7.wav	i 0.12 on3 of7.wav	1	439
290	i 0.12 on6 of7.wav	i 0.12 on4 of7.wav	1	528
291	i 0.12 on7 of7.wav	i 0.12 on5 of7.wav	1	745
292	i 0.14 on3 of7.wav	i 0.14 on1 of7r.wav	1	588
293	i 0.14 on4 of7.wav	i 0.14 on2 of7.wav	1	575
294	i 0.14 on5 of7.wav	i 0.14 on3 of7.wav	2	944
295	i 0.14 on6 of7.wav	i 0.14 on4 of7.wav	2	770
296	i 0.14 on7 of7.wav	i 0.14 on5 of7.wav	1	726
297	i 0.16 on3 of7.wav	i 0.16 on1 of7r.wav	1	643
298	i 0.16 on4 of7.wav	i 0.16 on2 of7.wav	1	488
299	i 0.16 on5 of7.wav	i 0.16 on3 of7.wav	1	780
300	i 0.16 on6 of7.wav	i 0.16 on4 of7.wav	2	679
301	i 0.16 on7 of7.wav	i 0.16 on5 of7.wav	1	645
302	i 0.18 on3 of7.wav	i 0.18 on1 of7r.wav	1	618
303	i 0.18 on4 of7.wav	i 0.18 on2 of7.wav	1	675
304	i 0.18 on5 of7.wav	i 0.18 on3 of7.wav	1	1076
305	i 0.18 on6 of7.wav	i 0.18 on4 of7.wav	1	688
306	i 0.18 on7 of7.wav	i 0.18 on5 of7.wav	2	608
307	a 0.1 on1 of7r.wav	a 0.1 on1 of7r.wav	1	420
308	a 0.1 on2 of7.wav	a 0.1 on2 of7.wav	1	1093
309	a 0.1 on3 of7.wav	a 0.1 on3 of7.wav	1	685
310	a 0.1 on4 of7.wav	a 0.1 on4 of7.wav	1	559
311	a 0.1 on5 of7.wav	a 0.1 on5 of7.wav	1	551
312	a 0.1 on6 of7.wav	a 0.1 on6 of7.wav	1	731
313	a 0.1 on7 of7.wav	a 0.1 on7 of7.wav	1	625
314	a 0.2 on1 of7r.wav	a 0.2 on1 of7r.wav	1	1061
315	a 0.2 on2 of7.wav	a 0.2 on2 of7.wav	1	881
316	a 0.2 on3 of7.wav	a 0.2 on3 of7.wav	2	1091
317	a 0.2 on4 of7.wav	a 0.2 on4 of7.wav	1	1292
318	a 0.2 on5 of7.wav	a 0.2 on5 of7.wav	1	739
319	a 0.2 on6 of7.wav	a 0.2 on6 of7.wav	1	613
320	a 0.2 on7 of7.wav	a 0.2 on7 of7.wav	1	611
321	a 0.04 on1 of7r.wav	a 0.04 on1 of7r.wav	1	733
322	a 0.04 on2 of7.wav	a 0.04 on2 of7.wav	1	555
323	a 0.04 on3 of7.wav	a 0.04 on3 of7.wav	1	517
324	a 0.04 on4 of7.wav	a 0.04 on4 of7.wav	1	814
325	a 0.04 on5 of7.wav	a 0.04 on5 of7.wav	1	452
326	a 0.04 on6 of7.wav	a 0.04 on6 of7.wav	1	460
327	a 0.04 on7 of7.wav	a 0.04 on7 of7.wav	1	124
328	a 0.06 on1 of7r.wav	a 0.06 on1 of7r.wav	1	588
329	a 0.06 on2 of7.wav	a 0.06 on2 of7.wav	1	479
330	a 0.06 on3 of7.wav	a 0.06 on3 of7.wav	1	543
331	a 0.06 on4 of7.wav	a 0.06 on4 of7.wav	1	504
332	a 0.06 on5 of7.wav	a 0.06 on5 of7.wav	1	341
333	a 0.06 on6 of7.wav	a 0.06 on6 of7.wav	1	702
334	a 0.06 on7 of7.wav	a 0.06 on7 of7.wav	1	229
335	a 0.08 on1 of7r.wav	a 0.08 on1 of7r.wav	1	886
336	a 0.08 on2 of7.wav	a 0.08 on2 of7.wav	1	542
337	a 0.08 on3 of7.wav	a 0.08 on3 of7.wav	1	477
338	a 0.08 on4 of7.wav	a 0.08 on4 of7.wav	1	566
339	a 0.08 on5 of7.wav	a 0.08 on5 of7.wav	1	439
340	a 0.08 on6 of7.wav	a 0.08 on6 of7.wav	2	845
341	a 0.08 on7 of7.wav	a 0.08 on7 of7.wav	1	817
342	a 0.12 on1 of7r.wav	a 0.12 on1 of7r.wav	1	452
343	a 0.12 on2 of7.wav	a 0.12 on2 of7.wav	1	448
344	a 0.12 on3 of7.wav	a 0.12 on3 of7.wav	1	457
345	a 0.12 on4 of7.wav	a 0.12 on4 of7.wav	1	605
346	a 0.12 on5 of7.wav	a 0.12 on5 of7.wav	1	706
347	a 0.12 on6 of7.wav	a 0.12 on6 of7.wav	1	614
348	a 0.12 on7 of7.wav	a 0.12 on7 of7.wav	2	897
349	a 0.14 on1 of7r.wav	a 0.14 on1 of7r.wav	1	750
350	a 0.14 on2 of7.wav	a 0.14 on2 of7.wav	1	512
351	a 0.14 on3 of7.wav	a 0.14 on3 of7.wav	1	639
352	a 0.14 on4 of7.wav	a 0.14 on4 of7.wav	1	575
353	a 0.14 on5 of7.wav	a 0.14 on5 of7.wav	1	769
354	a 0.14 on6 of7.wav	a 0.14 on6 of7.wav	1	805
355	a 0.14 on7 of7.wav	a 0.14 on7 of7.wav	1	836
356	a 0.16 on1 of7r.wav	a 0.16 on1 of7r.wav	1	820
357	a 0.16 on2 of7.wav	a 0.16 on2 of7.wav	1	594
358	a 0.16 on3 of7.wav	a 0.16 on3 of7.wav	1	497
359	a 0.16 on4 of7.wav	a 0.16 on4 of7.wav	1	567
360	a 0.16 on5 of7.wav	a 0.16 on5 of7.wav	1	674
361	a 0.16 on6 of7.wav	a 0.16 on6 of7.wav	1	730
362	a 0.16 on7 of7.wav	a 0.16 on7 of7.wav	2	786
363	a 0.18 on1 of7r.wav	a 0.18 on1 of7r.wav	1	1221
364	a 0.18 on2 of7.wav	a 0.18 on2 of7.wav	1	610
365	a 0.18 on3 of7.wav	a 0.18 on3 of7.wav	1	853
366	a 0.18 on4 of7.wav	a 0.18 on4 of7.wav	1	1018
367	a 0.18 on5 of7.wav	a 0.18 on5 of7.wav	2	747
368	a 0.18 on6 of7.wav	a 0.18 on6 of7.wav	1	681
369	a 0.18 on7 of7.wav	a 0.18 on7 of7.wav	1	640
370	i 0.1 on1 of7r.wav	i 0.1 on1 of7r.wav	1	576
371	i 0.1 on2 of7.wav	i 0.1 on2 of7.wav	1	522
372	i 0.1 on3 of7.wav	i 0.1 on3 of7.wav	1	708
373	i 0.1 on4 of7.wav	i 0.1 on4 of7.wav	1	539
374	i 0.1 on5 of7.wav	i 0.1 on5 of7.wav	1	461
375	i 0.1 on6 of7.wav	i 0.1 on6 of7.wav	1	650
376	i 0.1 on7 of7.wav	i 0.1 on7 of7.wav	2	936
377	i 0.2 on1 of7r.wav	i 0.2 on1 of7r.wav	1	811
378	i 0.2 on2 of7.wav	i 0.2 on2 of7.wav	1	677
379	i 0.2 on3 of7.wav	i 0.2 on3 of7.wav	1	632
380	i 0.2 on4 of7.wav	i 0.2 on4 of7.wav	1	612
381	i 0.2 on5 of7.wav	i 0.2 on5 of7.wav	1	695
382	i 0.2 on6 of7.wav	i 0.2 on6 of7.wav	1	662
383	i 0.2 on7 of7.wav	i 0.2 on7 of7.wav	1	693
384	i 0.04 on1 of7r.wav	i 0.04 on1 of7r.wav	1	1417
385	i 0.04 on2 of7.wav	i 0.04 on2 of7.wav	1	861
386	i 0.04 on3 of7.wav	i 0.04 on3 of7.wav	1	597
387	i 0.04 on4 of7.wav	i 0.04 on4 of7.wav	2	347
388	i 0.04 on5 of7.wav	i 0.04 on5 of7.wav	1	565
389	i 0.04 on6 of7.wav	i 0.04 on6 of7.wav	2	839
390	i 0.04 on7 of7.wav	i 0.04 on7 of7.wav	1	686
391	i 0.06 on1 of7r.wav	i 0.06 on1 of7r.wav	1	1405
392	i 0.06 on2 of7.wav	i 0.06 on2 of7.wav	1	702
393	i 0.06 on3 of7.wav	i 0.06 on3 of7.wav	1	501
394	i 0.06 on4 of7.wav	i 0.06 on4 of7.wav	1	340
395	i 0.06 on5 of7.wav	i 0.06 on5 of7.wav	1	526
396	i 0.06 on6 of7.wav	i 0.06 on6 of7.wav	1	605
397	i 0.06 on7 of7.wav	i 0.06 on7 of7.wav	1	518
398	i 0.08 on1 of7r.wav	i 0.08 on1 of7r.wav	1	863
399	i 0.08 on2 of7.wav	i 0.08 on2 of7.wav	1	581
400	i 0.08 on3 of7.wav	i 0.08 on3 of7.wav	1	468
401	i 0.08 on4 of7.wav	i 0.08 on4 of7.wav	1	621
402	i 0.08 on5 of7.wav	i 0.08 on5 of7.wav	1	2926
403	i 0.08 on6 of7.wav	i 0.08 on6 of7.wav	1	877
404	i 0.08 on7 of7.wav	i 0.08 on7 of7.wav	1	474
405	i 0.12 on1 of7r.wav	i 0.12 on1 of7r.wav	1	750
406	i 0.12 on2 of7.wav	i 0.12 on2 of7.wav	1	556
407	i 0.12 on3 of7.wav	i 0.12 on3 of7.wav	1	556
408	i 0.12 on4 of7.wav	i 0.12 on4 of7.wav	1	569
409	i 0.12 on5 of7.wav	i 0.12 on5 of7.wav	1	685
410	i 0.12 on6 of7.wav	i 0.12 on6 of7.wav	1	753
411	i 0.12 on7 of7.wav	i 0.12 on7 of7.wav	2	486
412	i 0.14 on1 of7r.wav	i 0.14 on1 of7r.wav	1	829
413	i 0.14 on2 of7.wav	i 0.14 on2 of7.wav	1	649
414	i 0.14 on3 of7.wav	i 0.14 on3 of7.wav	1	499
415	i 0.14 on4 of7.wav	i 0.14 on4 of7.wav	1	836
416	i 0.14 on5 of7.wav	i 0.14 on5 of7.wav	1	490
417	i 0.14 on6 of7.wav	i 0.14 on6 of7.wav	1	846
418	i 0.14 on7 of7.wav	i 0.14 on7 of7.wav	1	851
419	i 0.16 on1 of7r.wav	i 0.16 on1 of7r.wav	1	591
420	i 0.16 on2 of7.wav	i 0.16 on2 of7.wav	1	989
421	i 0.16 on3 of7.wav	i 0.16 on3 of7.wav	1	716
422	i 0.16 on4 of7.wav	i 0.16 on4 of7.wav	1	517
423	i 0.16 on5 of7.wav	i 0.16 on5 of7.wav	1	674
424	i 0.16 on6 of7.wav	i 0.16 on6 of7.wav	1	609
425	i 0.16 on7 of7.wav	i 0.16 on7 of7.wav	1	744
426	i 0.18 on1 of7r.wav	i 0.18 on1 of7r.wav	1	737
427	i 0.18 on2 of7.wav	i 0.18 on2 of7.wav	1	668
428	i 0.18 on3 of7.wav	i 0.18 on3 of7.wav	1	945
429	i 0.18 on4 of7.wav	i 0.18 on4 of7.wav	1	521
430	i 0.18 on5 of7.wav	i 0.18 on5 of7.wav	1	837
431	i 0.18 on6 of7.wav	i 0.18 on6 of7.wav	1	628
432	i 0.18 on7 of7.wav	i 0.18 on7 of7.wav	1	805
433	a 0.1 on1 of7r.wav	a 0.1 on3 of7.wav	1	629
434	a 0.1 on2 of7.wav	a 0.1 on4 of7.wav	1	706
435	a 0.1 on3 of7.wav	a 0.1 on5 of7.wav	1	686
436	a 0.1 on4 of7.wav	a 0.1 on6 of7.wav	1	545
437	a 0.1 on5 of7.wav	a 0.1 on7 of7.wav	1	1011
438	a 0.2 on1 of7r.wav	a 0.2 on3 of7.wav	2	661
439	a 0.2 on2 of7.wav	a 0.2 on4 of7.wav	1	579
440	a 0.2 on3 of7.wav	a 0.2 on5 of7.wav	1	649
441	a 0.2 on4 of7.wav	a 0.2 on6 of7.wav	2	418
442	a 0.2 on5 of7.wav	a 0.2 on7 of7.wav	1	754
443	a 0.04 on1 of7r.wav	a 0.04 on3 of7.wav	1	447
444	a 0.04 on2 of7.wav	a 0.04 on4 of7.wav	1	354
445	a 0.04 on3 of7.wav	a 0.04 on5 of7.wav	1	262
446	a 0.04 on4 of7.wav	a 0.04 on6 of7.wav	2	609
447	a 0.04 on5 of7.wav	a 0.04 on7 of7.wav	1	622
448	a 0.06 on1 of7r.wav	a 0.06 on3 of7.wav	1	468
449	a 0.06 on2 of7.wav	a 0.06 on4 of7.wav	1	386
450	a 0.06 on3 of7.wav	a 0.06 on5 of7.wav	1	645
451	a 0.06 on4 of7.wav	a 0.06 on6 of7.wav	1	646
452	a 0.06 on5 of7.wav	a 0.06 on7 of7.wav	1	224
453	a 0.08 on1 of7r.wav	a 0.08 on3 of7.wav	1	749
454	a 0.08 on2 of7.wav	a 0.08 on4 of7.wav	2	450
455	a 0.08 on3 of7.wav	a 0.08 on5 of7.wav	1	749
456	a 0.08 on4 of7.wav	a 0.08 on6 of7.wav	2	912
457	a 0.08 on5 of7.wav	a 0.08 on7 of7.wav	1	651
458	a 0.12 on1 of7r.wav	a 0.12 on3 of7.wav	1	557
459	a 0.12 on2 of7.wav	a 0.12 on4 of7.wav	1	708
460	a 0.12 on3 of7.wav	a 0.12 on5 of7.wav	2	572
461	a 0.12 on4 of7.wav	a 0.12 on6 of7.wav	1	851
462	a 0.12 on5 of7.wav	a 0.12 on7 of7.wav	1	716
463	a 0.14 on1 of7r.wav	a 0.14 on3 of7.wav	1	522
464	a 0.14 on2 of7.wav	a 0.14 on4 of7.wav	1	444
465	a 0.14 on3 of7.wav	a 0.14 on5 of7.wav	1	773
466	a 0.14 on4 of7.wav	a 0.14 on6 of7.wav	2	827
467	a 0.14 on5 of7.wav	a 0.14 on7 of7.wav	1	9311
468	a 0.16 on1 of7r.wav	a 0.16 on3 of7.wav	1	776
469	a 0.16 on2 of7.wav	a 0.16 on4 of7.wav	2	768
470	a 0.16 on3 of7.wav	a 0.16 on5 of7.wav	1	499
471	a 0.16 on4 of7.wav	a 0.16 on6 of7.wav	1	919
472	a 0.16 on5 of7.wav	a 0.16 on7 of7.wav	2	868
473	a 0.18 on1 of7r.wav	a 0.18 on3 of7.wav	2	872
474	a 0.18 on2 of7.wav	a 0.18 on4 of7.wav	1	749
475	a 0.18 on3 of7.wav	a 0.18 on5 of7.wav	2	1041
476	a 0.18 on4 of7.wav	a 0.18 on6 of7.wav	1	571
477	a 0.18 on5 of7.wav	a 0.18 on7 of7.wav	2	671
478	i 0.1 on1 of7r.wav	i 0.1 on3 of7.wav	1	734
479	i 0.1 on2 of7.wav	i 0.1 on4 of7.wav	1	626
480	i 0.1 on3 of7.wav	i 0.1 on5 of7.wav	1	569
481	i 0.1 on4 of7.wav	i 0.1 on6 of7.wav	2	699
482	i 0.1 on5 of7.wav	i 0.1 on7 of7.wav	1	715
483	i 0.2 on1 of7r.wav	i 0.2 on3 of7.wav	2	552
484	i 0.2 on2 of7.wav	i 0.2 on4 of7.wav	1	889
485	i 0.2 on3 of7.wav	i 0.2 on5 of7.wav	2	858
486	i 0.2 on4 of7.wav	i 0.2 on6 of7.wav	2	614
487	i 0.2 on5 of7.wav	i 0.2 on7 of7.wav	2	664
488	i 0.04 on1 of7r.wav	i 0.04 on3 of7.wav	1	491
489	i 0.04 on2 of7.wav	i 0.04 on4 of7.wav	1	484
490	i 0.04 on3 of7.wav	i 0.04 on5 of7.wav	1	493
491	i 0.04 on4 of7.wav	i 0.04 on6 of7.wav	1	351
492	i 0.04 on5 of7.wav	i 0.04 on7 of7.wav	1	562
493	i 0.06 on1 of7r.wav	i 0.06 on3 of7.wav	1	398
494	i 0.06 on2 of7.wav	i 0.06 on4 of7.wav	1	220
495	i 0.06 on3 of7.wav	i 0.06 on5 of7.wav	1	322
496	i 0.06 on4 of7.wav	i 0.06 on6 of7.wav	1	532
497	i 0.06 on5 of7.wav	i 0.06 on7 of7.wav	1	443
498	i 0.08 on1 of7r.wav	i 0.08 on3 of7.wav	1	547
499	i 0.08 on2 of7.wav	i 0.08 on4 of7.wav	1	611
500	i 0.08 on3 of7.wav	i 0.08 on5 of7.wav	1	321
501	i 0.08 on4 of7.wav	i 0.08 on6 of7.wav	1	697
502	i 0.08 on5 of7.wav	i 0.08 on7 of7.wav	1	796
503	i 0.12 on1 of7r.wav	i 0.12 on3 of7.wav	1	530
504	i 0.12 on2 of7.wav	i 0.12 on4 of7.wav	2	850
505	i 0.12 on3 of7.wav	i 0.12 on5 of7.wav	1	630
506	i 0.12 on4 of7.wav	i 0.12 on6 of7.wav	1	647
507	i 0.12 on5 of7.wav	i 0.12 on7 of7.wav	1	691
508	i 0.14 on1 of7r.wav	i 0.14 on3 of7.wav	2	933
509	i 0.14 on2 of7.wav	i 0.14 on4 of7.wav	1	835
510	i 0.14 on3 of7.wav	i 0.14 on5 of7.wav	1	722
511	i 0.14 on4 of7.wav	i 0.14 on6 of7.wav	1	647
512	i 0.14 on5 of7.wav	i 0.14 on7 of7.wav	1	549
513	i 0.16 on1 of7r.wav	i 0.16 on3 of7.wav	1	759
514	i 0.16 on2 of7.wav	i 0.16 on4 of7.wav	2	792
515	i 0.16 on3 of7.wav	i 0.16 on5 of7.wav	1	719
516	i 0.16 on4 of7.wav	i 0.16 on6 of7.wav	1	828
517	i 0.16 on5 of7.wav	i 0.16 on7 of7.wav	1	800
518	i 0.18 on1 of7r.wav	i 0.18 on3 of7.wav	1	494
519	i 0.18 on2 of7.wav	i 0.18 on4 of7.wav	1	805
520	i 0.18 on3 of7.wav	i 0.18 on5 of7.wav	2	476
521	i 0.18 on4 of7.wav	i 0.18 on6 of7.wav	2	685
522	i 0.18 on5 of7.wav	i 0.18 on7 of7.wav	2	716
523	a 0.1 on3 of7.wav	a 0.1 on1 of7r.wav	1	463
524	a 0.1 on4 of7.wav	a 0.1 on2 of7.wav	1	976
525	a 0.1 on5 of7.wav	a 0.1 on3 of7.wav	1	420
526	a 0.1 on6 of7.wav	a 0.1 on4 of7.wav	1	801
527	a 0.1 on7 of7.wav	a 0.1 on5 of7.wav	1	435
528	a 0.2 on3 of7.wav	a 0.2 on1 of7r.wav	2	1156
529	a 0.2 on4 of7.wav	a 0.2 on2 of7.wav	2	1026
530	a 0.2 on5 of7.wav	a 0.2 on3 of7.wav	1	814
531	a 0.2 on6 of7.wav	a 0.2 on4 of7.wav	2	618
532	a 0.2 on7 of7.wav	a 0.2 on5 of7.wav	2	727
533	a 0.04 on3 of7.wav	a 0.04 on1 of7r.wav	1	733
534	a 0.04 on4 of7.wav	a 0.04 on2 of7.wav	1	486
535	a 0.04 on5 of7.wav	a 0.04 on3 of7.wav	1	566
536	a 0.04 on6 of7.wav	a 0.04 on4 of7.wav	1	497
537	a 0.04 on7 of7.wav	a 0.04 on5 of7.wav	1	408
538	a 0.06 on3 of7.wav	a 0.06 on1 of7r.wav	1	676
539	a 0.06 on4 of7.wav	a 0.06 on2 of7.wav	1	539
540	a 0.06 on5 of7.wav	a 0.06 on3 of7.wav	2	637
541	a 0.06 on6 of7.wav	a 0.06 on4 of7.wav	1	547
542	a 0.06 on7 of7.wav	a 0.06 on5 of7.wav	1	705
543	a 0.08 on3 of7.wav	a 0.08 on1 of7r.wav	1	860
544	a 0.08 on4 of7.wav	a 0.08 on2 of7.wav	1	330
545	a 0.08 on5 of7.wav	a 0.08 on3 of7.wav	1	751
546	a 0.08 on6 of7.wav	a 0.08 on4 of7.wav	1	731
547	a 0.08 on7 of7.wav	a 0.08 on5 of7.wav	1	614
548	a 0.12 on3 of7.wav	a 0.12 on1 of7r.wav	1	525
549	a 0.12 on4 of7.wav	a 0.12 on2 of7.wav	1	578
550	a 0.12 on5 of7.wav	a 0.12 on3 of7.wav	1	709
551	a 0.12 on6 of7.wav	a 0.12 on4 of7.wav	1	744
552	a 0.12 on7 of7.wav	a 0.12 on5 of7.wav	2	689
553	a 0.14 on3 of7.wav	a 0.14 on1 of7r.wav	1	659
554	a 0.14 on4 of7.wav	a 0.14 on2 of7.wav	1	547
555	a 0.14 on5 of7.wav	a 0.14 on3 of7.wav	1	808
556	a 0.14 on6 of7.wav	a 0.14 on4 of7.wav	1	745
557	a 0.14 on7 of7.wav	a 0.14 on5 of7.wav	1	632
558	a 0.16 on3 of7.wav	a 0.16 on1 of7r.wav	1	615
559	a 0.16 on4 of7.wav	a 0.16 on2 of7.wav	1	569
560	a 0.16 on5 of7.wav	a 0.16 on3 of7.wav	1	907
561	a 0.16 on6 of7.wav	a 0.16 on4 of7.wav	1	499
562	a 0.16 on7 of7.wav	a 0.16 on5 of7.wav	2	579
563	a 0.18 on3 of7.wav	a 0.18 on1 of7r.wav	2	744
564	a 0.18 on4 of7.wav	a 0.18 on2 of7.wav	2	562
565	a 0.18 on5 of7.wav	a 0.18 on3 of7.wav	1	699
566	a 0.18 on6 of7.wav	a 0.18 on4 of7.wav	1	898
567	a 0.18 on7 of7.wav	a 0.18 on5 of7.wav	1	736
568	i 0.1 on3 of7.wav	i 0.1 on1 of7r.wav	1	555
569	i 0.1 on4 of7.wav	i 0.1 on2 of7.wav	1	604
570	i 0.1 on5 of7.wav	i 0.1 on3 of7.wav	2	877
571	i 0.1 on6 of7.wav	i 0.1 on4 of7.wav	1	781
572	i 0.1 on7 of7.wav	i 0.1 on5 of7.wav	2	578
573	i 0.2 on3 of7.wav	i 0.2 on1 of7r.wav	1	807
574	i 0.2 on4 of7.wav	i 0.2 on2 of7.wav	1	788
575	i 0.2 on5 of7.wav	i 0.2 on3 of7.wav	2	746
576	i 0.2 on6 of7.wav	i 0.2 on4 of7.wav	1	1017
577	i 0.2 on7 of7.wav	i 0.2 on5 of7.wav	2	673
578	i 0.04 on3 of7.wav	i 0.04 on1 of7r.wav	1	516
579	i 0.04 on4 of7.wav	i 0.04 on2 of7.wav	1	426
580	i 0.04 on5 of7.wav	i 0.04 on3 of7.wav	1	927
581	i 0.04 on6 of7.wav	i 0.04 on4 of7.wav	1	472
582	i 0.04 on7 of7.wav	i 0.04 on5 of7.wav	1	406
583	i 0.06 on3 of7.wav	i 0.06 on1 of7r.wav	2	1013
584	i 0.06 on4 of7.wav	i 0.06 on2 of7.wav	1	719
585	i 0.06 on5 of7.wav	i 0.06 on3 of7.wav	2	1273
586	i 0.06 on6 of7.wav	i 0.06 on4 of7.wav	1	477
587	i 0.06 on7 of7.wav	i 0.06 on5 of7.wav	1	414
588	i 0.08 on3 of7.wav	i 0.08 on1 of7r.wav	1	617
589	i 0.08 on4 of7.wav	i 0.08 on2 of7.wav	2	1011
590	i 0.08 on5 of7.wav	i 0.08 on3 of7.wav	1	581
591	i 0.08 on6 of7.wav	i 0.08 on4 of7.wav	1	570
592	i 0.08 on7 of7.wav	i 0.08 on5 of7.wav	1	336
593	i 0.12 on3 of7.wav	i 0.12 on1 of7r.wav	1	788
594	i 0.12 on4 of7.wav	i 0.12 on2 of7.wav	1	426
595	i 0.12 on5 of7.wav	i 0.12 on3 of7.wav	1	445
596	i 0.12 on6 of7.wav	i 0.12 on4 of7.wav	1	608
597	i 0.12 on7 of7.wav	i 0.12 on5 of7.wav	1	830
598	i 0.14 on3 of7.wav	i 0.14 on1 of7r.wav	1	276
599	i 0.14 on4 of7.wav	i 0.14 on2 of7.wav	1	893
600	i 0.14 on5 of7.wav	i 0.14 on3 of7.wav	1	548
601	i 0.14 on6 of7.wav	i 0.14 on4 of7.wav	1	842
602	i 0.14 on7 of7.wav	i 0.14 on5 of7.wav	1	526
603	i 0.16 on3 of7.wav	i 0.16 on1 of7r.wav	1	843
604	i 0.16 on4 of7.wav	i 0.16 on2 of7.wav	1	605
605	i 0.16 on5 of7.wav	i 0.16 on3 of7.wav	2	766
606	i 0.16 on6 of7.wav	i 0.16 on4 of7.wav	1	613
607	i 0.16 on7 of7.wav	i 0.16 on5 of7.wav	2	930
608	i 0.18 on3 of7.wav	i 0.18 on1 of7r.wav	1	828
609	i 0.18 on4 of7.wav	i 0.18 on2 of7.wav	1	825
610	i 0.18 on5 of7.wav	i 0.18 on3 of7.wav	1	525
611	i 0.18 on6 of7.wav	i 0.18 on4 of7.wav	1	788
612	i 0.18 on7 of7.wav	i 0.18 on5 of7.wav	1	667
