# Supplementary material for: Effects of stimulus duration and vowel quality in cross-linguistic categorical perception of pitch directions
Source: PLoS One. 2017 Jul 3;12(7):e0180656. doi: 10.1371/journal.pone.0180656 (PMC5495489; doi:10.1371/journal.pone.0180656)
Supplement: S1 Table — (ZIP) [file pone.0180656.s001.zip › supporting information/Raw data/eprime_sd_ENGLISH/sub3sdfalling.csv]

List2	stim1	stim2	Slide3.RESP	Slide3.RT
1	a 0.1 on1 of1.wav	a 0.1 on1 of1.wav	1	1246
2	a 0.1 on1 of2.wav	a 0.1 on1 of2.wav	1	901
3	a 0.1 on1 of3.wav	a 0.1 on1 of3.wav	1	977
4	a 0.1 on1 of4.wav	a 0.1 on1 of4.wav	1	3745
5	a 0.1 on1 of5.wav	a 0.1 on1 of5.wav	1	869
6	a 0.1 on1 of6.wav	a 0.1 on1 of6.wav	1	3450
7	a 0.1 on1 of7.wav	a 0.1 on1 of7.wav	1	809
8	a 0.2 on1 of1.wav	a 0.2 on1 of1.wav	1	1639
9	a 0.2 on1 of2.wav	a 0.2 on1 of2.wav	1	808
10	a 0.2 on1 of3.wav	a 0.2 on1 of3.wav	1	844
11	a 0.2 on1 of4.wav	a 0.2 on1 of4.wav	1	1798
12	a 0.2 on1 of5.wav	a 0.2 on1 of5.wav	1	2123
13	a 0.2 on1 of6.wav	a 0.2 on1 of6.wav	1	742
14	a 0.2 on1 of7.wav	a 0.2 on1 of7.wav	1	1351
15	a 0.04 on1 of1.wav	a 0.04 on1 of1.wav	1	1090
16	a 0.04 on1 of2.wav	a 0.04 on1 of2.wav	1	836
17	a 0.04 on1 of3.wav	a 0.04 on1 of3.wav	1	932
18	a 0.04 on1 of4.wav	a 0.04 on1 of4.wav	1	1712
19	a 0.04 on1 of5.wav	a 0.04 on1 of5.wav	1	983
20	a 0.04 on1 of6.wav	a 0.04 on1 of6.wav	1	863
21	a 0.04 on1 of7.wav	a 0.04 on1 of7.wav	1	892
22	a 0.06 on1 of1.wav	a 0.06 on1 of1.wav	1	788
23	a 0.06 on1 of2.wav	a 0.06 on1 of2.wav	1	5531
24	a 0.06 on1 of3.wav	a 0.06 on1 of3.wav	1	1681
25	a 0.06 on1 of4.wav	a 0.06 on1 of4.wav	1	1188
26	a 0.06 on1 of5.wav	a 0.06 on1 of5.wav	1	1023
27	a 0.06 on1 of6.wav	a 0.06 on1 of6.wav	1	785
28	a 0.06 on1 of7.wav	a 0.06 on1 of7.wav	1	984
29	a 0.08 on1 of1.wav	a 0.08 on1 of1.wav	1	854
30	a 0.08 on1 of2.wav	a 0.08 on1 of2.wav	1	1484
31	a 0.08 on1 of3.wav	a 0.08 on1 of3.wav	1	4249
32	a 0.08 on1 of4.wav	a 0.08 on1 of4.wav	1	973
33	a 0.08 on1 of5.wav	a 0.08 on1 of5.wav	1	2864
34	a 0.08 on1 of6.wav	a 0.08 on1 of6.wav	1	916
35	a 0.08 on1 of7.wav	a 0.08 on1 of7.wav	1	815
36	a 0.12 on1 of1.wav	a 0.12 on1 of1.wav	1	986
37	a 0.12 on1 of2.wav	a 0.12 on1 of2.wav	1	3253
38	a 0.12 on1 of3.wav	a 0.12 on1 of3.wav	1	738
39	a 0.12 on1 of4.wav	a 0.12 on1 of4.wav	1	1478
40	a 0.12 on1 of5.wav	a 0.12 on1 of5.wav	1	910
41	a 0.12 on1 of6.wav	a 0.12 on1 of6.wav	1	2900
42	a 0.12 on1 of7.wav	a 0.12 on1 of7.wav	1	1870
43	a 0.14 on1 of1.wav	a 0.14 on1 of1.wav	1	1033
44	a 0.14 on1 of2.wav	a 0.14 on1 of2.wav	1	1028
45	a 0.14 on1 of3.wav	a 0.14 on1 of3.wav	1	1842
46	a 0.14 on1 of4.wav	a 0.14 on1 of4.wav	1	1120
47	a 0.14 on1 of5.wav	a 0.14 on1 of5.wav	1	1402
48	a 0.14 on1 of6.wav	a 0.14 on1 of6.wav	1	1432
49	a 0.14 on1 of7.wav	a 0.14 on1 of7.wav	1	4059
50	a 0.16 on1 of1.wav	a 0.16 on1 of1.wav	1	1487
51	a 0.16 on1 of2.wav	a 0.16 on1 of2.wav	1	829
52	a 0.16 on1 of3.wav	a 0.16 on1 of3.wav	1	795
53	a 0.16 on1 of4.wav	a 0.16 on1 of4.wav	1	1016
54	a 0.16 on1 of5.wav	a 0.16 on1 of5.wav	1	827
55	a 0.16 on1 of6.wav	a 0.16 on1 of6.wav	1	3279
56	a 0.16 on1 of7.wav	a 0.16 on1 of7.wav	1	653
57	a 0.18 on1 of1.wav	a 0.18 on1 of1.wav	1	970
58	a 0.18 on1 of2.wav	a 0.18 on1 of2.wav	1	837
59	a 0.18 on1 of3.wav	a 0.18 on1 of3.wav	1	1785
60	a 0.18 on1 of4.wav	a 0.18 on1 of4.wav	1	790
61	a 0.18 on1 of5.wav	a 0.18 on1 of5.wav	1	3850
62	a 0.18 on1 of6.wav	a 0.18 on1 of6.wav	1	753
63	a 0.18 on1 of7.wav	a 0.18 on1 of7.wav	1	1106
64	i 0.1 on1 of1.wav	i 0.1 on1 of1.wav	1	896
65	i 0.1 on1 of2.wav	i 0.1 on1 of2.wav	1	4493
66	i 0.1 on1 of3.wav	i 0.1 on1 of3.wav	1	936
67	i 0.1 on1 of4.wav	i 0.1 on1 of4.wav	1	1128
68	i 0.1 on1 of5.wav	i 0.1 on1 of5.wav	1	1382
69	i 0.1 on1 of6.wav	i 0.1 on1 of6.wav	1	1236
70	i 0.1 on1 of7.wav	i 0.1 on1 of7.wav	1	1484
71	i 0.2 on1 of1.wav	i 0.2 on1 of1.wav	1	587
72	i 0.2 on1 of2.wav	i 0.2 on1 of2.wav	1	863
73	i 0.2 on1 of3.wav	i 0.2 on1 of3.wav	1	1134
74	i 0.2 on1 of4.wav	i 0.2 on1 of4.wav	1	1722
75	i 0.2 on1 of5.wav	i 0.2 on1 of5.wav	1	1517
76	i 0.2 on1 of6.wav	i 0.2 on1 of6.wav	1	975
77	i 0.2 on1 of7.wav	i 0.2 on1 of7.wav	1	1098
78	i 0.04 on1 of1.wav	i 0.04 on1 of1.wav	1	669
79	i 0.04 on1 of2.wav	i 0.04 on1 of2.wav	1	2522
80	i 0.04 on1 of3.wav	i 0.04 on1 of3.wav	1	678
81	i 0.04 on1 of4.wav	i 0.04 on1 of4.wav	1	871
82	i 0.04 on1 of5.wav	i 0.04 on1 of5.wav	1	136
83	i 0.04 on1 of6.wav	i 0.04 on1 of6.wav	1	893
84	i 0.04 on1 of7.wav	i 0.04 on1 of7.wav	1	2045
85	i 0.06 on1 of1.wav	i 0.06 on1 of1.wav	1	1661
86	i 0.06 on1 of2.wav	i 0.06 on1 of2.wav	1	718
87	i 0.06 on1 of3.wav	i 0.06 on1 of3.wav	1	1008
88	i 0.06 on1 of4.wav	i 0.06 on1 of4.wav	1	874
89	i 0.06 on1 of5.wav	i 0.06 on1 of5.wav	1	1100
90	i 0.06 on1 of6.wav	i 0.06 on1 of6.wav	1	905
91	i 0.06 on1 of7.wav	i 0.06 on1 of7.wav	1	1105
92	i 0.08 on1 of1.wav	i 0.08 on1 of1.wav	1	1190
93	i 0.08 on1 of2.wav	i 0.08 on1 of2.wav	1	843
94	i 0.08 on1 of3.wav	i 0.08 on1 of3.wav	1	1951
95	i 0.08 on1 of4.wav	i 0.08 on1 of4.wav	1	942
96	i 0.08 on1 of5.wav	i 0.08 on1 of5.wav	1	1137
97	i 0.08 on1 of6.wav	i 0.08 on1 of6.wav	1	1123
98	i 0.08 on1 of7.wav	i 0.08 on1 of7.wav	1	734
99	i 0.12 on1 of1.wav	i 0.12 on1 of1.wav	1	813
100	i 0.12 on1 of2.wav	i 0.12 on1 of2.wav	1	1499
101	i 0.12 on1 of3.wav	i 0.12 on1 of3.wav	1	1609
102	i 0.12 on1 of4.wav	i 0.12 on1 of4.wav	1	1074
103	i 0.12 on1 of5.wav	i 0.12 on1 of5.wav	1	730
104	i 0.12 on1 of6.wav	i 0.12 on1 of6.wav	1	1024
105	i 0.12 on1 of7.wav	i 0.12 on1 of7.wav	1	1525
106	i 0.14 on1 of1.wav	i 0.14 on1 of1.wav	1	957
107	i 0.14 on1 of2.wav	i 0.14 on1 of2.wav	1	1100
108	i 0.14 on1 of3.wav	i 0.14 on1 of3.wav	1	917
109	i 0.14 on1 of4.wav	i 0.14 on1 of4.wav	1	1339
110	i 0.14 on1 of5.wav	i 0.14 on1 of5.wav	1	518
111	i 0.14 on1 of6.wav	i 0.14 on1 of6.wav	1	723
112	i 0.14 on1 of7.wav	i 0.14 on1 of7.wav	1	725
113	i 0.16 on1 of1.wav	i 0.16 on1 of1.wav	1	961
114	i 0.16 on1 of2.wav	i 0.16 on1 of2.wav	1	2781
115	i 0.16 on1 of3.wav	i 0.16 on1 of3.wav	1	876
116	i 0.16 on1 of4.wav	i 0.16 on1 of4.wav	1	998
117	i 0.16 on1 of5.wav	i 0.16 on1 of5.wav	1	2651
118	i 0.16 on1 of6.wav	i 0.16 on1 of6.wav	1	743
119	i 0.16 on1 of7.wav	i 0.16 on1 of7.wav	1	773
120	i 0.18 on1 of1.wav	i 0.18 on1 of1.wav	1	884
121	i 0.18 on1 of2.wav	i 0.18 on1 of2.wav	1	1087
122	i 0.18 on1 of3.wav	i 0.18 on1 of3.wav	1	1244
123	i 0.18 on1 of4.wav	i 0.18 on1 of4.wav	1	920
124	i 0.18 on1 of5.wav	i 0.18 on1 of5.wav	1	760
125	i 0.18 on1 of6.wav	i 0.18 on1 of6.wav	1	872
126	i 0.18 on1 of7.wav	i 0.18 on1 of7.wav	1	837
127	a 0.1 on1 of1.wav	a 0.1 on1 of3.wav	1	1048
128	a 0.1 on1 of2.wav	a 0.1 on1 of4.wav	1	1350
129	a 0.1 on1 of3.wav	a 0.1 on1 of5.wav	1	613
130	a 0.1 on1 of4.wav	a 0.1 on1 of6.wav	2	1039
131	a 0.1 on1 of5.wav	a 0.1 on1 of7.wav	1	1564
132	a 0.2 on1 of1.wav	a 0.2 on1 of3.wav	2	744
133	a 0.2 on1 of2.wav	a 0.2 on1 of4.wav	2	958
134	a 0.2 on1 of3.wav	a 0.2 on1 of5.wav	2	2355
135	a 0.2 on1 of4.wav	a 0.2 on1 of6.wav	1	1163
136	a 0.2 on1 of5.wav	a 0.2 on1 of7.wav	2	1119
137	a 0.04 on1 of1.wav	a 0.04 on1 of3.wav	1	861
138	a 0.04 on1 of2.wav	a 0.04 on1 of4.wav	1	1217
139	a 0.04 on1 of3.wav	a 0.04 on1 of5.wav	1	1477
140	a 0.04 on1 of4.wav	a 0.04 on1 of6.wav	1	1176
141	a 0.04 on1 of5.wav	a 0.04 on1 of7.wav	1	848
142	a 0.06 on1 of1.wav	a 0.06 on1 of3.wav	1	767
143	a 0.06 on1 of2.wav	a 0.06 on1 of4.wav	1	878
144	a 0.06 on1 of3.wav	a 0.06 on1 of5.wav	1	637
145	a 0.06 on1 of4.wav	a 0.06 on1 of6.wav	1	851
146	a 0.06 on1 of5.wav	a 0.06 on1 of7.wav	1	1336
147	a 0.08 on1 of1.wav	a 0.08 on1 of3.wav	1	1418
148	a 0.08 on1 of2.wav	a 0.08 on1 of4.wav	1	821
149	a 0.08 on1 of3.wav	a 0.08 on1 of5.wav	2	1020
150	a 0.08 on1 of4.wav	a 0.08 on1 of6.wav	1	2595
151	a 0.08 on1 of5.wav	a 0.08 on1 of7.wav	1	488
152	a 0.12 on1 of1.wav	a 0.12 on1 of3.wav	2	1441
153	a 0.12 on1 of2.wav	a 0.12 on1 of4.wav	1	2655
154	a 0.12 on1 of3.wav	a 0.12 on1 of5.wav	1	868
155	a 0.12 on1 of4.wav	a 0.12 on1 of6.wav	1	1721
156	a 0.12 on1 of5.wav	a 0.12 on1 of7.wav	2	1038
157	a 0.14 on1 of1.wav	a 0.14 on1 of3.wav	1	1281
158	a 0.14 on1 of2.wav	a 0.14 on1 of4.wav	2	3211
159	a 0.14 on1 of3.wav	a 0.14 on1 of5.wav	1	4198
160	a 0.14 on1 of4.wav	a 0.14 on1 of6.wav	2	1773
161	a 0.14 on1 of5.wav	a 0.14 on1 of7.wav	1	1040
162	a 0.16 on1 of1.wav	a 0.16 on1 of3.wav	2	1174
163	a 0.16 on1 of2.wav	a 0.16 on1 of4.wav	1	1709
164	a 0.16 on1 of3.wav	a 0.16 on1 of5.wav	2	1721
165	a 0.16 on1 of4.wav	a 0.16 on1 of6.wav	1	2831
166	a 0.16 on1 of5.wav	a 0.16 on1 of7.wav	1	2810
167	a 0.18 on1 of1.wav	a 0.18 on1 of3.wav	2	1300
168	a 0.18 on1 of2.wav	a 0.18 on1 of4.wav	2	1403
169	a 0.18 on1 of3.wav	a 0.18 on1 of5.wav	2	1061
170	a 0.18 on1 of4.wav	a 0.18 on1 of6.wav	2	1375
171	a 0.18 on1 of5.wav	a 0.18 on1 of7.wav	2	1683
172	i 0.1 on1 of1.wav	i 0.1 on1 of3.wav	1	1302
173	i 0.1 on1 of2.wav	i 0.1 on1 of4.wav	1	376
174	i 0.1 on1 of3.wav	i 0.1 on1 of5.wav	1	799
175	i 0.1 on1 of4.wav	i 0.1 on1 of6.wav	1	1088
176	i 0.1 on1 of5.wav	i 0.1 on1 of7.wav	1	660
177	i 0.2 on1 of1.wav	i 0.2 on1 of3.wav	2	2391
178	i 0.2 on1 of2.wav	i 0.2 on1 of4.wav	1	2201
179	i 0.2 on1 of3.wav	i 0.2 on1 of5.wav	1	2223
180	i 0.2 on1 of4.wav	i 0.2 on1 of6.wav	2	1028
181	i 0.2 on1 of5.wav	i 0.2 on1 of7.wav	2	1863
182	i 0.04 on1 of1.wav	i 0.04 on1 of3.wav	1	919
183	i 0.04 on1 of2.wav	i 0.04 on1 of4.wav	1	1330
184	i 0.04 on1 of3.wav	i 0.04 on1 of5.wav	1	770
185	i 0.04 on1 of4.wav	i 0.04 on1 of6.wav	1	1539
186	i 0.04 on1 of5.wav	i 0.04 on1 of7.wav	1	684
187	i 0.06 on1 of1.wav	i 0.06 on1 of3.wav	1	836
188	i 0.06 on1 of2.wav	i 0.06 on1 of4.wav	1	890
189	i 0.06 on1 of3.wav	i 0.06 on1 of5.wav	1	1306
190	i 0.06 on1 of4.wav	i 0.06 on1 of6.wav	1	964
191	i 0.06 on1 of5.wav	i 0.06 on1 of7.wav	1	821
192	i 0.08 on1 of1.wav	i 0.08 on1 of3.wav	1	978
193	i 0.08 on1 of2.wav	i 0.08 on1 of4.wav	1	1235
194	i 0.08 on1 of3.wav	i 0.08 on1 of5.wav	1	1336
195	i 0.08 on1 of4.wav	i 0.08 on1 of6.wav	1	1943
196	i 0.08 on1 of5.wav	i 0.08 on1 of7.wav	1	1488
197	i 0.12 on1 of1.wav	i 0.12 on1 of3.wav	1	835
198	i 0.12 on1 of2.wav	i 0.12 on1 of4.wav	1	992
199	i 0.12 on1 of3.wav	i 0.12 on1 of5.wav	1	4563
200	i 0.12 on1 of4.wav	i 0.12 on1 of6.wav	2	997
201	i 0.12 on1 of5.wav	i 0.12 on1 of7.wav	1	1839
202	i 0.14 on1 of1.wav	i 0.14 on1 of3.wav	1	1383
203	i 0.14 on1 of2.wav	i 0.14 on1 of4.wav	1	1046
204	i 0.14 on1 of3.wav	i 0.14 on1 of5.wav	2	1255
205	i 0.14 on1 of4.wav	i 0.14 on1 of6.wav	2	1129
206	i 0.14 on1 of5.wav	i 0.14 on1 of7.wav	1	3115
207	i 0.16 on1 of1.wav	i 0.16 on1 of3.wav	1	1174
208	i 0.16 on1 of2.wav	i 0.16 on1 of4.wav	2	946
209	i 0.16 on1 of3.wav	i 0.16 on1 of5.wav	2	4702
210	i 0.16 on1 of4.wav	i 0.16 on1 of6.wav	1	977
211	i 0.16 on1 of5.wav	i 0.16 on1 of7.wav	1	858
212	i 0.18 on1 of1.wav	i 0.18 on1 of3.wav	1	1887
213	i 0.18 on1 of2.wav	i 0.18 on1 of4.wav	2	806
214	i 0.18 on1 of3.wav	i 0.18 on1 of5.wav	2	2023
215	i 0.18 on1 of4.wav	i 0.18 on1 of6.wav	1	4640
216	i 0.18 on1 of5.wav	i 0.18 on1 of7.wav	1	730
217	a 0.1 on1 of3.wav	a 0.1 on1 of1.wav	2	1916
218	a 0.1 on1 of4.wav	a 0.1 on1 of2.wav	2	964
219	a 0.1 on1 of5.wav	a 0.1 on1 of3.wav	1	1578
220	a 0.1 on1 of6.wav	a 0.1 on1 of4.wav	1	1003
221	a 0.1 on1 of7.wav	a 0.1 on1 of5.wav	2	1633
222	a 0.2 on1 of3.wav	a 0.2 on1 of1.wav	1	1412
223	a 0.2 on1 of4.wav	a 0.2 on1 of2.wav	2	809
224	a 0.2 on1 of5.wav	a 0.2 on1 of3.wav	2	355
225	a 0.2 on1 of6.wav	a 0.2 on1 of4.wav	1	1351
226	a 0.2 on1 of7.wav	a 0.2 on1 of5.wav	2	1260
227	a 0.04 on1 of3.wav	a 0.04 on1 of1.wav	1	1052
228	a 0.04 on1 of4.wav	a 0.04 on1 of2.wav	1	851
229	a 0.04 on1 of5.wav	a 0.04 on1 of3.wav	1	799
230	a 0.04 on1 of6.wav	a 0.04 on1 of4.wav	1	533
231	a 0.04 on1 of7.wav	a 0.04 on1 of5.wav	1	1396
232	a 0.06 on1 of3.wav	a 0.06 on1 of1.wav	1	454
233	a 0.06 on1 of4.wav	a 0.06 on1 of2.wav	1	1240
234	a 0.06 on1 of5.wav	a 0.06 on1 of3.wav	1	1419
235	a 0.06 on1 of6.wav	a 0.06 on1 of4.wav	1	1122
236	a 0.06 on1 of7.wav	a 0.06 on1 of5.wav	1	705
237	a 0.08 on1 of3.wav	a 0.08 on1 of1.wav	2	1101
238	a 0.08 on1 of4.wav	a 0.08 on1 of2.wav	2	1270
239	a 0.08 on1 of5.wav	a 0.08 on1 of3.wav	1	1175
240	a 0.08 on1 of6.wav	a 0.08 on1 of4.wav	1	6720
241	a 0.08 on1 of7.wav	a 0.08 on1 of5.wav	1	855
242	a 0.12 on1 of3.wav	a 0.12 on1 of1.wav	2	1213
243	a 0.12 on1 of4.wav	a 0.12 on1 of2.wav	2	3531
244	a 0.12 on1 of5.wav	a 0.12 on1 of3.wav	1	1288
245	a 0.12 on1 of6.wav	a 0.12 on1 of4.wav	1	1203
246	a 0.12 on1 of7.wav	a 0.12 on1 of5.wav	1	1839
247	a 0.14 on1 of3.wav	a 0.14 on1 of1.wav	2	1774
248	a 0.14 on1 of4.wav	a 0.14 on1 of2.wav	2	854
249	a 0.14 on1 of5.wav	a 0.14 on1 of3.wav	2	1113
250	a 0.14 on1 of6.wav	a 0.14 on1 of4.wav	1	1192
251	a 0.14 on1 of7.wav	a 0.14 on1 of5.wav	1	1808
252	a 0.16 on1 of3.wav	a 0.16 on1 of1.wav	2	997
253	a 0.16 on1 of4.wav	a 0.16 on1 of2.wav	1	2414
254	a 0.16 on1 of5.wav	a 0.16 on1 of3.wav	2	1105
255	a 0.16 on1 of6.wav	a 0.16 on1 of4.wav	1	1072
256	a 0.16 on1 of7.wav	a 0.16 on1 of5.wav	1	3450
257	a 0.18 on1 of3.wav	a 0.18 on1 of1.wav	2	834
258	a 0.18 on1 of4.wav	a 0.18 on1 of2.wav	2	7047
259	a 0.18 on1 of5.wav	a 0.18 on1 of3.wav	2	708
260	a 0.18 on1 of6.wav	a 0.18 on1 of4.wav	1	1205
261	a 0.18 on1 of7.wav	a 0.18 on1 of5.wav	1	1895
262	i 0.1 on1 of3.wav	i 0.1 on1 of1.wav	2	1701
263	i 0.1 on1 of4.wav	i 0.1 on1 of2.wav	1	1980
264	i 0.1 on1 of5.wav	i 0.1 on1 of3.wav	1	2694
265	i 0.1 on1 of6.wav	i 0.1 on1 of4.wav	1	1496
266	i 0.1 on1 of7.wav	i 0.1 on1 of5.wav	1	1159
267	i 0.2 on1 of3.wav	i 0.2 on1 of1.wav	2	1043
268	i 0.2 on1 of4.wav	i 0.2 on1 of2.wav	1	1734
269	i 0.2 on1 of5.wav	i 0.2 on1 of3.wav	1	901
270	i 0.2 on1 of6.wav	i 0.2 on1 of4.wav	2	961
271	i 0.2 on1 of7.wav	i 0.2 on1 of5.wav	1	2138
272	i 0.04 on1 of3.wav	i 0.04 on1 of1.wav	1	789
273	i 0.04 on1 of4.wav	i 0.04 on1 of2.wav	1	895
274	i 0.04 on1 of5.wav	i 0.04 on1 of3.wav	1	1589
275	i 0.04 on1 of6.wav	i 0.04 on1 of4.wav	1	1152
276	i 0.04 on1 of7.wav	i 0.04 on1 of5.wav	1	1079
277	i 0.06 on1 of3.wav	i 0.06 on1 of1.wav	1	1200
278	i 0.06 on1 of4.wav	i 0.06 on1 of2.wav	1	833
279	i 0.06 on1 of5.wav	i 0.06 on1 of3.wav	1	2938
280	i 0.06 on1 of6.wav	i 0.06 on1 of4.wav	1	2031
281	i 0.06 on1 of7.wav	i 0.06 on1 of5.wav	1	212
282	i 0.08 on1 of3.wav	i 0.08 on1 of1.wav	1	1173
283	i 0.08 on1 of4.wav	i 0.08 on1 of2.wav	1	801
284	i 0.08 on1 of5.wav	i 0.08 on1 of3.wav	1	2106
285	i 0.08 on1 of6.wav	i 0.08 on1 of4.wav	1	1132
286	i 0.08 on1 of7.wav	i 0.08 on1 of5.wav	1	5374
287	i 0.12 on1 of3.wav	i 0.12 on1 of1.wav	2	2135
288	i 0.12 on1 of4.wav	i 0.12 on1 of2.wav	1	1228
289	i 0.12 on1 of5.wav	i 0.12 on1 of3.wav	1	1120
290	i 0.12 on1 of6.wav	i 0.12 on1 of4.wav	1	878
291	i 0.12 on1 of7.wav	i 0.12 on1 of5.wav	1	1023
292	i 0.14 on1 of3.wav	i 0.14 on1 of1.wav	2	922
293	i 0.14 on1 of4.wav	i 0.14 on1 of2.wav	1	2296
294	i 0.14 on1 of5.wav	i 0.14 on1 of3.wav	2	1233
295	i 0.14 on1 of6.wav	i 0.14 on1 of4.wav	1	1851
296	i 0.14 on1 of7.wav	i 0.14 on1 of5.wav	1	3984
297	i 0.16 on1 of3.wav	i 0.16 on1 of1.wav	2	1606
298	i 0.16 on1 of4.wav	i 0.16 on1 of2.wav	2	1139
299	i 0.16 on1 of5.wav	i 0.16 on1 of3.wav	2	1484
300	i 0.16 on1 of6.wav	i 0.16 on1 of4.wav	1	1595
301	i 0.16 on1 of7.wav	i 0.16 on1 of5.wav	1	1913
302	i 0.18 on1 of3.wav	i 0.18 on1 of1.wav	2	1362
303	i 0.18 on1 of4.wav	i 0.18 on1 of2.wav	2	1359
304	i 0.18 on1 of5.wav	i 0.18 on1 of3.wav	2	1180
305	i 0.18 on1 of6.wav	i 0.18 on1 of4.wav	1	874
306	i 0.18 on1 of7.wav	i 0.18 on1 of5.wav	1	781
307	a 0.1 on1 of1.wav	a 0.1 on1 of1.wav	1	977
308	a 0.1 on1 of2.wav	a 0.1 on1 of2.wav	1	1041
309	a 0.1 on1 of3.wav	a 0.1 on1 of3.wav	1	1022
310	a 0.1 on1 of4.wav	a 0.1 on1 of4.wav	1	1305
311	a 0.1 on1 of5.wav	a 0.1 on1 of5.wav	1	947
312	a 0.1 on1 of6.wav	a 0.1 on1 of6.wav	1	2199
313	a 0.1 on1 of7.wav	a 0.1 on1 of7.wav	1	1327
314	a 0.2 on1 of1.wav	a 0.2 on1 of1.wav	1	1170
315	a 0.2 on1 of2.wav	a 0.2 on1 of2.wav	1	630
316	a 0.2 on1 of3.wav	a 0.2 on1 of3.wav	1	1428
317	a 0.2 on1 of4.wav	a 0.2 on1 of4.wav	1	1249
318	a 0.2 on1 of5.wav	a 0.2 on1 of5.wav	1	2011
319	a 0.2 on1 of6.wav	a 0.2 on1 of6.wav	1	1021
320	a 0.2 on1 of7.wav	a 0.2 on1 of7.wav	1	805
321	a 0.04 on1 of1.wav	a 0.04 on1 of1.wav	1	4793
322	a 0.04 on1 of2.wav	a 0.04 on1 of2.wav	1	828
323	a 0.04 on1 of3.wav	a 0.04 on1 of3.wav	1	1199
324	a 0.04 on1 of4.wav	a 0.04 on1 of4.wav	1	1424
325	a 0.04 on1 of5.wav	a 0.04 on1 of5.wav	1	890
326	a 0.04 on1 of6.wav	a 0.04 on1 of6.wav	1	580
327	a 0.04 on1 of7.wav	a 0.04 on1 of7.wav	1	2421
328	a 0.06 on1 of1.wav	a 0.06 on1 of1.wav	1	677
329	a 0.06 on1 of2.wav	a 0.06 on1 of2.wav	1	1345
330	a 0.06 on1 of3.wav	a 0.06 on1 of3.wav	1	1494
331	a 0.06 on1 of4.wav	a 0.06 on1 of4.wav	1	1543
332	a 0.06 on1 of5.wav	a 0.06 on1 of5.wav	1	925
333	a 0.06 on1 of6.wav	a 0.06 on1 of6.wav	1	817
334	a 0.06 on1 of7.wav	a 0.06 on1 of7.wav	1	2080
335	a 0.08 on1 of1.wav	a 0.08 on1 of1.wav	1	871
336	a 0.08 on1 of2.wav	a 0.08 on1 of2.wav	1	678
337	a 0.08 on1 of3.wav	a 0.08 on1 of3.wav	1	768
338	a 0.08 on1 of4.wav	a 0.08 on1 of4.wav	1	1355
339	a 0.08 on1 of5.wav	a 0.08 on1 of5.wav	1	1351
340	a 0.08 on1 of6.wav	a 0.08 on1 of6.wav	1	708
341	a 0.08 on1 of7.wav	a 0.08 on1 of7.wav	1	1190
342	a 0.12 on1 of1.wav	a 0.12 on1 of1.wav	1	703
343	a 0.12 on1 of2.wav	a 0.12 on1 of2.wav	1	909
344	a 0.12 on1 of3.wav	a 0.12 on1 of3.wav	1	1103
345	a 0.12 on1 of4.wav	a 0.12 on1 of4.wav	1	895
346	a 0.12 on1 of5.wav	a 0.12 on1 of5.wav	1	1763
347	a 0.12 on1 of6.wav	a 0.12 on1 of6.wav	1	698
348	a 0.12 on1 of7.wav	a 0.12 on1 of7.wav	1	1254
349	a 0.14 on1 of1.wav	a 0.14 on1 of1.wav	1	717
350	a 0.14 on1 of2.wav	a 0.14 on1 of2.wav	1	1331
351	a 0.14 on1 of3.wav	a 0.14 on1 of3.wav	2	3717
352	a 0.14 on1 of4.wav	a 0.14 on1 of4.wav	1	626
353	a 0.14 on1 of5.wav	a 0.14 on1 of5.wav	1	923
354	a 0.14 on1 of6.wav	a 0.14 on1 of6.wav	1	1143
355	a 0.14 on1 of7.wav	a 0.14 on1 of7.wav	1	3259
356	a 0.16 on1 of1.wav	a 0.16 on1 of1.wav	1	1267
357	a 0.16 on1 of2.wav	a 0.16 on1 of2.wav	1	971
358	a 0.16 on1 of3.wav	a 0.16 on1 of3.wav	1	1085
359	a 0.16 on1 of4.wav	a 0.16 on1 of4.wav	2	329
360	a 0.16 on1 of5.wav	a 0.16 on1 of5.wav	1	951
361	a 0.16 on1 of6.wav	a 0.16 on1 of6.wav	1	729
362	a 0.16 on1 of7.wav	a 0.16 on1 of7.wav	1	2041
363	a 0.18 on1 of1.wav	a 0.18 on1 of1.wav	1	1376
364	a 0.18 on1 of2.wav	a 0.18 on1 of2.wav	1	1101
365	a 0.18 on1 of3.wav	a 0.18 on1 of3.wav	1	846
366	a 0.18 on1 of4.wav	a 0.18 on1 of4.wav	1	750
367	a 0.18 on1 of5.wav	a 0.18 on1 of5.wav	1	741
368	a 0.18 on1 of6.wav	a 0.18 on1 of6.wav	1	2444
369	a 0.18 on1 of7.wav	a 0.18 on1 of7.wav	1	2906
370	i 0.1 on1 of1.wav	i 0.1 on1 of1.wav	1	1483
371	i 0.1 on1 of2.wav	i 0.1 on1 of2.wav	1	1349
372	i 0.1 on1 of3.wav	i 0.1 on1 of3.wav	1	1019
373	i 0.1 on1 of4.wav	i 0.1 on1 of4.wav	1	883
374	i 0.1 on1 of5.wav	i 0.1 on1 of5.wav	1	2289
375	i 0.1 on1 of6.wav	i 0.1 on1 of6.wav	1	679
376	i 0.1 on1 of7.wav	i 0.1 on1 of7.wav	1	720
377	i 0.2 on1 of1.wav	i 0.2 on1 of1.wav	1	867
378	i 0.2 on1 of2.wav	i 0.2 on1 of2.wav	1	836
379	i 0.2 on1 of3.wav	i 0.2 on1 of3.wav	1	1848
380	i 0.2 on1 of4.wav	i 0.2 on1 of4.wav	1	636
381	i 0.2 on1 of5.wav	i 0.2 on1 of5.wav	1	1471
382	i 0.2 on1 of6.wav	i 0.2 on1 of6.wav	1	1484
383	i 0.2 on1 of7.wav	i 0.2 on1 of7.wav	1	669
384	i 0.04 on1 of1.wav	i 0.04 on1 of1.wav	1	1574
385	i 0.04 on1 of2.wav	i 0.04 on1 of2.wav	1	624
386	i 0.04 on1 of3.wav	i 0.04 on1 of3.wav	1	1136
387	i 0.04 on1 of4.wav	i 0.04 on1 of4.wav	1	1034
388	i 0.04 on1 of5.wav	i 0.04 on1 of5.wav	1	1063
389	i 0.04 on1 of6.wav	i 0.04 on1 of6.wav	1	3132
390	i 0.04 on1 of7.wav	i 0.04 on1 of7.wav	1	1023
391	i 0.06 on1 of1.wav	i 0.06 on1 of1.wav	1	779
392	i 0.06 on1 of2.wav	i 0.06 on1 of2.wav	1	676
393	i 0.06 on1 of3.wav	i 0.06 on1 of3.wav	1	750
394	i 0.06 on1 of4.wav	i 0.06 on1 of4.wav	1	5635
395	i 0.06 on1 of5.wav	i 0.06 on1 of5.wav	1	846
396	i 0.06 on1 of6.wav	i 0.06 on1 of6.wav	1	1158
397	i 0.06 on1 of7.wav	i 0.06 on1 of7.wav	1	1690
398	i 0.08 on1 of1.wav	i 0.08 on1 of1.wav	1	865
399	i 0.08 on1 of2.wav	i 0.08 on1 of2.wav	1	1089
400	i 0.08 on1 of3.wav	i 0.08 on1 of3.wav	1	954
401	i 0.08 on1 of4.wav	i 0.08 on1 of4.wav	1	2353
402	i 0.08 on1 of5.wav	i 0.08 on1 of5.wav	1	1325
403	i 0.08 on1 of6.wav	i 0.08 on1 of6.wav	2	4276
404	i 0.08 on1 of7.wav	i 0.08 on1 of7.wav	1	1301
405	i 0.12 on1 of1.wav	i 0.12 on1 of1.wav	1	892
406	i 0.12 on1 of2.wav	i 0.12 on1 of2.wav	1	2873
407	i 0.12 on1 of3.wav	i 0.12 on1 of3.wav	1	2913
408	i 0.12 on1 of4.wav	i 0.12 on1 of4.wav	1	802
409	i 0.12 on1 of5.wav	i 0.12 on1 of5.wav	1	904
410	i 0.12 on1 of6.wav	i 0.12 on1 of6.wav	1	866
411	i 0.12 on1 of7.wav	i 0.12 on1 of7.wav	1	894
412	i 0.14 on1 of1.wav	i 0.14 on1 of1.wav	1	1004
413	i 0.14 on1 of2.wav	i 0.14 on1 of2.wav	1	803
414	i 0.14 on1 of3.wav	i 0.14 on1 of3.wav	1	891
415	i 0.14 on1 of4.wav	i 0.14 on1 of4.wav	1	1487
416	i 0.14 on1 of5.wav	i 0.14 on1 of5.wav	1	711
417	i 0.14 on1 of6.wav	i 0.14 on1 of6.wav	1	475
418	i 0.14 on1 of7.wav	i 0.14 on1 of7.wav	1	842
419	i 0.16 on1 of1.wav	i 0.16 on1 of1.wav	1	954
420	i 0.16 on1 of2.wav	i 0.16 on1 of2.wav	1	668
421	i 0.16 on1 of3.wav	i 0.16 on1 of3.wav	1	850
422	i 0.16 on1 of4.wav	i 0.16 on1 of4.wav	1	796
423	i 0.16 on1 of5.wav	i 0.16 on1 of5.wav	1	1239
424	i 0.16 on1 of6.wav	i 0.16 on1 of6.wav	1	2498
425	i 0.16 on1 of7.wav	i 0.16 on1 of7.wav	1	634
426	i 0.18 on1 of1.wav	i 0.18 on1 of1.wav	1	594
427	i 0.18 on1 of2.wav	i 0.18 on1 of2.wav	1	805
428	i 0.18 on1 of3.wav	i 0.18 on1 of3.wav	1	2063
429	i 0.18 on1 of4.wav	i 0.18 on1 of4.wav	1	2483
430	i 0.18 on1 of5.wav	i 0.18 on1 of5.wav	1	1392
431	i 0.18 on1 of6.wav	i 0.18 on1 of6.wav	1	848
432	i 0.18 on1 of7.wav	i 0.18 on1 of7.wav	1	904
433	a 0.1 on1 of1.wav	a 0.1 on1 of3.wav	2	2657
434	a 0.1 on1 of2.wav	a 0.1 on1 of4.wav	1	618
435	a 0.1 on1 of3.wav	a 0.1 on1 of5.wav	1	1430
436	a 0.1 on1 of4.wav	a 0.1 on1 of6.wav	1	1154
437	a 0.1 on1 of5.wav	a 0.1 on1 of7.wav	1	1722
438	a 0.2 on1 of1.wav	a 0.2 on1 of3.wav	1	1040
439	a 0.2 on1 of2.wav	a 0.2 on1 of4.wav	2	941
440	a 0.2 on1 of3.wav	a 0.2 on1 of5.wav	2	1600
441	a 0.2 on1 of4.wav	a 0.2 on1 of6.wav	2	3163
442	a 0.2 on1 of5.wav	a 0.2 on1 of7.wav	1	1130
443	a 0.04 on1 of1.wav	a 0.04 on1 of3.wav	1	905
444	a 0.04 on1 of2.wav	a 0.04 on1 of4.wav	1	1079
445	a 0.04 on1 of3.wav	a 0.04 on1 of5.wav	1	752
446	a 0.04 on1 of4.wav	a 0.04 on1 of6.wav	1	1365
447	a 0.04 on1 of5.wav	a 0.04 on1 of7.wav	1	837
448	a 0.06 on1 of1.wav	a 0.06 on1 of3.wav	1	1136
449	a 0.06 on1 of2.wav	a 0.06 on1 of4.wav	1	1055
450	a 0.06 on1 of3.wav	a 0.06 on1 of5.wav	1	519
451	a 0.06 on1 of4.wav	a 0.06 on1 of6.wav	1	2333
452	a 0.06 on1 of5.wav	a 0.06 on1 of7.wav	1	852
453	a 0.08 on1 of1.wav	a 0.08 on1 of3.wav	2	3080
454	a 0.08 on1 of2.wav	a 0.08 on1 of4.wav	1	1760
455	a 0.08 on1 of3.wav	a 0.08 on1 of5.wav	1	1358
456	a 0.08 on1 of4.wav	a 0.08 on1 of6.wav	1	926
457	a 0.08 on1 of5.wav	a 0.08 on1 of7.wav	1	899
458	a 0.12 on1 of1.wav	a 0.12 on1 of3.wav	2	1499
459	a 0.12 on1 of2.wav	a 0.12 on1 of4.wav	2	1266
460	a 0.12 on1 of3.wav	a 0.12 on1 of5.wav	2	761
461	a 0.12 on1 of4.wav	a 0.12 on1 of6.wav	1	887
462	a 0.12 on1 of5.wav	a 0.12 on1 of7.wav	1	1359
463	a 0.14 on1 of1.wav	a 0.14 on1 of3.wav	1	3592
464	a 0.14 on1 of2.wav	a 0.14 on1 of4.wav	1	1011
465	a 0.14 on1 of3.wav	a 0.14 on1 of5.wav	2	1059
466	a 0.14 on1 of4.wav	a 0.14 on1 of6.wav	1	653
467	a 0.14 on1 of5.wav	a 0.14 on1 of7.wav	2	1946
468	a 0.16 on1 of1.wav	a 0.16 on1 of3.wav	2	1376
469	a 0.16 on1 of2.wav	a 0.16 on1 of4.wav	1	1713
470	a 0.16 on1 of3.wav	a 0.16 on1 of5.wav	2	1160
471	a 0.16 on1 of4.wav	a 0.16 on1 of6.wav	2	1362
472	a 0.16 on1 of5.wav	a 0.16 on1 of7.wav	2	1795
473	a 0.18 on1 of1.wav	a 0.18 on1 of3.wav	2	1200
474	a 0.18 on1 of2.wav	a 0.18 on1 of4.wav	2	1222
475	a 0.18 on1 of3.wav	a 0.18 on1 of5.wav	1	1542
476	a 0.18 on1 of4.wav	a 0.18 on1 of6.wav	1	3167
477	a 0.18 on1 of5.wav	a 0.18 on1 of7.wav	1	1027
478	i 0.1 on1 of1.wav	i 0.1 on1 of3.wav	1	1093
479	i 0.1 on1 of2.wav	i 0.1 on1 of4.wav	1	1111
480	i 0.1 on1 of3.wav	i 0.1 on1 of5.wav	1	4802
481	i 0.1 on1 of4.wav	i 0.1 on1 of6.wav	1	3805
482	i 0.1 on1 of5.wav	i 0.1 on1 of7.wav	1	3074
483	i 0.2 on1 of1.wav	i 0.2 on1 of3.wav	2	1051
484	i 0.2 on1 of2.wav	i 0.2 on1 of4.wav	2	1065
485	i 0.2 on1 of3.wav	i 0.2 on1 of5.wav	2	2827
486	i 0.2 on1 of4.wav	i 0.2 on1 of6.wav	1	2249
487	i 0.2 on1 of5.wav	i 0.2 on1 of7.wav	1	1931
488	i 0.04 on1 of1.wav	i 0.04 on1 of3.wav	1	798
489	i 0.04 on1 of2.wav	i 0.04 on1 of4.wav	1	2133
490	i 0.04 on1 of3.wav	i 0.04 on1 of5.wav	1	1419
491	i 0.04 on1 of4.wav	i 0.04 on1 of6.wav	1	960
492	i 0.04 on1 of5.wav	i 0.04 on1 of7.wav	1	638
493	i 0.06 on1 of1.wav	i 0.06 on1 of3.wav	1	832
494	i 0.06 on1 of2.wav	i 0.06 on1 of4.wav	1	2414
495	i 0.06 on1 of3.wav	i 0.06 on1 of5.wav	1	1509
496	i 0.06 on1 of4.wav	i 0.06 on1 of6.wav	1	1342
497	i 0.06 on1 of5.wav	i 0.06 on1 of7.wav	1	292
498	i 0.08 on1 of1.wav	i 0.08 on1 of3.wav	1	795
499	i 0.08 on1 of2.wav	i 0.08 on1 of4.wav	1	1160
500	i 0.08 on1 of3.wav	i 0.08 on1 of5.wav	1	2072
501	i 0.08 on1 of4.wav	i 0.08 on1 of6.wav	1	1078
502	i 0.08 on1 of5.wav	i 0.08 on1 of7.wav	1	818
503	i 0.12 on1 of1.wav	i 0.12 on1 of3.wav	1	3015
504	i 0.12 on1 of2.wav	i 0.12 on1 of4.wav	1	757
505	i 0.12 on1 of3.wav	i 0.12 on1 of5.wav	1	2168
506	i 0.12 on1 of4.wav	i 0.12 on1 of6.wav	1	563
507	i 0.12 on1 of5.wav	i 0.12 on1 of7.wav	1	1793
508	i 0.14 on1 of1.wav	i 0.14 on1 of3.wav	1	2339
509	i 0.14 on1 of2.wav	i 0.14 on1 of4.wav	1	3465
510	i 0.14 on1 of3.wav	i 0.14 on1 of5.wav	2	1546
511	i 0.14 on1 of4.wav	i 0.14 on1 of6.wav	1	932
512	i 0.14 on1 of5.wav	i 0.14 on1 of7.wav	1	896
513	i 0.16 on1 of1.wav	i 0.16 on1 of3.wav	1	1016
514	i 0.16 on1 of2.wav	i 0.16 on1 of4.wav	1	1723
515	i 0.16 on1 of3.wav	i 0.16 on1 of5.wav	1	1512
516	i 0.16 on1 of4.wav	i 0.16 on1 of6.wav	1	2813
517	i 0.16 on1 of5.wav	i 0.16 on1 of7.wav	1	1464
518	i 0.18 on1 of1.wav	i 0.18 on1 of3.wav	2	653
519	i 0.18 on1 of2.wav	i 0.18 on1 of4.wav	1	2585
520	i 0.18 on1 of3.wav	i 0.18 on1 of5.wav	1	2247
521	i 0.18 on1 of4.wav	i 0.18 on1 of6.wav	1	1234
522	i 0.18 on1 of5.wav	i 0.18 on1 of7.wav	2	3217
523	a 0.1 on1 of3.wav	a 0.1 on1 of1.wav	2	1445
524	a 0.1 on1 of4.wav	a 0.1 on1 of2.wav	1	1048
525	a 0.1 on1 of5.wav	a 0.1 on1 of3.wav	2	1310
526	a 0.1 on1 of6.wav	a 0.1 on1 of4.wav	1	1001
527	a 0.1 on1 of7.wav	a 0.1 on1 of5.wav	1	1516
528	a 0.2 on1 of3.wav	a 0.2 on1 of1.wav	2	1355
529	a 0.2 on1 of4.wav	a 0.2 on1 of2.wav	2	1006
530	a 0.2 on1 of5.wav	a 0.2 on1 of3.wav	2	827
531	a 0.2 on1 of6.wav	a 0.2 on1 of4.wav	1	2681
532	a 0.2 on1 of7.wav	a 0.2 on1 of5.wav	1	1860
533	a 0.04 on1 of3.wav	a 0.04 on1 of1.wav	1	1114
534	a 0.04 on1 of4.wav	a 0.04 on1 of2.wav	1	712
535	a 0.04 on1 of5.wav	a 0.04 on1 of3.wav	1	2317
536	a 0.04 on1 of6.wav	a 0.04 on1 of4.wav	1	741
537	a 0.04 on1 of7.wav	a 0.04 on1 of5.wav	1	956
538	a 0.06 on1 of3.wav	a 0.06 on1 of1.wav	1	1469
539	a 0.06 on1 of4.wav	a 0.06 on1 of2.wav	1	1561
540	a 0.06 on1 of5.wav	a 0.06 on1 of3.wav	1	853
541	a 0.06 on1 of6.wav	a 0.06 on1 of4.wav	1	916
542	a 0.06 on1 of7.wav	a 0.06 on1 of5.wav	1	486
543	a 0.08 on1 of3.wav	a 0.08 on1 of1.wav	2	1177
544	a 0.08 on1 of4.wav	a 0.08 on1 of2.wav	1	903
545	a 0.08 on1 of5.wav	a 0.08 on1 of3.wav	1	981
546	a 0.08 on1 of6.wav	a 0.08 on1 of4.wav	1	2119
547	a 0.08 on1 of7.wav	a 0.08 on1 of5.wav	1	610
548	a 0.12 on1 of3.wav	a 0.12 on1 of1.wav	2	2693
549	a 0.12 on1 of4.wav	a 0.12 on1 of2.wav	1	2179
550	a 0.12 on1 of5.wav	a 0.12 on1 of3.wav	2	3103
551	a 0.12 on1 of6.wav	a 0.12 on1 of4.wav	1	3321
552	a 0.12 on1 of7.wav	a 0.12 on1 of5.wav	2	1315
553	a 0.14 on1 of3.wav	a 0.14 on1 of1.wav	2	1303
554	a 0.14 on1 of4.wav	a 0.14 on1 of2.wav	2	2710
555	a 0.14 on1 of5.wav	a 0.14 on1 of3.wav	2	1634
556	a 0.14 on1 of6.wav	a 0.14 on1 of4.wav	1	1703
557	a 0.14 on1 of7.wav	a 0.14 on1 of5.wav	2	1409
558	a 0.16 on1 of3.wav	a 0.16 on1 of1.wav	2	834
559	a 0.16 on1 of4.wav	a 0.16 on1 of2.wav	1	709
560	a 0.16 on1 of5.wav	a 0.16 on1 of3.wav	2	1416
561	a 0.16 on1 of6.wav	a 0.16 on1 of4.wav	1	1239
562	a 0.16 on1 of7.wav	a 0.16 on1 of5.wav	1	1421
563	a 0.18 on1 of3.wav	a 0.18 on1 of1.wav	2	1540
564	a 0.18 on1 of4.wav	a 0.18 on1 of2.wav	2	2265
565	a 0.18 on1 of5.wav	a 0.18 on1 of3.wav	1	2541
566	a 0.18 on1 of6.wav	a 0.18 on1 of4.wav	1	2039
567	a 0.18 on1 of7.wav	a 0.18 on1 of5.wav	1	1028
568	i 0.1 on1 of3.wav	i 0.1 on1 of1.wav	2	1219
569	i 0.1 on1 of4.wav	i 0.1 on1 of2.wav	1	2286
570	i 0.1 on1 of5.wav	i 0.1 on1 of3.wav	1	1697
571	i 0.1 on1 of6.wav	i 0.1 on1 of4.wav	1	1446
572	i 0.1 on1 of7.wav	i 0.1 on1 of5.wav	1	817
573	i 0.2 on1 of3.wav	i 0.2 on1 of1.wav	2	1261
574	i 0.2 on1 of4.wav	i 0.2 on1 of2.wav	2	1742
575	i 0.2 on1 of5.wav	i 0.2 on1 of3.wav	1	662
576	i 0.2 on1 of6.wav	i 0.2 on1 of4.wav	1	1002
577	i 0.2 on1 of7.wav	i 0.2 on1 of5.wav	1	1047
578	i 0.04 on1 of3.wav	i 0.04 on1 of1.wav	1	713
579	i 0.04 on1 of4.wav	i 0.04 on1 of2.wav	1	2516
580	i 0.04 on1 of5.wav	i 0.04 on1 of3.wav	1	1134
581	i 0.04 on1 of6.wav	i 0.04 on1 of4.wav	1	857
582	i 0.04 on1 of7.wav	i 0.04 on1 of5.wav	1	1138
583	i 0.06 on1 of3.wav	i 0.06 on1 of1.wav	1	878
584	i 0.06 on1 of4.wav	i 0.06 on1 of2.wav	1	3474
585	i 0.06 on1 of5.wav	i 0.06 on1 of3.wav	1	1368
586	i 0.06 on1 of6.wav	i 0.06 on1 of4.wav	1	1382
587	i 0.06 on1 of7.wav	i 0.06 on1 of5.wav	1	520
588	i 0.08 on1 of3.wav	i 0.08 on1 of1.wav	1	1220
589	i 0.08 on1 of4.wav	i 0.08 on1 of2.wav	1	1276
590	i 0.08 on1 of5.wav	i 0.08 on1 of3.wav	1	1644
591	i 0.08 on1 of6.wav	i 0.08 on1 of4.wav	1	1392
592	i 0.08 on1 of7.wav	i 0.08 on1 of5.wav	1	854
593	i 0.12 on1 of3.wav	i 0.12 on1 of1.wav	2	2120
594	i 0.12 on1 of4.wav	i 0.12 on1 of2.wav	1	1651
595	i 0.12 on1 of5.wav	i 0.12 on1 of3.wav	2	1095
596	i 0.12 on1 of6.wav	i 0.12 on1 of4.wav	1	801
597	i 0.12 on1 of7.wav	i 0.12 on1 of5.wav	1	3374
598	i 0.14 on1 of3.wav	i 0.14 on1 of1.wav	1	2330
599	i 0.14 on1 of4.wav	i 0.14 on1 of2.wav	2	1234
600	i 0.14 on1 of5.wav	i 0.14 on1 of3.wav	1	2488
601	i 0.14 on1 of6.wav	i 0.14 on1 of4.wav	1	1145
602	i 0.14 on1 of7.wav	i 0.14 on1 of5.wav	1	778
603	i 0.16 on1 of3.wav	i 0.16 on1 of1.wav	2	4813
604	i 0.16 on1 of4.wav	i 0.16 on1 of2.wav	2	2283
605	i 0.16 on1 of5.wav	i 0.16 on1 of3.wav	2	1038
606	i 0.16 on1 of6.wav	i 0.16 on1 of4.wav	1	1029
607	i 0.16 on1 of7.wav	i 0.16 on1 of5.wav	1	704
608	i 0.18 on1 of3.wav	i 0.18 on1 of1.wav	2	5222
609	i 0.18 on1 of4.wav	i 0.18 on1 of2.wav	2	10064
610	i 0.18 on1 of5.wav	i 0.18 on1 of3.wav	1	1557
611	i 0.18 on1 of6.wav	i 0.18 on1 of4.wav	2	813
612	i 0.18 on1 of7.wav	i 0.18 on1 of5.wav	1	5609
