# Supplementary material for: Effects of stimulus duration and vowel quality in cross-linguistic categorical perception of pitch directions
Source: PLoS One. 2017 Jul 3;12(7):e0180656. doi: 10.1371/journal.pone.0180656 (PMC5495489; doi:10.1371/journal.pone.0180656)
Supplement: S1 Table — (ZIP) [file pone.0180656.s001.zip › supporting information/Raw data/eprime_sd_ENGLISH/sub3sdrising.csv]

List2	stim1	stim2	Slide3.RESP	Slide3.RT
1	a 0.1 on1 of7r.wav	a 0.1 on1 of7r.wav	1	344
2	a 0.1 on2 of7.wav	a 0.1 on2 of7.wav	1	966
3	a 0.1 on3 of7.wav	a 0.1 on3 of7.wav	1	1142
4	a 0.1 on4 of7.wav	a 0.1 on4 of7.wav	1	510
5	a 0.1 on5 of7.wav	a 0.1 on5 of7.wav	1	478
6	a 0.1 on6 of7.wav	a 0.1 on6 of7.wav	1	1019
7	a 0.1 on7 of7.wav	a 0.1 on7 of7.wav	1	425
8	a 0.2 on1 of7r.wav	a 0.2 on1 of7r.wav	1	1001
9	a 0.2 on2 of7.wav	a 0.2 on2 of7.wav	1	726
10	a 0.2 on3 of7.wav	a 0.2 on3 of7.wav	1	576
11	a 0.2 on4 of7.wav	a 0.2 on4 of7.wav	1	843
12	a 0.2 on5 of7.wav	a 0.2 on5 of7.wav	1	505
13	a 0.2 on6 of7.wav	a 0.2 on6 of7.wav	1	540
14	a 0.2 on7 of7.wav	a 0.2 on7 of7.wav	1	618
15	a 0.04 on1 of7r.wav	a 0.04 on1 of7r.wav	1	255
16	a 0.04 on2 of7.wav	a 0.04 on2 of7.wav	1	881
17	a 0.04 on3 of7.wav	a 0.04 on3 of7.wav	1	520
18	a 0.04 on4 of7.wav	a 0.04 on4 of7.wav	1	929
19	a 0.04 on5 of7.wav	a 0.04 on5 of7.wav	1	598
20	a 0.04 on6 of7.wav	a 0.04 on6 of7.wav	1	681
21	a 0.04 on7 of7.wav	a 0.04 on7 of7.wav	1	1053
22	a 0.06 on1 of7r.wav	a 0.06 on1 of7r.wav	1	246
23	a 0.06 on2 of7.wav	a 0.06 on2 of7.wav	1	435
24	a 0.06 on3 of7.wav	a 0.06 on3 of7.wav	1	396
25	a 0.06 on4 of7.wav	a 0.06 on4 of7.wav	1	644
26	a 0.06 on5 of7.wav	a 0.06 on5 of7.wav	1	946
27	a 0.06 on6 of7.wav	a 0.06 on6 of7.wav	1	507
28	a 0.06 on7 of7.wav	a 0.06 on7 of7.wav	1	794
29	a 0.08 on1 of7r.wav	a 0.08 on1 of7r.wav	1	1476
30	a 0.08 on2 of7.wav	a 0.08 on2 of7.wav	1	466
31	a 0.08 on3 of7.wav	a 0.08 on3 of7.wav	1	278
32	a 0.08 on4 of7.wav	a 0.08 on4 of7.wav	1	716
33	a 0.08 on5 of7.wav	a 0.08 on5 of7.wav	1	634
34	a 0.08 on6 of7.wav	a 0.08 on6 of7.wav	2	245
35	a 0.08 on7 of7.wav	a 0.08 on7 of7.wav	1	703
36	a 0.12 on1 of7r.wav	a 0.12 on1 of7r.wav	1	591
37	a 0.12 on2 of7.wav	a 0.12 on2 of7.wav	1	1082
38	a 0.12 on3 of7.wav	a 0.12 on3 of7.wav	1	393
39	a 0.12 on4 of7.wav	a 0.12 on4 of7.wav	1	690
40	a 0.12 on5 of7.wav	a 0.12 on5 of7.wav	1	337
41	a 0.12 on6 of7.wav	a 0.12 on6 of7.wav	1	822
42	a 0.12 on7 of7.wav	a 0.12 on7 of7.wav	1	924
43	a 0.14 on1 of7r.wav	a 0.14 on1 of7r.wav	1	1256
44	a 0.14 on2 of7.wav	a 0.14 on2 of7.wav	1	1163
45	a 0.14 on3 of7.wav	a 0.14 on3 of7.wav	1	702
46	a 0.14 on4 of7.wav	a 0.14 on4 of7.wav	1	1214
47	a 0.14 on5 of7.wav	a 0.14 on5 of7.wav	1	741
48	a 0.14 on6 of7.wav	a 0.14 on6 of7.wav	1	411
49	a 0.14 on7 of7.wav	a 0.14 on7 of7.wav	1	664
50	a 0.16 on1 of7r.wav	a 0.16 on1 of7r.wav	1	447
51	a 0.16 on2 of7.wav	a 0.16 on2 of7.wav	1	935
52	a 0.16 on3 of7.wav	a 0.16 on3 of7.wav	1	519
53	a 0.16 on4 of7.wav	a 0.16 on4 of7.wav	1	898
54	a 0.16 on5 of7.wav	a 0.16 on5 of7.wav	1	612
55	a 0.16 on6 of7.wav	a 0.16 on6 of7.wav	2	473
56	a 0.16 on7 of7.wav	a 0.16 on7 of7.wav	1	379
57	a 0.18 on1 of7r.wav	a 0.18 on1 of7r.wav	1	1495
58	a 0.18 on2 of7.wav	a 0.18 on2 of7.wav	1	1126
59	a 0.18 on3 of7.wav	a 0.18 on3 of7.wav	1	717
60	a 0.18 on4 of7.wav	a 0.18 on4 of7.wav	1	579
61	a 0.18 on5 of7.wav	a 0.18 on5 of7.wav	1	632
62	a 0.18 on6 of7.wav	a 0.18 on6 of7.wav	1	490
63	a 0.18 on7 of7.wav	a 0.18 on7 of7.wav	1	1215
64	i 0.1 on1 of7r.wav	i 0.1 on1 of7r.wav	1	798
65	i 0.1 on2 of7.wav	i 0.1 on2 of7.wav	1	1721
66	i 0.1 on3 of7.wav	i 0.1 on3 of7.wav	1	556
67	i 0.1 on4 of7.wav	i 0.1 on4 of7.wav	1	3567
68	i 0.1 on5 of7.wav	i 0.1 on5 of7.wav	1	1466
69	i 0.1 on6 of7.wav	i 0.1 on6 of7.wav	1	239
70	i 0.1 on7 of7.wav	i 0.1 on7 of7.wav	1	1137
71	i 0.2 on1 of7r.wav	i 0.2 on1 of7r.wav	1	594
72	i 0.2 on2 of7.wav	i 0.2 on2 of7.wav	1	393
73	i 0.2 on3 of7.wav	i 0.2 on3 of7.wav	1	854
74	i 0.2 on4 of7.wav	i 0.2 on4 of7.wav	1	854
75	i 0.2 on5 of7.wav	i 0.2 on5 of7.wav	1	689
76	i 0.2 on6 of7.wav	i 0.2 on6 of7.wav	1	1065
77	i 0.2 on7 of7.wav	i 0.2 on7 of7.wav	1	365
78	i 0.04 on1 of7r.wav	i 0.04 on1 of7r.wav	1	429
79	i 0.04 on2 of7.wav	i 0.04 on2 of7.wav	1	428
80	i 0.04 on3 of7.wav	i 0.04 on3 of7.wav	1	305
81	i 0.04 on4 of7.wav	i 0.04 on4 of7.wav	1	277
82	i 0.04 on5 of7.wav	i 0.04 on5 of7.wav	1	718
83	i 0.04 on6 of7.wav	i 0.04 on6 of7.wav	1	372
84	i 0.04 on7 of7.wav	i 0.04 on7 of7.wav	1	692
85	i 0.06 on1 of7r.wav	i 0.06 on1 of7r.wav	1	1004
86	i 0.06 on2 of7.wav	i 0.06 on2 of7.wav	1	831
87	i 0.06 on3 of7.wav	i 0.06 on3 of7.wav	1	746
88	i 0.06 on4 of7.wav	i 0.06 on4 of7.wav	1	708
89	i 0.06 on5 of7.wav	i 0.06 on5 of7.wav	1	409
90	i 0.06 on6 of7.wav	i 0.06 on6 of7.wav	1	304
91	i 0.06 on7 of7.wav	i 0.06 on7 of7.wav	1	520
92	i 0.08 on1 of7r.wav	i 0.08 on1 of7r.wav	1	618
93	i 0.08 on2 of7.wav	i 0.08 on2 of7.wav	1	421
94	i 0.08 on3 of7.wav	i 0.08 on3 of7.wav	1	379
95	i 0.08 on4 of7.wav	i 0.08 on4 of7.wav	1	1032
96	i 0.08 on5 of7.wav	i 0.08 on5 of7.wav	1	439
97	i 0.08 on6 of7.wav	i 0.08 on6 of7.wav	1	465
98	i 0.08 on7 of7.wav	i 0.08 on7 of7.wav	1	502
99	i 0.12 on1 of7r.wav	i 0.12 on1 of7r.wav	1	498
100	i 0.12 on2 of7.wav	i 0.12 on2 of7.wav	1	1376
101	i 0.12 on3 of7.wav	i 0.12 on3 of7.wav	1	553
102	i 0.12 on4 of7.wav	i 0.12 on4 of7.wav	1	660
103	i 0.12 on5 of7.wav	i 0.12 on5 of7.wav	1	558
104	i 0.12 on6 of7.wav	i 0.12 on6 of7.wav	1	1064
105	i 0.12 on7 of7.wav	i 0.12 on7 of7.wav	1	759
106	i 0.14 on1 of7r.wav	i 0.14 on1 of7r.wav	1	591
107	i 0.14 on2 of7.wav	i 0.14 on2 of7.wav	1	695
108	i 0.14 on3 of7.wav	i 0.14 on3 of7.wav	1	739
109	i 0.14 on4 of7.wav	i 0.14 on4 of7.wav	1	318
110	i 0.14 on5 of7.wav	i 0.14 on5 of7.wav	1	356
111	i 0.14 on6 of7.wav	i 0.14 on6 of7.wav	1	640
112	i 0.14 on7 of7.wav	i 0.14 on7 of7.wav	1	462
113	i 0.16 on1 of7r.wav	i 0.16 on1 of7r.wav	1	730
114	i 0.16 on2 of7.wav	i 0.16 on2 of7.wav	1	1332
115	i 0.16 on3 of7.wav	i 0.16 on3 of7.wav	1	665
116	i 0.16 on4 of7.wav	i 0.16 on4 of7.wav	1	918
117	i 0.16 on5 of7.wav	i 0.16 on5 of7.wav	1	661
118	i 0.16 on6 of7.wav	i 0.16 on6 of7.wav	1	303
119	i 0.16 on7 of7.wav	i 0.16 on7 of7.wav	1	1206
120	i 0.18 on1 of7r.wav	i 0.18 on1 of7r.wav	1	466
121	i 0.18 on2 of7.wav	i 0.18 on2 of7.wav	1	411
122	i 0.18 on3 of7.wav	i 0.18 on3 of7.wav	1	916
123	i 0.18 on4 of7.wav	i 0.18 on4 of7.wav	1	724
124	i 0.18 on5 of7.wav	i 0.18 on5 of7.wav	1	615
125	i 0.18 on6 of7.wav	i 0.18 on6 of7.wav	1	533
126	i 0.18 on7 of7.wav	i 0.18 on7 of7.wav	1	895
127	a 0.1 on1 of7r.wav	a 0.1 on3 of7.wav	1	1135
128	a 0.1 on2 of7.wav	a 0.1 on4 of7.wav	1	782
129	a 0.1 on3 of7.wav	a 0.1 on5 of7.wav	1	567
130	a 0.1 on4 of7.wav	a 0.1 on6 of7.wav	1	879
131	a 0.1 on5 of7.wav	a 0.1 on7 of7.wav	1	2951
132	a 0.2 on1 of7r.wav	a 0.2 on3 of7.wav	1	1146
133	a 0.2 on2 of7.wav	a 0.2 on4 of7.wav	1	1363
134	a 0.2 on3 of7.wav	a 0.2 on5 of7.wav	2	886
135	a 0.2 on4 of7.wav	a 0.2 on6 of7.wav	1	1463
136	a 0.2 on5 of7.wav	a 0.2 on7 of7.wav	2	1009
137	a 0.04 on1 of7r.wav	a 0.04 on3 of7.wav	1	735
138	a 0.04 on2 of7.wav	a 0.04 on4 of7.wav	1	1517
139	a 0.04 on3 of7.wav	a 0.04 on5 of7.wav	1	1139
140	a 0.04 on4 of7.wav	a 0.04 on6 of7.wav	2	801
141	a 0.04 on5 of7.wav	a 0.04 on7 of7.wav	1	912
142	a 0.06 on1 of7r.wav	a 0.06 on3 of7.wav	1	524
143	a 0.06 on2 of7.wav	a 0.06 on4 of7.wav	1	1113
144	a 0.06 on3 of7.wav	a 0.06 on5 of7.wav	1	2403
145	a 0.06 on4 of7.wav	a 0.06 on6 of7.wav	1	485
146	a 0.06 on5 of7.wav	a 0.06 on7 of7.wav	1	646
147	a 0.08 on1 of7r.wav	a 0.08 on3 of7.wav	1	310
148	a 0.08 on2 of7.wav	a 0.08 on4 of7.wav	1	495
149	a 0.08 on3 of7.wav	a 0.08 on5 of7.wav	1	454
150	a 0.08 on4 of7.wav	a 0.08 on6 of7.wav	1	1131
151	a 0.08 on5 of7.wav	a 0.08 on7 of7.wav	1	371
152	a 0.12 on1 of7r.wav	a 0.12 on3 of7.wav	1	509
153	a 0.12 on2 of7.wav	a 0.12 on4 of7.wav	1	583
154	a 0.12 on3 of7.wav	a 0.12 on5 of7.wav	1	953
155	a 0.12 on4 of7.wav	a 0.12 on6 of7.wav	2	583
156	a 0.12 on5 of7.wav	a 0.12 on7 of7.wav	1	638
157	a 0.14 on1 of7r.wav	a 0.14 on3 of7.wav	1	576
158	a 0.14 on2 of7.wav	a 0.14 on4 of7.wav	1	926
159	a 0.14 on3 of7.wav	a 0.14 on5 of7.wav	1	904
160	a 0.14 on4 of7.wav	a 0.14 on6 of7.wav	1	702
161	a 0.14 on5 of7.wav	a 0.14 on7 of7.wav	1	1320
162	a 0.16 on1 of7r.wav	a 0.16 on3 of7.wav	2	843
163	a 0.16 on2 of7.wav	a 0.16 on4 of7.wav	1	716
164	a 0.16 on3 of7.wav	a 0.16 on5 of7.wav	2	723
165	a 0.16 on4 of7.wav	a 0.16 on6 of7.wav	1	740
166	a 0.16 on5 of7.wav	a 0.16 on7 of7.wav	1	1679
167	a 0.18 on1 of7r.wav	a 0.18 on3 of7.wav	2	896
168	a 0.18 on2 of7.wav	a 0.18 on4 of7.wav	1	923
169	a 0.18 on3 of7.wav	a 0.18 on5 of7.wav	1	862
170	a 0.18 on4 of7.wav	a 0.18 on6 of7.wav	1	718
171	a 0.18 on5 of7.wav	a 0.18 on7 of7.wav	1	765
172	i 0.1 on1 of7r.wav	i 0.1 on3 of7.wav	1	664
173	i 0.1 on2 of7.wav	i 0.1 on4 of7.wav	1	653
174	i 0.1 on3 of7.wav	i 0.1 on5 of7.wav	1	592
175	i 0.1 on4 of7.wav	i 0.1 on6 of7.wav	1	671
176	i 0.1 on5 of7.wav	i 0.1 on7 of7.wav	1	581
177	i 0.2 on1 of7r.wav	i 0.2 on3 of7.wav	2	861
178	i 0.2 on2 of7.wav	i 0.2 on4 of7.wav	2	2192
179	i 0.2 on3 of7.wav	i 0.2 on5 of7.wav	2	1027
180	i 0.2 on4 of7.wav	i 0.2 on6 of7.wav	2	1182
181	i 0.2 on5 of7.wav	i 0.2 on7 of7.wav	2	1845
182	i 0.04 on1 of7r.wav	i 0.04 on3 of7.wav	1	1191
183	i 0.04 on2 of7.wav	i 0.04 on4 of7.wav	1	676
184	i 0.04 on3 of7.wav	i 0.04 on5 of7.wav	1	360
185	i 0.04 on4 of7.wav	i 0.04 on6 of7.wav	1	939
186	i 0.04 on5 of7.wav	i 0.04 on7 of7.wav	1	871
187	i 0.06 on1 of7r.wav	i 0.06 on3 of7.wav	1	278
188	i 0.06 on2 of7.wav	i 0.06 on4 of7.wav	1	694
189	i 0.06 on3 of7.wav	i 0.06 on5 of7.wav	1	480
190	i 0.06 on4 of7.wav	i 0.06 on6 of7.wav	1	649
191	i 0.06 on5 of7.wav	i 0.06 on7 of7.wav	1	1876
192	i 0.08 on1 of7r.wav	i 0.08 on3 of7.wav	1	637
193	i 0.08 on2 of7.wav	i 0.08 on4 of7.wav	1	899
194	i 0.08 on3 of7.wav	i 0.08 on5 of7.wav	1	842
195	i 0.08 on4 of7.wav	i 0.08 on6 of7.wav	1	363
196	i 0.08 on5 of7.wav	i 0.08 on7 of7.wav	1	950
197	i 0.12 on1 of7r.wav	i 0.12 on3 of7.wav	1	813
198	i 0.12 on2 of7.wav	i 0.12 on4 of7.wav	1	711
199	i 0.12 on3 of7.wav	i 0.12 on5 of7.wav	1	1501
200	i 0.12 on4 of7.wav	i 0.12 on6 of7.wav	1	1057
201	i 0.12 on5 of7.wav	i 0.12 on7 of7.wav	1	601
202	i 0.14 on1 of7r.wav	i 0.14 on3 of7.wav	1	1461
203	i 0.14 on2 of7.wav	i 0.14 on4 of7.wav	1	1960
204	i 0.14 on3 of7.wav	i 0.14 on5 of7.wav	1	789
205	i 0.14 on4 of7.wav	i 0.14 on6 of7.wav	1	371
206	i 0.14 on5 of7.wav	i 0.14 on7 of7.wav	1	337
207	i 0.16 on1 of7r.wav	i 0.16 on3 of7.wav	2	596
208	i 0.16 on2 of7.wav	i 0.16 on4 of7.wav	1	568
209	i 0.16 on3 of7.wav	i 0.16 on5 of7.wav	2	561
210	i 0.16 on4 of7.wav	i 0.16 on6 of7.wav	1	714
211	i 0.16 on5 of7.wav	i 0.16 on7 of7.wav	2	999
212	i 0.18 on1 of7r.wav	i 0.18 on3 of7.wav	1	615
213	i 0.18 on2 of7.wav	i 0.18 on4 of7.wav	1	611
214	i 0.18 on3 of7.wav	i 0.18 on5 of7.wav	2	814
215	i 0.18 on4 of7.wav	i 0.18 on6 of7.wav	1	831
216	i 0.18 on5 of7.wav	i 0.18 on7 of7.wav	1	591
217	a 0.1 on3 of7.wav	a 0.1 on1 of7r.wav	1	628
218	a 0.1 on4 of7.wav	a 0.1 on2 of7.wav	1	1034
219	a 0.1 on5 of7.wav	a 0.1 on3 of7.wav	1	695
220	a 0.1 on6 of7.wav	a 0.1 on4 of7.wav	1	848
221	a 0.1 on7 of7.wav	a 0.1 on5 of7.wav	1	2260
222	a 0.2 on3 of7.wav	a 0.2 on1 of7r.wav	1	1113
223	a 0.2 on4 of7.wav	a 0.2 on2 of7.wav	1	2421
224	a 0.2 on5 of7.wav	a 0.2 on3 of7.wav	1	544
225	a 0.2 on6 of7.wav	a 0.2 on4 of7.wav	1	1826
226	a 0.2 on7 of7.wav	a 0.2 on5 of7.wav	1	1108
227	a 0.04 on3 of7.wav	a 0.04 on1 of7r.wav	1	559
228	a 0.04 on4 of7.wav	a 0.04 on2 of7.wav	1	763
229	a 0.04 on5 of7.wav	a 0.04 on3 of7.wav	1	903
230	a 0.04 on6 of7.wav	a 0.04 on4 of7.wav	1	606
231	a 0.04 on7 of7.wav	a 0.04 on5 of7.wav	1	893
232	a 0.06 on3 of7.wav	a 0.06 on1 of7r.wav	1	1845
233	a 0.06 on4 of7.wav	a 0.06 on2 of7.wav	1	626
234	a 0.06 on5 of7.wav	a 0.06 on3 of7.wav	1	403
235	a 0.06 on6 of7.wav	a 0.06 on4 of7.wav	1	150
236	a 0.06 on7 of7.wav	a 0.06 on5 of7.wav	1	267
237	a 0.08 on3 of7.wav	a 0.08 on1 of7r.wav	1	691
238	a 0.08 on4 of7.wav	a 0.08 on2 of7.wav	1	393
239	a 0.08 on5 of7.wav	a 0.08 on3 of7.wav	1	917
240	a 0.08 on6 of7.wav	a 0.08 on4 of7.wav	1	506
241	a 0.08 on7 of7.wav	a 0.08 on5 of7.wav	1	598
242	a 0.12 on3 of7.wav	a 0.12 on1 of7r.wav	1	1904
243	a 0.12 on4 of7.wav	a 0.12 on2 of7.wav	1	1033
244	a 0.12 on5 of7.wav	a 0.12 on3 of7.wav	1	627
245	a 0.12 on6 of7.wav	a 0.12 on4 of7.wav	1	627
246	a 0.12 on7 of7.wav	a 0.12 on5 of7.wav	1	604
247	a 0.14 on3 of7.wav	a 0.14 on1 of7r.wav	1	1108
248	a 0.14 on4 of7.wav	a 0.14 on2 of7.wav	1	674
249	a 0.14 on5 of7.wav	a 0.14 on3 of7.wav	1	1015
250	a 0.14 on6 of7.wav	a 0.14 on4 of7.wav	1	749
251	a 0.14 on7 of7.wav	a 0.14 on5 of7.wav	2	307
252	a 0.16 on3 of7.wav	a 0.16 on1 of7r.wav	1	563
253	a 0.16 on4 of7.wav	a 0.16 on2 of7.wav	1	858
254	a 0.16 on5 of7.wav	a 0.16 on3 of7.wav	2	948
255	a 0.16 on6 of7.wav	a 0.16 on4 of7.wav	1	713
256	a 0.16 on7 of7.wav	a 0.16 on5 of7.wav	1	1890
257	a 0.18 on3 of7.wav	a 0.18 on1 of7r.wav	1	825
258	a 0.18 on4 of7.wav	a 0.18 on2 of7.wav	1	1754
259	a 0.18 on5 of7.wav	a 0.18 on3 of7.wav	2	557
260	a 0.18 on6 of7.wav	a 0.18 on4 of7.wav	1	732
261	a 0.18 on7 of7.wav	a 0.18 on5 of7.wav	1	1192
262	i 0.1 on3 of7.wav	i 0.1 on1 of7r.wav	1	855
263	i 0.1 on4 of7.wav	i 0.1 on2 of7.wav	1	771
264	i 0.1 on5 of7.wav	i 0.1 on3 of7.wav	1	721
265	i 0.1 on6 of7.wav	i 0.1 on4 of7.wav	1	370
266	i 0.1 on7 of7.wav	i 0.1 on5 of7.wav	1	782
267	i 0.2 on3 of7.wav	i 0.2 on1 of7r.wav	1	781
268	i 0.2 on4 of7.wav	i 0.2 on2 of7.wav	2	1077
269	i 0.2 on5 of7.wav	i 0.2 on3 of7.wav	2	803
270	i 0.2 on6 of7.wav	i 0.2 on4 of7.wav	1	1643
271	i 0.2 on7 of7.wav	i 0.2 on5 of7.wav	1	993
272	i 0.04 on3 of7.wav	i 0.04 on1 of7r.wav	1	215
273	i 0.04 on4 of7.wav	i 0.04 on2 of7.wav	1	388
274	i 0.04 on5 of7.wav	i 0.04 on3 of7.wav	1	867
275	i 0.04 on6 of7.wav	i 0.04 on4 of7.wav	1	485
276	i 0.04 on7 of7.wav	i 0.04 on5 of7.wav	1	354
277	i 0.06 on3 of7.wav	i 0.06 on1 of7r.wav	1	741
278	i 0.06 on4 of7.wav	i 0.06 on2 of7.wav	1	689
279	i 0.06 on5 of7.wav	i 0.06 on3 of7.wav	1	661
280	i 0.06 on6 of7.wav	i 0.06 on4 of7.wav	1	975
281	i 0.06 on7 of7.wav	i 0.06 on5 of7.wav	1	655
282	i 0.08 on3 of7.wav	i 0.08 on1 of7r.wav	1	559
283	i 0.08 on4 of7.wav	i 0.08 on2 of7.wav	1	538
284	i 0.08 on5 of7.wav	i 0.08 on3 of7.wav	1	566
285	i 0.08 on6 of7.wav	i 0.08 on4 of7.wav	1	1003
286	i 0.08 on7 of7.wav	i 0.08 on5 of7.wav	1	358
287	i 0.12 on3 of7.wav	i 0.12 on1 of7r.wav	1	2592
288	i 0.12 on4 of7.wav	i 0.12 on2 of7.wav	1	496
289	i 0.12 on5 of7.wav	i 0.12 on3 of7.wav	1	261
290	i 0.12 on6 of7.wav	i 0.12 on4 of7.wav	1	788
291	i 0.12 on7 of7.wav	i 0.12 on5 of7.wav	1	2155
292	i 0.14 on3 of7.wav	i 0.14 on1 of7r.wav	1	935
293	i 0.14 on4 of7.wav	i 0.14 on2 of7.wav	1	318
294	i 0.14 on5 of7.wav	i 0.14 on3 of7.wav	1	1139
295	i 0.14 on6 of7.wav	i 0.14 on4 of7.wav	1	480
296	i 0.14 on7 of7.wav	i 0.14 on5 of7.wav	1	543
297	i 0.16 on3 of7.wav	i 0.16 on1 of7r.wav	1	1626
298	i 0.16 on4 of7.wav	i 0.16 on2 of7.wav	1	582
299	i 0.16 on5 of7.wav	i 0.16 on3 of7.wav	1	806
300	i 0.16 on6 of7.wav	i 0.16 on4 of7.wav	1	289
301	i 0.16 on7 of7.wav	i 0.16 on5 of7.wav	1	2389
302	i 0.18 on3 of7.wav	i 0.18 on1 of7r.wav	1	401
303	i 0.18 on4 of7.wav	i 0.18 on2 of7.wav	2	638
304	i 0.18 on5 of7.wav	i 0.18 on3 of7.wav	2	841
305	i 0.18 on6 of7.wav	i 0.18 on4 of7.wav	1	1154
306	i 0.18 on7 of7.wav	i 0.18 on5 of7.wav	1	834
307	a 0.1 on1 of7r.wav	a 0.1 on1 of7r.wav	2	85
308	a 0.1 on2 of7.wav	a 0.1 on2 of7.wav	1	1198
309	a 0.1 on3 of7.wav	a 0.1 on3 of7.wav	2	500
310	a 0.1 on4 of7.wav	a 0.1 on4 of7.wav	1	569
311	a 0.1 on5 of7.wav	a 0.1 on5 of7.wav	1	570
312	a 0.1 on6 of7.wav	a 0.1 on6 of7.wav	1	258
313	a 0.1 on7 of7.wav	a 0.1 on7 of7.wav	1	1774
314	a 0.2 on1 of7r.wav	a 0.2 on1 of7r.wav	1	776
315	a 0.2 on2 of7.wav	a 0.2 on2 of7.wav	1	834
316	a 0.2 on3 of7.wav	a 0.2 on3 of7.wav	1	656
317	a 0.2 on4 of7.wav	a 0.2 on4 of7.wav	1	839
318	a 0.2 on5 of7.wav	a 0.2 on5 of7.wav	1	738
319	a 0.2 on6 of7.wav	a 0.2 on6 of7.wav	2	913
320	a 0.2 on7 of7.wav	a 0.2 on7 of7.wav	1	703
321	a 0.04 on1 of7r.wav	a 0.04 on1 of7r.wav	2	496
322	a 0.04 on2 of7.wav	a 0.04 on2 of7.wav	1	771
323	a 0.04 on3 of7.wav	a 0.04 on3 of7.wav	1	375
324	a 0.04 on4 of7.wav	a 0.04 on4 of7.wav	1	1152
325	a 0.04 on5 of7.wav	a 0.04 on5 of7.wav	1	1479
326	a 0.04 on6 of7.wav	a 0.04 on6 of7.wav	1	1236
327	a 0.04 on7 of7.wav	a 0.04 on7 of7.wav	1	684
328	a 0.06 on1 of7r.wav	a 0.06 on1 of7r.wav	1	698
329	a 0.06 on2 of7.wav	a 0.06 on2 of7.wav	1	439
330	a 0.06 on3 of7.wav	a 0.06 on3 of7.wav	1	413
331	a 0.06 on4 of7.wav	a 0.06 on4 of7.wav	1	708
332	a 0.06 on5 of7.wav	a 0.06 on5 of7.wav	1	847
333	a 0.06 on6 of7.wav	a 0.06 on6 of7.wav	1	344
334	a 0.06 on7 of7.wav	a 0.06 on7 of7.wav	1	362
335	a 0.08 on1 of7r.wav	a 0.08 on1 of7r.wav	1	408
336	a 0.08 on2 of7.wav	a 0.08 on2 of7.wav	1	293
337	a 0.08 on3 of7.wav	a 0.08 on3 of7.wav	1	489
338	a 0.08 on4 of7.wav	a 0.08 on4 of7.wav	1	684
339	a 0.08 on5 of7.wav	a 0.08 on5 of7.wav	1	555
340	a 0.08 on6 of7.wav	a 0.08 on6 of7.wav	1	548
341	a 0.08 on7 of7.wav	a 0.08 on7 of7.wav	1	617
342	a 0.12 on1 of7r.wav	a 0.12 on1 of7r.wav	1	505
343	a 0.12 on2 of7.wav	a 0.12 on2 of7.wav	1	991
344	a 0.12 on3 of7.wav	a 0.12 on3 of7.wav	1	626
345	a 0.12 on4 of7.wav	a 0.12 on4 of7.wav	1	688
346	a 0.12 on5 of7.wav	a 0.12 on5 of7.wav	1	548
347	a 0.12 on6 of7.wav	a 0.12 on6 of7.wav	1	242
348	a 0.12 on7 of7.wav	a 0.12 on7 of7.wav	1	303
349	a 0.14 on1 of7r.wav	a 0.14 on1 of7r.wav	1	681
350	a 0.14 on2 of7.wav	a 0.14 on2 of7.wav	1	655
351	a 0.14 on3 of7.wav	a 0.14 on3 of7.wav	1	617
352	a 0.14 on4 of7.wav	a 0.14 on4 of7.wav	1	667
353	a 0.14 on5 of7.wav	a 0.14 on5 of7.wav	1	541
354	a 0.14 on6 of7.wav	a 0.14 on6 of7.wav	1	320
355	a 0.14 on7 of7.wav	a 0.14 on7 of7.wav	1	560
356	a 0.16 on1 of7r.wav	a 0.16 on1 of7r.wav	1	1042
357	a 0.16 on2 of7.wav	a 0.16 on2 of7.wav	1	826
358	a 0.16 on3 of7.wav	a 0.16 on3 of7.wav	1	625
359	a 0.16 on4 of7.wav	a 0.16 on4 of7.wav	1	901
360	a 0.16 on5 of7.wav	a 0.16 on5 of7.wav	1	978
361	a 0.16 on6 of7.wav	a 0.16 on6 of7.wav	1	802
362	a 0.16 on7 of7.wav	a 0.16 on7 of7.wav	1	702
363	a 0.18 on1 of7r.wav	a 0.18 on1 of7r.wav	1	627
364	a 0.18 on2 of7.wav	a 0.18 on2 of7.wav	1	1178
365	a 0.18 on3 of7.wav	a 0.18 on3 of7.wav	1	614
366	a 0.18 on4 of7.wav	a 0.18 on4 of7.wav	1	778
367	a 0.18 on5 of7.wav	a 0.18 on5 of7.wav	1	719
368	a 0.18 on6 of7.wav	a 0.18 on6 of7.wav	1	424
369	a 0.18 on7 of7.wav	a 0.18 on7 of7.wav	1	372
370	i 0.1 on1 of7r.wav	i 0.1 on1 of7r.wav	1	248
371	i 0.1 on2 of7.wav	i 0.1 on2 of7.wav	1	128
372	i 0.1 on3 of7.wav	i 0.1 on3 of7.wav	1	574
373	i 0.1 on4 of7.wav	i 0.1 on4 of7.wav	1	425
374	i 0.1 on5 of7.wav	i 0.1 on5 of7.wav	1	450
375	i 0.1 on6 of7.wav	i 0.1 on6 of7.wav	1	792
376	i 0.1 on7 of7.wav	i 0.1 on7 of7.wav	1	735
377	i 0.2 on1 of7r.wav	i 0.2 on1 of7r.wav	1	829
378	i 0.2 on2 of7.wav	i 0.2 on2 of7.wav	1	601
379	i 0.2 on3 of7.wav	i 0.2 on3 of7.wav	1	737
380	i 0.2 on4 of7.wav	i 0.2 on4 of7.wav	1	486
381	i 0.2 on5 of7.wav	i 0.2 on5 of7.wav	1	1659
382	i 0.2 on6 of7.wav	i 0.2 on6 of7.wav	1	488
383	i 0.2 on7 of7.wav	i 0.2 on7 of7.wav	1	493
384	i 0.04 on1 of7r.wav	i 0.04 on1 of7r.wav	1	340
385	i 0.04 on2 of7.wav	i 0.04 on2 of7.wav	1	314
386	i 0.04 on3 of7.wav	i 0.04 on3 of7.wav	1	622
387	i 0.04 on4 of7.wav	i 0.04 on4 of7.wav	1	347
388	i 0.04 on5 of7.wav	i 0.04 on5 of7.wav	1	480
389	i 0.04 on6 of7.wav	i 0.04 on6 of7.wav	1	207
390	i 0.04 on7 of7.wav	i 0.04 on7 of7.wav	1	822
391	i 0.06 on1 of7r.wav	i 0.06 on1 of7r.wav	1	595
392	i 0.06 on2 of7.wav	i 0.06 on2 of7.wav	1	710
393	i 0.06 on3 of7.wav	i 0.06 on3 of7.wav	1	1140
394	i 0.06 on4 of7.wav	i 0.06 on4 of7.wav	1	1392
395	i 0.06 on5 of7.wav	i 0.06 on5 of7.wav	1	874
396	i 0.06 on6 of7.wav	i 0.06 on6 of7.wav	1	1033
397	i 0.06 on7 of7.wav	i 0.06 on7 of7.wav	1	615
398	i 0.08 on1 of7r.wav	i 0.08 on1 of7r.wav	1	865
399	i 0.08 on2 of7.wav	i 0.08 on2 of7.wav	1	515
400	i 0.08 on3 of7.wav	i 0.08 on3 of7.wav	1	606
401	i 0.08 on4 of7.wav	i 0.08 on4 of7.wav	1	1631
402	i 0.08 on5 of7.wav	i 0.08 on5 of7.wav	1	249
403	i 0.08 on6 of7.wav	i 0.08 on6 of7.wav	2	628
404	i 0.08 on7 of7.wav	i 0.08 on7 of7.wav	1	541
405	i 0.12 on1 of7r.wav	i 0.12 on1 of7r.wav	1	1776
406	i 0.12 on2 of7.wav	i 0.12 on2 of7.wav	1	344
407	i 0.12 on3 of7.wav	i 0.12 on3 of7.wav	1	542
408	i 0.12 on4 of7.wav	i 0.12 on4 of7.wav	1	398
409	i 0.12 on5 of7.wav	i 0.12 on5 of7.wav	1	620
410	i 0.12 on6 of7.wav	i 0.12 on6 of7.wav	1	458
411	i 0.12 on7 of7.wav	i 0.12 on7 of7.wav	1	571
412	i 0.14 on1 of7r.wav	i 0.14 on1 of7r.wav	1	452
413	i 0.14 on2 of7.wav	i 0.14 on2 of7.wav	1	717
414	i 0.14 on3 of7.wav	i 0.14 on3 of7.wav	1	2323
415	i 0.14 on4 of7.wav	i 0.14 on4 of7.wav	1	900
416	i 0.14 on5 of7.wav	i 0.14 on5 of7.wav	2	1090
417	i 0.14 on6 of7.wav	i 0.14 on6 of7.wav	1	678
418	i 0.14 on7 of7.wav	i 0.14 on7 of7.wav	1	1008
419	i 0.16 on1 of7r.wav	i 0.16 on1 of7r.wav	1	235
420	i 0.16 on2 of7.wav	i 0.16 on2 of7.wav	1	456
421	i 0.16 on3 of7.wav	i 0.16 on3 of7.wav	1	292
422	i 0.16 on4 of7.wav	i 0.16 on4 of7.wav	1	849
423	i 0.16 on5 of7.wav	i 0.16 on5 of7.wav	1	845
424	i 0.16 on6 of7.wav	i 0.16 on6 of7.wav	1	772
425	i 0.16 on7 of7.wav	i 0.16 on7 of7.wav	1	402
426	i 0.18 on1 of7r.wav	i 0.18 on1 of7r.wav	1	704
427	i 0.18 on2 of7.wav	i 0.18 on2 of7.wav	1	1138
428	i 0.18 on3 of7.wav	i 0.18 on3 of7.wav	1	1003
429	i 0.18 on4 of7.wav	i 0.18 on4 of7.wav	1	389
430	i 0.18 on5 of7.wav	i 0.18 on5 of7.wav	1	1782
431	i 0.18 on6 of7.wav	i 0.18 on6 of7.wav	1	606
432	i 0.18 on7 of7.wav	i 0.18 on7 of7.wav	1	701
433	a 0.1 on1 of7r.wav	a 0.1 on3 of7.wav	1	852
434	a 0.1 on2 of7.wav	a 0.1 on4 of7.wav	2	489
435	a 0.1 on3 of7.wav	a 0.1 on5 of7.wav	1	1046
436	a 0.1 on4 of7.wav	a 0.1 on6 of7.wav	1	668
437	a 0.1 on5 of7.wav	a 0.1 on7 of7.wav	1	774
438	a 0.2 on1 of7r.wav	a 0.2 on3 of7.wav	1	588
439	a 0.2 on2 of7.wav	a 0.2 on4 of7.wav	1	1593
440	a 0.2 on3 of7.wav	a 0.2 on5 of7.wav	2	955
441	a 0.2 on4 of7.wav	a 0.2 on6 of7.wav	1	1380
442	a 0.2 on5 of7.wav	a 0.2 on7 of7.wav	2	833
443	a 0.04 on1 of7r.wav	a 0.04 on3 of7.wav	1	1096
444	a 0.04 on2 of7.wav	a 0.04 on4 of7.wav	1	609
445	a 0.04 on3 of7.wav	a 0.04 on5 of7.wav	1	673
446	a 0.04 on4 of7.wav	a 0.04 on6 of7.wav	1	267
447	a 0.04 on5 of7.wav	a 0.04 on7 of7.wav	1	773
448	a 0.06 on1 of7r.wav	a 0.06 on3 of7.wav	1	670
449	a 0.06 on2 of7.wav	a 0.06 on4 of7.wav	1	778
450	a 0.06 on3 of7.wav	a 0.06 on5 of7.wav	2	451
451	a 0.06 on4 of7.wav	a 0.06 on6 of7.wav	1	421
452	a 0.06 on5 of7.wav	a 0.06 on7 of7.wav	1	511
453	a 0.08 on1 of7r.wav	a 0.08 on3 of7.wav	1	568
454	a 0.08 on2 of7.wav	a 0.08 on4 of7.wav	1	536
455	a 0.08 on3 of7.wav	a 0.08 on5 of7.wav	1	852
456	a 0.08 on4 of7.wav	a 0.08 on6 of7.wav	1	320
457	a 0.08 on5 of7.wav	a 0.08 on7 of7.wav	1	415
458	a 0.12 on1 of7r.wav	a 0.12 on3 of7.wav	1	950
459	a 0.12 on2 of7.wav	a 0.12 on4 of7.wav	1	720
460	a 0.12 on3 of7.wav	a 0.12 on5 of7.wav	1	266
461	a 0.12 on4 of7.wav	a 0.12 on6 of7.wav	1	254
462	a 0.12 on5 of7.wav	a 0.12 on7 of7.wav	1	2695
463	a 0.14 on1 of7r.wav	a 0.14 on3 of7.wav	1	293
464	a 0.14 on2 of7.wav	a 0.14 on4 of7.wav	2	830
465	a 0.14 on3 of7.wav	a 0.14 on5 of7.wav	1	579
466	a 0.14 on4 of7.wav	a 0.14 on6 of7.wav	1	358
467	a 0.14 on5 of7.wav	a 0.14 on7 of7.wav	2	699
468	a 0.16 on1 of7r.wav	a 0.16 on3 of7.wav	1	871
469	a 0.16 on2 of7.wav	a 0.16 on4 of7.wav	2	993
470	a 0.16 on3 of7.wav	a 0.16 on5 of7.wav	1	418
471	a 0.16 on4 of7.wav	a 0.16 on6 of7.wav	2	2099
472	a 0.16 on5 of7.wav	a 0.16 on7 of7.wav	1	983
473	a 0.18 on1 of7r.wav	a 0.18 on3 of7.wav	2	791
474	a 0.18 on2 of7.wav	a 0.18 on4 of7.wav	1	876
475	a 0.18 on3 of7.wav	a 0.18 on5 of7.wav	2	777
476	a 0.18 on4 of7.wav	a 0.18 on6 of7.wav	1	631
477	a 0.18 on5 of7.wav	a 0.18 on7 of7.wav	1	1181
478	i 0.1 on1 of7r.wav	i 0.1 on3 of7.wav	1	545
479	i 0.1 on2 of7.wav	i 0.1 on4 of7.wav	1	2562
480	i 0.1 on3 of7.wav	i 0.1 on5 of7.wav	1	731
481	i 0.1 on4 of7.wav	i 0.1 on6 of7.wav	1	1585
482	i 0.1 on5 of7.wav	i 0.1 on7 of7.wav	1	722
483	i 0.2 on1 of7r.wav	i 0.2 on3 of7.wav	1	1155
484	i 0.2 on2 of7.wav	i 0.2 on4 of7.wav	1	647
485	i 0.2 on3 of7.wav	i 0.2 on5 of7.wav	1	1273
486	i 0.2 on4 of7.wav	i 0.2 on6 of7.wav	1	456
487	i 0.2 on5 of7.wav	i 0.2 on7 of7.wav	1	794
488	i 0.04 on1 of7r.wav	i 0.04 on3 of7.wav	1	245
489	i 0.04 on2 of7.wav	i 0.04 on4 of7.wav	1	398
490	i 0.04 on3 of7.wav	i 0.04 on5 of7.wav	1	955
491	i 0.04 on4 of7.wav	i 0.04 on6 of7.wav	1	1655
492	i 0.04 on5 of7.wav	i 0.04 on7 of7.wav	1	1450
493	i 0.06 on1 of7r.wav	i 0.06 on3 of7.wav	1	584
494	i 0.06 on2 of7.wav	i 0.06 on4 of7.wav	1	808
495	i 0.06 on3 of7.wav	i 0.06 on5 of7.wav	1	2810
496	i 0.06 on4 of7.wav	i 0.06 on6 of7.wav	1	1077
497	i 0.06 on5 of7.wav	i 0.06 on7 of7.wav	1	336
498	i 0.08 on1 of7r.wav	i 0.08 on3 of7.wav	1	121
499	i 0.08 on2 of7.wav	i 0.08 on4 of7.wav	1	508
500	i 0.08 on3 of7.wav	i 0.08 on5 of7.wav	1	516
501	i 0.08 on4 of7.wav	i 0.08 on6 of7.wav	1	996
502	i 0.08 on5 of7.wav	i 0.08 on7 of7.wav	1	207
503	i 0.12 on1 of7r.wav	i 0.12 on3 of7.wav	1	611
504	i 0.12 on2 of7.wav	i 0.12 on4 of7.wav	2	951
505	i 0.12 on3 of7.wav	i 0.12 on5 of7.wav	1	918
506	i 0.12 on4 of7.wav	i 0.12 on6 of7.wav	1	626
507	i 0.12 on5 of7.wav	i 0.12 on7 of7.wav	1	1024
508	i 0.14 on1 of7r.wav	i 0.14 on3 of7.wav	1	1530
509	i 0.14 on2 of7.wav	i 0.14 on4 of7.wav	1	722
510	i 0.14 on3 of7.wav	i 0.14 on5 of7.wav	2	3137
511	i 0.14 on4 of7.wav	i 0.14 on6 of7.wav	1	1164
512	i 0.14 on5 of7.wav	i 0.14 on7 of7.wav	1	466
513	i 0.16 on1 of7r.wav	i 0.16 on3 of7.wav	1	662
514	i 0.16 on2 of7.wav	i 0.16 on4 of7.wav	1	586
515	i 0.16 on3 of7.wav	i 0.16 on5 of7.wav	2	1016
516	i 0.16 on4 of7.wav	i 0.16 on6 of7.wav	2	978
517	i 0.16 on5 of7.wav	i 0.16 on7 of7.wav	1	981
518	i 0.18 on1 of7r.wav	i 0.18 on3 of7.wav	1	627
519	i 0.18 on2 of7.wav	i 0.18 on4 of7.wav	1	876
520	i 0.18 on3 of7.wav	i 0.18 on5 of7.wav	1	270
521	i 0.18 on4 of7.wav	i 0.18 on6 of7.wav	1	1270
522	i 0.18 on5 of7.wav	i 0.18 on7 of7.wav	1	967
523	a 0.1 on3 of7.wav	a 0.1 on1 of7r.wav	1	276
524	a 0.1 on4 of7.wav	a 0.1 on2 of7.wav	1	993
525	a 0.1 on5 of7.wav	a 0.1 on3 of7.wav	1	2827
526	a 0.1 on6 of7.wav	a 0.1 on4 of7.wav	1	482
527	a 0.1 on7 of7.wav	a 0.1 on5 of7.wav	1	494
528	a 0.2 on3 of7.wav	a 0.2 on1 of7r.wav	1	843
529	a 0.2 on4 of7.wav	a 0.2 on2 of7.wav	1	1177
530	a 0.2 on5 of7.wav	a 0.2 on3 of7.wav	2	957
531	a 0.2 on6 of7.wav	a 0.2 on4 of7.wav	1	1885
532	a 0.2 on7 of7.wav	a 0.2 on5 of7.wav	2	1313
533	a 0.04 on3 of7.wav	a 0.04 on1 of7r.wav	1	209
534	a 0.04 on4 of7.wav	a 0.04 on2 of7.wav	1	313
535	a 0.04 on5 of7.wav	a 0.04 on3 of7.wav	2	746
536	a 0.04 on6 of7.wav	a 0.04 on4 of7.wav	1	262
537	a 0.04 on7 of7.wav	a 0.04 on5 of7.wav	1	230
538	a 0.06 on3 of7.wav	a 0.06 on1 of7r.wav	2	362
539	a 0.06 on4 of7.wav	a 0.06 on2 of7.wav	1	580
540	a 0.06 on5 of7.wav	a 0.06 on3 of7.wav	1	581
541	a 0.06 on6 of7.wav	a 0.06 on4 of7.wav	1	769
542	a 0.06 on7 of7.wav	a 0.06 on5 of7.wav	1	705
543	a 0.08 on3 of7.wav	a 0.08 on1 of7r.wav	1	205
544	a 0.08 on4 of7.wav	a 0.08 on2 of7.wav	1	420
545	a 0.08 on5 of7.wav	a 0.08 on3 of7.wav	1	627
546	a 0.08 on6 of7.wav	a 0.08 on4 of7.wav	1	630
547	a 0.08 on7 of7.wav	a 0.08 on5 of7.wav	1	529
548	a 0.12 on3 of7.wav	a 0.12 on1 of7r.wav	1	490
549	a 0.12 on4 of7.wav	a 0.12 on2 of7.wav	1	1065
550	a 0.12 on5 of7.wav	a 0.12 on3 of7.wav	1	1255
551	a 0.12 on6 of7.wav	a 0.12 on4 of7.wav	1	1458
552	a 0.12 on7 of7.wav	a 0.12 on5 of7.wav	1	427
553	a 0.14 on3 of7.wav	a 0.14 on1 of7r.wav	1	329
554	a 0.14 on4 of7.wav	a 0.14 on2 of7.wav	1	319
555	a 0.14 on5 of7.wav	a 0.14 on3 of7.wav	1	1273
556	a 0.14 on6 of7.wav	a 0.14 on4 of7.wav	1	518
557	a 0.14 on7 of7.wav	a 0.14 on5 of7.wav	1	861
558	a 0.16 on3 of7.wav	a 0.16 on1 of7r.wav	1	706
559	a 0.16 on4 of7.wav	a 0.16 on2 of7.wav	1	1407
560	a 0.16 on5 of7.wav	a 0.16 on3 of7.wav	2	633
561	a 0.16 on6 of7.wav	a 0.16 on4 of7.wav	1	748
562	a 0.16 on7 of7.wav	a 0.16 on5 of7.wav	1	1283
563	a 0.18 on3 of7.wav	a 0.18 on1 of7r.wav	1	968
564	a 0.18 on4 of7.wav	a 0.18 on2 of7.wav	1	921
565	a 0.18 on5 of7.wav	a 0.18 on3 of7.wav	2	695
566	a 0.18 on6 of7.wav	a 0.18 on4 of7.wav	1	719
567	a 0.18 on7 of7.wav	a 0.18 on5 of7.wav	1	759
568	i 0.1 on3 of7.wav	i 0.1 on1 of7r.wav	1	691
569	i 0.1 on4 of7.wav	i 0.1 on2 of7.wav	1	1126
570	i 0.1 on5 of7.wav	i 0.1 on3 of7.wav	1	508
571	i 0.1 on6 of7.wav	i 0.1 on4 of7.wav	1	255
572	i 0.1 on7 of7.wav	i 0.1 on5 of7.wav	1	1248
573	i 0.2 on3 of7.wav	i 0.2 on1 of7r.wav	1	1196
574	i 0.2 on4 of7.wav	i 0.2 on2 of7.wav	1	1798
575	i 0.2 on5 of7.wav	i 0.2 on3 of7.wav	2	861
576	i 0.2 on6 of7.wav	i 0.2 on4 of7.wav	2	949
577	i 0.2 on7 of7.wav	i 0.2 on5 of7.wav	1	1377
578	i 0.04 on3 of7.wav	i 0.04 on1 of7r.wav	1	671
579	i 0.04 on4 of7.wav	i 0.04 on2 of7.wav	1	676
580	i 0.04 on5 of7.wav	i 0.04 on3 of7.wav	1	438
581	i 0.04 on6 of7.wav	i 0.04 on4 of7.wav	1	234
582	i 0.04 on7 of7.wav	i 0.04 on5 of7.wav	1	869
583	i 0.06 on3 of7.wav	i 0.06 on1 of7r.wav	1	223
584	i 0.06 on4 of7.wav	i 0.06 on2 of7.wav	1	981
585	i 0.06 on5 of7.wav	i 0.06 on3 of7.wav	1	634
586	i 0.06 on6 of7.wav	i 0.06 on4 of7.wav	1	742
587	i 0.06 on7 of7.wav	i 0.06 on5 of7.wav	1	824
588	i 0.08 on3 of7.wav	i 0.08 on1 of7r.wav	1	261
589	i 0.08 on4 of7.wav	i 0.08 on2 of7.wav	1	363
590	i 0.08 on5 of7.wav	i 0.08 on3 of7.wav	1	696
591	i 0.08 on6 of7.wav	i 0.08 on4 of7.wav	1	282
592	i 0.08 on7 of7.wav	i 0.08 on5 of7.wav	1	434
593	i 0.12 on3 of7.wav	i 0.12 on1 of7r.wav	1	570
594	i 0.12 on4 of7.wav	i 0.12 on2 of7.wav	1	989
595	i 0.12 on5 of7.wav	i 0.12 on3 of7.wav	1	723
596	i 0.12 on6 of7.wav	i 0.12 on4 of7.wav	1	977
597	i 0.12 on7 of7.wav	i 0.12 on5 of7.wav	1	971
598	i 0.14 on3 of7.wav	i 0.14 on1 of7r.wav	1	635
599	i 0.14 on4 of7.wav	i 0.14 on2 of7.wav	1	2398
600	i 0.14 on5 of7.wav	i 0.14 on3 of7.wav	1	862
601	i 0.14 on6 of7.wav	i 0.14 on4 of7.wav	1	597
602	i 0.14 on7 of7.wav	i 0.14 on5 of7.wav	1	677
603	i 0.16 on3 of7.wav	i 0.16 on1 of7r.wav	1	437
604	i 0.16 on4 of7.wav	i 0.16 on2 of7.wav	1	296
605	i 0.16 on5 of7.wav	i 0.16 on3 of7.wav	1	360
606	i 0.16 on6 of7.wav	i 0.16 on4 of7.wav	1	755
607	i 0.16 on7 of7.wav	i 0.16 on5 of7.wav	1	632
608	i 0.18 on3 of7.wav	i 0.18 on1 of7r.wav	1	295
609	i 0.18 on4 of7.wav	i 0.18 on2 of7.wav	2	2002
610	i 0.18 on5 of7.wav	i 0.18 on3 of7.wav	2	810
611	i 0.18 on6 of7.wav	i 0.18 on4 of7.wav	1	1471
612	i 0.18 on7 of7.wav	i 0.18 on5 of7.wav	2	2696
