# Supplementary material for: Effects of stimulus duration and vowel quality in cross-linguistic categorical perception of pitch directions
Source: PLoS One. 2017 Jul 3;12(7):e0180656. doi: 10.1371/journal.pone.0180656 (PMC5495489; doi:10.1371/journal.pone.0180656)
Supplement: S1 Table — (ZIP) [file pone.0180656.s001.zip › supporting information/Raw data/eprime_sd_ENGLISH/sub4sdfalling.csv]

List2	stim1	stim2	Slide3.RESP	Slide3.RT
1	a 0.1 on1 of1.wav	a 0.1 on1 of1.wav	1	1044
2	a 0.1 on1 of2.wav	a 0.1 on1 of2.wav	1	1154
3	a 0.1 on1 of3.wav	a 0.1 on1 of3.wav	1	1388
4	a 0.1 on1 of4.wav	a 0.1 on1 of4.wav	2	1083
5	a 0.1 on1 of5.wav	a 0.1 on1 of5.wav	1	1280
6	a 0.1 on1 of6.wav	a 0.1 on1 of6.wav	1	643
7	a 0.1 on1 of7.wav	a 0.1 on1 of7.wav	1	689
8	a 0.2 on1 of1.wav	a 0.2 on1 of1.wav	1	684
9	a 0.2 on1 of2.wav	a 0.2 on1 of2.wav	1	593
10	a 0.2 on1 of3.wav	a 0.2 on1 of3.wav	1	760
11	a 0.2 on1 of4.wav	a 0.2 on1 of4.wav	1	921
12	a 0.2 on1 of5.wav	a 0.2 on1 of5.wav	1	1099
13	a 0.2 on1 of6.wav	a 0.2 on1 of6.wav	1	1068
14	a 0.2 on1 of7.wav	a 0.2 on1 of7.wav	1	986
15	a 0.04 on1 of1.wav	a 0.04 on1 of1.wav	1	848
16	a 0.04 on1 of2.wav	a 0.04 on1 of2.wav	1	636
17	a 0.04 on1 of3.wav	a 0.04 on1 of3.wav	1	895
18	a 0.04 on1 of4.wav	a 0.04 on1 of4.wav	1	919
19	a 0.04 on1 of5.wav	a 0.04 on1 of5.wav	1	552
20	a 0.04 on1 of6.wav	a 0.04 on1 of6.wav	1	765
21	a 0.04 on1 of7.wav	a 0.04 on1 of7.wav	1	590
22	a 0.06 on1 of1.wav	a 0.06 on1 of1.wav	1	751
23	a 0.06 on1 of2.wav	a 0.06 on1 of2.wav	1	1164
24	a 0.06 on1 of3.wav	a 0.06 on1 of3.wav	1	755
25	a 0.06 on1 of4.wav	a 0.06 on1 of4.wav	1	590
26	a 0.06 on1 of5.wav	a 0.06 on1 of5.wav	1	1010
27	a 0.06 on1 of6.wav	a 0.06 on1 of6.wav	1	740
28	a 0.06 on1 of7.wav	a 0.06 on1 of7.wav	1	557
29	a 0.08 on1 of1.wav	a 0.08 on1 of1.wav	1	1223
30	a 0.08 on1 of2.wav	a 0.08 on1 of2.wav	1	836
31	a 0.08 on1 of3.wav	a 0.08 on1 of3.wav	1	794
32	a 0.08 on1 of4.wav	a 0.08 on1 of4.wav	1	536
33	a 0.08 on1 of5.wav	a 0.08 on1 of5.wav	1	648
34	a 0.08 on1 of6.wav	a 0.08 on1 of6.wav	1	1205
35	a 0.08 on1 of7.wav	a 0.08 on1 of7.wav	2	554
36	a 0.12 on1 of1.wav	a 0.12 on1 of1.wav	1	786
37	a 0.12 on1 of2.wav	a 0.12 on1 of2.wav	1	623
38	a 0.12 on1 of3.wav	a 0.12 on1 of3.wav	1	427
39	a 0.12 on1 of4.wav	a 0.12 on1 of4.wav	1	580
40	a 0.12 on1 of5.wav	a 0.12 on1 of5.wav	1	1247
41	a 0.12 on1 of6.wav	a 0.12 on1 of6.wav	2	1152
42	a 0.12 on1 of7.wav	a 0.12 on1 of7.wav	1	961
43	a 0.14 on1 of1.wav	a 0.14 on1 of1.wav	1	2080
44	a 0.14 on1 of2.wav	a 0.14 on1 of2.wav	1	970
45	a 0.14 on1 of3.wav	a 0.14 on1 of3.wav	1	1110
46	a 0.14 on1 of4.wav	a 0.14 on1 of4.wav	1	851
47	a 0.14 on1 of5.wav	a 0.14 on1 of5.wav	1	1052
48	a 0.14 on1 of6.wav	a 0.14 on1 of6.wav	1	715
49	a 0.14 on1 of7.wav	a 0.14 on1 of7.wav	1	893
50	a 0.16 on1 of1.wav	a 0.16 on1 of1.wav	1	1241
51	a 0.16 on1 of2.wav	a 0.16 on1 of2.wav	1	575
52	a 0.16 on1 of3.wav	a 0.16 on1 of3.wav	1	570
53	a 0.16 on1 of4.wav	a 0.16 on1 of4.wav	1	875
54	a 0.16 on1 of5.wav	a 0.16 on1 of5.wav	2	603
55	a 0.16 on1 of6.wav	a 0.16 on1 of6.wav	1	1325
56	a 0.16 on1 of7.wav	a 0.16 on1 of7.wav	1	829
57	a 0.18 on1 of1.wav	a 0.18 on1 of1.wav	1	799
58	a 0.18 on1 of2.wav	a 0.18 on1 of2.wav	1	1129
59	a 0.18 on1 of3.wav	a 0.18 on1 of3.wav	2	687
60	a 0.18 on1 of4.wav	a 0.18 on1 of4.wav	1	693
61	a 0.18 on1 of5.wav	a 0.18 on1 of5.wav	2	687
62	a 0.18 on1 of6.wav	a 0.18 on1 of6.wav	1	1348
63	a 0.18 on1 of7.wav	a 0.18 on1 of7.wav	2	1129
64	i 0.1 on1 of1.wav	i 0.1 on1 of1.wav	1	846
65	i 0.1 on1 of2.wav	i 0.1 on1 of2.wav	1	550
66	i 0.1 on1 of3.wav	i 0.1 on1 of3.wav	1	1108
67	i 0.1 on1 of4.wav	i 0.1 on1 of4.wav	1	702
68	i 0.1 on1 of5.wav	i 0.1 on1 of5.wav	1	662
69	i 0.1 on1 of6.wav	i 0.1 on1 of6.wav	1	1305
70	i 0.1 on1 of7.wav	i 0.1 on1 of7.wav	1	693
71	i 0.2 on1 of1.wav	i 0.2 on1 of1.wav	1	869
72	i 0.2 on1 of2.wav	i 0.2 on1 of2.wav	1	671
73	i 0.2 on1 of3.wav	i 0.2 on1 of3.wav	1	916
74	i 0.2 on1 of4.wav	i 0.2 on1 of4.wav	1	999
75	i 0.2 on1 of5.wav	i 0.2 on1 of5.wav	1	1304
76	i 0.2 on1 of6.wav	i 0.2 on1 of6.wav	1	715
77	i 0.2 on1 of7.wav	i 0.2 on1 of7.wav	1	523
78	i 0.04 on1 of1.wav	i 0.04 on1 of1.wav	1	804
79	i 0.04 on1 of2.wav	i 0.04 on1 of2.wav	1	1052
80	i 0.04 on1 of3.wav	i 0.04 on1 of3.wav	1	484
81	i 0.04 on1 of4.wav	i 0.04 on1 of4.wav	1	2592
82	i 0.04 on1 of5.wav	i 0.04 on1 of5.wav	1	1397
83	i 0.04 on1 of6.wav	i 0.04 on1 of6.wav	1	978
84	i 0.04 on1 of7.wav	i 0.04 on1 of7.wav	1	1053
85	i 0.06 on1 of1.wav	i 0.06 on1 of1.wav	1	1830
86	i 0.06 on1 of2.wav	i 0.06 on1 of2.wav	1	1601
87	i 0.06 on1 of3.wav	i 0.06 on1 of3.wav	1	469
88	i 0.06 on1 of4.wav	i 0.06 on1 of4.wav	1	1179
89	i 0.06 on1 of5.wav	i 0.06 on1 of5.wav	1	782
90	i 0.06 on1 of6.wav	i 0.06 on1 of6.wav	1	638
91	i 0.06 on1 of7.wav	i 0.06 on1 of7.wav	1	641
92	i 0.08 on1 of1.wav	i 0.08 on1 of1.wav	1	987
93	i 0.08 on1 of2.wav	i 0.08 on1 of2.wav	1	682
94	i 0.08 on1 of3.wav	i 0.08 on1 of3.wav	1	674
95	i 0.08 on1 of4.wav	i 0.08 on1 of4.wav	1	618
96	i 0.08 on1 of5.wav	i 0.08 on1 of5.wav	1	1114
97	i 0.08 on1 of6.wav	i 0.08 on1 of6.wav	1	483
98	i 0.08 on1 of7.wav	i 0.08 on1 of7.wav	1	845
99	i 0.12 on1 of1.wav	i 0.12 on1 of1.wav	1	999
100	i 0.12 on1 of2.wav	i 0.12 on1 of2.wav	1	549
101	i 0.12 on1 of3.wav	i 0.12 on1 of3.wav	1	1014
102	i 0.12 on1 of4.wav	i 0.12 on1 of4.wav	1	819
103	i 0.12 on1 of5.wav	i 0.12 on1 of5.wav	1	888
104	i 0.12 on1 of6.wav	i 0.12 on1 of6.wav	1	934
105	i 0.12 on1 of7.wav	i 0.12 on1 of7.wav	1	1548
106	i 0.14 on1 of1.wav	i 0.14 on1 of1.wav	1	634
107	i 0.14 on1 of2.wav	i 0.14 on1 of2.wav	1	629
108	i 0.14 on1 of3.wav	i 0.14 on1 of3.wav	1	832
109	i 0.14 on1 of4.wav	i 0.14 on1 of4.wav	1	1019
110	i 0.14 on1 of5.wav	i 0.14 on1 of5.wav	1	844
111	i 0.14 on1 of6.wav	i 0.14 on1 of6.wav	1	810
112	i 0.14 on1 of7.wav	i 0.14 on1 of7.wav	1	1484
113	i 0.16 on1 of1.wav	i 0.16 on1 of1.wav	1	568
114	i 0.16 on1 of2.wav	i 0.16 on1 of2.wav	1	944
115	i 0.16 on1 of3.wav	i 0.16 on1 of3.wav	2	696
116	i 0.16 on1 of4.wav	i 0.16 on1 of4.wav	1	650
117	i 0.16 on1 of5.wav	i 0.16 on1 of5.wav	1	774
118	i 0.16 on1 of6.wav	i 0.16 on1 of6.wav	1	813
119	i 0.16 on1 of7.wav	i 0.16 on1 of7.wav	1	629
120	i 0.18 on1 of1.wav	i 0.18 on1 of1.wav	1	697
121	i 0.18 on1 of2.wav	i 0.18 on1 of2.wav	1	1663
122	i 0.18 on1 of3.wav	i 0.18 on1 of3.wav	1	1009
123	i 0.18 on1 of4.wav	i 0.18 on1 of4.wav	1	738
124	i 0.18 on1 of5.wav	i 0.18 on1 of5.wav	1	855
125	i 0.18 on1 of6.wav	i 0.18 on1 of6.wav	1	520
126	i 0.18 on1 of7.wav	i 0.18 on1 of7.wav	1	1476
127	a 0.1 on1 of1.wav	a 0.1 on1 of3.wav	2	840
128	a 0.1 on1 of2.wav	a 0.1 on1 of4.wav	1	1562
129	a 0.1 on1 of3.wav	a 0.1 on1 of5.wav	2	1682
130	a 0.1 on1 of4.wav	a 0.1 on1 of6.wav	2	651
131	a 0.1 on1 of5.wav	a 0.1 on1 of7.wav	1	525
132	a 0.2 on1 of1.wav	a 0.2 on1 of3.wav	2	777
133	a 0.2 on1 of2.wav	a 0.2 on1 of4.wav	2	732
134	a 0.2 on1 of3.wav	a 0.2 on1 of5.wav	1	997
135	a 0.2 on1 of4.wav	a 0.2 on1 of6.wav	1	851
136	a 0.2 on1 of5.wav	a 0.2 on1 of7.wav	2	901
137	a 0.04 on1 of1.wav	a 0.04 on1 of3.wav	1	655
138	a 0.04 on1 of2.wav	a 0.04 on1 of4.wav	1	789
139	a 0.04 on1 of3.wav	a 0.04 on1 of5.wav	1	644
140	a 0.04 on1 of4.wav	a 0.04 on1 of6.wav	1	1499
141	a 0.04 on1 of5.wav	a 0.04 on1 of7.wav	1	596
142	a 0.06 on1 of1.wav	a 0.06 on1 of3.wav	1	590
143	a 0.06 on1 of2.wav	a 0.06 on1 of4.wav	1	691
144	a 0.06 on1 of3.wav	a 0.06 on1 of5.wav	1	718
145	a 0.06 on1 of4.wav	a 0.06 on1 of6.wav	1	685
146	a 0.06 on1 of5.wav	a 0.06 on1 of7.wav	1	711
147	a 0.08 on1 of1.wav	a 0.08 on1 of3.wav	2	574
148	a 0.08 on1 of2.wav	a 0.08 on1 of4.wav	1	982
149	a 0.08 on1 of3.wav	a 0.08 on1 of5.wav	1	1162
150	a 0.08 on1 of4.wav	a 0.08 on1 of6.wav	2	1107
151	a 0.08 on1 of5.wav	a 0.08 on1 of7.wav	1	517
152	a 0.12 on1 of1.wav	a 0.12 on1 of3.wav	2	658
153	a 0.12 on1 of2.wav	a 0.12 on1 of4.wav	2	831
154	a 0.12 on1 of3.wav	a 0.12 on1 of5.wav	2	628
155	a 0.12 on1 of4.wav	a 0.12 on1 of6.wav	1	789
156	a 0.12 on1 of5.wav	a 0.12 on1 of7.wav	2	801
157	a 0.14 on1 of1.wav	a 0.14 on1 of3.wav	2	588
158	a 0.14 on1 of2.wav	a 0.14 on1 of4.wav	2	1130
159	a 0.14 on1 of3.wav	a 0.14 on1 of5.wav	1	994
160	a 0.14 on1 of4.wav	a 0.14 on1 of6.wav	2	907
161	a 0.14 on1 of5.wav	a 0.14 on1 of7.wav	1	1129
162	a 0.16 on1 of1.wav	a 0.16 on1 of3.wav	2	964
163	a 0.16 on1 of2.wav	a 0.16 on1 of4.wav	2	788
164	a 0.16 on1 of3.wav	a 0.16 on1 of5.wav	2	985
165	a 0.16 on1 of4.wav	a 0.16 on1 of6.wav	2	1029
166	a 0.16 on1 of5.wav	a 0.16 on1 of7.wav	2	739
167	a 0.18 on1 of1.wav	a 0.18 on1 of3.wav	2	635
168	a 0.18 on1 of2.wav	a 0.18 on1 of4.wav	2	704
169	a 0.18 on1 of3.wav	a 0.18 on1 of5.wav	2	719
170	a 0.18 on1 of4.wav	a 0.18 on1 of6.wav	1	1931
171	a 0.18 on1 of5.wav	a 0.18 on1 of7.wav	1	2020
172	i 0.1 on1 of1.wav	i 0.1 on1 of3.wav	1	1572
173	i 0.1 on1 of2.wav	i 0.1 on1 of4.wav	1	1452
174	i 0.1 on1 of3.wav	i 0.1 on1 of5.wav	1	724
175	i 0.1 on1 of4.wav	i 0.1 on1 of6.wav	1	712
176	i 0.1 on1 of5.wav	i 0.1 on1 of7.wav	1	1086
177	i 0.2 on1 of1.wav	i 0.2 on1 of3.wav	2	672
178	i 0.2 on1 of2.wav	i 0.2 on1 of4.wav	2	975
179	i 0.2 on1 of3.wav	i 0.2 on1 of5.wav	2	1112
180	i 0.2 on1 of4.wav	i 0.2 on1 of6.wav	1	1926
181	i 0.2 on1 of5.wav	i 0.2 on1 of7.wav	2	862
182	i 0.04 on1 of1.wav	i 0.04 on1 of3.wav	1	663
183	i 0.04 on1 of2.wav	i 0.04 on1 of4.wav	1	1113
184	i 0.04 on1 of3.wav	i 0.04 on1 of5.wav	1	2261
185	i 0.04 on1 of4.wav	i 0.04 on1 of6.wav	1	1255
186	i 0.04 on1 of5.wav	i 0.04 on1 of7.wav	1	766
187	i 0.06 on1 of1.wav	i 0.06 on1 of3.wav	1	1379
188	i 0.06 on1 of2.wav	i 0.06 on1 of4.wav	1	1287
189	i 0.06 on1 of3.wav	i 0.06 on1 of5.wav	1	1429
190	i 0.06 on1 of4.wav	i 0.06 on1 of6.wav	2	1133
191	i 0.06 on1 of5.wav	i 0.06 on1 of7.wav	1	786
192	i 0.08 on1 of1.wav	i 0.08 on1 of3.wav	1	502
193	i 0.08 on1 of2.wav	i 0.08 on1 of4.wav	1	762
194	i 0.08 on1 of3.wav	i 0.08 on1 of5.wav	1	438
195	i 0.08 on1 of4.wav	i 0.08 on1 of6.wav	1	588
196	i 0.08 on1 of5.wav	i 0.08 on1 of7.wav	1	816
197	i 0.12 on1 of1.wav	i 0.12 on1 of3.wav	1	904
198	i 0.12 on1 of2.wav	i 0.12 on1 of4.wav	1	1653
199	i 0.12 on1 of3.wav	i 0.12 on1 of5.wav	2	860
200	i 0.12 on1 of4.wav	i 0.12 on1 of6.wav	2	1012
201	i 0.12 on1 of5.wav	i 0.12 on1 of7.wav	1	876
202	i 0.14 on1 of1.wav	i 0.14 on1 of3.wav	2	704
203	i 0.14 on1 of2.wav	i 0.14 on1 of4.wav	1	1420
204	i 0.14 on1 of3.wav	i 0.14 on1 of5.wav	2	784
205	i 0.14 on1 of4.wav	i 0.14 on1 of6.wav	1	933
206	i 0.14 on1 of5.wav	i 0.14 on1 of7.wav	1	804
207	i 0.16 on1 of1.wav	i 0.16 on1 of3.wav	2	706
208	i 0.16 on1 of2.wav	i 0.16 on1 of4.wav	2	834
209	i 0.16 on1 of3.wav	i 0.16 on1 of5.wav	2	833
210	i 0.16 on1 of4.wav	i 0.16 on1 of6.wav	2	1452
211	i 0.16 on1 of5.wav	i 0.16 on1 of7.wav	1	740
212	i 0.18 on1 of1.wav	i 0.18 on1 of3.wav	2	928
213	i 0.18 on1 of2.wav	i 0.18 on1 of4.wav	2	765
214	i 0.18 on1 of3.wav	i 0.18 on1 of5.wav	2	677
215	i 0.18 on1 of4.wav	i 0.18 on1 of6.wav	2	671
216	i 0.18 on1 of5.wav	i 0.18 on1 of7.wav	2	874
217	a 0.1 on1 of3.wav	a 0.1 on1 of1.wav	2	858
218	a 0.1 on1 of4.wav	a 0.1 on1 of2.wav	2	872
219	a 0.1 on1 of5.wav	a 0.1 on1 of3.wav	1	1641
220	a 0.1 on1 of6.wav	a 0.1 on1 of4.wav	2	1102
221	a 0.1 on1 of7.wav	a 0.1 on1 of5.wav	1	679
222	a 0.2 on1 of3.wav	a 0.2 on1 of1.wav	2	907
223	a 0.2 on1 of4.wav	a 0.2 on1 of2.wav	2	1185
224	a 0.2 on1 of5.wav	a 0.2 on1 of3.wav	2	622
225	a 0.2 on1 of6.wav	a 0.2 on1 of4.wav	1	742
226	a 0.2 on1 of7.wav	a 0.2 on1 of5.wav	2	598
227	a 0.04 on1 of3.wav	a 0.04 on1 of1.wav	1	1671
228	a 0.04 on1 of4.wav	a 0.04 on1 of2.wav	2	912
229	a 0.04 on1 of5.wav	a 0.04 on1 of3.wav	1	725
230	a 0.04 on1 of6.wav	a 0.04 on1 of4.wav	1	659
231	a 0.04 on1 of7.wav	a 0.04 on1 of5.wav	1	483
232	a 0.06 on1 of3.wav	a 0.06 on1 of1.wav	1	630
233	a 0.06 on1 of4.wav	a 0.06 on1 of2.wav	1	707
234	a 0.06 on1 of5.wav	a 0.06 on1 of3.wav	1	1449
235	a 0.06 on1 of6.wav	a 0.06 on1 of4.wav	1	1109
236	a 0.06 on1 of7.wav	a 0.06 on1 of5.wav	1	507
237	a 0.08 on1 of3.wav	a 0.08 on1 of1.wav	2	917
238	a 0.08 on1 of4.wav	a 0.08 on1 of2.wav	1	638
239	a 0.08 on1 of5.wav	a 0.08 on1 of3.wav	2	1205
240	a 0.08 on1 of6.wav	a 0.08 on1 of4.wav	1	662
241	a 0.08 on1 of7.wav	a 0.08 on1 of5.wav	1	998
242	a 0.12 on1 of3.wav	a 0.12 on1 of1.wav	2	615
243	a 0.12 on1 of4.wav	a 0.12 on1 of2.wav	2	648
244	a 0.12 on1 of5.wav	a 0.12 on1 of3.wav	1	1316
245	a 0.12 on1 of6.wav	a 0.12 on1 of4.wav	1	896
246	a 0.12 on1 of7.wav	a 0.12 on1 of5.wav	1	826
247	a 0.14 on1 of3.wav	a 0.14 on1 of1.wav	2	931
248	a 0.14 on1 of4.wav	a 0.14 on1 of2.wav	2	629
249	a 0.14 on1 of5.wav	a 0.14 on1 of3.wav	2	894
250	a 0.14 on1 of6.wav	a 0.14 on1 of4.wav	2	918
251	a 0.14 on1 of7.wav	a 0.14 on1 of5.wav	2	851
252	a 0.16 on1 of3.wav	a 0.16 on1 of1.wav	2	890
253	a 0.16 on1 of4.wav	a 0.16 on1 of2.wav	2	701
254	a 0.16 on1 of5.wav	a 0.16 on1 of3.wav	2	715
255	a 0.16 on1 of6.wav	a 0.16 on1 of4.wav	2	777
256	a 0.16 on1 of7.wav	a 0.16 on1 of5.wav	2	1668
257	a 0.18 on1 of3.wav	a 0.18 on1 of1.wav	2	584
258	a 0.18 on1 of4.wav	a 0.18 on1 of2.wav	2	956
259	a 0.18 on1 of5.wav	a 0.18 on1 of3.wav	2	1441
260	a 0.18 on1 of6.wav	a 0.18 on1 of4.wav	2	1464
261	a 0.18 on1 of7.wav	a 0.18 on1 of5.wav	1	747
262	i 0.1 on1 of3.wav	i 0.1 on1 of1.wav	1	865
263	i 0.1 on1 of4.wav	i 0.1 on1 of2.wav	1	1028
264	i 0.1 on1 of5.wav	i 0.1 on1 of3.wav	2	2333
265	i 0.1 on1 of6.wav	i 0.1 on1 of4.wav	2	942
266	i 0.1 on1 of7.wav	i 0.1 on1 of5.wav	1	905
267	i 0.2 on1 of3.wav	i 0.2 on1 of1.wav	2	831
268	i 0.2 on1 of4.wav	i 0.2 on1 of2.wav	2	695
269	i 0.2 on1 of5.wav	i 0.2 on1 of3.wav	2	1033
270	i 0.2 on1 of6.wav	i 0.2 on1 of4.wav	1	664
271	i 0.2 on1 of7.wav	i 0.2 on1 of5.wav	1	726
272	i 0.04 on1 of3.wav	i 0.04 on1 of1.wav	1	707
273	i 0.04 on1 of4.wav	i 0.04 on1 of2.wav	1	2145
274	i 0.04 on1 of5.wav	i 0.04 on1 of3.wav	1	669
275	i 0.04 on1 of6.wav	i 0.04 on1 of4.wav	1	498
276	i 0.04 on1 of7.wav	i 0.04 on1 of5.wav	1	632
277	i 0.06 on1 of3.wav	i 0.06 on1 of1.wav	1	436
278	i 0.06 on1 of4.wav	i 0.06 on1 of2.wav	1	573
279	i 0.06 on1 of5.wav	i 0.06 on1 of3.wav	1	1182
280	i 0.06 on1 of6.wav	i 0.06 on1 of4.wav	1	779
281	i 0.06 on1 of7.wav	i 0.06 on1 of5.wav	1	1119
282	i 0.08 on1 of3.wav	i 0.08 on1 of1.wav	1	572
283	i 0.08 on1 of4.wav	i 0.08 on1 of2.wav	1	999
284	i 0.08 on1 of5.wav	i 0.08 on1 of3.wav	1	524
285	i 0.08 on1 of6.wav	i 0.08 on1 of4.wav	1	661
286	i 0.08 on1 of7.wav	i 0.08 on1 of5.wav	2	989
287	i 0.12 on1 of3.wav	i 0.12 on1 of1.wav	2	956
288	i 0.12 on1 of4.wav	i 0.12 on1 of2.wav	1	1020
289	i 0.12 on1 of5.wav	i 0.12 on1 of3.wav	1	729
290	i 0.12 on1 of6.wav	i 0.12 on1 of4.wav	1	748
291	i 0.12 on1 of7.wav	i 0.12 on1 of5.wav	1	695
292	i 0.14 on1 of3.wav	i 0.14 on1 of1.wav	1	1651
293	i 0.14 on1 of4.wav	i 0.14 on1 of2.wav	2	1452
294	i 0.14 on1 of5.wav	i 0.14 on1 of3.wav	1	974
295	i 0.14 on1 of6.wav	i 0.14 on1 of4.wav	2	730
296	i 0.14 on1 of7.wav	i 0.14 on1 of5.wav	1	2402
297	i 0.16 on1 of3.wav	i 0.16 on1 of1.wav	2	810
298	i 0.16 on1 of4.wav	i 0.16 on1 of2.wav	2	1667
299	i 0.16 on1 of5.wav	i 0.16 on1 of3.wav	1	1080
300	i 0.16 on1 of6.wav	i 0.16 on1 of4.wav	1	1875
301	i 0.16 on1 of7.wav	i 0.16 on1 of5.wav	1	2008
302	i 0.18 on1 of3.wav	i 0.18 on1 of1.wav	2	728
303	i 0.18 on1 of4.wav	i 0.18 on1 of2.wav	2	727
304	i 0.18 on1 of5.wav	i 0.18 on1 of3.wav	1	734
305	i 0.18 on1 of6.wav	i 0.18 on1 of4.wav	1	654
306	i 0.18 on1 of7.wav	i 0.18 on1 of5.wav	2	1042
307	a 0.1 on1 of1.wav	a 0.1 on1 of1.wav	1	1140
308	a 0.1 on1 of2.wav	a 0.1 on1 of2.wav	1	795
309	a 0.1 on1 of3.wav	a 0.1 on1 of3.wav	1	1097
310	a 0.1 on1 of4.wav	a 0.1 on1 of4.wav	1	1708
311	a 0.1 on1 of5.wav	a 0.1 on1 of5.wav	1	667
312	a 0.1 on1 of6.wav	a 0.1 on1 of6.wav	1	1483
313	a 0.1 on1 of7.wav	a 0.1 on1 of7.wav	1	767
314	a 0.2 on1 of1.wav	a 0.2 on1 of1.wav	1	721
315	a 0.2 on1 of2.wav	a 0.2 on1 of2.wav	1	1082
316	a 0.2 on1 of3.wav	a 0.2 on1 of3.wav	2	750
317	a 0.2 on1 of4.wav	a 0.2 on1 of4.wav	1	628
318	a 0.2 on1 of5.wav	a 0.2 on1 of5.wav	1	661
319	a 0.2 on1 of6.wav	a 0.2 on1 of6.wav	1	692
320	a 0.2 on1 of7.wav	a 0.2 on1 of7.wav	1	3158
321	a 0.04 on1 of1.wav	a 0.04 on1 of1.wav	1	805
322	a 0.04 on1 of2.wav	a 0.04 on1 of2.wav	1	790
323	a 0.04 on1 of3.wav	a 0.04 on1 of3.wav	1	582
324	a 0.04 on1 of4.wav	a 0.04 on1 of4.wav	1	1440
325	a 0.04 on1 of5.wav	a 0.04 on1 of5.wav	1	565
326	a 0.04 on1 of6.wav	a 0.04 on1 of6.wav	1	1396
327	a 0.04 on1 of7.wav	a 0.04 on1 of7.wav	1	381
328	a 0.06 on1 of1.wav	a 0.06 on1 of1.wav	1	573
329	a 0.06 on1 of2.wav	a 0.06 on1 of2.wav	1	432
330	a 0.06 on1 of3.wav	a 0.06 on1 of3.wav	1	666
331	a 0.06 on1 of4.wav	a 0.06 on1 of4.wav	1	543
332	a 0.06 on1 of5.wav	a 0.06 on1 of5.wav	1	1641
333	a 0.06 on1 of6.wav	a 0.06 on1 of6.wav	1	640
334	a 0.06 on1 of7.wav	a 0.06 on1 of7.wav	1	1113
335	a 0.08 on1 of1.wav	a 0.08 on1 of1.wav	1	687
336	a 0.08 on1 of2.wav	a 0.08 on1 of2.wav	1	1117
337	a 0.08 on1 of3.wav	a 0.08 on1 of3.wav	1	1357
338	a 0.08 on1 of4.wav	a 0.08 on1 of4.wav	1	661
339	a 0.08 on1 of5.wav	a 0.08 on1 of5.wav	1	738
340	a 0.08 on1 of6.wav	a 0.08 on1 of6.wav	1	584
341	a 0.08 on1 of7.wav	a 0.08 on1 of7.wav	1	814
342	a 0.12 on1 of1.wav	a 0.12 on1 of1.wav	1	493
343	a 0.12 on1 of2.wav	a 0.12 on1 of2.wav	1	1053
344	a 0.12 on1 of3.wav	a 0.12 on1 of3.wav	2	824
345	a 0.12 on1 of4.wav	a 0.12 on1 of4.wav	1	570
346	a 0.12 on1 of5.wav	a 0.12 on1 of5.wav	1	870
347	a 0.12 on1 of6.wav	a 0.12 on1 of6.wav	2	593
348	a 0.12 on1 of7.wav	a 0.12 on1 of7.wav	1	908
349	a 0.14 on1 of1.wav	a 0.14 on1 of1.wav	1	815
350	a 0.14 on1 of2.wav	a 0.14 on1 of2.wav	2	804
351	a 0.14 on1 of3.wav	a 0.14 on1 of3.wav	1	741
352	a 0.14 on1 of4.wav	a 0.14 on1 of4.wav	1	660
353	a 0.14 on1 of5.wav	a 0.14 on1 of5.wav	1	625
354	a 0.14 on1 of6.wav	a 0.14 on1 of6.wav	1	1124
355	a 0.14 on1 of7.wav	a 0.14 on1 of7.wav	1	1047
356	a 0.16 on1 of1.wav	a 0.16 on1 of1.wav	1	651
357	a 0.16 on1 of2.wav	a 0.16 on1 of2.wav	1	1540
358	a 0.16 on1 of3.wav	a 0.16 on1 of3.wav	1	652
359	a 0.16 on1 of4.wav	a 0.16 on1 of4.wav	1	932
360	a 0.16 on1 of5.wav	a 0.16 on1 of5.wav	1	1026
361	a 0.16 on1 of6.wav	a 0.16 on1 of6.wav	1	587
362	a 0.16 on1 of7.wav	a 0.16 on1 of7.wav	1	775
363	a 0.18 on1 of1.wav	a 0.18 on1 of1.wav	1	1577
364	a 0.18 on1 of2.wav	a 0.18 on1 of2.wav	1	664
365	a 0.18 on1 of3.wav	a 0.18 on1 of3.wav	1	804
366	a 0.18 on1 of4.wav	a 0.18 on1 of4.wav	1	488
367	a 0.18 on1 of5.wav	a 0.18 on1 of5.wav	1	463
368	a 0.18 on1 of6.wav	a 0.18 on1 of6.wav	1	1592
369	a 0.18 on1 of7.wav	a 0.18 on1 of7.wav	1	695
370	i 0.1 on1 of1.wav	i 0.1 on1 of1.wav	1	841
371	i 0.1 on1 of2.wav	i 0.1 on1 of2.wav	1	688
372	i 0.1 on1 of3.wav	i 0.1 on1 of3.wav	1	622
373	i 0.1 on1 of4.wav	i 0.1 on1 of4.wav	1	754
374	i 0.1 on1 of5.wav	i 0.1 on1 of5.wav	1	763
375	i 0.1 on1 of6.wav	i 0.1 on1 of6.wav	1	716
376	i 0.1 on1 of7.wav	i 0.1 on1 of7.wav	1	662
377	i 0.2 on1 of1.wav	i 0.2 on1 of1.wav	1	1139
378	i 0.2 on1 of2.wav	i 0.2 on1 of2.wav	1	716
379	i 0.2 on1 of3.wav	i 0.2 on1 of3.wav	1	1323
380	i 0.2 on1 of4.wav	i 0.2 on1 of4.wav	1	823
381	i 0.2 on1 of5.wav	i 0.2 on1 of5.wav	1	641
382	i 0.2 on1 of6.wav	i 0.2 on1 of6.wav	1	1068
383	i 0.2 on1 of7.wav	i 0.2 on1 of7.wav	1	662
384	i 0.04 on1 of1.wav	i 0.04 on1 of1.wav	1	932
385	i 0.04 on1 of2.wav	i 0.04 on1 of2.wav	1	939
386	i 0.04 on1 of3.wav	i 0.04 on1 of3.wav	1	563
387	i 0.04 on1 of4.wav	i 0.04 on1 of4.wav	1	1278
388	i 0.04 on1 of5.wav	i 0.04 on1 of5.wav	1	680
389	i 0.04 on1 of6.wav	i 0.04 on1 of6.wav	1	631
390	i 0.04 on1 of7.wav	i 0.04 on1 of7.wav	1	829
391	i 0.06 on1 of1.wav	i 0.06 on1 of1.wav	1	655
392	i 0.06 on1 of2.wav	i 0.06 on1 of2.wav	1	1672
393	i 0.06 on1 of3.wav	i 0.06 on1 of3.wav	1	764
394	i 0.06 on1 of4.wav	i 0.06 on1 of4.wav	1	606
395	i 0.06 on1 of5.wav	i 0.06 on1 of5.wav	1	635
396	i 0.06 on1 of6.wav	i 0.06 on1 of6.wav	1	828
397	i 0.06 on1 of7.wav	i 0.06 on1 of7.wav	1	772
398	i 0.08 on1 of1.wav	i 0.08 on1 of1.wav	1	1098
399	i 0.08 on1 of2.wav	i 0.08 on1 of2.wav	1	625
400	i 0.08 on1 of3.wav	i 0.08 on1 of3.wav	1	1205
401	i 0.08 on1 of4.wav	i 0.08 on1 of4.wav	1	517
402	i 0.08 on1 of5.wav	i 0.08 on1 of5.wav	1	630
403	i 0.08 on1 of6.wav	i 0.08 on1 of6.wav	1	1492
404	i 0.08 on1 of7.wav	i 0.08 on1 of7.wav	1	909
405	i 0.12 on1 of1.wav	i 0.12 on1 of1.wav	1	946
406	i 0.12 on1 of2.wav	i 0.12 on1 of2.wav	1	1555
407	i 0.12 on1 of3.wav	i 0.12 on1 of3.wav	1	770
408	i 0.12 on1 of4.wav	i 0.12 on1 of4.wav	1	997
409	i 0.12 on1 of5.wav	i 0.12 on1 of5.wav	1	720
410	i 0.12 on1 of6.wav	i 0.12 on1 of6.wav	1	1946
411	i 0.12 on1 of7.wav	i 0.12 on1 of7.wav	1	804
412	i 0.14 on1 of1.wav	i 0.14 on1 of1.wav	1	447
413	i 0.14 on1 of2.wav	i 0.14 on1 of2.wav	1	961
414	i 0.14 on1 of3.wav	i 0.14 on1 of3.wav	1	783
415	i 0.14 on1 of4.wav	i 0.14 on1 of4.wav	1	833
416	i 0.14 on1 of5.wav	i 0.14 on1 of5.wav	1	954
417	i 0.14 on1 of6.wav	i 0.14 on1 of6.wav	1	1360
418	i 0.14 on1 of7.wav	i 0.14 on1 of7.wav	1	635
419	i 0.16 on1 of1.wav	i 0.16 on1 of1.wav	1	932
420	i 0.16 on1 of2.wav	i 0.16 on1 of2.wav	1	782
421	i 0.16 on1 of3.wav	i 0.16 on1 of3.wav	1	746
422	i 0.16 on1 of4.wav	i 0.16 on1 of4.wav	1	1165
423	i 0.16 on1 of5.wav	i 0.16 on1 of5.wav	1	667
424	i 0.16 on1 of6.wav	i 0.16 on1 of6.wav	1	1651
425	i 0.16 on1 of7.wav	i 0.16 on1 of7.wav	1	1241
426	i 0.18 on1 of1.wav	i 0.18 on1 of1.wav	1	788
427	i 0.18 on1 of2.wav	i 0.18 on1 of2.wav	1	1322
428	i 0.18 on1 of3.wav	i 0.18 on1 of3.wav	1	995
429	i 0.18 on1 of4.wav	i 0.18 on1 of4.wav	1	910
430	i 0.18 on1 of5.wav	i 0.18 on1 of5.wav	1	1189
431	i 0.18 on1 of6.wav	i 0.18 on1 of6.wav	1	647
432	i 0.18 on1 of7.wav	i 0.18 on1 of7.wav	1	1016
433	a 0.1 on1 of1.wav	a 0.1 on1 of3.wav	2	810
434	a 0.1 on1 of2.wav	a 0.1 on1 of4.wav	2	975
435	a 0.1 on1 of3.wav	a 0.1 on1 of5.wav	2	1002
436	a 0.1 on1 of4.wav	a 0.1 on1 of6.wav	1	1430
437	a 0.1 on1 of5.wav	a 0.1 on1 of7.wav	2	1358
438	a 0.2 on1 of1.wav	a 0.2 on1 of3.wav	2	756
439	a 0.2 on1 of2.wav	a 0.2 on1 of4.wav	2	732
440	a 0.2 on1 of3.wav	a 0.2 on1 of5.wav	2	725
441	a 0.2 on1 of4.wav	a 0.2 on1 of6.wav	2	752
442	a 0.2 on1 of5.wav	a 0.2 on1 of7.wav	2	829
443	a 0.04 on1 of1.wav	a 0.04 on1 of3.wav	1	1202
444	a 0.04 on1 of2.wav	a 0.04 on1 of4.wav	1	514
445	a 0.04 on1 of3.wav	a 0.04 on1 of5.wav	1	827
446	a 0.04 on1 of4.wav	a 0.04 on1 of6.wav	1	798
447	a 0.04 on1 of5.wav	a 0.04 on1 of7.wav	1	591
448	a 0.06 on1 of1.wav	a 0.06 on1 of3.wav	1	695
449	a 0.06 on1 of2.wav	a 0.06 on1 of4.wav	1	695
450	a 0.06 on1 of3.wav	a 0.06 on1 of5.wav	1	519
451	a 0.06 on1 of4.wav	a 0.06 on1 of6.wav	1	689
452	a 0.06 on1 of5.wav	a 0.06 on1 of7.wav	1	1427
453	a 0.08 on1 of1.wav	a 0.08 on1 of3.wav	1	631
454	a 0.08 on1 of2.wav	a 0.08 on1 of4.wav	1	1325
455	a 0.08 on1 of3.wav	a 0.08 on1 of5.wav	1	761
456	a 0.08 on1 of4.wav	a 0.08 on1 of6.wav	1	1739
457	a 0.08 on1 of5.wav	a 0.08 on1 of7.wav	1	745
458	a 0.12 on1 of1.wav	a 0.12 on1 of3.wav	2	1727
459	a 0.12 on1 of2.wav	a 0.12 on1 of4.wav	1	992
460	a 0.12 on1 of3.wav	a 0.12 on1 of5.wav	1	651
461	a 0.12 on1 of4.wav	a 0.12 on1 of6.wav	1	1000
462	a 0.12 on1 of5.wav	a 0.12 on1 of7.wav	1	1563
463	a 0.14 on1 of1.wav	a 0.14 on1 of3.wav	2	1018
464	a 0.14 on1 of2.wav	a 0.14 on1 of4.wav	2	707
465	a 0.14 on1 of3.wav	a 0.14 on1 of5.wav	2	1044
466	a 0.14 on1 of4.wav	a 0.14 on1 of6.wav	2	976
467	a 0.14 on1 of5.wav	a 0.14 on1 of7.wav	1	569
468	a 0.16 on1 of1.wav	a 0.16 on1 of3.wav	1	984
469	a 0.16 on1 of2.wav	a 0.16 on1 of4.wav	2	816
470	a 0.16 on1 of3.wav	a 0.16 on1 of5.wav	2	639
471	a 0.16 on1 of4.wav	a 0.16 on1 of6.wav	2	934
472	a 0.16 on1 of5.wav	a 0.16 on1 of7.wav	1	1112
473	a 0.18 on1 of1.wav	a 0.18 on1 of3.wav	2	1240
474	a 0.18 on1 of2.wav	a 0.18 on1 of4.wav	2	823
475	a 0.18 on1 of3.wav	a 0.18 on1 of5.wav	1	2284
476	a 0.18 on1 of4.wav	a 0.18 on1 of6.wav	2	845
477	a 0.18 on1 of5.wav	a 0.18 on1 of7.wav	1	677
478	i 0.1 on1 of1.wav	i 0.1 on1 of3.wav	1	829
479	i 0.1 on1 of2.wav	i 0.1 on1 of4.wav	2	889
480	i 0.1 on1 of3.wav	i 0.1 on1 of5.wav	1	983
481	i 0.1 on1 of4.wav	i 0.1 on1 of6.wav	1	649
482	i 0.1 on1 of5.wav	i 0.1 on1 of7.wav	1	594
483	i 0.2 on1 of1.wav	i 0.2 on1 of3.wav	2	866
484	i 0.2 on1 of2.wav	i 0.2 on1 of4.wav	2	797
485	i 0.2 on1 of3.wav	i 0.2 on1 of5.wav	2	971
486	i 0.2 on1 of4.wav	i 0.2 on1 of6.wav	2	898
487	i 0.2 on1 of5.wav	i 0.2 on1 of7.wav	1	706
488	i 0.04 on1 of1.wav	i 0.04 on1 of3.wav	1	458
489	i 0.04 on1 of2.wav	i 0.04 on1 of4.wav	1	872
490	i 0.04 on1 of3.wav	i 0.04 on1 of5.wav	1	1297
491	i 0.04 on1 of4.wav	i 0.04 on1 of6.wav	1	329
492	i 0.04 on1 of5.wav	i 0.04 on1 of7.wav	1	1637
493	i 0.06 on1 of1.wav	i 0.06 on1 of3.wav	2	1431
494	i 0.06 on1 of2.wav	i 0.06 on1 of4.wav	1	1217
495	i 0.06 on1 of3.wav	i 0.06 on1 of5.wav	1	487
496	i 0.06 on1 of4.wav	i 0.06 on1 of6.wav	1	617
497	i 0.06 on1 of5.wav	i 0.06 on1 of7.wav	1	472
498	i 0.08 on1 of1.wav	i 0.08 on1 of3.wav	1	804
499	i 0.08 on1 of2.wav	i 0.08 on1 of4.wav	1	506
500	i 0.08 on1 of3.wav	i 0.08 on1 of5.wav	1	1705
501	i 0.08 on1 of4.wav	i 0.08 on1 of6.wav	1	1848
502	i 0.08 on1 of5.wav	i 0.08 on1 of7.wav	1	864
503	i 0.12 on1 of1.wav	i 0.12 on1 of3.wav	1	1413
504	i 0.12 on1 of2.wav	i 0.12 on1 of4.wav	1	835
505	i 0.12 on1 of3.wav	i 0.12 on1 of5.wav	2	726
506	i 0.12 on1 of4.wav	i 0.12 on1 of6.wav	2	664
507	i 0.12 on1 of5.wav	i 0.12 on1 of7.wav	2	942
508	i 0.14 on1 of1.wav	i 0.14 on1 of3.wav	1	948
509	i 0.14 on1 of2.wav	i 0.14 on1 of4.wav	2	694
510	i 0.14 on1 of3.wav	i 0.14 on1 of5.wav	2	1324
511	i 0.14 on1 of4.wav	i 0.14 on1 of6.wav	2	620
512	i 0.14 on1 of5.wav	i 0.14 on1 of7.wav	1	833
513	i 0.16 on1 of1.wav	i 0.16 on1 of3.wav	2	864
514	i 0.16 on1 of2.wav	i 0.16 on1 of4.wav	2	711
515	i 0.16 on1 of3.wav	i 0.16 on1 of5.wav	2	1035
516	i 0.16 on1 of4.wav	i 0.16 on1 of6.wav	1	1424
517	i 0.16 on1 of5.wav	i 0.16 on1 of7.wav	1	1012
518	i 0.18 on1 of1.wav	i 0.18 on1 of3.wav	2	920
519	i 0.18 on1 of2.wav	i 0.18 on1 of4.wav	2	530
520	i 0.18 on1 of3.wav	i 0.18 on1 of5.wav	2	727
521	i 0.18 on1 of4.wav	i 0.18 on1 of6.wav	1	1089
522	i 0.18 on1 of5.wav	i 0.18 on1 of7.wav	2	847
523	a 0.1 on1 of3.wav	a 0.1 on1 of1.wav	2	928
524	a 0.1 on1 of4.wav	a 0.1 on1 of2.wav	2	758
525	a 0.1 on1 of5.wav	a 0.1 on1 of3.wav	2	628
526	a 0.1 on1 of6.wav	a 0.1 on1 of4.wav	1	1798
527	a 0.1 on1 of7.wav	a 0.1 on1 of5.wav	1	755
528	a 0.2 on1 of3.wav	a 0.2 on1 of1.wav	2	1252
529	a 0.2 on1 of4.wav	a 0.2 on1 of2.wav	2	745
530	a 0.2 on1 of5.wav	a 0.2 on1 of3.wav	2	963
531	a 0.2 on1 of6.wav	a 0.2 on1 of4.wav	2	591
532	a 0.2 on1 of7.wav	a 0.2 on1 of5.wav	1	623
533	a 0.04 on1 of3.wav	a 0.04 on1 of1.wav	1	720
534	a 0.04 on1 of4.wav	a 0.04 on1 of2.wav	1	588
535	a 0.04 on1 of5.wav	a 0.04 on1 of3.wav	1	1331
536	a 0.04 on1 of6.wav	a 0.04 on1 of4.wav	1	590
537	a 0.04 on1 of7.wav	a 0.04 on1 of5.wav	1	667
538	a 0.06 on1 of3.wav	a 0.06 on1 of1.wav	1	576
539	a 0.06 on1 of4.wav	a 0.06 on1 of2.wav	1	806
540	a 0.06 on1 of5.wav	a 0.06 on1 of3.wav	1	665
541	a 0.06 on1 of6.wav	a 0.06 on1 of4.wav	1	679
542	a 0.06 on1 of7.wav	a 0.06 on1 of5.wav	1	564
543	a 0.08 on1 of3.wav	a 0.08 on1 of1.wav	1	786
544	a 0.08 on1 of4.wav	a 0.08 on1 of2.wav	2	910
545	a 0.08 on1 of5.wav	a 0.08 on1 of3.wav	1	943
546	a 0.08 on1 of6.wav	a 0.08 on1 of4.wav	1	1255
547	a 0.08 on1 of7.wav	a 0.08 on1 of5.wav	1	503
548	a 0.12 on1 of3.wav	a 0.12 on1 of1.wav	2	882
549	a 0.12 on1 of4.wav	a 0.12 on1 of2.wav	1	1369
550	a 0.12 on1 of5.wav	a 0.12 on1 of3.wav	1	868
551	a 0.12 on1 of6.wav	a 0.12 on1 of4.wav	1	611
552	a 0.12 on1 of7.wav	a 0.12 on1 of5.wav	1	960
553	a 0.14 on1 of3.wav	a 0.14 on1 of1.wav	2	717
554	a 0.14 on1 of4.wav	a 0.14 on1 of2.wav	2	971
555	a 0.14 on1 of5.wav	a 0.14 on1 of3.wav	2	897
556	a 0.14 on1 of6.wav	a 0.14 on1 of4.wav	2	863
557	a 0.14 on1 of7.wav	a 0.14 on1 of5.wav	1	630
558	a 0.16 on1 of3.wav	a 0.16 on1 of1.wav	2	650
559	a 0.16 on1 of4.wav	a 0.16 on1 of2.wav	2	1354
560	a 0.16 on1 of5.wav	a 0.16 on1 of3.wav	2	1073
561	a 0.16 on1 of6.wav	a 0.16 on1 of4.wav	2	877
562	a 0.16 on1 of7.wav	a 0.16 on1 of5.wav	1	1014
563	a 0.18 on1 of3.wav	a 0.18 on1 of1.wav	2	1116
564	a 0.18 on1 of4.wav	a 0.18 on1 of2.wav	2	690
565	a 0.18 on1 of5.wav	a 0.18 on1 of3.wav	1	621
566	a 0.18 on1 of6.wav	a 0.18 on1 of4.wav	2	1023
567	a 0.18 on1 of7.wav	a 0.18 on1 of5.wav	2	610
568	i 0.1 on1 of3.wav	i 0.1 on1 of1.wav	1	992
569	i 0.1 on1 of4.wav	i 0.1 on1 of2.wav	2	1291
570	i 0.1 on1 of5.wav	i 0.1 on1 of3.wav	1	1255
571	i 0.1 on1 of6.wav	i 0.1 on1 of4.wav	1	675
572	i 0.1 on1 of7.wav	i 0.1 on1 of5.wav	1	706
573	i 0.2 on1 of3.wav	i 0.2 on1 of1.wav	2	1500
574	i 0.2 on1 of4.wav	i 0.2 on1 of2.wav	2	947
575	i 0.2 on1 of5.wav	i 0.2 on1 of3.wav	1	862
576	i 0.2 on1 of6.wav	i 0.2 on1 of4.wav	1	897
577	i 0.2 on1 of7.wav	i 0.2 on1 of5.wav	1	1007
578	i 0.04 on1 of3.wav	i 0.04 on1 of1.wav	1	812
579	i 0.04 on1 of4.wav	i 0.04 on1 of2.wav	1	698
580	i 0.04 on1 of5.wav	i 0.04 on1 of3.wav	1	1020
581	i 0.04 on1 of6.wav	i 0.04 on1 of4.wav	1	744
582	i 0.04 on1 of7.wav	i 0.04 on1 of5.wav	1	518
583	i 0.06 on1 of3.wav	i 0.06 on1 of1.wav	1	905
584	i 0.06 on1 of4.wav	i 0.06 on1 of2.wav	1	630
585	i 0.06 on1 of5.wav	i 0.06 on1 of3.wav	1	1112
586	i 0.06 on1 of6.wav	i 0.06 on1 of4.wav	1	536
587	i 0.06 on1 of7.wav	i 0.06 on1 of5.wav	1	538
588	i 0.08 on1 of3.wav	i 0.08 on1 of1.wav	1	629
589	i 0.08 on1 of4.wav	i 0.08 on1 of2.wav	1	555
590	i 0.08 on1 of5.wav	i 0.08 on1 of3.wav	1	599
591	i 0.08 on1 of6.wav	i 0.08 on1 of4.wav	1	607
592	i 0.08 on1 of7.wav	i 0.08 on1 of5.wav	1	497
593	i 0.12 on1 of3.wav	i 0.12 on1 of1.wav	2	745
594	i 0.12 on1 of4.wav	i 0.12 on1 of2.wav	1	829
595	i 0.12 on1 of5.wav	i 0.12 on1 of3.wav	1	842
596	i 0.12 on1 of6.wav	i 0.12 on1 of4.wav	2	906
597	i 0.12 on1 of7.wav	i 0.12 on1 of5.wav	1	901
598	i 0.14 on1 of3.wav	i 0.14 on1 of1.wav	2	808
599	i 0.14 on1 of4.wav	i 0.14 on1 of2.wav	2	1538
600	i 0.14 on1 of5.wav	i 0.14 on1 of3.wav	2	1083
601	i 0.14 on1 of6.wav	i 0.14 on1 of4.wav	1	1414
602	i 0.14 on1 of7.wav	i 0.14 on1 of5.wav	1	566
603	i 0.16 on1 of3.wav	i 0.16 on1 of1.wav	2	847
604	i 0.16 on1 of4.wav	i 0.16 on1 of2.wav	2	771
605	i 0.16 on1 of5.wav	i 0.16 on1 of3.wav	2	1737
606	i 0.16 on1 of6.wav	i 0.16 on1 of4.wav	1	876
607	i 0.16 on1 of7.wav	i 0.16 on1 of5.wav	1	1012
608	i 0.18 on1 of3.wav	i 0.18 on1 of1.wav	2	1454
609	i 0.18 on1 of4.wav	i 0.18 on1 of2.wav	2	1062
610	i 0.18 on1 of5.wav	i 0.18 on1 of3.wav	1	1617
611	i 0.18 on1 of6.wav	i 0.18 on1 of4.wav	1	817
612	i 0.18 on1 of7.wav	i 0.18 on1 of5.wav	1	614
