# Supplementary material for: Effects of stimulus duration and vowel quality in cross-linguistic categorical perception of pitch directions
Source: PLoS One. 2017 Jul 3;12(7):e0180656. doi: 10.1371/journal.pone.0180656 (PMC5495489; doi:10.1371/journal.pone.0180656)
Supplement: S1 Table — (ZIP) [file pone.0180656.s001.zip › supporting information/Raw data/eprime_sd_ENGLISH/sub4sdrising.csv]

List2	stim1	stim2	Slide3.RESP	Slide3.RT
1	a 0.1 on1 of7r.wav	a 0.1 on1 of7r.wav	2	1760
2	a 0.1 on2 of7.wav	a 0.1 on2 of7.wav	1	705
3	a 0.1 on3 of7.wav	a 0.1 on3 of7.wav	1	1422
4	a 0.1 on4 of7.wav	a 0.1 on4 of7.wav	2	643
5	a 0.1 on5 of7.wav	a 0.1 on5 of7.wav	1	525
6	a 0.1 on6 of7.wav	a 0.1 on6 of7.wav	1	1549
7	a 0.1 on7 of7.wav	a 0.1 on7 of7.wav	1	744
8	a 0.2 on1 of7r.wav	a 0.2 on1 of7r.wav	2	744
9	a 0.2 on2 of7.wav	a 0.2 on2 of7.wav	1	2188
10	a 0.2 on3 of7.wav	a 0.2 on3 of7.wav	1	2187
11	a 0.2 on4 of7.wav	a 0.2 on4 of7.wav	1	766
12	a 0.2 on5 of7.wav	a 0.2 on5 of7.wav	1	1061
13	a 0.2 on6 of7.wav	a 0.2 on6 of7.wav	2	1204
14	a 0.2 on7 of7.wav	a 0.2 on7 of7.wav	1	571
15	a 0.04 on1 of7r.wav	a 0.04 on1 of7r.wav	1	1110
16	a 0.04 on2 of7.wav	a 0.04 on2 of7.wav	1	601
17	a 0.04 on3 of7.wav	a 0.04 on3 of7.wav	1	439
18	a 0.04 on4 of7.wav	a 0.04 on4 of7.wav	1	492
19	a 0.04 on5 of7.wav	a 0.04 on5 of7.wav	2	2901
20	a 0.04 on6 of7.wav	a 0.04 on6 of7.wav	1	1471
21	a 0.04 on7 of7.wav	a 0.04 on7 of7.wav	1	1297
22	a 0.06 on1 of7r.wav	a 0.06 on1 of7r.wav	1	768
23	a 0.06 on2 of7.wav	a 0.06 on2 of7.wav	1	694
24	a 0.06 on3 of7.wav	a 0.06 on3 of7.wav	1	647
25	a 0.06 on4 of7.wav	a 0.06 on4 of7.wav	1	535
26	a 0.06 on5 of7.wav	a 0.06 on5 of7.wav	1	416
27	a 0.06 on6 of7.wav	a 0.06 on6 of7.wav	1	1146
28	a 0.06 on7 of7.wav	a 0.06 on7 of7.wav	1	1017
29	a 0.08 on1 of7r.wav	a 0.08 on1 of7r.wav	1	515
30	a 0.08 on2 of7.wav	a 0.08 on2 of7.wav	1	870
31	a 0.08 on3 of7.wav	a 0.08 on3 of7.wav	1	842
32	a 0.08 on4 of7.wav	a 0.08 on4 of7.wav	1	2112
33	a 0.08 on5 of7.wav	a 0.08 on5 of7.wav	1	600
34	a 0.08 on6 of7.wav	a 0.08 on6 of7.wav	1	391
35	a 0.08 on7 of7.wav	a 0.08 on7 of7.wav	2	889
36	a 0.12 on1 of7r.wav	a 0.12 on1 of7r.wav	2	643
37	a 0.12 on2 of7.wav	a 0.12 on2 of7.wav	1	763
38	a 0.12 on3 of7.wav	a 0.12 on3 of7.wav	2	1180
39	a 0.12 on4 of7.wav	a 0.12 on4 of7.wav	1	571
40	a 0.12 on5 of7.wav	a 0.12 on5 of7.wav	1	3099
41	a 0.12 on6 of7.wav	a 0.12 on6 of7.wav	1	957
42	a 0.12 on7 of7.wav	a 0.12 on7 of7.wav	1	602
43	a 0.14 on1 of7r.wav	a 0.14 on1 of7r.wav	2	763
44	a 0.14 on2 of7.wav	a 0.14 on2 of7.wav	1	2529
45	a 0.14 on3 of7.wav	a 0.14 on3 of7.wav	1	614
46	a 0.14 on4 of7.wav	a 0.14 on4 of7.wav	1	2607
47	a 0.14 on5 of7.wav	a 0.14 on5 of7.wav	1	660
48	a 0.14 on6 of7.wav	a 0.14 on6 of7.wav	2	736
49	a 0.14 on7 of7.wav	a 0.14 on7 of7.wav	1	475
50	a 0.16 on1 of7r.wav	a 0.16 on1 of7r.wav	1	555
51	a 0.16 on2 of7.wav	a 0.16 on2 of7.wav	1	962
52	a 0.16 on3 of7.wav	a 0.16 on3 of7.wav	1	605
53	a 0.16 on4 of7.wav	a 0.16 on4 of7.wav	1	1632
54	a 0.16 on5 of7.wav	a 0.16 on5 of7.wav	2	718
55	a 0.16 on6 of7.wav	a 0.16 on6 of7.wav	1	2178
56	a 0.16 on7 of7.wav	a 0.16 on7 of7.wav	1	772
57	a 0.18 on1 of7r.wav	a 0.18 on1 of7r.wav	1	3017
58	a 0.18 on2 of7.wav	a 0.18 on2 of7.wav	2	470
59	a 0.18 on3 of7.wav	a 0.18 on3 of7.wav	1	832
60	a 0.18 on4 of7.wav	a 0.18 on4 of7.wav	1	719
61	a 0.18 on5 of7.wav	a 0.18 on5 of7.wav	1	1431
62	a 0.18 on6 of7.wav	a 0.18 on6 of7.wav	1	1763
63	a 0.18 on7 of7.wav	a 0.18 on7 of7.wav	1	548
64	i 0.1 on1 of7r.wav	i 0.1 on1 of7r.wav	2	865
65	i 0.1 on2 of7.wav	i 0.1 on2 of7.wav	1	1803
66	i 0.1 on3 of7.wav	i 0.1 on3 of7.wav	1	1269
67	i 0.1 on4 of7.wav	i 0.1 on4 of7.wav	1	641
68	i 0.1 on5 of7.wav	i 0.1 on5 of7.wav	1	668
69	i 0.1 on6 of7.wav	i 0.1 on6 of7.wav	1	869
70	i 0.1 on7 of7.wav	i 0.1 on7 of7.wav	2	676
71	i 0.2 on1 of7r.wav	i 0.2 on1 of7r.wav	1	711
72	i 0.2 on2 of7.wav	i 0.2 on2 of7.wav	1	966
73	i 0.2 on3 of7.wav	i 0.2 on3 of7.wav	1	424
74	i 0.2 on4 of7.wav	i 0.2 on4 of7.wav	1	604
75	i 0.2 on5 of7.wav	i 0.2 on5 of7.wav	1	571
76	i 0.2 on6 of7.wav	i 0.2 on6 of7.wav	1	656
77	i 0.2 on7 of7.wav	i 0.2 on7 of7.wav	2	1638
78	i 0.04 on1 of7r.wav	i 0.04 on1 of7r.wav	1	548
79	i 0.04 on2 of7.wav	i 0.04 on2 of7.wav	1	2225
80	i 0.04 on3 of7.wav	i 0.04 on3 of7.wav	1	549
81	i 0.04 on4 of7.wav	i 0.04 on4 of7.wav	1	789
82	i 0.04 on5 of7.wav	i 0.04 on5 of7.wav	1	955
83	i 0.04 on6 of7.wav	i 0.04 on6 of7.wav	2	514
84	i 0.04 on7 of7.wav	i 0.04 on7 of7.wav	1	769
85	i 0.06 on1 of7r.wav	i 0.06 on1 of7r.wav	1	1702
86	i 0.06 on2 of7.wav	i 0.06 on2 of7.wav	1	708
87	i 0.06 on3 of7.wav	i 0.06 on3 of7.wav	1	691
88	i 0.06 on4 of7.wav	i 0.06 on4 of7.wav	1	1216
89	i 0.06 on5 of7.wav	i 0.06 on5 of7.wav	1	1311
90	i 0.06 on6 of7.wav	i 0.06 on6 of7.wav	1	1099
91	i 0.06 on7 of7.wav	i 0.06 on7 of7.wav	1	2127
92	i 0.08 on1 of7r.wav	i 0.08 on1 of7r.wav	1	2873
93	i 0.08 on2 of7.wav	i 0.08 on2 of7.wav	1	514
94	i 0.08 on3 of7.wav	i 0.08 on3 of7.wav	1	688
95	i 0.08 on4 of7.wav	i 0.08 on4 of7.wav	1	955
96	i 0.08 on5 of7.wav	i 0.08 on5 of7.wav	1	1545
97	i 0.08 on6 of7.wav	i 0.08 on6 of7.wav	1	681
98	i 0.08 on7 of7.wav	i 0.08 on7 of7.wav	1	648
99	i 0.12 on1 of7r.wav	i 0.12 on1 of7r.wav	1	657
100	i 0.12 on2 of7.wav	i 0.12 on2 of7.wav	1	841
101	i 0.12 on3 of7.wav	i 0.12 on3 of7.wav	1	991
102	i 0.12 on4 of7.wav	i 0.12 on4 of7.wav	1	2361
103	i 0.12 on5 of7.wav	i 0.12 on5 of7.wav	1	1339
104	i 0.12 on6 of7.wav	i 0.12 on6 of7.wav	1	612
105	i 0.12 on7 of7.wav	i 0.12 on7 of7.wav	1	1281
106	i 0.14 on1 of7r.wav	i 0.14 on1 of7r.wav	1	557
107	i 0.14 on2 of7.wav	i 0.14 on2 of7.wav	1	505
108	i 0.14 on3 of7.wav	i 0.14 on3 of7.wav	1	678
109	i 0.14 on4 of7.wav	i 0.14 on4 of7.wav	1	947
110	i 0.14 on5 of7.wav	i 0.14 on5 of7.wav	1	670
111	i 0.14 on6 of7.wav	i 0.14 on6 of7.wav	1	571
112	i 0.14 on7 of7.wav	i 0.14 on7 of7.wav	1	620
113	i 0.16 on1 of7r.wav	i 0.16 on1 of7r.wav	1	1105
114	i 0.16 on2 of7.wav	i 0.16 on2 of7.wav	1	884
115	i 0.16 on3 of7.wav	i 0.16 on3 of7.wav	1	757
116	i 0.16 on4 of7.wav	i 0.16 on4 of7.wav	1	802
117	i 0.16 on5 of7.wav	i 0.16 on5 of7.wav	1	641
118	i 0.16 on6 of7.wav	i 0.16 on6 of7.wav	1	669
119	i 0.16 on7 of7.wav	i 0.16 on7 of7.wav	1	577
120	i 0.18 on1 of7r.wav	i 0.18 on1 of7r.wav	1	817
121	i 0.18 on2 of7.wav	i 0.18 on2 of7.wav	1	769
122	i 0.18 on3 of7.wav	i 0.18 on3 of7.wav	1	655
123	i 0.18 on4 of7.wav	i 0.18 on4 of7.wav	1	584
124	i 0.18 on5 of7.wav	i 0.18 on5 of7.wav	2	676
125	i 0.18 on6 of7.wav	i 0.18 on6 of7.wav	2	566
126	i 0.18 on7 of7.wav	i 0.18 on7 of7.wav	2	714
127	a 0.1 on1 of7r.wav	a 0.1 on3 of7.wav	1	1394
128	a 0.1 on2 of7.wav	a 0.1 on4 of7.wav	1	1972
129	a 0.1 on3 of7.wav	a 0.1 on5 of7.wav	1	877
130	a 0.1 on4 of7.wav	a 0.1 on6 of7.wav	1	1295
131	a 0.1 on5 of7.wav	a 0.1 on7 of7.wav	1	3786
132	a 0.2 on1 of7r.wav	a 0.2 on3 of7.wav	1	1527
133	a 0.2 on2 of7.wav	a 0.2 on4 of7.wav	2	1092
134	a 0.2 on3 of7.wav	a 0.2 on5 of7.wav	2	525
135	a 0.2 on4 of7.wav	a 0.2 on6 of7.wav	2	480
136	a 0.2 on5 of7.wav	a 0.2 on7 of7.wav	2	660
137	a 0.04 on1 of7r.wav	a 0.04 on3 of7.wav	1	1001
138	a 0.04 on2 of7.wav	a 0.04 on4 of7.wav	1	696
139	a 0.04 on3 of7.wav	a 0.04 on5 of7.wav	1	1787
140	a 0.04 on4 of7.wav	a 0.04 on6 of7.wav	1	461
141	a 0.04 on5 of7.wav	a 0.04 on7 of7.wav	1	699
142	a 0.06 on1 of7r.wav	a 0.06 on3 of7.wav	1	1136
143	a 0.06 on2 of7.wav	a 0.06 on4 of7.wav	1	648
144	a 0.06 on3 of7.wav	a 0.06 on5 of7.wav	1	534
145	a 0.06 on4 of7.wav	a 0.06 on6 of7.wav	1	669
146	a 0.06 on5 of7.wav	a 0.06 on7 of7.wav	2	1082
147	a 0.08 on1 of7r.wav	a 0.08 on3 of7.wav	1	614
148	a 0.08 on2 of7.wav	a 0.08 on4 of7.wav	1	838
149	a 0.08 on3 of7.wav	a 0.08 on5 of7.wav	2	1340
150	a 0.08 on4 of7.wav	a 0.08 on6 of7.wav	2	1006
151	a 0.08 on5 of7.wav	a 0.08 on7 of7.wav	1	1305
152	a 0.12 on1 of7r.wav	a 0.12 on3 of7.wav	1	2182
153	a 0.12 on2 of7.wav	a 0.12 on4 of7.wav	1	772
154	a 0.12 on3 of7.wav	a 0.12 on5 of7.wav	1	865
155	a 0.12 on4 of7.wav	a 0.12 on6 of7.wav	2	1176
156	a 0.12 on5 of7.wav	a 0.12 on7 of7.wav	2	890
157	a 0.14 on1 of7r.wav	a 0.14 on3 of7.wav	2	447
158	a 0.14 on2 of7.wav	a 0.14 on4 of7.wav	1	776
159	a 0.14 on3 of7.wav	a 0.14 on5 of7.wav	2	1581
160	a 0.14 on4 of7.wav	a 0.14 on6 of7.wav	2	780
161	a 0.14 on5 of7.wav	a 0.14 on7 of7.wav	2	846
162	a 0.16 on1 of7r.wav	a 0.16 on3 of7.wav	1	1110
163	a 0.16 on2 of7.wav	a 0.16 on4 of7.wav	2	668
164	a 0.16 on3 of7.wav	a 0.16 on5 of7.wav	2	747
165	a 0.16 on4 of7.wav	a 0.16 on6 of7.wav	1	597
166	a 0.16 on5 of7.wav	a 0.16 on7 of7.wav	2	803
167	a 0.18 on1 of7r.wav	a 0.18 on3 of7.wav	2	1802
168	a 0.18 on2 of7.wav	a 0.18 on4 of7.wav	1	1080
169	a 0.18 on3 of7.wav	a 0.18 on5 of7.wav	2	526
170	a 0.18 on4 of7.wav	a 0.18 on6 of7.wav	1	637
171	a 0.18 on5 of7.wav	a 0.18 on7 of7.wav	2	533
172	i 0.1 on1 of7r.wav	i 0.1 on3 of7.wav	2	1355
173	i 0.1 on2 of7.wav	i 0.1 on4 of7.wav	1	671
174	i 0.1 on3 of7.wav	i 0.1 on5 of7.wav	2	708
175	i 0.1 on4 of7.wav	i 0.1 on6 of7.wav	2	924
176	i 0.1 on5 of7.wav	i 0.1 on7 of7.wav	2	836
177	i 0.2 on1 of7r.wav	i 0.2 on3 of7.wav	2	1408
178	i 0.2 on2 of7.wav	i 0.2 on4 of7.wav	1	1337
179	i 0.2 on3 of7.wav	i 0.2 on5 of7.wav	1	1425
180	i 0.2 on4 of7.wav	i 0.2 on6 of7.wav	2	492
181	i 0.2 on5 of7.wav	i 0.2 on7 of7.wav	2	926
182	i 0.04 on1 of7r.wav	i 0.04 on3 of7.wav	1	535
183	i 0.04 on2 of7.wav	i 0.04 on4 of7.wav	1	342
184	i 0.04 on3 of7.wav	i 0.04 on5 of7.wav	1	586
185	i 0.04 on4 of7.wav	i 0.04 on6 of7.wav	1	543
186	i 0.04 on5 of7.wav	i 0.04 on7 of7.wav	1	1276
187	i 0.06 on1 of7r.wav	i 0.06 on3 of7.wav	1	2105
188	i 0.06 on2 of7.wav	i 0.06 on4 of7.wav	2	590
189	i 0.06 on3 of7.wav	i 0.06 on5 of7.wav	1	750
190	i 0.06 on4 of7.wav	i 0.06 on6 of7.wav	1	399
191	i 0.06 on5 of7.wav	i 0.06 on7 of7.wav	1	606
192	i 0.08 on1 of7r.wav	i 0.08 on3 of7.wav	1	1309
193	i 0.08 on2 of7.wav	i 0.08 on4 of7.wav	1	509
194	i 0.08 on3 of7.wav	i 0.08 on5 of7.wav	1	502
195	i 0.08 on4 of7.wav	i 0.08 on6 of7.wav	2	1262
196	i 0.08 on5 of7.wav	i 0.08 on7 of7.wav	1	896
197	i 0.12 on1 of7r.wav	i 0.12 on3 of7.wav	2	759
198	i 0.12 on2 of7.wav	i 0.12 on4 of7.wav	1	796
199	i 0.12 on3 of7.wav	i 0.12 on5 of7.wav	1	1265
200	i 0.12 on4 of7.wav	i 0.12 on6 of7.wav	2	641
201	i 0.12 on5 of7.wav	i 0.12 on7 of7.wav	2	997
202	i 0.14 on1 of7r.wav	i 0.14 on3 of7.wav	2	635
203	i 0.14 on2 of7.wav	i 0.14 on4 of7.wav	1	1747
204	i 0.14 on3 of7.wav	i 0.14 on5 of7.wav	1	643
205	i 0.14 on4 of7.wav	i 0.14 on6 of7.wav	1	498
206	i 0.14 on5 of7.wav	i 0.14 on7 of7.wav	2	1674
207	i 0.16 on1 of7r.wav	i 0.16 on3 of7.wav	1	502
208	i 0.16 on2 of7.wav	i 0.16 on4 of7.wav	1	1769
209	i 0.16 on3 of7.wav	i 0.16 on5 of7.wav	2	804
210	i 0.16 on4 of7.wav	i 0.16 on6 of7.wav	2	664
211	i 0.16 on5 of7.wav	i 0.16 on7 of7.wav	2	1112
212	i 0.18 on1 of7r.wav	i 0.18 on3 of7.wav	2	958
213	i 0.18 on2 of7.wav	i 0.18 on4 of7.wav	1	841
214	i 0.18 on3 of7.wav	i 0.18 on5 of7.wav	2	1277
215	i 0.18 on4 of7.wav	i 0.18 on6 of7.wav	2	533
216	i 0.18 on5 of7.wav	i 0.18 on7 of7.wav	2	621
217	a 0.1 on3 of7.wav	a 0.1 on1 of7r.wav	1	857
218	a 0.1 on4 of7.wav	a 0.1 on2 of7.wav	2	407
219	a 0.1 on5 of7.wav	a 0.1 on3 of7.wav	1	2504
220	a 0.1 on6 of7.wav	a 0.1 on4 of7.wav	1	686
221	a 0.1 on7 of7.wav	a 0.1 on5 of7.wav	1	955
222	a 0.2 on3 of7.wav	a 0.2 on1 of7r.wav	1	3271
223	a 0.2 on4 of7.wav	a 0.2 on2 of7.wav	1	1335
224	a 0.2 on5 of7.wav	a 0.2 on3 of7.wav	1	1831
225	a 0.2 on6 of7.wav	a 0.2 on4 of7.wav	2	563
226	a 0.2 on7 of7.wav	a 0.2 on5 of7.wav	1	757
227	a 0.04 on3 of7.wav	a 0.04 on1 of7r.wav	1	455
228	a 0.04 on4 of7.wav	a 0.04 on2 of7.wav	1	550
229	a 0.04 on5 of7.wav	a 0.04 on3 of7.wav	1	726
230	a 0.04 on6 of7.wav	a 0.04 on4 of7.wav	1	394
231	a 0.04 on7 of7.wav	a 0.04 on5 of7.wav	1	2178
232	a 0.06 on3 of7.wav	a 0.06 on1 of7r.wav	1	601
233	a 0.06 on4 of7.wav	a 0.06 on2 of7.wav	1	551
234	a 0.06 on5 of7.wav	a 0.06 on3 of7.wav	1	2189
235	a 0.06 on6 of7.wav	a 0.06 on4 of7.wav	1	581
236	a 0.06 on7 of7.wav	a 0.06 on5 of7.wav	1	484
237	a 0.08 on3 of7.wav	a 0.08 on1 of7r.wav	1	494
238	a 0.08 on4 of7.wav	a 0.08 on2 of7.wav	2	601
239	a 0.08 on5 of7.wav	a 0.08 on3 of7.wav	1	534
240	a 0.08 on6 of7.wav	a 0.08 on4 of7.wav	1	666
241	a 0.08 on7 of7.wav	a 0.08 on5 of7.wav	1	2687
242	a 0.12 on3 of7.wav	a 0.12 on1 of7r.wav	1	595
243	a 0.12 on4 of7.wav	a 0.12 on2 of7.wav	1	969
244	a 0.12 on5 of7.wav	a 0.12 on3 of7.wav	2	2716
245	a 0.12 on6 of7.wav	a 0.12 on4 of7.wav	1	2271
246	a 0.12 on7 of7.wav	a 0.12 on5 of7.wav	1	516
247	a 0.14 on3 of7.wav	a 0.14 on1 of7r.wav	1	470
248	a 0.14 on4 of7.wav	a 0.14 on2 of7.wav	1	631
249	a 0.14 on5 of7.wav	a 0.14 on3 of7.wav	2	879
250	a 0.14 on6 of7.wav	a 0.14 on4 of7.wav	2	799
251	a 0.14 on7 of7.wav	a 0.14 on5 of7.wav	2	994
252	a 0.16 on3 of7.wav	a 0.16 on1 of7r.wav	1	612
253	a 0.16 on4 of7.wav	a 0.16 on2 of7.wav	1	854
254	a 0.16 on5 of7.wav	a 0.16 on3 of7.wav	2	1034
255	a 0.16 on6 of7.wav	a 0.16 on4 of7.wav	1	1701
256	a 0.16 on7 of7.wav	a 0.16 on5 of7.wav	1	1284
257	a 0.18 on3 of7.wav	a 0.18 on1 of7r.wav	2	470
258	a 0.18 on4 of7.wav	a 0.18 on2 of7.wav	1	1456
259	a 0.18 on5 of7.wav	a 0.18 on3 of7.wav	1	1241
260	a 0.18 on6 of7.wav	a 0.18 on4 of7.wav	1	1837
261	a 0.18 on7 of7.wav	a 0.18 on5 of7.wav	2	503
262	i 0.1 on3 of7.wav	i 0.1 on1 of7r.wav	1	691
263	i 0.1 on4 of7.wav	i 0.1 on2 of7.wav	1	1449
264	i 0.1 on5 of7.wav	i 0.1 on3 of7.wav	1	758
265	i 0.1 on6 of7.wav	i 0.1 on4 of7.wav	2	831
266	i 0.1 on7 of7.wav	i 0.1 on5 of7.wav	1	627
267	i 0.2 on3 of7.wav	i 0.2 on1 of7r.wav	1	2068
268	i 0.2 on4 of7.wav	i 0.2 on2 of7.wav	1	584
269	i 0.2 on5 of7.wav	i 0.2 on3 of7.wav	2	1072
270	i 0.2 on6 of7.wav	i 0.2 on4 of7.wav	1	1907
271	i 0.2 on7 of7.wav	i 0.2 on5 of7.wav	1	632
272	i 0.04 on3 of7.wav	i 0.04 on1 of7r.wav	1	652
273	i 0.04 on4 of7.wav	i 0.04 on2 of7.wav	2	965
274	i 0.04 on5 of7.wav	i 0.04 on3 of7.wav	1	2317
275	i 0.04 on6 of7.wav	i 0.04 on4 of7.wav	1	480
276	i 0.04 on7 of7.wav	i 0.04 on5 of7.wav	1	2614
277	i 0.06 on3 of7.wav	i 0.06 on1 of7r.wav	1	540
278	i 0.06 on4 of7.wav	i 0.06 on2 of7.wav	1	458
279	i 0.06 on5 of7.wav	i 0.06 on3 of7.wav	1	1524
280	i 0.06 on6 of7.wav	i 0.06 on4 of7.wav	1	569
281	i 0.06 on7 of7.wav	i 0.06 on5 of7.wav	1	1501
282	i 0.08 on3 of7.wav	i 0.08 on1 of7r.wav	1	577
283	i 0.08 on4 of7.wav	i 0.08 on2 of7.wav	1	1062
284	i 0.08 on5 of7.wav	i 0.08 on3 of7.wav	1	1426
285	i 0.08 on6 of7.wav	i 0.08 on4 of7.wav	1	658
286	i 0.08 on7 of7.wav	i 0.08 on5 of7.wav	1	573
287	i 0.12 on3 of7.wav	i 0.12 on1 of7r.wav	1	590
288	i 0.12 on4 of7.wav	i 0.12 on2 of7.wav	1	648
289	i 0.12 on5 of7.wav	i 0.12 on3 of7.wav	1	456
290	i 0.12 on6 of7.wav	i 0.12 on4 of7.wav	1	1120
291	i 0.12 on7 of7.wav	i 0.12 on5 of7.wav	1	397
292	i 0.14 on3 of7.wav	i 0.14 on1 of7r.wav	1	1004
293	i 0.14 on4 of7.wav	i 0.14 on2 of7.wav	1	960
294	i 0.14 on5 of7.wav	i 0.14 on3 of7.wav	2	735
295	i 0.14 on6 of7.wav	i 0.14 on4 of7.wav	1	730
296	i 0.14 on7 of7.wav	i 0.14 on5 of7.wav	1	518
297	i 0.16 on3 of7.wav	i 0.16 on1 of7r.wav	1	546
298	i 0.16 on4 of7.wav	i 0.16 on2 of7.wav	1	692
299	i 0.16 on5 of7.wav	i 0.16 on3 of7.wav	1	648
300	i 0.16 on6 of7.wav	i 0.16 on4 of7.wav	1	637
301	i 0.16 on7 of7.wav	i 0.16 on5 of7.wav	2	701
302	i 0.18 on3 of7.wav	i 0.18 on1 of7r.wav	2	1355
303	i 0.18 on4 of7.wav	i 0.18 on2 of7.wav	1	1034
304	i 0.18 on5 of7.wav	i 0.18 on3 of7.wav	2	1087
305	i 0.18 on6 of7.wav	i 0.18 on4 of7.wav	1	883
306	i 0.18 on7 of7.wav	i 0.18 on5 of7.wav	2	664
307	a 0.1 on1 of7r.wav	a 0.1 on1 of7r.wav	1	680
308	a 0.1 on2 of7.wav	a 0.1 on2 of7.wav	1	1566
309	a 0.1 on3 of7.wav	a 0.1 on3 of7.wav	1	657
310	a 0.1 on4 of7.wav	a 0.1 on4 of7.wav	1	888
311	a 0.1 on5 of7.wav	a 0.1 on5 of7.wav	1	954
312	a 0.1 on6 of7.wav	a 0.1 on6 of7.wav	1	560
313	a 0.1 on7 of7.wav	a 0.1 on7 of7.wav	1	1490
314	a 0.2 on1 of7r.wav	a 0.2 on1 of7r.wav	2	1871
315	a 0.2 on2 of7.wav	a 0.2 on2 of7.wav	1	717
316	a 0.2 on3 of7.wav	a 0.2 on3 of7.wav	1	1314
317	a 0.2 on4 of7.wav	a 0.2 on4 of7.wav	1	1461
318	a 0.2 on5 of7.wav	a 0.2 on5 of7.wav	1	762
319	a 0.2 on6 of7.wav	a 0.2 on6 of7.wav	1	574
320	a 0.2 on7 of7.wav	a 0.2 on7 of7.wav	1	618
321	a 0.04 on1 of7r.wav	a 0.04 on1 of7r.wav	1	1325
322	a 0.04 on2 of7.wav	a 0.04 on2 of7.wav	1	556
323	a 0.04 on3 of7.wav	a 0.04 on3 of7.wav	1	738
324	a 0.04 on4 of7.wav	a 0.04 on4 of7.wav	1	1476
325	a 0.04 on5 of7.wav	a 0.04 on5 of7.wav	1	448
326	a 0.04 on6 of7.wav	a 0.04 on6 of7.wav	1	625
327	a 0.04 on7 of7.wav	a 0.04 on7 of7.wav	1	1030
328	a 0.06 on1 of7r.wav	a 0.06 on1 of7r.wav	1	1119
329	a 0.06 on2 of7.wav	a 0.06 on2 of7.wav	1	789
330	a 0.06 on3 of7.wav	a 0.06 on3 of7.wav	2	1394
331	a 0.06 on4 of7.wav	a 0.06 on4 of7.wav	1	2335
332	a 0.06 on5 of7.wav	a 0.06 on5 of7.wav	1	549
333	a 0.06 on6 of7.wav	a 0.06 on6 of7.wav	1	657
334	a 0.06 on7 of7.wav	a 0.06 on7 of7.wav	2	1221
335	a 0.08 on1 of7r.wav	a 0.08 on1 of7r.wav	1	1115
336	a 0.08 on2 of7.wav	a 0.08 on2 of7.wav	1	1925
337	a 0.08 on3 of7.wav	a 0.08 on3 of7.wav	1	1709
338	a 0.08 on4 of7.wav	a 0.08 on4 of7.wav	1	733
339	a 0.08 on5 of7.wav	a 0.08 on5 of7.wav	2	1092
340	a 0.08 on6 of7.wav	a 0.08 on6 of7.wav	1	1337
341	a 0.08 on7 of7.wav	a 0.08 on7 of7.wav	1	648
342	a 0.12 on1 of7r.wav	a 0.12 on1 of7r.wav	2	945
343	a 0.12 on2 of7.wav	a 0.12 on2 of7.wav	1	644
344	a 0.12 on3 of7.wav	a 0.12 on3 of7.wav	2	1060
345	a 0.12 on4 of7.wav	a 0.12 on4 of7.wav	2	2083
346	a 0.12 on5 of7.wav	a 0.12 on5 of7.wav	2	963
347	a 0.12 on6 of7.wav	a 0.12 on6 of7.wav	1	580
348	a 0.12 on7 of7.wav	a 0.12 on7 of7.wav	1	1090
349	a 0.14 on1 of7r.wav	a 0.14 on1 of7r.wav	1	3961
350	a 0.14 on2 of7.wav	a 0.14 on2 of7.wav	1	2683
351	a 0.14 on3 of7.wav	a 0.14 on3 of7.wav	1	594
352	a 0.14 on4 of7.wav	a 0.14 on4 of7.wav	1	2440
353	a 0.14 on5 of7.wav	a 0.14 on5 of7.wav	1	1620
354	a 0.14 on6 of7.wav	a 0.14 on6 of7.wav	1	585
355	a 0.14 on7 of7.wav	a 0.14 on7 of7.wav	2	867
356	a 0.16 on1 of7r.wav	a 0.16 on1 of7r.wav	2	927
357	a 0.16 on2 of7.wav	a 0.16 on2 of7.wav	1	1496
358	a 0.16 on3 of7.wav	a 0.16 on3 of7.wav	1	739
359	a 0.16 on4 of7.wav	a 0.16 on4 of7.wav	2	776
360	a 0.16 on5 of7.wav	a 0.16 on5 of7.wav	2	946
361	a 0.16 on6 of7.wav	a 0.16 on6 of7.wav	1	1924
362	a 0.16 on7 of7.wav	a 0.16 on7 of7.wav	1	568
363	a 0.18 on1 of7r.wav	a 0.18 on1 of7r.wav	1	775
364	a 0.18 on2 of7.wav	a 0.18 on2 of7.wav	2	1020
365	a 0.18 on3 of7.wav	a 0.18 on3 of7.wav	1	540
366	a 0.18 on4 of7.wav	a 0.18 on4 of7.wav	2	783
367	a 0.18 on5 of7.wav	a 0.18 on5 of7.wav	1	793
368	a 0.18 on6 of7.wav	a 0.18 on6 of7.wav	2	651
369	a 0.18 on7 of7.wav	a 0.18 on7 of7.wav	2	1024
370	i 0.1 on1 of7r.wav	i 0.1 on1 of7r.wav	2	889
371	i 0.1 on2 of7.wav	i 0.1 on2 of7.wav	1	681
372	i 0.1 on3 of7.wav	i 0.1 on3 of7.wav	1	985
373	i 0.1 on4 of7.wav	i 0.1 on4 of7.wav	1	805
374	i 0.1 on5 of7.wav	i 0.1 on5 of7.wav	1	826
375	i 0.1 on6 of7.wav	i 0.1 on6 of7.wav	1	801
376	i 0.1 on7 of7.wav	i 0.1 on7 of7.wav	1	535
377	i 0.2 on1 of7r.wav	i 0.2 on1 of7r.wav	1	1790
378	i 0.2 on2 of7.wav	i 0.2 on2 of7.wav	1	595
379	i 0.2 on3 of7.wav	i 0.2 on3 of7.wav	1	735
380	i 0.2 on4 of7.wav	i 0.2 on4 of7.wav	1	721
381	i 0.2 on5 of7.wav	i 0.2 on5 of7.wav	1	1745
382	i 0.2 on6 of7.wav	i 0.2 on6 of7.wav	1	588
383	i 0.2 on7 of7.wav	i 0.2 on7 of7.wav	1	776
384	i 0.04 on1 of7r.wav	i 0.04 on1 of7r.wav	1	886
385	i 0.04 on2 of7.wav	i 0.04 on2 of7.wav	1	2369
386	i 0.04 on3 of7.wav	i 0.04 on3 of7.wav	1	494
387	i 0.04 on4 of7.wav	i 0.04 on4 of7.wav	1	906
388	i 0.04 on5 of7.wav	i 0.04 on5 of7.wav	1	486
389	i 0.04 on6 of7.wav	i 0.04 on6 of7.wav	1	560
390	i 0.04 on7 of7.wav	i 0.04 on7 of7.wav	1	523
391	i 0.06 on1 of7r.wav	i 0.06 on1 of7r.wav	1	1263
392	i 0.06 on2 of7.wav	i 0.06 on2 of7.wav	1	449
393	i 0.06 on3 of7.wav	i 0.06 on3 of7.wav	1	576
394	i 0.06 on4 of7.wav	i 0.06 on4 of7.wav	1	595
395	i 0.06 on5 of7.wav	i 0.06 on5 of7.wav	2	2091
396	i 0.06 on6 of7.wav	i 0.06 on6 of7.wav	1	587
397	i 0.06 on7 of7.wav	i 0.06 on7 of7.wav	1	2913
398	i 0.08 on1 of7r.wav	i 0.08 on1 of7r.wav	1	674
399	i 0.08 on2 of7.wav	i 0.08 on2 of7.wav	1	1859
400	i 0.08 on3 of7.wav	i 0.08 on3 of7.wav	1	1971
401	i 0.08 on4 of7.wav	i 0.08 on4 of7.wav	1	499
402	i 0.08 on5 of7.wav	i 0.08 on5 of7.wav	1	1072
403	i 0.08 on6 of7.wav	i 0.08 on6 of7.wav	1	1419
404	i 0.08 on7 of7.wav	i 0.08 on7 of7.wav	1	836
405	i 0.12 on1 of7r.wav	i 0.12 on1 of7r.wav	1	542
406	i 0.12 on2 of7.wav	i 0.12 on2 of7.wav	2	464
407	i 0.12 on3 of7.wav	i 0.12 on3 of7.wav	1	1546
408	i 0.12 on4 of7.wav	i 0.12 on4 of7.wav	2	974
409	i 0.12 on5 of7.wav	i 0.12 on5 of7.wav	1	1074
410	i 0.12 on6 of7.wav	i 0.12 on6 of7.wav	1	952
411	i 0.12 on7 of7.wav	i 0.12 on7 of7.wav	1	676
412	i 0.14 on1 of7r.wav	i 0.14 on1 of7r.wav	1	789
413	i 0.14 on2 of7.wav	i 0.14 on2 of7.wav	1	991
414	i 0.14 on3 of7.wav	i 0.14 on3 of7.wav	1	868
415	i 0.14 on4 of7.wav	i 0.14 on4 of7.wav	1	816
416	i 0.14 on5 of7.wav	i 0.14 on5 of7.wav	1	554
417	i 0.14 on6 of7.wav	i 0.14 on6 of7.wav	1	553
418	i 0.14 on7 of7.wav	i 0.14 on7 of7.wav	1	1619
419	i 0.16 on1 of7r.wav	i 0.16 on1 of7r.wav	1	1551
420	i 0.16 on2 of7.wav	i 0.16 on2 of7.wav	1	966
421	i 0.16 on3 of7.wav	i 0.16 on3 of7.wav	2	1605
422	i 0.16 on4 of7.wav	i 0.16 on4 of7.wav	1	980
423	i 0.16 on5 of7.wav	i 0.16 on5 of7.wav	1	763
424	i 0.16 on6 of7.wav	i 0.16 on6 of7.wav	1	2710
425	i 0.16 on7 of7.wav	i 0.16 on7 of7.wav	1	498
426	i 0.18 on1 of7r.wav	i 0.18 on1 of7r.wav	1	1176
427	i 0.18 on2 of7.wav	i 0.18 on2 of7.wav	1	567
428	i 0.18 on3 of7.wav	i 0.18 on3 of7.wav	1	749
429	i 0.18 on4 of7.wav	i 0.18 on4 of7.wav	1	619
430	i 0.18 on5 of7.wav	i 0.18 on5 of7.wav	1	566
431	i 0.18 on6 of7.wav	i 0.18 on6 of7.wav	2	841
432	i 0.18 on7 of7.wav	i 0.18 on7 of7.wav	1	548
433	a 0.1 on1 of7r.wav	a 0.1 on3 of7.wav	1	1630
434	a 0.1 on2 of7.wav	a 0.1 on4 of7.wav	1	1213
435	a 0.1 on3 of7.wav	a 0.1 on5 of7.wav	1	999
436	a 0.1 on4 of7.wav	a 0.1 on6 of7.wav	1	1003
437	a 0.1 on5 of7.wav	a 0.1 on7 of7.wav	1	725
438	a 0.2 on1 of7r.wav	a 0.2 on3 of7.wav	1	1061
439	a 0.2 on2 of7.wav	a 0.2 on4 of7.wav	2	1181
440	a 0.2 on3 of7.wav	a 0.2 on5 of7.wav	1	604
441	a 0.2 on4 of7.wav	a 0.2 on6 of7.wav	1	1154
442	a 0.2 on5 of7.wav	a 0.2 on7 of7.wav	2	597
443	a 0.04 on1 of7r.wav	a 0.04 on3 of7.wav	1	1041
444	a 0.04 on2 of7.wav	a 0.04 on4 of7.wav	1	1059
445	a 0.04 on3 of7.wav	a 0.04 on5 of7.wav	1	848
446	a 0.04 on4 of7.wav	a 0.04 on6 of7.wav	1	795
447	a 0.04 on5 of7.wav	a 0.04 on7 of7.wav	1	1890
448	a 0.06 on1 of7r.wav	a 0.06 on3 of7.wav	2	1239
449	a 0.06 on2 of7.wav	a 0.06 on4 of7.wav	2	791
450	a 0.06 on3 of7.wav	a 0.06 on5 of7.wav	1	428
451	a 0.06 on4 of7.wav	a 0.06 on6 of7.wav	1	615
452	a 0.06 on5 of7.wav	a 0.06 on7 of7.wav	1	784
453	a 0.08 on1 of7r.wav	a 0.08 on3 of7.wav	1	482
454	a 0.08 on2 of7.wav	a 0.08 on4 of7.wav	2	520
455	a 0.08 on3 of7.wav	a 0.08 on5 of7.wav	2	517
456	a 0.08 on4 of7.wav	a 0.08 on6 of7.wav	2	1328
457	a 0.08 on5 of7.wav	a 0.08 on7 of7.wav	1	650
458	a 0.12 on1 of7r.wav	a 0.12 on3 of7.wav	2	963
459	a 0.12 on2 of7.wav	a 0.12 on4 of7.wav	1	857
460	a 0.12 on3 of7.wav	a 0.12 on5 of7.wav	1	661
461	a 0.12 on4 of7.wav	a 0.12 on6 of7.wav	2	702
462	a 0.12 on5 of7.wav	a 0.12 on7 of7.wav	2	1163
463	a 0.14 on1 of7r.wav	a 0.14 on3 of7.wav	1	1930
464	a 0.14 on2 of7.wav	a 0.14 on4 of7.wav	1	1260
465	a 0.14 on3 of7.wav	a 0.14 on5 of7.wav	1	1195
466	a 0.14 on4 of7.wav	a 0.14 on6 of7.wav	1	770
467	a 0.14 on5 of7.wav	a 0.14 on7 of7.wav	2	549
468	a 0.16 on1 of7r.wav	a 0.16 on3 of7.wav	1	1035
469	a 0.16 on2 of7.wav	a 0.16 on4 of7.wav	2	1022
470	a 0.16 on3 of7.wav	a 0.16 on5 of7.wav	1	675
471	a 0.16 on4 of7.wav	a 0.16 on6 of7.wav	2	646
472	a 0.16 on5 of7.wav	a 0.16 on7 of7.wav	2	654
473	a 0.18 on1 of7r.wav	a 0.18 on3 of7.wav	1	966
474	a 0.18 on2 of7.wav	a 0.18 on4 of7.wav	1	786
475	a 0.18 on3 of7.wav	a 0.18 on5 of7.wav	2	907
476	a 0.18 on4 of7.wav	a 0.18 on6 of7.wav	1	618
477	a 0.18 on5 of7.wav	a 0.18 on7 of7.wav	2	725
478	i 0.1 on1 of7r.wav	i 0.1 on3 of7.wav	2	920
479	i 0.1 on2 of7.wav	i 0.1 on4 of7.wav	1	2201
480	i 0.1 on3 of7.wav	i 0.1 on5 of7.wav	1	801
481	i 0.1 on4 of7.wav	i 0.1 on6 of7.wav	1	520
482	i 0.1 on5 of7.wav	i 0.1 on7 of7.wav	2	965
483	i 0.2 on1 of7r.wav	i 0.2 on3 of7.wav	1	711
484	i 0.2 on2 of7.wav	i 0.2 on4 of7.wav	2	1110
485	i 0.2 on3 of7.wav	i 0.2 on5 of7.wav	2	540
486	i 0.2 on4 of7.wav	i 0.2 on6 of7.wav	1	3929
487	i 0.2 on5 of7.wav	i 0.2 on7 of7.wav	2	616
488	i 0.04 on1 of7r.wav	i 0.04 on3 of7.wav	1	785
489	i 0.04 on2 of7.wav	i 0.04 on4 of7.wav	1	1633
490	i 0.04 on3 of7.wav	i 0.04 on5 of7.wav	1	1720
491	i 0.04 on4 of7.wav	i 0.04 on6 of7.wav	1	708
492	i 0.04 on5 of7.wav	i 0.04 on7 of7.wav	1	883
493	i 0.06 on1 of7r.wav	i 0.06 on3 of7.wav	1	1471
494	i 0.06 on2 of7.wav	i 0.06 on4 of7.wav	1	535
495	i 0.06 on3 of7.wav	i 0.06 on5 of7.wav	1	508
496	i 0.06 on4 of7.wav	i 0.06 on6 of7.wav	2	1107
497	i 0.06 on5 of7.wav	i 0.06 on7 of7.wav	1	612
498	i 0.08 on1 of7r.wav	i 0.08 on3 of7.wav	1	742
499	i 0.08 on2 of7.wav	i 0.08 on4 of7.wav	1	524
500	i 0.08 on3 of7.wav	i 0.08 on5 of7.wav	1	1174
501	i 0.08 on4 of7.wav	i 0.08 on6 of7.wav	1	1241
502	i 0.08 on5 of7.wav	i 0.08 on7 of7.wav	1	1684
503	i 0.12 on1 of7r.wav	i 0.12 on3 of7.wav	2	854
504	i 0.12 on2 of7.wav	i 0.12 on4 of7.wav	1	719
505	i 0.12 on3 of7.wav	i 0.12 on5 of7.wav	2	663
506	i 0.12 on4 of7.wav	i 0.12 on6 of7.wav	2	614
507	i 0.12 on5 of7.wav	i 0.12 on7 of7.wav	2	848
508	i 0.14 on1 of7r.wav	i 0.14 on3 of7.wav	1	1574
509	i 0.14 on2 of7.wav	i 0.14 on4 of7.wav	1	761
510	i 0.14 on3 of7.wav	i 0.14 on5 of7.wav	1	1387
511	i 0.14 on4 of7.wav	i 0.14 on6 of7.wav	1	1448
512	i 0.14 on5 of7.wav	i 0.14 on7 of7.wav	2	502
513	i 0.16 on1 of7r.wav	i 0.16 on3 of7.wav	1	658
514	i 0.16 on2 of7.wav	i 0.16 on4 of7.wav	1	667
515	i 0.16 on3 of7.wav	i 0.16 on5 of7.wav	1	921
516	i 0.16 on4 of7.wav	i 0.16 on6 of7.wav	2	1588
517	i 0.16 on5 of7.wav	i 0.16 on7 of7.wav	2	729
518	i 0.18 on1 of7r.wav	i 0.18 on3 of7.wav	1	2803
519	i 0.18 on2 of7.wav	i 0.18 on4 of7.wav	1	1577
520	i 0.18 on3 of7.wav	i 0.18 on5 of7.wav	2	471
521	i 0.18 on4 of7.wav	i 0.18 on6 of7.wav	2	675
522	i 0.18 on5 of7.wav	i 0.18 on7 of7.wav	2	956
523	a 0.1 on3 of7.wav	a 0.1 on1 of7r.wav	2	1063
524	a 0.1 on4 of7.wav	a 0.1 on2 of7.wav	1	799
525	a 0.1 on5 of7.wav	a 0.1 on3 of7.wav	2	508
526	a 0.1 on6 of7.wav	a 0.1 on4 of7.wav	1	1931
527	a 0.1 on7 of7.wav	a 0.1 on5 of7.wav	1	843
528	a 0.2 on3 of7.wav	a 0.2 on1 of7r.wav	2	1124
529	a 0.2 on4 of7.wav	a 0.2 on2 of7.wav	2	1875
530	a 0.2 on5 of7.wav	a 0.2 on3 of7.wav	1	778
531	a 0.2 on6 of7.wav	a 0.2 on4 of7.wav	2	1400
532	a 0.2 on7 of7.wav	a 0.2 on5 of7.wav	2	1091
533	a 0.04 on3 of7.wav	a 0.04 on1 of7r.wav	1	732
534	a 0.04 on4 of7.wav	a 0.04 on2 of7.wav	1	1355
535	a 0.04 on5 of7.wav	a 0.04 on3 of7.wav	1	2048
536	a 0.04 on6 of7.wav	a 0.04 on4 of7.wav	1	632
537	a 0.04 on7 of7.wav	a 0.04 on5 of7.wav	1	347
538	a 0.06 on3 of7.wav	a 0.06 on1 of7r.wav	1	1542
539	a 0.06 on4 of7.wav	a 0.06 on2 of7.wav	1	709
540	a 0.06 on5 of7.wav	a 0.06 on3 of7.wav	1	411
541	a 0.06 on6 of7.wav	a 0.06 on4 of7.wav	1	1164
542	a 0.06 on7 of7.wav	a 0.06 on5 of7.wav	1	586
543	a 0.08 on3 of7.wav	a 0.08 on1 of7r.wav	1	1083
544	a 0.08 on4 of7.wav	a 0.08 on2 of7.wav	1	553
545	a 0.08 on5 of7.wav	a 0.08 on3 of7.wav	1	1298
546	a 0.08 on6 of7.wav	a 0.08 on4 of7.wav	2	672
547	a 0.08 on7 of7.wav	a 0.08 on5 of7.wav	1	1118
548	a 0.12 on3 of7.wav	a 0.12 on1 of7r.wav	1	633
549	a 0.12 on4 of7.wav	a 0.12 on2 of7.wav	2	1112
550	a 0.12 on5 of7.wav	a 0.12 on3 of7.wav	2	730
551	a 0.12 on6 of7.wav	a 0.12 on4 of7.wav	2	1583
552	a 0.12 on7 of7.wav	a 0.12 on5 of7.wav	1	856
553	a 0.14 on3 of7.wav	a 0.14 on1 of7r.wav	2	649
554	a 0.14 on4 of7.wav	a 0.14 on2 of7.wav	1	734
555	a 0.14 on5 of7.wav	a 0.14 on3 of7.wav	2	768
556	a 0.14 on6 of7.wav	a 0.14 on4 of7.wav	2	648
557	a 0.14 on7 of7.wav	a 0.14 on5 of7.wav	2	498
558	a 0.16 on3 of7.wav	a 0.16 on1 of7r.wav	1	788
559	a 0.16 on4 of7.wav	a 0.16 on2 of7.wav	1	729
560	a 0.16 on5 of7.wav	a 0.16 on3 of7.wav	1	794
561	a 0.16 on6 of7.wav	a 0.16 on4 of7.wav	2	901
562	a 0.16 on7 of7.wav	a 0.16 on5 of7.wav	2	665
563	a 0.18 on3 of7.wav	a 0.18 on1 of7r.wav	1	728
564	a 0.18 on4 of7.wav	a 0.18 on2 of7.wav	1	1054
565	a 0.18 on5 of7.wav	a 0.18 on3 of7.wav	1	767
566	a 0.18 on6 of7.wav	a 0.18 on4 of7.wav	1	1626
567	a 0.18 on7 of7.wav	a 0.18 on5 of7.wav	2	1972
568	i 0.1 on3 of7.wav	i 0.1 on1 of7r.wav	1	3286
569	i 0.1 on4 of7.wav	i 0.1 on2 of7.wav	2	807
570	i 0.1 on5 of7.wav	i 0.1 on3 of7.wav	1	890
571	i 0.1 on6 of7.wav	i 0.1 on4 of7.wav	1	1430
572	i 0.1 on7 of7.wav	i 0.1 on5 of7.wav	1	2626
573	i 0.2 on3 of7.wav	i 0.2 on1 of7r.wav	1	752
574	i 0.2 on4 of7.wav	i 0.2 on2 of7.wav	1	739
575	i 0.2 on5 of7.wav	i 0.2 on3 of7.wav	1	785
576	i 0.2 on6 of7.wav	i 0.2 on4 of7.wav	2	1037
577	i 0.2 on7 of7.wav	i 0.2 on5 of7.wav	2	711
578	i 0.04 on3 of7.wav	i 0.04 on1 of7r.wav	1	601
579	i 0.04 on4 of7.wav	i 0.04 on2 of7.wav	1	981
580	i 0.04 on5 of7.wav	i 0.04 on3 of7.wav	1	502
581	i 0.04 on6 of7.wav	i 0.04 on4 of7.wav	1	575
582	i 0.04 on7 of7.wav	i 0.04 on5 of7.wav	1	568
583	i 0.06 on3 of7.wav	i 0.06 on1 of7r.wav	1	408
584	i 0.06 on4 of7.wav	i 0.06 on2 of7.wav	2	907
585	i 0.06 on5 of7.wav	i 0.06 on3 of7.wav	1	1175
586	i 0.06 on6 of7.wav	i 0.06 on4 of7.wav	1	2733
587	i 0.06 on7 of7.wav	i 0.06 on5 of7.wav	1	478
588	i 0.08 on3 of7.wav	i 0.08 on1 of7r.wav	1	840
589	i 0.08 on4 of7.wav	i 0.08 on2 of7.wav	2	809
590	i 0.08 on5 of7.wav	i 0.08 on3 of7.wav	1	470
591	i 0.08 on6 of7.wav	i 0.08 on4 of7.wav	1	746
592	i 0.08 on7 of7.wav	i 0.08 on5 of7.wav	1	1814
593	i 0.12 on3 of7.wav	i 0.12 on1 of7r.wav	2	985
594	i 0.12 on4 of7.wav	i 0.12 on2 of7.wav	1	1863
595	i 0.12 on5 of7.wav	i 0.12 on3 of7.wav	1	498
596	i 0.12 on6 of7.wav	i 0.12 on4 of7.wav	2	916
597	i 0.12 on7 of7.wav	i 0.12 on5 of7.wav	1	708
598	i 0.14 on3 of7.wav	i 0.14 on1 of7r.wav	1	1327
599	i 0.14 on4 of7.wav	i 0.14 on2 of7.wav	1	936
600	i 0.14 on5 of7.wav	i 0.14 on3 of7.wav	2	1657
601	i 0.14 on6 of7.wav	i 0.14 on4 of7.wav	1	1732
602	i 0.14 on7 of7.wav	i 0.14 on5 of7.wav	1	722
603	i 0.16 on3 of7.wav	i 0.16 on1 of7r.wav	2	2627
604	i 0.16 on4 of7.wav	i 0.16 on2 of7.wav	1	2590
605	i 0.16 on5 of7.wav	i 0.16 on3 of7.wav	1	467
606	i 0.16 on6 of7.wav	i 0.16 on4 of7.wav	1	576
607	i 0.16 on7 of7.wav	i 0.16 on5 of7.wav	1	1034
608	i 0.18 on3 of7.wav	i 0.18 on1 of7r.wav	1	1270
609	i 0.18 on4 of7.wav	i 0.18 on2 of7.wav	2	662
610	i 0.18 on5 of7.wav	i 0.18 on3 of7.wav	2	748
611	i 0.18 on6 of7.wav	i 0.18 on4 of7.wav	1	1496
612	i 0.18 on7 of7.wav	i 0.18 on5 of7.wav	1	910
