# Supplementary material for: Effects of stimulus duration and vowel quality in cross-linguistic categorical perception of pitch directions
Source: PLoS One. 2017 Jul 3;12(7):e0180656. doi: 10.1371/journal.pone.0180656 (PMC5495489; doi:10.1371/journal.pone.0180656)
Supplement: S1 Table — (ZIP) [file pone.0180656.s001.zip › supporting information/Raw data/eprime_sd_ENGLISH/sub5sdfalling.csv]

List2	stim1	stim2	Slide3.RESP	Slide3.RT
1	a 0.1 on1 of1.wav	a 0.1 on1 of1.wav	1	1051
2	a 0.1 on1 of2.wav	a 0.1 on1 of2.wav	1	704
3	a 0.1 on1 of3.wav	a 0.1 on1 of3.wav	1	660
4	a 0.1 on1 of4.wav	a 0.1 on1 of4.wav	1	875
5	a 0.1 on1 of5.wav	a 0.1 on1 of5.wav	1	682
6	a 0.1 on1 of6.wav	a 0.1 on1 of6.wav	1	761
7	a 0.1 on1 of7.wav	a 0.1 on1 of7.wav	1	583
8	a 0.2 on1 of1.wav	a 0.2 on1 of1.wav	1	776
9	a 0.2 on1 of2.wav	a 0.2 on1 of2.wav	2	862
10	a 0.2 on1 of3.wav	a 0.2 on1 of3.wav	1	1047
11	a 0.2 on1 of4.wav	a 0.2 on1 of4.wav	1	1308
12	a 0.2 on1 of5.wav	a 0.2 on1 of5.wav	1	750
13	a 0.2 on1 of6.wav	a 0.2 on1 of6.wav	1	1015
14	a 0.2 on1 of7.wav	a 0.2 on1 of7.wav	1	671
15	a 0.04 on1 of1.wav	a 0.04 on1 of1.wav	1	746
16	a 0.04 on1 of2.wav	a 0.04 on1 of2.wav	1	646
17	a 0.04 on1 of3.wav	a 0.04 on1 of3.wav	1	577
18	a 0.04 on1 of4.wav	a 0.04 on1 of4.wav	1	816
19	a 0.04 on1 of5.wav	a 0.04 on1 of5.wav	1	633
20	a 0.04 on1 of6.wav	a 0.04 on1 of6.wav	1	661
21	a 0.04 on1 of7.wav	a 0.04 on1 of7.wav	1	688
22	a 0.06 on1 of1.wav	a 0.06 on1 of1.wav	1	821
23	a 0.06 on1 of2.wav	a 0.06 on1 of2.wav	1	897
24	a 0.06 on1 of3.wav	a 0.06 on1 of3.wav	1	1367
25	a 0.06 on1 of4.wav	a 0.06 on1 of4.wav	1	792
26	a 0.06 on1 of5.wav	a 0.06 on1 of5.wav	1	909
27	a 0.06 on1 of6.wav	a 0.06 on1 of6.wav	1	1007
28	a 0.06 on1 of7.wav	a 0.06 on1 of7.wav	1	2435
29	a 0.08 on1 of1.wav	a 0.08 on1 of1.wav	1	1307
30	a 0.08 on1 of2.wav	a 0.08 on1 of2.wav	1	597
31	a 0.08 on1 of3.wav	a 0.08 on1 of3.wav	1	789
32	a 0.08 on1 of4.wav	a 0.08 on1 of4.wav	1	678
33	a 0.08 on1 of5.wav	a 0.08 on1 of5.wav	1	724
34	a 0.08 on1 of6.wav	a 0.08 on1 of6.wav	1	867
35	a 0.08 on1 of7.wav	a 0.08 on1 of7.wav	1	746
36	a 0.12 on1 of1.wav	a 0.12 on1 of1.wav	2	1294
37	a 0.12 on1 of2.wav	a 0.12 on1 of2.wav	1	1961
38	a 0.12 on1 of3.wav	a 0.12 on1 of3.wav	1	833
39	a 0.12 on1 of4.wav	a 0.12 on1 of4.wav	1	1665
40	a 0.12 on1 of5.wav	a 0.12 on1 of5.wav	1	785
41	a 0.12 on1 of6.wav	a 0.12 on1 of6.wav	1	897
42	a 0.12 on1 of7.wav	a 0.12 on1 of7.wav	1	944
43	a 0.14 on1 of1.wav	a 0.14 on1 of1.wav	1	843
44	a 0.14 on1 of2.wav	a 0.14 on1 of2.wav	1	739
45	a 0.14 on1 of3.wav	a 0.14 on1 of3.wav	2	1346
46	a 0.14 on1 of4.wav	a 0.14 on1 of4.wav	1	1613
47	a 0.14 on1 of5.wav	a 0.14 on1 of5.wav	1	793
48	a 0.14 on1 of6.wav	a 0.14 on1 of6.wav	1	618
49	a 0.14 on1 of7.wav	a 0.14 on1 of7.wav	1	649
50	a 0.16 on1 of1.wav	a 0.16 on1 of1.wav	1	1388
51	a 0.16 on1 of2.wav	a 0.16 on1 of2.wav	1	659
52	a 0.16 on1 of3.wav	a 0.16 on1 of3.wav	1	711
53	a 0.16 on1 of4.wav	a 0.16 on1 of4.wav	1	846
54	a 0.16 on1 of5.wav	a 0.16 on1 of5.wav	1	870
55	a 0.16 on1 of6.wav	a 0.16 on1 of6.wav	1	815
56	a 0.16 on1 of7.wav	a 0.16 on1 of7.wav	1	678
57	a 0.18 on1 of1.wav	a 0.18 on1 of1.wav	1	1015
58	a 0.18 on1 of2.wav	a 0.18 on1 of2.wav	1	734
59	a 0.18 on1 of3.wav	a 0.18 on1 of3.wav	1	674
60	a 0.18 on1 of4.wav	a 0.18 on1 of4.wav	1	916
61	a 0.18 on1 of5.wav	a 0.18 on1 of5.wav	1	880
62	a 0.18 on1 of6.wav	a 0.18 on1 of6.wav	2	1269
63	a 0.18 on1 of7.wav	a 0.18 on1 of7.wav	2	867
64	i 0.1 on1 of1.wav	i 0.1 on1 of1.wav	1	771
65	i 0.1 on1 of2.wav	i 0.1 on1 of2.wav	1	879
66	i 0.1 on1 of3.wav	i 0.1 on1 of3.wav	2	974
67	i 0.1 on1 of4.wav	i 0.1 on1 of4.wav	2	961
68	i 0.1 on1 of5.wav	i 0.1 on1 of5.wav	1	755
69	i 0.1 on1 of6.wav	i 0.1 on1 of6.wav	1	1100
70	i 0.1 on1 of7.wav	i 0.1 on1 of7.wav	1	678
71	i 0.2 on1 of1.wav	i 0.2 on1 of1.wav	1	644
72	i 0.2 on1 of2.wav	i 0.2 on1 of2.wav	1	744
73	i 0.2 on1 of3.wav	i 0.2 on1 of3.wav	1	783
74	i 0.2 on1 of4.wav	i 0.2 on1 of4.wav	1	1479
75	i 0.2 on1 of5.wav	i 0.2 on1 of5.wav	1	671
76	i 0.2 on1 of6.wav	i 0.2 on1 of6.wav	1	2882
77	i 0.2 on1 of7.wav	i 0.2 on1 of7.wav	1	722
78	i 0.04 on1 of1.wav	i 0.04 on1 of1.wav	1	786
79	i 0.04 on1 of2.wav	i 0.04 on1 of2.wav	1	819
80	i 0.04 on1 of3.wav	i 0.04 on1 of3.wav	1	1132
81	i 0.04 on1 of4.wav	i 0.04 on1 of4.wav	1	666
82	i 0.04 on1 of5.wav	i 0.04 on1 of5.wav	1	620
83	i 0.04 on1 of6.wav	i 0.04 on1 of6.wav	1	846
84	i 0.04 on1 of7.wav	i 0.04 on1 of7.wav	1	405
85	i 0.06 on1 of1.wav	i 0.06 on1 of1.wav	2	718
86	i 0.06 on1 of2.wav	i 0.06 on1 of2.wav	1	944
87	i 0.06 on1 of3.wav	i 0.06 on1 of3.wav	1	691
88	i 0.06 on1 of4.wav	i 0.06 on1 of4.wav	1	687
89	i 0.06 on1 of5.wav	i 0.06 on1 of5.wav	1	654
90	i 0.06 on1 of6.wav	i 0.06 on1 of6.wav	1	829
91	i 0.06 on1 of7.wav	i 0.06 on1 of7.wav	2	1633
92	i 0.08 on1 of1.wav	i 0.08 on1 of1.wav	1	782
93	i 0.08 on1 of2.wav	i 0.08 on1 of2.wav	1	2080
94	i 0.08 on1 of3.wav	i 0.08 on1 of3.wav	1	639
95	i 0.08 on1 of4.wav	i 0.08 on1 of4.wav	1	1132
96	i 0.08 on1 of5.wav	i 0.08 on1 of5.wav	1	1450
97	i 0.08 on1 of6.wav	i 0.08 on1 of6.wav	1	748
98	i 0.08 on1 of7.wav	i 0.08 on1 of7.wav	1	785
99	i 0.12 on1 of1.wav	i 0.12 on1 of1.wav	1	731
100	i 0.12 on1 of2.wav	i 0.12 on1 of2.wav	1	727
101	i 0.12 on1 of3.wav	i 0.12 on1 of3.wav	1	794
102	i 0.12 on1 of4.wav	i 0.12 on1 of4.wav	1	849
103	i 0.12 on1 of5.wav	i 0.12 on1 of5.wav	1	725
104	i 0.12 on1 of6.wav	i 0.12 on1 of6.wav	1	907
105	i 0.12 on1 of7.wav	i 0.12 on1 of7.wav	1	870
106	i 0.14 on1 of1.wav	i 0.14 on1 of1.wav	1	694
107	i 0.14 on1 of2.wav	i 0.14 on1 of2.wav	1	688
108	i 0.14 on1 of3.wav	i 0.14 on1 of3.wav	1	2945
109	i 0.14 on1 of4.wav	i 0.14 on1 of4.wav	1	1030
110	i 0.14 on1 of5.wav	i 0.14 on1 of5.wav	1	679
111	i 0.14 on1 of6.wav	i 0.14 on1 of6.wav	1	724
112	i 0.14 on1 of7.wav	i 0.14 on1 of7.wav	1	628
113	i 0.16 on1 of1.wav	i 0.16 on1 of1.wav	1	1103
114	i 0.16 on1 of2.wav	i 0.16 on1 of2.wav	1	992
115	i 0.16 on1 of3.wav	i 0.16 on1 of3.wav	2	1158
116	i 0.16 on1 of4.wav	i 0.16 on1 of4.wav	1	816
117	i 0.16 on1 of5.wav	i 0.16 on1 of5.wav	1	1023
118	i 0.16 on1 of6.wav	i 0.16 on1 of6.wav	1	852
119	i 0.16 on1 of7.wav	i 0.16 on1 of7.wav	1	729
120	i 0.18 on1 of1.wav	i 0.18 on1 of1.wav	2	812
121	i 0.18 on1 of2.wav	i 0.18 on1 of2.wav	1	755
122	i 0.18 on1 of3.wav	i 0.18 on1 of3.wav	1	827
123	i 0.18 on1 of4.wav	i 0.18 on1 of4.wav	1	1321
124	i 0.18 on1 of5.wav	i 0.18 on1 of5.wav	1	878
125	i 0.18 on1 of6.wav	i 0.18 on1 of6.wav	2	1529
126	i 0.18 on1 of7.wav	i 0.18 on1 of7.wav	1	1028
127	a 0.1 on1 of1.wav	a 0.1 on1 of3.wav	1	1782
128	a 0.1 on1 of2.wav	a 0.1 on1 of4.wav	1	890
129	a 0.1 on1 of3.wav	a 0.1 on1 of5.wav	2	1668
130	a 0.1 on1 of4.wav	a 0.1 on1 of6.wav	1	888
131	a 0.1 on1 of5.wav	a 0.1 on1 of7.wav	1	824
132	a 0.2 on1 of1.wav	a 0.2 on1 of3.wav	2	633
133	a 0.2 on1 of2.wav	a 0.2 on1 of4.wav	2	966
134	a 0.2 on1 of3.wav	a 0.2 on1 of5.wav	2	1069
135	a 0.2 on1 of4.wav	a 0.2 on1 of6.wav	1	2488
136	a 0.2 on1 of5.wav	a 0.2 on1 of7.wav	2	1372
137	a 0.04 on1 of1.wav	a 0.04 on1 of3.wav	1	534
138	a 0.04 on1 of2.wav	a 0.04 on1 of4.wav	1	910
139	a 0.04 on1 of3.wav	a 0.04 on1 of5.wav	1	650
140	a 0.04 on1 of4.wav	a 0.04 on1 of6.wav	1	1849
141	a 0.04 on1 of5.wav	a 0.04 on1 of7.wav	1	658
142	a 0.06 on1 of1.wav	a 0.06 on1 of3.wav	1	591
143	a 0.06 on1 of2.wav	a 0.06 on1 of4.wav	1	683
144	a 0.06 on1 of3.wav	a 0.06 on1 of5.wav	1	1048
145	a 0.06 on1 of4.wav	a 0.06 on1 of6.wav	1	654
146	a 0.06 on1 of5.wav	a 0.06 on1 of7.wav	1	580
147	a 0.08 on1 of1.wav	a 0.08 on1 of3.wav	1	673
148	a 0.08 on1 of2.wav	a 0.08 on1 of4.wav	1	1095
149	a 0.08 on1 of3.wav	a 0.08 on1 of5.wav	1	598
150	a 0.08 on1 of4.wav	a 0.08 on1 of6.wav	1	738
151	a 0.08 on1 of5.wav	a 0.08 on1 of7.wav	2	1006
152	a 0.12 on1 of1.wav	a 0.12 on1 of3.wav	2	925
153	a 0.12 on1 of2.wav	a 0.12 on1 of4.wav	1	952
154	a 0.12 on1 of3.wav	a 0.12 on1 of5.wav	1	754
155	a 0.12 on1 of4.wav	a 0.12 on1 of6.wav	2	1454
156	a 0.12 on1 of5.wav	a 0.12 on1 of7.wav	2	2458
157	a 0.14 on1 of1.wav	a 0.14 on1 of3.wav	2	806
158	a 0.14 on1 of2.wav	a 0.14 on1 of4.wav	2	2413
159	a 0.14 on1 of3.wav	a 0.14 on1 of5.wav	2	821
160	a 0.14 on1 of4.wav	a 0.14 on1 of6.wav	2	1181
161	a 0.14 on1 of5.wav	a 0.14 on1 of7.wav	1	746
162	a 0.16 on1 of1.wav	a 0.16 on1 of3.wav	2	987
163	a 0.16 on1 of2.wav	a 0.16 on1 of4.wav	2	720
164	a 0.16 on1 of3.wav	a 0.16 on1 of5.wav	1	828
165	a 0.16 on1 of4.wav	a 0.16 on1 of6.wav	2	707
166	a 0.16 on1 of5.wav	a 0.16 on1 of7.wav	1	1560
167	a 0.18 on1 of1.wav	a 0.18 on1 of3.wav	2	1048
168	a 0.18 on1 of2.wav	a 0.18 on1 of4.wav	2	1151
169	a 0.18 on1 of3.wav	a 0.18 on1 of5.wav	2	861
170	a 0.18 on1 of4.wav	a 0.18 on1 of6.wav	1	845
171	a 0.18 on1 of5.wav	a 0.18 on1 of7.wav	2	936
172	i 0.1 on1 of1.wav	i 0.1 on1 of3.wav	1	881
173	i 0.1 on1 of2.wav	i 0.1 on1 of4.wav	2	736
174	i 0.1 on1 of3.wav	i 0.1 on1 of5.wav	2	881
175	i 0.1 on1 of4.wav	i 0.1 on1 of6.wav	1	1754
176	i 0.1 on1 of5.wav	i 0.1 on1 of7.wav	1	1705
177	i 0.2 on1 of1.wav	i 0.2 on1 of3.wav	2	763
178	i 0.2 on1 of2.wav	i 0.2 on1 of4.wav	2	736
179	i 0.2 on1 of3.wav	i 0.2 on1 of5.wav	2	999
180	i 0.2 on1 of4.wav	i 0.2 on1 of6.wav	2	965
181	i 0.2 on1 of5.wav	i 0.2 on1 of7.wav	2	1154
182	i 0.04 on1 of1.wav	i 0.04 on1 of3.wav	1	757
183	i 0.04 on1 of2.wav	i 0.04 on1 of4.wav	1	2427
184	i 0.04 on1 of3.wav	i 0.04 on1 of5.wav	1	721
185	i 0.04 on1 of4.wav	i 0.04 on1 of6.wav	1	542
186	i 0.04 on1 of5.wav	i 0.04 on1 of7.wav	1	595
187	i 0.06 on1 of1.wav	i 0.06 on1 of3.wav	1	719
188	i 0.06 on1 of2.wav	i 0.06 on1 of4.wav	1	806
189	i 0.06 on1 of3.wav	i 0.06 on1 of5.wav	1	680
190	i 0.06 on1 of4.wav	i 0.06 on1 of6.wav	1	600
191	i 0.06 on1 of5.wav	i 0.06 on1 of7.wav	1	585
192	i 0.08 on1 of1.wav	i 0.08 on1 of3.wav	1	551
193	i 0.08 on1 of2.wav	i 0.08 on1 of4.wav	1	792
194	i 0.08 on1 of3.wav	i 0.08 on1 of5.wav	1	768
195	i 0.08 on1 of4.wav	i 0.08 on1 of6.wav	1	712
196	i 0.08 on1 of5.wav	i 0.08 on1 of7.wav	1	986
197	i 0.12 on1 of1.wav	i 0.12 on1 of3.wav	2	1188
198	i 0.12 on1 of2.wav	i 0.12 on1 of4.wav	1	2597
199	i 0.12 on1 of3.wav	i 0.12 on1 of5.wav	1	882
200	i 0.12 on1 of4.wav	i 0.12 on1 of6.wav	2	1728
201	i 0.12 on1 of5.wav	i 0.12 on1 of7.wav	2	1039
202	i 0.14 on1 of1.wav	i 0.14 on1 of3.wav	2	801
203	i 0.14 on1 of2.wav	i 0.14 on1 of4.wav	2	662
204	i 0.14 on1 of3.wav	i 0.14 on1 of5.wav	2	776
205	i 0.14 on1 of4.wav	i 0.14 on1 of6.wav	2	1826
206	i 0.14 on1 of5.wav	i 0.14 on1 of7.wav	1	702
207	i 0.16 on1 of1.wav	i 0.16 on1 of3.wav	2	714
208	i 0.16 on1 of2.wav	i 0.16 on1 of4.wav	2	869
209	i 0.16 on1 of3.wav	i 0.16 on1 of5.wav	2	911
210	i 0.16 on1 of4.wav	i 0.16 on1 of6.wav	2	960
211	i 0.16 on1 of5.wav	i 0.16 on1 of7.wav	2	1028
212	i 0.18 on1 of1.wav	i 0.18 on1 of3.wav	2	748
213	i 0.18 on1 of2.wav	i 0.18 on1 of4.wav	2	713
214	i 0.18 on1 of3.wav	i 0.18 on1 of5.wav	2	1143
215	i 0.18 on1 of4.wav	i 0.18 on1 of6.wav	2	891
216	i 0.18 on1 of5.wav	i 0.18 on1 of7.wav	2	905
217	a 0.1 on1 of3.wav	a 0.1 on1 of1.wav	2	822
218	a 0.1 on1 of4.wav	a 0.1 on1 of2.wav	2	1005
219	a 0.1 on1 of5.wav	a 0.1 on1 of3.wav	2	766
220	a 0.1 on1 of6.wav	a 0.1 on1 of4.wav	1	1019
221	a 0.1 on1 of7.wav	a 0.1 on1 of5.wav	2	1096
222	a 0.2 on1 of3.wav	a 0.2 on1 of1.wav	2	1056
223	a 0.2 on1 of4.wav	a 0.2 on1 of2.wav	2	550
224	a 0.2 on1 of5.wav	a 0.2 on1 of3.wav	2	936
225	a 0.2 on1 of6.wav	a 0.2 on1 of4.wav	1	841
226	a 0.2 on1 of7.wav	a 0.2 on1 of5.wav	1	894
227	a 0.04 on1 of3.wav	a 0.04 on1 of1.wav	1	697
228	a 0.04 on1 of4.wav	a 0.04 on1 of2.wav	1	798
229	a 0.04 on1 of5.wav	a 0.04 on1 of3.wav	1	769
230	a 0.04 on1 of6.wav	a 0.04 on1 of4.wav	1	419
231	a 0.04 on1 of7.wav	a 0.04 on1 of5.wav	1	566
232	a 0.06 on1 of3.wav	a 0.06 on1 of1.wav	1	666
233	a 0.06 on1 of4.wav	a 0.06 on1 of2.wav	1	665
234	a 0.06 on1 of5.wav	a 0.06 on1 of3.wav	1	683
235	a 0.06 on1 of6.wav	a 0.06 on1 of4.wav	1	855
236	a 0.06 on1 of7.wav	a 0.06 on1 of5.wav	1	963
237	a 0.08 on1 of3.wav	a 0.08 on1 of1.wav	1	1211
238	a 0.08 on1 of4.wav	a 0.08 on1 of2.wav	1	714
239	a 0.08 on1 of5.wav	a 0.08 on1 of3.wav	1	1060
240	a 0.08 on1 of6.wav	a 0.08 on1 of4.wav	2	702
241	a 0.08 on1 of7.wav	a 0.08 on1 of5.wav	1	2984
242	a 0.12 on1 of3.wav	a 0.12 on1 of1.wav	2	620
243	a 0.12 on1 of4.wav	a 0.12 on1 of2.wav	2	1715
244	a 0.12 on1 of5.wav	a 0.12 on1 of3.wav	2	993
245	a 0.12 on1 of6.wav	a 0.12 on1 of4.wav	2	783
246	a 0.12 on1 of7.wav	a 0.12 on1 of5.wav	1	859
247	a 0.14 on1 of3.wav	a 0.14 on1 of1.wav	1	2088
248	a 0.14 on1 of4.wav	a 0.14 on1 of2.wav	2	1238
249	a 0.14 on1 of5.wav	a 0.14 on1 of3.wav	2	740
250	a 0.14 on1 of6.wav	a 0.14 on1 of4.wav	2	749
251	a 0.14 on1 of7.wav	a 0.14 on1 of5.wav	1	1158
252	a 0.16 on1 of3.wav	a 0.16 on1 of1.wav	1	1114
253	a 0.16 on1 of4.wav	a 0.16 on1 of2.wav	2	884
254	a 0.16 on1 of5.wav	a 0.16 on1 of3.wav	2	895
255	a 0.16 on1 of6.wav	a 0.16 on1 of4.wav	1	1237
256	a 0.16 on1 of7.wav	a 0.16 on1 of5.wav	1	867
257	a 0.18 on1 of3.wav	a 0.18 on1 of1.wav	2	931
258	a 0.18 on1 of4.wav	a 0.18 on1 of2.wav	2	1447
259	a 0.18 on1 of5.wav	a 0.18 on1 of3.wav	2	1182
260	a 0.18 on1 of6.wav	a 0.18 on1 of4.wav	2	664
261	a 0.18 on1 of7.wav	a 0.18 on1 of5.wav	2	856
262	i 0.1 on1 of3.wav	i 0.1 on1 of1.wav	2	712
263	i 0.1 on1 of4.wav	i 0.1 on1 of2.wav	1	589
264	i 0.1 on1 of5.wav	i 0.1 on1 of3.wav	2	903
265	i 0.1 on1 of6.wav	i 0.1 on1 of4.wav	2	1497
266	i 0.1 on1 of7.wav	i 0.1 on1 of5.wav	1	755
267	i 0.2 on1 of3.wav	i 0.2 on1 of1.wav	2	723
268	i 0.2 on1 of4.wav	i 0.2 on1 of2.wav	2	838
269	i 0.2 on1 of5.wav	i 0.2 on1 of3.wav	2	996
270	i 0.2 on1 of6.wav	i 0.2 on1 of4.wav	1	1491
271	i 0.2 on1 of7.wav	i 0.2 on1 of5.wav	1	922
272	i 0.04 on1 of3.wav	i 0.04 on1 of1.wav	1	563
273	i 0.04 on1 of4.wav	i 0.04 on1 of2.wav	1	3073
274	i 0.04 on1 of5.wav	i 0.04 on1 of3.wav	1	678
275	i 0.04 on1 of6.wav	i 0.04 on1 of4.wav	1	556
276	i 0.04 on1 of7.wav	i 0.04 on1 of5.wav	1	1597
277	i 0.06 on1 of3.wav	i 0.06 on1 of1.wav	1	600
278	i 0.06 on1 of4.wav	i 0.06 on1 of2.wav	1	760
279	i 0.06 on1 of5.wav	i 0.06 on1 of3.wav	1	883
280	i 0.06 on1 of6.wav	i 0.06 on1 of4.wav	1	678
281	i 0.06 on1 of7.wav	i 0.06 on1 of5.wav	1	720
282	i 0.08 on1 of3.wav	i 0.08 on1 of1.wav	2	939
283	i 0.08 on1 of4.wav	i 0.08 on1 of2.wav	2	848
284	i 0.08 on1 of5.wav	i 0.08 on1 of3.wav	1	714
285	i 0.08 on1 of6.wav	i 0.08 on1 of4.wav	1	1068
286	i 0.08 on1 of7.wav	i 0.08 on1 of5.wav	1	806
287	i 0.12 on1 of3.wav	i 0.12 on1 of1.wav	1	753
288	i 0.12 on1 of4.wav	i 0.12 on1 of2.wav	1	1385
289	i 0.12 on1 of5.wav	i 0.12 on1 of3.wav	2	704
290	i 0.12 on1 of6.wav	i 0.12 on1 of4.wav	2	766
291	i 0.12 on1 of7.wav	i 0.12 on1 of5.wav	1	812
292	i 0.14 on1 of3.wav	i 0.14 on1 of1.wav	2	815
293	i 0.14 on1 of4.wav	i 0.14 on1 of2.wav	2	878
294	i 0.14 on1 of5.wav	i 0.14 on1 of3.wav	2	717
295	i 0.14 on1 of6.wav	i 0.14 on1 of4.wav	2	937
296	i 0.14 on1 of7.wav	i 0.14 on1 of5.wav	1	609
297	i 0.16 on1 of3.wav	i 0.16 on1 of1.wav	2	730
298	i 0.16 on1 of4.wav	i 0.16 on1 of2.wav	2	867
299	i 0.16 on1 of5.wav	i 0.16 on1 of3.wav	1	1217
300	i 0.16 on1 of6.wav	i 0.16 on1 of4.wav	2	632
301	i 0.16 on1 of7.wav	i 0.16 on1 of5.wav	1	1028
302	i 0.18 on1 of3.wav	i 0.18 on1 of1.wav	2	932
303	i 0.18 on1 of4.wav	i 0.18 on1 of2.wav	2	1174
304	i 0.18 on1 of5.wav	i 0.18 on1 of3.wav	2	882
305	i 0.18 on1 of6.wav	i 0.18 on1 of4.wav	1	994
306	i 0.18 on1 of7.wav	i 0.18 on1 of5.wav	1	921
307	a 0.1 on1 of1.wav	a 0.1 on1 of1.wav	1	737
308	a 0.1 on1 of2.wav	a 0.1 on1 of2.wav	2	1323
309	a 0.1 on1 of3.wav	a 0.1 on1 of3.wav	1	642
310	a 0.1 on1 of4.wav	a 0.1 on1 of4.wav	1	1547
311	a 0.1 on1 of5.wav	a 0.1 on1 of5.wav	1	713
312	a 0.1 on1 of6.wav	a 0.1 on1 of6.wav	1	588
313	a 0.1 on1 of7.wav	a 0.1 on1 of7.wav	1	1732
314	a 0.2 on1 of1.wav	a 0.2 on1 of1.wav	1	983
315	a 0.2 on1 of2.wav	a 0.2 on1 of2.wav	1	1196
316	a 0.2 on1 of3.wav	a 0.2 on1 of3.wav	1	1060
317	a 0.2 on1 of4.wav	a 0.2 on1 of4.wav	1	1311
318	a 0.2 on1 of5.wav	a 0.2 on1 of5.wav	1	1103
319	a 0.2 on1 of6.wav	a 0.2 on1 of6.wav	1	799
320	a 0.2 on1 of7.wav	a 0.2 on1 of7.wav	1	988
321	a 0.04 on1 of1.wav	a 0.04 on1 of1.wav	1	661
322	a 0.04 on1 of2.wav	a 0.04 on1 of2.wav	1	667
323	a 0.04 on1 of3.wav	a 0.04 on1 of3.wav	1	685
324	a 0.04 on1 of4.wav	a 0.04 on1 of4.wav	1	755
325	a 0.04 on1 of5.wav	a 0.04 on1 of5.wav	1	735
326	a 0.04 on1 of6.wav	a 0.04 on1 of6.wav	1	567
327	a 0.04 on1 of7.wav	a 0.04 on1 of7.wav	1	637
328	a 0.06 on1 of1.wav	a 0.06 on1 of1.wav	1	578
329	a 0.06 on1 of2.wav	a 0.06 on1 of2.wav	1	702
330	a 0.06 on1 of3.wav	a 0.06 on1 of3.wav	1	573
331	a 0.06 on1 of4.wav	a 0.06 on1 of4.wav	1	758
332	a 0.06 on1 of5.wav	a 0.06 on1 of5.wav	1	810
333	a 0.06 on1 of6.wav	a 0.06 on1 of6.wav	1	788
334	a 0.06 on1 of7.wav	a 0.06 on1 of7.wav	1	996
335	a 0.08 on1 of1.wav	a 0.08 on1 of1.wav	1	798
336	a 0.08 on1 of2.wav	a 0.08 on1 of2.wav	1	742
337	a 0.08 on1 of3.wav	a 0.08 on1 of3.wav	1	731
338	a 0.08 on1 of4.wav	a 0.08 on1 of4.wav	1	860
339	a 0.08 on1 of5.wav	a 0.08 on1 of5.wav	1	766
340	a 0.08 on1 of6.wav	a 0.08 on1 of6.wav	1	874
341	a 0.08 on1 of7.wav	a 0.08 on1 of7.wav	1	732
342	a 0.12 on1 of1.wav	a 0.12 on1 of1.wav	1	754
343	a 0.12 on1 of2.wav	a 0.12 on1 of2.wav	1	1033
344	a 0.12 on1 of3.wav	a 0.12 on1 of3.wav	1	707
345	a 0.12 on1 of4.wav	a 0.12 on1 of4.wav	1	1160
346	a 0.12 on1 of5.wav	a 0.12 on1 of5.wav	2	956
347	a 0.12 on1 of6.wav	a 0.12 on1 of6.wav	1	930
348	a 0.12 on1 of7.wav	a 0.12 on1 of7.wav	1	1802
349	a 0.14 on1 of1.wav	a 0.14 on1 of1.wav	1	760
350	a 0.14 on1 of2.wav	a 0.14 on1 of2.wav	1	1184
351	a 0.14 on1 of3.wav	a 0.14 on1 of3.wav	2	1403
352	a 0.14 on1 of4.wav	a 0.14 on1 of4.wav	1	890
353	a 0.14 on1 of5.wav	a 0.14 on1 of5.wav	1	670
354	a 0.14 on1 of6.wav	a 0.14 on1 of6.wav	1	1171
355	a 0.14 on1 of7.wav	a 0.14 on1 of7.wav	1	691
356	a 0.16 on1 of1.wav	a 0.16 on1 of1.wav	1	919
357	a 0.16 on1 of2.wav	a 0.16 on1 of2.wav	1	1079
358	a 0.16 on1 of3.wav	a 0.16 on1 of3.wav	1	858
359	a 0.16 on1 of4.wav	a 0.16 on1 of4.wav	1	977
360	a 0.16 on1 of5.wav	a 0.16 on1 of5.wav	1	707
361	a 0.16 on1 of6.wav	a 0.16 on1 of6.wav	1	998
362	a 0.16 on1 of7.wav	a 0.16 on1 of7.wav	1	776
363	a 0.18 on1 of1.wav	a 0.18 on1 of1.wav	1	721
364	a 0.18 on1 of2.wav	a 0.18 on1 of2.wav	1	2026
365	a 0.18 on1 of3.wav	a 0.18 on1 of3.wav	1	661
366	a 0.18 on1 of4.wav	a 0.18 on1 of4.wav	1	942
367	a 0.18 on1 of5.wav	a 0.18 on1 of5.wav	1	931
368	a 0.18 on1 of6.wav	a 0.18 on1 of6.wav	2	880
369	a 0.18 on1 of7.wav	a 0.18 on1 of7.wav	1	1175
370	i 0.1 on1 of1.wav	i 0.1 on1 of1.wav	1	2170
371	i 0.1 on1 of2.wav	i 0.1 on1 of2.wav	1	667
372	i 0.1 on1 of3.wav	i 0.1 on1 of3.wav	1	2648
373	i 0.1 on1 of4.wav	i 0.1 on1 of4.wav	1	1438
374	i 0.1 on1 of5.wav	i 0.1 on1 of5.wav	1	1624
375	i 0.1 on1 of6.wav	i 0.1 on1 of6.wav	1	707
376	i 0.1 on1 of7.wav	i 0.1 on1 of7.wav	1	487
377	i 0.2 on1 of1.wav	i 0.2 on1 of1.wav	1	1359
378	i 0.2 on1 of2.wav	i 0.2 on1 of2.wav	1	1617
379	i 0.2 on1 of3.wav	i 0.2 on1 of3.wav	1	968
380	i 0.2 on1 of4.wav	i 0.2 on1 of4.wav	1	1284
381	i 0.2 on1 of5.wav	i 0.2 on1 of5.wav	1	1211
382	i 0.2 on1 of6.wav	i 0.2 on1 of6.wav	1	962
383	i 0.2 on1 of7.wav	i 0.2 on1 of7.wav	1	2727
384	i 0.04 on1 of1.wav	i 0.04 on1 of1.wav	1	877
385	i 0.04 on1 of2.wav	i 0.04 on1 of2.wav	1	837
386	i 0.04 on1 of3.wav	i 0.04 on1 of3.wav	1	1068
387	i 0.04 on1 of4.wav	i 0.04 on1 of4.wav	1	631
388	i 0.04 on1 of5.wav	i 0.04 on1 of5.wav	1	827
389	i 0.04 on1 of6.wav	i 0.04 on1 of6.wav	1	722
390	i 0.04 on1 of7.wav	i 0.04 on1 of7.wav	1	598
391	i 0.06 on1 of1.wav	i 0.06 on1 of1.wav	1	1133
392	i 0.06 on1 of2.wav	i 0.06 on1 of2.wav	1	666
393	i 0.06 on1 of3.wav	i 0.06 on1 of3.wav	1	701
394	i 0.06 on1 of4.wav	i 0.06 on1 of4.wav	1	631
395	i 0.06 on1 of5.wav	i 0.06 on1 of5.wav	2	912
396	i 0.06 on1 of6.wav	i 0.06 on1 of6.wav	1	623
397	i 0.06 on1 of7.wav	i 0.06 on1 of7.wav	1	1091
398	i 0.08 on1 of1.wav	i 0.08 on1 of1.wav	1	1429
399	i 0.08 on1 of2.wav	i 0.08 on1 of2.wav	1	600
400	i 0.08 on1 of3.wav	i 0.08 on1 of3.wav	1	953
401	i 0.08 on1 of4.wav	i 0.08 on1 of4.wav	1	763
402	i 0.08 on1 of5.wav	i 0.08 on1 of5.wav	1	721
403	i 0.08 on1 of6.wav	i 0.08 on1 of6.wav	1	848
404	i 0.08 on1 of7.wav	i 0.08 on1 of7.wav	1	661
405	i 0.12 on1 of1.wav	i 0.12 on1 of1.wav	1	628
406	i 0.12 on1 of2.wav	i 0.12 on1 of2.wav	1	1399
407	i 0.12 on1 of3.wav	i 0.12 on1 of3.wav	1	648
408	i 0.12 on1 of4.wav	i 0.12 on1 of4.wav	1	780
409	i 0.12 on1 of5.wav	i 0.12 on1 of5.wav	1	950
410	i 0.12 on1 of6.wav	i 0.12 on1 of6.wav	1	737
411	i 0.12 on1 of7.wav	i 0.12 on1 of7.wav	1	733
412	i 0.14 on1 of1.wav	i 0.14 on1 of1.wav	1	1856
413	i 0.14 on1 of2.wav	i 0.14 on1 of2.wav	1	737
414	i 0.14 on1 of3.wav	i 0.14 on1 of3.wav	1	1175
415	i 0.14 on1 of4.wav	i 0.14 on1 of4.wav	1	1465
416	i 0.14 on1 of5.wav	i 0.14 on1 of5.wav	2	1935
417	i 0.14 on1 of6.wav	i 0.14 on1 of6.wav	1	714
418	i 0.14 on1 of7.wav	i 0.14 on1 of7.wav	1	705
419	i 0.16 on1 of1.wav	i 0.16 on1 of1.wav	1	815
420	i 0.16 on1 of2.wav	i 0.16 on1 of2.wav	1	763
421	i 0.16 on1 of3.wav	i 0.16 on1 of3.wav	1	747
422	i 0.16 on1 of4.wav	i 0.16 on1 of4.wav	1	819
423	i 0.16 on1 of5.wav	i 0.16 on1 of5.wav	2	3051
424	i 0.16 on1 of6.wav	i 0.16 on1 of6.wav	1	857
425	i 0.16 on1 of7.wav	i 0.16 on1 of7.wav	1	1522
426	i 0.18 on1 of1.wav	i 0.18 on1 of1.wav	1	1030
427	i 0.18 on1 of2.wav	i 0.18 on1 of2.wav	1	1715
428	i 0.18 on1 of3.wav	i 0.18 on1 of3.wav	1	762
429	i 0.18 on1 of4.wav	i 0.18 on1 of4.wav	1	2088
430	i 0.18 on1 of5.wav	i 0.18 on1 of5.wav	1	1250
431	i 0.18 on1 of6.wav	i 0.18 on1 of6.wav	1	724
432	i 0.18 on1 of7.wav	i 0.18 on1 of7.wav	2	954
433	a 0.1 on1 of1.wav	a 0.1 on1 of3.wav	1	660
434	a 0.1 on1 of2.wav	a 0.1 on1 of4.wav	2	2161
435	a 0.1 on1 of3.wav	a 0.1 on1 of5.wav	1	762
436	a 0.1 on1 of4.wav	a 0.1 on1 of6.wav	1	2045
437	a 0.1 on1 of5.wav	a 0.1 on1 of7.wav	1	1002
438	a 0.2 on1 of1.wav	a 0.2 on1 of3.wav	2	851
439	a 0.2 on1 of2.wav	a 0.2 on1 of4.wav	2	918
440	a 0.2 on1 of3.wav	a 0.2 on1 of5.wav	2	2214
441	a 0.2 on1 of4.wav	a 0.2 on1 of6.wav	2	1243
442	a 0.2 on1 of5.wav	a 0.2 on1 of7.wav	1	1973
443	a 0.04 on1 of1.wav	a 0.04 on1 of3.wav	1	624
444	a 0.04 on1 of2.wav	a 0.04 on1 of4.wav	1	556
445	a 0.04 on1 of3.wav	a 0.04 on1 of5.wav	1	710
446	a 0.04 on1 of4.wav	a 0.04 on1 of6.wav	1	824
447	a 0.04 on1 of5.wav	a 0.04 on1 of7.wav	1	642
448	a 0.06 on1 of1.wav	a 0.06 on1 of3.wav	1	635
449	a 0.06 on1 of2.wav	a 0.06 on1 of4.wav	1	827
450	a 0.06 on1 of3.wav	a 0.06 on1 of5.wav	1	978
451	a 0.06 on1 of4.wav	a 0.06 on1 of6.wav	1	563
452	a 0.06 on1 of5.wav	a 0.06 on1 of7.wav	1	699
453	a 0.08 on1 of1.wav	a 0.08 on1 of3.wav	1	833
454	a 0.08 on1 of2.wav	a 0.08 on1 of4.wav	1	698
455	a 0.08 on1 of3.wav	a 0.08 on1 of5.wav	1	736
456	a 0.08 on1 of4.wav	a 0.08 on1 of6.wav	1	753
457	a 0.08 on1 of5.wav	a 0.08 on1 of7.wav	1	739
458	a 0.12 on1 of1.wav	a 0.12 on1 of3.wav	2	730
459	a 0.12 on1 of2.wav	a 0.12 on1 of4.wav	2	1522
460	a 0.12 on1 of3.wav	a 0.12 on1 of5.wav	1	1855
461	a 0.12 on1 of4.wav	a 0.12 on1 of6.wav	1	707
462	a 0.12 on1 of5.wav	a 0.12 on1 of7.wav	2	1307
463	a 0.14 on1 of1.wav	a 0.14 on1 of3.wav	2	827
464	a 0.14 on1 of2.wav	a 0.14 on1 of4.wav	2	1185
465	a 0.14 on1 of3.wav	a 0.14 on1 of5.wav	2	926
466	a 0.14 on1 of4.wav	a 0.14 on1 of6.wav	1	923
467	a 0.14 on1 of5.wav	a 0.14 on1 of7.wav	1	1315
468	a 0.16 on1 of1.wav	a 0.16 on1 of3.wav	1	910
469	a 0.16 on1 of2.wav	a 0.16 on1 of4.wav	2	819
470	a 0.16 on1 of3.wav	a 0.16 on1 of5.wav	1	874
471	a 0.16 on1 of4.wav	a 0.16 on1 of6.wav	2	1021
472	a 0.16 on1 of5.wav	a 0.16 on1 of7.wav	2	1087
473	a 0.18 on1 of1.wav	a 0.18 on1 of3.wav	2	1069
474	a 0.18 on1 of2.wav	a 0.18 on1 of4.wav	2	941
475	a 0.18 on1 of3.wav	a 0.18 on1 of5.wav	2	913
476	a 0.18 on1 of4.wav	a 0.18 on1 of6.wav	2	1893
477	a 0.18 on1 of5.wav	a 0.18 on1 of7.wav	2	3075
478	i 0.1 on1 of1.wav	i 0.1 on1 of3.wav	1	824
479	i 0.1 on1 of2.wav	i 0.1 on1 of4.wav	1	992
480	i 0.1 on1 of3.wav	i 0.1 on1 of5.wav	2	808
481	i 0.1 on1 of4.wav	i 0.1 on1 of6.wav	2	662
482	i 0.1 on1 of5.wav	i 0.1 on1 of7.wav	2	1111
483	i 0.2 on1 of1.wav	i 0.2 on1 of3.wav	2	885
484	i 0.2 on1 of2.wav	i 0.2 on1 of4.wav	2	973
485	i 0.2 on1 of3.wav	i 0.2 on1 of5.wav	2	999
486	i 0.2 on1 of4.wav	i 0.2 on1 of6.wav	1	1334
487	i 0.2 on1 of5.wav	i 0.2 on1 of7.wav	2	753
488	i 0.04 on1 of1.wav	i 0.04 on1 of3.wav	1	943
489	i 0.04 on1 of2.wav	i 0.04 on1 of4.wav	1	885
490	i 0.04 on1 of3.wav	i 0.04 on1 of5.wav	1	932
491	i 0.04 on1 of4.wav	i 0.04 on1 of6.wav	1	566
492	i 0.04 on1 of5.wav	i 0.04 on1 of7.wav	1	512
493	i 0.06 on1 of1.wav	i 0.06 on1 of3.wav	1	630
494	i 0.06 on1 of2.wav	i 0.06 on1 of4.wav	1	767
495	i 0.06 on1 of3.wav	i 0.06 on1 of5.wav	1	834
496	i 0.06 on1 of4.wav	i 0.06 on1 of6.wav	1	764
497	i 0.06 on1 of5.wav	i 0.06 on1 of7.wav	1	646
498	i 0.08 on1 of1.wav	i 0.08 on1 of3.wav	1	1362
499	i 0.08 on1 of2.wav	i 0.08 on1 of4.wav	1	1199
500	i 0.08 on1 of3.wav	i 0.08 on1 of5.wav	2	3055
501	i 0.08 on1 of4.wav	i 0.08 on1 of6.wav	1	738
502	i 0.08 on1 of5.wav	i 0.08 on1 of7.wav	2	765
503	i 0.12 on1 of1.wav	i 0.12 on1 of3.wav	1	804
504	i 0.12 on1 of2.wav	i 0.12 on1 of4.wav	1	654
505	i 0.12 on1 of3.wav	i 0.12 on1 of5.wav	2	842
506	i 0.12 on1 of4.wav	i 0.12 on1 of6.wav	2	964
507	i 0.12 on1 of5.wav	i 0.12 on1 of7.wav	2	2469
508	i 0.14 on1 of1.wav	i 0.14 on1 of3.wav	2	746
509	i 0.14 on1 of2.wav	i 0.14 on1 of4.wav	2	882
510	i 0.14 on1 of3.wav	i 0.14 on1 of5.wav	2	642
511	i 0.14 on1 of4.wav	i 0.14 on1 of6.wav	1	798
512	i 0.14 on1 of5.wav	i 0.14 on1 of7.wav	1	638
513	i 0.16 on1 of1.wav	i 0.16 on1 of3.wav	2	855
514	i 0.16 on1 of2.wav	i 0.16 on1 of4.wav	2	915
515	i 0.16 on1 of3.wav	i 0.16 on1 of5.wav	2	752
516	i 0.16 on1 of4.wav	i 0.16 on1 of6.wav	2	844
517	i 0.16 on1 of5.wav	i 0.16 on1 of7.wav	1	2262
518	i 0.18 on1 of1.wav	i 0.18 on1 of3.wav	2	832
519	i 0.18 on1 of2.wav	i 0.18 on1 of4.wav	2	926
520	i 0.18 on1 of3.wav	i 0.18 on1 of5.wav	2	811
521	i 0.18 on1 of4.wav	i 0.18 on1 of6.wav	2	873
522	i 0.18 on1 of5.wav	i 0.18 on1 of7.wav	2	676
523	a 0.1 on1 of3.wav	a 0.1 on1 of1.wav	2	753
524	a 0.1 on1 of4.wav	a 0.1 on1 of2.wav	2	1110
525	a 0.1 on1 of5.wav	a 0.1 on1 of3.wav	1	1171
526	a 0.1 on1 of6.wav	a 0.1 on1 of4.wav	1	896
527	a 0.1 on1 of7.wav	a 0.1 on1 of5.wav	1	905
528	a 0.2 on1 of3.wav	a 0.2 on1 of1.wav	2	1084
529	a 0.2 on1 of4.wav	a 0.2 on1 of2.wav	2	852
530	a 0.2 on1 of5.wav	a 0.2 on1 of3.wav	2	1168
531	a 0.2 on1 of6.wav	a 0.2 on1 of4.wav	2	894
532	a 0.2 on1 of7.wav	a 0.2 on1 of5.wav	1	786
533	a 0.04 on1 of3.wav	a 0.04 on1 of1.wav	2	975
534	a 0.04 on1 of4.wav	a 0.04 on1 of2.wav	1	1311
535	a 0.04 on1 of5.wav	a 0.04 on1 of3.wav	1	450
536	a 0.04 on1 of6.wav	a 0.04 on1 of4.wav	1	733
537	a 0.04 on1 of7.wav	a 0.04 on1 of5.wav	1	746
538	a 0.06 on1 of3.wav	a 0.06 on1 of1.wav	1	703
539	a 0.06 on1 of4.wav	a 0.06 on1 of2.wav	1	641
540	a 0.06 on1 of5.wav	a 0.06 on1 of3.wav	1	793
541	a 0.06 on1 of6.wav	a 0.06 on1 of4.wav	2	1223
542	a 0.06 on1 of7.wav	a 0.06 on1 of5.wav	1	773
543	a 0.08 on1 of3.wav	a 0.08 on1 of1.wav	1	549
544	a 0.08 on1 of4.wav	a 0.08 on1 of2.wav	2	960
545	a 0.08 on1 of5.wav	a 0.08 on1 of3.wav	2	1573
546	a 0.08 on1 of6.wav	a 0.08 on1 of4.wav	1	658
547	a 0.08 on1 of7.wav	a 0.08 on1 of5.wav	1	709
548	a 0.12 on1 of3.wav	a 0.12 on1 of1.wav	2	723
549	a 0.12 on1 of4.wav	a 0.12 on1 of2.wav	2	976
550	a 0.12 on1 of5.wav	a 0.12 on1 of3.wav	1	660
551	a 0.12 on1 of6.wav	a 0.12 on1 of4.wav	1	869
552	a 0.12 on1 of7.wav	a 0.12 on1 of5.wav	1	765
553	a 0.14 on1 of3.wav	a 0.14 on1 of1.wav	2	937
554	a 0.14 on1 of4.wav	a 0.14 on1 of2.wav	2	673
555	a 0.14 on1 of5.wav	a 0.14 on1 of3.wav	2	611
556	a 0.14 on1 of6.wav	a 0.14 on1 of4.wav	2	723
557	a 0.14 on1 of7.wav	a 0.14 on1 of5.wav	1	640
558	a 0.16 on1 of3.wav	a 0.16 on1 of1.wav	2	568
559	a 0.16 on1 of4.wav	a 0.16 on1 of2.wav	2	726
560	a 0.16 on1 of5.wav	a 0.16 on1 of3.wav	2	678
561	a 0.16 on1 of6.wav	a 0.16 on1 of4.wav	1	1009
562	a 0.16 on1 of7.wav	a 0.16 on1 of5.wav	1	2722
563	a 0.18 on1 of3.wav	a 0.18 on1 of1.wav	2	850
564	a 0.18 on1 of4.wav	a 0.18 on1 of2.wav	2	661
565	a 0.18 on1 of5.wav	a 0.18 on1 of3.wav	2	739
566	a 0.18 on1 of6.wav	a 0.18 on1 of4.wav	1	824
567	a 0.18 on1 of7.wav	a 0.18 on1 of5.wav	2	1107
568	i 0.1 on1 of3.wav	i 0.1 on1 of1.wav	2	1091
569	i 0.1 on1 of4.wav	i 0.1 on1 of2.wav	1	738
570	i 0.1 on1 of5.wav	i 0.1 on1 of3.wav	2	1010
571	i 0.1 on1 of6.wav	i 0.1 on1 of4.wav	2	1067
572	i 0.1 on1 of7.wav	i 0.1 on1 of5.wav	1	690
573	i 0.2 on1 of3.wav	i 0.2 on1 of1.wav	2	677
574	i 0.2 on1 of4.wav	i 0.2 on1 of2.wav	2	1065
575	i 0.2 on1 of5.wav	i 0.2 on1 of3.wav	2	1124
576	i 0.2 on1 of6.wav	i 0.2 on1 of4.wav	2	863
577	i 0.2 on1 of7.wav	i 0.2 on1 of5.wav	1	834
578	i 0.04 on1 of3.wav	i 0.04 on1 of1.wav	1	735
579	i 0.04 on1 of4.wav	i 0.04 on1 of2.wav	1	782
580	i 0.04 on1 of5.wav	i 0.04 on1 of3.wav	1	960
581	i 0.04 on1 of6.wav	i 0.04 on1 of4.wav	1	842
582	i 0.04 on1 of7.wav	i 0.04 on1 of5.wav	1	872
583	i 0.06 on1 of3.wav	i 0.06 on1 of1.wav	1	755
584	i 0.06 on1 of4.wav	i 0.06 on1 of2.wav	1	697
585	i 0.06 on1 of5.wav	i 0.06 on1 of3.wav	1	702
586	i 0.06 on1 of6.wav	i 0.06 on1 of4.wav	2	835
587	i 0.06 on1 of7.wav	i 0.06 on1 of5.wav	1	809
588	i 0.08 on1 of3.wav	i 0.08 on1 of1.wav	2	830
589	i 0.08 on1 of4.wav	i 0.08 on1 of2.wav	1	1091
590	i 0.08 on1 of5.wav	i 0.08 on1 of3.wav	1	780
591	i 0.08 on1 of6.wav	i 0.08 on1 of4.wav	1	925
592	i 0.08 on1 of7.wav	i 0.08 on1 of5.wav	1	564
593	i 0.12 on1 of3.wav	i 0.12 on1 of1.wav	2	930
594	i 0.12 on1 of4.wav	i 0.12 on1 of2.wav	2	2639
595	i 0.12 on1 of5.wav	i 0.12 on1 of3.wav	2	1252
596	i 0.12 on1 of6.wav	i 0.12 on1 of4.wav	2	883
597	i 0.12 on1 of7.wav	i 0.12 on1 of5.wav	1	1331
598	i 0.14 on1 of3.wav	i 0.14 on1 of1.wav	1	762
599	i 0.14 on1 of4.wav	i 0.14 on1 of2.wav	2	839
600	i 0.14 on1 of5.wav	i 0.14 on1 of3.wav	2	1039
601	i 0.14 on1 of6.wav	i 0.14 on1 of4.wav	2	2372
602	i 0.14 on1 of7.wav	i 0.14 on1 of5.wav	1	727
603	i 0.16 on1 of3.wav	i 0.16 on1 of1.wav	2	1036
604	i 0.16 on1 of4.wav	i 0.16 on1 of2.wav	2	757
605	i 0.16 on1 of5.wav	i 0.16 on1 of3.wav	2	811
606	i 0.16 on1 of6.wav	i 0.16 on1 of4.wav	1	1061
607	i 0.16 on1 of7.wav	i 0.16 on1 of5.wav	1	723
608	i 0.18 on1 of3.wav	i 0.18 on1 of1.wav	2	821
609	i 0.18 on1 of4.wav	i 0.18 on1 of2.wav	2	789
610	i 0.18 on1 of5.wav	i 0.18 on1 of3.wav	2	844
611	i 0.18 on1 of6.wav	i 0.18 on1 of4.wav	2	1281
612	i 0.18 on1 of7.wav	i 0.18 on1 of5.wav	1	714
