# Supplementary material for: Effects of stimulus duration and vowel quality in cross-linguistic categorical perception of pitch directions
Source: PLoS One. 2017 Jul 3;12(7):e0180656. doi: 10.1371/journal.pone.0180656 (PMC5495489; doi:10.1371/journal.pone.0180656)
Supplement: S1 Table — (ZIP) [file pone.0180656.s001.zip › supporting information/Raw data/eprime_sd_ENGLISH/sub5sdrising.csv]

List2	stim1	stim2	Slide3.RESP	Slide3.RT
1	a 0.1 on1 of7r.wav	a 0.1 on1 of7r.wav	1	870
2	a 0.1 on2 of7.wav	a 0.1 on2 of7.wav	1	844
3	a 0.1 on3 of7.wav	a 0.1 on3 of7.wav	1	741
4	a 0.1 on4 of7.wav	a 0.1 on4 of7.wav	1	830
5	a 0.1 on5 of7.wav	a 0.1 on5 of7.wav	1	681
6	a 0.1 on6 of7.wav	a 0.1 on6 of7.wav	1	316
7	a 0.1 on7 of7.wav	a 0.1 on7 of7.wav	1	1502
8	a 0.2 on1 of7r.wav	a 0.2 on1 of7r.wav	1	1130
9	a 0.2 on2 of7.wav	a 0.2 on2 of7.wav	1	1071
10	a 0.2 on3 of7.wav	a 0.2 on3 of7.wav	1	1912
11	a 0.2 on4 of7.wav	a 0.2 on4 of7.wav	1	1095
12	a 0.2 on5 of7.wav	a 0.2 on5 of7.wav	1	1408
13	a 0.2 on6 of7.wav	a 0.2 on6 of7.wav	2	1519
14	a 0.2 on7 of7.wav	a 0.2 on7 of7.wav	1	1405
15	a 0.04 on1 of7r.wav	a 0.04 on1 of7r.wav	1	1050
16	a 0.04 on2 of7.wav	a 0.04 on2 of7.wav	1	1103
17	a 0.04 on3 of7.wav	a 0.04 on3 of7.wav	1	676
18	a 0.04 on4 of7.wav	a 0.04 on4 of7.wav	1	1344
19	a 0.04 on5 of7.wav	a 0.04 on5 of7.wav	1	802
20	a 0.04 on6 of7.wav	a 0.04 on6 of7.wav	1	1657
21	a 0.04 on7 of7.wav	a 0.04 on7 of7.wav	1	674
22	a 0.06 on1 of7r.wav	a 0.06 on1 of7r.wav	1	471
23	a 0.06 on2 of7.wav	a 0.06 on2 of7.wav	1	778
24	a 0.06 on3 of7.wav	a 0.06 on3 of7.wav	1	624
25	a 0.06 on4 of7.wav	a 0.06 on4 of7.wav	1	816
26	a 0.06 on5 of7.wav	a 0.06 on5 of7.wav	1	705
27	a 0.06 on6 of7.wav	a 0.06 on6 of7.wav	1	1885
28	a 0.06 on7 of7.wav	a 0.06 on7 of7.wav	1	860
29	a 0.08 on1 of7r.wav	a 0.08 on1 of7r.wav	1	931
30	a 0.08 on2 of7.wav	a 0.08 on2 of7.wav	2	898
31	a 0.08 on3 of7.wav	a 0.08 on3 of7.wav	1	1377
32	a 0.08 on4 of7.wav	a 0.08 on4 of7.wav	1	591
33	a 0.08 on5 of7.wav	a 0.08 on5 of7.wav	1	663
34	a 0.08 on6 of7.wav	a 0.08 on6 of7.wav	1	1138
35	a 0.08 on7 of7.wav	a 0.08 on7 of7.wav	1	1477
36	a 0.12 on1 of7r.wav	a 0.12 on1 of7r.wav	1	825
37	a 0.12 on2 of7.wav	a 0.12 on2 of7.wav	1	861
38	a 0.12 on3 of7.wav	a 0.12 on3 of7.wav	1	933
39	a 0.12 on4 of7.wav	a 0.12 on4 of7.wav	1	1089
40	a 0.12 on5 of7.wav	a 0.12 on5 of7.wav	1	1509
41	a 0.12 on6 of7.wav	a 0.12 on6 of7.wav	1	731
42	a 0.12 on7 of7.wav	a 0.12 on7 of7.wav	1	700
43	a 0.14 on1 of7r.wav	a 0.14 on1 of7r.wav	1	1027
44	a 0.14 on2 of7.wav	a 0.14 on2 of7.wav	1	755
45	a 0.14 on3 of7.wav	a 0.14 on3 of7.wav	1	1042
46	a 0.14 on4 of7.wav	a 0.14 on4 of7.wav	2	986
47	a 0.14 on5 of7.wav	a 0.14 on5 of7.wav	1	828
48	a 0.14 on6 of7.wav	a 0.14 on6 of7.wav	1	907
49	a 0.14 on7 of7.wav	a 0.14 on7 of7.wav	1	809
50	a 0.16 on1 of7r.wav	a 0.16 on1 of7r.wav	1	1505
51	a 0.16 on2 of7.wav	a 0.16 on2 of7.wav	1	932
52	a 0.16 on3 of7.wav	a 0.16 on3 of7.wav	2	1142
53	a 0.16 on4 of7.wav	a 0.16 on4 of7.wav	1	793
54	a 0.16 on5 of7.wav	a 0.16 on5 of7.wav	1	876
55	a 0.16 on6 of7.wav	a 0.16 on6 of7.wav	1	2334
56	a 0.16 on7 of7.wav	a 0.16 on7 of7.wav	1	950
57	a 0.18 on1 of7r.wav	a 0.18 on1 of7r.wav	1	1140
58	a 0.18 on2 of7.wav	a 0.18 on2 of7.wav	2	1177
59	a 0.18 on3 of7.wav	a 0.18 on3 of7.wav	2	1046
60	a 0.18 on4 of7.wav	a 0.18 on4 of7.wav	1	746
61	a 0.18 on5 of7.wav	a 0.18 on5 of7.wav	1	827
62	a 0.18 on6 of7.wav	a 0.18 on6 of7.wav	1	1335
63	a 0.18 on7 of7.wav	a 0.18 on7 of7.wav	1	1529
64	i 0.1 on1 of7r.wav	i 0.1 on1 of7r.wav	2	2212
65	i 0.1 on2 of7.wav	i 0.1 on2 of7.wav	1	1656
66	i 0.1 on3 of7.wav	i 0.1 on3 of7.wav	1	834
67	i 0.1 on4 of7.wav	i 0.1 on4 of7.wav	1	1128
68	i 0.1 on5 of7.wav	i 0.1 on5 of7.wav	1	638
69	i 0.1 on6 of7.wav	i 0.1 on6 of7.wav	1	863
70	i 0.1 on7 of7.wav	i 0.1 on7 of7.wav	1	1295
71	i 0.2 on1 of7r.wav	i 0.2 on1 of7r.wav	1	961
72	i 0.2 on2 of7.wav	i 0.2 on2 of7.wav	1	1367
73	i 0.2 on3 of7.wav	i 0.2 on3 of7.wav	1	1307
74	i 0.2 on4 of7.wav	i 0.2 on4 of7.wav	1	922
75	i 0.2 on5 of7.wav	i 0.2 on5 of7.wav	1	970
76	i 0.2 on6 of7.wav	i 0.2 on6 of7.wav	1	842
77	i 0.2 on7 of7.wav	i 0.2 on7 of7.wav	1	1936
78	i 0.04 on1 of7r.wav	i 0.04 on1 of7r.wav	1	697
79	i 0.04 on2 of7.wav	i 0.04 on2 of7.wav	1	636
80	i 0.04 on3 of7.wav	i 0.04 on3 of7.wav	1	850
81	i 0.04 on4 of7.wav	i 0.04 on4 of7.wav	1	691
82	i 0.04 on5 of7.wav	i 0.04 on5 of7.wav	1	681
83	i 0.04 on6 of7.wav	i 0.04 on6 of7.wav	1	691
84	i 0.04 on7 of7.wav	i 0.04 on7 of7.wav	1	748
85	i 0.06 on1 of7r.wav	i 0.06 on1 of7r.wav	1	945
86	i 0.06 on2 of7.wav	i 0.06 on2 of7.wav	1	857
87	i 0.06 on3 of7.wav	i 0.06 on3 of7.wav	1	949
88	i 0.06 on4 of7.wav	i 0.06 on4 of7.wav	1	731
89	i 0.06 on5 of7.wav	i 0.06 on5 of7.wav	1	640
90	i 0.06 on6 of7.wav	i 0.06 on6 of7.wav	1	1029
91	i 0.06 on7 of7.wav	i 0.06 on7 of7.wav	1	743
92	i 0.08 on1 of7r.wav	i 0.08 on1 of7r.wav	1	834
93	i 0.08 on2 of7.wav	i 0.08 on2 of7.wav	1	597
94	i 0.08 on3 of7.wav	i 0.08 on3 of7.wav	1	686
95	i 0.08 on4 of7.wav	i 0.08 on4 of7.wav	1	997
96	i 0.08 on5 of7.wav	i 0.08 on5 of7.wav	1	885
97	i 0.08 on6 of7.wav	i 0.08 on6 of7.wav	1	859
98	i 0.08 on7 of7.wav	i 0.08 on7 of7.wav	1	948
99	i 0.12 on1 of7r.wav	i 0.12 on1 of7r.wav	2	1420
100	i 0.12 on2 of7.wav	i 0.12 on2 of7.wav	1	1304
101	i 0.12 on3 of7.wav	i 0.12 on3 of7.wav	1	937
102	i 0.12 on4 of7.wav	i 0.12 on4 of7.wav	1	724
103	i 0.12 on5 of7.wav	i 0.12 on5 of7.wav	1	941
104	i 0.12 on6 of7.wav	i 0.12 on6 of7.wav	1	1202
105	i 0.12 on7 of7.wav	i 0.12 on7 of7.wav	1	755
106	i 0.14 on1 of7r.wav	i 0.14 on1 of7r.wav	1	799
107	i 0.14 on2 of7.wav	i 0.14 on2 of7.wav	1	729
108	i 0.14 on3 of7.wav	i 0.14 on3 of7.wav	1	708
109	i 0.14 on4 of7.wav	i 0.14 on4 of7.wav	1	696
110	i 0.14 on5 of7.wav	i 0.14 on5 of7.wav	1	852
111	i 0.14 on6 of7.wav	i 0.14 on6 of7.wav	1	954
112	i 0.14 on7 of7.wav	i 0.14 on7 of7.wav	1	1690
113	i 0.16 on1 of7r.wav	i 0.16 on1 of7r.wav	1	2313
114	i 0.16 on2 of7.wav	i 0.16 on2 of7.wav	1	1188
115	i 0.16 on3 of7.wav	i 0.16 on3 of7.wav	1	1984
116	i 0.16 on4 of7.wav	i 0.16 on4 of7.wav	1	873
117	i 0.16 on5 of7.wav	i 0.16 on5 of7.wav	2	2138
118	i 0.16 on6 of7.wav	i 0.16 on6 of7.wav	1	1275
119	i 0.16 on7 of7.wav	i 0.16 on7 of7.wav	1	1364
120	i 0.18 on1 of7r.wav	i 0.18 on1 of7r.wav	1	1653
121	i 0.18 on2 of7.wav	i 0.18 on2 of7.wav	1	1702
122	i 0.18 on3 of7.wav	i 0.18 on3 of7.wav	1	881
123	i 0.18 on4 of7.wav	i 0.18 on4 of7.wav	1	757
124	i 0.18 on5 of7.wav	i 0.18 on5 of7.wav	1	914
125	i 0.18 on6 of7.wav	i 0.18 on6 of7.wav	1	1400
126	i 0.18 on7 of7.wav	i 0.18 on7 of7.wav	1	2707
127	a 0.1 on1 of7r.wav	a 0.1 on3 of7.wav	1	744
128	a 0.1 on2 of7.wav	a 0.1 on4 of7.wav	1	892
129	a 0.1 on3 of7.wav	a 0.1 on5 of7.wav	1	1145
130	a 0.1 on4 of7.wav	a 0.1 on6 of7.wav	2	1556
131	a 0.1 on5 of7.wav	a 0.1 on7 of7.wav	1	1265
132	a 0.2 on1 of7r.wav	a 0.2 on3 of7.wav	1	1659
133	a 0.2 on2 of7.wav	a 0.2 on4 of7.wav	1	1565
134	a 0.2 on3 of7.wav	a 0.2 on5 of7.wav	1	996
135	a 0.2 on4 of7.wav	a 0.2 on6 of7.wav	1	1739
136	a 0.2 on5 of7.wav	a 0.2 on7 of7.wav	1	863
137	a 0.04 on1 of7r.wav	a 0.04 on3 of7.wav	1	737
138	a 0.04 on2 of7.wav	a 0.04 on4 of7.wav	1	618
139	a 0.04 on3 of7.wav	a 0.04 on5 of7.wav	1	675
140	a 0.04 on4 of7.wav	a 0.04 on6 of7.wav	1	628
141	a 0.04 on5 of7.wav	a 0.04 on7 of7.wav	1	1114
142	a 0.06 on1 of7r.wav	a 0.06 on3 of7.wav	1	603
143	a 0.06 on2 of7.wav	a 0.06 on4 of7.wav	1	4023
144	a 0.06 on3 of7.wav	a 0.06 on5 of7.wav	1	862
145	a 0.06 on4 of7.wav	a 0.06 on6 of7.wav	1	641
146	a 0.06 on5 of7.wav	a 0.06 on7 of7.wav	1	882
147	a 0.08 on1 of7r.wav	a 0.08 on3 of7.wav	1	1843
148	a 0.08 on2 of7.wav	a 0.08 on4 of7.wav	1	862
149	a 0.08 on3 of7.wav	a 0.08 on5 of7.wav	1	807
150	a 0.08 on4 of7.wav	a 0.08 on6 of7.wav	1	937
151	a 0.08 on5 of7.wav	a 0.08 on7 of7.wav	1	1313
152	a 0.12 on1 of7r.wav	a 0.12 on3 of7.wav	1	1215
153	a 0.12 on2 of7.wav	a 0.12 on4 of7.wav	1	898
154	a 0.12 on3 of7.wav	a 0.12 on5 of7.wav	1	2272
155	a 0.12 on4 of7.wav	a 0.12 on6 of7.wav	1	768
156	a 0.12 on5 of7.wav	a 0.12 on7 of7.wav	1	1252
157	a 0.14 on1 of7r.wav	a 0.14 on3 of7.wav	2	3681
158	a 0.14 on2 of7.wav	a 0.14 on4 of7.wav	2	879
159	a 0.14 on3 of7.wav	a 0.14 on5 of7.wav	2	2186
160	a 0.14 on4 of7.wav	a 0.14 on6 of7.wav	2	1014
161	a 0.14 on5 of7.wav	a 0.14 on7 of7.wav	2	1300
162	a 0.16 on1 of7r.wav	a 0.16 on3 of7.wav	1	1252
163	a 0.16 on2 of7.wav	a 0.16 on4 of7.wav	1	1221
164	a 0.16 on3 of7.wav	a 0.16 on5 of7.wav	1	1512
165	a 0.16 on4 of7.wav	a 0.16 on6 of7.wav	2	947
166	a 0.16 on5 of7.wav	a 0.16 on7 of7.wav	2	745
167	a 0.18 on1 of7r.wav	a 0.18 on3 of7.wav	2	3483
168	a 0.18 on2 of7.wav	a 0.18 on4 of7.wav	2	1213
169	a 0.18 on3 of7.wav	a 0.18 on5 of7.wav	1	721
170	a 0.18 on4 of7.wav	a 0.18 on6 of7.wav	2	844
171	a 0.18 on5 of7.wav	a 0.18 on7 of7.wav	2	1064
172	i 0.1 on1 of7r.wav	i 0.1 on3 of7.wav	1	2059
173	i 0.1 on2 of7.wav	i 0.1 on4 of7.wav	1	1009
174	i 0.1 on3 of7.wav	i 0.1 on5 of7.wav	1	845
175	i 0.1 on4 of7.wav	i 0.1 on6 of7.wav	2	1412
176	i 0.1 on5 of7.wav	i 0.1 on7 of7.wav	1	943
177	i 0.2 on1 of7r.wav	i 0.2 on3 of7.wav	1	993
178	i 0.2 on2 of7.wav	i 0.2 on4 of7.wav	2	1182
179	i 0.2 on3 of7.wav	i 0.2 on5 of7.wav	1	845
180	i 0.2 on4 of7.wav	i 0.2 on6 of7.wav	2	1128
181	i 0.2 on5 of7.wav	i 0.2 on7 of7.wav	2	789
182	i 0.04 on1 of7r.wav	i 0.04 on3 of7.wav	1	632
183	i 0.04 on2 of7.wav	i 0.04 on4 of7.wav	1	958
184	i 0.04 on3 of7.wav	i 0.04 on5 of7.wav	1	827
185	i 0.04 on4 of7.wav	i 0.04 on6 of7.wav	1	2090
186	i 0.04 on5 of7.wav	i 0.04 on7 of7.wav	1	1078
187	i 0.06 on1 of7r.wav	i 0.06 on3 of7.wav	1	678
188	i 0.06 on2 of7.wav	i 0.06 on4 of7.wav	1	1239
189	i 0.06 on3 of7.wav	i 0.06 on5 of7.wav	1	825
190	i 0.06 on4 of7.wav	i 0.06 on6 of7.wav	1	792
191	i 0.06 on5 of7.wav	i 0.06 on7 of7.wav	2	954
192	i 0.08 on1 of7r.wav	i 0.08 on3 of7.wav	1	1225
193	i 0.08 on2 of7.wav	i 0.08 on4 of7.wav	1	674
194	i 0.08 on3 of7.wav	i 0.08 on5 of7.wav	1	571
195	i 0.08 on4 of7.wav	i 0.08 on6 of7.wav	1	798
196	i 0.08 on5 of7.wav	i 0.08 on7 of7.wav	1	730
197	i 0.12 on1 of7r.wav	i 0.12 on3 of7.wav	2	3352
198	i 0.12 on2 of7.wav	i 0.12 on4 of7.wav	1	1223
199	i 0.12 on3 of7.wav	i 0.12 on5 of7.wav	1	4158
200	i 0.12 on4 of7.wav	i 0.12 on6 of7.wav	2	1085
201	i 0.12 on5 of7.wav	i 0.12 on7 of7.wav	1	758
202	i 0.14 on1 of7r.wav	i 0.14 on3 of7.wav	1	836
203	i 0.14 on2 of7.wav	i 0.14 on4 of7.wav	1	804
204	i 0.14 on3 of7.wav	i 0.14 on5 of7.wav	1	598
205	i 0.14 on4 of7.wav	i 0.14 on6 of7.wav	2	766
206	i 0.14 on5 of7.wav	i 0.14 on7 of7.wav	1	3488
207	i 0.16 on1 of7r.wav	i 0.16 on3 of7.wav	1	994
208	i 0.16 on2 of7.wav	i 0.16 on4 of7.wav	1	1570
209	i 0.16 on3 of7.wav	i 0.16 on5 of7.wav	1	1311
210	i 0.16 on4 of7.wav	i 0.16 on6 of7.wav	1	1271
211	i 0.16 on5 of7.wav	i 0.16 on7 of7.wav	2	1912
212	i 0.18 on1 of7r.wav	i 0.18 on3 of7.wav	1	886
213	i 0.18 on2 of7.wav	i 0.18 on4 of7.wav	1	1075
214	i 0.18 on3 of7.wav	i 0.18 on5 of7.wav	2	1274
215	i 0.18 on4 of7.wav	i 0.18 on6 of7.wav	2	1086
216	i 0.18 on5 of7.wav	i 0.18 on7 of7.wav	2	1660
217	a 0.1 on3 of7.wav	a 0.1 on1 of7r.wav	2	1055
218	a 0.1 on4 of7.wav	a 0.1 on2 of7.wav	2	957
219	a 0.1 on5 of7.wav	a 0.1 on3 of7.wav	1	2089
220	a 0.1 on6 of7.wav	a 0.1 on4 of7.wav	1	1475
221	a 0.1 on7 of7.wav	a 0.1 on5 of7.wav	2	749
222	a 0.2 on3 of7.wav	a 0.2 on1 of7r.wav	1	942
223	a 0.2 on4 of7.wav	a 0.2 on2 of7.wav	2	3007
224	a 0.2 on5 of7.wav	a 0.2 on3 of7.wav	1	928
225	a 0.2 on6 of7.wav	a 0.2 on4 of7.wav	2	1406
226	a 0.2 on7 of7.wav	a 0.2 on5 of7.wav	2	963
227	a 0.04 on3 of7.wav	a 0.04 on1 of7r.wav	1	1180
228	a 0.04 on4 of7.wav	a 0.04 on2 of7.wav	1	1467
229	a 0.04 on5 of7.wav	a 0.04 on3 of7.wav	1	672
230	a 0.04 on6 of7.wav	a 0.04 on4 of7.wav	1	718
231	a 0.04 on7 of7.wav	a 0.04 on5 of7.wav	1	1005
232	a 0.06 on3 of7.wav	a 0.06 on1 of7r.wav	1	1177
233	a 0.06 on4 of7.wav	a 0.06 on2 of7.wav	1	960
234	a 0.06 on5 of7.wav	a 0.06 on3 of7.wav	1	937
235	a 0.06 on6 of7.wav	a 0.06 on4 of7.wav	1	686
236	a 0.06 on7 of7.wav	a 0.06 on5 of7.wav	1	657
237	a 0.08 on3 of7.wav	a 0.08 on1 of7r.wav	1	881
238	a 0.08 on4 of7.wav	a 0.08 on2 of7.wav	1	715
239	a 0.08 on5 of7.wav	a 0.08 on3 of7.wav	1	1146
240	a 0.08 on6 of7.wav	a 0.08 on4 of7.wav	1	595
241	a 0.08 on7 of7.wav	a 0.08 on5 of7.wav	1	793
242	a 0.12 on3 of7.wav	a 0.12 on1 of7r.wav	1	2447
243	a 0.12 on4 of7.wav	a 0.12 on2 of7.wav	2	914
244	a 0.12 on5 of7.wav	a 0.12 on3 of7.wav	1	1554
245	a 0.12 on6 of7.wav	a 0.12 on4 of7.wav	1	1808
246	a 0.12 on7 of7.wav	a 0.12 on5 of7.wav	1	733
247	a 0.14 on3 of7.wav	a 0.14 on1 of7r.wav	1	702
248	a 0.14 on4 of7.wav	a 0.14 on2 of7.wav	1	823
249	a 0.14 on5 of7.wav	a 0.14 on3 of7.wav	2	1078
250	a 0.14 on6 of7.wav	a 0.14 on4 of7.wav	2	927
251	a 0.14 on7 of7.wav	a 0.14 on5 of7.wav	1	1610
252	a 0.16 on3 of7.wav	a 0.16 on1 of7r.wav	2	2184
253	a 0.16 on4 of7.wav	a 0.16 on2 of7.wav	1	955
254	a 0.16 on5 of7.wav	a 0.16 on3 of7.wav	2	1363
255	a 0.16 on6 of7.wav	a 0.16 on4 of7.wav	2	1899
256	a 0.16 on7 of7.wav	a 0.16 on5 of7.wav	1	1232
257	a 0.18 on3 of7.wav	a 0.18 on1 of7r.wav	2	2000
258	a 0.18 on4 of7.wav	a 0.18 on2 of7.wav	2	1151
259	a 0.18 on5 of7.wav	a 0.18 on3 of7.wav	1	2563
260	a 0.18 on6 of7.wav	a 0.18 on4 of7.wav	2	1036
261	a 0.18 on7 of7.wav	a 0.18 on5 of7.wav	2	1033
262	i 0.1 on3 of7.wav	i 0.1 on1 of7r.wav	1	1039
263	i 0.1 on4 of7.wav	i 0.1 on2 of7.wav	1	714
264	i 0.1 on5 of7.wav	i 0.1 on3 of7.wav	1	728
265	i 0.1 on6 of7.wav	i 0.1 on4 of7.wav	1	1209
266	i 0.1 on7 of7.wav	i 0.1 on5 of7.wav	1	1057
267	i 0.2 on3 of7.wav	i 0.2 on1 of7r.wav	1	1211
268	i 0.2 on4 of7.wav	i 0.2 on2 of7.wav	1	1379
269	i 0.2 on5 of7.wav	i 0.2 on3 of7.wav	1	908
270	i 0.2 on6 of7.wav	i 0.2 on4 of7.wav	1	1002
271	i 0.2 on7 of7.wav	i 0.2 on5 of7.wav	2	1120
272	i 0.04 on3 of7.wav	i 0.04 on1 of7r.wav	1	677
273	i 0.04 on4 of7.wav	i 0.04 on2 of7.wav	1	605
274	i 0.04 on5 of7.wav	i 0.04 on3 of7.wav	1	574
275	i 0.04 on6 of7.wav	i 0.04 on4 of7.wav	1	493
276	i 0.04 on7 of7.wav	i 0.04 on5 of7.wav	1	792
277	i 0.06 on3 of7.wav	i 0.06 on1 of7r.wav	1	849
278	i 0.06 on4 of7.wav	i 0.06 on2 of7.wav	1	736
279	i 0.06 on5 of7.wav	i 0.06 on3 of7.wav	1	695
280	i 0.06 on6 of7.wav	i 0.06 on4 of7.wav	1	740
281	i 0.06 on7 of7.wav	i 0.06 on5 of7.wav	1	539
282	i 0.08 on3 of7.wav	i 0.08 on1 of7r.wav	1	870
283	i 0.08 on4 of7.wav	i 0.08 on2 of7.wav	1	655
284	i 0.08 on5 of7.wav	i 0.08 on3 of7.wav	1	665
285	i 0.08 on6 of7.wav	i 0.08 on4 of7.wav	1	1012
286	i 0.08 on7 of7.wav	i 0.08 on5 of7.wav	2	1142
287	i 0.12 on3 of7.wav	i 0.12 on1 of7r.wav	1	859
288	i 0.12 on4 of7.wav	i 0.12 on2 of7.wav	1	3109
289	i 0.12 on5 of7.wav	i 0.12 on3 of7.wav	1	1248
290	i 0.12 on6 of7.wav	i 0.12 on4 of7.wav	1	929
291	i 0.12 on7 of7.wav	i 0.12 on5 of7.wav	1	1376
292	i 0.14 on3 of7.wav	i 0.14 on1 of7r.wav	1	917
293	i 0.14 on4 of7.wav	i 0.14 on2 of7.wav	2	1079
294	i 0.14 on5 of7.wav	i 0.14 on3 of7.wav	1	1757
295	i 0.14 on6 of7.wav	i 0.14 on4 of7.wav	1	1025
296	i 0.14 on7 of7.wav	i 0.14 on5 of7.wav	2	846
297	i 0.16 on3 of7.wav	i 0.16 on1 of7r.wav	2	1021
298	i 0.16 on4 of7.wav	i 0.16 on2 of7.wav	2	1187
299	i 0.16 on5 of7.wav	i 0.16 on3 of7.wav	1	1656
300	i 0.16 on6 of7.wav	i 0.16 on4 of7.wav	1	729
301	i 0.16 on7 of7.wav	i 0.16 on5 of7.wav	1	860
302	i 0.18 on3 of7.wav	i 0.18 on1 of7r.wav	2	1305
303	i 0.18 on4 of7.wav	i 0.18 on2 of7.wav	2	1411
304	i 0.18 on5 of7.wav	i 0.18 on3 of7.wav	2	1077
305	i 0.18 on6 of7.wav	i 0.18 on4 of7.wav	2	804
306	i 0.18 on7 of7.wav	i 0.18 on5 of7.wav	1	1249
307	a 0.1 on1 of7r.wav	a 0.1 on1 of7r.wav	1	697
308	a 0.1 on2 of7.wav	a 0.1 on2 of7.wav	1	2939
309	a 0.1 on3 of7.wav	a 0.1 on3 of7.wav	1	715
310	a 0.1 on4 of7.wav	a 0.1 on4 of7.wav	1	1394
311	a 0.1 on5 of7.wav	a 0.1 on5 of7.wav	1	767
312	a 0.1 on6 of7.wav	a 0.1 on6 of7.wav	1	805
313	a 0.1 on7 of7.wav	a 0.1 on7 of7.wav	1	734
314	a 0.2 on1 of7r.wav	a 0.2 on1 of7r.wav	1	1029
315	a 0.2 on2 of7.wav	a 0.2 on2 of7.wav	1	2308
316	a 0.2 on3 of7.wav	a 0.2 on3 of7.wav	1	948
317	a 0.2 on4 of7.wav	a 0.2 on4 of7.wav	1	965
318	a 0.2 on5 of7.wav	a 0.2 on5 of7.wav	1	1217
319	a 0.2 on6 of7.wav	a 0.2 on6 of7.wav	1	918
320	a 0.2 on7 of7.wav	a 0.2 on7 of7.wav	1	797
321	a 0.04 on1 of7r.wav	a 0.04 on1 of7r.wav	1	624
322	a 0.04 on2 of7.wav	a 0.04 on2 of7.wav	1	1006
323	a 0.04 on3 of7.wav	a 0.04 on3 of7.wav	1	970
324	a 0.04 on4 of7.wav	a 0.04 on4 of7.wav	1	675
325	a 0.04 on5 of7.wav	a 0.04 on5 of7.wav	1	668
326	a 0.04 on6 of7.wav	a 0.04 on6 of7.wav	1	687
327	a 0.04 on7 of7.wav	a 0.04 on7 of7.wav	1	1088
328	a 0.06 on1 of7r.wav	a 0.06 on1 of7r.wav	1	1629
329	a 0.06 on2 of7.wav	a 0.06 on2 of7.wav	1	584
330	a 0.06 on3 of7.wav	a 0.06 on3 of7.wav	1	797
331	a 0.06 on4 of7.wav	a 0.06 on4 of7.wav	1	952
332	a 0.06 on5 of7.wav	a 0.06 on5 of7.wav	1	890
333	a 0.06 on6 of7.wav	a 0.06 on6 of7.wav	1	680
334	a 0.06 on7 of7.wav	a 0.06 on7 of7.wav	1	1494
335	a 0.08 on1 of7r.wav	a 0.08 on1 of7r.wav	1	3105
336	a 0.08 on2 of7.wav	a 0.08 on2 of7.wav	1	761
337	a 0.08 on3 of7.wav	a 0.08 on3 of7.wav	1	623
338	a 0.08 on4 of7.wav	a 0.08 on4 of7.wav	1	1371
339	a 0.08 on5 of7.wav	a 0.08 on5 of7.wav	1	1069
340	a 0.08 on6 of7.wav	a 0.08 on6 of7.wav	1	653
341	a 0.08 on7 of7.wav	a 0.08 on7 of7.wav	1	1055
342	a 0.12 on1 of7r.wav	a 0.12 on1 of7r.wav	1	1562
343	a 0.12 on2 of7.wav	a 0.12 on2 of7.wav	1	1104
344	a 0.12 on3 of7.wav	a 0.12 on3 of7.wav	1	695
345	a 0.12 on4 of7.wav	a 0.12 on4 of7.wav	1	3400
346	a 0.12 on5 of7.wav	a 0.12 on5 of7.wav	1	1742
347	a 0.12 on6 of7.wav	a 0.12 on6 of7.wav	1	1014
348	a 0.12 on7 of7.wav	a 0.12 on7 of7.wav	1	1083
349	a 0.14 on1 of7r.wav	a 0.14 on1 of7r.wav	1	935
350	a 0.14 on2 of7.wav	a 0.14 on2 of7.wav	2	1112
351	a 0.14 on3 of7.wav	a 0.14 on3 of7.wav	1	779
352	a 0.14 on4 of7.wav	a 0.14 on4 of7.wav	1	1275
353	a 0.14 on5 of7.wav	a 0.14 on5 of7.wav	1	649
354	a 0.14 on6 of7.wav	a 0.14 on6 of7.wav	1	1720
355	a 0.14 on7 of7.wav	a 0.14 on7 of7.wav	1	2892
356	a 0.16 on1 of7r.wav	a 0.16 on1 of7r.wav	1	1318
357	a 0.16 on2 of7.wav	a 0.16 on2 of7.wav	1	883
358	a 0.16 on3 of7.wav	a 0.16 on3 of7.wav	1	840
359	a 0.16 on4 of7.wav	a 0.16 on4 of7.wav	1	921
360	a 0.16 on5 of7.wav	a 0.16 on5 of7.wav	2	1000
361	a 0.16 on6 of7.wav	a 0.16 on6 of7.wav	1	1099
362	a 0.16 on7 of7.wav	a 0.16 on7 of7.wav	1	1134
363	a 0.18 on1 of7r.wav	a 0.18 on1 of7r.wav	1	1349
364	a 0.18 on2 of7.wav	a 0.18 on2 of7.wav	1	2072
365	a 0.18 on3 of7.wav	a 0.18 on3 of7.wav	1	1505
366	a 0.18 on4 of7.wav	a 0.18 on4 of7.wav	1	2664
367	a 0.18 on5 of7.wav	a 0.18 on5 of7.wav	1	2823
368	a 0.18 on6 of7.wav	a 0.18 on6 of7.wav	1	1935
369	a 0.18 on7 of7.wav	a 0.18 on7 of7.wav	1	942
370	i 0.1 on1 of7r.wav	i 0.1 on1 of7r.wav	1	1064
371	i 0.1 on2 of7.wav	i 0.1 on2 of7.wav	1	693
372	i 0.1 on3 of7.wav	i 0.1 on3 of7.wav	1	1315
373	i 0.1 on4 of7.wav	i 0.1 on4 of7.wav	1	944
374	i 0.1 on5 of7.wav	i 0.1 on5 of7.wav	1	1635
375	i 0.1 on6 of7.wav	i 0.1 on6 of7.wav	1	688
376	i 0.1 on7 of7.wav	i 0.1 on7 of7.wav	1	694
377	i 0.2 on1 of7r.wav	i 0.2 on1 of7r.wav	1	979
378	i 0.2 on2 of7.wav	i 0.2 on2 of7.wav	1	850
379	i 0.2 on3 of7.wav	i 0.2 on3 of7.wav	2	1461
380	i 0.2 on4 of7.wav	i 0.2 on4 of7.wav	1	1150
381	i 0.2 on5 of7.wav	i 0.2 on5 of7.wav	1	1109
382	i 0.2 on6 of7.wav	i 0.2 on6 of7.wav	1	2926
383	i 0.2 on7 of7.wav	i 0.2 on7 of7.wav	1	2982
384	i 0.04 on1 of7r.wav	i 0.04 on1 of7r.wav	1	884
385	i 0.04 on2 of7.wav	i 0.04 on2 of7.wav	1	848
386	i 0.04 on3 of7.wav	i 0.04 on3 of7.wav	1	1106
387	i 0.04 on4 of7.wav	i 0.04 on4 of7.wav	1	1026
388	i 0.04 on5 of7.wav	i 0.04 on5 of7.wav	1	1248
389	i 0.04 on6 of7.wav	i 0.04 on6 of7.wav	1	583
390	i 0.04 on7 of7.wav	i 0.04 on7 of7.wav	1	698
391	i 0.06 on1 of7r.wav	i 0.06 on1 of7r.wav	1	987
392	i 0.06 on2 of7.wav	i 0.06 on2 of7.wav	1	2017
393	i 0.06 on3 of7.wav	i 0.06 on3 of7.wav	1	625
394	i 0.06 on4 of7.wav	i 0.06 on4 of7.wav	1	552
395	i 0.06 on5 of7.wav	i 0.06 on5 of7.wav	1	872
396	i 0.06 on6 of7.wav	i 0.06 on6 of7.wav	1	1060
397	i 0.06 on7 of7.wav	i 0.06 on7 of7.wav	1	1554
398	i 0.08 on1 of7r.wav	i 0.08 on1 of7r.wav	1	553
399	i 0.08 on2 of7.wav	i 0.08 on2 of7.wav	1	839
400	i 0.08 on3 of7.wav	i 0.08 on3 of7.wav	1	695
401	i 0.08 on4 of7.wav	i 0.08 on4 of7.wav	1	703
402	i 0.08 on5 of7.wav	i 0.08 on5 of7.wav	1	1181
403	i 0.08 on6 of7.wav	i 0.08 on6 of7.wav	1	793
404	i 0.08 on7 of7.wav	i 0.08 on7 of7.wav	1	749
405	i 0.12 on1 of7r.wav	i 0.12 on1 of7r.wav	1	696
406	i 0.12 on2 of7.wav	i 0.12 on2 of7.wav	1	802
407	i 0.12 on3 of7.wav	i 0.12 on3 of7.wav	1	1259
408	i 0.12 on4 of7.wav	i 0.12 on4 of7.wav	1	609
409	i 0.12 on5 of7.wav	i 0.12 on5 of7.wav	1	759
410	i 0.12 on6 of7.wav	i 0.12 on6 of7.wav	1	672
411	i 0.12 on7 of7.wav	i 0.12 on7 of7.wav	1	705
412	i 0.14 on1 of7r.wav	i 0.14 on1 of7r.wav	2	3343
413	i 0.14 on2 of7.wav	i 0.14 on2 of7.wav	1	1395
414	i 0.14 on3 of7.wav	i 0.14 on3 of7.wav	1	982
415	i 0.14 on4 of7.wav	i 0.14 on4 of7.wav	1	1963
416	i 0.14 on5 of7.wav	i 0.14 on5 of7.wav	1	869
417	i 0.14 on6 of7.wav	i 0.14 on6 of7.wav	1	1086
418	i 0.14 on7 of7.wav	i 0.14 on7 of7.wav	1	1147
419	i 0.16 on1 of7r.wav	i 0.16 on1 of7r.wav	1	837
420	i 0.16 on2 of7.wav	i 0.16 on2 of7.wav	1	783
421	i 0.16 on3 of7.wav	i 0.16 on3 of7.wav	1	869
422	i 0.16 on4 of7.wav	i 0.16 on4 of7.wav	1	1692
423	i 0.16 on5 of7.wav	i 0.16 on5 of7.wav	1	1004
424	i 0.16 on6 of7.wav	i 0.16 on6 of7.wav	1	1201
425	i 0.16 on7 of7.wav	i 0.16 on7 of7.wav	1	1050
426	i 0.18 on1 of7r.wav	i 0.18 on1 of7r.wav	2	2844
427	i 0.18 on2 of7.wav	i 0.18 on2 of7.wav	1	2412
428	i 0.18 on3 of7.wav	i 0.18 on3 of7.wav	1	1327
429	i 0.18 on4 of7.wav	i 0.18 on4 of7.wav	1	1433
430	i 0.18 on5 of7.wav	i 0.18 on5 of7.wav	1	943
431	i 0.18 on6 of7.wav	i 0.18 on6 of7.wav	1	2566
432	i 0.18 on7 of7.wav	i 0.18 on7 of7.wav	2	1717
433	a 0.1 on1 of7r.wav	a 0.1 on3 of7.wav	1	1018
434	a 0.1 on2 of7.wav	a 0.1 on4 of7.wav	1	2056
435	a 0.1 on3 of7.wav	a 0.1 on5 of7.wav	1	971
436	a 0.1 on4 of7.wav	a 0.1 on6 of7.wav	1	819
437	a 0.1 on5 of7.wav	a 0.1 on7 of7.wav	2	1242
438	a 0.2 on1 of7r.wav	a 0.2 on3 of7.wav	1	909
439	a 0.2 on2 of7.wav	a 0.2 on4 of7.wav	2	1279
440	a 0.2 on3 of7.wav	a 0.2 on5 of7.wav	1	1328
441	a 0.2 on4 of7.wav	a 0.2 on6 of7.wav	2	3439
442	a 0.2 on5 of7.wav	a 0.2 on7 of7.wav	1	2764
443	a 0.04 on1 of7r.wav	a 0.04 on3 of7.wav	1	639
444	a 0.04 on2 of7.wav	a 0.04 on4 of7.wav	1	739
445	a 0.04 on3 of7.wav	a 0.04 on5 of7.wav	1	865
446	a 0.04 on4 of7.wav	a 0.04 on6 of7.wav	1	531
447	a 0.04 on5 of7.wav	a 0.04 on7 of7.wav	1	1152
448	a 0.06 on1 of7r.wav	a 0.06 on3 of7.wav	1	796
449	a 0.06 on2 of7.wav	a 0.06 on4 of7.wav	1	933
450	a 0.06 on3 of7.wav	a 0.06 on5 of7.wav	1	815
451	a 0.06 on4 of7.wav	a 0.06 on6 of7.wav	1	1397
452	a 0.06 on5 of7.wav	a 0.06 on7 of7.wav	1	837
453	a 0.08 on1 of7r.wav	a 0.08 on3 of7.wav	1	645
454	a 0.08 on2 of7.wav	a 0.08 on4 of7.wav	1	698
455	a 0.08 on3 of7.wav	a 0.08 on5 of7.wav	1	1044
456	a 0.08 on4 of7.wav	a 0.08 on6 of7.wav	1	948
457	a 0.08 on5 of7.wav	a 0.08 on7 of7.wav	1	663
458	a 0.12 on1 of7r.wav	a 0.12 on3 of7.wav	1	1502
459	a 0.12 on2 of7.wav	a 0.12 on4 of7.wav	2	1315
460	a 0.12 on3 of7.wav	a 0.12 on5 of7.wav	2	2192
461	a 0.12 on4 of7.wav	a 0.12 on6 of7.wav	1	777
462	a 0.12 on5 of7.wav	a 0.12 on7 of7.wav	1	1883
463	a 0.14 on1 of7r.wav	a 0.14 on3 of7.wav	1	1222
464	a 0.14 on2 of7.wav	a 0.14 on4 of7.wav	1	885
465	a 0.14 on3 of7.wav	a 0.14 on5 of7.wav	2	3650
466	a 0.14 on4 of7.wav	a 0.14 on6 of7.wav	1	1404
467	a 0.14 on5 of7.wav	a 0.14 on7 of7.wav	2	993
468	a 0.16 on1 of7r.wav	a 0.16 on3 of7.wav	2	870
469	a 0.16 on2 of7.wav	a 0.16 on4 of7.wav	2	868
470	a 0.16 on3 of7.wav	a 0.16 on5 of7.wav	1	1065
471	a 0.16 on4 of7.wav	a 0.16 on6 of7.wav	2	2250
472	a 0.16 on5 of7.wav	a 0.16 on7 of7.wav	2	889
473	a 0.18 on1 of7r.wav	a 0.18 on3 of7.wav	2	1317
474	a 0.18 on2 of7.wav	a 0.18 on4 of7.wav	1	810
475	a 0.18 on3 of7.wav	a 0.18 on5 of7.wav	1	1441
476	a 0.18 on4 of7.wav	a 0.18 on6 of7.wav	2	899
477	a 0.18 on5 of7.wav	a 0.18 on7 of7.wav	2	813
478	i 0.1 on1 of7r.wav	i 0.1 on3 of7.wav	1	641
479	i 0.1 on2 of7.wav	i 0.1 on4 of7.wav	2	1888
480	i 0.1 on3 of7.wav	i 0.1 on5 of7.wav	1	1398
481	i 0.1 on4 of7.wav	i 0.1 on6 of7.wav	1	1457
482	i 0.1 on5 of7.wav	i 0.1 on7 of7.wav	1	908
483	i 0.2 on1 of7r.wav	i 0.2 on3 of7.wav	2	1098
484	i 0.2 on2 of7.wav	i 0.2 on4 of7.wav	2	1008
485	i 0.2 on3 of7.wav	i 0.2 on5 of7.wav	2	893
486	i 0.2 on4 of7.wav	i 0.2 on6 of7.wav	1	2768
487	i 0.2 on5 of7.wav	i 0.2 on7 of7.wav	2	1010
488	i 0.04 on1 of7r.wav	i 0.04 on3 of7.wav	1	717
489	i 0.04 on2 of7.wav	i 0.04 on4 of7.wav	1	631
490	i 0.04 on3 of7.wav	i 0.04 on5 of7.wav	1	750
491	i 0.04 on4 of7.wav	i 0.04 on6 of7.wav	1	689
492	i 0.04 on5 of7.wav	i 0.04 on7 of7.wav	1	1034
493	i 0.06 on1 of7r.wav	i 0.06 on3 of7.wav	1	773
494	i 0.06 on2 of7.wav	i 0.06 on4 of7.wav	1	1108
495	i 0.06 on3 of7.wav	i 0.06 on5 of7.wav	1	1327
496	i 0.06 on4 of7.wav	i 0.06 on6 of7.wav	1	637
497	i 0.06 on5 of7.wav	i 0.06 on7 of7.wav	1	748
498	i 0.08 on1 of7r.wav	i 0.08 on3 of7.wav	1	704
499	i 0.08 on2 of7.wav	i 0.08 on4 of7.wav	1	1758
500	i 0.08 on3 of7.wav	i 0.08 on5 of7.wav	1	725
501	i 0.08 on4 of7.wav	i 0.08 on6 of7.wav	1	806
502	i 0.08 on5 of7.wav	i 0.08 on7 of7.wav	1	1122
503	i 0.12 on1 of7r.wav	i 0.12 on3 of7.wav	1	2298
504	i 0.12 on2 of7.wav	i 0.12 on4 of7.wav	1	1324
505	i 0.12 on3 of7.wav	i 0.12 on5 of7.wav	1	965
506	i 0.12 on4 of7.wav	i 0.12 on6 of7.wav	1	931
507	i 0.12 on5 of7.wav	i 0.12 on7 of7.wav	2	997
508	i 0.14 on1 of7r.wav	i 0.14 on3 of7.wav	2	709
509	i 0.14 on2 of7.wav	i 0.14 on4 of7.wav	1	1685
510	i 0.14 on3 of7.wav	i 0.14 on5 of7.wav	2	1091
511	i 0.14 on4 of7.wav	i 0.14 on6 of7.wav	2	1160
512	i 0.14 on5 of7.wav	i 0.14 on7 of7.wav	1	767
513	i 0.16 on1 of7r.wav	i 0.16 on3 of7.wav	1	1060
514	i 0.16 on2 of7.wav	i 0.16 on4 of7.wav	1	709
515	i 0.16 on3 of7.wav	i 0.16 on5 of7.wav	1	1370
516	i 0.16 on4 of7.wav	i 0.16 on6 of7.wav	2	1962
517	i 0.16 on5 of7.wav	i 0.16 on7 of7.wav	1	875
518	i 0.18 on1 of7r.wav	i 0.18 on3 of7.wav	1	1109
519	i 0.18 on2 of7.wav	i 0.18 on4 of7.wav	1	1199
520	i 0.18 on3 of7.wav	i 0.18 on5 of7.wav	1	1788
521	i 0.18 on4 of7.wav	i 0.18 on6 of7.wav	2	1348
522	i 0.18 on5 of7.wav	i 0.18 on7 of7.wav	2	834
523	a 0.1 on3 of7.wav	a 0.1 on1 of7r.wav	1	1455
524	a 0.1 on4 of7.wav	a 0.1 on2 of7.wav	1	842
525	a 0.1 on5 of7.wav	a 0.1 on3 of7.wav	1	1937
526	a 0.1 on6 of7.wav	a 0.1 on4 of7.wav	1	846
527	a 0.1 on7 of7.wav	a 0.1 on5 of7.wav	2	762
528	a 0.2 on3 of7.wav	a 0.2 on1 of7r.wav	1	1190
529	a 0.2 on4 of7.wav	a 0.2 on2 of7.wav	1	2339
530	a 0.2 on5 of7.wav	a 0.2 on3 of7.wav	1	4299
531	a 0.2 on6 of7.wav	a 0.2 on4 of7.wav	1	4436
532	a 0.2 on7 of7.wav	a 0.2 on5 of7.wav	2	1398
533	a 0.04 on3 of7.wav	a 0.04 on1 of7r.wav	1	964
534	a 0.04 on4 of7.wav	a 0.04 on2 of7.wav	1	657
535	a 0.04 on5 of7.wav	a 0.04 on3 of7.wav	1	1077
536	a 0.04 on6 of7.wav	a 0.04 on4 of7.wav	1	488
537	a 0.04 on7 of7.wav	a 0.04 on5 of7.wav	1	829
538	a 0.06 on3 of7.wav	a 0.06 on1 of7r.wav	1	760
539	a 0.06 on4 of7.wav	a 0.06 on2 of7.wav	1	845
540	a 0.06 on5 of7.wav	a 0.06 on3 of7.wav	1	759
541	a 0.06 on6 of7.wav	a 0.06 on4 of7.wav	1	637
542	a 0.06 on7 of7.wav	a 0.06 on5 of7.wav	1	901
543	a 0.08 on3 of7.wav	a 0.08 on1 of7r.wav	2	896
544	a 0.08 on4 of7.wav	a 0.08 on2 of7.wav	1	655
545	a 0.08 on5 of7.wav	a 0.08 on3 of7.wav	1	718
546	a 0.08 on6 of7.wav	a 0.08 on4 of7.wav	1	765
547	a 0.08 on7 of7.wav	a 0.08 on5 of7.wav	1	1096
548	a 0.12 on3 of7.wav	a 0.12 on1 of7r.wav	1	924
549	a 0.12 on4 of7.wav	a 0.12 on2 of7.wav	1	1979
550	a 0.12 on5 of7.wav	a 0.12 on3 of7.wav	1	1088
551	a 0.12 on6 of7.wav	a 0.12 on4 of7.wav	1	810
552	a 0.12 on7 of7.wav	a 0.12 on5 of7.wav	2	1640
553	a 0.14 on3 of7.wav	a 0.14 on1 of7r.wav	1	889
554	a 0.14 on4 of7.wav	a 0.14 on2 of7.wav	1	1298
555	a 0.14 on5 of7.wav	a 0.14 on3 of7.wav	1	664
556	a 0.14 on6 of7.wav	a 0.14 on4 of7.wav	2	1689
557	a 0.14 on7 of7.wav	a 0.14 on5 of7.wav	1	2096
558	a 0.16 on3 of7.wav	a 0.16 on1 of7r.wav	2	2737
559	a 0.16 on4 of7.wav	a 0.16 on2 of7.wav	1	821
560	a 0.16 on5 of7.wav	a 0.16 on3 of7.wav	1	1083
561	a 0.16 on6 of7.wav	a 0.16 on4 of7.wav	2	1607
562	a 0.16 on7 of7.wav	a 0.16 on5 of7.wav	1	918
563	a 0.18 on3 of7.wav	a 0.18 on1 of7r.wav	1	1241
564	a 0.18 on4 of7.wav	a 0.18 on2 of7.wav	1	707
565	a 0.18 on5 of7.wav	a 0.18 on3 of7.wav	1	988
566	a 0.18 on6 of7.wav	a 0.18 on4 of7.wav	1	714
567	a 0.18 on7 of7.wav	a 0.18 on5 of7.wav	1	1121
568	i 0.1 on3 of7.wav	i 0.1 on1 of7r.wav	1	1637
569	i 0.1 on4 of7.wav	i 0.1 on2 of7.wav	2	3765
570	i 0.1 on5 of7.wav	i 0.1 on3 of7.wav	1	761
571	i 0.1 on6 of7.wav	i 0.1 on4 of7.wav	1	1882
572	i 0.1 on7 of7.wav	i 0.1 on5 of7.wav	1	1003
573	i 0.2 on3 of7.wav	i 0.2 on1 of7r.wav	1	1310
574	i 0.2 on4 of7.wav	i 0.2 on2 of7.wav	1	1200
575	i 0.2 on5 of7.wav	i 0.2 on3 of7.wav	1	1010
576	i 0.2 on6 of7.wav	i 0.2 on4 of7.wav	1	1166
577	i 0.2 on7 of7.wav	i 0.2 on5 of7.wav	1	1158
578	i 0.04 on3 of7.wav	i 0.04 on1 of7r.wav	1	761
579	i 0.04 on4 of7.wav	i 0.04 on2 of7.wav	2	2251
580	i 0.04 on5 of7.wav	i 0.04 on3 of7.wav	1	658
581	i 0.04 on6 of7.wav	i 0.04 on4 of7.wav	1	902
582	i 0.04 on7 of7.wav	i 0.04 on5 of7.wav	1	1086
583	i 0.06 on3 of7.wav	i 0.06 on1 of7r.wav	2	768
584	i 0.06 on4 of7.wav	i 0.06 on2 of7.wav	1	870
585	i 0.06 on5 of7.wav	i 0.06 on3 of7.wav	1	907
586	i 0.06 on6 of7.wav	i 0.06 on4 of7.wav	1	1036
587	i 0.06 on7 of7.wav	i 0.06 on5 of7.wav	1	826
588	i 0.08 on3 of7.wav	i 0.08 on1 of7r.wav	1	925
589	i 0.08 on4 of7.wav	i 0.08 on2 of7.wav	2	1663
590	i 0.08 on5 of7.wav	i 0.08 on3 of7.wav	1	786
591	i 0.08 on6 of7.wav	i 0.08 on4 of7.wav	1	639
592	i 0.08 on7 of7.wav	i 0.08 on5 of7.wav	1	944
593	i 0.12 on3 of7.wav	i 0.12 on1 of7r.wav	1	797
594	i 0.12 on4 of7.wav	i 0.12 on2 of7.wav	1	682
595	i 0.12 on5 of7.wav	i 0.12 on3 of7.wav	1	1088
596	i 0.12 on6 of7.wav	i 0.12 on4 of7.wav	1	1723
597	i 0.12 on7 of7.wav	i 0.12 on5 of7.wav	2	1017
598	i 0.14 on3 of7.wav	i 0.14 on1 of7r.wav	1	935
599	i 0.14 on4 of7.wav	i 0.14 on2 of7.wav	1	1120
600	i 0.14 on5 of7.wav	i 0.14 on3 of7.wav	1	1043
601	i 0.14 on6 of7.wav	i 0.14 on4 of7.wav	1	1344
602	i 0.14 on7 of7.wav	i 0.14 on5 of7.wav	2	928
603	i 0.16 on3 of7.wav	i 0.16 on1 of7r.wav	2	911
604	i 0.16 on4 of7.wav	i 0.16 on2 of7.wav	1	813
605	i 0.16 on5 of7.wav	i 0.16 on3 of7.wav	1	746
606	i 0.16 on6 of7.wav	i 0.16 on4 of7.wav	2	995
607	i 0.16 on7 of7.wav	i 0.16 on5 of7.wav	1	1048
608	i 0.18 on3 of7.wav	i 0.18 on1 of7r.wav	1	966
609	i 0.18 on4 of7.wav	i 0.18 on2 of7.wav	1	918
610	i 0.18 on5 of7.wav	i 0.18 on3 of7.wav	1	1586
611	i 0.18 on6 of7.wav	i 0.18 on4 of7.wav	1	1194
612	i 0.18 on7 of7.wav	i 0.18 on5 of7.wav	2	1361
