# Supplementary material for: Effects of stimulus duration and vowel quality in cross-linguistic categorical perception of pitch directions
Source: PLoS One. 2017 Jul 3;12(7):e0180656. doi: 10.1371/journal.pone.0180656 (PMC5495489; doi:10.1371/journal.pone.0180656)
Supplement: S1 Table — (ZIP) [file pone.0180656.s001.zip › supporting information/Raw data/eprime_sd_ENGLISH/sub6sdfalling.csv]

List2	stim1	stim2	Slide3.RESP	Slide3.RT
1	a 0.1 on1 of1.wav	a 0.1 on1 of1.wav	1	621
2	a 0.1 on1 of2.wav	a 0.1 on1 of2.wav	1	3
3	a 0.1 on1 of3.wav	a 0.1 on1 of3.wav	1	1945
4	a 0.1 on1 of4.wav	a 0.1 on1 of4.wav	1	286
5	a 0.1 on1 of5.wav	a 0.1 on1 of5.wav	1	964
6	a 0.1 on1 of6.wav	a 0.1 on1 of6.wav	1	201
7	a 0.1 on1 of7.wav	a 0.1 on1 of7.wav	1	1748
8	a 0.2 on1 of1.wav	a 0.2 on1 of1.wav	1	236
9	a 0.2 on1 of2.wav	a 0.2 on1 of2.wav	1	272
10	a 0.2 on1 of3.wav	a 0.2 on1 of3.wav	1	619
11	a 0.2 on1 of4.wav	a 0.2 on1 of4.wav	1	435
12	a 0.2 on1 of5.wav	a 0.2 on1 of5.wav	1	302
13	a 0.2 on1 of6.wav	a 0.2 on1 of6.wav	1	544
14	a 0.2 on1 of7.wav	a 0.2 on1 of7.wav	1	132
15	a 0.04 on1 of1.wav	a 0.04 on1 of1.wav	1	1672
16	a 0.04 on1 of2.wav	a 0.04 on1 of2.wav	1	353
17	a 0.04 on1 of3.wav	a 0.04 on1 of3.wav	1	1599
18	a 0.04 on1 of4.wav	a 0.04 on1 of4.wav	1	298
19	a 0.04 on1 of5.wav	a 0.04 on1 of5.wav	1	366
20	a 0.04 on1 of6.wav	a 0.04 on1 of6.wav	1	245
21	a 0.04 on1 of7.wav	a 0.04 on1 of7.wav	1	240
22	a 0.06 on1 of1.wav	a 0.06 on1 of1.wav	1	351
23	a 0.06 on1 of2.wav	a 0.06 on1 of2.wav	1	947
24	a 0.06 on1 of3.wav	a 0.06 on1 of3.wav	1	503
25	a 0.06 on1 of4.wav	a 0.06 on1 of4.wav	1	818
26	a 0.06 on1 of5.wav	a 0.06 on1 of5.wav	1	43
27	a 0.06 on1 of6.wav	a 0.06 on1 of6.wav	1	1308
28	a 0.06 on1 of7.wav	a 0.06 on1 of7.wav	1	611
29	a 0.08 on1 of1.wav	a 0.08 on1 of1.wav	1	250
30	a 0.08 on1 of2.wav	a 0.08 on1 of2.wav	1	211
31	a 0.08 on1 of3.wav	a 0.08 on1 of3.wav	1	325
32	a 0.08 on1 of4.wav	a 0.08 on1 of4.wav	1	2454
33	a 0.08 on1 of5.wav	a 0.08 on1 of5.wav	1	24
34	a 0.08 on1 of6.wav	a 0.08 on1 of6.wav	1	13
35	a 0.08 on1 of7.wav	a 0.08 on1 of7.wav	1	1328
36	a 0.12 on1 of1.wav	a 0.12 on1 of1.wav	1	369
37	a 0.12 on1 of2.wav	a 0.12 on1 of2.wav	1	332
38	a 0.12 on1 of3.wav	a 0.12 on1 of3.wav	1	962
39	a 0.12 on1 of4.wav	a 0.12 on1 of4.wav	1	1506
40	a 0.12 on1 of5.wav	a 0.12 on1 of5.wav	1	586
41	a 0.12 on1 of6.wav	a 0.12 on1 of6.wav	1	458
42	a 0.12 on1 of7.wav	a 0.12 on1 of7.wav	1	39
43	a 0.14 on1 of1.wav	a 0.14 on1 of1.wav	1	114
44	a 0.14 on1 of2.wav	a 0.14 on1 of2.wav	1	2281
45	a 0.14 on1 of3.wav	a 0.14 on1 of3.wav	1	732
46	a 0.14 on1 of4.wav	a 0.14 on1 of4.wav	1	542
47	a 0.14 on1 of5.wav	a 0.14 on1 of5.wav	1	250
48	a 0.14 on1 of6.wav	a 0.14 on1 of6.wav	1	2307
49	a 0.14 on1 of7.wav	a 0.14 on1 of7.wav	1	4507
50	a 0.16 on1 of1.wav	a 0.16 on1 of1.wav	1	2157
51	a 0.16 on1 of2.wav	a 0.16 on1 of2.wav	1	92
52	a 0.16 on1 of3.wav	a 0.16 on1 of3.wav	1	1573
53	a 0.16 on1 of4.wav	a 0.16 on1 of4.wav	1	1687
54	a 0.16 on1 of5.wav	a 0.16 on1 of5.wav	1	592
55	a 0.16 on1 of6.wav	a 0.16 on1 of6.wav	1	2347
56	a 0.16 on1 of7.wav	a 0.16 on1 of7.wav	1	498
57	a 0.18 on1 of1.wav	a 0.18 on1 of1.wav	1	989
58	a 0.18 on1 of2.wav	a 0.18 on1 of2.wav	1	182
59	a 0.18 on1 of3.wav	a 0.18 on1 of3.wav	1	1844
60	a 0.18 on1 of4.wav	a 0.18 on1 of4.wav	1	33
61	a 0.18 on1 of5.wav	a 0.18 on1 of5.wav	1	793
62	a 0.18 on1 of6.wav	a 0.18 on1 of6.wav	1	200
63	a 0.18 on1 of7.wav	a 0.18 on1 of7.wav	1	540
64	i 0.1 on1 of1.wav	i 0.1 on1 of1.wav	1	703
65	i 0.1 on1 of2.wav	i 0.1 on1 of2.wav	1	217
66	i 0.1 on1 of3.wav	i 0.1 on1 of3.wav	1	41
67	i 0.1 on1 of4.wav	i 0.1 on1 of4.wav	1	53
68	i 0.1 on1 of5.wav	i 0.1 on1 of5.wav	1	1139
69	i 0.1 on1 of6.wav	i 0.1 on1 of6.wav	1	3330
70	i 0.1 on1 of7.wav	i 0.1 on1 of7.wav	1	794
71	i 0.2 on1 of1.wav	i 0.2 on1 of1.wav	1	392
72	i 0.2 on1 of2.wav	i 0.2 on1 of2.wav	1	194
73	i 0.2 on1 of3.wav	i 0.2 on1 of3.wav	1	1872
74	i 0.2 on1 of4.wav	i 0.2 on1 of4.wav	1	633
75	i 0.2 on1 of5.wav	i 0.2 on1 of5.wav	1	368
76	i 0.2 on1 of6.wav	i 0.2 on1 of6.wav	1	313
77	i 0.2 on1 of7.wav	i 0.2 on1 of7.wav	1	1368
78	i 0.04 on1 of1.wav	i 0.04 on1 of1.wav	1	362
79	i 0.04 on1 of2.wav	i 0.04 on1 of2.wav	1	1400
80	i 0.04 on1 of3.wav	i 0.04 on1 of3.wav	1	80
81	i 0.04 on1 of4.wav	i 0.04 on1 of4.wav	1	207
82	i 0.04 on1 of5.wav	i 0.04 on1 of5.wav	1	202
83	i 0.04 on1 of6.wav	i 0.04 on1 of6.wav	1	261
84	i 0.04 on1 of7.wav	i 0.04 on1 of7.wav	1	1001
85	i 0.06 on1 of1.wav	i 0.06 on1 of1.wav	1	447
86	i 0.06 on1 of2.wav	i 0.06 on1 of2.wav	1	309
87	i 0.06 on1 of3.wav	i 0.06 on1 of3.wav	1	727
88	i 0.06 on1 of4.wav	i 0.06 on1 of4.wav	1	19
89	i 0.06 on1 of5.wav	i 0.06 on1 of5.wav	1	401
90	i 0.06 on1 of6.wav	i 0.06 on1 of6.wav	1	42
91	i 0.06 on1 of7.wav	i 0.06 on1 of7.wav	1	1024
92	i 0.08 on1 of1.wav	i 0.08 on1 of1.wav	1	416
93	i 0.08 on1 of2.wav	i 0.08 on1 of2.wav	1	225
94	i 0.08 on1 of3.wav	i 0.08 on1 of3.wav	1	643
95	i 0.08 on1 of4.wav	i 0.08 on1 of4.wav	1	20
96	i 0.08 on1 of5.wav	i 0.08 on1 of5.wav	1	592
97	i 0.08 on1 of6.wav	i 0.08 on1 of6.wav	1	343
98	i 0.08 on1 of7.wav	i 0.08 on1 of7.wav	1	711
99	i 0.12 on1 of1.wav	i 0.12 on1 of1.wav	1	2070
100	i 0.12 on1 of2.wav	i 0.12 on1 of2.wav	1	555
101	i 0.12 on1 of3.wav	i 0.12 on1 of3.wav	1	1867
102	i 0.12 on1 of4.wav	i 0.12 on1 of4.wav	1	336
103	i 0.12 on1 of5.wav	i 0.12 on1 of5.wav	1	84
104	i 0.12 on1 of6.wav	i 0.12 on1 of6.wav	1	830
105	i 0.12 on1 of7.wav	i 0.12 on1 of7.wav	1	2003
106	i 0.14 on1 of1.wav	i 0.14 on1 of1.wav	1	223
107	i 0.14 on1 of2.wav	i 0.14 on1 of2.wav	1	376
108	i 0.14 on1 of3.wav	i 0.14 on1 of3.wav	1	100
109	i 0.14 on1 of4.wav	i 0.14 on1 of4.wav	1	324
110	i 0.14 on1 of5.wav	i 0.14 on1 of5.wav	1	135
111	i 0.14 on1 of6.wav	i 0.14 on1 of6.wav	1	34
112	i 0.14 on1 of7.wav	i 0.14 on1 of7.wav	1	685
113	i 0.16 on1 of1.wav	i 0.16 on1 of1.wav	1	1917
114	i 0.16 on1 of2.wav	i 0.16 on1 of2.wav	1	1063
115	i 0.16 on1 of3.wav	i 0.16 on1 of3.wav	1	43
116	i 0.16 on1 of4.wav	i 0.16 on1 of4.wav	1	181
117	i 0.16 on1 of5.wav	i 0.16 on1 of5.wav	1	323
118	i 0.16 on1 of6.wav	i 0.16 on1 of6.wav	1	2089
119	i 0.16 on1 of7.wav	i 0.16 on1 of7.wav	1	362
120	i 0.18 on1 of1.wav	i 0.18 on1 of1.wav	1	438
121	i 0.18 on1 of2.wav	i 0.18 on1 of2.wav	1	415
122	i 0.18 on1 of3.wav	i 0.18 on1 of3.wav	1	134
123	i 0.18 on1 of4.wav	i 0.18 on1 of4.wav	1	442
124	i 0.18 on1 of5.wav	i 0.18 on1 of5.wav	1	106
125	i 0.18 on1 of6.wav	i 0.18 on1 of6.wav	1	87
126	i 0.18 on1 of7.wav	i 0.18 on1 of7.wav	1	441
127	a 0.1 on1 of1.wav	a 0.1 on1 of3.wav	1	2027
128	a 0.1 on1 of2.wav	a 0.1 on1 of4.wav	1	1848
129	a 0.1 on1 of3.wav	a 0.1 on1 of5.wav	1	510
130	a 0.1 on1 of4.wav	a 0.1 on1 of6.wav	1	1699
131	a 0.1 on1 of5.wav	a 0.1 on1 of7.wav	1	463
132	a 0.2 on1 of1.wav	a 0.2 on1 of3.wav	1	1420
133	a 0.2 on1 of2.wav	a 0.2 on1 of4.wav	1	709
134	a 0.2 on1 of3.wav	a 0.2 on1 of5.wav	1	488
135	a 0.2 on1 of4.wav	a 0.2 on1 of6.wav	1	2687
136	a 0.2 on1 of5.wav	a 0.2 on1 of7.wav	1	553
137	a 0.04 on1 of1.wav	a 0.04 on1 of3.wav	1	412
138	a 0.04 on1 of2.wav	a 0.04 on1 of4.wav	1	166
139	a 0.04 on1 of3.wav	a 0.04 on1 of5.wav	1	1124
140	a 0.04 on1 of4.wav	a 0.04 on1 of6.wav	1	757
141	a 0.04 on1 of5.wav	a 0.04 on1 of7.wav	1	271
142	a 0.06 on1 of1.wav	a 0.06 on1 of3.wav	1	1855
143	a 0.06 on1 of2.wav	a 0.06 on1 of4.wav	1	250
144	a 0.06 on1 of3.wav	a 0.06 on1 of5.wav	1	527
145	a 0.06 on1 of4.wav	a 0.06 on1 of6.wav	1	345
146	a 0.06 on1 of5.wav	a 0.06 on1 of7.wav	1	2149
147	a 0.08 on1 of1.wav	a 0.08 on1 of3.wav	1	648
148	a 0.08 on1 of2.wav	a 0.08 on1 of4.wav	1	949
149	a 0.08 on1 of3.wav	a 0.08 on1 of5.wav	1	49
150	a 0.08 on1 of4.wav	a 0.08 on1 of6.wav	1	372
151	a 0.08 on1 of5.wav	a 0.08 on1 of7.wav	1	1032
152	a 0.12 on1 of1.wav	a 0.12 on1 of3.wav	1	865
153	a 0.12 on1 of2.wav	a 0.12 on1 of4.wav	1	1277
154	a 0.12 on1 of3.wav	a 0.12 on1 of5.wav	1	599
155	a 0.12 on1 of4.wav	a 0.12 on1 of6.wav	1	195
156	a 0.12 on1 of5.wav	a 0.12 on1 of7.wav	1	214
157	a 0.14 on1 of1.wav	a 0.14 on1 of3.wav	1	84
158	a 0.14 on1 of2.wav	a 0.14 on1 of4.wav	1	203
159	a 0.14 on1 of3.wav	a 0.14 on1 of5.wav	1	1722
160	a 0.14 on1 of4.wav	a 0.14 on1 of6.wav	1	481
161	a 0.14 on1 of5.wav	a 0.14 on1 of7.wav	1	342
162	a 0.16 on1 of1.wav	a 0.16 on1 of3.wav	1	146
163	a 0.16 on1 of2.wav	a 0.16 on1 of4.wav	1	575
164	a 0.16 on1 of3.wav	a 0.16 on1 of5.wav	1	415
165	a 0.16 on1 of4.wav	a 0.16 on1 of6.wav	1	3322
166	a 0.16 on1 of5.wav	a 0.16 on1 of7.wav	1	473
167	a 0.18 on1 of1.wav	a 0.18 on1 of3.wav	1	78
168	a 0.18 on1 of2.wav	a 0.18 on1 of4.wav	1	1170
169	a 0.18 on1 of3.wav	a 0.18 on1 of5.wav	1	592
170	a 0.18 on1 of4.wav	a 0.18 on1 of6.wav	1	303
171	a 0.18 on1 of5.wav	a 0.18 on1 of7.wav	1	346
172	i 0.1 on1 of1.wav	i 0.1 on1 of3.wav	1	44
173	i 0.1 on1 of2.wav	i 0.1 on1 of4.wav	1	632
174	i 0.1 on1 of3.wav	i 0.1 on1 of5.wav	1	165
175	i 0.1 on1 of4.wav	i 0.1 on1 of6.wav	1	4432
176	i 0.1 on1 of5.wav	i 0.1 on1 of7.wav	1	1163
177	i 0.2 on1 of1.wav	i 0.2 on1 of3.wav	1	309
178	i 0.2 on1 of2.wav	i 0.2 on1 of4.wav	1	84
179	i 0.2 on1 of3.wav	i 0.2 on1 of5.wav	1	505
180	i 0.2 on1 of4.wav	i 0.2 on1 of6.wav	1	1327
181	i 0.2 on1 of5.wav	i 0.2 on1 of7.wav	1	516
182	i 0.04 on1 of1.wav	i 0.04 on1 of3.wav	1	263
183	i 0.04 on1 of2.wav	i 0.04 on1 of4.wav	1	671
184	i 0.04 on1 of3.wav	i 0.04 on1 of5.wav	1	457
185	i 0.04 on1 of4.wav	i 0.04 on1 of6.wav	1	263
186	i 0.04 on1 of5.wav	i 0.04 on1 of7.wav	1	491
187	i 0.06 on1 of1.wav	i 0.06 on1 of3.wav	1	179
188	i 0.06 on1 of2.wav	i 0.06 on1 of4.wav	1	62
189	i 0.06 on1 of3.wav	i 0.06 on1 of5.wav	1	38
190	i 0.06 on1 of4.wav	i 0.06 on1 of6.wav	1	322
191	i 0.06 on1 of5.wav	i 0.06 on1 of7.wav	1	616
192	i 0.08 on1 of1.wav	i 0.08 on1 of3.wav	1	418
193	i 0.08 on1 of2.wav	i 0.08 on1 of4.wav	1	980
194	i 0.08 on1 of3.wav	i 0.08 on1 of5.wav	1	243
195	i 0.08 on1 of4.wav	i 0.08 on1 of6.wav	1	445
196	i 0.08 on1 of5.wav	i 0.08 on1 of7.wav	1	245
197	i 0.12 on1 of1.wav	i 0.12 on1 of3.wav	1	203
198	i 0.12 on1 of2.wav	i 0.12 on1 of4.wav	1	211
199	i 0.12 on1 of3.wav	i 0.12 on1 of5.wav	1	460
200	i 0.12 on1 of4.wav	i 0.12 on1 of6.wav	1	513
201	i 0.12 on1 of5.wav	i 0.12 on1 of7.wav	1	178
202	i 0.14 on1 of1.wav	i 0.14 on1 of3.wav	1	3167
203	i 0.14 on1 of2.wav	i 0.14 on1 of4.wav	1	55
204	i 0.14 on1 of3.wav	i 0.14 on1 of5.wav	1	1017
205	i 0.14 on1 of4.wav	i 0.14 on1 of6.wav	1	66
206	i 0.14 on1 of5.wav	i 0.14 on1 of7.wav	1	2049
207	i 0.16 on1 of1.wav	i 0.16 on1 of3.wav	1	345
208	i 0.16 on1 of2.wav	i 0.16 on1 of4.wav	1	51
209	i 0.16 on1 of3.wav	i 0.16 on1 of5.wav	1	1461
210	i 0.16 on1 of4.wav	i 0.16 on1 of6.wav	1	149
211	i 0.16 on1 of5.wav	i 0.16 on1 of7.wav	1	552
212	i 0.18 on1 of1.wav	i 0.18 on1 of3.wav	1	431
213	i 0.18 on1 of2.wav	i 0.18 on1 of4.wav	1	1130
214	i 0.18 on1 of3.wav	i 0.18 on1 of5.wav	1	565
215	i 0.18 on1 of4.wav	i 0.18 on1 of6.wav	1	147
216	i 0.18 on1 of5.wav	i 0.18 on1 of7.wav	1	39
217	a 0.1 on1 of3.wav	a 0.1 on1 of1.wav	1	662
218	a 0.1 on1 of4.wav	a 0.1 on1 of2.wav	1	646
219	a 0.1 on1 of5.wav	a 0.1 on1 of3.wav	1	355
220	a 0.1 on1 of6.wav	a 0.1 on1 of4.wav	1	2138
221	a 0.1 on1 of7.wav	a 0.1 on1 of5.wav	1	518
222	a 0.2 on1 of3.wav	a 0.2 on1 of1.wav	1	1356
223	a 0.2 on1 of4.wav	a 0.2 on1 of2.wav	1	194
224	a 0.2 on1 of5.wav	a 0.2 on1 of3.wav	1	131
225	a 0.2 on1 of6.wav	a 0.2 on1 of4.wav	1	398
226	a 0.2 on1 of7.wav	a 0.2 on1 of5.wav	1	248
227	a 0.04 on1 of3.wav	a 0.04 on1 of1.wav	1	792
228	a 0.04 on1 of4.wav	a 0.04 on1 of2.wav	1	266
229	a 0.04 on1 of5.wav	a 0.04 on1 of3.wav	1	3104
230	a 0.04 on1 of6.wav	a 0.04 on1 of4.wav	1	879
231	a 0.04 on1 of7.wav	a 0.04 on1 of5.wav	1	457
232	a 0.06 on1 of3.wav	a 0.06 on1 of1.wav	1	94
233	a 0.06 on1 of4.wav	a 0.06 on1 of2.wav	1	247
234	a 0.06 on1 of5.wav	a 0.06 on1 of3.wav	1	2012
235	a 0.06 on1 of6.wav	a 0.06 on1 of4.wav	1	200
236	a 0.06 on1 of7.wav	a 0.06 on1 of5.wav	1	749
237	a 0.08 on1 of3.wav	a 0.08 on1 of1.wav	1	630
238	a 0.08 on1 of4.wav	a 0.08 on1 of2.wav	1	275
239	a 0.08 on1 of5.wav	a 0.08 on1 of3.wav	1	326
240	a 0.08 on1 of6.wav	a 0.08 on1 of4.wav	1	361
241	a 0.08 on1 of7.wav	a 0.08 on1 of5.wav	1	471
242	a 0.12 on1 of3.wav	a 0.12 on1 of1.wav	1	1005
243	a 0.12 on1 of4.wav	a 0.12 on1 of2.wav	1	655
244	a 0.12 on1 of5.wav	a 0.12 on1 of3.wav	1	659
245	a 0.12 on1 of6.wav	a 0.12 on1 of4.wav	1	117
246	a 0.12 on1 of7.wav	a 0.12 on1 of5.wav	1	1441
247	a 0.14 on1 of3.wav	a 0.14 on1 of1.wav	1	414
248	a 0.14 on1 of4.wav	a 0.14 on1 of2.wav	1	267
249	a 0.14 on1 of5.wav	a 0.14 on1 of3.wav	1	346
250	a 0.14 on1 of6.wav	a 0.14 on1 of4.wav	1	334
251	a 0.14 on1 of7.wav	a 0.14 on1 of5.wav	1	424
252	a 0.16 on1 of3.wav	a 0.16 on1 of1.wav	1	20
253	a 0.16 on1 of4.wav	a 0.16 on1 of2.wav	1	145
254	a 0.16 on1 of5.wav	a 0.16 on1 of3.wav	1	389
255	a 0.16 on1 of6.wav	a 0.16 on1 of4.wav	1	4287
256	a 0.16 on1 of7.wav	a 0.16 on1 of5.wav	1	534
257	a 0.18 on1 of3.wav	a 0.18 on1 of1.wav	1	48
258	a 0.18 on1 of4.wav	a 0.18 on1 of2.wav	1	11
259	a 0.18 on1 of5.wav	a 0.18 on1 of3.wav	1	350
260	a 0.18 on1 of6.wav	a 0.18 on1 of4.wav	1	358
261	a 0.18 on1 of7.wav	a 0.18 on1 of5.wav	1	443
262	i 0.1 on1 of3.wav	i 0.1 on1 of1.wav	1	263
263	i 0.1 on1 of4.wav	i 0.1 on1 of2.wav	1	1731
264	i 0.1 on1 of5.wav	i 0.1 on1 of3.wav	1	555
265	i 0.1 on1 of6.wav	i 0.1 on1 of4.wav	1	82
266	i 0.1 on1 of7.wav	i 0.1 on1 of5.wav	1	210
267	i 0.2 on1 of3.wav	i 0.2 on1 of1.wav	1	213
268	i 0.2 on1 of4.wav	i 0.2 on1 of2.wav	1	53
269	i 0.2 on1 of5.wav	i 0.2 on1 of3.wav	1	859
270	i 0.2 on1 of6.wav	i 0.2 on1 of4.wav	1	484
271	i 0.2 on1 of7.wav	i 0.2 on1 of5.wav	1	78
272	i 0.04 on1 of3.wav	i 0.04 on1 of1.wav	1	1014
273	i 0.04 on1 of4.wav	i 0.04 on1 of2.wav	1	395
274	i 0.04 on1 of5.wav	i 0.04 on1 of3.wav	1	148
275	i 0.04 on1 of6.wav	i 0.04 on1 of4.wav	1	153
276	i 0.04 on1 of7.wav	i 0.04 on1 of5.wav	1	531
277	i 0.06 on1 of3.wav	i 0.06 on1 of1.wav	1	1205
278	i 0.06 on1 of4.wav	i 0.06 on1 of2.wav	1	1583
279	i 0.06 on1 of5.wav	i 0.06 on1 of3.wav	1	428
280	i 0.06 on1 of6.wav	i 0.06 on1 of4.wav	1	411
281	i 0.06 on1 of7.wav	i 0.06 on1 of5.wav	1	2615
282	i 0.08 on1 of3.wav	i 0.08 on1 of1.wav	1	191
283	i 0.08 on1 of4.wav	i 0.08 on1 of2.wav	1	1945
284	i 0.08 on1 of5.wav	i 0.08 on1 of3.wav	1	36
285	i 0.08 on1 of6.wav	i 0.08 on1 of4.wav	1	1269
286	i 0.08 on1 of7.wav	i 0.08 on1 of5.wav	1	1134
287	i 0.12 on1 of3.wav	i 0.12 on1 of1.wav	1	330
288	i 0.12 on1 of4.wav	i 0.12 on1 of2.wav	1	1880
289	i 0.12 on1 of5.wav	i 0.12 on1 of3.wav	1	175
290	i 0.12 on1 of6.wav	i 0.12 on1 of4.wav	1	2466
291	i 0.12 on1 of7.wav	i 0.12 on1 of5.wav	1	512
292	i 0.14 on1 of3.wav	i 0.14 on1 of1.wav	1	975
293	i 0.14 on1 of4.wav	i 0.14 on1 of2.wav	1	381
294	i 0.14 on1 of5.wav	i 0.14 on1 of3.wav	1	1925
295	i 0.14 on1 of6.wav	i 0.14 on1 of4.wav	1	0
296	i 0.14 on1 of7.wav	i 0.14 on1 of5.wav	1	257
297	i 0.16 on1 of3.wav	i 0.16 on1 of1.wav	1	729
298	i 0.16 on1 of4.wav	i 0.16 on1 of2.wav	1	560
299	i 0.16 on1 of5.wav	i 0.16 on1 of3.wav	1	448
300	i 0.16 on1 of6.wav	i 0.16 on1 of4.wav	1	666
301	i 0.16 on1 of7.wav	i 0.16 on1 of5.wav	1	200
302	i 0.18 on1 of3.wav	i 0.18 on1 of1.wav	1	337
303	i 0.18 on1 of4.wav	i 0.18 on1 of2.wav	1	644
304	i 0.18 on1 of5.wav	i 0.18 on1 of3.wav	1	72
305	i 0.18 on1 of6.wav	i 0.18 on1 of4.wav	1	1349
306	i 0.18 on1 of7.wav	i 0.18 on1 of5.wav	1	5
307	a 0.1 on1 of1.wav	a 0.1 on1 of1.wav	1	1409
308	a 0.1 on1 of2.wav	a 0.1 on1 of2.wav	1	197
309	a 0.1 on1 of3.wav	a 0.1 on1 of3.wav	1	358
310	a 0.1 on1 of4.wav	a 0.1 on1 of4.wav	1	812
311	a 0.1 on1 of5.wav	a 0.1 on1 of5.wav	1	370
312	a 0.1 on1 of6.wav	a 0.1 on1 of6.wav	1	2048
313	a 0.1 on1 of7.wav	a 0.1 on1 of7.wav	1	3160
314	a 0.2 on1 of1.wav	a 0.2 on1 of1.wav	1	287
315	a 0.2 on1 of2.wav	a 0.2 on1 of2.wav	1	185
316	a 0.2 on1 of3.wav	a 0.2 on1 of3.wav	1	212
317	a 0.2 on1 of4.wav	a 0.2 on1 of4.wav	1	7
318	a 0.2 on1 of5.wav	a 0.2 on1 of5.wav	1	140
319	a 0.2 on1 of6.wav	a 0.2 on1 of6.wav	1	821
320	a 0.2 on1 of7.wav	a 0.2 on1 of7.wav	1	834
321	a 0.04 on1 of1.wav	a 0.04 on1 of1.wav	1	17
322	a 0.04 on1 of2.wav	a 0.04 on1 of2.wav	1	1068
323	a 0.04 on1 of3.wav	a 0.04 on1 of3.wav	1	503
324	a 0.04 on1 of4.wav	a 0.04 on1 of4.wav	1	1937
325	a 0.04 on1 of5.wav	a 0.04 on1 of5.wav	1	160
326	a 0.04 on1 of6.wav	a 0.04 on1 of6.wav	1	200
327	a 0.04 on1 of7.wav	a 0.04 on1 of7.wav	1	906
328	a 0.06 on1 of1.wav	a 0.06 on1 of1.wav	1	335
329	a 0.06 on1 of2.wav	a 0.06 on1 of2.wav	1	369
330	a 0.06 on1 of3.wav	a 0.06 on1 of3.wav	1	133
331	a 0.06 on1 of4.wav	a 0.06 on1 of4.wav	1	268
332	a 0.06 on1 of5.wav	a 0.06 on1 of5.wav	1	197
333	a 0.06 on1 of6.wav	a 0.06 on1 of6.wav	1	3067
334	a 0.06 on1 of7.wav	a 0.06 on1 of7.wav	1	459
335	a 0.08 on1 of1.wav	a 0.08 on1 of1.wav	1	315
336	a 0.08 on1 of2.wav	a 0.08 on1 of2.wav	1	47
337	a 0.08 on1 of3.wav	a 0.08 on1 of3.wav	1	2877
338	a 0.08 on1 of4.wav	a 0.08 on1 of4.wav	1	286
339	a 0.08 on1 of5.wav	a 0.08 on1 of5.wav	1	303
340	a 0.08 on1 of6.wav	a 0.08 on1 of6.wav	1	4793
341	a 0.08 on1 of7.wav	a 0.08 on1 of7.wav	1	557
342	a 0.12 on1 of1.wav	a 0.12 on1 of1.wav	1	494
343	a 0.12 on1 of2.wav	a 0.12 on1 of2.wav	1	3
344	a 0.12 on1 of3.wav	a 0.12 on1 of3.wav	1	287
345	a 0.12 on1 of4.wav	a 0.12 on1 of4.wav	1	588
346	a 0.12 on1 of5.wav	a 0.12 on1 of5.wav	1	322
347	a 0.12 on1 of6.wav	a 0.12 on1 of6.wav	1	389
348	a 0.12 on1 of7.wav	a 0.12 on1 of7.wav	1	945
349	a 0.14 on1 of1.wav	a 0.14 on1 of1.wav	1	737
350	a 0.14 on1 of2.wav	a 0.14 on1 of2.wav	1	983
351	a 0.14 on1 of3.wav	a 0.14 on1 of3.wav	1	1059
352	a 0.14 on1 of4.wav	a 0.14 on1 of4.wav	1	317
353	a 0.14 on1 of5.wav	a 0.14 on1 of5.wav	1	752
354	a 0.14 on1 of6.wav	a 0.14 on1 of6.wav	1	928
355	a 0.14 on1 of7.wav	a 0.14 on1 of7.wav	1	340
356	a 0.16 on1 of1.wav	a 0.16 on1 of1.wav	1	256
357	a 0.16 on1 of2.wav	a 0.16 on1 of2.wav	1	604
358	a 0.16 on1 of3.wav	a 0.16 on1 of3.wav	1	135
359	a 0.16 on1 of4.wav	a 0.16 on1 of4.wav	1	729
360	a 0.16 on1 of5.wav	a 0.16 on1 of5.wav	1	127
361	a 0.16 on1 of6.wav	a 0.16 on1 of6.wav	1	2836
362	a 0.16 on1 of7.wav	a 0.16 on1 of7.wav	1	1197
363	a 0.18 on1 of1.wav	a 0.18 on1 of1.wav	1	234
364	a 0.18 on1 of2.wav	a 0.18 on1 of2.wav	1	239
365	a 0.18 on1 of3.wav	a 0.18 on1 of3.wav	1	242
366	a 0.18 on1 of4.wav	a 0.18 on1 of4.wav	1	1131
367	a 0.18 on1 of5.wav	a 0.18 on1 of5.wav	1	1053
368	a 0.18 on1 of6.wav	a 0.18 on1 of6.wav	1	1063
369	a 0.18 on1 of7.wav	a 0.18 on1 of7.wav	1	1698
370	i 0.1 on1 of1.wav	i 0.1 on1 of1.wav	1	510
371	i 0.1 on1 of2.wav	i 0.1 on1 of2.wav	1	453
372	i 0.1 on1 of3.wav	i 0.1 on1 of3.wav	1	760
373	i 0.1 on1 of4.wav	i 0.1 on1 of4.wav	1	337
374	i 0.1 on1 of5.wav	i 0.1 on1 of5.wav	1	42
375	i 0.1 on1 of6.wav	i 0.1 on1 of6.wav	1	913
376	i 0.1 on1 of7.wav	i 0.1 on1 of7.wav	1	330
377	i 0.2 on1 of1.wav	i 0.2 on1 of1.wav	1	936
378	i 0.2 on1 of2.wav	i 0.2 on1 of2.wav	1	771
379	i 0.2 on1 of3.wav	i 0.2 on1 of3.wav	1	209
380	i 0.2 on1 of4.wav	i 0.2 on1 of4.wav	1	1021
381	i 0.2 on1 of5.wav	i 0.2 on1 of5.wav	1	200
382	i 0.2 on1 of6.wav	i 0.2 on1 of6.wav	1	476
383	i 0.2 on1 of7.wav	i 0.2 on1 of7.wav	1	523
384	i 0.04 on1 of1.wav	i 0.04 on1 of1.wav	1	453
385	i 0.04 on1 of2.wav	i 0.04 on1 of2.wav	1	908
386	i 0.04 on1 of3.wav	i 0.04 on1 of3.wav	1	295
387	i 0.04 on1 of4.wav	i 0.04 on1 of4.wav	1	264
388	i 0.04 on1 of5.wav	i 0.04 on1 of5.wav	1	1575
389	i 0.04 on1 of6.wav	i 0.04 on1 of6.wav	1	190
390	i 0.04 on1 of7.wav	i 0.04 on1 of7.wav	1	476
391	i 0.06 on1 of1.wav	i 0.06 on1 of1.wav	1	440
392	i 0.06 on1 of2.wav	i 0.06 on1 of2.wav	1	538
393	i 0.06 on1 of3.wav	i 0.06 on1 of3.wav	1	191
394	i 0.06 on1 of4.wav	i 0.06 on1 of4.wav	1	1321
395	i 0.06 on1 of5.wav	i 0.06 on1 of5.wav	1	663
396	i 0.06 on1 of6.wav	i 0.06 on1 of6.wav	1	239
397	i 0.06 on1 of7.wav	i 0.06 on1 of7.wav	1	42
398	i 0.08 on1 of1.wav	i 0.08 on1 of1.wav	1	375
399	i 0.08 on1 of2.wav	i 0.08 on1 of2.wav	1	439
400	i 0.08 on1 of3.wav	i 0.08 on1 of3.wav	1	2829
401	i 0.08 on1 of4.wav	i 0.08 on1 of4.wav	1	89
402	i 0.08 on1 of5.wav	i 0.08 on1 of5.wav	1	1919
403	i 0.08 on1 of6.wav	i 0.08 on1 of6.wav	1	132
404	i 0.08 on1 of7.wav	i 0.08 on1 of7.wav	1	271
405	i 0.12 on1 of1.wav	i 0.12 on1 of1.wav	1	1438
406	i 0.12 on1 of2.wav	i 0.12 on1 of2.wav	1	1537
407	i 0.12 on1 of3.wav	i 0.12 on1 of3.wav	1	407
408	i 0.12 on1 of4.wav	i 0.12 on1 of4.wav	1	189
409	i 0.12 on1 of5.wav	i 0.12 on1 of5.wav	1	524
410	i 0.12 on1 of6.wav	i 0.12 on1 of6.wav	1	449
411	i 0.12 on1 of7.wav	i 0.12 on1 of7.wav	1	216
412	i 0.14 on1 of1.wav	i 0.14 on1 of1.wav	1	338
413	i 0.14 on1 of2.wav	i 0.14 on1 of2.wav	1	811
414	i 0.14 on1 of3.wav	i 0.14 on1 of3.wav	1	411
415	i 0.14 on1 of4.wav	i 0.14 on1 of4.wav	1	182
416	i 0.14 on1 of5.wav	i 0.14 on1 of5.wav	1	275
417	i 0.14 on1 of6.wav	i 0.14 on1 of6.wav	1	1121
418	i 0.14 on1 of7.wav	i 0.14 on1 of7.wav	1	426
419	i 0.16 on1 of1.wav	i 0.16 on1 of1.wav	1	1816
420	i 0.16 on1 of2.wav	i 0.16 on1 of2.wav	1	453
421	i 0.16 on1 of3.wav	i 0.16 on1 of3.wav	1	1620
422	i 0.16 on1 of4.wav	i 0.16 on1 of4.wav	1	352
423	i 0.16 on1 of5.wav	i 0.16 on1 of5.wav	1	119
424	i 0.16 on1 of6.wav	i 0.16 on1 of6.wav	1	146
425	i 0.16 on1 of7.wav	i 0.16 on1 of7.wav	1	83
426	i 0.18 on1 of1.wav	i 0.18 on1 of1.wav	1	2355
427	i 0.18 on1 of2.wav	i 0.18 on1 of2.wav	1	461
428	i 0.18 on1 of3.wav	i 0.18 on1 of3.wav	1	911
429	i 0.18 on1 of4.wav	i 0.18 on1 of4.wav	1	177
430	i 0.18 on1 of5.wav	i 0.18 on1 of5.wav	1	487
431	i 0.18 on1 of6.wav	i 0.18 on1 of6.wav	1	416
432	i 0.18 on1 of7.wav	i 0.18 on1 of7.wav	1	132
433	a 0.1 on1 of1.wav	a 0.1 on1 of3.wav	1	1259
434	a 0.1 on1 of2.wav	a 0.1 on1 of4.wav	1	331
435	a 0.1 on1 of3.wav	a 0.1 on1 of5.wav	1	240
436	a 0.1 on1 of4.wav	a 0.1 on1 of6.wav	1	3187
437	a 0.1 on1 of5.wav	a 0.1 on1 of7.wav	1	440
438	a 0.2 on1 of1.wav	a 0.2 on1 of3.wav	1	1505
439	a 0.2 on1 of2.wav	a 0.2 on1 of4.wav	1	435
440	a 0.2 on1 of3.wav	a 0.2 on1 of5.wav	1	4905
441	a 0.2 on1 of4.wav	a 0.2 on1 of6.wav	1	881
442	a 0.2 on1 of5.wav	a 0.2 on1 of7.wav	1	415
443	a 0.04 on1 of1.wav	a 0.04 on1 of3.wav	1	690
444	a 0.04 on1 of2.wav	a 0.04 on1 of4.wav	1	800
445	a 0.04 on1 of3.wav	a 0.04 on1 of5.wav	1	2192
446	a 0.04 on1 of4.wav	a 0.04 on1 of6.wav	1	1111
447	a 0.04 on1 of5.wav	a 0.04 on1 of7.wav	1	320
448	a 0.06 on1 of1.wav	a 0.06 on1 of3.wav	1	6
449	a 0.06 on1 of2.wav	a 0.06 on1 of4.wav	1	71
450	a 0.06 on1 of3.wav	a 0.06 on1 of5.wav	1	452
451	a 0.06 on1 of4.wav	a 0.06 on1 of6.wav	1	1150
452	a 0.06 on1 of5.wav	a 0.06 on1 of7.wav	1	666
453	a 0.08 on1 of1.wav	a 0.08 on1 of3.wav	1	939
454	a 0.08 on1 of2.wav	a 0.08 on1 of4.wav	1	1125
455	a 0.08 on1 of3.wav	a 0.08 on1 of5.wav	1	245
456	a 0.08 on1 of4.wav	a 0.08 on1 of6.wav	1	348
457	a 0.08 on1 of5.wav	a 0.08 on1 of7.wav	1	531
458	a 0.12 on1 of1.wav	a 0.12 on1 of3.wav	1	233
459	a 0.12 on1 of2.wav	a 0.12 on1 of4.wav	1	410
460	a 0.12 on1 of3.wav	a 0.12 on1 of5.wav	1	656
461	a 0.12 on1 of4.wav	a 0.12 on1 of6.wav	1	1613
462	a 0.12 on1 of5.wav	a 0.12 on1 of7.wav	1	591
463	a 0.14 on1 of1.wav	a 0.14 on1 of3.wav	1	437
464	a 0.14 on1 of2.wav	a 0.14 on1 of4.wav	1	216
465	a 0.14 on1 of3.wav	a 0.14 on1 of5.wav	1	344
466	a 0.14 on1 of4.wav	a 0.14 on1 of6.wav	1	534
467	a 0.14 on1 of5.wav	a 0.14 on1 of7.wav	1	129
468	a 0.16 on1 of1.wav	a 0.16 on1 of3.wav	1	2110
469	a 0.16 on1 of2.wav	a 0.16 on1 of4.wav	1	777
470	a 0.16 on1 of3.wav	a 0.16 on1 of5.wav	1	27
471	a 0.16 on1 of4.wav	a 0.16 on1 of6.wav	1	207
472	a 0.16 on1 of5.wav	a 0.16 on1 of7.wav	1	206
473	a 0.18 on1 of1.wav	a 0.18 on1 of3.wav	1	1519
474	a 0.18 on1 of2.wav	a 0.18 on1 of4.wav	1	1997
475	a 0.18 on1 of3.wav	a 0.18 on1 of5.wav	1	497
476	a 0.18 on1 of4.wav	a 0.18 on1 of6.wav	1	803
477	a 0.18 on1 of5.wav	a 0.18 on1 of7.wav	1	2
478	i 0.1 on1 of1.wav	i 0.1 on1 of3.wav	1	1132
479	i 0.1 on1 of2.wav	i 0.1 on1 of4.wav	1	423
480	i 0.1 on1 of3.wav	i 0.1 on1 of5.wav	1	1571
481	i 0.1 on1 of4.wav	i 0.1 on1 of6.wav	1	550
482	i 0.1 on1 of5.wav	i 0.1 on1 of7.wav	1	637
483	i 0.2 on1 of1.wav	i 0.2 on1 of3.wav	1	303
484	i 0.2 on1 of2.wav	i 0.2 on1 of4.wav	1	277
485	i 0.2 on1 of3.wav	i 0.2 on1 of5.wav	1	172
486	i 0.2 on1 of4.wav	i 0.2 on1 of6.wav	1	448
487	i 0.2 on1 of5.wav	i 0.2 on1 of7.wav	1	32
488	i 0.04 on1 of1.wav	i 0.04 on1 of3.wav	1	1071
489	i 0.04 on1 of2.wav	i 0.04 on1 of4.wav	1	369
490	i 0.04 on1 of3.wav	i 0.04 on1 of5.wav	1	280
491	i 0.04 on1 of4.wav	i 0.04 on1 of6.wav	1	682
492	i 0.04 on1 of5.wav	i 0.04 on1 of7.wav	1	79
493	i 0.06 on1 of1.wav	i 0.06 on1 of3.wav	1	317
494	i 0.06 on1 of2.wav	i 0.06 on1 of4.wav	1	3117
495	i 0.06 on1 of3.wav	i 0.06 on1 of5.wav	1	539
496	i 0.06 on1 of4.wav	i 0.06 on1 of6.wav	1	7121
497	i 0.06 on1 of5.wav	i 0.06 on1 of7.wav	1	1825
498	i 0.08 on1 of1.wav	i 0.08 on1 of3.wav	1	587
499	i 0.08 on1 of2.wav	i 0.08 on1 of4.wav	1	322
500	i 0.08 on1 of3.wav	i 0.08 on1 of5.wav	1	249
501	i 0.08 on1 of4.wav	i 0.08 on1 of6.wav	1	8
502	i 0.08 on1 of5.wav	i 0.08 on1 of7.wav	1	993
503	i 0.12 on1 of1.wav	i 0.12 on1 of3.wav	1	390
504	i 0.12 on1 of2.wav	i 0.12 on1 of4.wav	1	383
505	i 0.12 on1 of3.wav	i 0.12 on1 of5.wav	1	4174
506	i 0.12 on1 of4.wav	i 0.12 on1 of6.wav	1	7
507	i 0.12 on1 of5.wav	i 0.12 on1 of7.wav	1	556
508	i 0.14 on1 of1.wav	i 0.14 on1 of3.wav	1	292
509	i 0.14 on1 of2.wav	i 0.14 on1 of4.wav	1	624
510	i 0.14 on1 of3.wav	i 0.14 on1 of5.wav	1	1627
511	i 0.14 on1 of4.wav	i 0.14 on1 of6.wav	1	50
512	i 0.14 on1 of5.wav	i 0.14 on1 of7.wav	1	618
513	i 0.16 on1 of1.wav	i 0.16 on1 of3.wav	1	1063
514	i 0.16 on1 of2.wav	i 0.16 on1 of4.wav	1	64
515	i 0.16 on1 of3.wav	i 0.16 on1 of5.wav	1	1188
516	i 0.16 on1 of4.wav	i 0.16 on1 of6.wav	1	2267
517	i 0.16 on1 of5.wav	i 0.16 on1 of7.wav	1	559
518	i 0.18 on1 of1.wav	i 0.18 on1 of3.wav	1	272
519	i 0.18 on1 of2.wav	i 0.18 on1 of4.wav	1	134
520	i 0.18 on1 of3.wav	i 0.18 on1 of5.wav	1	404
521	i 0.18 on1 of4.wav	i 0.18 on1 of6.wav	1	560
522	i 0.18 on1 of5.wav	i 0.18 on1 of7.wav	1	545
523	a 0.1 on1 of3.wav	a 0.1 on1 of1.wav	1	1680
524	a 0.1 on1 of4.wav	a 0.1 on1 of2.wav	1	946
525	a 0.1 on1 of5.wav	a 0.1 on1 of3.wav	1	246
526	a 0.1 on1 of6.wav	a 0.1 on1 of4.wav	1	816
527	a 0.1 on1 of7.wav	a 0.1 on1 of5.wav	1	364
528	a 0.2 on1 of3.wav	a 0.2 on1 of1.wav	1	309
529	a 0.2 on1 of4.wav	a 0.2 on1 of2.wav	1	503
530	a 0.2 on1 of5.wav	a 0.2 on1 of3.wav	1	1579
531	a 0.2 on1 of6.wav	a 0.2 on1 of4.wav	1	491
532	a 0.2 on1 of7.wav	a 0.2 on1 of5.wav	1	452
533	a 0.04 on1 of3.wav	a 0.04 on1 of1.wav	1	271
534	a 0.04 on1 of4.wav	a 0.04 on1 of2.wav	1	1164
535	a 0.04 on1 of5.wav	a 0.04 on1 of3.wav	1	1120
536	a 0.04 on1 of6.wav	a 0.04 on1 of4.wav	1	255
537	a 0.04 on1 of7.wav	a 0.04 on1 of5.wav	1	403
538	a 0.06 on1 of3.wav	a 0.06 on1 of1.wav	1	20
539	a 0.06 on1 of4.wav	a 0.06 on1 of2.wav	1	158
540	a 0.06 on1 of5.wav	a 0.06 on1 of3.wav	1	311
541	a 0.06 on1 of6.wav	a 0.06 on1 of4.wav	1	1675
542	a 0.06 on1 of7.wav	a 0.06 on1 of5.wav	1	340
543	a 0.08 on1 of3.wav	a 0.08 on1 of1.wav	1	658
544	a 0.08 on1 of4.wav	a 0.08 on1 of2.wav	1	331
545	a 0.08 on1 of5.wav	a 0.08 on1 of3.wav	1	1149
546	a 0.08 on1 of6.wav	a 0.08 on1 of4.wav	1	506
547	a 0.08 on1 of7.wav	a 0.08 on1 of5.wav	1	100
548	a 0.12 on1 of3.wav	a 0.12 on1 of1.wav	1	1628
549	a 0.12 on1 of4.wav	a 0.12 on1 of2.wav	1	767
550	a 0.12 on1 of5.wav	a 0.12 on1 of3.wav	1	775
551	a 0.12 on1 of6.wav	a 0.12 on1 of4.wav	1	1254
552	a 0.12 on1 of7.wav	a 0.12 on1 of5.wav	1	303
553	a 0.14 on1 of3.wav	a 0.14 on1 of1.wav	1	512
554	a 0.14 on1 of4.wav	a 0.14 on1 of2.wav	1	958
555	a 0.14 on1 of5.wav	a 0.14 on1 of3.wav	1	157
556	a 0.14 on1 of6.wav	a 0.14 on1 of4.wav	1	300
557	a 0.14 on1 of7.wav	a 0.14 on1 of5.wav	1	379
558	a 0.16 on1 of3.wav	a 0.16 on1 of1.wav	1	1122
559	a 0.16 on1 of4.wav	a 0.16 on1 of2.wav	1	70
560	a 0.16 on1 of5.wav	a 0.16 on1 of3.wav	1	668
561	a 0.16 on1 of6.wav	a 0.16 on1 of4.wav	1	129
562	a 0.16 on1 of7.wav	a 0.16 on1 of5.wav	1	1265
563	a 0.18 on1 of3.wav	a 0.18 on1 of1.wav	1	160
564	a 0.18 on1 of4.wav	a 0.18 on1 of2.wav	1	314
565	a 0.18 on1 of5.wav	a 0.18 on1 of3.wav	1	211
566	a 0.18 on1 of6.wav	a 0.18 on1 of4.wav	1	175
567	a 0.18 on1 of7.wav	a 0.18 on1 of5.wav	1	316
568	i 0.1 on1 of3.wav	i 0.1 on1 of1.wav	1	254
569	i 0.1 on1 of4.wav	i 0.1 on1 of2.wav	1	211
570	i 0.1 on1 of5.wav	i 0.1 on1 of3.wav	1	281
571	i 0.1 on1 of6.wav	i 0.1 on1 of4.wav	1	175
572	i 0.1 on1 of7.wav	i 0.1 on1 of5.wav	1	499
573	i 0.2 on1 of3.wav	i 0.2 on1 of1.wav	1	326
574	i 0.2 on1 of4.wav	i 0.2 on1 of2.wav	1	1167
575	i 0.2 on1 of5.wav	i 0.2 on1 of3.wav	1	1278
576	i 0.2 on1 of6.wav	i 0.2 on1 of4.wav	1	826
577	i 0.2 on1 of7.wav	i 0.2 on1 of5.wav	1	441
578	i 0.04 on1 of3.wav	i 0.04 on1 of1.wav	1	2255
579	i 0.04 on1 of4.wav	i 0.04 on1 of2.wav	1	92
580	i 0.04 on1 of5.wav	i 0.04 on1 of3.wav	1	176
581	i 0.04 on1 of6.wav	i 0.04 on1 of4.wav	1	1493
582	i 0.04 on1 of7.wav	i 0.04 on1 of5.wav	1	3416
583	i 0.06 on1 of3.wav	i 0.06 on1 of1.wav	1	977
584	i 0.06 on1 of4.wav	i 0.06 on1 of2.wav	1	2868
585	i 0.06 on1 of5.wav	i 0.06 on1 of3.wav	1	1788
586	i 0.06 on1 of6.wav	i 0.06 on1 of4.wav	1	676
587	i 0.06 on1 of7.wav	i 0.06 on1 of5.wav	1	450
588	i 0.08 on1 of3.wav	i 0.08 on1 of1.wav	1	312
589	i 0.08 on1 of4.wav	i 0.08 on1 of2.wav	1	332
590	i 0.08 on1 of5.wav	i 0.08 on1 of3.wav	1	227
591	i 0.08 on1 of6.wav	i 0.08 on1 of4.wav	1	109
592	i 0.08 on1 of7.wav	i 0.08 on1 of5.wav	1	166
593	i 0.12 on1 of3.wav	i 0.12 on1 of1.wav	1	150
594	i 0.12 on1 of4.wav	i 0.12 on1 of2.wav	1	1446
595	i 0.12 on1 of5.wav	i 0.12 on1 of3.wav	1	89
596	i 0.12 on1 of6.wav	i 0.12 on1 of4.wav	1	171
597	i 0.12 on1 of7.wav	i 0.12 on1 of5.wav	1	28
598	i 0.14 on1 of3.wav	i 0.14 on1 of1.wav	1	176
599	i 0.14 on1 of4.wav	i 0.14 on1 of2.wav	1	1269
600	i 0.14 on1 of5.wav	i 0.14 on1 of3.wav	1	875
601	i 0.14 on1 of6.wav	i 0.14 on1 of4.wav	1	474
602	i 0.14 on1 of7.wav	i 0.14 on1 of5.wav	1	383
603	i 0.16 on1 of3.wav	i 0.16 on1 of1.wav	1	556
604	i 0.16 on1 of4.wav	i 0.16 on1 of2.wav	1	207
605	i 0.16 on1 of5.wav	i 0.16 on1 of3.wav	1	451
606	i 0.16 on1 of6.wav	i 0.16 on1 of4.wav	1	419
607	i 0.16 on1 of7.wav	i 0.16 on1 of5.wav	1	1684
608	i 0.18 on1 of3.wav	i 0.18 on1 of1.wav	1	1058
609	i 0.18 on1 of4.wav	i 0.18 on1 of2.wav	1	1700
610	i 0.18 on1 of5.wav	i 0.18 on1 of3.wav	1	406
611	i 0.18 on1 of6.wav	i 0.18 on1 of4.wav	1	320
612	i 0.18 on1 of7.wav	i 0.18 on1 of5.wav	1	123
