# Supplementary material for: Effects of stimulus duration and vowel quality in cross-linguistic categorical perception of pitch directions
Source: PLoS One. 2017 Jul 3;12(7):e0180656. doi: 10.1371/journal.pone.0180656 (PMC5495489; doi:10.1371/journal.pone.0180656)
Supplement: S1 Table — (ZIP) [file pone.0180656.s001.zip › supporting information/Raw data/eprime_sd_ENGLISH/sub6sdrising.csv]

List2	stim1	stim2	Slide3.RESP	Slide3.RT
1	a 0.1 on1 of7r.wav	a 0.1 on1 of7r.wav	1	1017
2	a 0.1 on2 of7.wav	a 0.1 on2 of7.wav	1	659
3	a 0.1 on3 of7.wav	a 0.1 on3 of7.wav	1	436
4	a 0.1 on4 of7.wav	a 0.1 on4 of7.wav	1	1962
5	a 0.1 on5 of7.wav	a 0.1 on5 of7.wav	1	1549
6	a 0.1 on6 of7.wav	a 0.1 on6 of7.wav	1	283
7	a 0.1 on7 of7.wav	a 0.1 on7 of7.wav	1	372
8	a 0.2 on1 of7r.wav	a 0.2 on1 of7r.wav	1	671
9	a 0.2 on2 of7.wav	a 0.2 on2 of7.wav	1	1421
10	a 0.2 on3 of7.wav	a 0.2 on3 of7.wav	1	688
11	a 0.2 on4 of7.wav	a 0.2 on4 of7.wav	1	1513
12	a 0.2 on5 of7.wav	a 0.2 on5 of7.wav	1	899
13	a 0.2 on6 of7.wav	a 0.2 on6 of7.wav	1	2709
14	a 0.2 on7 of7.wav	a 0.2 on7 of7.wav	1	1170
15	a 0.04 on1 of7r.wav	a 0.04 on1 of7r.wav	1	776
16	a 0.04 on2 of7.wav	a 0.04 on2 of7.wav	1	2565
17	a 0.04 on3 of7.wav	a 0.04 on3 of7.wav	1	350
18	a 0.04 on4 of7.wav	a 0.04 on4 of7.wav	1	1485
19	a 0.04 on5 of7.wav	a 0.04 on5 of7.wav	1	412
20	a 0.04 on6 of7.wav	a 0.04 on6 of7.wav	1	480
21	a 0.04 on7 of7.wav	a 0.04 on7 of7.wav	1	2553
22	a 0.06 on1 of7r.wav	a 0.06 on1 of7r.wav	1	953
23	a 0.06 on2 of7.wav	a 0.06 on2 of7.wav	1	361
24	a 0.06 on3 of7.wav	a 0.06 on3 of7.wav	1	849
25	a 0.06 on4 of7.wav	a 0.06 on4 of7.wav	1	369
26	a 0.06 on5 of7.wav	a 0.06 on5 of7.wav	1	1720
27	a 0.06 on6 of7.wav	a 0.06 on6 of7.wav	1	497
28	a 0.06 on7 of7.wav	a 0.06 on7 of7.wav	1	485
29	a 0.08 on1 of7r.wav	a 0.08 on1 of7r.wav	1	408
30	a 0.08 on2 of7.wav	a 0.08 on2 of7.wav	1	872
31	a 0.08 on3 of7.wav	a 0.08 on3 of7.wav	1	477
32	a 0.08 on4 of7.wav	a 0.08 on4 of7.wav	1	87
33	a 0.08 on5 of7.wav	a 0.08 on5 of7.wav	1	488
34	a 0.08 on6 of7.wav	a 0.08 on6 of7.wav	1	483
35	a 0.08 on7 of7.wav	a 0.08 on7 of7.wav	1	526
36	a 0.12 on1 of7r.wav	a 0.12 on1 of7r.wav	1	380
37	a 0.12 on2 of7.wav	a 0.12 on2 of7.wav	1	486
38	a 0.12 on3 of7.wav	a 0.12 on3 of7.wav	1	1088
39	a 0.12 on4 of7.wav	a 0.12 on4 of7.wav	1	312
40	a 0.12 on5 of7.wav	a 0.12 on5 of7.wav	1	1875
41	a 0.12 on6 of7.wav	a 0.12 on6 of7.wav	1	950
42	a 0.12 on7 of7.wav	a 0.12 on7 of7.wav	1	580
43	a 0.14 on1 of7r.wav	a 0.14 on1 of7r.wav	1	937
44	a 0.14 on2 of7.wav	a 0.14 on2 of7.wav	1	405
45	a 0.14 on3 of7.wav	a 0.14 on3 of7.wav	1	280
46	a 0.14 on4 of7.wav	a 0.14 on4 of7.wav	1	1741
47	a 0.14 on5 of7.wav	a 0.14 on5 of7.wav	1	440
48	a 0.14 on6 of7.wav	a 0.14 on6 of7.wav	1	754
49	a 0.14 on7 of7.wav	a 0.14 on7 of7.wav	1	455
50	a 0.16 on1 of7r.wav	a 0.16 on1 of7r.wav	1	817
51	a 0.16 on2 of7.wav	a 0.16 on2 of7.wav	1	1410
52	a 0.16 on3 of7.wav	a 0.16 on3 of7.wav	1	1956
53	a 0.16 on4 of7.wav	a 0.16 on4 of7.wav	1	405
54	a 0.16 on5 of7.wav	a 0.16 on5 of7.wav	1	446
55	a 0.16 on6 of7.wav	a 0.16 on6 of7.wav	1	481
56	a 0.16 on7 of7.wav	a 0.16 on7 of7.wav	1	435
57	a 0.18 on1 of7r.wav	a 0.18 on1 of7r.wav	1	2331
58	a 0.18 on2 of7.wav	a 0.18 on2 of7.wav	1	605
59	a 0.18 on3 of7.wav	a 0.18 on3 of7.wav	1	852
60	a 0.18 on4 of7.wav	a 0.18 on4 of7.wav	1	673
61	a 0.18 on5 of7.wav	a 0.18 on5 of7.wav	1	497
62	a 0.18 on6 of7.wav	a 0.18 on6 of7.wav	1	595
63	a 0.18 on7 of7.wav	a 0.18 on7 of7.wav	1	567
64	i 0.1 on1 of7r.wav	i 0.1 on1 of7r.wav	1	138
65	i 0.1 on2 of7.wav	i 0.1 on2 of7.wav	1	1614
66	i 0.1 on3 of7.wav	i 0.1 on3 of7.wav	1	692
67	i 0.1 on4 of7.wav	i 0.1 on4 of7.wav	1	1864
68	i 0.1 on5 of7.wav	i 0.1 on5 of7.wav	1	476
69	i 0.1 on6 of7.wav	i 0.1 on6 of7.wav	1	581
70	i 0.1 on7 of7.wav	i 0.1 on7 of7.wav	1	437
71	i 0.2 on1 of7r.wav	i 0.2 on1 of7r.wav	1	620
72	i 0.2 on2 of7.wav	i 0.2 on2 of7.wav	1	515
73	i 0.2 on3 of7.wav	i 0.2 on3 of7.wav	1	388
74	i 0.2 on4 of7.wav	i 0.2 on4 of7.wav	1	588
75	i 0.2 on5 of7.wav	i 0.2 on5 of7.wav	1	3101
76	i 0.2 on6 of7.wav	i 0.2 on6 of7.wav	1	356
77	i 0.2 on7 of7.wav	i 0.2 on7 of7.wav	1	1384
78	i 0.04 on1 of7r.wav	i 0.04 on1 of7r.wav	1	3260
79	i 0.04 on2 of7.wav	i 0.04 on2 of7.wav	1	3163
80	i 0.04 on3 of7.wav	i 0.04 on3 of7.wav	1	2913
81	i 0.04 on4 of7.wav	i 0.04 on4 of7.wav	1	634
82	i 0.04 on5 of7.wav	i 0.04 on5 of7.wav	1	428
83	i 0.04 on6 of7.wav	i 0.04 on6 of7.wav	1	1630
84	i 0.04 on7 of7.wav	i 0.04 on7 of7.wav	1	2065
85	i 0.06 on1 of7r.wav	i 0.06 on1 of7r.wav	1	987
86	i 0.06 on2 of7.wav	i 0.06 on2 of7.wav	1	640
87	i 0.06 on3 of7.wav	i 0.06 on3 of7.wav	1	2370
88	i 0.06 on4 of7.wav	i 0.06 on4 of7.wav	1	1613
89	i 0.06 on5 of7.wav	i 0.06 on5 of7.wav	1	502
90	i 0.06 on6 of7.wav	i 0.06 on6 of7.wav	1	751
91	i 0.06 on7 of7.wav	i 0.06 on7 of7.wav	1	1103
92	i 0.08 on1 of7r.wav	i 0.08 on1 of7r.wav	1	542
93	i 0.08 on2 of7.wav	i 0.08 on2 of7.wav	1	4299
94	i 0.08 on3 of7.wav	i 0.08 on3 of7.wav	1	1499
95	i 0.08 on4 of7.wav	i 0.08 on4 of7.wav	1	505
96	i 0.08 on5 of7.wav	i 0.08 on5 of7.wav	1	4474
97	i 0.08 on6 of7.wav	i 0.08 on6 of7.wav	1	476
98	i 0.08 on7 of7.wav	i 0.08 on7 of7.wav	1	2431
99	i 0.12 on1 of7r.wav	i 0.12 on1 of7r.wav	1	444
100	i 0.12 on2 of7.wav	i 0.12 on2 of7.wav	1	1177
101	i 0.12 on3 of7.wav	i 0.12 on3 of7.wav	1	864
102	i 0.12 on4 of7.wav	i 0.12 on4 of7.wav	1	1826
103	i 0.12 on5 of7.wav	i 0.12 on5 of7.wav	1	655
104	i 0.12 on6 of7.wav	i 0.12 on6 of7.wav	1	1205
105	i 0.12 on7 of7.wav	i 0.12 on7 of7.wav	1	1064
106	i 0.14 on1 of7r.wav	i 0.14 on1 of7r.wav	1	1211
107	i 0.14 on2 of7.wav	i 0.14 on2 of7.wav	1	284
108	i 0.14 on3 of7.wav	i 0.14 on3 of7.wav	1	581
109	i 0.14 on4 of7.wav	i 0.14 on4 of7.wav	1	598
110	i 0.14 on5 of7.wav	i 0.14 on5 of7.wav	1	4715
111	i 0.14 on6 of7.wav	i 0.14 on6 of7.wav	1	1407
112	i 0.14 on7 of7.wav	i 0.14 on7 of7.wav	1	373
113	i 0.16 on1 of7r.wav	i 0.16 on1 of7r.wav	1	1916
114	i 0.16 on2 of7.wav	i 0.16 on2 of7.wav	1	446
115	i 0.16 on3 of7.wav	i 0.16 on3 of7.wav	1	490
116	i 0.16 on4 of7.wav	i 0.16 on4 of7.wav	1	944
117	i 0.16 on5 of7.wav	i 0.16 on5 of7.wav	1	1246
118	i 0.16 on6 of7.wav	i 0.16 on6 of7.wav	1	1225
119	i 0.16 on7 of7.wav	i 0.16 on7 of7.wav	1	772
120	i 0.18 on1 of7r.wav	i 0.18 on1 of7r.wav	1	429
121	i 0.18 on2 of7.wav	i 0.18 on2 of7.wav	1	1498
122	i 0.18 on3 of7.wav	i 0.18 on3 of7.wav	1	1540
123	i 0.18 on4 of7.wav	i 0.18 on4 of7.wav	1	1851
124	i 0.18 on5 of7.wav	i 0.18 on5 of7.wav	1	626
125	i 0.18 on6 of7.wav	i 0.18 on6 of7.wav	1	563
126	i 0.18 on7 of7.wav	i 0.18 on7 of7.wav	1	572
127	a 0.1 on1 of7r.wav	a 0.1 on3 of7.wav	1	800
128	a 0.1 on2 of7.wav	a 0.1 on4 of7.wav	1	1070
129	a 0.1 on3 of7.wav	a 0.1 on5 of7.wav	1	2337
130	a 0.1 on4 of7.wav	a 0.1 on6 of7.wav	1	415
131	a 0.1 on5 of7.wav	a 0.1 on7 of7.wav	1	1901
132	a 0.2 on1 of7r.wav	a 0.2 on3 of7.wav	1	2008
133	a 0.2 on2 of7.wav	a 0.2 on4 of7.wav	1	1124
134	a 0.2 on3 of7.wav	a 0.2 on5 of7.wav	1	933
135	a 0.2 on4 of7.wav	a 0.2 on6 of7.wav	2	1036
136	a 0.2 on5 of7.wav	a 0.2 on7 of7.wav	1	504
137	a 0.04 on1 of7r.wav	a 0.04 on3 of7.wav	1	761
138	a 0.04 on2 of7.wav	a 0.04 on4 of7.wav	1	4659
139	a 0.04 on3 of7.wav	a 0.04 on5 of7.wav	1	526
140	a 0.04 on4 of7.wav	a 0.04 on6 of7.wav	1	2083
141	a 0.04 on5 of7.wav	a 0.04 on7 of7.wav	1	1242
142	a 0.06 on1 of7r.wav	a 0.06 on3 of7.wav	1	372
143	a 0.06 on2 of7.wav	a 0.06 on4 of7.wav	1	440
144	a 0.06 on3 of7.wav	a 0.06 on5 of7.wav	1	322
145	a 0.06 on4 of7.wav	a 0.06 on6 of7.wav	1	524
146	a 0.06 on5 of7.wav	a 0.06 on7 of7.wav	1	1084
147	a 0.08 on1 of7r.wav	a 0.08 on3 of7.wav	1	1437
148	a 0.08 on2 of7.wav	a 0.08 on4 of7.wav	1	1698
149	a 0.08 on3 of7.wav	a 0.08 on5 of7.wav	1	1167
150	a 0.08 on4 of7.wav	a 0.08 on6 of7.wav	1	523
151	a 0.08 on5 of7.wav	a 0.08 on7 of7.wav	1	3599
152	a 0.12 on1 of7r.wav	a 0.12 on3 of7.wav	1	3957
153	a 0.12 on2 of7.wav	a 0.12 on4 of7.wav	1	938
154	a 0.12 on3 of7.wav	a 0.12 on5 of7.wav	1	704
155	a 0.12 on4 of7.wav	a 0.12 on6 of7.wav	1	396
156	a 0.12 on5 of7.wav	a 0.12 on7 of7.wav	1	2861
157	a 0.14 on1 of7r.wav	a 0.14 on3 of7.wav	1	358
158	a 0.14 on2 of7.wav	a 0.14 on4 of7.wav	1	656
159	a 0.14 on3 of7.wav	a 0.14 on5 of7.wav	1	472
160	a 0.14 on4 of7.wav	a 0.14 on6 of7.wav	1	818
161	a 0.14 on5 of7.wav	a 0.14 on7 of7.wav	1	326
162	a 0.16 on1 of7r.wav	a 0.16 on3 of7.wav	1	653
163	a 0.16 on2 of7.wav	a 0.16 on4 of7.wav	1	393
164	a 0.16 on3 of7.wav	a 0.16 on5 of7.wav	1	765
165	a 0.16 on4 of7.wav	a 0.16 on6 of7.wav	1	526
166	a 0.16 on5 of7.wav	a 0.16 on7 of7.wav	1	430
167	a 0.18 on1 of7r.wav	a 0.18 on3 of7.wav	1	1425
168	a 0.18 on2 of7.wav	a 0.18 on4 of7.wav	1	700
169	a 0.18 on3 of7.wav	a 0.18 on5 of7.wav	1	611
170	a 0.18 on4 of7.wav	a 0.18 on6 of7.wav	1	900
171	a 0.18 on5 of7.wav	a 0.18 on7 of7.wav	1	1079
172	i 0.1 on1 of7r.wav	i 0.1 on3 of7.wav	1	573
173	i 0.1 on2 of7.wav	i 0.1 on4 of7.wav	1	1362
174	i 0.1 on3 of7.wav	i 0.1 on5 of7.wav	1	1504
175	i 0.1 on4 of7.wav	i 0.1 on6 of7.wav	1	926
176	i 0.1 on5 of7.wav	i 0.1 on7 of7.wav	1	380
177	i 0.2 on1 of7r.wav	i 0.2 on3 of7.wav	1	788
178	i 0.2 on2 of7.wav	i 0.2 on4 of7.wav	1	581
179	i 0.2 on3 of7.wav	i 0.2 on5 of7.wav	1	543
180	i 0.2 on4 of7.wav	i 0.2 on6 of7.wav	1	511
181	i 0.2 on5 of7.wav	i 0.2 on7 of7.wav	1	2006
182	i 0.04 on1 of7r.wav	i 0.04 on3 of7.wav	1	4216
183	i 0.04 on2 of7.wav	i 0.04 on4 of7.wav	1	3052
184	i 0.04 on3 of7.wav	i 0.04 on5 of7.wav	1	573
185	i 0.04 on4 of7.wav	i 0.04 on6 of7.wav	1	1022
186	i 0.04 on5 of7.wav	i 0.04 on7 of7.wav	1	352
187	i 0.06 on1 of7r.wav	i 0.06 on3 of7.wav	1	422
188	i 0.06 on2 of7.wav	i 0.06 on4 of7.wav	1	2133
189	i 0.06 on3 of7.wav	i 0.06 on5 of7.wav	1	727
190	i 0.06 on4 of7.wav	i 0.06 on6 of7.wav	1	392
191	i 0.06 on5 of7.wav	i 0.06 on7 of7.wav	1	335
192	i 0.08 on1 of7r.wav	i 0.08 on3 of7.wav	1	499
193	i 0.08 on2 of7.wav	i 0.08 on4 of7.wav	1	370
194	i 0.08 on3 of7.wav	i 0.08 on5 of7.wav	1	753
195	i 0.08 on4 of7.wav	i 0.08 on6 of7.wav	1	1447
196	i 0.08 on5 of7.wav	i 0.08 on7 of7.wav	1	284
197	i 0.12 on1 of7r.wav	i 0.12 on3 of7.wav	1	408
198	i 0.12 on2 of7.wav	i 0.12 on4 of7.wav	1	2317
199	i 0.12 on3 of7.wav	i 0.12 on5 of7.wav	1	79
200	i 0.12 on4 of7.wav	i 0.12 on6 of7.wav	1	726
201	i 0.12 on5 of7.wav	i 0.12 on7 of7.wav	1	6972
202	i 0.14 on1 of7r.wav	i 0.14 on3 of7.wav	1	1392
203	i 0.14 on2 of7.wav	i 0.14 on4 of7.wav	1	505
204	i 0.14 on3 of7.wav	i 0.14 on5 of7.wav	1	696
205	i 0.14 on4 of7.wav	i 0.14 on6 of7.wav	1	705
206	i 0.14 on5 of7.wav	i 0.14 on7 of7.wav	1	640
207	i 0.16 on1 of7r.wav	i 0.16 on3 of7.wav	1	489
208	i 0.16 on2 of7.wav	i 0.16 on4 of7.wav	1	784
209	i 0.16 on3 of7.wav	i 0.16 on5 of7.wav	1	340
210	i 0.16 on4 of7.wav	i 0.16 on6 of7.wav	1	1403
211	i 0.16 on5 of7.wav	i 0.16 on7 of7.wav	1	954
212	i 0.18 on1 of7r.wav	i 0.18 on3 of7.wav	1	1158
213	i 0.18 on2 of7.wav	i 0.18 on4 of7.wav	1	1232
214	i 0.18 on3 of7.wav	i 0.18 on5 of7.wav	1	1193
215	i 0.18 on4 of7.wav	i 0.18 on6 of7.wav	1	624
216	i 0.18 on5 of7.wav	i 0.18 on7 of7.wav	1	438
217	a 0.1 on3 of7.wav	a 0.1 on1 of7r.wav	1	609
218	a 0.1 on4 of7.wav	a 0.1 on2 of7.wav	1	783
219	a 0.1 on5 of7.wav	a 0.1 on3 of7.wav	1	2335
220	a 0.1 on6 of7.wav	a 0.1 on4 of7.wav	1	1677
221	a 0.1 on7 of7.wav	a 0.1 on5 of7.wav	1	1033
222	a 0.2 on3 of7.wav	a 0.2 on1 of7r.wav	1	1504
223	a 0.2 on4 of7.wav	a 0.2 on2 of7.wav	2	910
224	a 0.2 on5 of7.wav	a 0.2 on3 of7.wav	1	854
225	a 0.2 on6 of7.wav	a 0.2 on4 of7.wav	1	1820
226	a 0.2 on7 of7.wav	a 0.2 on5 of7.wav	1	944
227	a 0.04 on3 of7.wav	a 0.04 on1 of7r.wav	1	526
228	a 0.04 on4 of7.wav	a 0.04 on2 of7.wav	1	228
229	a 0.04 on5 of7.wav	a 0.04 on3 of7.wav	1	1153
230	a 0.04 on6 of7.wav	a 0.04 on4 of7.wav	1	3466
231	a 0.04 on7 of7.wav	a 0.04 on5 of7.wav	1	1217
232	a 0.06 on3 of7.wav	a 0.06 on1 of7r.wav	1	1139
233	a 0.06 on4 of7.wav	a 0.06 on2 of7.wav	1	552
234	a 0.06 on5 of7.wav	a 0.06 on3 of7.wav	1	376
235	a 0.06 on6 of7.wav	a 0.06 on4 of7.wav	1	405
236	a 0.06 on7 of7.wav	a 0.06 on5 of7.wav	1	829
237	a 0.08 on3 of7.wav	a 0.08 on1 of7r.wav	1	911
238	a 0.08 on4 of7.wav	a 0.08 on2 of7.wav	1	1398
239	a 0.08 on5 of7.wav	a 0.08 on3 of7.wav	1	1805
240	a 0.08 on6 of7.wav	a 0.08 on4 of7.wav	1	1838
241	a 0.08 on7 of7.wav	a 0.08 on5 of7.wav	1	1996
242	a 0.12 on3 of7.wav	a 0.12 on1 of7r.wav	1	1979
243	a 0.12 on4 of7.wav	a 0.12 on2 of7.wav	1	810
244	a 0.12 on5 of7.wav	a 0.12 on3 of7.wav	1	42
245	a 0.12 on6 of7.wav	a 0.12 on4 of7.wav	1	264
246	a 0.12 on7 of7.wav	a 0.12 on5 of7.wav	1	2199
247	a 0.14 on3 of7.wav	a 0.14 on1 of7r.wav	1	619
248	a 0.14 on4 of7.wav	a 0.14 on2 of7.wav	1	1166
249	a 0.14 on5 of7.wav	a 0.14 on3 of7.wav	1	578
250	a 0.14 on6 of7.wav	a 0.14 on4 of7.wav	1	2216
251	a 0.14 on7 of7.wav	a 0.14 on5 of7.wav	1	596
252	a 0.16 on3 of7.wav	a 0.16 on1 of7r.wav	1	1862
253	a 0.16 on4 of7.wav	a 0.16 on2 of7.wav	1	381
254	a 0.16 on5 of7.wav	a 0.16 on3 of7.wav	1	472
255	a 0.16 on6 of7.wav	a 0.16 on4 of7.wav	1	388
256	a 0.16 on7 of7.wav	a 0.16 on5 of7.wav	1	853
257	a 0.18 on3 of7.wav	a 0.18 on1 of7r.wav	1	600
258	a 0.18 on4 of7.wav	a 0.18 on2 of7.wav	1	395
259	a 0.18 on5 of7.wav	a 0.18 on3 of7.wav	1	484
260	a 0.18 on6 of7.wav	a 0.18 on4 of7.wav	1	460
261	a 0.18 on7 of7.wav	a 0.18 on5 of7.wav	1	789
262	i 0.1 on3 of7.wav	i 0.1 on1 of7r.wav	1	1438
263	i 0.1 on4 of7.wav	i 0.1 on2 of7.wav	1	1560
264	i 0.1 on5 of7.wav	i 0.1 on3 of7.wav	1	555
265	i 0.1 on6 of7.wav	i 0.1 on4 of7.wav	1	533
266	i 0.1 on7 of7.wav	i 0.1 on5 of7.wav	1	2123
267	i 0.2 on3 of7.wav	i 0.2 on1 of7r.wav	1	654
268	i 0.2 on4 of7.wav	i 0.2 on2 of7.wav	1	1673
269	i 0.2 on5 of7.wav	i 0.2 on3 of7.wav	1	717
270	i 0.2 on6 of7.wav	i 0.2 on4 of7.wav	1	729
271	i 0.2 on7 of7.wav	i 0.2 on5 of7.wav	1	1174
272	i 0.04 on3 of7.wav	i 0.04 on1 of7r.wav	1	906
273	i 0.04 on4 of7.wav	i 0.04 on2 of7.wav	1	340
274	i 0.04 on5 of7.wav	i 0.04 on3 of7.wav	1	429
275	i 0.04 on6 of7.wav	i 0.04 on4 of7.wav	1	736
276	i 0.04 on7 of7.wav	i 0.04 on5 of7.wav	1	1209
277	i 0.06 on3 of7.wav	i 0.06 on1 of7r.wav	1	537
278	i 0.06 on4 of7.wav	i 0.06 on2 of7.wav	1	588
279	i 0.06 on5 of7.wav	i 0.06 on3 of7.wav	1	2471
280	i 0.06 on6 of7.wav	i 0.06 on4 of7.wav	1	757
281	i 0.06 on7 of7.wav	i 0.06 on5 of7.wav	1	1177
282	i 0.08 on3 of7.wav	i 0.08 on1 of7r.wav	1	771
283	i 0.08 on4 of7.wav	i 0.08 on2 of7.wav	1	411
284	i 0.08 on5 of7.wav	i 0.08 on3 of7.wav	1	674
285	i 0.08 on6 of7.wav	i 0.08 on4 of7.wav	1	1949
286	i 0.08 on7 of7.wav	i 0.08 on5 of7.wav	1	1424
287	i 0.12 on3 of7.wav	i 0.12 on1 of7r.wav	1	563
288	i 0.12 on4 of7.wav	i 0.12 on2 of7.wav	1	1280
289	i 0.12 on5 of7.wav	i 0.12 on3 of7.wav	1	640
290	i 0.12 on6 of7.wav	i 0.12 on4 of7.wav	1	482
291	i 0.12 on7 of7.wav	i 0.12 on5 of7.wav	1	429
292	i 0.14 on3 of7.wav	i 0.14 on1 of7r.wav	1	478
293	i 0.14 on4 of7.wav	i 0.14 on2 of7.wav	1	432
294	i 0.14 on5 of7.wav	i 0.14 on3 of7.wav	1	563
295	i 0.14 on6 of7.wav	i 0.14 on4 of7.wav	1	1830
296	i 0.14 on7 of7.wav	i 0.14 on5 of7.wav	1	432
297	i 0.16 on3 of7.wav	i 0.16 on1 of7r.wav	1	3368
298	i 0.16 on4 of7.wav	i 0.16 on2 of7.wav	1	408
299	i 0.16 on5 of7.wav	i 0.16 on3 of7.wav	1	545
300	i 0.16 on6 of7.wav	i 0.16 on4 of7.wav	1	512
301	i 0.16 on7 of7.wav	i 0.16 on5 of7.wav	1	212
302	i 0.18 on3 of7.wav	i 0.18 on1 of7r.wav	1	1296
303	i 0.18 on4 of7.wav	i 0.18 on2 of7.wav	1	568
304	i 0.18 on5 of7.wav	i 0.18 on3 of7.wav	1	538
305	i 0.18 on6 of7.wav	i 0.18 on4 of7.wav	1	2916
306	i 0.18 on7 of7.wav	i 0.18 on5 of7.wav	1	3690
307	a 0.1 on1 of7r.wav	a 0.1 on1 of7r.wav	1	512
308	a 0.1 on2 of7.wav	a 0.1 on2 of7.wav	1	261
309	a 0.1 on3 of7.wav	a 0.1 on3 of7.wav	1	431
310	a 0.1 on4 of7.wav	a 0.1 on4 of7.wav	1	750
311	a 0.1 on5 of7.wav	a 0.1 on5 of7.wav	1	1518
312	a 0.1 on6 of7.wav	a 0.1 on6 of7.wav	1	2958
313	a 0.1 on7 of7.wav	a 0.1 on7 of7.wav	1	1874
314	a 0.2 on1 of7r.wav	a 0.2 on1 of7r.wav	1	2040
315	a 0.2 on2 of7.wav	a 0.2 on2 of7.wav	1	1084
316	a 0.2 on3 of7.wav	a 0.2 on3 of7.wav	1	1638
317	a 0.2 on4 of7.wav	a 0.2 on4 of7.wav	1	469
318	a 0.2 on5 of7.wav	a 0.2 on5 of7.wav	1	2
319	a 0.2 on6 of7.wav	a 0.2 on6 of7.wav	1	415
320	a 0.2 on7 of7.wav	a 0.2 on7 of7.wav	1	365
321	a 0.04 on1 of7r.wav	a 0.04 on1 of7r.wav	1	4785
322	a 0.04 on2 of7.wav	a 0.04 on2 of7.wav	1	528
323	a 0.04 on3 of7.wav	a 0.04 on3 of7.wav	1	392
324	a 0.04 on4 of7.wav	a 0.04 on4 of7.wav	1	1009
325	a 0.04 on5 of7.wav	a 0.04 on5 of7.wav	1	397
326	a 0.04 on6 of7.wav	a 0.04 on6 of7.wav	1	269
327	a 0.04 on7 of7.wav	a 0.04 on7 of7.wav	1	369
328	a 0.06 on1 of7r.wav	a 0.06 on1 of7r.wav	1	608
329	a 0.06 on2 of7.wav	a 0.06 on2 of7.wav	1	1043
330	a 0.06 on3 of7.wav	a 0.06 on3 of7.wav	1	2347
331	a 0.06 on4 of7.wav	a 0.06 on4 of7.wav	1	1214
332	a 0.06 on5 of7.wav	a 0.06 on5 of7.wav	1	2050
333	a 0.06 on6 of7.wav	a 0.06 on6 of7.wav	1	2321
334	a 0.06 on7 of7.wav	a 0.06 on7 of7.wav	1	347
335	a 0.08 on1 of7r.wav	a 0.08 on1 of7r.wav	1	3008
336	a 0.08 on2 of7.wav	a 0.08 on2 of7.wav	1	374
337	a 0.08 on3 of7.wav	a 0.08 on3 of7.wav	1	474
338	a 0.08 on4 of7.wav	a 0.08 on4 of7.wav	1	562
339	a 0.08 on5 of7.wav	a 0.08 on5 of7.wav	1	1397
340	a 0.08 on6 of7.wav	a 0.08 on6 of7.wav	1	1563
341	a 0.08 on7 of7.wav	a 0.08 on7 of7.wav	1	780
342	a 0.12 on1 of7r.wav	a 0.12 on1 of7r.wav	1	1428
343	a 0.12 on2 of7.wav	a 0.12 on2 of7.wav	1	491
344	a 0.12 on3 of7.wav	a 0.12 on3 of7.wav	1	2502
345	a 0.12 on4 of7.wav	a 0.12 on4 of7.wav	1	407
346	a 0.12 on5 of7.wav	a 0.12 on5 of7.wav	1	1743
347	a 0.12 on6 of7.wav	a 0.12 on6 of7.wav	1	1910
348	a 0.12 on7 of7.wav	a 0.12 on7 of7.wav	1	1485
349	a 0.14 on1 of7r.wav	a 0.14 on1 of7r.wav	1	149
350	a 0.14 on2 of7.wav	a 0.14 on2 of7.wav	1	750
351	a 0.14 on3 of7.wav	a 0.14 on3 of7.wav	1	500
352	a 0.14 on4 of7.wav	a 0.14 on4 of7.wav	1	372
353	a 0.14 on5 of7.wav	a 0.14 on5 of7.wav	1	1070
354	a 0.14 on6 of7.wav	a 0.14 on6 of7.wav	1	2262
355	a 0.14 on7 of7.wav	a 0.14 on7 of7.wav	1	464
356	a 0.16 on1 of7r.wav	a 0.16 on1 of7r.wav	1	871
357	a 0.16 on2 of7.wav	a 0.16 on2 of7.wav	1	1041
358	a 0.16 on3 of7.wav	a 0.16 on3 of7.wav	1	475
359	a 0.16 on4 of7.wav	a 0.16 on4 of7.wav	1	297
360	a 0.16 on5 of7.wav	a 0.16 on5 of7.wav	1	1016
361	a 0.16 on6 of7.wav	a 0.16 on6 of7.wav	1	2373
362	a 0.16 on7 of7.wav	a 0.16 on7 of7.wav	1	539
363	a 0.18 on1 of7r.wav	a 0.18 on1 of7r.wav	1	1949
364	a 0.18 on2 of7.wav	a 0.18 on2 of7.wav	1	1693
365	a 0.18 on3 of7.wav	a 0.18 on3 of7.wav	1	777
366	a 0.18 on4 of7.wav	a 0.18 on4 of7.wav	1	443
367	a 0.18 on5 of7.wav	a 0.18 on5 of7.wav	1	1369
368	a 0.18 on6 of7.wav	a 0.18 on6 of7.wav	1	422
369	a 0.18 on7 of7.wav	a 0.18 on7 of7.wav	1	613
370	i 0.1 on1 of7r.wav	i 0.1 on1 of7r.wav	1	968
371	i 0.1 on2 of7.wav	i 0.1 on2 of7.wav	1	899
372	i 0.1 on3 of7.wav	i 0.1 on3 of7.wav	1	606
373	i 0.1 on4 of7.wav	i 0.1 on4 of7.wav	1	294
374	i 0.1 on5 of7.wav	i 0.1 on5 of7.wav	1	1496
375	i 0.1 on6 of7.wav	i 0.1 on6 of7.wav	1	925
376	i 0.1 on7 of7.wav	i 0.1 on7 of7.wav	1	1524
377	i 0.2 on1 of7r.wav	i 0.2 on1 of7r.wav	1	516
378	i 0.2 on2 of7.wav	i 0.2 on2 of7.wav	1	400
379	i 0.2 on3 of7.wav	i 0.2 on3 of7.wav	1	450
380	i 0.2 on4 of7.wav	i 0.2 on4 of7.wav	1	1549
381	i 0.2 on5 of7.wav	i 0.2 on5 of7.wav	1	781
382	i 0.2 on6 of7.wav	i 0.2 on6 of7.wav	1	465
383	i 0.2 on7 of7.wav	i 0.2 on7 of7.wav	1	440
384	i 0.04 on1 of7r.wav	i 0.04 on1 of7r.wav	1	724
385	i 0.04 on2 of7.wav	i 0.04 on2 of7.wav	1	800
386	i 0.04 on3 of7.wav	i 0.04 on3 of7.wav	1	253
387	i 0.04 on4 of7.wav	i 0.04 on4 of7.wav	1	1366
388	i 0.04 on5 of7.wav	i 0.04 on5 of7.wav	1	752
389	i 0.04 on6 of7.wav	i 0.04 on6 of7.wav	1	747
390	i 0.04 on7 of7.wav	i 0.04 on7 of7.wav	1	2624
391	i 0.06 on1 of7r.wav	i 0.06 on1 of7r.wav	1	1414
392	i 0.06 on2 of7.wav	i 0.06 on2 of7.wav	1	413
393	i 0.06 on3 of7.wav	i 0.06 on3 of7.wav	1	509
394	i 0.06 on4 of7.wav	i 0.06 on4 of7.wav	1	872
395	i 0.06 on5 of7.wav	i 0.06 on5 of7.wav	1	956
396	i 0.06 on6 of7.wav	i 0.06 on6 of7.wav	1	1599
397	i 0.06 on7 of7.wav	i 0.06 on7 of7.wav	1	1209
398	i 0.08 on1 of7r.wav	i 0.08 on1 of7r.wav	1	368
399	i 0.08 on2 of7.wav	i 0.08 on2 of7.wav	1	959
400	i 0.08 on3 of7.wav	i 0.08 on3 of7.wav	1	1330
401	i 0.08 on4 of7.wav	i 0.08 on4 of7.wav	1	548
402	i 0.08 on5 of7.wav	i 0.08 on5 of7.wav	1	891
403	i 0.08 on6 of7.wav	i 0.08 on6 of7.wav	1	2696
404	i 0.08 on7 of7.wav	i 0.08 on7 of7.wav	1	290
405	i 0.12 on1 of7r.wav	i 0.12 on1 of7r.wav	1	730
406	i 0.12 on2 of7.wav	i 0.12 on2 of7.wav	1	175
407	i 0.12 on3 of7.wav	i 0.12 on3 of7.wav	1	1694
408	i 0.12 on4 of7.wav	i 0.12 on4 of7.wav	1	254
409	i 0.12 on5 of7.wav	i 0.12 on5 of7.wav	1	1559
410	i 0.12 on6 of7.wav	i 0.12 on6 of7.wav	1	2677
411	i 0.12 on7 of7.wav	i 0.12 on7 of7.wav	1	13
412	i 0.14 on1 of7r.wav	i 0.14 on1 of7r.wav	1	1569
413	i 0.14 on2 of7.wav	i 0.14 on2 of7.wav	1	464
414	i 0.14 on3 of7.wav	i 0.14 on3 of7.wav	1	814
415	i 0.14 on4 of7.wav	i 0.14 on4 of7.wav	1	2476
416	i 0.14 on5 of7.wav	i 0.14 on5 of7.wav	1	575
417	i 0.14 on6 of7.wav	i 0.14 on6 of7.wav	1	594
418	i 0.14 on7 of7.wav	i 0.14 on7 of7.wav	1	538
419	i 0.16 on1 of7r.wav	i 0.16 on1 of7r.wav	1	349
420	i 0.16 on2 of7.wav	i 0.16 on2 of7.wav	1	2038
421	i 0.16 on3 of7.wav	i 0.16 on3 of7.wav	1	616
422	i 0.16 on4 of7.wav	i 0.16 on4 of7.wav	1	853
423	i 0.16 on5 of7.wav	i 0.16 on5 of7.wav	1	508
424	i 0.16 on6 of7.wav	i 0.16 on6 of7.wav	1	771
425	i 0.16 on7 of7.wav	i 0.16 on7 of7.wav	1	1492
426	i 0.18 on1 of7r.wav	i 0.18 on1 of7r.wav	1	1033
427	i 0.18 on2 of7.wav	i 0.18 on2 of7.wav	1	1729
428	i 0.18 on3 of7.wav	i 0.18 on3 of7.wav	1	1717
429	i 0.18 on4 of7.wav	i 0.18 on4 of7.wav	1	1255
430	i 0.18 on5 of7.wav	i 0.18 on5 of7.wav	1	588
431	i 0.18 on6 of7.wav	i 0.18 on6 of7.wav	1	2127
432	i 0.18 on7 of7.wav	i 0.18 on7 of7.wav	1	2067
433	a 0.1 on1 of7r.wav	a 0.1 on3 of7.wav	1	824
434	a 0.1 on2 of7.wav	a 0.1 on4 of7.wav	1	1687
435	a 0.1 on3 of7.wav	a 0.1 on5 of7.wav	1	361
436	a 0.1 on4 of7.wav	a 0.1 on6 of7.wav	1	467
437	a 0.1 on5 of7.wav	a 0.1 on7 of7.wav	1	2051
438	a 0.2 on1 of7r.wav	a 0.2 on3 of7.wav	1	407
439	a 0.2 on2 of7.wav	a 0.2 on4 of7.wav	1	744
440	a 0.2 on3 of7.wav	a 0.2 on5 of7.wav	1	564
441	a 0.2 on4 of7.wav	a 0.2 on6 of7.wav	1	301
442	a 0.2 on5 of7.wav	a 0.2 on7 of7.wav	1	416
443	a 0.04 on1 of7r.wav	a 0.04 on3 of7.wav	1	1023
444	a 0.04 on2 of7.wav	a 0.04 on4 of7.wav	1	546
445	a 0.04 on3 of7.wav	a 0.04 on5 of7.wav	1	2950
446	a 0.04 on4 of7.wav	a 0.04 on6 of7.wav	1	1020
447	a 0.04 on5 of7.wav	a 0.04 on7 of7.wav	1	1661
448	a 0.06 on1 of7r.wav	a 0.06 on3 of7.wav	1	1726
449	a 0.06 on2 of7.wav	a 0.06 on4 of7.wav	1	621
450	a 0.06 on3 of7.wav	a 0.06 on5 of7.wav	1	412
451	a 0.06 on4 of7.wav	a 0.06 on6 of7.wav	1	776
452	a 0.06 on5 of7.wav	a 0.06 on7 of7.wav	1	328
453	a 0.08 on1 of7r.wav	a 0.08 on3 of7.wav	1	401
454	a 0.08 on2 of7.wav	a 0.08 on4 of7.wav	1	2337
455	a 0.08 on3 of7.wav	a 0.08 on5 of7.wav	1	404
456	a 0.08 on4 of7.wav	a 0.08 on6 of7.wav	1	2325
457	a 0.08 on5 of7.wav	a 0.08 on7 of7.wav	1	1431
458	a 0.12 on1 of7r.wav	a 0.12 on3 of7.wav	1	1722
459	a 0.12 on2 of7.wav	a 0.12 on4 of7.wav	1	1489
460	a 0.12 on3 of7.wav	a 0.12 on5 of7.wav	1	1262
461	a 0.12 on4 of7.wav	a 0.12 on6 of7.wav	1	707
462	a 0.12 on5 of7.wav	a 0.12 on7 of7.wav	1	292
463	a 0.14 on1 of7r.wav	a 0.14 on3 of7.wav	1	1327
464	a 0.14 on2 of7.wav	a 0.14 on4 of7.wav	1	1228
465	a 0.14 on3 of7.wav	a 0.14 on5 of7.wav	1	2097
466	a 0.14 on4 of7.wav	a 0.14 on6 of7.wav	1	173
467	a 0.14 on5 of7.wav	a 0.14 on7 of7.wav	1	432
468	a 0.16 on1 of7r.wav	a 0.16 on3 of7.wav	1	731
469	a 0.16 on2 of7.wav	a 0.16 on4 of7.wav	1	535
470	a 0.16 on3 of7.wav	a 0.16 on5 of7.wav	1	656
471	a 0.16 on4 of7.wav	a 0.16 on6 of7.wav	2	1990
472	a 0.16 on5 of7.wav	a 0.16 on7 of7.wav	1	425
473	a 0.18 on1 of7r.wav	a 0.18 on3 of7.wav	1	4031
474	a 0.18 on2 of7.wav	a 0.18 on4 of7.wav	1	1470
475	a 0.18 on3 of7.wav	a 0.18 on5 of7.wav	1	2179
476	a 0.18 on4 of7.wav	a 0.18 on6 of7.wav	1	3544
477	a 0.18 on5 of7.wav	a 0.18 on7 of7.wav	1	608
478	i 0.1 on1 of7r.wav	i 0.1 on3 of7.wav	1	31
479	i 0.1 on2 of7.wav	i 0.1 on4 of7.wav	1	1367
480	i 0.1 on3 of7.wav	i 0.1 on5 of7.wav	1	832
481	i 0.1 on4 of7.wav	i 0.1 on6 of7.wav	1	1099
482	i 0.1 on5 of7.wav	i 0.1 on7 of7.wav	1	632
483	i 0.2 on1 of7r.wav	i 0.2 on3 of7.wav	1	1240
484	i 0.2 on2 of7.wav	i 0.2 on4 of7.wav	1	518
485	i 0.2 on3 of7.wav	i 0.2 on5 of7.wav	1	849
486	i 0.2 on4 of7.wav	i 0.2 on6 of7.wav	1	614
487	i 0.2 on5 of7.wav	i 0.2 on7 of7.wav	1	913
488	i 0.04 on1 of7r.wav	i 0.04 on3 of7.wav	1	343
489	i 0.04 on2 of7.wav	i 0.04 on4 of7.wav	1	341
490	i 0.04 on3 of7.wav	i 0.04 on5 of7.wav	1	288
491	i 0.04 on4 of7.wav	i 0.04 on6 of7.wav	1	269
492	i 0.04 on5 of7.wav	i 0.04 on7 of7.wav	1	326
493	i 0.06 on1 of7r.wav	i 0.06 on3 of7.wav	1	2578
494	i 0.06 on2 of7.wav	i 0.06 on4 of7.wav	1	1925
495	i 0.06 on3 of7.wav	i 0.06 on5 of7.wav	1	439
496	i 0.06 on4 of7.wav	i 0.06 on6 of7.wav	1	467
497	i 0.06 on5 of7.wav	i 0.06 on7 of7.wav	1	419
498	i 0.08 on1 of7r.wav	i 0.08 on3 of7.wav	1	820
499	i 0.08 on2 of7.wav	i 0.08 on4 of7.wav	1	507
500	i 0.08 on3 of7.wav	i 0.08 on5 of7.wav	1	2474
501	i 0.08 on4 of7.wav	i 0.08 on6 of7.wav	1	939
502	i 0.08 on5 of7.wav	i 0.08 on7 of7.wav	1	309
503	i 0.12 on1 of7r.wav	i 0.12 on3 of7.wav	1	286
504	i 0.12 on2 of7.wav	i 0.12 on4 of7.wav	1	431
505	i 0.12 on3 of7.wav	i 0.12 on5 of7.wav	1	340
506	i 0.12 on4 of7.wav	i 0.12 on6 of7.wav	1	575
507	i 0.12 on5 of7.wav	i 0.12 on7 of7.wav	1	402
508	i 0.14 on1 of7r.wav	i 0.14 on3 of7.wav	1	587
509	i 0.14 on2 of7.wav	i 0.14 on4 of7.wav	1	1817
510	i 0.14 on3 of7.wav	i 0.14 on5 of7.wav	1	899
511	i 0.14 on4 of7.wav	i 0.14 on6 of7.wav	1	492
512	i 0.14 on5 of7.wav	i 0.14 on7 of7.wav	1	2501
513	i 0.16 on1 of7r.wav	i 0.16 on3 of7.wav	1	1311
514	i 0.16 on2 of7.wav	i 0.16 on4 of7.wav	1	587
515	i 0.16 on3 of7.wav	i 0.16 on5 of7.wav	1	1384
516	i 0.16 on4 of7.wav	i 0.16 on6 of7.wav	1	436
517	i 0.16 on5 of7.wav	i 0.16 on7 of7.wav	1	647
518	i 0.18 on1 of7r.wav	i 0.18 on3 of7.wav	1	1551
519	i 0.18 on2 of7.wav	i 0.18 on4 of7.wav	1	428
520	i 0.18 on3 of7.wav	i 0.18 on5 of7.wav	1	869
521	i 0.18 on4 of7.wav	i 0.18 on6 of7.wav	1	316
522	i 0.18 on5 of7.wav	i 0.18 on7 of7.wav	1	555
523	a 0.1 on3 of7.wav	a 0.1 on1 of7r.wav	1	2283
524	a 0.1 on4 of7.wav	a 0.1 on2 of7.wav	1	369
525	a 0.1 on5 of7.wav	a 0.1 on3 of7.wav	1	573
526	a 0.1 on6 of7.wav	a 0.1 on4 of7.wav	1	1127
527	a 0.1 on7 of7.wav	a 0.1 on5 of7.wav	1	421
528	a 0.2 on3 of7.wav	a 0.2 on1 of7r.wav	1	2893
529	a 0.2 on4 of7.wav	a 0.2 on2 of7.wav	2	955
530	a 0.2 on5 of7.wav	a 0.2 on3 of7.wav	1	4523
531	a 0.2 on6 of7.wav	a 0.2 on4 of7.wav	2	1212
532	a 0.2 on7 of7.wav	a 0.2 on5 of7.wav	1	1076
533	a 0.04 on3 of7.wav	a 0.04 on1 of7r.wav	1	615
534	a 0.04 on4 of7.wav	a 0.04 on2 of7.wav	1	268
535	a 0.04 on5 of7.wav	a 0.04 on3 of7.wav	1	1196
536	a 0.04 on6 of7.wav	a 0.04 on4 of7.wav	1	2352
537	a 0.04 on7 of7.wav	a 0.04 on5 of7.wav	1	594
538	a 0.06 on3 of7.wav	a 0.06 on1 of7r.wav	1	857
539	a 0.06 on4 of7.wav	a 0.06 on2 of7.wav	1	345
540	a 0.06 on5 of7.wav	a 0.06 on3 of7.wav	1	367
541	a 0.06 on6 of7.wav	a 0.06 on4 of7.wav	1	4516
542	a 0.06 on7 of7.wav	a 0.06 on5 of7.wav	1	189
543	a 0.08 on3 of7.wav	a 0.08 on1 of7r.wav	1	633
544	a 0.08 on4 of7.wav	a 0.08 on2 of7.wav	1	343
545	a 0.08 on5 of7.wav	a 0.08 on3 of7.wav	1	1304
546	a 0.08 on6 of7.wav	a 0.08 on4 of7.wav	1	2949
547	a 0.08 on7 of7.wav	a 0.08 on5 of7.wav	1	433
548	a 0.12 on3 of7.wav	a 0.12 on1 of7r.wav	1	1271
549	a 0.12 on4 of7.wav	a 0.12 on2 of7.wav	1	320
550	a 0.12 on5 of7.wav	a 0.12 on3 of7.wav	1	1124
551	a 0.12 on6 of7.wav	a 0.12 on4 of7.wav	1	245
552	a 0.12 on7 of7.wav	a 0.12 on5 of7.wav	1	272
553	a 0.14 on3 of7.wav	a 0.14 on1 of7r.wav	1	779
554	a 0.14 on4 of7.wav	a 0.14 on2 of7.wav	1	834
555	a 0.14 on5 of7.wav	a 0.14 on3 of7.wav	1	1397
556	a 0.14 on6 of7.wav	a 0.14 on4 of7.wav	1	334
557	a 0.14 on7 of7.wav	a 0.14 on5 of7.wav	1	576
558	a 0.16 on3 of7.wav	a 0.16 on1 of7r.wav	1	784
559	a 0.16 on4 of7.wav	a 0.16 on2 of7.wav	1	566
560	a 0.16 on5 of7.wav	a 0.16 on3 of7.wav	1	460
561	a 0.16 on6 of7.wav	a 0.16 on4 of7.wav	1	2625
562	a 0.16 on7 of7.wav	a 0.16 on5 of7.wav	1	952
563	a 0.18 on3 of7.wav	a 0.18 on1 of7r.wav	1	604
564	a 0.18 on4 of7.wav	a 0.18 on2 of7.wav	1	1282
565	a 0.18 on5 of7.wav	a 0.18 on3 of7.wav	1	1104
566	a 0.18 on6 of7.wav	a 0.18 on4 of7.wav	1	430
567	a 0.18 on7 of7.wav	a 0.18 on5 of7.wav	1	912
568	i 0.1 on3 of7.wav	i 0.1 on1 of7r.wav	1	3765
569	i 0.1 on4 of7.wav	i 0.1 on2 of7.wav	1	695
570	i 0.1 on5 of7.wav	i 0.1 on3 of7.wav	1	1828
571	i 0.1 on6 of7.wav	i 0.1 on4 of7.wav	1	882
572	i 0.1 on7 of7.wav	i 0.1 on5 of7.wav	1	434
573	i 0.2 on3 of7.wav	i 0.2 on1 of7r.wav	1	895
574	i 0.2 on4 of7.wav	i 0.2 on2 of7.wav	1	514
575	i 0.2 on5 of7.wav	i 0.2 on3 of7.wav	1	963
576	i 0.2 on6 of7.wav	i 0.2 on4 of7.wav	1	715
577	i 0.2 on7 of7.wav	i 0.2 on5 of7.wav	1	277
578	i 0.04 on3 of7.wav	i 0.04 on1 of7r.wav	1	998
579	i 0.04 on4 of7.wav	i 0.04 on2 of7.wav	1	508
580	i 0.04 on5 of7.wav	i 0.04 on3 of7.wav	1	626
581	i 0.04 on6 of7.wav	i 0.04 on4 of7.wav	1	2410
582	i 0.04 on7 of7.wav	i 0.04 on5 of7.wav	1	1012
583	i 0.06 on3 of7.wav	i 0.06 on1 of7r.wav	1	875
584	i 0.06 on4 of7.wav	i 0.06 on2 of7.wav	1	2145
585	i 0.06 on5 of7.wav	i 0.06 on3 of7.wav	1	411
586	i 0.06 on6 of7.wav	i 0.06 on4 of7.wav	1	723
587	i 0.06 on7 of7.wav	i 0.06 on5 of7.wav	1	1240
588	i 0.08 on3 of7.wav	i 0.08 on1 of7r.wav	1	656
589	i 0.08 on4 of7.wav	i 0.08 on2 of7.wav	1	994
590	i 0.08 on5 of7.wav	i 0.08 on3 of7.wav	1	383
591	i 0.08 on6 of7.wav	i 0.08 on4 of7.wav	1	593
592	i 0.08 on7 of7.wav	i 0.08 on5 of7.wav	1	1073
593	i 0.12 on3 of7.wav	i 0.12 on1 of7r.wav	1	440
594	i 0.12 on4 of7.wav	i 0.12 on2 of7.wav	1	1633
595	i 0.12 on5 of7.wav	i 0.12 on3 of7.wav	1	926
596	i 0.12 on6 of7.wav	i 0.12 on4 of7.wav	1	309
597	i 0.12 on7 of7.wav	i 0.12 on5 of7.wav	1	470
598	i 0.14 on3 of7.wav	i 0.14 on1 of7r.wav	1	534
599	i 0.14 on4 of7.wav	i 0.14 on2 of7.wav	1	2010
600	i 0.14 on5 of7.wav	i 0.14 on3 of7.wav	1	1296
601	i 0.14 on6 of7.wav	i 0.14 on4 of7.wav	1	774
602	i 0.14 on7 of7.wav	i 0.14 on5 of7.wav	1	534
603	i 0.16 on3 of7.wav	i 0.16 on1 of7r.wav	1	2181
604	i 0.16 on4 of7.wav	i 0.16 on2 of7.wav	1	2493
605	i 0.16 on5 of7.wav	i 0.16 on3 of7.wav	1	193
606	i 0.16 on6 of7.wav	i 0.16 on4 of7.wav	1	734
607	i 0.16 on7 of7.wav	i 0.16 on5 of7.wav	1	1140
608	i 0.18 on3 of7.wav	i 0.18 on1 of7r.wav	1	351
609	i 0.18 on4 of7.wav	i 0.18 on2 of7.wav	1	1256
610	i 0.18 on5 of7.wav	i 0.18 on3 of7.wav	1	1793
611	i 0.18 on6 of7.wav	i 0.18 on4 of7.wav	1	568
612	i 0.18 on7 of7.wav	i 0.18 on5 of7.wav	1	2042
