# Supplementary material for: Effects of stimulus duration and vowel quality in cross-linguistic categorical perception of pitch directions
Source: PLoS One. 2017 Jul 3;12(7):e0180656. doi: 10.1371/journal.pone.0180656 (PMC5495489; doi:10.1371/journal.pone.0180656)
Supplement: S1 Table — (ZIP) [file pone.0180656.s001.zip › supporting information/Raw data/eprime_sd_ENGLISH/sub7sdfalling.csv]

List2	stim1	stim2	Slide3.RESP	Slide3.RT
1	a 0.1 on1 of1.wav	a 0.1 on1 of1.wav	2	1753
2	a 0.1 on1 of2.wav	a 0.1 on1 of2.wav	1	2745
3	a 0.1 on1 of3.wav	a 0.1 on1 of3.wav	1	249
4	a 0.1 on1 of4.wav	a 0.1 on1 of4.wav	1	382
5	a 0.1 on1 of5.wav	a 0.1 on1 of5.wav	1	362
6	a 0.1 on1 of6.wav	a 0.1 on1 of6.wav	1	357
7	a 0.1 on1 of7.wav	a 0.1 on1 of7.wav	1	745
8	a 0.2 on1 of1.wav	a 0.2 on1 of1.wav	1	2136
9	a 0.2 on1 of2.wav	a 0.2 on1 of2.wav	1	558
10	a 0.2 on1 of3.wav	a 0.2 on1 of3.wav	1	485
11	a 0.2 on1 of4.wav	a 0.2 on1 of4.wav	1	412
12	a 0.2 on1 of5.wav	a 0.2 on1 of5.wav	1	710
13	a 0.2 on1 of6.wav	a 0.2 on1 of6.wav	1	964
14	a 0.2 on1 of7.wav	a 0.2 on1 of7.wav	1	881
15	a 0.04 on1 of1.wav	a 0.04 on1 of1.wav	1	1546
16	a 0.04 on1 of2.wav	a 0.04 on1 of2.wav	1	6830
17	a 0.04 on1 of3.wav	a 0.04 on1 of3.wav	1	288
18	a 0.04 on1 of4.wav	a 0.04 on1 of4.wav	1	486
19	a 0.04 on1 of5.wav	a 0.04 on1 of5.wav	1	710
20	a 0.04 on1 of6.wav	a 0.04 on1 of6.wav	1	163
21	a 0.04 on1 of7.wav	a 0.04 on1 of7.wav	1	341
22	a 0.06 on1 of1.wav	a 0.06 on1 of1.wav	1	295
23	a 0.06 on1 of2.wav	a 0.06 on1 of2.wav	1	1571
24	a 0.06 on1 of3.wav	a 0.06 on1 of3.wav	1	313
25	a 0.06 on1 of4.wav	a 0.06 on1 of4.wav	1	522
26	a 0.06 on1 of5.wav	a 0.06 on1 of5.wav	1	287
27	a 0.06 on1 of6.wav	a 0.06 on1 of6.wav	1	125
28	a 0.06 on1 of7.wav	a 0.06 on1 of7.wav	1	524
29	a 0.08 on1 of1.wav	a 0.08 on1 of1.wav	1	510
30	a 0.08 on1 of2.wav	a 0.08 on1 of2.wav	1	1408
31	a 0.08 on1 of3.wav	a 0.08 on1 of3.wav	1	429
32	a 0.08 on1 of4.wav	a 0.08 on1 of4.wav	1	428
33	a 0.08 on1 of5.wav	a 0.08 on1 of5.wav	1	347
34	a 0.08 on1 of6.wav	a 0.08 on1 of6.wav	1	488
35	a 0.08 on1 of7.wav	a 0.08 on1 of7.wav	1	223
36	a 0.12 on1 of1.wav	a 0.12 on1 of1.wav	1	354
37	a 0.12 on1 of2.wav	a 0.12 on1 of2.wav	1	1339
38	a 0.12 on1 of3.wav	a 0.12 on1 of3.wav	1	598
39	a 0.12 on1 of4.wav	a 0.12 on1 of4.wav	1	18
40	a 0.12 on1 of5.wav	a 0.12 on1 of5.wav	1	131
41	a 0.12 on1 of6.wav	a 0.12 on1 of6.wav	1	411
42	a 0.12 on1 of7.wav	a 0.12 on1 of7.wav	1	1057
43	a 0.14 on1 of1.wav	a 0.14 on1 of1.wav	1	100
44	a 0.14 on1 of2.wav	a 0.14 on1 of2.wav	1	390
45	a 0.14 on1 of3.wav	a 0.14 on1 of3.wav	1	327
46	a 0.14 on1 of4.wav	a 0.14 on1 of4.wav	1	645
47	a 0.14 on1 of5.wav	a 0.14 on1 of5.wav	1	1515
48	a 0.14 on1 of6.wav	a 0.14 on1 of6.wav	1	457
49	a 0.14 on1 of7.wav	a 0.14 on1 of7.wav	1	446
50	a 0.16 on1 of1.wav	a 0.16 on1 of1.wav	1	1331
51	a 0.16 on1 of2.wav	a 0.16 on1 of2.wav	1	358
52	a 0.16 on1 of3.wav	a 0.16 on1 of3.wav	1	451
53	a 0.16 on1 of4.wav	a 0.16 on1 of4.wav	1	356
54	a 0.16 on1 of5.wav	a 0.16 on1 of5.wav	1	340
55	a 0.16 on1 of6.wav	a 0.16 on1 of6.wav	1	1574
56	a 0.16 on1 of7.wav	a 0.16 on1 of7.wav	1	894
57	a 0.18 on1 of1.wav	a 0.18 on1 of1.wav	1	735
58	a 0.18 on1 of2.wav	a 0.18 on1 of2.wav	1	507
59	a 0.18 on1 of3.wav	a 0.18 on1 of3.wav	1	1927
60	a 0.18 on1 of4.wav	a 0.18 on1 of4.wav	1	310
61	a 0.18 on1 of5.wav	a 0.18 on1 of5.wav	1	2351
62	a 0.18 on1 of6.wav	a 0.18 on1 of6.wav	1	580
63	a 0.18 on1 of7.wav	a 0.18 on1 of7.wav	1	485
64	i 0.1 on1 of1.wav	i 0.1 on1 of1.wav	1	1612
65	i 0.1 on1 of2.wav	i 0.1 on1 of2.wav	1	744
66	i 0.1 on1 of3.wav	i 0.1 on1 of3.wav	1	186
67	i 0.1 on1 of4.wav	i 0.1 on1 of4.wav	1	3414
68	i 0.1 on1 of5.wav	i 0.1 on1 of5.wav	1	454
69	i 0.1 on1 of6.wav	i 0.1 on1 of6.wav	1	1383
70	i 0.1 on1 of7.wav	i 0.1 on1 of7.wav	1	1295
71	i 0.2 on1 of1.wav	i 0.2 on1 of1.wav	1	1506
72	i 0.2 on1 of2.wav	i 0.2 on1 of2.wav	1	377
73	i 0.2 on1 of3.wav	i 0.2 on1 of3.wav	1	2010
74	i 0.2 on1 of4.wav	i 0.2 on1 of4.wav	1	1158
75	i 0.2 on1 of5.wav	i 0.2 on1 of5.wav	1	561
76	i 0.2 on1 of6.wav	i 0.2 on1 of6.wav	1	1916
77	i 0.2 on1 of7.wav	i 0.2 on1 of7.wav	1	502
78	i 0.04 on1 of1.wav	i 0.04 on1 of1.wav	1	375
79	i 0.04 on1 of2.wav	i 0.04 on1 of2.wav	1	312
80	i 0.04 on1 of3.wav	i 0.04 on1 of3.wav	1	1129
81	i 0.04 on1 of4.wav	i 0.04 on1 of4.wav	1	19
82	i 0.04 on1 of5.wav	i 0.04 on1 of5.wav	1	386
83	i 0.04 on1 of6.wav	i 0.04 on1 of6.wav	1	105
84	i 0.04 on1 of7.wav	i 0.04 on1 of7.wav	1	200
85	i 0.06 on1 of1.wav	i 0.06 on1 of1.wav	1	446
86	i 0.06 on1 of2.wav	i 0.06 on1 of2.wav	1	3044
87	i 0.06 on1 of3.wav	i 0.06 on1 of3.wav	1	254
88	i 0.06 on1 of4.wav	i 0.06 on1 of4.wav	1	357
89	i 0.06 on1 of5.wav	i 0.06 on1 of5.wav	1	628
90	i 0.06 on1 of6.wav	i 0.06 on1 of6.wav	1	746
91	i 0.06 on1 of7.wav	i 0.06 on1 of7.wav	1	2483
92	i 0.08 on1 of1.wav	i 0.08 on1 of1.wav	1	854
93	i 0.08 on1 of2.wav	i 0.08 on1 of2.wav	1	419
94	i 0.08 on1 of3.wav	i 0.08 on1 of3.wav	1	4759
95	i 0.08 on1 of4.wav	i 0.08 on1 of4.wav	1	283
96	i 0.08 on1 of5.wav	i 0.08 on1 of5.wav	1	670
97	i 0.08 on1 of6.wav	i 0.08 on1 of6.wav	1	6852
98	i 0.08 on1 of7.wav	i 0.08 on1 of7.wav	1	361
99	i 0.12 on1 of1.wav	i 0.12 on1 of1.wav	1	862
100	i 0.12 on1 of2.wav	i 0.12 on1 of2.wav	1	2758
101	i 0.12 on1 of3.wav	i 0.12 on1 of3.wav	1	500
102	i 0.12 on1 of4.wav	i 0.12 on1 of4.wav	1	525
103	i 0.12 on1 of5.wav	i 0.12 on1 of5.wav	1	1140
104	i 0.12 on1 of6.wav	i 0.12 on1 of6.wav	1	449
105	i 0.12 on1 of7.wav	i 0.12 on1 of7.wav	1	822
106	i 0.14 on1 of1.wav	i 0.14 on1 of1.wav	1	3398
107	i 0.14 on1 of2.wav	i 0.14 on1 of2.wav	1	1599
108	i 0.14 on1 of3.wav	i 0.14 on1 of3.wav	1	932
109	i 0.14 on1 of4.wav	i 0.14 on1 of4.wav	1	257
110	i 0.14 on1 of5.wav	i 0.14 on1 of5.wav	1	309
111	i 0.14 on1 of6.wav	i 0.14 on1 of6.wav	1	4430
112	i 0.14 on1 of7.wav	i 0.14 on1 of7.wav	1	1546
113	i 0.16 on1 of1.wav	i 0.16 on1 of1.wav	1	555
114	i 0.16 on1 of2.wav	i 0.16 on1 of2.wav	1	1734
115	i 0.16 on1 of3.wav	i 0.16 on1 of3.wav	1	598
116	i 0.16 on1 of4.wav	i 0.16 on1 of4.wav	1	1645
117	i 0.16 on1 of5.wav	i 0.16 on1 of5.wav	1	448
118	i 0.16 on1 of6.wav	i 0.16 on1 of6.wav	1	2923
119	i 0.16 on1 of7.wav	i 0.16 on1 of7.wav	1	1626
120	i 0.18 on1 of1.wav	i 0.18 on1 of1.wav	1	271
121	i 0.18 on1 of2.wav	i 0.18 on1 of2.wav	1	387
122	i 0.18 on1 of3.wav	i 0.18 on1 of3.wav	1	219
123	i 0.18 on1 of4.wav	i 0.18 on1 of4.wav	1	663
124	i 0.18 on1 of5.wav	i 0.18 on1 of5.wav	1	1598
125	i 0.18 on1 of6.wav	i 0.18 on1 of6.wav	1	219
126	i 0.18 on1 of7.wav	i 0.18 on1 of7.wav	1	323
127	a 0.1 on1 of1.wav	a 0.1 on1 of3.wav	1	214
128	a 0.1 on1 of2.wav	a 0.1 on1 of4.wav	1	547
129	a 0.1 on1 of3.wav	a 0.1 on1 of5.wav	1	2341
130	a 0.1 on1 of4.wav	a 0.1 on1 of6.wav	1	1131
131	a 0.1 on1 of5.wav	a 0.1 on1 of7.wav	1	1286
132	a 0.2 on1 of1.wav	a 0.2 on1 of3.wav	1	814
133	a 0.2 on1 of2.wav	a 0.2 on1 of4.wav	1	1100
134	a 0.2 on1 of3.wav	a 0.2 on1 of5.wav	1	960
135	a 0.2 on1 of4.wav	a 0.2 on1 of6.wav	1	623
136	a 0.2 on1 of5.wav	a 0.2 on1 of7.wav	1	124
137	a 0.04 on1 of1.wav	a 0.04 on1 of3.wav	1	314
138	a 0.04 on1 of2.wav	a 0.04 on1 of4.wav	1	481
139	a 0.04 on1 of3.wav	a 0.04 on1 of5.wav	1	462
140	a 0.04 on1 of4.wav	a 0.04 on1 of6.wav	1	327
141	a 0.04 on1 of5.wav	a 0.04 on1 of7.wav	1	685
142	a 0.06 on1 of1.wav	a 0.06 on1 of3.wav	1	360
143	a 0.06 on1 of2.wav	a 0.06 on1 of4.wav	1	532
144	a 0.06 on1 of3.wav	a 0.06 on1 of5.wav	1	3635
145	a 0.06 on1 of4.wav	a 0.06 on1 of6.wav	1	386
146	a 0.06 on1 of5.wav	a 0.06 on1 of7.wav	1	459
147	a 0.08 on1 of1.wav	a 0.08 on1 of3.wav	1	322
148	a 0.08 on1 of2.wav	a 0.08 on1 of4.wav	1	5385
149	a 0.08 on1 of3.wav	a 0.08 on1 of5.wav	1	368
150	a 0.08 on1 of4.wav	a 0.08 on1 of6.wav	1	550
151	a 0.08 on1 of5.wav	a 0.08 on1 of7.wav	1	445
152	a 0.12 on1 of1.wav	a 0.12 on1 of3.wav	1	1182
153	a 0.12 on1 of2.wav	a 0.12 on1 of4.wav	1	1224
154	a 0.12 on1 of3.wav	a 0.12 on1 of5.wav	1	223
155	a 0.12 on1 of4.wav	a 0.12 on1 of6.wav	1	2061
156	a 0.12 on1 of5.wav	a 0.12 on1 of7.wav	1	1726
157	a 0.14 on1 of1.wav	a 0.14 on1 of3.wav	1	2144
158	a 0.14 on1 of2.wav	a 0.14 on1 of4.wav	1	674
159	a 0.14 on1 of3.wav	a 0.14 on1 of5.wav	1	407
160	a 0.14 on1 of4.wav	a 0.14 on1 of6.wav	1	378
161	a 0.14 on1 of5.wav	a 0.14 on1 of7.wav	1	356
162	a 0.16 on1 of1.wav	a 0.16 on1 of3.wav	2	575
163	a 0.16 on1 of2.wav	a 0.16 on1 of4.wav	1	678
164	a 0.16 on1 of3.wav	a 0.16 on1 of5.wav	1	997
165	a 0.16 on1 of4.wav	a 0.16 on1 of6.wav	1	582
166	a 0.16 on1 of5.wav	a 0.16 on1 of7.wav	1	457
167	a 0.18 on1 of1.wav	a 0.18 on1 of3.wav	1	283
168	a 0.18 on1 of2.wav	a 0.18 on1 of4.wav	1	873
169	a 0.18 on1 of3.wav	a 0.18 on1 of5.wav	1	611
170	a 0.18 on1 of4.wav	a 0.18 on1 of6.wav	1	344
171	a 0.18 on1 of5.wav	a 0.18 on1 of7.wav	1	700
172	i 0.1 on1 of1.wav	i 0.1 on1 of3.wav	1	390
173	i 0.1 on1 of2.wav	i 0.1 on1 of4.wav	1	773
174	i 0.1 on1 of3.wav	i 0.1 on1 of5.wav	1	408
175	i 0.1 on1 of4.wav	i 0.1 on1 of6.wav	1	491
176	i 0.1 on1 of5.wav	i 0.1 on1 of7.wav	1	572
177	i 0.2 on1 of1.wav	i 0.2 on1 of3.wav	2	741
178	i 0.2 on1 of2.wav	i 0.2 on1 of4.wav	2	1189
179	i 0.2 on1 of3.wav	i 0.2 on1 of5.wav	1	422
180	i 0.2 on1 of4.wav	i 0.2 on1 of6.wav	1	707
181	i 0.2 on1 of5.wav	i 0.2 on1 of7.wav	1	1096
182	i 0.04 on1 of1.wav	i 0.04 on1 of3.wav	1	263
183	i 0.04 on1 of2.wav	i 0.04 on1 of4.wav	1	1222
184	i 0.04 on1 of3.wav	i 0.04 on1 of5.wav	1	617
185	i 0.04 on1 of4.wav	i 0.04 on1 of6.wav	1	365
186	i 0.04 on1 of5.wav	i 0.04 on1 of7.wav	1	573
187	i 0.06 on1 of1.wav	i 0.06 on1 of3.wav	1	540
188	i 0.06 on1 of2.wav	i 0.06 on1 of4.wav	1	175
189	i 0.06 on1 of3.wav	i 0.06 on1 of5.wav	1	301
190	i 0.06 on1 of4.wav	i 0.06 on1 of6.wav	1	825
191	i 0.06 on1 of5.wav	i 0.06 on1 of7.wav	1	370
192	i 0.08 on1 of1.wav	i 0.08 on1 of3.wav	1	270
193	i 0.08 on1 of2.wav	i 0.08 on1 of4.wav	1	914
194	i 0.08 on1 of3.wav	i 0.08 on1 of5.wav	1	1391
195	i 0.08 on1 of4.wav	i 0.08 on1 of6.wav	1	2580
196	i 0.08 on1 of5.wav	i 0.08 on1 of7.wav	1	266
197	i 0.12 on1 of1.wav	i 0.12 on1 of3.wav	1	1333
198	i 0.12 on1 of2.wav	i 0.12 on1 of4.wav	1	1625
199	i 0.12 on1 of3.wav	i 0.12 on1 of5.wav	1	1071
200	i 0.12 on1 of4.wav	i 0.12 on1 of6.wav	1	509
201	i 0.12 on1 of5.wav	i 0.12 on1 of7.wav	1	255
202	i 0.14 on1 of1.wav	i 0.14 on1 of3.wav	1	482
203	i 0.14 on1 of2.wav	i 0.14 on1 of4.wav	1	232
204	i 0.14 on1 of3.wav	i 0.14 on1 of5.wav	1	329
205	i 0.14 on1 of4.wav	i 0.14 on1 of6.wav	1	351
206	i 0.14 on1 of5.wav	i 0.14 on1 of7.wav	1	1548
207	i 0.16 on1 of1.wav	i 0.16 on1 of3.wav	1	767
208	i 0.16 on1 of2.wav	i 0.16 on1 of4.wav	1	2521
209	i 0.16 on1 of3.wav	i 0.16 on1 of5.wav	1	182
210	i 0.16 on1 of4.wav	i 0.16 on1 of6.wav	1	587
211	i 0.16 on1 of5.wav	i 0.16 on1 of7.wav	1	2659
212	i 0.18 on1 of1.wav	i 0.18 on1 of3.wav	1	700
213	i 0.18 on1 of2.wav	i 0.18 on1 of4.wav	1	650
214	i 0.18 on1 of3.wav	i 0.18 on1 of5.wav	1	1133
215	i 0.18 on1 of4.wav	i 0.18 on1 of6.wav	1	494
216	i 0.18 on1 of5.wav	i 0.18 on1 of7.wav	1	623
217	a 0.1 on1 of3.wav	a 0.1 on1 of1.wav	2	721
218	a 0.1 on1 of4.wav	a 0.1 on1 of2.wav	1	893
219	a 0.1 on1 of5.wav	a 0.1 on1 of3.wav	1	893
220	a 0.1 on1 of6.wav	a 0.1 on1 of4.wav	1	2098
221	a 0.1 on1 of7.wav	a 0.1 on1 of5.wav	1	217
222	a 0.2 on1 of3.wav	a 0.2 on1 of1.wav	1	676
223	a 0.2 on1 of4.wav	a 0.2 on1 of2.wav	1	2338
224	a 0.2 on1 of5.wav	a 0.2 on1 of3.wav	1	2750
225	a 0.2 on1 of6.wav	a 0.2 on1 of4.wav	1	2632
226	a 0.2 on1 of7.wav	a 0.2 on1 of5.wav	1	412
227	a 0.04 on1 of3.wav	a 0.04 on1 of1.wav	1	374
228	a 0.04 on1 of4.wav	a 0.04 on1 of2.wav	1	261
229	a 0.04 on1 of5.wav	a 0.04 on1 of3.wav	1	2865
230	a 0.04 on1 of6.wav	a 0.04 on1 of4.wav	1	405
231	a 0.04 on1 of7.wav	a 0.04 on1 of5.wav	1	593
232	a 0.06 on1 of3.wav	a 0.06 on1 of1.wav	1	1682
233	a 0.06 on1 of4.wav	a 0.06 on1 of2.wav	1	1121
234	a 0.06 on1 of5.wav	a 0.06 on1 of3.wav	1	4092
235	a 0.06 on1 of6.wav	a 0.06 on1 of4.wav	1	231
236	a 0.06 on1 of7.wav	a 0.06 on1 of5.wav	1	494
237	a 0.08 on1 of3.wav	a 0.08 on1 of1.wav	2	1039
238	a 0.08 on1 of4.wav	a 0.08 on1 of2.wav	1	1235
239	a 0.08 on1 of5.wav	a 0.08 on1 of3.wav	1	263
240	a 0.08 on1 of6.wav	a 0.08 on1 of4.wav	1	412
241	a 0.08 on1 of7.wav	a 0.08 on1 of5.wav	1	982
242	a 0.12 on1 of3.wav	a 0.12 on1 of1.wav	1	1863
243	a 0.12 on1 of4.wav	a 0.12 on1 of2.wav	1	1609
244	a 0.12 on1 of5.wav	a 0.12 on1 of3.wav	1	1816
245	a 0.12 on1 of6.wav	a 0.12 on1 of4.wav	1	1961
246	a 0.12 on1 of7.wav	a 0.12 on1 of5.wav	1	1085
247	a 0.14 on1 of3.wav	a 0.14 on1 of1.wav	1	382
248	a 0.14 on1 of4.wav	a 0.14 on1 of2.wav	1	2998
249	a 0.14 on1 of5.wav	a 0.14 on1 of3.wav	1	2644
250	a 0.14 on1 of6.wav	a 0.14 on1 of4.wav	1	679
251	a 0.14 on1 of7.wav	a 0.14 on1 of5.wav	1	316
252	a 0.16 on1 of3.wav	a 0.16 on1 of1.wav	1	818
253	a 0.16 on1 of4.wav	a 0.16 on1 of2.wav	1	776
254	a 0.16 on1 of5.wav	a 0.16 on1 of3.wav	1	571
255	a 0.16 on1 of6.wav	a 0.16 on1 of4.wav	1	371
256	a 0.16 on1 of7.wav	a 0.16 on1 of5.wav	1	1071
257	a 0.18 on1 of3.wav	a 0.18 on1 of1.wav	1	320
258	a 0.18 on1 of4.wav	a 0.18 on1 of2.wav	1	474
259	a 0.18 on1 of5.wav	a 0.18 on1 of3.wav	1	1287
260	a 0.18 on1 of6.wav	a 0.18 on1 of4.wav	1	519
261	a 0.18 on1 of7.wav	a 0.18 on1 of5.wav	1	424
262	i 0.1 on1 of3.wav	i 0.1 on1 of1.wav	1	105
263	i 0.1 on1 of4.wav	i 0.1 on1 of2.wav	1	763
264	i 0.1 on1 of5.wav	i 0.1 on1 of3.wav	1	390
265	i 0.1 on1 of6.wav	i 0.1 on1 of4.wav	1	266
266	i 0.1 on1 of7.wav	i 0.1 on1 of5.wav	1	599
267	i 0.2 on1 of3.wav	i 0.2 on1 of1.wav	2	1040
268	i 0.2 on1 of4.wav	i 0.2 on1 of2.wav	1	814
269	i 0.2 on1 of5.wav	i 0.2 on1 of3.wav	1	522
270	i 0.2 on1 of6.wav	i 0.2 on1 of4.wav	1	1873
271	i 0.2 on1 of7.wav	i 0.2 on1 of5.wav	1	330
272	i 0.04 on1 of3.wav	i 0.04 on1 of1.wav	1	397
273	i 0.04 on1 of4.wav	i 0.04 on1 of2.wav	1	162
274	i 0.04 on1 of5.wav	i 0.04 on1 of3.wav	1	3839
275	i 0.04 on1 of6.wav	i 0.04 on1 of4.wav	1	244
276	i 0.04 on1 of7.wav	i 0.04 on1 of5.wav	1	718
277	i 0.06 on1 of3.wav	i 0.06 on1 of1.wav	1	2212
278	i 0.06 on1 of4.wav	i 0.06 on1 of2.wav	1	3341
279	i 0.06 on1 of5.wav	i 0.06 on1 of3.wav	1	397
280	i 0.06 on1 of6.wav	i 0.06 on1 of4.wav	1	222
281	i 0.06 on1 of7.wav	i 0.06 on1 of5.wav	1	294
282	i 0.08 on1 of3.wav	i 0.08 on1 of1.wav	1	656
283	i 0.08 on1 of4.wav	i 0.08 on1 of2.wav	1	862
284	i 0.08 on1 of5.wav	i 0.08 on1 of3.wav	1	367
285	i 0.08 on1 of6.wav	i 0.08 on1 of4.wav	1	352
286	i 0.08 on1 of7.wav	i 0.08 on1 of5.wav	1	3746
287	i 0.12 on1 of3.wav	i 0.12 on1 of1.wav	1	701
288	i 0.12 on1 of4.wav	i 0.12 on1 of2.wav	1	489
289	i 0.12 on1 of5.wav	i 0.12 on1 of3.wav	1	400
290	i 0.12 on1 of6.wav	i 0.12 on1 of4.wav	1	2288
291	i 0.12 on1 of7.wav	i 0.12 on1 of5.wav	1	238
292	i 0.14 on1 of3.wav	i 0.14 on1 of1.wav	1	1715
293	i 0.14 on1 of4.wav	i 0.14 on1 of2.wav	1	826
294	i 0.14 on1 of5.wav	i 0.14 on1 of3.wav	1	418
295	i 0.14 on1 of6.wav	i 0.14 on1 of4.wav	1	160
296	i 0.14 on1 of7.wav	i 0.14 on1 of5.wav	1	591
297	i 0.16 on1 of3.wav	i 0.16 on1 of1.wav	1	439
298	i 0.16 on1 of4.wav	i 0.16 on1 of2.wav	1	273
299	i 0.16 on1 of5.wav	i 0.16 on1 of3.wav	1	599
300	i 0.16 on1 of6.wav	i 0.16 on1 of4.wav	1	1410
301	i 0.16 on1 of7.wav	i 0.16 on1 of5.wav	1	37
302	i 0.18 on1 of3.wav	i 0.18 on1 of1.wav	1	576
303	i 0.18 on1 of4.wav	i 0.18 on1 of2.wav	1	2005
304	i 0.18 on1 of5.wav	i 0.18 on1 of3.wav	1	900
305	i 0.18 on1 of6.wav	i 0.18 on1 of4.wav	1	354
306	i 0.18 on1 of7.wav	i 0.18 on1 of5.wav	1	1394
307	a 0.1 on1 of1.wav	a 0.1 on1 of1.wav	1	1435
308	a 0.1 on1 of2.wav	a 0.1 on1 of2.wav	1	667
309	a 0.1 on1 of3.wav	a 0.1 on1 of3.wav	1	3094
310	a 0.1 on1 of4.wav	a 0.1 on1 of4.wav	1	1505
311	a 0.1 on1 of5.wav	a 0.1 on1 of5.wav	1	734
312	a 0.1 on1 of6.wav	a 0.1 on1 of6.wav	1	503
313	a 0.1 on1 of7.wav	a 0.1 on1 of7.wav	1	1055
314	a 0.2 on1 of1.wav	a 0.2 on1 of1.wav	1	471
315	a 0.2 on1 of2.wav	a 0.2 on1 of2.wav	1	718
316	a 0.2 on1 of3.wav	a 0.2 on1 of3.wav	1	521
317	a 0.2 on1 of4.wav	a 0.2 on1 of4.wav	1	587
318	a 0.2 on1 of5.wav	a 0.2 on1 of5.wav	1	766
319	a 0.2 on1 of6.wav	a 0.2 on1 of6.wav	1	2067
320	a 0.2 on1 of7.wav	a 0.2 on1 of7.wav	1	498
321	a 0.04 on1 of1.wav	a 0.04 on1 of1.wav	1	587
322	a 0.04 on1 of2.wav	a 0.04 on1 of2.wav	1	264
323	a 0.04 on1 of3.wav	a 0.04 on1 of3.wav	1	337
324	a 0.04 on1 of4.wav	a 0.04 on1 of4.wav	1	1725
325	a 0.04 on1 of5.wav	a 0.04 on1 of5.wav	1	874
326	a 0.04 on1 of6.wav	a 0.04 on1 of6.wav	1	391
327	a 0.04 on1 of7.wav	a 0.04 on1 of7.wav	1	316
328	a 0.06 on1 of1.wav	a 0.06 on1 of1.wav	1	989
329	a 0.06 on1 of2.wav	a 0.06 on1 of2.wav	1	430
330	a 0.06 on1 of3.wav	a 0.06 on1 of3.wav	1	1256
331	a 0.06 on1 of4.wav	a 0.06 on1 of4.wav	1	304
332	a 0.06 on1 of5.wav	a 0.06 on1 of5.wav	1	337
333	a 0.06 on1 of6.wav	a 0.06 on1 of6.wav	1	389
334	a 0.06 on1 of7.wav	a 0.06 on1 of7.wav	1	812
335	a 0.08 on1 of1.wav	a 0.08 on1 of1.wav	1	1614
336	a 0.08 on1 of2.wav	a 0.08 on1 of2.wav	1	1004
337	a 0.08 on1 of3.wav	a 0.08 on1 of3.wav	1	280
338	a 0.08 on1 of4.wav	a 0.08 on1 of4.wav	1	278
339	a 0.08 on1 of5.wav	a 0.08 on1 of5.wav	1	1425
340	a 0.08 on1 of6.wav	a 0.08 on1 of6.wav	1	225
341	a 0.08 on1 of7.wav	a 0.08 on1 of7.wav	1	2807
342	a 0.12 on1 of1.wav	a 0.12 on1 of1.wav	1	371
343	a 0.12 on1 of2.wav	a 0.12 on1 of2.wav	1	503
344	a 0.12 on1 of3.wav	a 0.12 on1 of3.wav	1	2107
345	a 0.12 on1 of4.wav	a 0.12 on1 of4.wav	1	509
346	a 0.12 on1 of5.wav	a 0.12 on1 of5.wav	1	1292
347	a 0.12 on1 of6.wav	a 0.12 on1 of6.wav	1	1605
348	a 0.12 on1 of7.wav	a 0.12 on1 of7.wav	1	437
349	a 0.14 on1 of1.wav	a 0.14 on1 of1.wav	1	2167
350	a 0.14 on1 of2.wav	a 0.14 on1 of2.wav	1	976
351	a 0.14 on1 of3.wav	a 0.14 on1 of3.wav	1	1966
352	a 0.14 on1 of4.wav	a 0.14 on1 of4.wav	1	707
353	a 0.14 on1 of5.wav	a 0.14 on1 of5.wav	1	1199
354	a 0.14 on1 of6.wav	a 0.14 on1 of6.wav	1	150
355	a 0.14 on1 of7.wav	a 0.14 on1 of7.wav	1	20
356	a 0.16 on1 of1.wav	a 0.16 on1 of1.wav	1	392
357	a 0.16 on1 of2.wav	a 0.16 on1 of2.wav	1	2022
358	a 0.16 on1 of3.wav	a 0.16 on1 of3.wav	1	79
359	a 0.16 on1 of4.wav	a 0.16 on1 of4.wav	1	134
360	a 0.16 on1 of5.wav	a 0.16 on1 of5.wav	1	529
361	a 0.16 on1 of6.wav	a 0.16 on1 of6.wav	1	374
362	a 0.16 on1 of7.wav	a 0.16 on1 of7.wav	1	524
363	a 0.18 on1 of1.wav	a 0.18 on1 of1.wav	1	419
364	a 0.18 on1 of2.wav	a 0.18 on1 of2.wav	1	267
365	a 0.18 on1 of3.wav	a 0.18 on1 of3.wav	1	96
366	a 0.18 on1 of4.wav	a 0.18 on1 of4.wav	1	1173
367	a 0.18 on1 of5.wav	a 0.18 on1 of5.wav	1	1766
368	a 0.18 on1 of6.wav	a 0.18 on1 of6.wav	1	496
369	a 0.18 on1 of7.wav	a 0.18 on1 of7.wav	1	327
370	i 0.1 on1 of1.wav	i 0.1 on1 of1.wav	1	612
371	i 0.1 on1 of2.wav	i 0.1 on1 of2.wav	1	468
372	i 0.1 on1 of3.wav	i 0.1 on1 of3.wav	1	803
373	i 0.1 on1 of4.wav	i 0.1 on1 of4.wav	1	380
374	i 0.1 on1 of5.wav	i 0.1 on1 of5.wav	1	537
375	i 0.1 on1 of6.wav	i 0.1 on1 of6.wav	1	283
376	i 0.1 on1 of7.wav	i 0.1 on1 of7.wav	1	845
377	i 0.2 on1 of1.wav	i 0.2 on1 of1.wav	1	488
378	i 0.2 on1 of2.wav	i 0.2 on1 of2.wav	1	2925
379	i 0.2 on1 of3.wav	i 0.2 on1 of3.wav	1	571
380	i 0.2 on1 of4.wav	i 0.2 on1 of4.wav	1	614
381	i 0.2 on1 of5.wav	i 0.2 on1 of5.wav	1	213
382	i 0.2 on1 of6.wav	i 0.2 on1 of6.wav	1	429
383	i 0.2 on1 of7.wav	i 0.2 on1 of7.wav	1	547
384	i 0.04 on1 of1.wav	i 0.04 on1 of1.wav	1	4586
385	i 0.04 on1 of2.wav	i 0.04 on1 of2.wav	1	273
386	i 0.04 on1 of3.wav	i 0.04 on1 of3.wav	1	905
387	i 0.04 on1 of4.wav	i 0.04 on1 of4.wav	1	1238
388	i 0.04 on1 of5.wav	i 0.04 on1 of5.wav	1	302
389	i 0.04 on1 of6.wav	i 0.04 on1 of6.wav	1	542
390	i 0.04 on1 of7.wav	i 0.04 on1 of7.wav	1	3495
391	i 0.06 on1 of1.wav	i 0.06 on1 of1.wav	1	634
392	i 0.06 on1 of2.wav	i 0.06 on1 of2.wav	1	393
393	i 0.06 on1 of3.wav	i 0.06 on1 of3.wav	1	350
394	i 0.06 on1 of4.wav	i 0.06 on1 of4.wav	1	522
395	i 0.06 on1 of5.wav	i 0.06 on1 of5.wav	1	3268
396	i 0.06 on1 of6.wav	i 0.06 on1 of6.wav	1	446
397	i 0.06 on1 of7.wav	i 0.06 on1 of7.wav	1	1343
398	i 0.08 on1 of1.wav	i 0.08 on1 of1.wav	1	362
399	i 0.08 on1 of2.wav	i 0.08 on1 of2.wav	1	1059
400	i 0.08 on1 of3.wav	i 0.08 on1 of3.wav	1	435
401	i 0.08 on1 of4.wav	i 0.08 on1 of4.wav	1	3658
402	i 0.08 on1 of5.wav	i 0.08 on1 of5.wav	1	1879
403	i 0.08 on1 of6.wav	i 0.08 on1 of6.wav	1	2233
404	i 0.08 on1 of7.wav	i 0.08 on1 of7.wav	1	5783
405	i 0.12 on1 of1.wav	i 0.12 on1 of1.wav	1	1227
406	i 0.12 on1 of2.wav	i 0.12 on1 of2.wav	1	446
407	i 0.12 on1 of3.wav	i 0.12 on1 of3.wav	1	413
408	i 0.12 on1 of4.wav	i 0.12 on1 of4.wav	1	305
409	i 0.12 on1 of5.wav	i 0.12 on1 of5.wav	1	1045
410	i 0.12 on1 of6.wav	i 0.12 on1 of6.wav	1	470
411	i 0.12 on1 of7.wav	i 0.12 on1 of7.wav	1	506
412	i 0.14 on1 of1.wav	i 0.14 on1 of1.wav	1	470
413	i 0.14 on1 of2.wav	i 0.14 on1 of2.wav	1	426
414	i 0.14 on1 of3.wav	i 0.14 on1 of3.wav	1	458
415	i 0.14 on1 of4.wav	i 0.14 on1 of4.wav	1	593
416	i 0.14 on1 of5.wav	i 0.14 on1 of5.wav	1	304
417	i 0.14 on1 of6.wav	i 0.14 on1 of6.wav	1	428
418	i 0.14 on1 of7.wav	i 0.14 on1 of7.wav	1	436
419	i 0.16 on1 of1.wav	i 0.16 on1 of1.wav	1	507
420	i 0.16 on1 of2.wav	i 0.16 on1 of2.wav	1	469
421	i 0.16 on1 of3.wav	i 0.16 on1 of3.wav	1	382
422	i 0.16 on1 of4.wav	i 0.16 on1 of4.wav	1	534
423	i 0.16 on1 of5.wav	i 0.16 on1 of5.wav	1	578
424	i 0.16 on1 of6.wav	i 0.16 on1 of6.wav	1	699
425	i 0.16 on1 of7.wav	i 0.16 on1 of7.wav	1	502
426	i 0.18 on1 of1.wav	i 0.18 on1 of1.wav	1	504
427	i 0.18 on1 of2.wav	i 0.18 on1 of2.wav	1	405
428	i 0.18 on1 of3.wav	i 0.18 on1 of3.wav	1	1365
429	i 0.18 on1 of4.wav	i 0.18 on1 of4.wav	1	315
430	i 0.18 on1 of5.wav	i 0.18 on1 of5.wav	1	376
431	i 0.18 on1 of6.wav	i 0.18 on1 of6.wav	1	412
432	i 0.18 on1 of7.wav	i 0.18 on1 of7.wav	1	1028
433	a 0.1 on1 of1.wav	a 0.1 on1 of3.wav	1	332
434	a 0.1 on1 of2.wav	a 0.1 on1 of4.wav	1	818
435	a 0.1 on1 of3.wav	a 0.1 on1 of5.wav	1	392
436	a 0.1 on1 of4.wav	a 0.1 on1 of6.wav	1	653
437	a 0.1 on1 of5.wav	a 0.1 on1 of7.wav	1	243
438	a 0.2 on1 of1.wav	a 0.2 on1 of3.wav	2	871
439	a 0.2 on1 of2.wav	a 0.2 on1 of4.wav	1	2049
440	a 0.2 on1 of3.wav	a 0.2 on1 of5.wav	1	309
441	a 0.2 on1 of4.wav	a 0.2 on1 of6.wav	1	394
442	a 0.2 on1 of5.wav	a 0.2 on1 of7.wav	1	590
443	a 0.04 on1 of1.wav	a 0.04 on1 of3.wav	1	414
444	a 0.04 on1 of2.wav	a 0.04 on1 of4.wav	1	423
445	a 0.04 on1 of3.wav	a 0.04 on1 of5.wav	1	40
446	a 0.04 on1 of4.wav	a 0.04 on1 of6.wav	1	732
447	a 0.04 on1 of5.wav	a 0.04 on1 of7.wav	1	388
448	a 0.06 on1 of1.wav	a 0.06 on1 of3.wav	1	2171
449	a 0.06 on1 of2.wav	a 0.06 on1 of4.wav	1	481
450	a 0.06 on1 of3.wav	a 0.06 on1 of5.wav	1	4065
451	a 0.06 on1 of4.wav	a 0.06 on1 of6.wav	1	531
452	a 0.06 on1 of5.wav	a 0.06 on1 of7.wav	1	297
453	a 0.08 on1 of1.wav	a 0.08 on1 of3.wav	1	1308
454	a 0.08 on1 of2.wav	a 0.08 on1 of4.wav	1	780
455	a 0.08 on1 of3.wav	a 0.08 on1 of5.wav	1	845
456	a 0.08 on1 of4.wav	a 0.08 on1 of6.wav	1	1272
457	a 0.08 on1 of5.wav	a 0.08 on1 of7.wav	1	2751
458	a 0.12 on1 of1.wav	a 0.12 on1 of3.wav	1	507
459	a 0.12 on1 of2.wav	a 0.12 on1 of4.wav	1	438
460	a 0.12 on1 of3.wav	a 0.12 on1 of5.wav	1	212
461	a 0.12 on1 of4.wav	a 0.12 on1 of6.wav	1	628
462	a 0.12 on1 of5.wav	a 0.12 on1 of7.wav	1	282
463	a 0.14 on1 of1.wav	a 0.14 on1 of3.wav	1	1751
464	a 0.14 on1 of2.wav	a 0.14 on1 of4.wav	1	1494
465	a 0.14 on1 of3.wav	a 0.14 on1 of5.wav	1	743
466	a 0.14 on1 of4.wav	a 0.14 on1 of6.wav	1	992
467	a 0.14 on1 of5.wav	a 0.14 on1 of7.wav	1	412
468	a 0.16 on1 of1.wav	a 0.16 on1 of3.wav	1	509
469	a 0.16 on1 of2.wav	a 0.16 on1 of4.wav	1	396
470	a 0.16 on1 of3.wav	a 0.16 on1 of5.wav	1	716
471	a 0.16 on1 of4.wav	a 0.16 on1 of6.wav	1	575
472	a 0.16 on1 of5.wav	a 0.16 on1 of7.wav	2	603
473	a 0.18 on1 of1.wav	a 0.18 on1 of3.wav	1	1551
474	a 0.18 on1 of2.wav	a 0.18 on1 of4.wav	1	1179
475	a 0.18 on1 of3.wav	a 0.18 on1 of5.wav	1	523
476	a 0.18 on1 of4.wav	a 0.18 on1 of6.wav	1	491
477	a 0.18 on1 of5.wav	a 0.18 on1 of7.wav	1	727
478	i 0.1 on1 of1.wav	i 0.1 on1 of3.wav	1	969
479	i 0.1 on1 of2.wav	i 0.1 on1 of4.wav	1	314
480	i 0.1 on1 of3.wav	i 0.1 on1 of5.wav	1	360
481	i 0.1 on1 of4.wav	i 0.1 on1 of6.wav	1	523
482	i 0.1 on1 of5.wav	i 0.1 on1 of7.wav	1	1314
483	i 0.2 on1 of1.wav	i 0.2 on1 of3.wav	1	2248
484	i 0.2 on1 of2.wav	i 0.2 on1 of4.wav	2	784
485	i 0.2 on1 of3.wav	i 0.2 on1 of5.wav	1	456
486	i 0.2 on1 of4.wav	i 0.2 on1 of6.wav	1	415
487	i 0.2 on1 of5.wav	i 0.2 on1 of7.wav	1	267
488	i 0.04 on1 of1.wav	i 0.04 on1 of3.wav	1	54
489	i 0.04 on1 of2.wav	i 0.04 on1 of4.wav	1	454
490	i 0.04 on1 of3.wav	i 0.04 on1 of5.wav	1	239
491	i 0.04 on1 of4.wav	i 0.04 on1 of6.wav	1	386
492	i 0.04 on1 of5.wav	i 0.04 on1 of7.wav	1	1116
493	i 0.06 on1 of1.wav	i 0.06 on1 of3.wav	1	943
494	i 0.06 on1 of2.wav	i 0.06 on1 of4.wav	1	1319
495	i 0.06 on1 of3.wav	i 0.06 on1 of5.wav	1	418
496	i 0.06 on1 of4.wav	i 0.06 on1 of6.wav	1	868
497	i 0.06 on1 of5.wav	i 0.06 on1 of7.wav	1	1300
498	i 0.08 on1 of1.wav	i 0.08 on1 of3.wav	1	1462
499	i 0.08 on1 of2.wav	i 0.08 on1 of4.wav	1	581
500	i 0.08 on1 of3.wav	i 0.08 on1 of5.wav	1	702
501	i 0.08 on1 of4.wav	i 0.08 on1 of6.wav	1	816
502	i 0.08 on1 of5.wav	i 0.08 on1 of7.wav	1	1089
503	i 0.12 on1 of1.wav	i 0.12 on1 of3.wav	1	1691
504	i 0.12 on1 of2.wav	i 0.12 on1 of4.wav	1	407
505	i 0.12 on1 of3.wav	i 0.12 on1 of5.wav	1	1821
506	i 0.12 on1 of4.wav	i 0.12 on1 of6.wav	1	1706
507	i 0.12 on1 of5.wav	i 0.12 on1 of7.wav	1	369
508	i 0.14 on1 of1.wav	i 0.14 on1 of3.wav	1	327
509	i 0.14 on1 of2.wav	i 0.14 on1 of4.wav	1	412
510	i 0.14 on1 of3.wav	i 0.14 on1 of5.wav	1	67
511	i 0.14 on1 of4.wav	i 0.14 on1 of6.wav	1	375
512	i 0.14 on1 of5.wav	i 0.14 on1 of7.wav	1	303
513	i 0.16 on1 of1.wav	i 0.16 on1 of3.wav	1	281
514	i 0.16 on1 of2.wav	i 0.16 on1 of4.wav	1	2655
515	i 0.16 on1 of3.wav	i 0.16 on1 of5.wav	1	325
516	i 0.16 on1 of4.wav	i 0.16 on1 of6.wav	1	596
517	i 0.16 on1 of5.wav	i 0.16 on1 of7.wav	1	301
518	i 0.18 on1 of1.wav	i 0.18 on1 of3.wav	1	1947
519	i 0.18 on1 of2.wav	i 0.18 on1 of4.wav	1	175
520	i 0.18 on1 of3.wav	i 0.18 on1 of5.wav	1	647
521	i 0.18 on1 of4.wav	i 0.18 on1 of6.wav	1	600
522	i 0.18 on1 of5.wav	i 0.18 on1 of7.wav	1	2117
523	a 0.1 on1 of3.wav	a 0.1 on1 of1.wav	1	2877
524	a 0.1 on1 of4.wav	a 0.1 on1 of2.wav	1	1734
525	a 0.1 on1 of5.wav	a 0.1 on1 of3.wav	1	700
526	a 0.1 on1 of6.wav	a 0.1 on1 of4.wav	1	333
527	a 0.1 on1 of7.wav	a 0.1 on1 of5.wav	1	455
528	a 0.2 on1 of3.wav	a 0.2 on1 of1.wav	2	998
529	a 0.2 on1 of4.wav	a 0.2 on1 of2.wav	2	1191
530	a 0.2 on1 of5.wav	a 0.2 on1 of3.wav	1	289
531	a 0.2 on1 of6.wav	a 0.2 on1 of4.wav	1	1476
532	a 0.2 on1 of7.wav	a 0.2 on1 of5.wav	1	2581
533	a 0.04 on1 of3.wav	a 0.04 on1 of1.wav	1	769
534	a 0.04 on1 of4.wav	a 0.04 on1 of2.wav	1	340
535	a 0.04 on1 of5.wav	a 0.04 on1 of3.wav	1	688
536	a 0.04 on1 of6.wav	a 0.04 on1 of4.wav	1	205
537	a 0.04 on1 of7.wav	a 0.04 on1 of5.wav	1	313
538	a 0.06 on1 of3.wav	a 0.06 on1 of1.wav	1	609
539	a 0.06 on1 of4.wav	a 0.06 on1 of2.wav	1	1179
540	a 0.06 on1 of5.wav	a 0.06 on1 of3.wav	1	350
541	a 0.06 on1 of6.wav	a 0.06 on1 of4.wav	1	493
542	a 0.06 on1 of7.wav	a 0.06 on1 of5.wav	1	1140
543	a 0.08 on1 of3.wav	a 0.08 on1 of1.wav	1	342
544	a 0.08 on1 of4.wav	a 0.08 on1 of2.wav	1	511
545	a 0.08 on1 of5.wav	a 0.08 on1 of3.wav	1	442
546	a 0.08 on1 of6.wav	a 0.08 on1 of4.wav	1	833
547	a 0.08 on1 of7.wav	a 0.08 on1 of5.wav	1	206
548	a 0.12 on1 of3.wav	a 0.12 on1 of1.wav	1	618
549	a 0.12 on1 of4.wav	a 0.12 on1 of2.wav	1	532
550	a 0.12 on1 of5.wav	a 0.12 on1 of3.wav	1	189
551	a 0.12 on1 of6.wav	a 0.12 on1 of4.wav	1	331
552	a 0.12 on1 of7.wav	a 0.12 on1 of5.wav	1	1890
553	a 0.14 on1 of3.wav	a 0.14 on1 of1.wav	1	596
554	a 0.14 on1 of4.wav	a 0.14 on1 of2.wav	1	860
555	a 0.14 on1 of5.wav	a 0.14 on1 of3.wav	1	959
556	a 0.14 on1 of6.wav	a 0.14 on1 of4.wav	1	434
557	a 0.14 on1 of7.wav	a 0.14 on1 of5.wav	1	579
558	a 0.16 on1 of3.wav	a 0.16 on1 of1.wav	1	386
559	a 0.16 on1 of4.wav	a 0.16 on1 of2.wav	1	413
560	a 0.16 on1 of5.wav	a 0.16 on1 of3.wav	1	317
561	a 0.16 on1 of6.wav	a 0.16 on1 of4.wav	1	991
562	a 0.16 on1 of7.wav	a 0.16 on1 of5.wav	1	287
563	a 0.18 on1 of3.wav	a 0.18 on1 of1.wav	2	1331
564	a 0.18 on1 of4.wav	a 0.18 on1 of2.wav	2	802
565	a 0.18 on1 of5.wav	a 0.18 on1 of3.wav	1	602
566	a 0.18 on1 of6.wav	a 0.18 on1 of4.wav	1	523
567	a 0.18 on1 of7.wav	a 0.18 on1 of5.wav	1	357
568	i 0.1 on1 of3.wav	i 0.1 on1 of1.wav	1	562
569	i 0.1 on1 of4.wav	i 0.1 on1 of2.wav	1	497
570	i 0.1 on1 of5.wav	i 0.1 on1 of3.wav	1	1676
571	i 0.1 on1 of6.wav	i 0.1 on1 of4.wav	1	379
572	i 0.1 on1 of7.wav	i 0.1 on1 of5.wav	1	429
573	i 0.2 on1 of3.wav	i 0.2 on1 of1.wav	2	514
574	i 0.2 on1 of4.wav	i 0.2 on1 of2.wav	1	665
575	i 0.2 on1 of5.wav	i 0.2 on1 of3.wav	1	2030
576	i 0.2 on1 of6.wav	i 0.2 on1 of4.wav	1	1015
577	i 0.2 on1 of7.wav	i 0.2 on1 of5.wav	1	731
578	i 0.04 on1 of3.wav	i 0.04 on1 of1.wav	1	2151
579	i 0.04 on1 of4.wav	i 0.04 on1 of2.wav	1	215
580	i 0.04 on1 of5.wav	i 0.04 on1 of3.wav	1	1127
581	i 0.04 on1 of6.wav	i 0.04 on1 of4.wav	1	2123
582	i 0.04 on1 of7.wav	i 0.04 on1 of5.wav	1	325
583	i 0.06 on1 of3.wav	i 0.06 on1 of1.wav	1	1260
584	i 0.06 on1 of4.wav	i 0.06 on1 of2.wav	1	637
585	i 0.06 on1 of5.wav	i 0.06 on1 of3.wav	1	757
586	i 0.06 on1 of6.wav	i 0.06 on1 of4.wav	1	1055
587	i 0.06 on1 of7.wav	i 0.06 on1 of5.wav	1	2956
588	i 0.08 on1 of3.wav	i 0.08 on1 of1.wav	1	856
589	i 0.08 on1 of4.wav	i 0.08 on1 of2.wav	1	708
590	i 0.08 on1 of5.wav	i 0.08 on1 of3.wav	1	950
591	i 0.08 on1 of6.wav	i 0.08 on1 of4.wav	1	408
592	i 0.08 on1 of7.wav	i 0.08 on1 of5.wav	1	499
593	i 0.12 on1 of3.wav	i 0.12 on1 of1.wav	1	281
594	i 0.12 on1 of4.wav	i 0.12 on1 of2.wav	1	372
595	i 0.12 on1 of5.wav	i 0.12 on1 of3.wav	1	449
596	i 0.12 on1 of6.wav	i 0.12 on1 of4.wav	1	517
597	i 0.12 on1 of7.wav	i 0.12 on1 of5.wav	1	490
598	i 0.14 on1 of3.wav	i 0.14 on1 of1.wav	1	535
599	i 0.14 on1 of4.wav	i 0.14 on1 of2.wav	1	372
600	i 0.14 on1 of5.wav	i 0.14 on1 of3.wav	1	620
601	i 0.14 on1 of6.wav	i 0.14 on1 of4.wav	1	652
602	i 0.14 on1 of7.wav	i 0.14 on1 of5.wav	1	290
603	i 0.16 on1 of3.wav	i 0.16 on1 of1.wav	2	518
604	i 0.16 on1 of4.wav	i 0.16 on1 of2.wav	1	475
605	i 0.16 on1 of5.wav	i 0.16 on1 of3.wav	1	1925
606	i 0.16 on1 of6.wav	i 0.16 on1 of4.wav	1	530
607	i 0.16 on1 of7.wav	i 0.16 on1 of5.wav	1	192
608	i 0.18 on1 of3.wav	i 0.18 on1 of1.wav	2	842
609	i 0.18 on1 of4.wav	i 0.18 on1 of2.wav	1	655
610	i 0.18 on1 of5.wav	i 0.18 on1 of3.wav	1	1254
611	i 0.18 on1 of6.wav	i 0.18 on1 of4.wav	1	384
612	i 0.18 on1 of7.wav	i 0.18 on1 of5.wav	1	814
