# Supplementary material for: Effects of stimulus duration and vowel quality in cross-linguistic categorical perception of pitch directions
Source: PLoS One. 2017 Jul 3;12(7):e0180656. doi: 10.1371/journal.pone.0180656 (PMC5495489; doi:10.1371/journal.pone.0180656)
Supplement: S1 Table — (ZIP) [file pone.0180656.s001.zip › supporting information/Raw data/eprime_sd_ENGLISH/sub7sdrising.csv]

List2	stim1	stim2	Slide3.RESP	Slide3.RT
1	a 0.1 on1 of7r.wav	a 0.1 on1 of7r.wav	1	548
2	a 0.1 on2 of7.wav	a 0.1 on2 of7.wav	1	179
3	a 0.1 on3 of7.wav	a 0.1 on3 of7.wav	1	82
4	a 0.1 on4 of7.wav	a 0.1 on4 of7.wav	1	72
5	a 0.1 on5 of7.wav	a 0.1 on5 of7.wav	1	178
6	a 0.1 on6 of7.wav	a 0.1 on6 of7.wav	1	201
7	a 0.1 on7 of7.wav	a 0.1 on7 of7.wav	1	136
8	a 0.2 on1 of7r.wav	a 0.2 on1 of7r.wav	1	671
9	a 0.2 on2 of7.wav	a 0.2 on2 of7.wav	1	188
10	a 0.2 on3 of7.wav	a 0.2 on3 of7.wav	1	121
11	a 0.2 on4 of7.wav	a 0.2 on4 of7.wav	1	446
12	a 0.2 on5 of7.wav	a 0.2 on5 of7.wav	1	223
13	a 0.2 on6 of7.wav	a 0.2 on6 of7.wav	1	265
14	a 0.2 on7 of7.wav	a 0.2 on7 of7.wav	1	463
15	a 0.04 on1 of7r.wav	a 0.04 on1 of7r.wav	1	114
16	a 0.04 on2 of7.wav	a 0.04 on2 of7.wav	1	84
17	a 0.04 on3 of7.wav	a 0.04 on3 of7.wav	1	73
18	a 0.04 on4 of7.wav	a 0.04 on4 of7.wav	1	857
19	a 0.04 on5 of7.wav	a 0.04 on5 of7.wav	1	16
20	a 0.04 on6 of7.wav	a 0.04 on6 of7.wav	1	124
21	a 0.04 on7 of7.wav	a 0.04 on7 of7.wav	1	506
22	a 0.06 on1 of7r.wav	a 0.06 on1 of7r.wav	1	43
23	a 0.06 on2 of7.wav	a 0.06 on2 of7.wav	1	361
24	a 0.06 on3 of7.wav	a 0.06 on3 of7.wav	1	105
25	a 0.06 on4 of7.wav	a 0.06 on4 of7.wav	1	267
26	a 0.06 on5 of7.wav	a 0.06 on5 of7.wav	1	92
27	a 0.06 on6 of7.wav	a 0.06 on6 of7.wav	1	178
28	a 0.06 on7 of7.wav	a 0.06 on7 of7.wav	1	122
29	a 0.08 on1 of7r.wav	a 0.08 on1 of7r.wav	1	44
30	a 0.08 on2 of7.wav	a 0.08 on2 of7.wav	1	93
31	a 0.08 on3 of7.wav	a 0.08 on3 of7.wav	1	150
32	a 0.08 on4 of7.wav	a 0.08 on4 of7.wav	1	55
33	a 0.08 on5 of7.wav	a 0.08 on5 of7.wav	1	93
34	a 0.08 on6 of7.wav	a 0.08 on6 of7.wav	1	46
35	a 0.08 on7 of7.wav	a 0.08 on7 of7.wav	1	34
36	a 0.12 on1 of7r.wav	a 0.12 on1 of7r.wav	1	73
37	a 0.12 on2 of7.wav	a 0.12 on2 of7.wav	1	200
38	a 0.12 on3 of7.wav	a 0.12 on3 of7.wav	1	56
39	a 0.12 on4 of7.wav	a 0.12 on4 of7.wav	1	266
40	a 0.12 on5 of7.wav	a 0.12 on5 of7.wav	1	167
41	a 0.12 on6 of7.wav	a 0.12 on6 of7.wav	1	186
42	a 0.12 on7 of7.wav	a 0.12 on7 of7.wav	1	202
43	a 0.14 on1 of7r.wav	a 0.14 on1 of7r.wav	1	73
44	a 0.14 on2 of7.wav	a 0.14 on2 of7.wav	1	88
45	a 0.14 on3 of7.wav	a 0.14 on3 of7.wav	1	172
46	a 0.14 on4 of7.wav	a 0.14 on4 of7.wav	1	247
47	a 0.14 on5 of7.wav	a 0.14 on5 of7.wav	1	137
48	a 0.14 on6 of7.wav	a 0.14 on6 of7.wav	1	219
49	a 0.14 on7 of7.wav	a 0.14 on7 of7.wav	1	376
50	a 0.16 on1 of7r.wav	a 0.16 on1 of7r.wav	1	602
51	a 0.16 on2 of7.wav	a 0.16 on2 of7.wav	2	647
52	a 0.16 on3 of7.wav	a 0.16 on3 of7.wav	1	55
53	a 0.16 on4 of7.wav	a 0.16 on4 of7.wav	1	152
54	a 0.16 on5 of7.wav	a 0.16 on5 of7.wav	1	194
55	a 0.16 on6 of7.wav	a 0.16 on6 of7.wav	1	21
56	a 0.16 on7 of7.wav	a 0.16 on7 of7.wav	1	95
57	a 0.18 on1 of7r.wav	a 0.18 on1 of7r.wav	1	15
58	a 0.18 on2 of7.wav	a 0.18 on2 of7.wav	1	40
59	a 0.18 on3 of7.wav	a 0.18 on3 of7.wav	1	19
60	a 0.18 on4 of7.wav	a 0.18 on4 of7.wav	1	107
61	a 0.18 on5 of7.wav	a 0.18 on5 of7.wav	1	181
62	a 0.18 on6 of7.wav	a 0.18 on6 of7.wav	1	14
63	a 0.18 on7 of7.wav	a 0.18 on7 of7.wav	1	396
64	i 0.1 on1 of7r.wav	i 0.1 on1 of7r.wav	1	149
65	i 0.1 on2 of7.wav	i 0.1 on2 of7.wav	1	89
66	i 0.1 on3 of7.wav	i 0.1 on3 of7.wav	2	86
67	i 0.1 on4 of7.wav	i 0.1 on4 of7.wav	1	33
68	i 0.1 on5 of7.wav	i 0.1 on5 of7.wav	1	145
69	i 0.1 on6 of7.wav	i 0.1 on6 of7.wav	1	229
70	i 0.1 on7 of7.wav	i 0.1 on7 of7.wav	1	20
71	i 0.2 on1 of7r.wav	i 0.2 on1 of7r.wav	1	190
72	i 0.2 on2 of7.wav	i 0.2 on2 of7.wav	1	26
73	i 0.2 on3 of7.wav	i 0.2 on3 of7.wav	1	188
74	i 0.2 on4 of7.wav	i 0.2 on4 of7.wav	1	193
75	i 0.2 on5 of7.wav	i 0.2 on5 of7.wav	1	177
76	i 0.2 on6 of7.wav	i 0.2 on6 of7.wav	1	201
77	i 0.2 on7 of7.wav	i 0.2 on7 of7.wav	1	566
78	i 0.04 on1 of7r.wav	i 0.04 on1 of7r.wav	1	120
79	i 0.04 on2 of7.wav	i 0.04 on2 of7.wav	1	135
80	i 0.04 on3 of7.wav	i 0.04 on3 of7.wav	1	175
81	i 0.04 on4 of7.wav	i 0.04 on4 of7.wav	1	1074
82	i 0.04 on5 of7.wav	i 0.04 on5 of7.wav	1	10
83	i 0.04 on6 of7.wav	i 0.04 on6 of7.wav	1	47
84	i 0.04 on7 of7.wav	i 0.04 on7 of7.wav	1	359
85	i 0.06 on1 of7r.wav	i 0.06 on1 of7r.wav	1	111
86	i 0.06 on2 of7.wav	i 0.06 on2 of7.wav	1	10
87	i 0.06 on3 of7.wav	i 0.06 on3 of7.wav	1	207
88	i 0.06 on4 of7.wav	i 0.06 on4 of7.wav	1	259
89	i 0.06 on5 of7.wav	i 0.06 on5 of7.wav	1	85
90	i 0.06 on6 of7.wav	i 0.06 on6 of7.wav	1	185
91	i 0.06 on7 of7.wav	i 0.06 on7 of7.wav	1	37
92	i 0.08 on1 of7r.wav	i 0.08 on1 of7r.wav	1	221
93	i 0.08 on2 of7.wav	i 0.08 on2 of7.wav	1	269
94	i 0.08 on3 of7.wav	i 0.08 on3 of7.wav	1	44
95	i 0.08 on4 of7.wav	i 0.08 on4 of7.wav	1	240
96	i 0.08 on5 of7.wav	i 0.08 on5 of7.wav	1	548
97	i 0.08 on6 of7.wav	i 0.08 on6 of7.wav	1	257
98	i 0.08 on7 of7.wav	i 0.08 on7 of7.wav	1	421
99	i 0.12 on1 of7r.wav	i 0.12 on1 of7r.wav	1	96
100	i 0.12 on2 of7.wav	i 0.12 on2 of7.wav	1	172
101	i 0.12 on3 of7.wav	i 0.12 on3 of7.wav	1	50
102	i 0.12 on4 of7.wav	i 0.12 on4 of7.wav	1	7
103	i 0.12 on5 of7.wav	i 0.12 on5 of7.wav	1	396
104	i 0.12 on6 of7.wav	i 0.12 on6 of7.wav	1	264
105	i 0.12 on7 of7.wav	i 0.12 on7 of7.wav	1	138
106	i 0.14 on1 of7r.wav	i 0.14 on1 of7r.wav	1	163
107	i 0.14 on2 of7.wav	i 0.14 on2 of7.wav	1	248
108	i 0.14 on3 of7.wav	i 0.14 on3 of7.wav	1	140
109	i 0.14 on4 of7.wav	i 0.14 on4 of7.wav	1	95
110	i 0.14 on5 of7.wav	i 0.14 on5 of7.wav	1	152
111	i 0.14 on6 of7.wav	i 0.14 on6 of7.wav	1	166
112	i 0.14 on7 of7.wav	i 0.14 on7 of7.wav	1	195
113	i 0.16 on1 of7r.wav	i 0.16 on1 of7r.wav	1	201
114	i 0.16 on2 of7.wav	i 0.16 on2 of7.wav	1	209
115	i 0.16 on3 of7.wav	i 0.16 on3 of7.wav	1	155
116	i 0.16 on4 of7.wav	i 0.16 on4 of7.wav	1	219
117	i 0.16 on5 of7.wav	i 0.16 on5 of7.wav	1	103
118	i 0.16 on6 of7.wav	i 0.16 on6 of7.wav	1	284
119	i 0.16 on7 of7.wav	i 0.16 on7 of7.wav	1	655
120	i 0.18 on1 of7r.wav	i 0.18 on1 of7r.wav	1	117
121	i 0.18 on2 of7.wav	i 0.18 on2 of7.wav	1	353
122	i 0.18 on3 of7.wav	i 0.18 on3 of7.wav	1	155
123	i 0.18 on4 of7.wav	i 0.18 on4 of7.wav	1	418
124	i 0.18 on5 of7.wav	i 0.18 on5 of7.wav	1	90
125	i 0.18 on6 of7.wav	i 0.18 on6 of7.wav	1	244
126	i 0.18 on7 of7.wav	i 0.18 on7 of7.wav	1	72
127	a 0.1 on1 of7r.wav	a 0.1 on3 of7.wav	1	138
128	a 0.1 on2 of7.wav	a 0.1 on4 of7.wav	1	619
129	a 0.1 on3 of7.wav	a 0.1 on5 of7.wav	1	208
130	a 0.1 on4 of7.wav	a 0.1 on6 of7.wav	1	112
131	a 0.1 on5 of7.wav	a 0.1 on7 of7.wav	1	184
132	a 0.2 on1 of7r.wav	a 0.2 on3 of7.wav	1	343
133	a 0.2 on2 of7.wav	a 0.2 on4 of7.wav	1	74
134	a 0.2 on3 of7.wav	a 0.2 on5 of7.wav	1	136
135	a 0.2 on4 of7.wav	a 0.2 on6 of7.wav	2	370
136	a 0.2 on5 of7.wav	a 0.2 on7 of7.wav	1	204
137	a 0.04 on1 of7r.wav	a 0.04 on3 of7.wav	1	146
138	a 0.04 on2 of7.wav	a 0.04 on4 of7.wav	1	16
139	a 0.04 on3 of7.wav	a 0.04 on5 of7.wav	1	11
140	a 0.04 on4 of7.wav	a 0.04 on6 of7.wav	1	145
141	a 0.04 on5 of7.wav	a 0.04 on7 of7.wav	1	185
142	a 0.06 on1 of7r.wav	a 0.06 on3 of7.wav	1	259
143	a 0.06 on2 of7.wav	a 0.06 on4 of7.wav	1	199
144	a 0.06 on3 of7.wav	a 0.06 on5 of7.wav	1	249
145	a 0.06 on4 of7.wav	a 0.06 on6 of7.wav	1	60
146	a 0.06 on5 of7.wav	a 0.06 on7 of7.wav	1	130
147	a 0.08 on1 of7r.wav	a 0.08 on3 of7.wav	1	138
148	a 0.08 on2 of7.wav	a 0.08 on4 of7.wav	1	10
149	a 0.08 on3 of7.wav	a 0.08 on5 of7.wav	1	188
150	a 0.08 on4 of7.wav	a 0.08 on6 of7.wav	1	165
151	a 0.08 on5 of7.wav	a 0.08 on7 of7.wav	1	83
152	a 0.12 on1 of7r.wav	a 0.12 on3 of7.wav	1	156
153	a 0.12 on2 of7.wav	a 0.12 on4 of7.wav	1	16
154	a 0.12 on3 of7.wav	a 0.12 on5 of7.wav	1	72
155	a 0.12 on4 of7.wav	a 0.12 on6 of7.wav	1	106
156	a 0.12 on5 of7.wav	a 0.12 on7 of7.wav	1	300
157	a 0.14 on1 of7r.wav	a 0.14 on3 of7.wav	1	67
158	a 0.14 on2 of7.wav	a 0.14 on4 of7.wav	1	135
159	a 0.14 on3 of7.wav	a 0.14 on5 of7.wav	1	592
160	a 0.14 on4 of7.wav	a 0.14 on6 of7.wav	1	291
161	a 0.14 on5 of7.wav	a 0.14 on7 of7.wav	1	280
162	a 0.16 on1 of7r.wav	a 0.16 on3 of7.wav	1	216
163	a 0.16 on2 of7.wav	a 0.16 on4 of7.wav	1	1469
164	a 0.16 on3 of7.wav	a 0.16 on5 of7.wav	1	186
165	a 0.16 on4 of7.wav	a 0.16 on6 of7.wav	1	62
166	a 0.16 on5 of7.wav	a 0.16 on7 of7.wav	1	243
167	a 0.18 on1 of7r.wav	a 0.18 on3 of7.wav	1	325
168	a 0.18 on2 of7.wav	a 0.18 on4 of7.wav	1	133
169	a 0.18 on3 of7.wav	a 0.18 on5 of7.wav	1	125
170	a 0.18 on4 of7.wav	a 0.18 on6 of7.wav	1	66
171	a 0.18 on5 of7.wav	a 0.18 on7 of7.wav	1	288
172	i 0.1 on1 of7r.wav	i 0.1 on3 of7.wav	1	236
173	i 0.1 on2 of7.wav	i 0.1 on4 of7.wav	1	187
174	i 0.1 on3 of7.wav	i 0.1 on5 of7.wav	1	264
175	i 0.1 on4 of7.wav	i 0.1 on6 of7.wav	1	566
176	i 0.1 on5 of7.wav	i 0.1 on7 of7.wav	1	194
177	i 0.2 on1 of7r.wav	i 0.2 on3 of7.wav	1	1
178	i 0.2 on2 of7.wav	i 0.2 on4 of7.wav	1	103
179	i 0.2 on3 of7.wav	i 0.2 on5 of7.wav	1	853
180	i 0.2 on4 of7.wav	i 0.2 on6 of7.wav	1	107
181	i 0.2 on5 of7.wav	i 0.2 on7 of7.wav	1	58
182	i 0.04 on1 of7r.wav	i 0.04 on3 of7.wav	1	208
183	i 0.04 on2 of7.wav	i 0.04 on4 of7.wav	1	99
184	i 0.04 on3 of7.wav	i 0.04 on5 of7.wav	1	20
185	i 0.04 on4 of7.wav	i 0.04 on6 of7.wav	1	210
186	i 0.04 on5 of7.wav	i 0.04 on7 of7.wav	1	160
187	i 0.06 on1 of7r.wav	i 0.06 on3 of7.wav	1	180
188	i 0.06 on2 of7.wav	i 0.06 on4 of7.wav	1	191
189	i 0.06 on3 of7.wav	i 0.06 on5 of7.wav	1	134
190	i 0.06 on4 of7.wav	i 0.06 on6 of7.wav	1	166
191	i 0.06 on5 of7.wav	i 0.06 on7 of7.wav	1	187
192	i 0.08 on1 of7r.wav	i 0.08 on3 of7.wav	1	133
193	i 0.08 on2 of7.wav	i 0.08 on4 of7.wav	1	118
194	i 0.08 on3 of7.wav	i 0.08 on5 of7.wav	1	1
195	i 0.08 on4 of7.wav	i 0.08 on6 of7.wav	1	117
196	i 0.08 on5 of7.wav	i 0.08 on7 of7.wav	1	24
197	i 0.12 on1 of7r.wav	i 0.12 on3 of7.wav	1	222
198	i 0.12 on2 of7.wav	i 0.12 on4 of7.wav	1	1169
199	i 0.12 on3 of7.wav	i 0.12 on5 of7.wav	1	146
200	i 0.12 on4 of7.wav	i 0.12 on6 of7.wav	1	1292
201	i 0.12 on5 of7.wav	i 0.12 on7 of7.wav	1	200
202	i 0.14 on1 of7r.wav	i 0.14 on3 of7.wav	1	193
203	i 0.14 on2 of7.wav	i 0.14 on4 of7.wav	1	172
204	i 0.14 on3 of7.wav	i 0.14 on5 of7.wav	1	827
205	i 0.14 on4 of7.wav	i 0.14 on6 of7.wav	1	31
206	i 0.14 on5 of7.wav	i 0.14 on7 of7.wav	1	192
207	i 0.16 on1 of7r.wav	i 0.16 on3 of7.wav	1	31
208	i 0.16 on2 of7.wav	i 0.16 on4 of7.wav	1	131
209	i 0.16 on3 of7.wav	i 0.16 on5 of7.wav	1	1693
210	i 0.16 on4 of7.wav	i 0.16 on6 of7.wav	1	8
211	i 0.16 on5 of7.wav	i 0.16 on7 of7.wav	1	134
212	i 0.18 on1 of7r.wav	i 0.18 on3 of7.wav	1	214
213	i 0.18 on2 of7.wav	i 0.18 on4 of7.wav	1	129
214	i 0.18 on3 of7.wav	i 0.18 on5 of7.wav	1	115
215	i 0.18 on4 of7.wav	i 0.18 on6 of7.wav	1	50
216	i 0.18 on5 of7.wav	i 0.18 on7 of7.wav	1	239
217	a 0.1 on3 of7.wav	a 0.1 on1 of7r.wav	1	171
218	a 0.1 on4 of7.wav	a 0.1 on2 of7.wav	1	7
219	a 0.1 on5 of7.wav	a 0.1 on3 of7.wav	1	186
220	a 0.1 on6 of7.wav	a 0.1 on4 of7.wav	1	142
221	a 0.1 on7 of7.wav	a 0.1 on5 of7.wav	1	310
222	a 0.2 on3 of7.wav	a 0.2 on1 of7r.wav	1	93
223	a 0.2 on4 of7.wav	a 0.2 on2 of7.wav	2	436
224	a 0.2 on5 of7.wav	a 0.2 on3 of7.wav	1	88
225	a 0.2 on6 of7.wav	a 0.2 on4 of7.wav	2	432
226	a 0.2 on7 of7.wav	a 0.2 on5 of7.wav	1	515
227	a 0.04 on3 of7.wav	a 0.04 on1 of7r.wav	1	415
228	a 0.04 on4 of7.wav	a 0.04 on2 of7.wav	1	640
229	a 0.04 on5 of7.wav	a 0.04 on3 of7.wav	1	230
230	a 0.04 on6 of7.wav	a 0.04 on4 of7.wav	1	81
231	a 0.04 on7 of7.wav	a 0.04 on5 of7.wav	1	71
232	a 0.06 on3 of7.wav	a 0.06 on1 of7r.wav	1	336
233	a 0.06 on4 of7.wav	a 0.06 on2 of7.wav	1	268
234	a 0.06 on5 of7.wav	a 0.06 on3 of7.wav	1	213
235	a 0.06 on6 of7.wav	a 0.06 on4 of7.wav	1	226
236	a 0.06 on7 of7.wav	a 0.06 on5 of7.wav	1	139
237	a 0.08 on3 of7.wav	a 0.08 on1 of7r.wav	1	130
238	a 0.08 on4 of7.wav	a 0.08 on2 of7.wav	1	194
239	a 0.08 on5 of7.wav	a 0.08 on3 of7.wav	1	96
240	a 0.08 on6 of7.wav	a 0.08 on4 of7.wav	1	173
241	a 0.08 on7 of7.wav	a 0.08 on5 of7.wav	1	24
242	a 0.12 on3 of7.wav	a 0.12 on1 of7r.wav	1	309
243	a 0.12 on4 of7.wav	a 0.12 on2 of7.wav	1	388
244	a 0.12 on5 of7.wav	a 0.12 on3 of7.wav	1	113
245	a 0.12 on6 of7.wav	a 0.12 on4 of7.wav	1	177
246	a 0.12 on7 of7.wav	a 0.12 on5 of7.wav	1	112
247	a 0.14 on3 of7.wav	a 0.14 on1 of7r.wav	1	45
248	a 0.14 on4 of7.wav	a 0.14 on2 of7.wav	1	69
249	a 0.14 on5 of7.wav	a 0.14 on3 of7.wav	1	293
250	a 0.14 on6 of7.wav	a 0.14 on4 of7.wav	1	70
251	a 0.14 on7 of7.wav	a 0.14 on5 of7.wav	1	182
252	a 0.16 on3 of7.wav	a 0.16 on1 of7r.wav	1	575
253	a 0.16 on4 of7.wav	a 0.16 on2 of7.wav	1	358
254	a 0.16 on5 of7.wav	a 0.16 on3 of7.wav	1	160
255	a 0.16 on6 of7.wav	a 0.16 on4 of7.wav	1	3467
256	a 0.16 on7 of7.wav	a 0.16 on5 of7.wav	1	79
257	a 0.18 on3 of7.wav	a 0.18 on1 of7r.wav	1	144
258	a 0.18 on4 of7.wav	a 0.18 on2 of7.wav	1	114
259	a 0.18 on5 of7.wav	a 0.18 on3 of7.wav	1	103
260	a 0.18 on6 of7.wav	a 0.18 on4 of7.wav	1	452
261	a 0.18 on7 of7.wav	a 0.18 on5 of7.wav	1	623
262	i 0.1 on3 of7.wav	i 0.1 on1 of7r.wav	1	75
263	i 0.1 on4 of7.wav	i 0.1 on2 of7.wav	1	203
264	i 0.1 on5 of7.wav	i 0.1 on3 of7.wav	1	18
265	i 0.1 on6 of7.wav	i 0.1 on4 of7.wav	1	147
266	i 0.1 on7 of7.wav	i 0.1 on5 of7.wav	1	468
267	i 0.2 on3 of7.wav	i 0.2 on1 of7r.wav	1	186
268	i 0.2 on4 of7.wav	i 0.2 on2 of7.wav	1	90
269	i 0.2 on5 of7.wav	i 0.2 on3 of7.wav	1	1
270	i 0.2 on6 of7.wav	i 0.2 on4 of7.wav	1	345
271	i 0.2 on7 of7.wav	i 0.2 on5 of7.wav	1	52
272	i 0.04 on3 of7.wav	i 0.04 on1 of7r.wav	1	156
273	i 0.04 on4 of7.wav	i 0.04 on2 of7.wav	1	195
274	i 0.04 on5 of7.wav	i 0.04 on3 of7.wav	1	336
275	i 0.04 on6 of7.wav	i 0.04 on4 of7.wav	1	220
276	i 0.04 on7 of7.wav	i 0.04 on5 of7.wav	1	178
277	i 0.06 on3 of7.wav	i 0.06 on1 of7r.wav	1	94
278	i 0.06 on4 of7.wav	i 0.06 on2 of7.wav	1	182
279	i 0.06 on5 of7.wav	i 0.06 on3 of7.wav	1	144
280	i 0.06 on6 of7.wav	i 0.06 on4 of7.wav	1	21
281	i 0.06 on7 of7.wav	i 0.06 on5 of7.wav	1	263
282	i 0.08 on3 of7.wav	i 0.08 on1 of7r.wav	1	28
283	i 0.08 on4 of7.wav	i 0.08 on2 of7.wav	1	171
284	i 0.08 on5 of7.wav	i 0.08 on3 of7.wav	1	241
285	i 0.08 on6 of7.wav	i 0.08 on4 of7.wav	1	98
286	i 0.08 on7 of7.wav	i 0.08 on5 of7.wav	1	121
287	i 0.12 on3 of7.wav	i 0.12 on1 of7r.wav	1	235
288	i 0.12 on4 of7.wav	i 0.12 on2 of7.wav	1	194
289	i 0.12 on5 of7.wav	i 0.12 on3 of7.wav	1	146
290	i 0.12 on6 of7.wav	i 0.12 on4 of7.wav	1	235
291	i 0.12 on7 of7.wav	i 0.12 on5 of7.wav	1	19
292	i 0.14 on3 of7.wav	i 0.14 on1 of7r.wav	1	142
293	i 0.14 on4 of7.wav	i 0.14 on2 of7.wav	1	113
294	i 0.14 on5 of7.wav	i 0.14 on3 of7.wav	1	118
295	i 0.14 on6 of7.wav	i 0.14 on4 of7.wav	1	62
296	i 0.14 on7 of7.wav	i 0.14 on5 of7.wav	1	432
297	i 0.16 on3 of7.wav	i 0.16 on1 of7r.wav	1	1500
298	i 0.16 on4 of7.wav	i 0.16 on2 of7.wav	1	292
299	i 0.16 on5 of7.wav	i 0.16 on3 of7.wav	1	249
300	i 0.16 on6 of7.wav	i 0.16 on4 of7.wav	1	80
301	i 0.16 on7 of7.wav	i 0.16 on5 of7.wav	1	2560
302	i 0.18 on3 of7.wav	i 0.18 on1 of7r.wav	1	137
303	i 0.18 on4 of7.wav	i 0.18 on2 of7.wav	1	275
304	i 0.18 on5 of7.wav	i 0.18 on3 of7.wav	1	505
305	i 0.18 on6 of7.wav	i 0.18 on4 of7.wav	1	173
306	i 0.18 on7 of7.wav	i 0.18 on5 of7.wav	1	370
307	a 0.1 on1 of7r.wav	a 0.1 on1 of7r.wav	1	210
308	a 0.1 on2 of7.wav	a 0.1 on2 of7.wav	1	90
309	a 0.1 on3 of7.wav	a 0.1 on3 of7.wav	1	222
310	a 0.1 on4 of7.wav	a 0.1 on4 of7.wav	1	71
311	a 0.1 on5 of7.wav	a 0.1 on5 of7.wav	1	124
312	a 0.1 on6 of7.wav	a 0.1 on6 of7.wav	1	26
313	a 0.1 on7 of7.wav	a 0.1 on7 of7.wav	1	199
314	a 0.2 on1 of7r.wav	a 0.2 on1 of7r.wav	1	247
315	a 0.2 on2 of7.wav	a 0.2 on2 of7.wav	1	660
316	a 0.2 on3 of7.wav	a 0.2 on3 of7.wav	1	247
317	a 0.2 on4 of7.wav	a 0.2 on4 of7.wav	1	536
318	a 0.2 on5 of7.wav	a 0.2 on5 of7.wav	1	285
319	a 0.2 on6 of7.wav	a 0.2 on6 of7.wav	1	126
320	a 0.2 on7 of7.wav	a 0.2 on7 of7.wav	1	135
321	a 0.04 on1 of7r.wav	a 0.04 on1 of7r.wav	1	16
322	a 0.04 on2 of7.wav	a 0.04 on2 of7.wav	1	764
323	a 0.04 on3 of7.wav	a 0.04 on3 of7.wav	1	168
324	a 0.04 on4 of7.wav	a 0.04 on4 of7.wav	1	141
325	a 0.04 on5 of7.wav	a 0.04 on5 of7.wav	1	398
326	a 0.04 on6 of7.wav	a 0.04 on6 of7.wav	1	213
327	a 0.04 on7 of7.wav	a 0.04 on7 of7.wav	1	3
328	a 0.06 on1 of7r.wav	a 0.06 on1 of7r.wav	1	489
329	a 0.06 on2 of7.wav	a 0.06 on2 of7.wav	1	176
330	a 0.06 on3 of7.wav	a 0.06 on3 of7.wav	1	5
331	a 0.06 on4 of7.wav	a 0.06 on4 of7.wav	1	143
332	a 0.06 on5 of7.wav	a 0.06 on5 of7.wav	1	320
333	a 0.06 on6 of7.wav	a 0.06 on6 of7.wav	1	55
334	a 0.06 on7 of7.wav	a 0.06 on7 of7.wav	1	142
335	a 0.08 on1 of7r.wav	a 0.08 on1 of7r.wav	1	150
336	a 0.08 on2 of7.wav	a 0.08 on2 of7.wav	1	317
337	a 0.08 on3 of7.wav	a 0.08 on3 of7.wav	1	65
338	a 0.08 on4 of7.wav	a 0.08 on4 of7.wav	1	59
339	a 0.08 on5 of7.wav	a 0.08 on5 of7.wav	1	173
340	a 0.08 on6 of7.wav	a 0.08 on6 of7.wav	1	136
341	a 0.08 on7 of7.wav	a 0.08 on7 of7.wav	1	15
342	a 0.12 on1 of7r.wav	a 0.12 on1 of7r.wav	1	306
343	a 0.12 on2 of7.wav	a 0.12 on2 of7.wav	1	99
344	a 0.12 on3 of7.wav	a 0.12 on3 of7.wav	1	14
345	a 0.12 on4 of7.wav	a 0.12 on4 of7.wav	1	293
346	a 0.12 on5 of7.wav	a 0.12 on5 of7.wav	1	139
347	a 0.12 on6 of7.wav	a 0.12 on6 of7.wav	1	434
348	a 0.12 on7 of7.wav	a 0.12 on7 of7.wav	1	72
349	a 0.14 on1 of7r.wav	a 0.14 on1 of7r.wav	1	96
350	a 0.14 on2 of7.wav	a 0.14 on2 of7.wav	1	346
351	a 0.14 on3 of7.wav	a 0.14 on3 of7.wav	1	63
352	a 0.14 on4 of7.wav	a 0.14 on4 of7.wav	1	252
353	a 0.14 on5 of7.wav	a 0.14 on5 of7.wav	1	13
354	a 0.14 on6 of7.wav	a 0.14 on6 of7.wav	1	907
355	a 0.14 on7 of7.wav	a 0.14 on7 of7.wav	1	169
356	a 0.16 on1 of7r.wav	a 0.16 on1 of7r.wav	1	235
357	a 0.16 on2 of7.wav	a 0.16 on2 of7.wav	1	99
358	a 0.16 on3 of7.wav	a 0.16 on3 of7.wav	1	263
359	a 0.16 on4 of7.wav	a 0.16 on4 of7.wav	1	241
360	a 0.16 on5 of7.wav	a 0.16 on5 of7.wav	1	33
361	a 0.16 on6 of7.wav	a 0.16 on6 of7.wav	1	60
362	a 0.16 on7 of7.wav	a 0.16 on7 of7.wav	1	841
363	a 0.18 on1 of7r.wav	a 0.18 on1 of7r.wav	1	120
364	a 0.18 on2 of7.wav	a 0.18 on2 of7.wav	1	26
365	a 0.18 on3 of7.wav	a 0.18 on3 of7.wav	1	188
366	a 0.18 on4 of7.wav	a 0.18 on4 of7.wav	1	79
367	a 0.18 on5 of7.wav	a 0.18 on5 of7.wav	1	51
368	a 0.18 on6 of7.wav	a 0.18 on6 of7.wav	1	100
369	a 0.18 on7 of7.wav	a 0.18 on7 of7.wav	1	103
370	i 0.1 on1 of7r.wav	i 0.1 on1 of7r.wav	1	358
371	i 0.1 on2 of7.wav	i 0.1 on2 of7.wav	1	56
372	i 0.1 on3 of7.wav	i 0.1 on3 of7.wav	1	190
373	i 0.1 on4 of7.wav	i 0.1 on4 of7.wav	1	35
374	i 0.1 on5 of7.wav	i 0.1 on5 of7.wav	1	110
375	i 0.1 on6 of7.wav	i 0.1 on6 of7.wav	1	42
376	i 0.1 on7 of7.wav	i 0.1 on7 of7.wav	1	120
377	i 0.2 on1 of7r.wav	i 0.2 on1 of7r.wav	1	245
378	i 0.2 on2 of7.wav	i 0.2 on2 of7.wav	1	142
379	i 0.2 on3 of7.wav	i 0.2 on3 of7.wav	1	129
380	i 0.2 on4 of7.wav	i 0.2 on4 of7.wav	1	63
381	i 0.2 on5 of7.wav	i 0.2 on5 of7.wav	1	202
382	i 0.2 on6 of7.wav	i 0.2 on6 of7.wav	1	131
383	i 0.2 on7 of7.wav	i 0.2 on7 of7.wav	1	352
384	i 0.04 on1 of7r.wav	i 0.04 on1 of7r.wav	1	165
385	i 0.04 on2 of7.wav	i 0.04 on2 of7.wav	1	191
386	i 0.04 on3 of7.wav	i 0.04 on3 of7.wav	1	176
387	i 0.04 on4 of7.wav	i 0.04 on4 of7.wav	1	247
388	i 0.04 on5 of7.wav	i 0.04 on5 of7.wav	1	119
389	i 0.04 on6 of7.wav	i 0.04 on6 of7.wav	1	2
390	i 0.04 on7 of7.wav	i 0.04 on7 of7.wav	1	173
391	i 0.06 on1 of7r.wav	i 0.06 on1 of7r.wav	1	136
392	i 0.06 on2 of7.wav	i 0.06 on2 of7.wav	1	37
393	i 0.06 on3 of7.wav	i 0.06 on3 of7.wav	1	29
394	i 0.06 on4 of7.wav	i 0.06 on4 of7.wav	1	768
395	i 0.06 on5 of7.wav	i 0.06 on5 of7.wav	1	201
396	i 0.06 on6 of7.wav	i 0.06 on6 of7.wav	1	2478
397	i 0.06 on7 of7.wav	i 0.06 on7 of7.wav	1	4
398	i 0.08 on1 of7r.wav	i 0.08 on1 of7r.wav	1	285
399	i 0.08 on2 of7.wav	i 0.08 on2 of7.wav	1	236
400	i 0.08 on3 of7.wav	i 0.08 on3 of7.wav	1	86
401	i 0.08 on4 of7.wav	i 0.08 on4 of7.wav	1	149
402	i 0.08 on5 of7.wav	i 0.08 on5 of7.wav	1	336
403	i 0.08 on6 of7.wav	i 0.08 on6 of7.wav	1	181
404	i 0.08 on7 of7.wav	i 0.08 on7 of7.wav	1	412
405	i 0.12 on1 of7r.wav	i 0.12 on1 of7r.wav	1	176
406	i 0.12 on2 of7.wav	i 0.12 on2 of7.wav	1	467
407	i 0.12 on3 of7.wav	i 0.12 on3 of7.wav	1	0
408	i 0.12 on4 of7.wav	i 0.12 on4 of7.wav	1	441
409	i 0.12 on5 of7.wav	i 0.12 on5 of7.wav	1	17
410	i 0.12 on6 of7.wav	i 0.12 on6 of7.wav	1	17
411	i 0.12 on7 of7.wav	i 0.12 on7 of7.wav	1	226
412	i 0.14 on1 of7r.wav	i 0.14 on1 of7r.wav	1	89
413	i 0.14 on2 of7.wav	i 0.14 on2 of7.wav	1	895
414	i 0.14 on3 of7.wav	i 0.14 on3 of7.wav	1	35
415	i 0.14 on4 of7.wav	i 0.14 on4 of7.wav	1	207
416	i 0.14 on5 of7.wav	i 0.14 on5 of7.wav	1	46
417	i 0.14 on6 of7.wav	i 0.14 on6 of7.wav	1	323
418	i 0.14 on7 of7.wav	i 0.14 on7 of7.wav	1	47
419	i 0.16 on1 of7r.wav	i 0.16 on1 of7r.wav	1	3
420	i 0.16 on2 of7.wav	i 0.16 on2 of7.wav	1	213
421	i 0.16 on3 of7.wav	i 0.16 on3 of7.wav	1	241
422	i 0.16 on4 of7.wav	i 0.16 on4 of7.wav	1	216
423	i 0.16 on5 of7.wav	i 0.16 on5 of7.wav	1	95
424	i 0.16 on6 of7.wav	i 0.16 on6 of7.wav	1	103
425	i 0.16 on7 of7.wav	i 0.16 on7 of7.wav	1	362
426	i 0.18 on1 of7r.wav	i 0.18 on1 of7r.wav	1	17
427	i 0.18 on2 of7.wav	i 0.18 on2 of7.wav	1	88
428	i 0.18 on3 of7.wav	i 0.18 on3 of7.wav	1	223
429	i 0.18 on4 of7.wav	i 0.18 on4 of7.wav	1	11
430	i 0.18 on5 of7.wav	i 0.18 on5 of7.wav	1	132
431	i 0.18 on6 of7.wav	i 0.18 on6 of7.wav	1	293
432	i 0.18 on7 of7.wav	i 0.18 on7 of7.wav	1	188
433	a 0.1 on1 of7r.wav	a 0.1 on3 of7.wav	1	216
434	a 0.1 on2 of7.wav	a 0.1 on4 of7.wav	1	109
435	a 0.1 on3 of7.wav	a 0.1 on5 of7.wav	1	122
436	a 0.1 on4 of7.wav	a 0.1 on6 of7.wav	1	194
437	a 0.1 on5 of7.wav	a 0.1 on7 of7.wav	1	150
438	a 0.2 on1 of7r.wav	a 0.2 on3 of7.wav	1	66
439	a 0.2 on2 of7.wav	a 0.2 on4 of7.wav	1	94
440	a 0.2 on3 of7.wav	a 0.2 on5 of7.wav	1	183
441	a 0.2 on4 of7.wav	a 0.2 on6 of7.wav	2	502
442	a 0.2 on5 of7.wav	a 0.2 on7 of7.wav	1	107
443	a 0.04 on1 of7r.wav	a 0.04 on3 of7.wav	1	164
444	a 0.04 on2 of7.wav	a 0.04 on4 of7.wav	1	56
445	a 0.04 on3 of7.wav	a 0.04 on5 of7.wav	1	17
446	a 0.04 on4 of7.wav	a 0.04 on6 of7.wav	1	172
447	a 0.04 on5 of7.wav	a 0.04 on7 of7.wav	1	136
448	a 0.06 on1 of7r.wav	a 0.06 on3 of7.wav	1	13
449	a 0.06 on2 of7.wav	a 0.06 on4 of7.wav	1	379
450	a 0.06 on3 of7.wav	a 0.06 on5 of7.wav	1	157
451	a 0.06 on4 of7.wav	a 0.06 on6 of7.wav	1	419
452	a 0.06 on5 of7.wav	a 0.06 on7 of7.wav	1	172
453	a 0.08 on1 of7r.wav	a 0.08 on3 of7.wav	1	312
454	a 0.08 on2 of7.wav	a 0.08 on4 of7.wav	1	392
455	a 0.08 on3 of7.wav	a 0.08 on5 of7.wav	1	189
456	a 0.08 on4 of7.wav	a 0.08 on6 of7.wav	1	118
457	a 0.08 on5 of7.wav	a 0.08 on7 of7.wav	1	88
458	a 0.12 on1 of7r.wav	a 0.12 on3 of7.wav	1	89
459	a 0.12 on2 of7.wav	a 0.12 on4 of7.wav	1	125
460	a 0.12 on3 of7.wav	a 0.12 on5 of7.wav	1	172
461	a 0.12 on4 of7.wav	a 0.12 on6 of7.wav	1	160
462	a 0.12 on5 of7.wav	a 0.12 on7 of7.wav	1	266
463	a 0.14 on1 of7r.wav	a 0.14 on3 of7.wav	1	98
464	a 0.14 on2 of7.wav	a 0.14 on4 of7.wav	1	154
465	a 0.14 on3 of7.wav	a 0.14 on5 of7.wav	1	116
466	a 0.14 on4 of7.wav	a 0.14 on6 of7.wav	1	181
467	a 0.14 on5 of7.wav	a 0.14 on7 of7.wav	1	195
468	a 0.16 on1 of7r.wav	a 0.16 on3 of7.wav	1	167
469	a 0.16 on2 of7.wav	a 0.16 on4 of7.wav	1	137
470	a 0.16 on3 of7.wav	a 0.16 on5 of7.wav	1	126
471	a 0.16 on4 of7.wav	a 0.16 on6 of7.wav	1	1258
472	a 0.16 on5 of7.wav	a 0.16 on7 of7.wav	1	218
473	a 0.18 on1 of7r.wav	a 0.18 on3 of7.wav	1	146
474	a 0.18 on2 of7.wav	a 0.18 on4 of7.wav	1	338
475	a 0.18 on3 of7.wav	a 0.18 on5 of7.wav	1	58
476	a 0.18 on4 of7.wav	a 0.18 on6 of7.wav	1	138
477	a 0.18 on5 of7.wav	a 0.18 on7 of7.wav	1	307
478	i 0.1 on1 of7r.wav	i 0.1 on3 of7.wav	1	137
479	i 0.1 on2 of7.wav	i 0.1 on4 of7.wav	1	156
480	i 0.1 on3 of7.wav	i 0.1 on5 of7.wav	1	116
481	i 0.1 on4 of7.wav	i 0.1 on6 of7.wav	1	298
482	i 0.1 on5 of7.wav	i 0.1 on7 of7.wav	1	19
483	i 0.2 on1 of7r.wav	i 0.2 on3 of7.wav	1	189
484	i 0.2 on2 of7.wav	i 0.2 on4 of7.wav	1	37
485	i 0.2 on3 of7.wav	i 0.2 on5 of7.wav	1	161
486	i 0.2 on4 of7.wav	i 0.2 on6 of7.wav	1	49
487	i 0.2 on5 of7.wav	i 0.2 on7 of7.wav	1	43
488	i 0.04 on1 of7r.wav	i 0.04 on3 of7.wav	1	192
489	i 0.04 on2 of7.wav	i 0.04 on4 of7.wav	1	56
490	i 0.04 on3 of7.wav	i 0.04 on5 of7.wav	1	172
491	i 0.04 on4 of7.wav	i 0.04 on6 of7.wav	1	153
492	i 0.04 on5 of7.wav	i 0.04 on7 of7.wav	1	74
493	i 0.06 on1 of7r.wav	i 0.06 on3 of7.wav	1	22
494	i 0.06 on2 of7.wav	i 0.06 on4 of7.wav	1	185
495	i 0.06 on3 of7.wav	i 0.06 on5 of7.wav	1	746
496	i 0.06 on4 of7.wav	i 0.06 on6 of7.wav	1	131
497	i 0.06 on5 of7.wav	i 0.06 on7 of7.wav	1	168
498	i 0.08 on1 of7r.wav	i 0.08 on3 of7.wav	1	77
499	i 0.08 on2 of7.wav	i 0.08 on4 of7.wav	1	194
500	i 0.08 on3 of7.wav	i 0.08 on5 of7.wav	1	334
501	i 0.08 on4 of7.wav	i 0.08 on6 of7.wav	1	135
502	i 0.08 on5 of7.wav	i 0.08 on7 of7.wav	1	630
503	i 0.12 on1 of7r.wav	i 0.12 on3 of7.wav	1	316
504	i 0.12 on2 of7.wav	i 0.12 on4 of7.wav	1	34
505	i 0.12 on3 of7.wav	i 0.12 on5 of7.wav	1	149
506	i 0.12 on4 of7.wav	i 0.12 on6 of7.wav	1	251
507	i 0.12 on5 of7.wav	i 0.12 on7 of7.wav	1	157
508	i 0.14 on1 of7r.wav	i 0.14 on3 of7.wav	1	1033
509	i 0.14 on2 of7.wav	i 0.14 on4 of7.wav	1	200
510	i 0.14 on3 of7.wav	i 0.14 on5 of7.wav	1	51
511	i 0.14 on4 of7.wav	i 0.14 on6 of7.wav	1	32
512	i 0.14 on5 of7.wav	i 0.14 on7 of7.wav	1	223
513	i 0.16 on1 of7r.wav	i 0.16 on3 of7.wav	1	315
514	i 0.16 on2 of7.wav	i 0.16 on4 of7.wav	1	131
515	i 0.16 on3 of7.wav	i 0.16 on5 of7.wav	1	525
516	i 0.16 on4 of7.wav	i 0.16 on6 of7.wav	1	49
517	i 0.16 on5 of7.wav	i 0.16 on7 of7.wav	1	267
518	i 0.18 on1 of7r.wav	i 0.18 on3 of7.wav	1	461
519	i 0.18 on2 of7.wav	i 0.18 on4 of7.wav	1	20
520	i 0.18 on3 of7.wav	i 0.18 on5 of7.wav	1	272
521	i 0.18 on4 of7.wav	i 0.18 on6 of7.wav	1	115
522	i 0.18 on5 of7.wav	i 0.18 on7 of7.wav	1	95
523	a 0.1 on3 of7.wav	a 0.1 on1 of7r.wav	1	115
524	a 0.1 on4 of7.wav	a 0.1 on2 of7.wav	1	127
525	a 0.1 on5 of7.wav	a 0.1 on3 of7.wav	1	250
526	a 0.1 on6 of7.wav	a 0.1 on4 of7.wav	1	127
527	a 0.1 on7 of7.wav	a 0.1 on5 of7.wav	1	330
528	a 0.2 on3 of7.wav	a 0.2 on1 of7r.wav	1	162
529	a 0.2 on4 of7.wav	a 0.2 on2 of7.wav	2	994
530	a 0.2 on5 of7.wav	a 0.2 on3 of7.wav	1	165
531	a 0.2 on6 of7.wav	a 0.2 on4 of7.wav	1	107
532	a 0.2 on7 of7.wav	a 0.2 on5 of7.wav	1	240
533	a 0.04 on3 of7.wav	a 0.04 on1 of7r.wav	1	29
534	a 0.04 on4 of7.wav	a 0.04 on2 of7.wav	1	147
535	a 0.04 on5 of7.wav	a 0.04 on3 of7.wav	1	133
536	a 0.04 on6 of7.wav	a 0.04 on4 of7.wav	1	7
537	a 0.04 on7 of7.wav	a 0.04 on5 of7.wav	1	198
538	a 0.06 on3 of7.wav	a 0.06 on1 of7r.wav	1	71
539	a 0.06 on4 of7.wav	a 0.06 on2 of7.wav	1	129
540	a 0.06 on5 of7.wav	a 0.06 on3 of7.wav	1	7
541	a 0.06 on6 of7.wav	a 0.06 on4 of7.wav	1	162
542	a 0.06 on7 of7.wav	a 0.06 on5 of7.wav	1	14
543	a 0.08 on3 of7.wav	a 0.08 on1 of7r.wav	1	263
544	a 0.08 on4 of7.wav	a 0.08 on2 of7.wav	1	198
545	a 0.08 on5 of7.wav	a 0.08 on3 of7.wav	1	142
546	a 0.08 on6 of7.wav	a 0.08 on4 of7.wav	1	368
547	a 0.08 on7 of7.wav	a 0.08 on5 of7.wav	1	52
548	a 0.12 on3 of7.wav	a 0.12 on1 of7r.wav	1	1354
549	a 0.12 on4 of7.wav	a 0.12 on2 of7.wav	1	17
550	a 0.12 on5 of7.wav	a 0.12 on3 of7.wav	1	203
551	a 0.12 on6 of7.wav	a 0.12 on4 of7.wav	1	370
552	a 0.12 on7 of7.wav	a 0.12 on5 of7.wav	1	307
553	a 0.14 on3 of7.wav	a 0.14 on1 of7r.wav	1	195
554	a 0.14 on4 of7.wav	a 0.14 on2 of7.wav	1	302
555	a 0.14 on5 of7.wav	a 0.14 on3 of7.wav	1	17
556	a 0.14 on6 of7.wav	a 0.14 on4 of7.wav	1	253
557	a 0.14 on7 of7.wav	a 0.14 on5 of7.wav	1	203
558	a 0.16 on3 of7.wav	a 0.16 on1 of7r.wav	1	71
559	a 0.16 on4 of7.wav	a 0.16 on2 of7.wav	1	50
560	a 0.16 on5 of7.wav	a 0.16 on3 of7.wav	1	94
561	a 0.16 on6 of7.wav	a 0.16 on4 of7.wav	1	148
562	a 0.16 on7 of7.wav	a 0.16 on5 of7.wav	1	167
563	a 0.18 on3 of7.wav	a 0.18 on1 of7r.wav	1	203
564	a 0.18 on4 of7.wav	a 0.18 on2 of7.wav	1	275
565	a 0.18 on5 of7.wav	a 0.18 on3 of7.wav	1	111
566	a 0.18 on6 of7.wav	a 0.18 on4 of7.wav	1	318
567	a 0.18 on7 of7.wav	a 0.18 on5 of7.wav	1	10
568	i 0.1 on3 of7.wav	i 0.1 on1 of7r.wav	1	230
569	i 0.1 on4 of7.wav	i 0.1 on2 of7.wav	1	119
570	i 0.1 on5 of7.wav	i 0.1 on3 of7.wav	1	367
571	i 0.1 on6 of7.wav	i 0.1 on4 of7.wav	1	181
572	i 0.1 on7 of7.wav	i 0.1 on5 of7.wav	1	247
573	i 0.2 on3 of7.wav	i 0.2 on1 of7r.wav	1	112
574	i 0.2 on4 of7.wav	i 0.2 on2 of7.wav	2	302
575	i 0.2 on5 of7.wav	i 0.2 on3 of7.wav	1	15
576	i 0.2 on6 of7.wav	i 0.2 on4 of7.wav	1	335
577	i 0.2 on7 of7.wav	i 0.2 on5 of7.wav	1	95
578	i 0.04 on3 of7.wav	i 0.04 on1 of7r.wav	1	231
579	i 0.04 on4 of7.wav	i 0.04 on2 of7.wav	1	175
580	i 0.04 on5 of7.wav	i 0.04 on3 of7.wav	1	202
581	i 0.04 on6 of7.wav	i 0.04 on4 of7.wav	1	189
582	i 0.04 on7 of7.wav	i 0.04 on5 of7.wav	1	29
583	i 0.06 on3 of7.wav	i 0.06 on1 of7r.wav	1	539
584	i 0.06 on4 of7.wav	i 0.06 on2 of7.wav	1	74
585	i 0.06 on5 of7.wav	i 0.06 on3 of7.wav	1	28
586	i 0.06 on6 of7.wav	i 0.06 on4 of7.wav	1	123
587	i 0.06 on7 of7.wav	i 0.06 on5 of7.wav	1	100
588	i 0.08 on3 of7.wav	i 0.08 on1 of7r.wav	1	2570
589	i 0.08 on4 of7.wav	i 0.08 on2 of7.wav	1	100
590	i 0.08 on5 of7.wav	i 0.08 on3 of7.wav	1	46
591	i 0.08 on6 of7.wav	i 0.08 on4 of7.wav	1	165
592	i 0.08 on7 of7.wav	i 0.08 on5 of7.wav	1	195
593	i 0.12 on3 of7.wav	i 0.12 on1 of7r.wav	1	84
594	i 0.12 on4 of7.wav	i 0.12 on2 of7.wav	1	120
595	i 0.12 on5 of7.wav	i 0.12 on3 of7.wav	1	711
596	i 0.12 on6 of7.wav	i 0.12 on4 of7.wav	1	76
597	i 0.12 on7 of7.wav	i 0.12 on5 of7.wav	1	193
598	i 0.14 on3 of7.wav	i 0.14 on1 of7r.wav	1	303
599	i 0.14 on4 of7.wav	i 0.14 on2 of7.wav	1	141
600	i 0.14 on5 of7.wav	i 0.14 on3 of7.wav	1	175
601	i 0.14 on6 of7.wav	i 0.14 on4 of7.wav	2	454
602	i 0.14 on7 of7.wav	i 0.14 on5 of7.wav	1	138
603	i 0.16 on3 of7.wav	i 0.16 on1 of7r.wav	1	178
604	i 0.16 on4 of7.wav	i 0.16 on2 of7.wav	1	116
605	i 0.16 on5 of7.wav	i 0.16 on3 of7.wav	1	23
606	i 0.16 on6 of7.wav	i 0.16 on4 of7.wav	1	351
607	i 0.16 on7 of7.wav	i 0.16 on5 of7.wav	1	191
608	i 0.18 on3 of7.wav	i 0.18 on1 of7r.wav	1	134
609	i 0.18 on4 of7.wav	i 0.18 on2 of7.wav	1	508
610	i 0.18 on5 of7.wav	i 0.18 on3 of7.wav	1	766
611	i 0.18 on6 of7.wav	i 0.18 on4 of7.wav	1	547
612	i 0.18 on7 of7.wav	i 0.18 on5 of7.wav	1	126
