# Supplementary material for: Effects of stimulus duration and vowel quality in cross-linguistic categorical perception of pitch directions
Source: PLoS One. 2017 Jul 3;12(7):e0180656. doi: 10.1371/journal.pone.0180656 (PMC5495489; doi:10.1371/journal.pone.0180656)
Supplement: S1 Table — (ZIP) [file pone.0180656.s001.zip › supporting information/Raw data/eprime_sd_ENGLISH/sub8sdfalling.csv]

List2	stim1	stim2	Slide3.RESP	Slide3.RT
1	a 0.1 on1 of1.wav	a 0.1 on1 of1.wav	1	731
2	a 0.1 on1 of2.wav	a 0.1 on1 of2.wav	1	778
3	a 0.1 on1 of3.wav	a 0.1 on1 of3.wav	1	673
4	a 0.1 on1 of4.wav	a 0.1 on1 of4.wav	1	980
5	a 0.1 on1 of5.wav	a 0.1 on1 of5.wav	1	7241
6	a 0.1 on1 of6.wav	a 0.1 on1 of6.wav	2	600
7	a 0.1 on1 of7.wav	a 0.1 on1 of7.wav	1	1819
8	a 0.2 on1 of1.wav	a 0.2 on1 of1.wav	1	1757
9	a 0.2 on1 of2.wav	a 0.2 on1 of2.wav	1	737
10	a 0.2 on1 of3.wav	a 0.2 on1 of3.wav	1	679
11	a 0.2 on1 of4.wav	a 0.2 on1 of4.wav	1	1250
12	a 0.2 on1 of5.wav	a 0.2 on1 of5.wav	1	768
13	a 0.2 on1 of6.wav	a 0.2 on1 of6.wav	1	2478
14	a 0.2 on1 of7.wav	a 0.2 on1 of7.wav	2	1068
15	a 0.04 on1 of1.wav	a 0.04 on1 of1.wav	1	677
16	a 0.04 on1 of2.wav	a 0.04 on1 of2.wav	1	541
17	a 0.04 on1 of3.wav	a 0.04 on1 of3.wav	2	2135
18	a 0.04 on1 of4.wav	a 0.04 on1 of4.wav	1	562
19	a 0.04 on1 of5.wav	a 0.04 on1 of5.wav	1	619
20	a 0.04 on1 of6.wav	a 0.04 on1 of6.wav	1	549
21	a 0.04 on1 of7.wav	a 0.04 on1 of7.wav	1	626
22	a 0.06 on1 of1.wav	a 0.06 on1 of1.wav	1	452
23	a 0.06 on1 of2.wav	a 0.06 on1 of2.wav	1	603
24	a 0.06 on1 of3.wav	a 0.06 on1 of3.wav	1	597
25	a 0.06 on1 of4.wav	a 0.06 on1 of4.wav	1	803
26	a 0.06 on1 of5.wav	a 0.06 on1 of5.wav	1	663
27	a 0.06 on1 of6.wav	a 0.06 on1 of6.wav	1	662
28	a 0.06 on1 of7.wav	a 0.06 on1 of7.wav	1	807
29	a 0.08 on1 of1.wav	a 0.08 on1 of1.wav	1	797
30	a 0.08 on1 of2.wav	a 0.08 on1 of2.wav	1	585
31	a 0.08 on1 of3.wav	a 0.08 on1 of3.wav	1	846
32	a 0.08 on1 of4.wav	a 0.08 on1 of4.wav	1	650
33	a 0.08 on1 of5.wav	a 0.08 on1 of5.wav	1	721
34	a 0.08 on1 of6.wav	a 0.08 on1 of6.wav	1	563
35	a 0.08 on1 of7.wav	a 0.08 on1 of7.wav	1	736
36	a 0.12 on1 of1.wav	a 0.12 on1 of1.wav	1	634
37	a 0.12 on1 of2.wav	a 0.12 on1 of2.wav	1	881
38	a 0.12 on1 of3.wav	a 0.12 on1 of3.wav	1	1216
39	a 0.12 on1 of4.wav	a 0.12 on1 of4.wav	1	726
40	a 0.12 on1 of5.wav	a 0.12 on1 of5.wav	1	1141
41	a 0.12 on1 of6.wav	a 0.12 on1 of6.wav	2	679
42	a 0.12 on1 of7.wav	a 0.12 on1 of7.wav	1	823
43	a 0.14 on1 of1.wav	a 0.14 on1 of1.wav	1	748
44	a 0.14 on1 of2.wav	a 0.14 on1 of2.wav	2	1597
45	a 0.14 on1 of3.wav	a 0.14 on1 of3.wav	2	788
46	a 0.14 on1 of4.wav	a 0.14 on1 of4.wav	1	933
47	a 0.14 on1 of5.wav	a 0.14 on1 of5.wav	2	1029
48	a 0.14 on1 of6.wav	a 0.14 on1 of6.wav	1	626
49	a 0.14 on1 of7.wav	a 0.14 on1 of7.wav	1	1128
50	a 0.16 on1 of1.wav	a 0.16 on1 of1.wav	1	621
51	a 0.16 on1 of2.wav	a 0.16 on1 of2.wav	1	691
52	a 0.16 on1 of3.wav	a 0.16 on1 of3.wav	1	683
53	a 0.16 on1 of4.wav	a 0.16 on1 of4.wav	1	609
54	a 0.16 on1 of5.wav	a 0.16 on1 of5.wav	1	883
55	a 0.16 on1 of6.wav	a 0.16 on1 of6.wav	1	727
56	a 0.16 on1 of7.wav	a 0.16 on1 of7.wav	1	648
57	a 0.18 on1 of1.wav	a 0.18 on1 of1.wav	1	981
58	a 0.18 on1 of2.wav	a 0.18 on1 of2.wav	1	663
59	a 0.18 on1 of3.wav	a 0.18 on1 of3.wav	1	734
60	a 0.18 on1 of4.wav	a 0.18 on1 of4.wav	1	1992
61	a 0.18 on1 of5.wav	a 0.18 on1 of5.wav	1	539
62	a 0.18 on1 of6.wav	a 0.18 on1 of6.wav	1	669
63	a 0.18 on1 of7.wav	a 0.18 on1 of7.wav	1	894
64	i 0.1 on1 of1.wav	i 0.1 on1 of1.wav	1	694
65	i 0.1 on1 of2.wav	i 0.1 on1 of2.wav	2	905
66	i 0.1 on1 of3.wav	i 0.1 on1 of3.wav	1	767
67	i 0.1 on1 of4.wav	i 0.1 on1 of4.wav	2	885
68	i 0.1 on1 of5.wav	i 0.1 on1 of5.wav	1	967
69	i 0.1 on1 of6.wav	i 0.1 on1 of6.wav	1	813
70	i 0.1 on1 of7.wav	i 0.1 on1 of7.wav	1	1441
71	i 0.2 on1 of1.wav	i 0.2 on1 of1.wav	1	641
72	i 0.2 on1 of2.wav	i 0.2 on1 of2.wav	1	699
73	i 0.2 on1 of3.wav	i 0.2 on1 of3.wav	1	788
74	i 0.2 on1 of4.wav	i 0.2 on1 of4.wav	1	731
75	i 0.2 on1 of5.wav	i 0.2 on1 of5.wav	1	677
76	i 0.2 on1 of6.wav	i 0.2 on1 of6.wav	1	1026
77	i 0.2 on1 of7.wav	i 0.2 on1 of7.wav	1	1002
78	i 0.04 on1 of1.wav	i 0.04 on1 of1.wav	1	682
79	i 0.04 on1 of2.wav	i 0.04 on1 of2.wav	1	835
80	i 0.04 on1 of3.wav	i 0.04 on1 of3.wav	2	897
81	i 0.04 on1 of4.wav	i 0.04 on1 of4.wav	1	634
82	i 0.04 on1 of5.wav	i 0.04 on1 of5.wav	1	540
83	i 0.04 on1 of6.wav	i 0.04 on1 of6.wav	1	1337
84	i 0.04 on1 of7.wav	i 0.04 on1 of7.wav	1	710
85	i 0.06 on1 of1.wav	i 0.06 on1 of1.wav	2	513
86	i 0.06 on1 of2.wav	i 0.06 on1 of2.wav	1	912
87	i 0.06 on1 of3.wav	i 0.06 on1 of3.wav	1	713
88	i 0.06 on1 of4.wav	i 0.06 on1 of4.wav	1	1005
89	i 0.06 on1 of5.wav	i 0.06 on1 of5.wav	1	470
90	i 0.06 on1 of6.wav	i 0.06 on1 of6.wav	1	557
91	i 0.06 on1 of7.wav	i 0.06 on1 of7.wav	1	790
92	i 0.08 on1 of1.wav	i 0.08 on1 of1.wav	1	787
93	i 0.08 on1 of2.wav	i 0.08 on1 of2.wav	1	1459
94	i 0.08 on1 of3.wav	i 0.08 on1 of3.wav	1	538
95	i 0.08 on1 of4.wav	i 0.08 on1 of4.wav	1	1232
96	i 0.08 on1 of5.wav	i 0.08 on1 of5.wav	1	952
97	i 0.08 on1 of6.wav	i 0.08 on1 of6.wav	1	527
98	i 0.08 on1 of7.wav	i 0.08 on1 of7.wav	1	899
99	i 0.12 on1 of1.wav	i 0.12 on1 of1.wav	1	904
100	i 0.12 on1 of2.wav	i 0.12 on1 of2.wav	1	1062
101	i 0.12 on1 of3.wav	i 0.12 on1 of3.wav	1	1103
102	i 0.12 on1 of4.wav	i 0.12 on1 of4.wav	1	1013
103	i 0.12 on1 of5.wav	i 0.12 on1 of5.wav	1	837
104	i 0.12 on1 of6.wav	i 0.12 on1 of6.wav	1	918
105	i 0.12 on1 of7.wav	i 0.12 on1 of7.wav	1	728
106	i 0.14 on1 of1.wav	i 0.14 on1 of1.wav	1	783
107	i 0.14 on1 of2.wav	i 0.14 on1 of2.wav	1	938
108	i 0.14 on1 of3.wav	i 0.14 on1 of3.wav	1	847
109	i 0.14 on1 of4.wav	i 0.14 on1 of4.wav	1	846
110	i 0.14 on1 of5.wav	i 0.14 on1 of5.wav	1	725
111	i 0.14 on1 of6.wav	i 0.14 on1 of6.wav	1	786
112	i 0.14 on1 of7.wav	i 0.14 on1 of7.wav	1	835
113	i 0.16 on1 of1.wav	i 0.16 on1 of1.wav	1	980
114	i 0.16 on1 of2.wav	i 0.16 on1 of2.wav	1	694
115	i 0.16 on1 of3.wav	i 0.16 on1 of3.wav	1	821
116	i 0.16 on1 of4.wav	i 0.16 on1 of4.wav	2	2163
117	i 0.16 on1 of5.wav	i 0.16 on1 of5.wav	1	1560
118	i 0.16 on1 of6.wav	i 0.16 on1 of6.wav	1	670
119	i 0.16 on1 of7.wav	i 0.16 on1 of7.wav	1	988
120	i 0.18 on1 of1.wav	i 0.18 on1 of1.wav	1	726
121	i 0.18 on1 of2.wav	i 0.18 on1 of2.wav	1	524
122	i 0.18 on1 of3.wav	i 0.18 on1 of3.wav	1	803
123	i 0.18 on1 of4.wav	i 0.18 on1 of4.wav	1	725
124	i 0.18 on1 of5.wav	i 0.18 on1 of5.wav	1	1335
125	i 0.18 on1 of6.wav	i 0.18 on1 of6.wav	1	648
126	i 0.18 on1 of7.wav	i 0.18 on1 of7.wav	1	715
127	a 0.1 on1 of1.wav	a 0.1 on1 of3.wav	2	922
128	a 0.1 on1 of2.wav	a 0.1 on1 of4.wav	2	626
129	a 0.1 on1 of3.wav	a 0.1 on1 of5.wav	2	2169
130	a 0.1 on1 of4.wav	a 0.1 on1 of6.wav	2	882
131	a 0.1 on1 of5.wav	a 0.1 on1 of7.wav	1	1886
132	a 0.2 on1 of1.wav	a 0.2 on1 of3.wav	2	722
133	a 0.2 on1 of2.wav	a 0.2 on1 of4.wav	1	728
134	a 0.2 on1 of3.wav	a 0.2 on1 of5.wav	1	1055
135	a 0.2 on1 of4.wav	a 0.2 on1 of6.wav	1	1019
136	a 0.2 on1 of5.wav	a 0.2 on1 of7.wav	1	1097
137	a 0.04 on1 of1.wav	a 0.04 on1 of3.wav	1	496
138	a 0.04 on1 of2.wav	a 0.04 on1 of4.wav	1	568
139	a 0.04 on1 of3.wav	a 0.04 on1 of5.wav	1	508
140	a 0.04 on1 of4.wav	a 0.04 on1 of6.wav	1	645
141	a 0.04 on1 of5.wav	a 0.04 on1 of7.wav	1	1233
142	a 0.06 on1 of1.wav	a 0.06 on1 of3.wav	1	1097
143	a 0.06 on1 of2.wav	a 0.06 on1 of4.wav	1	790
144	a 0.06 on1 of3.wav	a 0.06 on1 of5.wav	1	689
145	a 0.06 on1 of4.wav	a 0.06 on1 of6.wav	1	712
146	a 0.06 on1 of5.wav	a 0.06 on1 of7.wav	1	3797
147	a 0.08 on1 of1.wav	a 0.08 on1 of3.wav	2	713
148	a 0.08 on1 of2.wav	a 0.08 on1 of4.wav	1	645
149	a 0.08 on1 of3.wav	a 0.08 on1 of5.wav	1	568
150	a 0.08 on1 of4.wav	a 0.08 on1 of6.wav	1	1333
151	a 0.08 on1 of5.wav	a 0.08 on1 of7.wav	1	577
152	a 0.12 on1 of1.wav	a 0.12 on1 of3.wav	2	1181
153	a 0.12 on1 of2.wav	a 0.12 on1 of4.wav	1	701
154	a 0.12 on1 of3.wav	a 0.12 on1 of5.wav	2	1378
155	a 0.12 on1 of4.wav	a 0.12 on1 of6.wav	1	940
156	a 0.12 on1 of5.wav	a 0.12 on1 of7.wav	2	651
157	a 0.14 on1 of1.wav	a 0.14 on1 of3.wav	1	664
158	a 0.14 on1 of2.wav	a 0.14 on1 of4.wav	1	1613
159	a 0.14 on1 of3.wav	a 0.14 on1 of5.wav	2	816
160	a 0.14 on1 of4.wav	a 0.14 on1 of6.wav	1	786
161	a 0.14 on1 of5.wav	a 0.14 on1 of7.wav	1	750
162	a 0.16 on1 of1.wav	a 0.16 on1 of3.wav	2	2040
163	a 0.16 on1 of2.wav	a 0.16 on1 of4.wav	2	614
164	a 0.16 on1 of3.wav	a 0.16 on1 of5.wav	1	746
165	a 0.16 on1 of4.wav	a 0.16 on1 of6.wav	2	593
166	a 0.16 on1 of5.wav	a 0.16 on1 of7.wav	2	973
167	a 0.18 on1 of1.wav	a 0.18 on1 of3.wav	2	685
168	a 0.18 on1 of2.wav	a 0.18 on1 of4.wav	2	792
169	a 0.18 on1 of3.wav	a 0.18 on1 of5.wav	2	734
170	a 0.18 on1 of4.wav	a 0.18 on1 of6.wav	1	1324
171	a 0.18 on1 of5.wav	a 0.18 on1 of7.wav	2	695
172	i 0.1 on1 of1.wav	i 0.1 on1 of3.wav	1	832
173	i 0.1 on1 of2.wav	i 0.1 on1 of4.wav	1	924
174	i 0.1 on1 of3.wav	i 0.1 on1 of5.wav	1	682
175	i 0.1 on1 of4.wav	i 0.1 on1 of6.wav	2	944
176	i 0.1 on1 of5.wav	i 0.1 on1 of7.wav	2	881
177	i 0.2 on1 of1.wav	i 0.2 on1 of3.wav	2	691
178	i 0.2 on1 of2.wav	i 0.2 on1 of4.wav	1	961
179	i 0.2 on1 of3.wav	i 0.2 on1 of5.wav	1	1251
180	i 0.2 on1 of4.wav	i 0.2 on1 of6.wav	1	1103
181	i 0.2 on1 of5.wav	i 0.2 on1 of7.wav	1	692
182	i 0.04 on1 of1.wav	i 0.04 on1 of3.wav	1	1229
183	i 0.04 on1 of2.wav	i 0.04 on1 of4.wav	1	573
184	i 0.04 on1 of3.wav	i 0.04 on1 of5.wav	1	772
185	i 0.04 on1 of4.wav	i 0.04 on1 of6.wav	1	1092
186	i 0.04 on1 of5.wav	i 0.04 on1 of7.wav	1	606
187	i 0.06 on1 of1.wav	i 0.06 on1 of3.wav	1	582
188	i 0.06 on1 of2.wav	i 0.06 on1 of4.wav	1	502
189	i 0.06 on1 of3.wav	i 0.06 on1 of5.wav	1	906
190	i 0.06 on1 of4.wav	i 0.06 on1 of6.wav	2	727
191	i 0.06 on1 of5.wav	i 0.06 on1 of7.wav	2	1390
192	i 0.08 on1 of1.wav	i 0.08 on1 of3.wav	1	2994
193	i 0.08 on1 of2.wav	i 0.08 on1 of4.wav	1	576
194	i 0.08 on1 of3.wav	i 0.08 on1 of5.wav	1	946
195	i 0.08 on1 of4.wav	i 0.08 on1 of6.wav	1	726
196	i 0.08 on1 of5.wav	i 0.08 on1 of7.wav	1	1519
197	i 0.12 on1 of1.wav	i 0.12 on1 of3.wav	2	994
198	i 0.12 on1 of2.wav	i 0.12 on1 of4.wav	1	1310
199	i 0.12 on1 of3.wav	i 0.12 on1 of5.wav	1	1818
200	i 0.12 on1 of4.wav	i 0.12 on1 of6.wav	1	1124
201	i 0.12 on1 of5.wav	i 0.12 on1 of7.wav	2	1090
202	i 0.14 on1 of1.wav	i 0.14 on1 of3.wav	1	961
203	i 0.14 on1 of2.wav	i 0.14 on1 of4.wav	2	842
204	i 0.14 on1 of3.wav	i 0.14 on1 of5.wav	2	724
205	i 0.14 on1 of4.wav	i 0.14 on1 of6.wav	1	1853
206	i 0.14 on1 of5.wav	i 0.14 on1 of7.wav	2	1270
207	i 0.16 on1 of1.wav	i 0.16 on1 of3.wav	2	772
208	i 0.16 on1 of2.wav	i 0.16 on1 of4.wav	2	641
209	i 0.16 on1 of3.wav	i 0.16 on1 of5.wav	2	510
210	i 0.16 on1 of4.wav	i 0.16 on1 of6.wav	1	837
211	i 0.16 on1 of5.wav	i 0.16 on1 of7.wav	1	881
212	i 0.18 on1 of1.wav	i 0.18 on1 of3.wav	2	917
213	i 0.18 on1 of2.wav	i 0.18 on1 of4.wav	2	857
214	i 0.18 on1 of3.wav	i 0.18 on1 of5.wav	2	946
215	i 0.18 on1 of4.wav	i 0.18 on1 of6.wav	1	834
216	i 0.18 on1 of5.wav	i 0.18 on1 of7.wav	1	817
217	a 0.1 on1 of3.wav	a 0.1 on1 of1.wav	1	2006
218	a 0.1 on1 of4.wav	a 0.1 on1 of2.wav	2	1239
219	a 0.1 on1 of5.wav	a 0.1 on1 of3.wav	1	1454
220	a 0.1 on1 of6.wav	a 0.1 on1 of4.wav	1	1571
221	a 0.1 on1 of7.wav	a 0.1 on1 of5.wav	1	644
222	a 0.2 on1 of3.wav	a 0.2 on1 of1.wav	1	642
223	a 0.2 on1 of4.wav	a 0.2 on1 of2.wav	2	2295
224	a 0.2 on1 of5.wav	a 0.2 on1 of3.wav	1	471
225	a 0.2 on1 of6.wav	a 0.2 on1 of4.wav	1	714
226	a 0.2 on1 of7.wav	a 0.2 on1 of5.wav	1	543
227	a 0.04 on1 of3.wav	a 0.04 on1 of1.wav	1	544
228	a 0.04 on1 of4.wav	a 0.04 on1 of2.wav	1	474
229	a 0.04 on1 of5.wav	a 0.04 on1 of3.wav	1	690
230	a 0.04 on1 of6.wav	a 0.04 on1 of4.wav	1	595
231	a 0.04 on1 of7.wav	a 0.04 on1 of5.wav	1	563
232	a 0.06 on1 of3.wav	a 0.06 on1 of1.wav	1	1317
233	a 0.06 on1 of4.wav	a 0.06 on1 of2.wav	1	655
234	a 0.06 on1 of5.wav	a 0.06 on1 of3.wav	1	566
235	a 0.06 on1 of6.wav	a 0.06 on1 of4.wav	1	953
236	a 0.06 on1 of7.wav	a 0.06 on1 of5.wav	1	850
237	a 0.08 on1 of3.wav	a 0.08 on1 of1.wav	2	685
238	a 0.08 on1 of4.wav	a 0.08 on1 of2.wav	2	1260
239	a 0.08 on1 of5.wav	a 0.08 on1 of3.wav	1	1060
240	a 0.08 on1 of6.wav	a 0.08 on1 of4.wav	1	1456
241	a 0.08 on1 of7.wav	a 0.08 on1 of5.wav	1	1275
242	a 0.12 on1 of3.wav	a 0.12 on1 of1.wav	2	897
243	a 0.12 on1 of4.wav	a 0.12 on1 of2.wav	1	548
244	a 0.12 on1 of5.wav	a 0.12 on1 of3.wav	2	977
245	a 0.12 on1 of6.wav	a 0.12 on1 of4.wav	1	4794
246	a 0.12 on1 of7.wav	a 0.12 on1 of5.wav	1	618
247	a 0.14 on1 of3.wav	a 0.14 on1 of1.wav	1	1035
248	a 0.14 on1 of4.wav	a 0.14 on1 of2.wav	1	537
249	a 0.14 on1 of5.wav	a 0.14 on1 of3.wav	2	915
250	a 0.14 on1 of6.wav	a 0.14 on1 of4.wav	2	718
251	a 0.14 on1 of7.wav	a 0.14 on1 of5.wav	1	550
252	a 0.16 on1 of3.wav	a 0.16 on1 of1.wav	2	671
253	a 0.16 on1 of4.wav	a 0.16 on1 of2.wav	1	953
254	a 0.16 on1 of5.wav	a 0.16 on1 of3.wav	1	658
255	a 0.16 on1 of6.wav	a 0.16 on1 of4.wav	1	736
256	a 0.16 on1 of7.wav	a 0.16 on1 of5.wav	1	735
257	a 0.18 on1 of3.wav	a 0.18 on1 of1.wav	1	1355
258	a 0.18 on1 of4.wav	a 0.18 on1 of2.wav	1	1815
259	a 0.18 on1 of5.wav	a 0.18 on1 of3.wav	1	1096
260	a 0.18 on1 of6.wav	a 0.18 on1 of4.wav	1	862
261	a 0.18 on1 of7.wav	a 0.18 on1 of5.wav	1	680
262	i 0.1 on1 of3.wav	i 0.1 on1 of1.wav	2	1042
263	i 0.1 on1 of4.wav	i 0.1 on1 of2.wav	2	620
264	i 0.1 on1 of5.wav	i 0.1 on1 of3.wav	1	1846
265	i 0.1 on1 of6.wav	i 0.1 on1 of4.wav	1	1669
266	i 0.1 on1 of7.wav	i 0.1 on1 of5.wav	2	706
267	i 0.2 on1 of3.wav	i 0.2 on1 of1.wav	1	1057
268	i 0.2 on1 of4.wav	i 0.2 on1 of2.wav	1	741
269	i 0.2 on1 of5.wav	i 0.2 on1 of3.wav	1	783
270	i 0.2 on1 of6.wav	i 0.2 on1 of4.wav	2	787
271	i 0.2 on1 of7.wav	i 0.2 on1 of5.wav	1	729
272	i 0.04 on1 of3.wav	i 0.04 on1 of1.wav	1	449
273	i 0.04 on1 of4.wav	i 0.04 on1 of2.wav	1	909
274	i 0.04 on1 of5.wav	i 0.04 on1 of3.wav	1	1284
275	i 0.04 on1 of6.wav	i 0.04 on1 of4.wav	1	784
276	i 0.04 on1 of7.wav	i 0.04 on1 of5.wav	2	697
277	i 0.06 on1 of3.wav	i 0.06 on1 of1.wav	1	601
278	i 0.06 on1 of4.wav	i 0.06 on1 of2.wav	1	845
279	i 0.06 on1 of5.wav	i 0.06 on1 of3.wav	1	1080
280	i 0.06 on1 of6.wav	i 0.06 on1 of4.wav	1	1199
281	i 0.06 on1 of7.wav	i 0.06 on1 of5.wav	1	507
282	i 0.08 on1 of3.wav	i 0.08 on1 of1.wav	1	647
283	i 0.08 on1 of4.wav	i 0.08 on1 of2.wav	2	846
284	i 0.08 on1 of5.wav	i 0.08 on1 of3.wav	1	801
285	i 0.08 on1 of6.wav	i 0.08 on1 of4.wav	1	688
286	i 0.08 on1 of7.wav	i 0.08 on1 of5.wav	1	469
287	i 0.12 on1 of3.wav	i 0.12 on1 of1.wav	1	599
288	i 0.12 on1 of4.wav	i 0.12 on1 of2.wav	1	1589
289	i 0.12 on1 of5.wav	i 0.12 on1 of3.wav	2	855
290	i 0.12 on1 of6.wav	i 0.12 on1 of4.wav	2	1100
291	i 0.12 on1 of7.wav	i 0.12 on1 of5.wav	1	706
292	i 0.14 on1 of3.wav	i 0.14 on1 of1.wav	1	675
293	i 0.14 on1 of4.wav	i 0.14 on1 of2.wav	2	1418
294	i 0.14 on1 of5.wav	i 0.14 on1 of3.wav	2	908
295	i 0.14 on1 of6.wav	i 0.14 on1 of4.wav	1	771
296	i 0.14 on1 of7.wav	i 0.14 on1 of5.wav	1	942
297	i 0.16 on1 of3.wav	i 0.16 on1 of1.wav	2	1206
298	i 0.16 on1 of4.wav	i 0.16 on1 of2.wav	2	884
299	i 0.16 on1 of5.wav	i 0.16 on1 of3.wav	1	6294
300	i 0.16 on1 of6.wav	i 0.16 on1 of4.wav	1	762
301	i 0.16 on1 of7.wav	i 0.16 on1 of5.wav	1	945
302	i 0.18 on1 of3.wav	i 0.18 on1 of1.wav	2	763
303	i 0.18 on1 of4.wav	i 0.18 on1 of2.wav	2	1324
304	i 0.18 on1 of5.wav	i 0.18 on1 of3.wav	1	781
305	i 0.18 on1 of6.wav	i 0.18 on1 of4.wav	1	659
306	i 0.18 on1 of7.wav	i 0.18 on1 of5.wav	1	1302
307	a 0.1 on1 of1.wav	a 0.1 on1 of1.wav	1	783
308	a 0.1 on1 of2.wav	a 0.1 on1 of2.wav	2	571
309	a 0.1 on1 of3.wav	a 0.1 on1 of3.wav	1	1364
310	a 0.1 on1 of4.wav	a 0.1 on1 of4.wav	1	931
311	a 0.1 on1 of5.wav	a 0.1 on1 of5.wav	1	877
312	a 0.1 on1 of6.wav	a 0.1 on1 of6.wav	1	548
313	a 0.1 on1 of7.wav	a 0.1 on1 of7.wav	1	576
314	a 0.2 on1 of1.wav	a 0.2 on1 of1.wav	1	744
315	a 0.2 on1 of2.wav	a 0.2 on1 of2.wav	2	764
316	a 0.2 on1 of3.wav	a 0.2 on1 of3.wav	1	706
317	a 0.2 on1 of4.wav	a 0.2 on1 of4.wav	1	809
318	a 0.2 on1 of5.wav	a 0.2 on1 of5.wav	1	651
319	a 0.2 on1 of6.wav	a 0.2 on1 of6.wav	1	613
320	a 0.2 on1 of7.wav	a 0.2 on1 of7.wav	1	730
321	a 0.04 on1 of1.wav	a 0.04 on1 of1.wav	1	724
322	a 0.04 on1 of2.wav	a 0.04 on1 of2.wav	1	571
323	a 0.04 on1 of3.wav	a 0.04 on1 of3.wav	1	457
324	a 0.04 on1 of4.wav	a 0.04 on1 of4.wav	1	2000
325	a 0.04 on1 of5.wav	a 0.04 on1 of5.wav	1	356
326	a 0.04 on1 of6.wav	a 0.04 on1 of6.wav	1	766
327	a 0.04 on1 of7.wav	a 0.04 on1 of7.wav	1	909
328	a 0.06 on1 of1.wav	a 0.06 on1 of1.wav	1	1278
329	a 0.06 on1 of2.wav	a 0.06 on1 of2.wav	1	398
330	a 0.06 on1 of3.wav	a 0.06 on1 of3.wav	1	529
331	a 0.06 on1 of4.wav	a 0.06 on1 of4.wav	1	660
332	a 0.06 on1 of5.wav	a 0.06 on1 of5.wav	2	722
333	a 0.06 on1 of6.wav	a 0.06 on1 of6.wav	1	533
334	a 0.06 on1 of7.wav	a 0.06 on1 of7.wav	1	836
335	a 0.08 on1 of1.wav	a 0.08 on1 of1.wav	1	513
336	a 0.08 on1 of2.wav	a 0.08 on1 of2.wav	1	804
337	a 0.08 on1 of3.wav	a 0.08 on1 of3.wav	1	1378
338	a 0.08 on1 of4.wav	a 0.08 on1 of4.wav	1	772
339	a 0.08 on1 of5.wav	a 0.08 on1 of5.wav	1	751
340	a 0.08 on1 of6.wav	a 0.08 on1 of6.wav	1	687
341	a 0.08 on1 of7.wav	a 0.08 on1 of7.wav	1	877
342	a 0.12 on1 of1.wav	a 0.12 on1 of1.wav	1	1300
343	a 0.12 on1 of2.wav	a 0.12 on1 of2.wav	1	684
344	a 0.12 on1 of3.wav	a 0.12 on1 of3.wav	1	860
345	a 0.12 on1 of4.wav	a 0.12 on1 of4.wav	1	1016
346	a 0.12 on1 of5.wav	a 0.12 on1 of5.wav	1	1002
347	a 0.12 on1 of6.wav	a 0.12 on1 of6.wav	1	646
348	a 0.12 on1 of7.wav	a 0.12 on1 of7.wav	2	1753
349	a 0.14 on1 of1.wav	a 0.14 on1 of1.wav	1	1266
350	a 0.14 on1 of2.wav	a 0.14 on1 of2.wav	2	1218
351	a 0.14 on1 of3.wav	a 0.14 on1 of3.wav	1	627
352	a 0.14 on1 of4.wav	a 0.14 on1 of4.wav	2	627
353	a 0.14 on1 of5.wav	a 0.14 on1 of5.wav	1	1043
354	a 0.14 on1 of6.wav	a 0.14 on1 of6.wav	1	585
355	a 0.14 on1 of7.wav	a 0.14 on1 of7.wav	1	1467
356	a 0.16 on1 of1.wav	a 0.16 on1 of1.wav	1	913
357	a 0.16 on1 of2.wav	a 0.16 on1 of2.wav	1	638
358	a 0.16 on1 of3.wav	a 0.16 on1 of3.wav	1	825
359	a 0.16 on1 of4.wav	a 0.16 on1 of4.wav	2	1135
360	a 0.16 on1 of5.wav	a 0.16 on1 of5.wav	2	833
361	a 0.16 on1 of6.wav	a 0.16 on1 of6.wav	1	4024
362	a 0.16 on1 of7.wav	a 0.16 on1 of7.wav	1	750
363	a 0.18 on1 of1.wav	a 0.18 on1 of1.wav	1	604
364	a 0.18 on1 of2.wav	a 0.18 on1 of2.wav	1	827
365	a 0.18 on1 of3.wav	a 0.18 on1 of3.wav	1	693
366	a 0.18 on1 of4.wav	a 0.18 on1 of4.wav	1	701
367	a 0.18 on1 of5.wav	a 0.18 on1 of5.wav	1	608
368	a 0.18 on1 of6.wav	a 0.18 on1 of6.wav	1	1115
369	a 0.18 on1 of7.wav	a 0.18 on1 of7.wav	1	683
370	i 0.1 on1 of1.wav	i 0.1 on1 of1.wav	1	1404
371	i 0.1 on1 of2.wav	i 0.1 on1 of2.wav	1	1259
372	i 0.1 on1 of3.wav	i 0.1 on1 of3.wav	2	854
373	i 0.1 on1 of4.wav	i 0.1 on1 of4.wav	1	880
374	i 0.1 on1 of5.wav	i 0.1 on1 of5.wav	1	880
375	i 0.1 on1 of6.wav	i 0.1 on1 of6.wav	1	1293
376	i 0.1 on1 of7.wav	i 0.1 on1 of7.wav	1	623
377	i 0.2 on1 of1.wav	i 0.2 on1 of1.wav	1	1024
378	i 0.2 on1 of2.wav	i 0.2 on1 of2.wav	1	898
379	i 0.2 on1 of3.wav	i 0.2 on1 of3.wav	1	1233
380	i 0.2 on1 of4.wav	i 0.2 on1 of4.wav	1	1125
381	i 0.2 on1 of5.wav	i 0.2 on1 of5.wav	1	456
382	i 0.2 on1 of6.wav	i 0.2 on1 of6.wav	1	773
383	i 0.2 on1 of7.wav	i 0.2 on1 of7.wav	1	785
384	i 0.04 on1 of1.wav	i 0.04 on1 of1.wav	1	537
385	i 0.04 on1 of2.wav	i 0.04 on1 of2.wav	2	756
386	i 0.04 on1 of3.wav	i 0.04 on1 of3.wav	1	632
387	i 0.04 on1 of4.wav	i 0.04 on1 of4.wav	1	378
388	i 0.04 on1 of5.wav	i 0.04 on1 of5.wav	1	752
389	i 0.04 on1 of6.wav	i 0.04 on1 of6.wav	1	521
390	i 0.04 on1 of7.wav	i 0.04 on1 of7.wav	1	698
391	i 0.06 on1 of1.wav	i 0.06 on1 of1.wav	1	707
392	i 0.06 on1 of2.wav	i 0.06 on1 of2.wav	1	766
393	i 0.06 on1 of3.wav	i 0.06 on1 of3.wav	1	912
394	i 0.06 on1 of4.wav	i 0.06 on1 of4.wav	1	771
395	i 0.06 on1 of5.wav	i 0.06 on1 of5.wav	1	660
396	i 0.06 on1 of6.wav	i 0.06 on1 of6.wav	1	545
397	i 0.06 on1 of7.wav	i 0.06 on1 of7.wav	1	629
398	i 0.08 on1 of1.wav	i 0.08 on1 of1.wav	1	641
399	i 0.08 on1 of2.wav	i 0.08 on1 of2.wav	1	1142
400	i 0.08 on1 of3.wav	i 0.08 on1 of3.wav	1	610
401	i 0.08 on1 of4.wav	i 0.08 on1 of4.wav	1	1167
402	i 0.08 on1 of5.wav	i 0.08 on1 of5.wav	2	849
403	i 0.08 on1 of6.wav	i 0.08 on1 of6.wav	1	883
404	i 0.08 on1 of7.wav	i 0.08 on1 of7.wav	1	961
405	i 0.12 on1 of1.wav	i 0.12 on1 of1.wav	2	878
406	i 0.12 on1 of2.wav	i 0.12 on1 of2.wav	1	833
407	i 0.12 on1 of3.wav	i 0.12 on1 of3.wav	1	634
408	i 0.12 on1 of4.wav	i 0.12 on1 of4.wav	2	1307
409	i 0.12 on1 of5.wav	i 0.12 on1 of5.wav	1	840
410	i 0.12 on1 of6.wav	i 0.12 on1 of6.wav	1	629
411	i 0.12 on1 of7.wav	i 0.12 on1 of7.wav	1	933
412	i 0.14 on1 of1.wav	i 0.14 on1 of1.wav	1	958
413	i 0.14 on1 of2.wav	i 0.14 on1 of2.wav	2	744
414	i 0.14 on1 of3.wav	i 0.14 on1 of3.wav	1	815
415	i 0.14 on1 of4.wav	i 0.14 on1 of4.wav	2	802
416	i 0.14 on1 of5.wav	i 0.14 on1 of5.wav	1	648
417	i 0.14 on1 of6.wav	i 0.14 on1 of6.wav	2	1369
418	i 0.14 on1 of7.wav	i 0.14 on1 of7.wav	1	807
419	i 0.16 on1 of1.wav	i 0.16 on1 of1.wav	1	709
420	i 0.16 on1 of2.wav	i 0.16 on1 of2.wav	1	883
421	i 0.16 on1 of3.wav	i 0.16 on1 of3.wav	1	787
422	i 0.16 on1 of4.wav	i 0.16 on1 of4.wav	1	670
423	i 0.16 on1 of5.wav	i 0.16 on1 of5.wav	1	943
424	i 0.16 on1 of6.wav	i 0.16 on1 of6.wav	2	738
425	i 0.16 on1 of7.wav	i 0.16 on1 of7.wav	1	702
426	i 0.18 on1 of1.wav	i 0.18 on1 of1.wav	1	925
427	i 0.18 on1 of2.wav	i 0.18 on1 of2.wav	1	2483
428	i 0.18 on1 of3.wav	i 0.18 on1 of3.wav	1	521
429	i 0.18 on1 of4.wav	i 0.18 on1 of4.wav	1	581
430	i 0.18 on1 of5.wav	i 0.18 on1 of5.wav	1	3583
431	i 0.18 on1 of6.wav	i 0.18 on1 of6.wav	1	649
432	i 0.18 on1 of7.wav	i 0.18 on1 of7.wav	2	940
433	a 0.1 on1 of1.wav	a 0.1 on1 of3.wav	2	966
434	a 0.1 on1 of2.wav	a 0.1 on1 of4.wav	1	816
435	a 0.1 on1 of3.wav	a 0.1 on1 of5.wav	1	761
436	a 0.1 on1 of4.wav	a 0.1 on1 of6.wav	1	545
437	a 0.1 on1 of5.wav	a 0.1 on1 of7.wav	1	555
438	a 0.2 on1 of1.wav	a 0.2 on1 of3.wav	2	689
439	a 0.2 on1 of2.wav	a 0.2 on1 of4.wav	1	3527
440	a 0.2 on1 of3.wav	a 0.2 on1 of5.wav	1	1243
441	a 0.2 on1 of4.wav	a 0.2 on1 of6.wav	1	1062
442	a 0.2 on1 of5.wav	a 0.2 on1 of7.wav	2	899
443	a 0.04 on1 of1.wav	a 0.04 on1 of3.wav	1	483
444	a 0.04 on1 of2.wav	a 0.04 on1 of4.wav	1	456
445	a 0.04 on1 of3.wav	a 0.04 on1 of5.wav	1	828
446	a 0.04 on1 of4.wav	a 0.04 on1 of6.wav	1	794
447	a 0.04 on1 of5.wav	a 0.04 on1 of7.wav	1	366
448	a 0.06 on1 of1.wav	a 0.06 on1 of3.wav	1	2151
449	a 0.06 on1 of2.wav	a 0.06 on1 of4.wav	1	543
450	a 0.06 on1 of3.wav	a 0.06 on1 of5.wav	1	1364
451	a 0.06 on1 of4.wav	a 0.06 on1 of6.wav	1	838
452	a 0.06 on1 of5.wav	a 0.06 on1 of7.wav	1	472
453	a 0.08 on1 of1.wav	a 0.08 on1 of3.wav	2	575
454	a 0.08 on1 of2.wav	a 0.08 on1 of4.wav	1	570
455	a 0.08 on1 of3.wav	a 0.08 on1 of5.wav	1	595
456	a 0.08 on1 of4.wav	a 0.08 on1 of6.wav	1	564
457	a 0.08 on1 of5.wav	a 0.08 on1 of7.wav	1	544
458	a 0.12 on1 of1.wav	a 0.12 on1 of3.wav	1	1386
459	a 0.12 on1 of2.wav	a 0.12 on1 of4.wav	2	799
460	a 0.12 on1 of3.wav	a 0.12 on1 of5.wav	1	622
461	a 0.12 on1 of4.wav	a 0.12 on1 of6.wav	1	723
462	a 0.12 on1 of5.wav	a 0.12 on1 of7.wav	2	716
463	a 0.14 on1 of1.wav	a 0.14 on1 of3.wav	2	1162
464	a 0.14 on1 of2.wav	a 0.14 on1 of4.wav	2	818
465	a 0.14 on1 of3.wav	a 0.14 on1 of5.wav	1	427
466	a 0.14 on1 of4.wav	a 0.14 on1 of6.wav	1	600
467	a 0.14 on1 of5.wav	a 0.14 on1 of7.wav	1	576
468	a 0.16 on1 of1.wav	a 0.16 on1 of3.wav	2	787
469	a 0.16 on1 of2.wav	a 0.16 on1 of4.wav	2	785
470	a 0.16 on1 of3.wav	a 0.16 on1 of5.wav	2	814
471	a 0.16 on1 of4.wav	a 0.16 on1 of6.wav	2	1673
472	a 0.16 on1 of5.wav	a 0.16 on1 of7.wav	2	681
473	a 0.18 on1 of1.wav	a 0.18 on1 of3.wav	2	1444
474	a 0.18 on1 of2.wav	a 0.18 on1 of4.wav	1	616
475	a 0.18 on1 of3.wav	a 0.18 on1 of5.wav	2	932
476	a 0.18 on1 of4.wav	a 0.18 on1 of6.wav	1	1782
477	a 0.18 on1 of5.wav	a 0.18 on1 of7.wav	1	4940
478	i 0.1 on1 of1.wav	i 0.1 on1 of3.wav	2	1436
479	i 0.1 on1 of2.wav	i 0.1 on1 of4.wav	1	736
480	i 0.1 on1 of3.wav	i 0.1 on1 of5.wav	1	628
481	i 0.1 on1 of4.wav	i 0.1 on1 of6.wav	1	1625
482	i 0.1 on1 of5.wav	i 0.1 on1 of7.wav	2	1616
483	i 0.2 on1 of1.wav	i 0.2 on1 of3.wav	2	852
484	i 0.2 on1 of2.wav	i 0.2 on1 of4.wav	2	1067
485	i 0.2 on1 of3.wav	i 0.2 on1 of5.wav	2	771
486	i 0.2 on1 of4.wav	i 0.2 on1 of6.wav	1	780
487	i 0.2 on1 of5.wav	i 0.2 on1 of7.wav	1	1222
488	i 0.04 on1 of1.wav	i 0.04 on1 of3.wav	1	372
489	i 0.04 on1 of2.wav	i 0.04 on1 of4.wav	1	673
490	i 0.04 on1 of3.wav	i 0.04 on1 of5.wav	1	455
491	i 0.04 on1 of4.wav	i 0.04 on1 of6.wav	2	793
492	i 0.04 on1 of5.wav	i 0.04 on1 of7.wav	2	784
493	i 0.06 on1 of1.wav	i 0.06 on1 of3.wav	2	777
494	i 0.06 on1 of2.wav	i 0.06 on1 of4.wav	1	1369
495	i 0.06 on1 of3.wav	i 0.06 on1 of5.wav	1	968
496	i 0.06 on1 of4.wav	i 0.06 on1 of6.wav	1	1915
497	i 0.06 on1 of5.wav	i 0.06 on1 of7.wav	1	978
498	i 0.08 on1 of1.wav	i 0.08 on1 of3.wav	1	746
499	i 0.08 on1 of2.wav	i 0.08 on1 of4.wav	1	1197
500	i 0.08 on1 of3.wav	i 0.08 on1 of5.wav	1	795
501	i 0.08 on1 of4.wav	i 0.08 on1 of6.wav	1	2167
502	i 0.08 on1 of5.wav	i 0.08 on1 of7.wav	1	527
503	i 0.12 on1 of1.wav	i 0.12 on1 of3.wav	2	656
504	i 0.12 on1 of2.wav	i 0.12 on1 of4.wav	1	845
505	i 0.12 on1 of3.wav	i 0.12 on1 of5.wav	1	1244
506	i 0.12 on1 of4.wav	i 0.12 on1 of6.wav	2	812
507	i 0.12 on1 of5.wav	i 0.12 on1 of7.wav	2	1233
508	i 0.14 on1 of1.wav	i 0.14 on1 of3.wav	2	944
509	i 0.14 on1 of2.wav	i 0.14 on1 of4.wav	2	738
510	i 0.14 on1 of3.wav	i 0.14 on1 of5.wav	2	753
511	i 0.14 on1 of4.wav	i 0.14 on1 of6.wav	2	1815
512	i 0.14 on1 of5.wav	i 0.14 on1 of7.wav	2	763
513	i 0.16 on1 of1.wav	i 0.16 on1 of3.wav	1	597
514	i 0.16 on1 of2.wav	i 0.16 on1 of4.wav	1	703
515	i 0.16 on1 of3.wav	i 0.16 on1 of5.wav	2	1297
516	i 0.16 on1 of4.wav	i 0.16 on1 of6.wav	2	1089
517	i 0.16 on1 of5.wav	i 0.16 on1 of7.wav	2	769
518	i 0.18 on1 of1.wav	i 0.18 on1 of3.wav	2	865
519	i 0.18 on1 of2.wav	i 0.18 on1 of4.wav	2	856
520	i 0.18 on1 of3.wav	i 0.18 on1 of5.wav	2	1268
521	i 0.18 on1 of4.wav	i 0.18 on1 of6.wav	2	1243
522	i 0.18 on1 of5.wav	i 0.18 on1 of7.wav	1	338
523	a 0.1 on1 of3.wav	a 0.1 on1 of1.wav	2	791
524	a 0.1 on1 of4.wav	a 0.1 on1 of2.wav	1	467
525	a 0.1 on1 of5.wav	a 0.1 on1 of3.wav	1	1377
526	a 0.1 on1 of6.wav	a 0.1 on1 of4.wav	1	679
527	a 0.1 on1 of7.wav	a 0.1 on1 of5.wav	1	792
528	a 0.2 on1 of3.wav	a 0.2 on1 of1.wav	2	831
529	a 0.2 on1 of4.wav	a 0.2 on1 of2.wav	2	1026
530	a 0.2 on1 of5.wav	a 0.2 on1 of3.wav	2	913
531	a 0.2 on1 of6.wav	a 0.2 on1 of4.wav	2	739
532	a 0.2 on1 of7.wav	a 0.2 on1 of5.wav	1	959
533	a 0.04 on1 of3.wav	a 0.04 on1 of1.wav	1	1438
534	a 0.04 on1 of4.wav	a 0.04 on1 of2.wav	1	1114
535	a 0.04 on1 of5.wav	a 0.04 on1 of3.wav	1	596
536	a 0.04 on1 of6.wav	a 0.04 on1 of4.wav	1	672
537	a 0.04 on1 of7.wav	a 0.04 on1 of5.wav	1	469
538	a 0.06 on1 of3.wav	a 0.06 on1 of1.wav	1	779
539	a 0.06 on1 of4.wav	a 0.06 on1 of2.wav	1	773
540	a 0.06 on1 of5.wav	a 0.06 on1 of3.wav	1	596
541	a 0.06 on1 of6.wav	a 0.06 on1 of4.wav	1	689
542	a 0.06 on1 of7.wav	a 0.06 on1 of5.wav	1	533
543	a 0.08 on1 of3.wav	a 0.08 on1 of1.wav	1	531
544	a 0.08 on1 of4.wav	a 0.08 on1 of2.wav	1	687
545	a 0.08 on1 of5.wav	a 0.08 on1 of3.wav	1	607
546	a 0.08 on1 of6.wav	a 0.08 on1 of4.wav	1	611
547	a 0.08 on1 of7.wav	a 0.08 on1 of5.wav	1	4653
548	a 0.12 on1 of3.wav	a 0.12 on1 of1.wav	2	697
549	a 0.12 on1 of4.wav	a 0.12 on1 of2.wav	1	803
550	a 0.12 on1 of5.wav	a 0.12 on1 of3.wav	1	570
551	a 0.12 on1 of6.wav	a 0.12 on1 of4.wav	1	486
552	a 0.12 on1 of7.wav	a 0.12 on1 of5.wav	1	806
553	a 0.14 on1 of3.wav	a 0.14 on1 of1.wav	2	741
554	a 0.14 on1 of4.wav	a 0.14 on1 of2.wav	2	633
555	a 0.14 on1 of5.wav	a 0.14 on1 of3.wav	1	821
556	a 0.14 on1 of6.wav	a 0.14 on1 of4.wav	1	1365
557	a 0.14 on1 of7.wav	a 0.14 on1 of5.wav	2	912
558	a 0.16 on1 of3.wav	a 0.16 on1 of1.wav	2	933
559	a 0.16 on1 of4.wav	a 0.16 on1 of2.wav	2	801
560	a 0.16 on1 of5.wav	a 0.16 on1 of3.wav	2	983
561	a 0.16 on1 of6.wav	a 0.16 on1 of4.wav	2	1093
562	a 0.16 on1 of7.wav	a 0.16 on1 of5.wav	1	805
563	a 0.18 on1 of3.wav	a 0.18 on1 of1.wav	2	1159
564	a 0.18 on1 of4.wav	a 0.18 on1 of2.wav	2	2140
565	a 0.18 on1 of5.wav	a 0.18 on1 of3.wav	2	933
566	a 0.18 on1 of6.wav	a 0.18 on1 of4.wav	1	839
567	a 0.18 on1 of7.wav	a 0.18 on1 of5.wav	1	1195
568	i 0.1 on1 of3.wav	i 0.1 on1 of1.wav	1	678
569	i 0.1 on1 of4.wav	i 0.1 on1 of2.wav	2	1048
570	i 0.1 on1 of5.wav	i 0.1 on1 of3.wav	2	850
571	i 0.1 on1 of6.wav	i 0.1 on1 of4.wav	2	1256
572	i 0.1 on1 of7.wav	i 0.1 on1 of5.wav	1	1367
573	i 0.2 on1 of3.wav	i 0.2 on1 of1.wav	2	800
574	i 0.2 on1 of4.wav	i 0.2 on1 of2.wav	2	729
575	i 0.2 on1 of5.wav	i 0.2 on1 of3.wav	1	764
576	i 0.2 on1 of6.wav	i 0.2 on1 of4.wav	1	747
577	i 0.2 on1 of7.wav	i 0.2 on1 of5.wav	1	928
578	i 0.04 on1 of3.wav	i 0.04 on1 of1.wav	1	772
579	i 0.04 on1 of4.wav	i 0.04 on1 of2.wav	1	599
580	i 0.04 on1 of5.wav	i 0.04 on1 of3.wav	1	1238
581	i 0.04 on1 of6.wav	i 0.04 on1 of4.wav	1	895
582	i 0.04 on1 of7.wav	i 0.04 on1 of5.wav	1	2295
583	i 0.06 on1 of3.wav	i 0.06 on1 of1.wav	1	1297
584	i 0.06 on1 of4.wav	i 0.06 on1 of2.wav	1	642
585	i 0.06 on1 of5.wav	i 0.06 on1 of3.wav	1	1010
586	i 0.06 on1 of6.wav	i 0.06 on1 of4.wav	1	1294
587	i 0.06 on1 of7.wav	i 0.06 on1 of5.wav	1	1030
588	i 0.08 on1 of3.wav	i 0.08 on1 of1.wav	1	824
589	i 0.08 on1 of4.wav	i 0.08 on1 of2.wav	1	550
590	i 0.08 on1 of5.wav	i 0.08 on1 of3.wav	1	933
591	i 0.08 on1 of6.wav	i 0.08 on1 of4.wav	1	630
592	i 0.08 on1 of7.wav	i 0.08 on1 of5.wav	1	880
593	i 0.12 on1 of3.wav	i 0.12 on1 of1.wav	2	812
594	i 0.12 on1 of4.wav	i 0.12 on1 of2.wav	1	1735
595	i 0.12 on1 of5.wav	i 0.12 on1 of3.wav	2	912
596	i 0.12 on1 of6.wav	i 0.12 on1 of4.wav	2	1000
597	i 0.12 on1 of7.wav	i 0.12 on1 of5.wav	1	702
598	i 0.14 on1 of3.wav	i 0.14 on1 of1.wav	2	666
599	i 0.14 on1 of4.wav	i 0.14 on1 of2.wav	2	1133
600	i 0.14 on1 of5.wav	i 0.14 on1 of3.wav	2	1149
601	i 0.14 on1 of6.wav	i 0.14 on1 of4.wav	2	778
602	i 0.14 on1 of7.wav	i 0.14 on1 of5.wav	1	605
603	i 0.16 on1 of3.wav	i 0.16 on1 of1.wav	2	899
604	i 0.16 on1 of4.wav	i 0.16 on1 of2.wav	2	1295
605	i 0.16 on1 of5.wav	i 0.16 on1 of3.wav	2	2737
606	i 0.16 on1 of6.wav	i 0.16 on1 of4.wav	2	1181
607	i 0.16 on1 of7.wav	i 0.16 on1 of5.wav	2	1026
608	i 0.18 on1 of3.wav	i 0.18 on1 of1.wav	2	741
609	i 0.18 on1 of4.wav	i 0.18 on1 of2.wav	2	839
610	i 0.18 on1 of5.wav	i 0.18 on1 of3.wav	1	568
611	i 0.18 on1 of6.wav	i 0.18 on1 of4.wav	1	708
612	i 0.18 on1 of7.wav	i 0.18 on1 of5.wav	1	638
