# Supplementary material for: Effects of stimulus duration and vowel quality in cross-linguistic categorical perception of pitch directions
Source: PLoS One. 2017 Jul 3;12(7):e0180656. doi: 10.1371/journal.pone.0180656 (PMC5495489; doi:10.1371/journal.pone.0180656)
Supplement: S1 Table — (ZIP) [file pone.0180656.s001.zip › supporting information/Raw data/eprime_sd_ENGLISH/sub8sdrising.csv]

List2	stim1	stim2	Slide3.RESP	Slide3.RT
1	a 0.1 on1 of7r.wav	a 0.1 on1 of7r.wav	1	720
2	a 0.1 on2 of7.wav	a 0.1 on2 of7.wav	1	462
3	a 0.1 on3 of7.wav	a 0.1 on3 of7.wav	1	565
4	a 0.1 on4 of7.wav	a 0.1 on4 of7.wav	1	749
5	a 0.1 on5 of7.wav	a 0.1 on5 of7.wav	1	416
6	a 0.1 on6 of7.wav	a 0.1 on6 of7.wav	1	451
7	a 0.1 on7 of7.wav	a 0.1 on7 of7.wav	1	713
8	a 0.2 on1 of7r.wav	a 0.2 on1 of7r.wav	1	1335
9	a 0.2 on2 of7.wav	a 0.2 on2 of7.wav	2	1194
10	a 0.2 on3 of7.wav	a 0.2 on3 of7.wav	1	848
11	a 0.2 on4 of7.wav	a 0.2 on4 of7.wav	1	658
12	a 0.2 on5 of7.wav	a 0.2 on5 of7.wav	1	453
13	a 0.2 on6 of7.wav	a 0.2 on6 of7.wav	2	554
14	a 0.2 on7 of7.wav	a 0.2 on7 of7.wav	1	1080
15	a 0.04 on1 of7r.wav	a 0.04 on1 of7r.wav	1	330
16	a 0.04 on2 of7.wav	a 0.04 on2 of7.wav	1	496
17	a 0.04 on3 of7.wav	a 0.04 on3 of7.wav	1	632
18	a 0.04 on4 of7.wav	a 0.04 on4 of7.wav	1	602
19	a 0.04 on5 of7.wav	a 0.04 on5 of7.wav	1	429
20	a 0.04 on6 of7.wav	a 0.04 on6 of7.wav	1	755
21	a 0.04 on7 of7.wav	a 0.04 on7 of7.wav	1	558
22	a 0.06 on1 of7r.wav	a 0.06 on1 of7r.wav	2	548
23	a 0.06 on2 of7.wav	a 0.06 on2 of7.wav	2	553
24	a 0.06 on3 of7.wav	a 0.06 on3 of7.wav	1	574
25	a 0.06 on4 of7.wav	a 0.06 on4 of7.wav	2	605
26	a 0.06 on5 of7.wav	a 0.06 on5 of7.wav	1	640
27	a 0.06 on6 of7.wav	a 0.06 on6 of7.wav	1	519
28	a 0.06 on7 of7.wav	a 0.06 on7 of7.wav	2	469
29	a 0.08 on1 of7r.wav	a 0.08 on1 of7r.wav	1	449
30	a 0.08 on2 of7.wav	a 0.08 on2 of7.wav	1	785
31	a 0.08 on3 of7.wav	a 0.08 on3 of7.wav	1	539
32	a 0.08 on4 of7.wav	a 0.08 on4 of7.wav	1	457
33	a 0.08 on5 of7.wav	a 0.08 on5 of7.wav	1	1159
34	a 0.08 on6 of7.wav	a 0.08 on6 of7.wav	1	489
35	a 0.08 on7 of7.wav	a 0.08 on7 of7.wav	1	554
36	a 0.12 on1 of7r.wav	a 0.12 on1 of7r.wav	1	564
37	a 0.12 on2 of7.wav	a 0.12 on2 of7.wav	1	553
38	a 0.12 on3 of7.wav	a 0.12 on3 of7.wav	1	683
39	a 0.12 on4 of7.wav	a 0.12 on4 of7.wav	2	1108
40	a 0.12 on5 of7.wav	a 0.12 on5 of7.wav	1	1413
41	a 0.12 on6 of7.wav	a 0.12 on6 of7.wav	1	7697
42	a 0.12 on7 of7.wav	a 0.12 on7 of7.wav	2	624
43	a 0.14 on1 of7r.wav	a 0.14 on1 of7r.wav	2	879
44	a 0.14 on2 of7.wav	a 0.14 on2 of7.wav	1	442
45	a 0.14 on3 of7.wav	a 0.14 on3 of7.wav	1	677
46	a 0.14 on4 of7.wav	a 0.14 on4 of7.wav	2	506
47	a 0.14 on5 of7.wav	a 0.14 on5 of7.wav	1	659
48	a 0.14 on6 of7.wav	a 0.14 on6 of7.wav	1	616
49	a 0.14 on7 of7.wav	a 0.14 on7 of7.wav	1	646
50	a 0.16 on1 of7r.wav	a 0.16 on1 of7r.wav	1	821
51	a 0.16 on2 of7.wav	a 0.16 on2 of7.wav	1	600
52	a 0.16 on3 of7.wav	a 0.16 on3 of7.wav	1	678
53	a 0.16 on4 of7.wav	a 0.16 on4 of7.wav	1	787
54	a 0.16 on5 of7.wav	a 0.16 on5 of7.wav	2	719
55	a 0.16 on6 of7.wav	a 0.16 on6 of7.wav	1	738
56	a 0.16 on7 of7.wav	a 0.16 on7 of7.wav	1	1297
57	a 0.18 on1 of7r.wav	a 0.18 on1 of7r.wav	1	1431
58	a 0.18 on2 of7.wav	a 0.18 on2 of7.wav	1	795
59	a 0.18 on3 of7.wav	a 0.18 on3 of7.wav	1	454
60	a 0.18 on4 of7.wav	a 0.18 on4 of7.wav	1	491
61	a 0.18 on5 of7.wav	a 0.18 on5 of7.wav	2	1006
62	a 0.18 on6 of7.wav	a 0.18 on6 of7.wav	2	1323
63	a 0.18 on7 of7.wav	a 0.18 on7 of7.wav	1	787
64	i 0.1 on1 of7r.wav	i 0.1 on1 of7r.wav	1	499
65	i 0.1 on2 of7.wav	i 0.1 on2 of7.wav	1	550
66	i 0.1 on3 of7.wav	i 0.1 on3 of7.wav	1	613
67	i 0.1 on4 of7.wav	i 0.1 on4 of7.wav	1	487
68	i 0.1 on5 of7.wav	i 0.1 on5 of7.wav	1	663
69	i 0.1 on6 of7.wav	i 0.1 on6 of7.wav	2	734
70	i 0.1 on7 of7.wav	i 0.1 on7 of7.wav	2	520
71	i 0.2 on1 of7r.wav	i 0.2 on1 of7r.wav	1	740
72	i 0.2 on2 of7.wav	i 0.2 on2 of7.wav	1	733
73	i 0.2 on3 of7.wav	i 0.2 on3 of7.wav	1	580
74	i 0.2 on4 of7.wav	i 0.2 on4 of7.wav	1	602
75	i 0.2 on5 of7.wav	i 0.2 on5 of7.wav	1	627
76	i 0.2 on6 of7.wav	i 0.2 on6 of7.wav	1	716
77	i 0.2 on7 of7.wav	i 0.2 on7 of7.wav	1	690
78	i 0.04 on1 of7r.wav	i 0.04 on1 of7r.wav	1	447
79	i 0.04 on2 of7.wav	i 0.04 on2 of7.wav	1	785
80	i 0.04 on3 of7.wav	i 0.04 on3 of7.wav	1	469
81	i 0.04 on4 of7.wav	i 0.04 on4 of7.wav	1	533
82	i 0.04 on5 of7.wav	i 0.04 on5 of7.wav	1	650
83	i 0.04 on6 of7.wav	i 0.04 on6 of7.wav	1	403
84	i 0.04 on7 of7.wav	i 0.04 on7 of7.wav	1	496
85	i 0.06 on1 of7r.wav	i 0.06 on1 of7r.wav	1	1731
86	i 0.06 on2 of7.wav	i 0.06 on2 of7.wav	1	531
87	i 0.06 on3 of7.wav	i 0.06 on3 of7.wav	1	595
88	i 0.06 on4 of7.wav	i 0.06 on4 of7.wav	1	450
89	i 0.06 on5 of7.wav	i 0.06 on5 of7.wav	1	913
90	i 0.06 on6 of7.wav	i 0.06 on6 of7.wav	1	417
91	i 0.06 on7 of7.wav	i 0.06 on7 of7.wav	1	541
92	i 0.08 on1 of7r.wav	i 0.08 on1 of7r.wav	1	659
93	i 0.08 on2 of7.wav	i 0.08 on2 of7.wav	1	611
94	i 0.08 on3 of7.wav	i 0.08 on3 of7.wav	1	2350
95	i 0.08 on4 of7.wav	i 0.08 on4 of7.wav	1	720
96	i 0.08 on5 of7.wav	i 0.08 on5 of7.wav	1	615
97	i 0.08 on6 of7.wav	i 0.08 on6 of7.wav	1	531
98	i 0.08 on7 of7.wav	i 0.08 on7 of7.wav	1	594
99	i 0.12 on1 of7r.wav	i 0.12 on1 of7r.wav	1	499
100	i 0.12 on2 of7.wav	i 0.12 on2 of7.wav	1	1202
101	i 0.12 on3 of7.wav	i 0.12 on3 of7.wav	1	605
102	i 0.12 on4 of7.wav	i 0.12 on4 of7.wav	1	709
103	i 0.12 on5 of7.wav	i 0.12 on5 of7.wav	1	667
104	i 0.12 on6 of7.wav	i 0.12 on6 of7.wav	1	319
105	i 0.12 on7 of7.wav	i 0.12 on7 of7.wav	2	532
106	i 0.14 on1 of7r.wav	i 0.14 on1 of7r.wav	1	637
107	i 0.14 on2 of7.wav	i 0.14 on2 of7.wav	1	496
108	i 0.14 on3 of7.wav	i 0.14 on3 of7.wav	2	651
109	i 0.14 on4 of7.wav	i 0.14 on4 of7.wav	2	572
110	i 0.14 on5 of7.wav	i 0.14 on5 of7.wav	1	658
111	i 0.14 on6 of7.wav	i 0.14 on6 of7.wav	2	852
112	i 0.14 on7 of7.wav	i 0.14 on7 of7.wav	1	621
113	i 0.16 on1 of7r.wav	i 0.16 on1 of7r.wav	2	742
114	i 0.16 on2 of7.wav	i 0.16 on2 of7.wav	1	534
115	i 0.16 on3 of7.wav	i 0.16 on3 of7.wav	1	706
116	i 0.16 on4 of7.wav	i 0.16 on4 of7.wav	1	803
117	i 0.16 on5 of7.wav	i 0.16 on5 of7.wav	1	521
118	i 0.16 on6 of7.wav	i 0.16 on6 of7.wav	2	636
119	i 0.16 on7 of7.wav	i 0.16 on7 of7.wav	1	462
120	i 0.18 on1 of7r.wav	i 0.18 on1 of7r.wav	1	591
121	i 0.18 on2 of7.wav	i 0.18 on2 of7.wav	1	1011
122	i 0.18 on3 of7.wav	i 0.18 on3 of7.wav	1	571
123	i 0.18 on4 of7.wav	i 0.18 on4 of7.wav	1	420
124	i 0.18 on5 of7.wav	i 0.18 on5 of7.wav	1	713
125	i 0.18 on6 of7.wav	i 0.18 on6 of7.wav	1	498
126	i 0.18 on7 of7.wav	i 0.18 on7 of7.wav	1	747
127	a 0.1 on1 of7r.wav	a 0.1 on3 of7.wav	1	803
128	a 0.1 on2 of7.wav	a 0.1 on4 of7.wav	2	1043
129	a 0.1 on3 of7.wav	a 0.1 on5 of7.wav	1	1030
130	a 0.1 on4 of7.wav	a 0.1 on6 of7.wav	1	623
131	a 0.1 on5 of7.wav	a 0.1 on7 of7.wav	2	673
132	a 0.2 on1 of7r.wav	a 0.2 on3 of7.wav	1	5271
133	a 0.2 on2 of7.wav	a 0.2 on4 of7.wav	2	946
134	a 0.2 on3 of7.wav	a 0.2 on5 of7.wav	2	891
135	a 0.2 on4 of7.wav	a 0.2 on6 of7.wav	2	800
136	a 0.2 on5 of7.wav	a 0.2 on7 of7.wav	1	1363
137	a 0.04 on1 of7r.wav	a 0.04 on3 of7.wav	1	450
138	a 0.04 on2 of7.wav	a 0.04 on4 of7.wav	2	970
139	a 0.04 on3 of7.wav	a 0.04 on5 of7.wav	1	442
140	a 0.04 on4 of7.wav	a 0.04 on6 of7.wav	1	1664
141	a 0.04 on5 of7.wav	a 0.04 on7 of7.wav	1	603
142	a 0.06 on1 of7r.wav	a 0.06 on3 of7.wav	1	651
143	a 0.06 on2 of7.wav	a 0.06 on4 of7.wav	1	449
144	a 0.06 on3 of7.wav	a 0.06 on5 of7.wav	2	1032
145	a 0.06 on4 of7.wav	a 0.06 on6 of7.wav	1	417
146	a 0.06 on5 of7.wav	a 0.06 on7 of7.wav	1	823
147	a 0.08 on1 of7r.wav	a 0.08 on3 of7.wav	1	506
148	a 0.08 on2 of7.wav	a 0.08 on4 of7.wav	1	365
149	a 0.08 on3 of7.wav	a 0.08 on5 of7.wav	1	432
150	a 0.08 on4 of7.wav	a 0.08 on6 of7.wav	1	512
151	a 0.08 on5 of7.wav	a 0.08 on7 of7.wav	1	366
152	a 0.12 on1 of7r.wav	a 0.12 on3 of7.wav	2	680
153	a 0.12 on2 of7.wav	a 0.12 on4 of7.wav	2	673
154	a 0.12 on3 of7.wav	a 0.12 on5 of7.wav	2	523
155	a 0.12 on4 of7.wav	a 0.12 on6 of7.wav	1	2281
156	a 0.12 on5 of7.wav	a 0.12 on7 of7.wav	2	737
157	a 0.14 on1 of7r.wav	a 0.14 on3 of7.wav	2	484
158	a 0.14 on2 of7.wav	a 0.14 on4 of7.wav	1	693
159	a 0.14 on3 of7.wav	a 0.14 on5 of7.wav	1	607
160	a 0.14 on4 of7.wav	a 0.14 on6 of7.wav	2	1423
161	a 0.14 on5 of7.wav	a 0.14 on7 of7.wav	2	832
162	a 0.16 on1 of7r.wav	a 0.16 on3 of7.wav	1	2137
163	a 0.16 on2 of7.wav	a 0.16 on4 of7.wav	1	560
164	a 0.16 on3 of7.wav	a 0.16 on5 of7.wav	2	822
165	a 0.16 on4 of7.wav	a 0.16 on6 of7.wav	1	1223
166	a 0.16 on5 of7.wav	a 0.16 on7 of7.wav	2	817
167	a 0.18 on1 of7r.wav	a 0.18 on3 of7.wav	2	550
168	a 0.18 on2 of7.wav	a 0.18 on4 of7.wav	1	460
169	a 0.18 on3 of7.wav	a 0.18 on5 of7.wav	2	694
170	a 0.18 on4 of7.wav	a 0.18 on6 of7.wav	2	616
171	a 0.18 on5 of7.wav	a 0.18 on7 of7.wav	2	1336
172	i 0.1 on1 of7r.wav	i 0.1 on3 of7.wav	1	2211
173	i 0.1 on2 of7.wav	i 0.1 on4 of7.wav	1	859
174	i 0.1 on3 of7.wav	i 0.1 on5 of7.wav	1	823
175	i 0.1 on4 of7.wav	i 0.1 on6 of7.wav	1	1020
176	i 0.1 on5 of7.wav	i 0.1 on7 of7.wav	1	1073
177	i 0.2 on1 of7r.wav	i 0.2 on3 of7.wav	1	822
178	i 0.2 on2 of7.wav	i 0.2 on4 of7.wav	1	831
179	i 0.2 on3 of7.wav	i 0.2 on5 of7.wav	1	2061
180	i 0.2 on4 of7.wav	i 0.2 on6 of7.wav	2	1112
181	i 0.2 on5 of7.wav	i 0.2 on7 of7.wav	2	1146
182	i 0.04 on1 of7r.wav	i 0.04 on3 of7.wav	1	451
183	i 0.04 on2 of7.wav	i 0.04 on4 of7.wav	1	584
184	i 0.04 on3 of7.wav	i 0.04 on5 of7.wav	1	428
185	i 0.04 on4 of7.wav	i 0.04 on6 of7.wav	1	383
186	i 0.04 on5 of7.wav	i 0.04 on7 of7.wav	1	566
187	i 0.06 on1 of7r.wav	i 0.06 on3 of7.wav	1	464
188	i 0.06 on2 of7.wav	i 0.06 on4 of7.wav	1	1042
189	i 0.06 on3 of7.wav	i 0.06 on5 of7.wav	1	514
190	i 0.06 on4 of7.wav	i 0.06 on6 of7.wav	1	533
191	i 0.06 on5 of7.wav	i 0.06 on7 of7.wav	1	639
192	i 0.08 on1 of7r.wav	i 0.08 on3 of7.wav	1	685
193	i 0.08 on2 of7.wav	i 0.08 on4 of7.wav	1	396
194	i 0.08 on3 of7.wav	i 0.08 on5 of7.wav	1	641
195	i 0.08 on4 of7.wav	i 0.08 on6 of7.wav	1	462
196	i 0.08 on5 of7.wav	i 0.08 on7 of7.wav	1	992
197	i 0.12 on1 of7r.wav	i 0.12 on3 of7.wav	1	551
198	i 0.12 on2 of7.wav	i 0.12 on4 of7.wav	2	600
199	i 0.12 on3 of7.wav	i 0.12 on5 of7.wav	1	703
200	i 0.12 on4 of7.wav	i 0.12 on6 of7.wav	1	385
201	i 0.12 on5 of7.wav	i 0.12 on7 of7.wav	2	561
202	i 0.14 on1 of7r.wav	i 0.14 on3 of7.wav	1	1485
203	i 0.14 on2 of7.wav	i 0.14 on4 of7.wav	1	773
204	i 0.14 on3 of7.wav	i 0.14 on5 of7.wav	1	1774
205	i 0.14 on4 of7.wav	i 0.14 on6 of7.wav	1	3432
206	i 0.14 on5 of7.wav	i 0.14 on7 of7.wav	1	687
207	i 0.16 on1 of7r.wav	i 0.16 on3 of7.wav	1	1239
208	i 0.16 on2 of7.wav	i 0.16 on4 of7.wav	1	765
209	i 0.16 on3 of7.wav	i 0.16 on5 of7.wav	1	1152
210	i 0.16 on4 of7.wav	i 0.16 on6 of7.wav	1	777
211	i 0.16 on5 of7.wav	i 0.16 on7 of7.wav	1	548
212	i 0.18 on1 of7r.wav	i 0.18 on3 of7.wav	1	582
213	i 0.18 on2 of7.wav	i 0.18 on4 of7.wav	1	1375
214	i 0.18 on3 of7.wav	i 0.18 on5 of7.wav	2	761
215	i 0.18 on4 of7.wav	i 0.18 on6 of7.wav	1	710
216	i 0.18 on5 of7.wav	i 0.18 on7 of7.wav	1	548
217	a 0.1 on3 of7.wav	a 0.1 on1 of7r.wav	1	2172
218	a 0.1 on4 of7.wav	a 0.1 on2 of7.wav	1	615
219	a 0.1 on5 of7.wav	a 0.1 on3 of7.wav	2	1148
220	a 0.1 on6 of7.wav	a 0.1 on4 of7.wav	2	628
221	a 0.1 on7 of7.wav	a 0.1 on5 of7.wav	1	785
222	a 0.2 on3 of7.wav	a 0.2 on1 of7r.wav	2	594
223	a 0.2 on4 of7.wav	a 0.2 on2 of7.wav	2	551
224	a 0.2 on5 of7.wav	a 0.2 on3 of7.wav	1	581
225	a 0.2 on6 of7.wav	a 0.2 on4 of7.wav	2	756
226	a 0.2 on7 of7.wav	a 0.2 on5 of7.wav	1	923
227	a 0.04 on3 of7.wav	a 0.04 on1 of7r.wav	1	2186
228	a 0.04 on4 of7.wav	a 0.04 on2 of7.wav	1	442
229	a 0.04 on5 of7.wav	a 0.04 on3 of7.wav	1	562
230	a 0.04 on6 of7.wav	a 0.04 on4 of7.wav	1	645
231	a 0.04 on7 of7.wav	a 0.04 on5 of7.wav	1	482
232	a 0.06 on3 of7.wav	a 0.06 on1 of7r.wav	1	1544
233	a 0.06 on4 of7.wav	a 0.06 on2 of7.wav	1	485
234	a 0.06 on5 of7.wav	a 0.06 on3 of7.wav	1	648
235	a 0.06 on6 of7.wav	a 0.06 on4 of7.wav	1	452
236	a 0.06 on7 of7.wav	a 0.06 on5 of7.wav	2	808
237	a 0.08 on3 of7.wav	a 0.08 on1 of7r.wav	1	776
238	a 0.08 on4 of7.wav	a 0.08 on2 of7.wav	1	508
239	a 0.08 on5 of7.wav	a 0.08 on3 of7.wav	1	805
240	a 0.08 on6 of7.wav	a 0.08 on4 of7.wav	1	2288
241	a 0.08 on7 of7.wav	a 0.08 on5 of7.wav	1	978
242	a 0.12 on3 of7.wav	a 0.12 on1 of7r.wav	2	642
243	a 0.12 on4 of7.wav	a 0.12 on2 of7.wav	2	517
244	a 0.12 on5 of7.wav	a 0.12 on3 of7.wav	1	1411
245	a 0.12 on6 of7.wav	a 0.12 on4 of7.wav	1	721
246	a 0.12 on7 of7.wav	a 0.12 on5 of7.wav	2	541
247	a 0.14 on3 of7.wav	a 0.14 on1 of7r.wav	1	733
248	a 0.14 on4 of7.wav	a 0.14 on2 of7.wav	1	745
249	a 0.14 on5 of7.wav	a 0.14 on3 of7.wav	1	3945
250	a 0.14 on6 of7.wav	a 0.14 on4 of7.wav	2	594
251	a 0.14 on7 of7.wav	a 0.14 on5 of7.wav	1	757
252	a 0.16 on3 of7.wav	a 0.16 on1 of7r.wav	2	784
253	a 0.16 on4 of7.wav	a 0.16 on2 of7.wav	2	714
254	a 0.16 on5 of7.wav	a 0.16 on3 of7.wav	1	2344
255	a 0.16 on6 of7.wav	a 0.16 on4 of7.wav	1	681
256	a 0.16 on7 of7.wav	a 0.16 on5 of7.wav	1	742
257	a 0.18 on3 of7.wav	a 0.18 on1 of7r.wav	1	1281
258	a 0.18 on4 of7.wav	a 0.18 on2 of7.wav	2	794
259	a 0.18 on5 of7.wav	a 0.18 on3 of7.wav	1	786
260	a 0.18 on6 of7.wav	a 0.18 on4 of7.wav	1	711
261	a 0.18 on7 of7.wav	a 0.18 on5 of7.wav	1	793
262	i 0.1 on3 of7.wav	i 0.1 on1 of7r.wav	1	636
263	i 0.1 on4 of7.wav	i 0.1 on2 of7.wav	1	664
264	i 0.1 on5 of7.wav	i 0.1 on3 of7.wav	1	421
265	i 0.1 on6 of7.wav	i 0.1 on4 of7.wav	1	706
266	i 0.1 on7 of7.wav	i 0.1 on5 of7.wav	1	419
267	i 0.2 on3 of7.wav	i 0.2 on1 of7r.wav	2	713
268	i 0.2 on4 of7.wav	i 0.2 on2 of7.wav	2	766
269	i 0.2 on5 of7.wav	i 0.2 on3 of7.wav	1	1006
270	i 0.2 on6 of7.wav	i 0.2 on4 of7.wav	2	893
271	i 0.2 on7 of7.wav	i 0.2 on5 of7.wav	1	807
272	i 0.04 on3 of7.wav	i 0.04 on1 of7r.wav	1	350
273	i 0.04 on4 of7.wav	i 0.04 on2 of7.wav	1	1102
274	i 0.04 on5 of7.wav	i 0.04 on3 of7.wav	1	1135
275	i 0.04 on6 of7.wav	i 0.04 on4 of7.wav	1	678
276	i 0.04 on7 of7.wav	i 0.04 on5 of7.wav	1	373
277	i 0.06 on3 of7.wav	i 0.06 on1 of7r.wav	1	1004
278	i 0.06 on4 of7.wav	i 0.06 on2 of7.wav	1	531
279	i 0.06 on5 of7.wav	i 0.06 on3 of7.wav	1	554
280	i 0.06 on6 of7.wav	i 0.06 on4 of7.wav	1	534
281	i 0.06 on7 of7.wav	i 0.06 on5 of7.wav	1	584
282	i 0.08 on3 of7.wav	i 0.08 on1 of7r.wav	1	712
283	i 0.08 on4 of7.wav	i 0.08 on2 of7.wav	1	398
284	i 0.08 on5 of7.wav	i 0.08 on3 of7.wav	2	570
285	i 0.08 on6 of7.wav	i 0.08 on4 of7.wav	1	606
286	i 0.08 on7 of7.wav	i 0.08 on5 of7.wav	1	489
287	i 0.12 on3 of7.wav	i 0.12 on1 of7r.wav	1	467
288	i 0.12 on4 of7.wav	i 0.12 on2 of7.wav	1	1713
289	i 0.12 on5 of7.wav	i 0.12 on3 of7.wav	1	666
290	i 0.12 on6 of7.wav	i 0.12 on4 of7.wav	1	870
291	i 0.12 on7 of7.wav	i 0.12 on5 of7.wav	1	637
292	i 0.14 on3 of7.wav	i 0.14 on1 of7r.wav	1	435
293	i 0.14 on4 of7.wav	i 0.14 on2 of7.wav	1	576
294	i 0.14 on5 of7.wav	i 0.14 on3 of7.wav	1	616
295	i 0.14 on6 of7.wav	i 0.14 on4 of7.wav	1	704
296	i 0.14 on7 of7.wav	i 0.14 on5 of7.wav	2	864
297	i 0.16 on3 of7.wav	i 0.16 on1 of7r.wav	1	769
298	i 0.16 on4 of7.wav	i 0.16 on2 of7.wav	2	1127
299	i 0.16 on5 of7.wav	i 0.16 on3 of7.wav	1	839
300	i 0.16 on6 of7.wav	i 0.16 on4 of7.wav	2	998
301	i 0.16 on7 of7.wav	i 0.16 on5 of7.wav	1	706
302	i 0.18 on3 of7.wav	i 0.18 on1 of7r.wav	2	1006
303	i 0.18 on4 of7.wav	i 0.18 on2 of7.wav	2	1284
304	i 0.18 on5 of7.wav	i 0.18 on3 of7.wav	2	559
305	i 0.18 on6 of7.wav	i 0.18 on4 of7.wav	1	568
306	i 0.18 on7 of7.wav	i 0.18 on5 of7.wav	1	641
307	a 0.1 on1 of7r.wav	a 0.1 on1 of7r.wav	1	484
308	a 0.1 on2 of7.wav	a 0.1 on2 of7.wav	1	914
309	a 0.1 on3 of7.wav	a 0.1 on3 of7.wav	2	564
310	a 0.1 on4 of7.wav	a 0.1 on4 of7.wav	1	1034
311	a 0.1 on5 of7.wav	a 0.1 on5 of7.wav	1	429
312	a 0.1 on6 of7.wav	a 0.1 on6 of7.wav	1	651
313	a 0.1 on7 of7.wav	a 0.1 on7 of7.wav	2	1520
314	a 0.2 on1 of7r.wav	a 0.2 on1 of7r.wav	1	619
315	a 0.2 on2 of7.wav	a 0.2 on2 of7.wav	1	840
316	a 0.2 on3 of7.wav	a 0.2 on3 of7.wav	2	573
317	a 0.2 on4 of7.wav	a 0.2 on4 of7.wav	1	975
318	a 0.2 on5 of7.wav	a 0.2 on5 of7.wav	1	681
319	a 0.2 on6 of7.wav	a 0.2 on6 of7.wav	2	574
320	a 0.2 on7 of7.wav	a 0.2 on7 of7.wav	1	1132
321	a 0.04 on1 of7r.wav	a 0.04 on1 of7r.wav	2	825
322	a 0.04 on2 of7.wav	a 0.04 on2 of7.wav	1	360
323	a 0.04 on3 of7.wav	a 0.04 on3 of7.wav	1	614
324	a 0.04 on4 of7.wav	a 0.04 on4 of7.wav	1	550
325	a 0.04 on5 of7.wav	a 0.04 on5 of7.wav	1	769
326	a 0.04 on6 of7.wav	a 0.04 on6 of7.wav	1	619
327	a 0.04 on7 of7.wav	a 0.04 on7 of7.wav	1	597
328	a 0.06 on1 of7r.wav	a 0.06 on1 of7r.wav	1	576
329	a 0.06 on2 of7.wav	a 0.06 on2 of7.wav	2	537
330	a 0.06 on3 of7.wav	a 0.06 on3 of7.wav	1	549
331	a 0.06 on4 of7.wav	a 0.06 on4 of7.wav	1	441
332	a 0.06 on5 of7.wav	a 0.06 on5 of7.wav	1	548
333	a 0.06 on6 of7.wav	a 0.06 on6 of7.wav	1	608
334	a 0.06 on7 of7.wav	a 0.06 on7 of7.wav	1	989
335	a 0.08 on1 of7r.wav	a 0.08 on1 of7r.wav	1	950
336	a 0.08 on2 of7.wav	a 0.08 on2 of7.wav	1	806
337	a 0.08 on3 of7.wav	a 0.08 on3 of7.wav	2	887
338	a 0.08 on4 of7.wav	a 0.08 on4 of7.wav	1	664
339	a 0.08 on5 of7.wav	a 0.08 on5 of7.wav	1	947
340	a 0.08 on6 of7.wav	a 0.08 on6 of7.wav	1	1020
341	a 0.08 on7 of7.wav	a 0.08 on7 of7.wav	1	1619
342	a 0.12 on1 of7r.wav	a 0.12 on1 of7r.wav	1	1147
343	a 0.12 on2 of7.wav	a 0.12 on2 of7.wav	1	588
344	a 0.12 on3 of7.wav	a 0.12 on3 of7.wav	1	567
345	a 0.12 on4 of7.wav	a 0.12 on4 of7.wav	2	630
346	a 0.12 on5 of7.wav	a 0.12 on5 of7.wav	2	607
347	a 0.12 on6 of7.wav	a 0.12 on6 of7.wav	1	679
348	a 0.12 on7 of7.wav	a 0.12 on7 of7.wav	2	609
349	a 0.14 on1 of7r.wav	a 0.14 on1 of7r.wav	2	834
350	a 0.14 on2 of7.wav	a 0.14 on2 of7.wav	1	467
351	a 0.14 on3 of7.wav	a 0.14 on3 of7.wav	1	655
352	a 0.14 on4 of7.wav	a 0.14 on4 of7.wav	1	1735
353	a 0.14 on5 of7.wav	a 0.14 on5 of7.wav	2	598
354	a 0.14 on6 of7.wav	a 0.14 on6 of7.wav	2	500
355	a 0.14 on7 of7.wav	a 0.14 on7 of7.wav	2	1197
356	a 0.16 on1 of7r.wav	a 0.16 on1 of7r.wav	1	682
357	a 0.16 on2 of7.wav	a 0.16 on2 of7.wav	1	959
358	a 0.16 on3 of7.wav	a 0.16 on3 of7.wav	2	979
359	a 0.16 on4 of7.wav	a 0.16 on4 of7.wav	2	587
360	a 0.16 on5 of7.wav	a 0.16 on5 of7.wav	2	837
361	a 0.16 on6 of7.wav	a 0.16 on6 of7.wav	1	405
362	a 0.16 on7 of7.wav	a 0.16 on7 of7.wav	1	607
363	a 0.18 on1 of7r.wav	a 0.18 on1 of7r.wav	2	2969
364	a 0.18 on2 of7.wav	a 0.18 on2 of7.wav	1	537
365	a 0.18 on3 of7.wav	a 0.18 on3 of7.wav	2	1145
366	a 0.18 on4 of7.wav	a 0.18 on4 of7.wav	1	671
367	a 0.18 on5 of7.wav	a 0.18 on5 of7.wav	1	706
368	a 0.18 on6 of7.wav	a 0.18 on6 of7.wav	1	497
369	a 0.18 on7 of7.wav	a 0.18 on7 of7.wav	1	467
370	i 0.1 on1 of7r.wav	i 0.1 on1 of7r.wav	1	685
371	i 0.1 on2 of7.wav	i 0.1 on2 of7.wav	1	608
372	i 0.1 on3 of7.wav	i 0.1 on3 of7.wav	1	529
373	i 0.1 on4 of7.wav	i 0.1 on4 of7.wav	1	1046
374	i 0.1 on5 of7.wav	i 0.1 on5 of7.wav	1	678
375	i 0.1 on6 of7.wav	i 0.1 on6 of7.wav	1	711
376	i 0.1 on7 of7.wav	i 0.1 on7 of7.wav	1	1647
377	i 0.2 on1 of7r.wav	i 0.2 on1 of7r.wav	1	754
378	i 0.2 on2 of7.wav	i 0.2 on2 of7.wav	1	492
379	i 0.2 on3 of7.wav	i 0.2 on3 of7.wav	1	826
380	i 0.2 on4 of7.wav	i 0.2 on4 of7.wav	1	535
381	i 0.2 on5 of7.wav	i 0.2 on5 of7.wav	1	872
382	i 0.2 on6 of7.wav	i 0.2 on6 of7.wav	1	731
383	i 0.2 on7 of7.wav	i 0.2 on7 of7.wav	1	516
384	i 0.04 on1 of7r.wav	i 0.04 on1 of7r.wav	1	482
385	i 0.04 on2 of7.wav	i 0.04 on2 of7.wav	1	664
386	i 0.04 on3 of7.wav	i 0.04 on3 of7.wav	1	563
387	i 0.04 on4 of7.wav	i 0.04 on4 of7.wav	1	832
388	i 0.04 on5 of7.wav	i 0.04 on5 of7.wav	1	467
389	i 0.04 on6 of7.wav	i 0.04 on6 of7.wav	1	626
390	i 0.04 on7 of7.wav	i 0.04 on7 of7.wav	1	428
391	i 0.06 on1 of7r.wav	i 0.06 on1 of7r.wav	1	585
392	i 0.06 on2 of7.wav	i 0.06 on2 of7.wav	1	570
393	i 0.06 on3 of7.wav	i 0.06 on3 of7.wav	1	685
394	i 0.06 on4 of7.wav	i 0.06 on4 of7.wav	2	555
395	i 0.06 on5 of7.wav	i 0.06 on5 of7.wav	1	1067
396	i 0.06 on6 of7.wav	i 0.06 on6 of7.wav	1	741
397	i 0.06 on7 of7.wav	i 0.06 on7 of7.wav	1	2301
398	i 0.08 on1 of7r.wav	i 0.08 on1 of7r.wav	1	540
399	i 0.08 on2 of7.wav	i 0.08 on2 of7.wav	1	452
400	i 0.08 on3 of7.wav	i 0.08 on3 of7.wav	2	729
401	i 0.08 on4 of7.wav	i 0.08 on4 of7.wav	2	608
402	i 0.08 on5 of7.wav	i 0.08 on5 of7.wav	1	553
403	i 0.08 on6 of7.wav	i 0.08 on6 of7.wav	1	707
404	i 0.08 on7 of7.wav	i 0.08 on7 of7.wav	1	1095
405	i 0.12 on1 of7r.wav	i 0.12 on1 of7r.wav	1	631
406	i 0.12 on2 of7.wav	i 0.12 on2 of7.wav	1	465
407	i 0.12 on3 of7.wav	i 0.12 on3 of7.wav	1	656
408	i 0.12 on4 of7.wav	i 0.12 on4 of7.wav	2	825
409	i 0.12 on5 of7.wav	i 0.12 on5 of7.wav	1	678
410	i 0.12 on6 of7.wav	i 0.12 on6 of7.wav	1	1112
411	i 0.12 on7 of7.wav	i 0.12 on7 of7.wav	1	668
412	i 0.14 on1 of7r.wav	i 0.14 on1 of7r.wav	1	606
413	i 0.14 on2 of7.wav	i 0.14 on2 of7.wav	1	762
414	i 0.14 on3 of7.wav	i 0.14 on3 of7.wav	1	470
415	i 0.14 on4 of7.wav	i 0.14 on4 of7.wav	2	521
416	i 0.14 on5 of7.wav	i 0.14 on5 of7.wav	1	809
417	i 0.14 on6 of7.wav	i 0.14 on6 of7.wav	1	849
418	i 0.14 on7 of7.wav	i 0.14 on7 of7.wav	1	1405
419	i 0.16 on1 of7r.wav	i 0.16 on1 of7r.wav	1	1710
420	i 0.16 on2 of7.wav	i 0.16 on2 of7.wav	1	774
421	i 0.16 on3 of7.wav	i 0.16 on3 of7.wav	1	1805
422	i 0.16 on4 of7.wav	i 0.16 on4 of7.wav	1	555
423	i 0.16 on5 of7.wav	i 0.16 on5 of7.wav	2	2007
424	i 0.16 on6 of7.wav	i 0.16 on6 of7.wav	1	519
425	i 0.16 on7 of7.wav	i 0.16 on7 of7.wav	1	488
426	i 0.18 on1 of7r.wav	i 0.18 on1 of7r.wav	1	606
427	i 0.18 on2 of7.wav	i 0.18 on2 of7.wav	2	899
428	i 0.18 on3 of7.wav	i 0.18 on3 of7.wav	1	865
429	i 0.18 on4 of7.wav	i 0.18 on4 of7.wav	1	670
430	i 0.18 on5 of7.wav	i 0.18 on5 of7.wav	1	667
431	i 0.18 on6 of7.wav	i 0.18 on6 of7.wav	1	586
432	i 0.18 on7 of7.wav	i 0.18 on7 of7.wav	2	631
433	a 0.1 on1 of7r.wav	a 0.1 on3 of7.wav	1	467
434	a 0.1 on2 of7.wav	a 0.1 on4 of7.wav	1	549
435	a 0.1 on3 of7.wav	a 0.1 on5 of7.wav	1	430
436	a 0.1 on4 of7.wav	a 0.1 on6 of7.wav	1	1332
437	a 0.1 on5 of7.wav	a 0.1 on7 of7.wav	2	556
438	a 0.2 on1 of7r.wav	a 0.2 on3 of7.wav	1	990
439	a 0.2 on2 of7.wav	a 0.2 on4 of7.wav	2	587
440	a 0.2 on3 of7.wav	a 0.2 on5 of7.wav	2	1003
441	a 0.2 on4 of7.wav	a 0.2 on6 of7.wav	2	829
442	a 0.2 on5 of7.wav	a 0.2 on7 of7.wav	2	522
443	a 0.04 on1 of7r.wav	a 0.04 on3 of7.wav	1	412
444	a 0.04 on2 of7.wav	a 0.04 on4 of7.wav	1	481
445	a 0.04 on3 of7.wav	a 0.04 on5 of7.wav	1	555
446	a 0.04 on4 of7.wav	a 0.04 on6 of7.wav	1	563
447	a 0.04 on5 of7.wav	a 0.04 on7 of7.wav	1	577
448	a 0.06 on1 of7r.wav	a 0.06 on3 of7.wav	1	798
449	a 0.06 on2 of7.wav	a 0.06 on4 of7.wav	1	843
450	a 0.06 on3 of7.wav	a 0.06 on5 of7.wav	1	258
451	a 0.06 on4 of7.wav	a 0.06 on6 of7.wav	1	720
452	a 0.06 on5 of7.wav	a 0.06 on7 of7.wav	1	709
453	a 0.08 on1 of7r.wav	a 0.08 on3 of7.wav	1	495
454	a 0.08 on2 of7.wav	a 0.08 on4 of7.wav	2	798
455	a 0.08 on3 of7.wav	a 0.08 on5 of7.wav	1	1060
456	a 0.08 on4 of7.wav	a 0.08 on6 of7.wav	1	513
457	a 0.08 on5 of7.wav	a 0.08 on7 of7.wav	1	1404
458	a 0.12 on1 of7r.wav	a 0.12 on3 of7.wav	1	560
459	a 0.12 on2 of7.wav	a 0.12 on4 of7.wav	2	610
460	a 0.12 on3 of7.wav	a 0.12 on5 of7.wav	2	729
461	a 0.12 on4 of7.wav	a 0.12 on6 of7.wav	1	733
462	a 0.12 on5 of7.wav	a 0.12 on7 of7.wav	1	401
463	a 0.14 on1 of7r.wav	a 0.14 on3 of7.wav	1	487
464	a 0.14 on2 of7.wav	a 0.14 on4 of7.wav	2	635
465	a 0.14 on3 of7.wav	a 0.14 on5 of7.wav	1	618
466	a 0.14 on4 of7.wav	a 0.14 on6 of7.wav	1	936
467	a 0.14 on5 of7.wav	a 0.14 on7 of7.wav	1	608
468	a 0.16 on1 of7r.wav	a 0.16 on3 of7.wav	1	529
469	a 0.16 on2 of7.wav	a 0.16 on4 of7.wav	2	862
470	a 0.16 on3 of7.wav	a 0.16 on5 of7.wav	2	1500
471	a 0.16 on4 of7.wav	a 0.16 on6 of7.wav	1	668
472	a 0.16 on5 of7.wav	a 0.16 on7 of7.wav	2	698
473	a 0.18 on1 of7r.wav	a 0.18 on3 of7.wav	1	839
474	a 0.18 on2 of7.wav	a 0.18 on4 of7.wav	1	576
475	a 0.18 on3 of7.wav	a 0.18 on5 of7.wav	1	1266
476	a 0.18 on4 of7.wav	a 0.18 on6 of7.wav	2	1128
477	a 0.18 on5 of7.wav	a 0.18 on7 of7.wav	2	1317
478	i 0.1 on1 of7r.wav	i 0.1 on3 of7.wav	1	1299
479	i 0.1 on2 of7.wav	i 0.1 on4 of7.wav	1	579
480	i 0.1 on3 of7.wav	i 0.1 on5 of7.wav	1	719
481	i 0.1 on4 of7.wav	i 0.1 on6 of7.wav	1	903
482	i 0.1 on5 of7.wav	i 0.1 on7 of7.wav	1	1136
483	i 0.2 on1 of7r.wav	i 0.2 on3 of7.wav	1	582
484	i 0.2 on2 of7.wav	i 0.2 on4 of7.wav	2	905
485	i 0.2 on3 of7.wav	i 0.2 on5 of7.wav	1	840
486	i 0.2 on4 of7.wav	i 0.2 on6 of7.wav	2	735
487	i 0.2 on5 of7.wav	i 0.2 on7 of7.wav	2	697
488	i 0.04 on1 of7r.wav	i 0.04 on3 of7.wav	1	597
489	i 0.04 on2 of7.wav	i 0.04 on4 of7.wav	1	580
490	i 0.04 on3 of7.wav	i 0.04 on5 of7.wav	1	578
491	i 0.04 on4 of7.wav	i 0.04 on6 of7.wav	1	635
492	i 0.04 on5 of7.wav	i 0.04 on7 of7.wav	1	560
493	i 0.06 on1 of7r.wav	i 0.06 on3 of7.wav	1	926
494	i 0.06 on2 of7.wav	i 0.06 on4 of7.wav	1	685
495	i 0.06 on3 of7.wav	i 0.06 on5 of7.wav	1	709
496	i 0.06 on4 of7.wav	i 0.06 on6 of7.wav	1	486
497	i 0.06 on5 of7.wav	i 0.06 on7 of7.wav	1	794
498	i 0.08 on1 of7r.wav	i 0.08 on3 of7.wav	1	1160
499	i 0.08 on2 of7.wav	i 0.08 on4 of7.wav	1	499
500	i 0.08 on3 of7.wav	i 0.08 on5 of7.wav	1	636
501	i 0.08 on4 of7.wav	i 0.08 on6 of7.wav	1	701
502	i 0.08 on5 of7.wav	i 0.08 on7 of7.wav	1	673
503	i 0.12 on1 of7r.wav	i 0.12 on3 of7.wav	1	423
504	i 0.12 on2 of7.wav	i 0.12 on4 of7.wav	1	699
505	i 0.12 on3 of7.wav	i 0.12 on5 of7.wav	1	702
506	i 0.12 on4 of7.wav	i 0.12 on6 of7.wav	2	1421
507	i 0.12 on5 of7.wav	i 0.12 on7 of7.wav	1	1731
508	i 0.14 on1 of7r.wav	i 0.14 on3 of7.wav	1	676
509	i 0.14 on2 of7.wav	i 0.14 on4 of7.wav	1	779
510	i 0.14 on3 of7.wav	i 0.14 on5 of7.wav	2	1122
511	i 0.14 on4 of7.wav	i 0.14 on6 of7.wav	1	1250
512	i 0.14 on5 of7.wav	i 0.14 on7 of7.wav	2	668
513	i 0.16 on1 of7r.wav	i 0.16 on3 of7.wav	1	579
514	i 0.16 on2 of7.wav	i 0.16 on4 of7.wav	1	629
515	i 0.16 on3 of7.wav	i 0.16 on5 of7.wav	2	657
516	i 0.16 on4 of7.wav	i 0.16 on6 of7.wav	2	1098
517	i 0.16 on5 of7.wav	i 0.16 on7 of7.wav	2	528
518	i 0.18 on1 of7r.wav	i 0.18 on3 of7.wav	1	516
519	i 0.18 on2 of7.wav	i 0.18 on4 of7.wav	1	537
520	i 0.18 on3 of7.wav	i 0.18 on5 of7.wav	2	1340
521	i 0.18 on4 of7.wav	i 0.18 on6 of7.wav	2	891
522	i 0.18 on5 of7.wav	i 0.18 on7 of7.wav	2	539
523	a 0.1 on3 of7.wav	a 0.1 on1 of7r.wav	2	866
524	a 0.1 on4 of7.wav	a 0.1 on2 of7.wav	1	713
525	a 0.1 on5 of7.wav	a 0.1 on3 of7.wav	1	584
526	a 0.1 on6 of7.wav	a 0.1 on4 of7.wav	1	538
527	a 0.1 on7 of7.wav	a 0.1 on5 of7.wav	1	593
528	a 0.2 on3 of7.wav	a 0.2 on1 of7r.wav	1	431
529	a 0.2 on4 of7.wav	a 0.2 on2 of7.wav	2	755
530	a 0.2 on5 of7.wav	a 0.2 on3 of7.wav	1	883
531	a 0.2 on6 of7.wav	a 0.2 on4 of7.wav	2	625
532	a 0.2 on7 of7.wav	a 0.2 on5 of7.wav	1	777
533	a 0.04 on3 of7.wav	a 0.04 on1 of7r.wav	1	415
534	a 0.04 on4 of7.wav	a 0.04 on2 of7.wav	1	424
535	a 0.04 on5 of7.wav	a 0.04 on3 of7.wav	1	869
536	a 0.04 on6 of7.wav	a 0.04 on4 of7.wav	2	465
537	a 0.04 on7 of7.wav	a 0.04 on5 of7.wav	1	512
538	a 0.06 on3 of7.wav	a 0.06 on1 of7r.wav	1	554
539	a 0.06 on4 of7.wav	a 0.06 on2 of7.wav	1	398
540	a 0.06 on5 of7.wav	a 0.06 on3 of7.wav	1	490
541	a 0.06 on6 of7.wav	a 0.06 on4 of7.wav	1	588
542	a 0.06 on7 of7.wav	a 0.06 on5 of7.wav	1	609
543	a 0.08 on3 of7.wav	a 0.08 on1 of7r.wav	1	643
544	a 0.08 on4 of7.wav	a 0.08 on2 of7.wav	1	506
545	a 0.08 on5 of7.wav	a 0.08 on3 of7.wav	1	805
546	a 0.08 on6 of7.wav	a 0.08 on4 of7.wav	1	490
547	a 0.08 on7 of7.wav	a 0.08 on5 of7.wav	1	484
548	a 0.12 on3 of7.wav	a 0.12 on1 of7r.wav	1	695
549	a 0.12 on4 of7.wav	a 0.12 on2 of7.wav	2	584
550	a 0.12 on5 of7.wav	a 0.12 on3 of7.wav	1	492
551	a 0.12 on6 of7.wav	a 0.12 on4 of7.wav	1	344
552	a 0.12 on7 of7.wav	a 0.12 on5 of7.wav	1	1639
553	a 0.14 on3 of7.wav	a 0.14 on1 of7r.wav	2	845
554	a 0.14 on4 of7.wav	a 0.14 on2 of7.wav	1	535
555	a 0.14 on5 of7.wav	a 0.14 on3 of7.wav	1	555
556	a 0.14 on6 of7.wav	a 0.14 on4 of7.wav	1	520
557	a 0.14 on7 of7.wav	a 0.14 on5 of7.wav	1	776
558	a 0.16 on3 of7.wav	a 0.16 on1 of7r.wav	2	756
559	a 0.16 on4 of7.wav	a 0.16 on2 of7.wav	2	850
560	a 0.16 on5 of7.wav	a 0.16 on3 of7.wav	2	705
561	a 0.16 on6 of7.wav	a 0.16 on4 of7.wav	1	674
562	a 0.16 on7 of7.wav	a 0.16 on5 of7.wav	1	726
563	a 0.18 on3 of7.wav	a 0.18 on1 of7r.wav	2	560
564	a 0.18 on4 of7.wav	a 0.18 on2 of7.wav	2	607
565	a 0.18 on5 of7.wav	a 0.18 on3 of7.wav	1	1032
566	a 0.18 on6 of7.wav	a 0.18 on4 of7.wav	1	711
567	a 0.18 on7 of7.wav	a 0.18 on5 of7.wav	1	723
568	i 0.1 on3 of7.wav	i 0.1 on1 of7r.wav	1	567
569	i 0.1 on4 of7.wav	i 0.1 on2 of7.wav	1	662
570	i 0.1 on5 of7.wav	i 0.1 on3 of7.wav	2	1186
571	i 0.1 on6 of7.wav	i 0.1 on4 of7.wav	1	1145
572	i 0.1 on7 of7.wav	i 0.1 on5 of7.wav	1	366
573	i 0.2 on3 of7.wav	i 0.2 on1 of7r.wav	1	581
574	i 0.2 on4 of7.wav	i 0.2 on2 of7.wav	1	581
575	i 0.2 on5 of7.wav	i 0.2 on3 of7.wav	2	1778
576	i 0.2 on6 of7.wav	i 0.2 on4 of7.wav	2	681
577	i 0.2 on7 of7.wav	i 0.2 on5 of7.wav	1	1369
578	i 0.04 on3 of7.wav	i 0.04 on1 of7r.wav	1	492
579	i 0.04 on4 of7.wav	i 0.04 on2 of7.wav	1	342
580	i 0.04 on5 of7.wav	i 0.04 on3 of7.wav	1	515
581	i 0.04 on6 of7.wav	i 0.04 on4 of7.wav	1	608
582	i 0.04 on7 of7.wav	i 0.04 on5 of7.wav	1	414
583	i 0.06 on3 of7.wav	i 0.06 on1 of7r.wav	2	843
584	i 0.06 on4 of7.wav	i 0.06 on2 of7.wav	1	532
585	i 0.06 on5 of7.wav	i 0.06 on3 of7.wav	1	482
586	i 0.06 on6 of7.wav	i 0.06 on4 of7.wav	1	695
587	i 0.06 on7 of7.wav	i 0.06 on5 of7.wav	1	621
588	i 0.08 on3 of7.wav	i 0.08 on1 of7r.wav	1	731
589	i 0.08 on4 of7.wav	i 0.08 on2 of7.wav	1	910
590	i 0.08 on5 of7.wav	i 0.08 on3 of7.wav	1	871
591	i 0.08 on6 of7.wav	i 0.08 on4 of7.wav	1	682
592	i 0.08 on7 of7.wav	i 0.08 on5 of7.wav	1	529
593	i 0.12 on3 of7.wav	i 0.12 on1 of7r.wav	2	790
594	i 0.12 on4 of7.wav	i 0.12 on2 of7.wav	1	1659
595	i 0.12 on5 of7.wav	i 0.12 on3 of7.wav	1	526
596	i 0.12 on6 of7.wav	i 0.12 on4 of7.wav	1	629
597	i 0.12 on7 of7.wav	i 0.12 on5 of7.wav	1	546
598	i 0.14 on3 of7.wav	i 0.14 on1 of7r.wav	2	806
599	i 0.14 on4 of7.wav	i 0.14 on2 of7.wav	1	617
600	i 0.14 on5 of7.wav	i 0.14 on3 of7.wav	1	497
601	i 0.14 on6 of7.wav	i 0.14 on4 of7.wav	1	866
602	i 0.14 on7 of7.wav	i 0.14 on5 of7.wav	1	819
603	i 0.16 on3 of7.wav	i 0.16 on1 of7r.wav	1	1300
604	i 0.16 on4 of7.wav	i 0.16 on2 of7.wav	1	645
605	i 0.16 on5 of7.wav	i 0.16 on3 of7.wav	1	773
606	i 0.16 on6 of7.wav	i 0.16 on4 of7.wav	2	714
607	i 0.16 on7 of7.wav	i 0.16 on5 of7.wav	1	690
608	i 0.18 on3 of7.wav	i 0.18 on1 of7r.wav	1	518
609	i 0.18 on4 of7.wav	i 0.18 on2 of7.wav	1	380
610	i 0.18 on5 of7.wav	i 0.18 on3 of7.wav	1	588
611	i 0.18 on6 of7.wav	i 0.18 on4 of7.wav	1	580
612	i 0.18 on7 of7.wav	i 0.18 on5 of7.wav	2	815
