# Supplementary material for: Effects of stimulus duration and vowel quality in cross-linguistic categorical perception of pitch directions
Source: PLoS One. 2017 Jul 3;12(7):e0180656. doi: 10.1371/journal.pone.0180656 (PMC5495489; doi:10.1371/journal.pone.0180656)
Supplement: S1 Table — (ZIP) [file pone.0180656.s001.zip › supporting information/Raw data/eprime_sd_ENGLISH/sub9sdfalling.csv]

List2	stim1	stim2	Slide3.RESP	Slide3.RT
1	a 0.1 on1 of1.wav	a 0.1 on1 of1.wav	1	351
2	a 0.1 on1 of2.wav	a 0.1 on1 of2.wav	1	455
3	a 0.1 on1 of3.wav	a 0.1 on1 of3.wav	1	1205
4	a 0.1 on1 of4.wav	a 0.1 on1 of4.wav	1	676
5	a 0.1 on1 of5.wav	a 0.1 on1 of5.wav	1	786
6	a 0.1 on1 of6.wav	a 0.1 on1 of6.wav	1	515
7	a 0.1 on1 of7.wav	a 0.1 on1 of7.wav	1	593
8	a 0.2 on1 of1.wav	a 0.2 on1 of1.wav	1	466
9	a 0.2 on1 of2.wav	a 0.2 on1 of2.wav	1	614
10	a 0.2 on1 of3.wav	a 0.2 on1 of3.wav	1	800
11	a 0.2 on1 of4.wav	a 0.2 on1 of4.wav	1	493
12	a 0.2 on1 of5.wav	a 0.2 on1 of5.wav	1	1582
13	a 0.2 on1 of6.wav	a 0.2 on1 of6.wav	1	634
14	a 0.2 on1 of7.wav	a 0.2 on1 of7.wav	1	699
15	a 0.04 on1 of1.wav	a 0.04 on1 of1.wav	1	961
16	a 0.04 on1 of2.wav	a 0.04 on1 of2.wav	1	494
17	a 0.04 on1 of3.wav	a 0.04 on1 of3.wav	1	693
18	a 0.04 on1 of4.wav	a 0.04 on1 of4.wav	1	255
19	a 0.04 on1 of5.wav	a 0.04 on1 of5.wav	1	774
20	a 0.04 on1 of6.wav	a 0.04 on1 of6.wav	1	356
21	a 0.04 on1 of7.wav	a 0.04 on1 of7.wav	1	631
22	a 0.06 on1 of1.wav	a 0.06 on1 of1.wav	1	454
23	a 0.06 on1 of2.wav	a 0.06 on1 of2.wav	1	3414
24	a 0.06 on1 of3.wav	a 0.06 on1 of3.wav	1	591
25	a 0.06 on1 of4.wav	a 0.06 on1 of4.wav	1	1219
26	a 0.06 on1 of5.wav	a 0.06 on1 of5.wav	1	850
27	a 0.06 on1 of6.wav	a 0.06 on1 of6.wav	1	561
28	a 0.06 on1 of7.wav	a 0.06 on1 of7.wav	1	730
29	a 0.08 on1 of1.wav	a 0.08 on1 of1.wav	1	700
30	a 0.08 on1 of2.wav	a 0.08 on1 of2.wav	1	549
31	a 0.08 on1 of3.wav	a 0.08 on1 of3.wav	1	705
32	a 0.08 on1 of4.wav	a 0.08 on1 of4.wav	1	481
33	a 0.08 on1 of5.wav	a 0.08 on1 of5.wav	1	311
34	a 0.08 on1 of6.wav	a 0.08 on1 of6.wav	1	1989
35	a 0.08 on1 of7.wav	a 0.08 on1 of7.wav	1	1110
36	a 0.12 on1 of1.wav	a 0.12 on1 of1.wav	1	493
37	a 0.12 on1 of2.wav	a 0.12 on1 of2.wav	1	579
38	a 0.12 on1 of3.wav	a 0.12 on1 of3.wav	1	329
39	a 0.12 on1 of4.wav	a 0.12 on1 of4.wav	1	955
40	a 0.12 on1 of5.wav	a 0.12 on1 of5.wav	1	586
41	a 0.12 on1 of6.wav	a 0.12 on1 of6.wav	1	900
42	a 0.12 on1 of7.wav	a 0.12 on1 of7.wav	1	550
43	a 0.14 on1 of1.wav	a 0.14 on1 of1.wav	1	904
44	a 0.14 on1 of2.wav	a 0.14 on1 of2.wav	1	1607
45	a 0.14 on1 of3.wav	a 0.14 on1 of3.wav	1	758
46	a 0.14 on1 of4.wav	a 0.14 on1 of4.wav	1	463
47	a 0.14 on1 of5.wav	a 0.14 on1 of5.wav	1	549
48	a 0.14 on1 of6.wav	a 0.14 on1 of6.wav	1	668
49	a 0.14 on1 of7.wav	a 0.14 on1 of7.wav	1	527
50	a 0.16 on1 of1.wav	a 0.16 on1 of1.wav	1	933
51	a 0.16 on1 of2.wav	a 0.16 on1 of2.wav	1	408
52	a 0.16 on1 of3.wav	a 0.16 on1 of3.wav	1	439
53	a 0.16 on1 of4.wav	a 0.16 on1 of4.wav	1	2210
54	a 0.16 on1 of5.wav	a 0.16 on1 of5.wav	1	553
55	a 0.16 on1 of6.wav	a 0.16 on1 of6.wav	1	620
56	a 0.16 on1 of7.wav	a 0.16 on1 of7.wav	1	463
57	a 0.18 on1 of1.wav	a 0.18 on1 of1.wav	1	455
58	a 0.18 on1 of2.wav	a 0.18 on1 of2.wav	1	1016
59	a 0.18 on1 of3.wav	a 0.18 on1 of3.wav	1	646
60	a 0.18 on1 of4.wav	a 0.18 on1 of4.wav	1	733
61	a 0.18 on1 of5.wav	a 0.18 on1 of5.wav	1	620
62	a 0.18 on1 of6.wav	a 0.18 on1 of6.wav	1	483
63	a 0.18 on1 of7.wav	a 0.18 on1 of7.wav	1	747
64	i 0.1 on1 of1.wav	i 0.1 on1 of1.wav	1	580
65	i 0.1 on1 of2.wav	i 0.1 on1 of2.wav	1	578
66	i 0.1 on1 of3.wav	i 0.1 on1 of3.wav	1	432
67	i 0.1 on1 of4.wav	i 0.1 on1 of4.wav	1	354
68	i 0.1 on1 of5.wav	i 0.1 on1 of5.wav	1	572
69	i 0.1 on1 of6.wav	i 0.1 on1 of6.wav	1	410
70	i 0.1 on1 of7.wav	i 0.1 on1 of7.wav	1	574
71	i 0.2 on1 of1.wav	i 0.2 on1 of1.wav	1	828
72	i 0.2 on1 of2.wav	i 0.2 on1 of2.wav	1	848
73	i 0.2 on1 of3.wav	i 0.2 on1 of3.wav	1	2372
74	i 0.2 on1 of4.wav	i 0.2 on1 of4.wav	1	653
75	i 0.2 on1 of5.wav	i 0.2 on1 of5.wav	1	556
76	i 0.2 on1 of6.wav	i 0.2 on1 of6.wav	1	679
77	i 0.2 on1 of7.wav	i 0.2 on1 of7.wav	1	556
78	i 0.04 on1 of1.wav	i 0.04 on1 of1.wav	1	619
79	i 0.04 on1 of2.wav	i 0.04 on1 of2.wav	1	600
80	i 0.04 on1 of3.wav	i 0.04 on1 of3.wav	1	476
81	i 0.04 on1 of4.wav	i 0.04 on1 of4.wav	1	391
82	i 0.04 on1 of5.wav	i 0.04 on1 of5.wav	1	664
83	i 0.04 on1 of6.wav	i 0.04 on1 of6.wav	1	487
84	i 0.04 on1 of7.wav	i 0.04 on1 of7.wav	1	615
85	i 0.06 on1 of1.wav	i 0.06 on1 of1.wav	1	432
86	i 0.06 on1 of2.wav	i 0.06 on1 of2.wav	1	245
87	i 0.06 on1 of3.wav	i 0.06 on1 of3.wav	1	495
88	i 0.06 on1 of4.wav	i 0.06 on1 of4.wav	1	426
89	i 0.06 on1 of5.wav	i 0.06 on1 of5.wav	1	322
90	i 0.06 on1 of6.wav	i 0.06 on1 of6.wav	1	436
91	i 0.06 on1 of7.wav	i 0.06 on1 of7.wav	1	1102
92	i 0.08 on1 of1.wav	i 0.08 on1 of1.wav	1	730
93	i 0.08 on1 of2.wav	i 0.08 on1 of2.wav	1	780
94	i 0.08 on1 of3.wav	i 0.08 on1 of3.wav	1	782
95	i 0.08 on1 of4.wav	i 0.08 on1 of4.wav	1	477
96	i 0.08 on1 of5.wav	i 0.08 on1 of5.wav	1	874
97	i 0.08 on1 of6.wav	i 0.08 on1 of6.wav	1	419
98	i 0.08 on1 of7.wav	i 0.08 on1 of7.wav	1	651
99	i 0.12 on1 of1.wav	i 0.12 on1 of1.wav	1	814
100	i 0.12 on1 of2.wav	i 0.12 on1 of2.wav	1	410
101	i 0.12 on1 of3.wav	i 0.12 on1 of3.wav	1	332
102	i 0.12 on1 of4.wav	i 0.12 on1 of4.wav	1	263
103	i 0.12 on1 of5.wav	i 0.12 on1 of5.wav	1	422
104	i 0.12 on1 of6.wav	i 0.12 on1 of6.wav	1	481
105	i 0.12 on1 of7.wav	i 0.12 on1 of7.wav	1	510
106	i 0.14 on1 of1.wav	i 0.14 on1 of1.wav	1	905
107	i 0.14 on1 of2.wav	i 0.14 on1 of2.wav	1	611
108	i 0.14 on1 of3.wav	i 0.14 on1 of3.wav	1	604
109	i 0.14 on1 of4.wav	i 0.14 on1 of4.wav	1	866
110	i 0.14 on1 of5.wav	i 0.14 on1 of5.wav	1	542
111	i 0.14 on1 of6.wav	i 0.14 on1 of6.wav	1	439
112	i 0.14 on1 of7.wav	i 0.14 on1 of7.wav	1	395
113	i 0.16 on1 of1.wav	i 0.16 on1 of1.wav	1	510
114	i 0.16 on1 of2.wav	i 0.16 on1 of2.wav	1	646
115	i 0.16 on1 of3.wav	i 0.16 on1 of3.wav	1	347
116	i 0.16 on1 of4.wav	i 0.16 on1 of4.wav	1	416
117	i 0.16 on1 of5.wav	i 0.16 on1 of5.wav	1	1582
118	i 0.16 on1 of6.wav	i 0.16 on1 of6.wav	1	605
119	i 0.16 on1 of7.wav	i 0.16 on1 of7.wav	1	941
120	i 0.18 on1 of1.wav	i 0.18 on1 of1.wav	1	735
121	i 0.18 on1 of2.wav	i 0.18 on1 of2.wav	1	686
122	i 0.18 on1 of3.wav	i 0.18 on1 of3.wav	1	812
123	i 0.18 on1 of4.wav	i 0.18 on1 of4.wav	1	577
124	i 0.18 on1 of5.wav	i 0.18 on1 of5.wav	1	862
125	i 0.18 on1 of6.wav	i 0.18 on1 of6.wav	1	695
126	i 0.18 on1 of7.wav	i 0.18 on1 of7.wav	1	699
127	a 0.1 on1 of1.wav	a 0.1 on1 of3.wav	1	631
128	a 0.1 on1 of2.wav	a 0.1 on1 of4.wav	1	708
129	a 0.1 on1 of3.wav	a 0.1 on1 of5.wav	1	501
130	a 0.1 on1 of4.wav	a 0.1 on1 of6.wav	1	512
131	a 0.1 on1 of5.wav	a 0.1 on1 of7.wav	1	584
132	a 0.2 on1 of1.wav	a 0.2 on1 of3.wav	1	888
133	a 0.2 on1 of2.wav	a 0.2 on1 of4.wav	1	491
134	a 0.2 on1 of3.wav	a 0.2 on1 of5.wav	1	458
135	a 0.2 on1 of4.wav	a 0.2 on1 of6.wav	1	610
136	a 0.2 on1 of5.wav	a 0.2 on1 of7.wav	1	558
137	a 0.04 on1 of1.wav	a 0.04 on1 of3.wav	1	433
138	a 0.04 on1 of2.wav	a 0.04 on1 of4.wav	1	575
139	a 0.04 on1 of3.wav	a 0.04 on1 of5.wav	1	379
140	a 0.04 on1 of4.wav	a 0.04 on1 of6.wav	1	1975
141	a 0.04 on1 of5.wav	a 0.04 on1 of7.wav	1	297
142	a 0.06 on1 of1.wav	a 0.06 on1 of3.wav	1	712
143	a 0.06 on1 of2.wav	a 0.06 on1 of4.wav	1	863
144	a 0.06 on1 of3.wav	a 0.06 on1 of5.wav	1	621
145	a 0.06 on1 of4.wav	a 0.06 on1 of6.wav	1	590
146	a 0.06 on1 of5.wav	a 0.06 on1 of7.wav	1	411
147	a 0.08 on1 of1.wav	a 0.08 on1 of3.wav	1	537
148	a 0.08 on1 of2.wav	a 0.08 on1 of4.wav	1	448
149	a 0.08 on1 of3.wav	a 0.08 on1 of5.wav	1	747
150	a 0.08 on1 of4.wav	a 0.08 on1 of6.wav	1	497
151	a 0.08 on1 of5.wav	a 0.08 on1 of7.wav	1	521
152	a 0.12 on1 of1.wav	a 0.12 on1 of3.wav	1	510
153	a 0.12 on1 of2.wav	a 0.12 on1 of4.wav	1	936
154	a 0.12 on1 of3.wav	a 0.12 on1 of5.wav	1	2085
155	a 0.12 on1 of4.wav	a 0.12 on1 of6.wav	1	272
156	a 0.12 on1 of5.wav	a 0.12 on1 of7.wav	1	878
157	a 0.14 on1 of1.wav	a 0.14 on1 of3.wav	1	1609
158	a 0.14 on1 of2.wav	a 0.14 on1 of4.wav	1	548
159	a 0.14 on1 of3.wav	a 0.14 on1 of5.wav	1	1660
160	a 0.14 on1 of4.wav	a 0.14 on1 of6.wav	1	503
161	a 0.14 on1 of5.wav	a 0.14 on1 of7.wav	1	579
162	a 0.16 on1 of1.wav	a 0.16 on1 of3.wav	1	566
163	a 0.16 on1 of2.wav	a 0.16 on1 of4.wav	1	2072
164	a 0.16 on1 of3.wav	a 0.16 on1 of5.wav	1	355
165	a 0.16 on1 of4.wav	a 0.16 on1 of6.wav	1	402
166	a 0.16 on1 of5.wav	a 0.16 on1 of7.wav	1	832
167	a 0.18 on1 of1.wav	a 0.18 on1 of3.wav	1	532
168	a 0.18 on1 of2.wav	a 0.18 on1 of4.wav	1	972
169	a 0.18 on1 of3.wav	a 0.18 on1 of5.wav	1	606
170	a 0.18 on1 of4.wav	a 0.18 on1 of6.wav	2	1308
171	a 0.18 on1 of5.wav	a 0.18 on1 of7.wav	1	566
172	i 0.1 on1 of1.wav	i 0.1 on1 of3.wav	1	627
173	i 0.1 on1 of2.wav	i 0.1 on1 of4.wav	1	403
174	i 0.1 on1 of3.wav	i 0.1 on1 of5.wav	1	1150
175	i 0.1 on1 of4.wav	i 0.1 on1 of6.wav	1	465
176	i 0.1 on1 of5.wav	i 0.1 on1 of7.wav	1	566
177	i 0.2 on1 of1.wav	i 0.2 on1 of3.wav	1	684
178	i 0.2 on1 of2.wav	i 0.2 on1 of4.wav	1	580
179	i 0.2 on1 of3.wav	i 0.2 on1 of5.wav	1	610
180	i 0.2 on1 of4.wav	i 0.2 on1 of6.wav	2	1659
181	i 0.2 on1 of5.wav	i 0.2 on1 of7.wav	1	756
182	i 0.04 on1 of1.wav	i 0.04 on1 of3.wav	1	1985
183	i 0.04 on1 of2.wav	i 0.04 on1 of4.wav	1	509
184	i 0.04 on1 of3.wav	i 0.04 on1 of5.wav	1	384
185	i 0.04 on1 of4.wav	i 0.04 on1 of6.wav	1	587
186	i 0.04 on1 of5.wav	i 0.04 on1 of7.wav	1	604
187	i 0.06 on1 of1.wav	i 0.06 on1 of3.wav	1	848
188	i 0.06 on1 of2.wav	i 0.06 on1 of4.wav	1	551
189	i 0.06 on1 of3.wav	i 0.06 on1 of5.wav	1	550
190	i 0.06 on1 of4.wav	i 0.06 on1 of6.wav	1	476
191	i 0.06 on1 of5.wav	i 0.06 on1 of7.wav	1	851
192	i 0.08 on1 of1.wav	i 0.08 on1 of3.wav	1	1404
193	i 0.08 on1 of2.wav	i 0.08 on1 of4.wav	1	553
194	i 0.08 on1 of3.wav	i 0.08 on1 of5.wav	1	339
195	i 0.08 on1 of4.wav	i 0.08 on1 of6.wav	1	569
196	i 0.08 on1 of5.wav	i 0.08 on1 of7.wav	1	1081
197	i 0.12 on1 of1.wav	i 0.12 on1 of3.wav	1	3875
198	i 0.12 on1 of2.wav	i 0.12 on1 of4.wav	1	552
199	i 0.12 on1 of3.wav	i 0.12 on1 of5.wav	1	426
200	i 0.12 on1 of4.wav	i 0.12 on1 of6.wav	1	726
201	i 0.12 on1 of5.wav	i 0.12 on1 of7.wav	1	474
202	i 0.14 on1 of1.wav	i 0.14 on1 of3.wav	1	556
203	i 0.14 on1 of2.wav	i 0.14 on1 of4.wav	1	574
204	i 0.14 on1 of3.wav	i 0.14 on1 of5.wav	1	1184
205	i 0.14 on1 of4.wav	i 0.14 on1 of6.wav	1	585
206	i 0.14 on1 of5.wav	i 0.14 on1 of7.wav	1	471
207	i 0.16 on1 of1.wav	i 0.16 on1 of3.wav	1	644
208	i 0.16 on1 of2.wav	i 0.16 on1 of4.wav	2	1059
209	i 0.16 on1 of3.wav	i 0.16 on1 of5.wav	2	1611
210	i 0.16 on1 of4.wav	i 0.16 on1 of6.wav	1	694
211	i 0.16 on1 of5.wav	i 0.16 on1 of7.wav	1	2757
212	i 0.18 on1 of1.wav	i 0.18 on1 of3.wav	1	989
213	i 0.18 on1 of2.wav	i 0.18 on1 of4.wav	2	1004
214	i 0.18 on1 of3.wav	i 0.18 on1 of5.wav	1	412
215	i 0.18 on1 of4.wav	i 0.18 on1 of6.wav	1	724
216	i 0.18 on1 of5.wav	i 0.18 on1 of7.wav	1	649
217	a 0.1 on1 of3.wav	a 0.1 on1 of1.wav	1	825
218	a 0.1 on1 of4.wav	a 0.1 on1 of2.wav	1	535
219	a 0.1 on1 of5.wav	a 0.1 on1 of3.wav	1	427
220	a 0.1 on1 of6.wav	a 0.1 on1 of4.wav	1	2915
221	a 0.1 on1 of7.wav	a 0.1 on1 of5.wav	1	724
222	a 0.2 on1 of3.wav	a 0.2 on1 of1.wav	2	1111
223	a 0.2 on1 of4.wav	a 0.2 on1 of2.wav	1	576
224	a 0.2 on1 of5.wav	a 0.2 on1 of3.wav	1	919
225	a 0.2 on1 of6.wav	a 0.2 on1 of4.wav	1	9621
226	a 0.2 on1 of7.wav	a 0.2 on1 of5.wav	1	1467
227	a 0.04 on1 of3.wav	a 0.04 on1 of1.wav	1	549
228	a 0.04 on1 of4.wav	a 0.04 on1 of2.wav	1	627
229	a 0.04 on1 of5.wav	a 0.04 on1 of3.wav	1	1196
230	a 0.04 on1 of6.wav	a 0.04 on1 of4.wav	1	353
231	a 0.04 on1 of7.wav	a 0.04 on1 of5.wav	1	312
232	a 0.06 on1 of3.wav	a 0.06 on1 of1.wav	1	401
233	a 0.06 on1 of4.wav	a 0.06 on1 of2.wav	1	941
234	a 0.06 on1 of5.wav	a 0.06 on1 of3.wav	1	842
235	a 0.06 on1 of6.wav	a 0.06 on1 of4.wav	1	1424
236	a 0.06 on1 of7.wav	a 0.06 on1 of5.wav	1	592
237	a 0.08 on1 of3.wav	a 0.08 on1 of1.wav	1	629
238	a 0.08 on1 of4.wav	a 0.08 on1 of2.wav	1	491
239	a 0.08 on1 of5.wav	a 0.08 on1 of3.wav	1	308
240	a 0.08 on1 of6.wav	a 0.08 on1 of4.wav	1	366
241	a 0.08 on1 of7.wav	a 0.08 on1 of5.wav	1	630
242	a 0.12 on1 of3.wav	a 0.12 on1 of1.wav	1	901
243	a 0.12 on1 of4.wav	a 0.12 on1 of2.wav	1	568
244	a 0.12 on1 of5.wav	a 0.12 on1 of3.wav	1	567
245	a 0.12 on1 of6.wav	a 0.12 on1 of4.wav	1	521
246	a 0.12 on1 of7.wav	a 0.12 on1 of5.wav	1	562
247	a 0.14 on1 of3.wav	a 0.14 on1 of1.wav	1	871
248	a 0.14 on1 of4.wav	a 0.14 on1 of2.wav	1	533
249	a 0.14 on1 of5.wav	a 0.14 on1 of3.wav	1	2028
250	a 0.14 on1 of6.wav	a 0.14 on1 of4.wav	1	541
251	a 0.14 on1 of7.wav	a 0.14 on1 of5.wav	1	617
252	a 0.16 on1 of3.wav	a 0.16 on1 of1.wav	1	462
253	a 0.16 on1 of4.wav	a 0.16 on1 of2.wav	1	358
254	a 0.16 on1 of5.wav	a 0.16 on1 of3.wav	1	334
255	a 0.16 on1 of6.wav	a 0.16 on1 of4.wav	1	727
256	a 0.16 on1 of7.wav	a 0.16 on1 of5.wav	1	458
257	a 0.18 on1 of3.wav	a 0.18 on1 of1.wav	1	676
258	a 0.18 on1 of4.wav	a 0.18 on1 of2.wav	2	1071
259	a 0.18 on1 of5.wav	a 0.18 on1 of3.wav	2	960
260	a 0.18 on1 of6.wav	a 0.18 on1 of4.wav	1	885
261	a 0.18 on1 of7.wav	a 0.18 on1 of5.wav	1	417
262	i 0.1 on1 of3.wav	i 0.1 on1 of1.wav	1	649
263	i 0.1 on1 of4.wav	i 0.1 on1 of2.wav	1	443
264	i 0.1 on1 of5.wav	i 0.1 on1 of3.wav	1	1829
265	i 0.1 on1 of6.wav	i 0.1 on1 of4.wav	1	593
266	i 0.1 on1 of7.wav	i 0.1 on1 of5.wav	1	560
267	i 0.2 on1 of3.wav	i 0.2 on1 of1.wav	2	681
268	i 0.2 on1 of4.wav	i 0.2 on1 of2.wav	1	270
269	i 0.2 on1 of5.wav	i 0.2 on1 of3.wav	1	433
270	i 0.2 on1 of6.wav	i 0.2 on1 of4.wav	1	407
271	i 0.2 on1 of7.wav	i 0.2 on1 of5.wav	1	465
272	i 0.04 on1 of3.wav	i 0.04 on1 of1.wav	1	250
273	i 0.04 on1 of4.wav	i 0.04 on1 of2.wav	1	472
274	i 0.04 on1 of5.wav	i 0.04 on1 of3.wav	1	427
275	i 0.04 on1 of6.wav	i 0.04 on1 of4.wav	1	1204
276	i 0.04 on1 of7.wav	i 0.04 on1 of5.wav	1	486
277	i 0.06 on1 of3.wav	i 0.06 on1 of1.wav	1	342
278	i 0.06 on1 of4.wav	i 0.06 on1 of2.wav	1	343
279	i 0.06 on1 of5.wav	i 0.06 on1 of3.wav	1	4514
280	i 0.06 on1 of6.wav	i 0.06 on1 of4.wav	1	595
281	i 0.06 on1 of7.wav	i 0.06 on1 of5.wav	1	838
282	i 0.08 on1 of3.wav	i 0.08 on1 of1.wav	1	571
283	i 0.08 on1 of4.wav	i 0.08 on1 of2.wav	1	741
284	i 0.08 on1 of5.wav	i 0.08 on1 of3.wav	1	814
285	i 0.08 on1 of6.wav	i 0.08 on1 of4.wav	1	2896
286	i 0.08 on1 of7.wav	i 0.08 on1 of5.wav	1	763
287	i 0.12 on1 of3.wav	i 0.12 on1 of1.wav	1	643
288	i 0.12 on1 of4.wav	i 0.12 on1 of2.wav	1	577
289	i 0.12 on1 of5.wav	i 0.12 on1 of3.wav	1	505
290	i 0.12 on1 of6.wav	i 0.12 on1 of4.wav	2	1351
291	i 0.12 on1 of7.wav	i 0.12 on1 of5.wav	1	737
292	i 0.14 on1 of3.wav	i 0.14 on1 of1.wav	2	1923
293	i 0.14 on1 of4.wav	i 0.14 on1 of2.wav	1	403
294	i 0.14 on1 of5.wav	i 0.14 on1 of3.wav	1	2826
295	i 0.14 on1 of6.wav	i 0.14 on1 of4.wav	1	676
296	i 0.14 on1 of7.wav	i 0.14 on1 of5.wav	1	837
297	i 0.16 on1 of3.wav	i 0.16 on1 of1.wav	1	726
298	i 0.16 on1 of4.wav	i 0.16 on1 of2.wav	1	1220
299	i 0.16 on1 of5.wav	i 0.16 on1 of3.wav	1	421
300	i 0.16 on1 of6.wav	i 0.16 on1 of4.wav	1	444
301	i 0.16 on1 of7.wav	i 0.16 on1 of5.wav	1	476
302	i 0.18 on1 of3.wav	i 0.18 on1 of1.wav	1	574
303	i 0.18 on1 of4.wav	i 0.18 on1 of2.wav	2	634
304	i 0.18 on1 of5.wav	i 0.18 on1 of3.wav	2	773
305	i 0.18 on1 of6.wav	i 0.18 on1 of4.wav	2	189
306	i 0.18 on1 of7.wav	i 0.18 on1 of5.wav	1	491
307	a 0.1 on1 of1.wav	a 0.1 on1 of1.wav	1	1464
308	a 0.1 on1 of2.wav	a 0.1 on1 of2.wav	1	804
309	a 0.1 on1 of3.wav	a 0.1 on1 of3.wav	1	753
310	a 0.1 on1 of4.wav	a 0.1 on1 of4.wav	1	342
311	a 0.1 on1 of5.wav	a 0.1 on1 of5.wav	1	665
312	a 0.1 on1 of6.wav	a 0.1 on1 of6.wav	1	438
313	a 0.1 on1 of7.wav	a 0.1 on1 of7.wav	1	433
314	a 0.2 on1 of1.wav	a 0.2 on1 of1.wav	1	554
315	a 0.2 on1 of2.wav	a 0.2 on1 of2.wav	1	854
316	a 0.2 on1 of3.wav	a 0.2 on1 of3.wav	1	391
317	a 0.2 on1 of4.wav	a 0.2 on1 of4.wav	1	568
318	a 0.2 on1 of5.wav	a 0.2 on1 of5.wav	1	458
319	a 0.2 on1 of6.wav	a 0.2 on1 of6.wav	1	791
320	a 0.2 on1 of7.wav	a 0.2 on1 of7.wav	1	1515
321	a 0.04 on1 of1.wav	a 0.04 on1 of1.wav	1	429
322	a 0.04 on1 of2.wav	a 0.04 on1 of2.wav	1	705
323	a 0.04 on1 of3.wav	a 0.04 on1 of3.wav	1	1048
324	a 0.04 on1 of4.wav	a 0.04 on1 of4.wav	1	392
325	a 0.04 on1 of5.wav	a 0.04 on1 of5.wav	1	307
326	a 0.04 on1 of6.wav	a 0.04 on1 of6.wav	1	506
327	a 0.04 on1 of7.wav	a 0.04 on1 of7.wav	1	582
328	a 0.06 on1 of1.wav	a 0.06 on1 of1.wav	1	386
329	a 0.06 on1 of2.wav	a 0.06 on1 of2.wav	1	645
330	a 0.06 on1 of3.wav	a 0.06 on1 of3.wav	1	786
331	a 0.06 on1 of4.wav	a 0.06 on1 of4.wav	1	713
332	a 0.06 on1 of5.wav	a 0.06 on1 of5.wav	1	362
333	a 0.06 on1 of6.wav	a 0.06 on1 of6.wav	1	850
334	a 0.06 on1 of7.wav	a 0.06 on1 of7.wav	1	410
335	a 0.08 on1 of1.wav	a 0.08 on1 of1.wav	1	551
336	a 0.08 on1 of2.wav	a 0.08 on1 of2.wav	1	1344
337	a 0.08 on1 of3.wav	a 0.08 on1 of3.wav	1	502
338	a 0.08 on1 of4.wav	a 0.08 on1 of4.wav	1	3344
339	a 0.08 on1 of5.wav	a 0.08 on1 of5.wav	1	610
340	a 0.08 on1 of6.wav	a 0.08 on1 of6.wav	1	509
341	a 0.08 on1 of7.wav	a 0.08 on1 of7.wav	1	587
342	a 0.12 on1 of1.wav	a 0.12 on1 of1.wav	1	1783
343	a 0.12 on1 of2.wav	a 0.12 on1 of2.wav	1	543
344	a 0.12 on1 of3.wav	a 0.12 on1 of3.wav	1	621
345	a 0.12 on1 of4.wav	a 0.12 on1 of4.wav	1	474
346	a 0.12 on1 of5.wav	a 0.12 on1 of5.wav	1	864
347	a 0.12 on1 of6.wav	a 0.12 on1 of6.wav	1	672
348	a 0.12 on1 of7.wav	a 0.12 on1 of7.wav	1	436
349	a 0.14 on1 of1.wav	a 0.14 on1 of1.wav	1	508
350	a 0.14 on1 of2.wav	a 0.14 on1 of2.wav	1	523
351	a 0.14 on1 of3.wav	a 0.14 on1 of3.wav	1	1668
352	a 0.14 on1 of4.wav	a 0.14 on1 of4.wav	1	949
353	a 0.14 on1 of5.wav	a 0.14 on1 of5.wav	1	691
354	a 0.14 on1 of6.wav	a 0.14 on1 of6.wav	1	672
355	a 0.14 on1 of7.wav	a 0.14 on1 of7.wav	1	729
356	a 0.16 on1 of1.wav	a 0.16 on1 of1.wav	1	1253
357	a 0.16 on1 of2.wav	a 0.16 on1 of2.wav	1	601
358	a 0.16 on1 of3.wav	a 0.16 on1 of3.wav	1	531
359	a 0.16 on1 of4.wav	a 0.16 on1 of4.wav	1	637
360	a 0.16 on1 of5.wav	a 0.16 on1 of5.wav	1	2671
361	a 0.16 on1 of6.wav	a 0.16 on1 of6.wav	1	663
362	a 0.16 on1 of7.wav	a 0.16 on1 of7.wav	1	489
363	a 0.18 on1 of1.wav	a 0.18 on1 of1.wav	1	376
364	a 0.18 on1 of2.wav	a 0.18 on1 of2.wav	1	638
365	a 0.18 on1 of3.wav	a 0.18 on1 of3.wav	1	1564
366	a 0.18 on1 of4.wav	a 0.18 on1 of4.wav	1	927
367	a 0.18 on1 of5.wav	a 0.18 on1 of5.wav	1	646
368	a 0.18 on1 of6.wav	a 0.18 on1 of6.wav	1	447
369	a 0.18 on1 of7.wav	a 0.18 on1 of7.wav	1	3868
370	i 0.1 on1 of1.wav	i 0.1 on1 of1.wav	1	475
371	i 0.1 on1 of2.wav	i 0.1 on1 of2.wav	1	559
372	i 0.1 on1 of3.wav	i 0.1 on1 of3.wav	1	500
373	i 0.1 on1 of4.wav	i 0.1 on1 of4.wav	1	1881
374	i 0.1 on1 of5.wav	i 0.1 on1 of5.wav	1	1188
375	i 0.1 on1 of6.wav	i 0.1 on1 of6.wav	1	739
376	i 0.1 on1 of7.wav	i 0.1 on1 of7.wav	1	525
377	i 0.2 on1 of1.wav	i 0.2 on1 of1.wav	1	1362
378	i 0.2 on1 of2.wav	i 0.2 on1 of2.wav	1	453
379	i 0.2 on1 of3.wav	i 0.2 on1 of3.wav	1	493
380	i 0.2 on1 of4.wav	i 0.2 on1 of4.wav	1	475
381	i 0.2 on1 of5.wav	i 0.2 on1 of5.wav	2	1176
382	i 0.2 on1 of6.wav	i 0.2 on1 of6.wav	1	544
383	i 0.2 on1 of7.wav	i 0.2 on1 of7.wav	1	422
384	i 0.04 on1 of1.wav	i 0.04 on1 of1.wav	1	808
385	i 0.04 on1 of2.wav	i 0.04 on1 of2.wav	1	2774
386	i 0.04 on1 of3.wav	i 0.04 on1 of3.wav	1	559
387	i 0.04 on1 of4.wav	i 0.04 on1 of4.wav	1	504
388	i 0.04 on1 of5.wav	i 0.04 on1 of5.wav	1	649
389	i 0.04 on1 of6.wav	i 0.04 on1 of6.wav	1	589
390	i 0.04 on1 of7.wav	i 0.04 on1 of7.wav	1	470
391	i 0.06 on1 of1.wav	i 0.06 on1 of1.wav	1	561
392	i 0.06 on1 of2.wav	i 0.06 on1 of2.wav	1	546
393	i 0.06 on1 of3.wav	i 0.06 on1 of3.wav	1	263
394	i 0.06 on1 of4.wav	i 0.06 on1 of4.wav	1	1004
395	i 0.06 on1 of5.wav	i 0.06 on1 of5.wav	1	584
396	i 0.06 on1 of6.wav	i 0.06 on1 of6.wav	1	256
397	i 0.06 on1 of7.wav	i 0.06 on1 of7.wav	1	530
398	i 0.08 on1 of1.wav	i 0.08 on1 of1.wav	1	972
399	i 0.08 on1 of2.wav	i 0.08 on1 of2.wav	1	677
400	i 0.08 on1 of3.wav	i 0.08 on1 of3.wav	1	577
401	i 0.08 on1 of4.wav	i 0.08 on1 of4.wav	1	944
402	i 0.08 on1 of5.wav	i 0.08 on1 of5.wav	1	595
403	i 0.08 on1 of6.wav	i 0.08 on1 of6.wav	1	609
404	i 0.08 on1 of7.wav	i 0.08 on1 of7.wav	1	515
405	i 0.12 on1 of1.wav	i 0.12 on1 of1.wav	1	527
406	i 0.12 on1 of2.wav	i 0.12 on1 of2.wav	1	591
407	i 0.12 on1 of3.wav	i 0.12 on1 of3.wav	1	553
408	i 0.12 on1 of4.wav	i 0.12 on1 of4.wav	1	490
409	i 0.12 on1 of5.wav	i 0.12 on1 of5.wav	1	2506
410	i 0.12 on1 of6.wav	i 0.12 on1 of6.wav	1	807
411	i 0.12 on1 of7.wav	i 0.12 on1 of7.wav	1	843
412	i 0.14 on1 of1.wav	i 0.14 on1 of1.wav	1	991
413	i 0.14 on1 of2.wav	i 0.14 on1 of2.wav	1	754
414	i 0.14 on1 of3.wav	i 0.14 on1 of3.wav	1	4418
415	i 0.14 on1 of4.wav	i 0.14 on1 of4.wav	1	403
416	i 0.14 on1 of5.wav	i 0.14 on1 of5.wav	1	836
417	i 0.14 on1 of6.wav	i 0.14 on1 of6.wav	1	295
418	i 0.14 on1 of7.wav	i 0.14 on1 of7.wav	1	895
419	i 0.16 on1 of1.wav	i 0.16 on1 of1.wav	1	392
420	i 0.16 on1 of2.wav	i 0.16 on1 of2.wav	1	670
421	i 0.16 on1 of3.wav	i 0.16 on1 of3.wav	1	600
422	i 0.16 on1 of4.wav	i 0.16 on1 of4.wav	1	930
423	i 0.16 on1 of5.wav	i 0.16 on1 of5.wav	1	673
424	i 0.16 on1 of6.wav	i 0.16 on1 of6.wav	1	486
425	i 0.16 on1 of7.wav	i 0.16 on1 of7.wav	1	732
426	i 0.18 on1 of1.wav	i 0.18 on1 of1.wav	1	602
427	i 0.18 on1 of2.wav	i 0.18 on1 of2.wav	1	3123
428	i 0.18 on1 of3.wav	i 0.18 on1 of3.wav	1	499
429	i 0.18 on1 of4.wav	i 0.18 on1 of4.wav	1	510
430	i 0.18 on1 of5.wav	i 0.18 on1 of5.wav	1	516
431	i 0.18 on1 of6.wav	i 0.18 on1 of6.wav	1	1095
432	i 0.18 on1 of7.wav	i 0.18 on1 of7.wav	1	794
433	a 0.1 on1 of1.wav	a 0.1 on1 of3.wav	1	718
434	a 0.1 on1 of2.wav	a 0.1 on1 of4.wav	1	665
435	a 0.1 on1 of3.wav	a 0.1 on1 of5.wav	1	870
436	a 0.1 on1 of4.wav	a 0.1 on1 of6.wav	1	360
437	a 0.1 on1 of5.wav	a 0.1 on1 of7.wav	1	1306
438	a 0.2 on1 of1.wav	a 0.2 on1 of3.wav	1	725
439	a 0.2 on1 of2.wav	a 0.2 on1 of4.wav	1	2726
440	a 0.2 on1 of3.wav	a 0.2 on1 of5.wav	1	859
441	a 0.2 on1 of4.wav	a 0.2 on1 of6.wav	1	461
442	a 0.2 on1 of5.wav	a 0.2 on1 of7.wav	1	508
443	a 0.04 on1 of1.wav	a 0.04 on1 of3.wav	1	568
444	a 0.04 on1 of2.wav	a 0.04 on1 of4.wav	1	429
445	a 0.04 on1 of3.wav	a 0.04 on1 of5.wav	1	373
446	a 0.04 on1 of4.wav	a 0.04 on1 of6.wav	1	700
447	a 0.04 on1 of5.wav	a 0.04 on1 of7.wav	1	950
448	a 0.06 on1 of1.wav	a 0.06 on1 of3.wav	1	974
449	a 0.06 on1 of2.wav	a 0.06 on1 of4.wav	1	433
450	a 0.06 on1 of3.wav	a 0.06 on1 of5.wav	1	412
451	a 0.06 on1 of4.wav	a 0.06 on1 of6.wav	1	493
452	a 0.06 on1 of5.wav	a 0.06 on1 of7.wav	1	399
453	a 0.08 on1 of1.wav	a 0.08 on1 of3.wav	1	1791
454	a 0.08 on1 of2.wav	a 0.08 on1 of4.wav	1	548
455	a 0.08 on1 of3.wav	a 0.08 on1 of5.wav	1	397
456	a 0.08 on1 of4.wav	a 0.08 on1 of6.wav	1	619
457	a 0.08 on1 of5.wav	a 0.08 on1 of7.wav	1	962
458	a 0.12 on1 of1.wav	a 0.12 on1 of3.wav	1	905
459	a 0.12 on1 of2.wav	a 0.12 on1 of4.wav	1	524
460	a 0.12 on1 of3.wav	a 0.12 on1 of5.wav	1	693
461	a 0.12 on1 of4.wav	a 0.12 on1 of6.wav	1	657
462	a 0.12 on1 of5.wav	a 0.12 on1 of7.wav	1	445
463	a 0.14 on1 of1.wav	a 0.14 on1 of3.wav	1	870
464	a 0.14 on1 of2.wav	a 0.14 on1 of4.wav	2	1283
465	a 0.14 on1 of3.wav	a 0.14 on1 of5.wav	1	1638
466	a 0.14 on1 of4.wav	a 0.14 on1 of6.wav	1	723
467	a 0.14 on1 of5.wav	a 0.14 on1 of7.wav	1	911
468	a 0.16 on1 of1.wav	a 0.16 on1 of3.wav	1	492
469	a 0.16 on1 of2.wav	a 0.16 on1 of4.wav	1	1225
470	a 0.16 on1 of3.wav	a 0.16 on1 of5.wav	1	1656
471	a 0.16 on1 of4.wav	a 0.16 on1 of6.wav	1	596
472	a 0.16 on1 of5.wav	a 0.16 on1 of7.wav	1	566
473	a 0.18 on1 of1.wav	a 0.18 on1 of3.wav	2	848
474	a 0.18 on1 of2.wav	a 0.18 on1 of4.wav	1	789
475	a 0.18 on1 of3.wav	a 0.18 on1 of5.wav	1	444
476	a 0.18 on1 of4.wav	a 0.18 on1 of6.wav	1	583
477	a 0.18 on1 of5.wav	a 0.18 on1 of7.wav	2	595
478	i 0.1 on1 of1.wav	i 0.1 on1 of3.wav	1	304
479	i 0.1 on1 of2.wav	i 0.1 on1 of4.wav	1	887
480	i 0.1 on1 of3.wav	i 0.1 on1 of5.wav	1	837
481	i 0.1 on1 of4.wav	i 0.1 on1 of6.wav	1	721
482	i 0.1 on1 of5.wav	i 0.1 on1 of7.wav	1	896
483	i 0.2 on1 of1.wav	i 0.2 on1 of3.wav	1	1506
484	i 0.2 on1 of2.wav	i 0.2 on1 of4.wav	1	1217
485	i 0.2 on1 of3.wav	i 0.2 on1 of5.wav	1	626
486	i 0.2 on1 of4.wav	i 0.2 on1 of6.wav	1	680
487	i 0.2 on1 of5.wav	i 0.2 on1 of7.wav	1	558
488	i 0.04 on1 of1.wav	i 0.04 on1 of3.wav	1	629
489	i 0.04 on1 of2.wav	i 0.04 on1 of4.wav	1	330
490	i 0.04 on1 of3.wav	i 0.04 on1 of5.wav	1	303
491	i 0.04 on1 of4.wav	i 0.04 on1 of6.wav	1	752
492	i 0.04 on1 of5.wav	i 0.04 on1 of7.wav	1	2995
493	i 0.06 on1 of1.wav	i 0.06 on1 of3.wav	1	721
494	i 0.06 on1 of2.wav	i 0.06 on1 of4.wav	1	684
495	i 0.06 on1 of3.wav	i 0.06 on1 of5.wav	1	656
496	i 0.06 on1 of4.wav	i 0.06 on1 of6.wav	1	1005
497	i 0.06 on1 of5.wav	i 0.06 on1 of7.wav	1	1004
498	i 0.08 on1 of1.wav	i 0.08 on1 of3.wav	1	634
499	i 0.08 on1 of2.wav	i 0.08 on1 of4.wav	1	395
500	i 0.08 on1 of3.wav	i 0.08 on1 of5.wav	1	652
501	i 0.08 on1 of4.wav	i 0.08 on1 of6.wav	1	421
502	i 0.08 on1 of5.wav	i 0.08 on1 of7.wav	1	475
503	i 0.12 on1 of1.wav	i 0.12 on1 of3.wav	1	513
504	i 0.12 on1 of2.wav	i 0.12 on1 of4.wav	1	657
505	i 0.12 on1 of3.wav	i 0.12 on1 of5.wav	1	709
506	i 0.12 on1 of4.wav	i 0.12 on1 of6.wav	2	695
507	i 0.12 on1 of5.wav	i 0.12 on1 of7.wav	1	1889
508	i 0.14 on1 of1.wav	i 0.14 on1 of3.wav	1	611
509	i 0.14 on1 of2.wav	i 0.14 on1 of4.wav	2	1744
510	i 0.14 on1 of3.wav	i 0.14 on1 of5.wav	1	708
511	i 0.14 on1 of4.wav	i 0.14 on1 of6.wav	1	824
512	i 0.14 on1 of5.wav	i 0.14 on1 of7.wav	2	1566
513	i 0.16 on1 of1.wav	i 0.16 on1 of3.wav	1	343
514	i 0.16 on1 of2.wav	i 0.16 on1 of4.wav	1	626
515	i 0.16 on1 of3.wav	i 0.16 on1 of5.wav	1	447
516	i 0.16 on1 of4.wav	i 0.16 on1 of6.wav	2	2006
517	i 0.16 on1 of5.wav	i 0.16 on1 of7.wav	1	3246
518	i 0.18 on1 of1.wav	i 0.18 on1 of3.wav	1	3306
519	i 0.18 on1 of2.wav	i 0.18 on1 of4.wav	1	1024
520	i 0.18 on1 of3.wav	i 0.18 on1 of5.wav	1	741
521	i 0.18 on1 of4.wav	i 0.18 on1 of6.wav	2	1125
522	i 0.18 on1 of5.wav	i 0.18 on1 of7.wav	1	1064
523	a 0.1 on1 of3.wav	a 0.1 on1 of1.wav	2	4112
524	a 0.1 on1 of4.wav	a 0.1 on1 of2.wav	1	467
525	a 0.1 on1 of5.wav	a 0.1 on1 of3.wav	1	524
526	a 0.1 on1 of6.wav	a 0.1 on1 of4.wav	1	429
527	a 0.1 on1 of7.wav	a 0.1 on1 of5.wav	1	708
528	a 0.2 on1 of3.wav	a 0.2 on1 of1.wav	2	980
529	a 0.2 on1 of4.wav	a 0.2 on1 of2.wav	1	1058
530	a 0.2 on1 of5.wav	a 0.2 on1 of3.wav	1	548
531	a 0.2 on1 of6.wav	a 0.2 on1 of4.wav	1	2859
532	a 0.2 on1 of7.wav	a 0.2 on1 of5.wav	1	389
533	a 0.04 on1 of3.wav	a 0.04 on1 of1.wav	1	392
534	a 0.04 on1 of4.wav	a 0.04 on1 of2.wav	1	420
535	a 0.04 on1 of5.wav	a 0.04 on1 of3.wav	1	366
536	a 0.04 on1 of6.wav	a 0.04 on1 of4.wav	1	679
537	a 0.04 on1 of7.wav	a 0.04 on1 of5.wav	1	332
538	a 0.06 on1 of3.wav	a 0.06 on1 of1.wav	1	381
539	a 0.06 on1 of4.wav	a 0.06 on1 of2.wav	1	363
540	a 0.06 on1 of5.wav	a 0.06 on1 of3.wav	1	690
541	a 0.06 on1 of6.wav	a 0.06 on1 of4.wav	1	634
542	a 0.06 on1 of7.wav	a 0.06 on1 of5.wav	1	770
543	a 0.08 on1 of3.wav	a 0.08 on1 of1.wav	1	1738
544	a 0.08 on1 of4.wav	a 0.08 on1 of2.wav	1	1590
545	a 0.08 on1 of5.wav	a 0.08 on1 of3.wav	1	575
546	a 0.08 on1 of6.wav	a 0.08 on1 of4.wav	1	1324
547	a 0.08 on1 of7.wav	a 0.08 on1 of5.wav	1	498
548	a 0.12 on1 of3.wav	a 0.12 on1 of1.wav	1	856
549	a 0.12 on1 of4.wav	a 0.12 on1 of2.wav	1	694
550	a 0.12 on1 of5.wav	a 0.12 on1 of3.wav	1	357
551	a 0.12 on1 of6.wav	a 0.12 on1 of4.wav	1	515
552	a 0.12 on1 of7.wav	a 0.12 on1 of5.wav	1	611
553	a 0.14 on1 of3.wav	a 0.14 on1 of1.wav	2	675
554	a 0.14 on1 of4.wav	a 0.14 on1 of2.wav	2	681
555	a 0.14 on1 of5.wav	a 0.14 on1 of3.wav	1	521
556	a 0.14 on1 of6.wav	a 0.14 on1 of4.wav	1	398
557	a 0.14 on1 of7.wav	a 0.14 on1 of5.wav	1	444
558	a 0.16 on1 of3.wav	a 0.16 on1 of1.wav	1	503
559	a 0.16 on1 of4.wav	a 0.16 on1 of2.wav	1	460
560	a 0.16 on1 of5.wav	a 0.16 on1 of3.wav	1	385
561	a 0.16 on1 of6.wav	a 0.16 on1 of4.wav	1	425
562	a 0.16 on1 of7.wav	a 0.16 on1 of5.wav	1	370
563	a 0.18 on1 of3.wav	a 0.18 on1 of1.wav	1	442
564	a 0.18 on1 of4.wav	a 0.18 on1 of2.wav	2	738
565	a 0.18 on1 of5.wav	a 0.18 on1 of3.wav	1	886
566	a 0.18 on1 of6.wav	a 0.18 on1 of4.wav	1	734
567	a 0.18 on1 of7.wav	a 0.18 on1 of5.wav	1	410
568	i 0.1 on1 of3.wav	i 0.1 on1 of1.wav	1	612
569	i 0.1 on1 of4.wav	i 0.1 on1 of2.wav	1	481
570	i 0.1 on1 of5.wav	i 0.1 on1 of3.wav	1	695
571	i 0.1 on1 of6.wav	i 0.1 on1 of4.wav	1	577
572	i 0.1 on1 of7.wav	i 0.1 on1 of5.wav	1	1011
573	i 0.2 on1 of3.wav	i 0.2 on1 of1.wav	1	561
574	i 0.2 on1 of4.wav	i 0.2 on1 of2.wav	2	970
575	i 0.2 on1 of5.wav	i 0.2 on1 of3.wav	1	634
576	i 0.2 on1 of6.wav	i 0.2 on1 of4.wav	1	4333
577	i 0.2 on1 of7.wav	i 0.2 on1 of5.wav	1	808
578	i 0.04 on1 of3.wav	i 0.04 on1 of1.wav	1	663
579	i 0.04 on1 of4.wav	i 0.04 on1 of2.wav	1	861
580	i 0.04 on1 of5.wav	i 0.04 on1 of3.wav	1	281
581	i 0.04 on1 of6.wav	i 0.04 on1 of4.wav	1	447
582	i 0.04 on1 of7.wav	i 0.04 on1 of5.wav	1	368
583	i 0.06 on1 of3.wav	i 0.06 on1 of1.wav	1	591
584	i 0.06 on1 of4.wav	i 0.06 on1 of2.wav	1	577
585	i 0.06 on1 of5.wav	i 0.06 on1 of3.wav	1	665
586	i 0.06 on1 of6.wav	i 0.06 on1 of4.wav	1	483
587	i 0.06 on1 of7.wav	i 0.06 on1 of5.wav	1	558
588	i 0.08 on1 of3.wav	i 0.08 on1 of1.wav	1	465
589	i 0.08 on1 of4.wav	i 0.08 on1 of2.wav	1	829
590	i 0.08 on1 of5.wav	i 0.08 on1 of3.wav	2	609
591	i 0.08 on1 of6.wav	i 0.08 on1 of4.wav	1	1194
592	i 0.08 on1 of7.wav	i 0.08 on1 of5.wav	1	423
593	i 0.12 on1 of3.wav	i 0.12 on1 of1.wav	1	919
594	i 0.12 on1 of4.wav	i 0.12 on1 of2.wav	1	653
595	i 0.12 on1 of5.wav	i 0.12 on1 of3.wav	1	1328
596	i 0.12 on1 of6.wav	i 0.12 on1 of4.wav	1	1521
597	i 0.12 on1 of7.wav	i 0.12 on1 of5.wav	1	621
598	i 0.14 on1 of3.wav	i 0.14 on1 of1.wav	2	670
599	i 0.14 on1 of4.wav	i 0.14 on1 of2.wav	1	296
600	i 0.14 on1 of5.wav	i 0.14 on1 of3.wav	1	393
601	i 0.14 on1 of6.wav	i 0.14 on1 of4.wav	1	1062
602	i 0.14 on1 of7.wav	i 0.14 on1 of5.wav	1	609
603	i 0.16 on1 of3.wav	i 0.16 on1 of1.wav	1	2837
604	i 0.16 on1 of4.wav	i 0.16 on1 of2.wav	1	794
605	i 0.16 on1 of5.wav	i 0.16 on1 of3.wav	1	453
606	i 0.16 on1 of6.wav	i 0.16 on1 of4.wav	1	533
607	i 0.16 on1 of7.wav	i 0.16 on1 of5.wav	1	595
608	i 0.18 on1 of3.wav	i 0.18 on1 of1.wav	2	1957
609	i 0.18 on1 of4.wav	i 0.18 on1 of2.wav	1	554
610	i 0.18 on1 of5.wav	i 0.18 on1 of3.wav	1	2525
611	i 0.18 on1 of6.wav	i 0.18 on1 of4.wav	1	678
612	i 0.18 on1 of7.wav	i 0.18 on1 of5.wav	1	625
