# Supplementary material for: Effects of stimulus duration and vowel quality in cross-linguistic categorical perception of pitch directions
Source: PLoS One. 2017 Jul 3;12(7):e0180656. doi: 10.1371/journal.pone.0180656 (PMC5495489; doi:10.1371/journal.pone.0180656)
Supplement: S1 Table — (ZIP) [file pone.0180656.s001.zip › supporting information/Raw data/eprime_sd_ENGLISH/sub9sdrising.csv]

List2	stim1	stim2	Slide3.RESP	Slide3.RT
1	a 0.1 on1 of7r.wav	a 0.1 on1 of7r.wav	1	657
2	a 0.1 on2 of7.wav	a 0.1 on2 of7.wav	1	292
3	a 0.1 on3 of7.wav	a 0.1 on3 of7.wav	1	415
4	a 0.1 on4 of7.wav	a 0.1 on4 of7.wav	1	328
5	a 0.1 on5 of7.wav	a 0.1 on5 of7.wav	1	296
6	a 0.1 on6 of7.wav	a 0.1 on6 of7.wav	2	584
7	a 0.1 on7 of7.wav	a 0.1 on7 of7.wav	2	362
8	a 0.2 on1 of7r.wav	a 0.2 on1 of7r.wav	1	526
9	a 0.2 on2 of7.wav	a 0.2 on2 of7.wav	1	333
10	a 0.2 on3 of7.wav	a 0.2 on3 of7.wav	1	270
11	a 0.2 on4 of7.wav	a 0.2 on4 of7.wav	1	642
12	a 0.2 on5 of7.wav	a 0.2 on5 of7.wav	1	571
13	a 0.2 on6 of7.wav	a 0.2 on6 of7.wav	1	503
14	a 0.2 on7 of7.wav	a 0.2 on7 of7.wav	1	364
15	a 0.04 on1 of7r.wav	a 0.04 on1 of7r.wav	1	313
16	a 0.04 on2 of7.wav	a 0.04 on2 of7.wav	1	480
17	a 0.04 on3 of7.wav	a 0.04 on3 of7.wav	1	442
18	a 0.04 on4 of7.wav	a 0.04 on4 of7.wav	1	399
19	a 0.04 on5 of7.wav	a 0.04 on5 of7.wav	1	395
20	a 0.04 on6 of7.wav	a 0.04 on6 of7.wav	1	1258
21	a 0.04 on7 of7.wav	a 0.04 on7 of7.wav	1	359
22	a 0.06 on1 of7r.wav	a 0.06 on1 of7r.wav	1	374
23	a 0.06 on2 of7.wav	a 0.06 on2 of7.wav	1	338
24	a 0.06 on3 of7.wav	a 0.06 on3 of7.wav	2	500
25	a 0.06 on4 of7.wav	a 0.06 on4 of7.wav	1	654
26	a 0.06 on5 of7.wav	a 0.06 on5 of7.wav	1	472
27	a 0.06 on6 of7.wav	a 0.06 on6 of7.wav	1	290
28	a 0.06 on7 of7.wav	a 0.06 on7 of7.wav	1	737
29	a 0.08 on1 of7r.wav	a 0.08 on1 of7r.wav	1	510
30	a 0.08 on2 of7.wav	a 0.08 on2 of7.wav	1	421
31	a 0.08 on3 of7.wav	a 0.08 on3 of7.wav	1	502
32	a 0.08 on4 of7.wav	a 0.08 on4 of7.wav	1	288
33	a 0.08 on5 of7.wav	a 0.08 on5 of7.wav	1	325
34	a 0.08 on6 of7.wav	a 0.08 on6 of7.wav	1	820
35	a 0.08 on7 of7.wav	a 0.08 on7 of7.wav	1	403
36	a 0.12 on1 of7r.wav	a 0.12 on1 of7r.wav	1	333
37	a 0.12 on2 of7.wav	a 0.12 on2 of7.wav	1	601
38	a 0.12 on3 of7.wav	a 0.12 on3 of7.wav	1	1013
39	a 0.12 on4 of7.wav	a 0.12 on4 of7.wav	1	406
40	a 0.12 on5 of7.wav	a 0.12 on5 of7.wav	1	492
41	a 0.12 on6 of7.wav	a 0.12 on6 of7.wav	1	644
42	a 0.12 on7 of7.wav	a 0.12 on7 of7.wav	1	341
43	a 0.14 on1 of7r.wav	a 0.14 on1 of7r.wav	1	406
44	a 0.14 on2 of7.wav	a 0.14 on2 of7.wav	1	1657
45	a 0.14 on3 of7.wav	a 0.14 on3 of7.wav	1	422
46	a 0.14 on4 of7.wav	a 0.14 on4 of7.wav	1	663
47	a 0.14 on5 of7.wav	a 0.14 on5 of7.wav	1	528
48	a 0.14 on6 of7.wav	a 0.14 on6 of7.wav	1	477
49	a 0.14 on7 of7.wav	a 0.14 on7 of7.wav	1	231
50	a 0.16 on1 of7r.wav	a 0.16 on1 of7r.wav	1	885
51	a 0.16 on2 of7.wav	a 0.16 on2 of7.wav	1	585
52	a 0.16 on3 of7.wav	a 0.16 on3 of7.wav	1	514
53	a 0.16 on4 of7.wav	a 0.16 on4 of7.wav	2	809
54	a 0.16 on5 of7.wav	a 0.16 on5 of7.wav	1	543
55	a 0.16 on6 of7.wav	a 0.16 on6 of7.wav	1	347
56	a 0.16 on7 of7.wav	a 0.16 on7 of7.wav	1	382
57	a 0.18 on1 of7r.wav	a 0.18 on1 of7r.wav	1	725
58	a 0.18 on2 of7.wav	a 0.18 on2 of7.wav	1	547
59	a 0.18 on3 of7.wav	a 0.18 on3 of7.wav	1	435
60	a 0.18 on4 of7.wav	a 0.18 on4 of7.wav	1	717
61	a 0.18 on5 of7.wav	a 0.18 on5 of7.wav	1	777
62	a 0.18 on6 of7.wav	a 0.18 on6 of7.wav	1	595
63	a 0.18 on7 of7.wav	a 0.18 on7 of7.wav	1	269
64	i 0.1 on1 of7r.wav	i 0.1 on1 of7r.wav	1	475
65	i 0.1 on2 of7.wav	i 0.1 on2 of7.wav	1	904
66	i 0.1 on3 of7.wav	i 0.1 on3 of7.wav	1	1021
67	i 0.1 on4 of7.wav	i 0.1 on4 of7.wav	1	325
68	i 0.1 on5 of7.wav	i 0.1 on5 of7.wav	1	280
69	i 0.1 on6 of7.wav	i 0.1 on6 of7.wav	1	502
70	i 0.1 on7 of7.wav	i 0.1 on7 of7.wav	1	533
71	i 0.2 on1 of7r.wav	i 0.2 on1 of7r.wav	1	1295
72	i 0.2 on2 of7.wav	i 0.2 on2 of7.wav	1	744
73	i 0.2 on3 of7.wav	i 0.2 on3 of7.wav	1	514
74	i 0.2 on4 of7.wav	i 0.2 on4 of7.wav	1	951
75	i 0.2 on5 of7.wav	i 0.2 on5 of7.wav	1	536
76	i 0.2 on6 of7.wav	i 0.2 on6 of7.wav	1	447
77	i 0.2 on7 of7.wav	i 0.2 on7 of7.wav	1	391
78	i 0.04 on1 of7r.wav	i 0.04 on1 of7r.wav	1	1213
79	i 0.04 on2 of7.wav	i 0.04 on2 of7.wav	1	532
80	i 0.04 on3 of7.wav	i 0.04 on3 of7.wav	1	618
81	i 0.04 on4 of7.wav	i 0.04 on4 of7.wav	1	298
82	i 0.04 on5 of7.wav	i 0.04 on5 of7.wav	1	464
83	i 0.04 on6 of7.wav	i 0.04 on6 of7.wav	1	525
84	i 0.04 on7 of7.wav	i 0.04 on7 of7.wav	1	340
85	i 0.06 on1 of7r.wav	i 0.06 on1 of7r.wav	1	462
86	i 0.06 on2 of7.wav	i 0.06 on2 of7.wav	1	580
87	i 0.06 on3 of7.wav	i 0.06 on3 of7.wav	1	245
88	i 0.06 on4 of7.wav	i 0.06 on4 of7.wav	1	454
89	i 0.06 on5 of7.wav	i 0.06 on5 of7.wav	1	531
90	i 0.06 on6 of7.wav	i 0.06 on6 of7.wav	1	440
91	i 0.06 on7 of7.wav	i 0.06 on7 of7.wav	1	321
92	i 0.08 on1 of7r.wav	i 0.08 on1 of7r.wav	1	2075
93	i 0.08 on2 of7.wav	i 0.08 on2 of7.wav	1	546
94	i 0.08 on3 of7.wav	i 0.08 on3 of7.wav	1	2526
95	i 0.08 on4 of7.wav	i 0.08 on4 of7.wav	1	440
96	i 0.08 on5 of7.wav	i 0.08 on5 of7.wav	1	486
97	i 0.08 on6 of7.wav	i 0.08 on6 of7.wav	1	493
98	i 0.08 on7 of7.wav	i 0.08 on7 of7.wav	1	360
99	i 0.12 on1 of7r.wav	i 0.12 on1 of7r.wav	1	360
100	i 0.12 on2 of7.wav	i 0.12 on2 of7.wav	1	493
101	i 0.12 on3 of7.wav	i 0.12 on3 of7.wav	1	562
102	i 0.12 on4 of7.wav	i 0.12 on4 of7.wav	1	249
103	i 0.12 on5 of7.wav	i 0.12 on5 of7.wav	1	427
104	i 0.12 on6 of7.wav	i 0.12 on6 of7.wav	1	582
105	i 0.12 on7 of7.wav	i 0.12 on7 of7.wav	1	549
106	i 0.14 on1 of7r.wav	i 0.14 on1 of7r.wav	1	709
107	i 0.14 on2 of7.wav	i 0.14 on2 of7.wav	1	572
108	i 0.14 on3 of7.wav	i 0.14 on3 of7.wav	1	242
109	i 0.14 on4 of7.wav	i 0.14 on4 of7.wav	1	268
110	i 0.14 on5 of7.wav	i 0.14 on5 of7.wav	1	4148
111	i 0.14 on6 of7.wav	i 0.14 on6 of7.wav	1	559
112	i 0.14 on7 of7.wav	i 0.14 on7 of7.wav	1	5188
113	i 0.16 on1 of7r.wav	i 0.16 on1 of7r.wav	1	2186
114	i 0.16 on2 of7.wav	i 0.16 on2 of7.wav	1	909
115	i 0.16 on3 of7.wav	i 0.16 on3 of7.wav	1	555
116	i 0.16 on4 of7.wav	i 0.16 on4 of7.wav	1	590
117	i 0.16 on5 of7.wav	i 0.16 on5 of7.wav	1	706
118	i 0.16 on6 of7.wav	i 0.16 on6 of7.wav	1	460
119	i 0.16 on7 of7.wav	i 0.16 on7 of7.wav	1	285
120	i 0.18 on1 of7r.wav	i 0.18 on1 of7r.wav	1	499
121	i 0.18 on2 of7.wav	i 0.18 on2 of7.wav	1	466
122	i 0.18 on3 of7.wav	i 0.18 on3 of7.wav	1	506
123	i 0.18 on4 of7.wav	i 0.18 on4 of7.wav	1	1080
124	i 0.18 on5 of7.wav	i 0.18 on5 of7.wav	1	691
125	i 0.18 on6 of7.wav	i 0.18 on6 of7.wav	1	398
126	i 0.18 on7 of7.wav	i 0.18 on7 of7.wav	1	354
127	a 0.1 on1 of7r.wav	a 0.1 on3 of7.wav	1	577
128	a 0.1 on2 of7.wav	a 0.1 on4 of7.wav	1	319
129	a 0.1 on3 of7.wav	a 0.1 on5 of7.wav	1	444
130	a 0.1 on4 of7.wav	a 0.1 on6 of7.wav	1	364
131	a 0.1 on5 of7.wav	a 0.1 on7 of7.wav	1	429
132	a 0.2 on1 of7r.wav	a 0.2 on3 of7.wav	1	383
133	a 0.2 on2 of7.wav	a 0.2 on4 of7.wav	1	1235
134	a 0.2 on3 of7.wav	a 0.2 on5 of7.wav	1	995
135	a 0.2 on4 of7.wav	a 0.2 on6 of7.wav	1	753
136	a 0.2 on5 of7.wav	a 0.2 on7 of7.wav	1	494
137	a 0.04 on1 of7r.wav	a 0.04 on3 of7.wav	1	276
138	a 0.04 on2 of7.wav	a 0.04 on4 of7.wav	1	680
139	a 0.04 on3 of7.wav	a 0.04 on5 of7.wav	1	412
140	a 0.04 on4 of7.wav	a 0.04 on6 of7.wav	1	286
141	a 0.04 on5 of7.wav	a 0.04 on7 of7.wav	1	478
142	a 0.06 on1 of7r.wav	a 0.06 on3 of7.wav	1	497
143	a 0.06 on2 of7.wav	a 0.06 on4 of7.wav	1	334
144	a 0.06 on3 of7.wav	a 0.06 on5 of7.wav	1	572
145	a 0.06 on4 of7.wav	a 0.06 on6 of7.wav	1	666
146	a 0.06 on5 of7.wav	a 0.06 on7 of7.wav	1	921
147	a 0.08 on1 of7r.wav	a 0.08 on3 of7.wav	1	1413
148	a 0.08 on2 of7.wav	a 0.08 on4 of7.wav	1	257
149	a 0.08 on3 of7.wav	a 0.08 on5 of7.wav	1	338
150	a 0.08 on4 of7.wav	a 0.08 on6 of7.wav	1	2410
151	a 0.08 on5 of7.wav	a 0.08 on7 of7.wav	1	559
152	a 0.12 on1 of7r.wav	a 0.12 on3 of7.wav	1	313
153	a 0.12 on2 of7.wav	a 0.12 on4 of7.wav	1	458
154	a 0.12 on3 of7.wav	a 0.12 on5 of7.wav	1	358
155	a 0.12 on4 of7.wav	a 0.12 on6 of7.wav	1	819
156	a 0.12 on5 of7.wav	a 0.12 on7 of7.wav	1	486
157	a 0.14 on1 of7r.wav	a 0.14 on3 of7.wav	1	365
158	a 0.14 on2 of7.wav	a 0.14 on4 of7.wav	1	1024
159	a 0.14 on3 of7.wav	a 0.14 on5 of7.wav	1	348
160	a 0.14 on4 of7.wav	a 0.14 on6 of7.wav	1	255
161	a 0.14 on5 of7.wav	a 0.14 on7 of7.wav	1	303
162	a 0.16 on1 of7r.wav	a 0.16 on3 of7.wav	1	556
163	a 0.16 on2 of7.wav	a 0.16 on4 of7.wav	1	465
164	a 0.16 on3 of7.wav	a 0.16 on5 of7.wav	1	371
165	a 0.16 on4 of7.wav	a 0.16 on6 of7.wav	2	631
166	a 0.16 on5 of7.wav	a 0.16 on7 of7.wav	1	506
167	a 0.18 on1 of7r.wav	a 0.18 on3 of7.wav	1	347
168	a 0.18 on2 of7.wav	a 0.18 on4 of7.wav	1	301
169	a 0.18 on3 of7.wav	a 0.18 on5 of7.wav	1	242
170	a 0.18 on4 of7.wav	a 0.18 on6 of7.wav	1	1103
171	a 0.18 on5 of7.wav	a 0.18 on7 of7.wav	1	3968
172	i 0.1 on1 of7r.wav	i 0.1 on3 of7.wav	1	558
173	i 0.1 on2 of7.wav	i 0.1 on4 of7.wav	1	411
174	i 0.1 on3 of7.wav	i 0.1 on5 of7.wav	1	251
175	i 0.1 on4 of7.wav	i 0.1 on6 of7.wav	1	76
176	i 0.1 on5 of7.wav	i 0.1 on7 of7.wav	1	403
177	i 0.2 on1 of7r.wav	i 0.2 on3 of7.wav	1	969
178	i 0.2 on2 of7.wav	i 0.2 on4 of7.wav	1	360
179	i 0.2 on3 of7.wav	i 0.2 on5 of7.wav	1	343
180	i 0.2 on4 of7.wav	i 0.2 on6 of7.wav	2	799
181	i 0.2 on5 of7.wav	i 0.2 on7 of7.wav	1	1248
182	i 0.04 on1 of7r.wav	i 0.04 on3 of7.wav	1	373
183	i 0.04 on2 of7.wav	i 0.04 on4 of7.wav	1	341
184	i 0.04 on3 of7.wav	i 0.04 on5 of7.wav	1	372
185	i 0.04 on4 of7.wav	i 0.04 on6 of7.wav	1	422
186	i 0.04 on5 of7.wav	i 0.04 on7 of7.wav	1	293
187	i 0.06 on1 of7r.wav	i 0.06 on3 of7.wav	1	404
188	i 0.06 on2 of7.wav	i 0.06 on4 of7.wav	1	591
189	i 0.06 on3 of7.wav	i 0.06 on5 of7.wav	1	264
190	i 0.06 on4 of7.wav	i 0.06 on6 of7.wav	1	442
191	i 0.06 on5 of7.wav	i 0.06 on7 of7.wav	1	377
192	i 0.08 on1 of7r.wav	i 0.08 on3 of7.wav	1	286
193	i 0.08 on2 of7.wav	i 0.08 on4 of7.wav	1	504
194	i 0.08 on3 of7.wav	i 0.08 on5 of7.wav	1	248
195	i 0.08 on4 of7.wav	i 0.08 on6 of7.wav	1	315
196	i 0.08 on5 of7.wav	i 0.08 on7 of7.wav	1	392
197	i 0.12 on1 of7r.wav	i 0.12 on3 of7.wav	1	279
198	i 0.12 on2 of7.wav	i 0.12 on4 of7.wav	1	768
199	i 0.12 on3 of7.wav	i 0.12 on5 of7.wav	1	879
200	i 0.12 on4 of7.wav	i 0.12 on6 of7.wav	1	429
201	i 0.12 on5 of7.wav	i 0.12 on7 of7.wav	1	282
202	i 0.14 on1 of7r.wav	i 0.14 on3 of7.wav	1	386
203	i 0.14 on2 of7.wav	i 0.14 on4 of7.wav	1	395
204	i 0.14 on3 of7.wav	i 0.14 on5 of7.wav	1	400
205	i 0.14 on4 of7.wav	i 0.14 on6 of7.wav	1	581
206	i 0.14 on5 of7.wav	i 0.14 on7 of7.wav	1	589
207	i 0.16 on1 of7r.wav	i 0.16 on3 of7.wav	1	568
208	i 0.16 on2 of7.wav	i 0.16 on4 of7.wav	1	1524
209	i 0.16 on3 of7.wav	i 0.16 on5 of7.wav	1	510
210	i 0.16 on4 of7.wav	i 0.16 on6 of7.wav	1	628
211	i 0.16 on5 of7.wav	i 0.16 on7 of7.wav	1	1212
212	i 0.18 on1 of7r.wav	i 0.18 on3 of7.wav	1	331
213	i 0.18 on2 of7.wav	i 0.18 on4 of7.wav	1	604
214	i 0.18 on3 of7.wav	i 0.18 on5 of7.wav	1	594
215	i 0.18 on4 of7.wav	i 0.18 on6 of7.wav	1	268
216	i 0.18 on5 of7.wav	i 0.18 on7 of7.wav	1	297
217	a 0.1 on3 of7.wav	a 0.1 on1 of7r.wav	1	383
218	a 0.1 on4 of7.wav	a 0.1 on2 of7.wav	1	2407
219	a 0.1 on5 of7.wav	a 0.1 on3 of7.wav	1	391
220	a 0.1 on6 of7.wav	a 0.1 on4 of7.wav	1	587
221	a 0.1 on7 of7.wav	a 0.1 on5 of7.wav	1	2361
222	a 0.2 on3 of7.wav	a 0.2 on1 of7r.wav	1	437
223	a 0.2 on4 of7.wav	a 0.2 on2 of7.wav	2	1598
224	a 0.2 on5 of7.wav	a 0.2 on3 of7.wav	1	633
225	a 0.2 on6 of7.wav	a 0.2 on4 of7.wav	2	5143
226	a 0.2 on7 of7.wav	a 0.2 on5 of7.wav	1	518
227	a 0.04 on3 of7.wav	a 0.04 on1 of7r.wav	1	545
228	a 0.04 on4 of7.wav	a 0.04 on2 of7.wav	1	426
229	a 0.04 on5 of7.wav	a 0.04 on3 of7.wav	1	407
230	a 0.04 on6 of7.wav	a 0.04 on4 of7.wav	1	451
231	a 0.04 on7 of7.wav	a 0.04 on5 of7.wav	1	358
232	a 0.06 on3 of7.wav	a 0.06 on1 of7r.wav	1	459
233	a 0.06 on4 of7.wav	a 0.06 on2 of7.wav	1	324
234	a 0.06 on5 of7.wav	a 0.06 on3 of7.wav	1	491
235	a 0.06 on6 of7.wav	a 0.06 on4 of7.wav	1	592
236	a 0.06 on7 of7.wav	a 0.06 on5 of7.wav	1	244
237	a 0.08 on3 of7.wav	a 0.08 on1 of7r.wav	1	350
238	a 0.08 on4 of7.wav	a 0.08 on2 of7.wav	1	504
239	a 0.08 on5 of7.wav	a 0.08 on3 of7.wav	1	436
240	a 0.08 on6 of7.wav	a 0.08 on4 of7.wav	1	591
241	a 0.08 on7 of7.wav	a 0.08 on5 of7.wav	1	360
242	a 0.12 on3 of7.wav	a 0.12 on1 of7r.wav	1	310
243	a 0.12 on4 of7.wav	a 0.12 on2 of7.wav	1	664
244	a 0.12 on5 of7.wav	a 0.12 on3 of7.wav	1	563
245	a 0.12 on6 of7.wav	a 0.12 on4 of7.wav	1	632
246	a 0.12 on7 of7.wav	a 0.12 on5 of7.wav	2	858
247	a 0.14 on3 of7.wav	a 0.14 on1 of7r.wav	1	421
248	a 0.14 on4 of7.wav	a 0.14 on2 of7.wav	1	522
249	a 0.14 on5 of7.wav	a 0.14 on3 of7.wav	1	602
250	a 0.14 on6 of7.wav	a 0.14 on4 of7.wav	1	699
251	a 0.14 on7 of7.wav	a 0.14 on5 of7.wav	1	365
252	a 0.16 on3 of7.wav	a 0.16 on1 of7r.wav	1	583
253	a 0.16 on4 of7.wav	a 0.16 on2 of7.wav	1	469
254	a 0.16 on5 of7.wav	a 0.16 on3 of7.wav	1	432
255	a 0.16 on6 of7.wav	a 0.16 on4 of7.wav	1	550
256	a 0.16 on7 of7.wav	a 0.16 on5 of7.wav	1	511
257	a 0.18 on3 of7.wav	a 0.18 on1 of7r.wav	1	543
258	a 0.18 on4 of7.wav	a 0.18 on2 of7.wav	2	1537
259	a 0.18 on5 of7.wav	a 0.18 on3 of7.wav	1	791
260	a 0.18 on6 of7.wav	a 0.18 on4 of7.wav	1	390
261	a 0.18 on7 of7.wav	a 0.18 on5 of7.wav	1	629
262	i 0.1 on3 of7.wav	i 0.1 on1 of7r.wav	1	319
263	i 0.1 on4 of7.wav	i 0.1 on2 of7.wav	1	493
264	i 0.1 on5 of7.wav	i 0.1 on3 of7.wav	1	584
265	i 0.1 on6 of7.wav	i 0.1 on4 of7.wav	1	375
266	i 0.1 on7 of7.wav	i 0.1 on5 of7.wav	1	432
267	i 0.2 on3 of7.wav	i 0.2 on1 of7r.wav	1	459
268	i 0.2 on4 of7.wav	i 0.2 on2 of7.wav	1	465
269	i 0.2 on5 of7.wav	i 0.2 on3 of7.wav	1	485
270	i 0.2 on6 of7.wav	i 0.2 on4 of7.wav	2	994
271	i 0.2 on7 of7.wav	i 0.2 on5 of7.wav	1	419
272	i 0.04 on3 of7.wav	i 0.04 on1 of7r.wav	1	383
273	i 0.04 on4 of7.wav	i 0.04 on2 of7.wav	1	567
274	i 0.04 on5 of7.wav	i 0.04 on3 of7.wav	1	544
275	i 0.04 on6 of7.wav	i 0.04 on4 of7.wav	1	166
276	i 0.04 on7 of7.wav	i 0.04 on5 of7.wav	1	373
277	i 0.06 on3 of7.wav	i 0.06 on1 of7r.wav	1	512
278	i 0.06 on4 of7.wav	i 0.06 on2 of7.wav	1	480
279	i 0.06 on5 of7.wav	i 0.06 on3 of7.wav	1	540
280	i 0.06 on6 of7.wav	i 0.06 on4 of7.wav	1	287
281	i 0.06 on7 of7.wav	i 0.06 on5 of7.wav	1	249
282	i 0.08 on3 of7.wav	i 0.08 on1 of7r.wav	1	545
283	i 0.08 on4 of7.wav	i 0.08 on2 of7.wav	1	1489
284	i 0.08 on5 of7.wav	i 0.08 on3 of7.wav	1	570
285	i 0.08 on6 of7.wav	i 0.08 on4 of7.wav	1	539
286	i 0.08 on7 of7.wav	i 0.08 on5 of7.wav	1	742
287	i 0.12 on3 of7.wav	i 0.12 on1 of7r.wav	1	588
288	i 0.12 on4 of7.wav	i 0.12 on2 of7.wav	1	481
289	i 0.12 on5 of7.wav	i 0.12 on3 of7.wav	1	450
290	i 0.12 on6 of7.wav	i 0.12 on4 of7.wav	1	818
291	i 0.12 on7 of7.wav	i 0.12 on5 of7.wav	1	418
292	i 0.14 on3 of7.wav	i 0.14 on1 of7r.wav	1	957
293	i 0.14 on4 of7.wav	i 0.14 on2 of7.wav	1	377
294	i 0.14 on5 of7.wav	i 0.14 on3 of7.wav	1	600
295	i 0.14 on6 of7.wav	i 0.14 on4 of7.wav	1	322
296	i 0.14 on7 of7.wav	i 0.14 on5 of7.wav	1	1268
297	i 0.16 on3 of7.wav	i 0.16 on1 of7r.wav	1	305
298	i 0.16 on4 of7.wav	i 0.16 on2 of7.wav	1	455
299	i 0.16 on5 of7.wav	i 0.16 on3 of7.wav	1	350
300	i 0.16 on6 of7.wav	i 0.16 on4 of7.wav	1	416
301	i 0.16 on7 of7.wav	i 0.16 on5 of7.wav	1	340
302	i 0.18 on3 of7.wav	i 0.18 on1 of7r.wav	1	712
303	i 0.18 on4 of7.wav	i 0.18 on2 of7.wav	1	523
304	i 0.18 on5 of7.wav	i 0.18 on3 of7.wav	1	335
305	i 0.18 on6 of7.wav	i 0.18 on4 of7.wav	1	657
306	i 0.18 on7 of7.wav	i 0.18 on5 of7.wav	1	296
307	a 0.1 on1 of7r.wav	a 0.1 on1 of7r.wav	1	414
308	a 0.1 on2 of7.wav	a 0.1 on2 of7.wav	1	385
309	a 0.1 on3 of7.wav	a 0.1 on3 of7.wav	1	1280
310	a 0.1 on4 of7.wav	a 0.1 on4 of7.wav	1	463
311	a 0.1 on5 of7.wav	a 0.1 on5 of7.wav	1	503
312	a 0.1 on6 of7.wav	a 0.1 on6 of7.wav	1	165
313	a 0.1 on7 of7.wav	a 0.1 on7 of7.wav	1	910
314	a 0.2 on1 of7r.wav	a 0.2 on1 of7r.wav	1	1597
315	a 0.2 on2 of7.wav	a 0.2 on2 of7.wav	1	258
316	a 0.2 on3 of7.wav	a 0.2 on3 of7.wav	1	381
317	a 0.2 on4 of7.wav	a 0.2 on4 of7.wav	1	2004
318	a 0.2 on5 of7.wav	a 0.2 on5 of7.wav	1	352
319	a 0.2 on6 of7.wav	a 0.2 on6 of7.wav	1	577
320	a 0.2 on7 of7.wav	a 0.2 on7 of7.wav	1	362
321	a 0.04 on1 of7r.wav	a 0.04 on1 of7r.wav	1	356
322	a 0.04 on2 of7.wav	a 0.04 on2 of7.wav	1	321
323	a 0.04 on3 of7.wav	a 0.04 on3 of7.wav	1	362
324	a 0.04 on4 of7.wav	a 0.04 on4 of7.wav	1	355
325	a 0.04 on5 of7.wav	a 0.04 on5 of7.wav	1	427
326	a 0.04 on6 of7.wav	a 0.04 on6 of7.wav	1	1086
327	a 0.04 on7 of7.wav	a 0.04 on7 of7.wav	1	264
328	a 0.06 on1 of7r.wav	a 0.06 on1 of7r.wav	1	420
329	a 0.06 on2 of7.wav	a 0.06 on2 of7.wav	1	679
330	a 0.06 on3 of7.wav	a 0.06 on3 of7.wav	1	353
331	a 0.06 on4 of7.wav	a 0.06 on4 of7.wav	1	546
332	a 0.06 on5 of7.wav	a 0.06 on5 of7.wav	1	353
333	a 0.06 on6 of7.wav	a 0.06 on6 of7.wav	1	631
334	a 0.06 on7 of7.wav	a 0.06 on7 of7.wav	1	202
335	a 0.08 on1 of7r.wav	a 0.08 on1 of7r.wav	1	461
336	a 0.08 on2 of7.wav	a 0.08 on2 of7.wav	1	364
337	a 0.08 on3 of7.wav	a 0.08 on3 of7.wav	1	452
338	a 0.08 on4 of7.wav	a 0.08 on4 of7.wav	1	388
339	a 0.08 on5 of7.wav	a 0.08 on5 of7.wav	1	448
340	a 0.08 on6 of7.wav	a 0.08 on6 of7.wav	1	471
341	a 0.08 on7 of7.wav	a 0.08 on7 of7.wav	1	870
342	a 0.12 on1 of7r.wav	a 0.12 on1 of7r.wav	1	414
343	a 0.12 on2 of7.wav	a 0.12 on2 of7.wav	1	439
344	a 0.12 on3 of7.wav	a 0.12 on3 of7.wav	1	1373
345	a 0.12 on4 of7.wav	a 0.12 on4 of7.wav	1	1232
346	a 0.12 on5 of7.wav	a 0.12 on5 of7.wav	1	3627
347	a 0.12 on6 of7.wav	a 0.12 on6 of7.wav	1	374
348	a 0.12 on7 of7.wav	a 0.12 on7 of7.wav	1	358
349	a 0.14 on1 of7r.wav	a 0.14 on1 of7r.wav	1	333
350	a 0.14 on2 of7.wav	a 0.14 on2 of7.wav	1	517
351	a 0.14 on3 of7.wav	a 0.14 on3 of7.wav	1	344
352	a 0.14 on4 of7.wav	a 0.14 on4 of7.wav	1	795
353	a 0.14 on5 of7.wav	a 0.14 on5 of7.wav	1	324
354	a 0.14 on6 of7.wav	a 0.14 on6 of7.wav	1	300
355	a 0.14 on7 of7.wav	a 0.14 on7 of7.wav	1	405
356	a 0.16 on1 of7r.wav	a 0.16 on1 of7r.wav	1	326
357	a 0.16 on2 of7.wav	a 0.16 on2 of7.wav	1	592
358	a 0.16 on3 of7.wav	a 0.16 on3 of7.wav	1	597
359	a 0.16 on4 of7.wav	a 0.16 on4 of7.wav	1	534
360	a 0.16 on5 of7.wav	a 0.16 on5 of7.wav	1	970
361	a 0.16 on6 of7.wav	a 0.16 on6 of7.wav	1	352
362	a 0.16 on7 of7.wav	a 0.16 on7 of7.wav	1	357
363	a 0.18 on1 of7r.wav	a 0.18 on1 of7r.wav	1	875
364	a 0.18 on2 of7.wav	a 0.18 on2 of7.wav	1	352
365	a 0.18 on3 of7.wav	a 0.18 on3 of7.wav	1	4480
366	a 0.18 on4 of7.wav	a 0.18 on4 of7.wav	1	525
367	a 0.18 on5 of7.wav	a 0.18 on5 of7.wav	1	442
368	a 0.18 on6 of7.wav	a 0.18 on6 of7.wav	1	678
369	a 0.18 on7 of7.wav	a 0.18 on7 of7.wav	1	835
370	i 0.1 on1 of7r.wav	i 0.1 on1 of7r.wav	1	491
371	i 0.1 on2 of7.wav	i 0.1 on2 of7.wav	1	506
372	i 0.1 on3 of7.wav	i 0.1 on3 of7.wav	1	495
373	i 0.1 on4 of7.wav	i 0.1 on4 of7.wav	1	571
374	i 0.1 on5 of7.wav	i 0.1 on5 of7.wav	1	538
375	i 0.1 on6 of7.wav	i 0.1 on6 of7.wav	1	372
376	i 0.1 on7 of7.wav	i 0.1 on7 of7.wav	1	282
377	i 0.2 on1 of7r.wav	i 0.2 on1 of7r.wav	1	651
378	i 0.2 on2 of7.wav	i 0.2 on2 of7.wav	1	285
379	i 0.2 on3 of7.wav	i 0.2 on3 of7.wav	1	448
380	i 0.2 on4 of7.wav	i 0.2 on4 of7.wav	1	348
381	i 0.2 on5 of7.wav	i 0.2 on5 of7.wav	1	541
382	i 0.2 on6 of7.wav	i 0.2 on6 of7.wav	1	697
383	i 0.2 on7 of7.wav	i 0.2 on7 of7.wav	1	363
384	i 0.04 on1 of7r.wav	i 0.04 on1 of7r.wav	1	476
385	i 0.04 on2 of7.wav	i 0.04 on2 of7.wav	1	414
386	i 0.04 on3 of7.wav	i 0.04 on3 of7.wav	1	25
387	i 0.04 on4 of7.wav	i 0.04 on4 of7.wav	1	362
388	i 0.04 on5 of7.wav	i 0.04 on5 of7.wav	1	363
389	i 0.04 on6 of7.wav	i 0.04 on6 of7.wav	1	359
390	i 0.04 on7 of7.wav	i 0.04 on7 of7.wav	1	573
391	i 0.06 on1 of7r.wav	i 0.06 on1 of7r.wav	1	359
392	i 0.06 on2 of7.wav	i 0.06 on2 of7.wav	1	1465
393	i 0.06 on3 of7.wav	i 0.06 on3 of7.wav	1	349
394	i 0.06 on4 of7.wav	i 0.06 on4 of7.wav	1	647
395	i 0.06 on5 of7.wav	i 0.06 on5 of7.wav	1	811
396	i 0.06 on6 of7.wav	i 0.06 on6 of7.wav	1	402
397	i 0.06 on7 of7.wav	i 0.06 on7 of7.wav	1	475
398	i 0.08 on1 of7r.wav	i 0.08 on1 of7r.wav	1	587
399	i 0.08 on2 of7.wav	i 0.08 on2 of7.wav	1	502
400	i 0.08 on3 of7.wav	i 0.08 on3 of7.wav	1	616
401	i 0.08 on4 of7.wav	i 0.08 on4 of7.wav	1	350
402	i 0.08 on5 of7.wav	i 0.08 on5 of7.wav	1	265
403	i 0.08 on6 of7.wav	i 0.08 on6 of7.wav	1	438
404	i 0.08 on7 of7.wav	i 0.08 on7 of7.wav	1	1513
405	i 0.12 on1 of7r.wav	i 0.12 on1 of7r.wav	1	668
406	i 0.12 on2 of7.wav	i 0.12 on2 of7.wav	1	488
407	i 0.12 on3 of7.wav	i 0.12 on3 of7.wav	1	543
408	i 0.12 on4 of7.wav	i 0.12 on4 of7.wav	1	630
409	i 0.12 on5 of7.wav	i 0.12 on5 of7.wav	1	284
410	i 0.12 on6 of7.wav	i 0.12 on6 of7.wav	1	492
411	i 0.12 on7 of7.wav	i 0.12 on7 of7.wav	1	405
412	i 0.14 on1 of7r.wav	i 0.14 on1 of7r.wav	1	2329
413	i 0.14 on2 of7.wav	i 0.14 on2 of7.wav	1	339
414	i 0.14 on3 of7.wav	i 0.14 on3 of7.wav	1	225
415	i 0.14 on4 of7.wav	i 0.14 on4 of7.wav	1	717
416	i 0.14 on5 of7.wav	i 0.14 on5 of7.wav	1	511
417	i 0.14 on6 of7.wav	i 0.14 on6 of7.wav	1	546
418	i 0.14 on7 of7.wav	i 0.14 on7 of7.wav	2	703
419	i 0.16 on1 of7r.wav	i 0.16 on1 of7r.wav	1	454
420	i 0.16 on2 of7.wav	i 0.16 on2 of7.wav	2	492
421	i 0.16 on3 of7.wav	i 0.16 on3 of7.wav	1	267
422	i 0.16 on4 of7.wav	i 0.16 on4 of7.wav	1	604
423	i 0.16 on5 of7.wav	i 0.16 on5 of7.wav	1	610
424	i 0.16 on6 of7.wav	i 0.16 on6 of7.wav	1	542
425	i 0.16 on7 of7.wav	i 0.16 on7 of7.wav	1	432
426	i 0.18 on1 of7r.wav	i 0.18 on1 of7r.wav	1	1936
427	i 0.18 on2 of7.wav	i 0.18 on2 of7.wav	1	507
428	i 0.18 on3 of7.wav	i 0.18 on3 of7.wav	1	792
429	i 0.18 on4 of7.wav	i 0.18 on4 of7.wav	1	588
430	i 0.18 on5 of7.wav	i 0.18 on5 of7.wav	1	389
431	i 0.18 on6 of7.wav	i 0.18 on6 of7.wav	1	753
432	i 0.18 on7 of7.wav	i 0.18 on7 of7.wav	1	2563
433	a 0.1 on1 of7r.wav	a 0.1 on3 of7.wav	1	365
434	a 0.1 on2 of7.wav	a 0.1 on4 of7.wav	1	421
435	a 0.1 on3 of7.wav	a 0.1 on5 of7.wav	1	602
436	a 0.1 on4 of7.wav	a 0.1 on6 of7.wav	1	2891
437	a 0.1 on5 of7.wav	a 0.1 on7 of7.wav	1	366
438	a 0.2 on1 of7r.wav	a 0.2 on3 of7.wav	1	683
439	a 0.2 on2 of7.wav	a 0.2 on4 of7.wav	1	695
440	a 0.2 on3 of7.wav	a 0.2 on5 of7.wav	1	2047
441	a 0.2 on4 of7.wav	a 0.2 on6 of7.wav	1	538
442	a 0.2 on5 of7.wav	a 0.2 on7 of7.wav	1	618
443	a 0.04 on1 of7r.wav	a 0.04 on3 of7.wav	1	462
444	a 0.04 on2 of7.wav	a 0.04 on4 of7.wav	1	527
445	a 0.04 on3 of7.wav	a 0.04 on5 of7.wav	1	374
446	a 0.04 on4 of7.wav	a 0.04 on6 of7.wav	1	510
447	a 0.04 on5 of7.wav	a 0.04 on7 of7.wav	1	283
448	a 0.06 on1 of7r.wav	a 0.06 on3 of7.wav	1	345
449	a 0.06 on2 of7.wav	a 0.06 on4 of7.wav	1	1158
450	a 0.06 on3 of7.wav	a 0.06 on5 of7.wav	1	313
451	a 0.06 on4 of7.wav	a 0.06 on6 of7.wav	1	510
452	a 0.06 on5 of7.wav	a 0.06 on7 of7.wav	1	622
453	a 0.08 on1 of7r.wav	a 0.08 on3 of7.wav	1	320
454	a 0.08 on2 of7.wav	a 0.08 on4 of7.wav	1	355
455	a 0.08 on3 of7.wav	a 0.08 on5 of7.wav	1	762
456	a 0.08 on4 of7.wav	a 0.08 on6 of7.wav	1	434
457	a 0.08 on5 of7.wav	a 0.08 on7 of7.wav	1	289
458	a 0.12 on1 of7r.wav	a 0.12 on3 of7.wav	1	274
459	a 0.12 on2 of7.wav	a 0.12 on4 of7.wav	1	371
460	a 0.12 on3 of7.wav	a 0.12 on5 of7.wav	1	291
461	a 0.12 on4 of7.wav	a 0.12 on6 of7.wav	1	641
462	a 0.12 on5 of7.wav	a 0.12 on7 of7.wav	1	318
463	a 0.14 on1 of7r.wav	a 0.14 on3 of7.wav	1	480
464	a 0.14 on2 of7.wav	a 0.14 on4 of7.wav	1	441
465	a 0.14 on3 of7.wav	a 0.14 on5 of7.wav	1	303
466	a 0.14 on4 of7.wav	a 0.14 on6 of7.wav	1	465
467	a 0.14 on5 of7.wav	a 0.14 on7 of7.wav	1	349
468	a 0.16 on1 of7r.wav	a 0.16 on3 of7.wav	1	698
469	a 0.16 on2 of7.wav	a 0.16 on4 of7.wav	1	244
470	a 0.16 on3 of7.wav	a 0.16 on5 of7.wav	1	737
471	a 0.16 on4 of7.wav	a 0.16 on6 of7.wav	1	897
472	a 0.16 on5 of7.wav	a 0.16 on7 of7.wav	1	288
473	a 0.18 on1 of7r.wav	a 0.18 on3 of7.wav	1	418
474	a 0.18 on2 of7.wav	a 0.18 on4 of7.wav	1	746
475	a 0.18 on3 of7.wav	a 0.18 on5 of7.wav	1	266
476	a 0.18 on4 of7.wav	a 0.18 on6 of7.wav	1	382
477	a 0.18 on5 of7.wav	a 0.18 on7 of7.wav	1	610
478	i 0.1 on1 of7r.wav	i 0.1 on3 of7.wav	1	802
479	i 0.1 on2 of7.wav	i 0.1 on4 of7.wav	1	321
480	i 0.1 on3 of7.wav	i 0.1 on5 of7.wav	1	403
481	i 0.1 on4 of7.wav	i 0.1 on6 of7.wav	1	348
482	i 0.1 on5 of7.wav	i 0.1 on7 of7.wav	1	640
483	i 0.2 on1 of7r.wav	i 0.2 on3 of7.wav	1	327
484	i 0.2 on2 of7.wav	i 0.2 on4 of7.wav	1	544
485	i 0.2 on3 of7.wav	i 0.2 on5 of7.wav	1	334
486	i 0.2 on4 of7.wav	i 0.2 on6 of7.wav	1	571
487	i 0.2 on5 of7.wav	i 0.2 on7 of7.wav	1	571
488	i 0.04 on1 of7r.wav	i 0.04 on3 of7.wav	1	178
489	i 0.04 on2 of7.wav	i 0.04 on4 of7.wav	1	236
490	i 0.04 on3 of7.wav	i 0.04 on5 of7.wav	1	2540
491	i 0.04 on4 of7.wav	i 0.04 on6 of7.wav	1	273
492	i 0.04 on5 of7.wav	i 0.04 on7 of7.wav	1	330
493	i 0.06 on1 of7r.wav	i 0.06 on3 of7.wav	1	348
494	i 0.06 on2 of7.wav	i 0.06 on4 of7.wav	1	648
495	i 0.06 on3 of7.wav	i 0.06 on5 of7.wav	1	1020
496	i 0.06 on4 of7.wav	i 0.06 on6 of7.wav	1	439
497	i 0.06 on5 of7.wav	i 0.06 on7 of7.wav	1	310
498	i 0.08 on1 of7r.wav	i 0.08 on3 of7.wav	1	303
499	i 0.08 on2 of7.wav	i 0.08 on4 of7.wav	1	518
500	i 0.08 on3 of7.wav	i 0.08 on5 of7.wav	1	804
501	i 0.08 on4 of7.wav	i 0.08 on6 of7.wav	1	290
502	i 0.08 on5 of7.wav	i 0.08 on7 of7.wav	1	1015
503	i 0.12 on1 of7r.wav	i 0.12 on3 of7.wav	1	4540
504	i 0.12 on2 of7.wav	i 0.12 on4 of7.wav	1	2020
505	i 0.12 on3 of7.wav	i 0.12 on5 of7.wav	1	421
506	i 0.12 on4 of7.wav	i 0.12 on6 of7.wav	1	275
507	i 0.12 on5 of7.wav	i 0.12 on7 of7.wav	1	1282
508	i 0.14 on1 of7r.wav	i 0.14 on3 of7.wav	1	321
509	i 0.14 on2 of7.wav	i 0.14 on4 of7.wav	1	502
510	i 0.14 on3 of7.wav	i 0.14 on5 of7.wav	1	3987
511	i 0.14 on4 of7.wav	i 0.14 on6 of7.wav	1	880
512	i 0.14 on5 of7.wav	i 0.14 on7 of7.wav	1	474
513	i 0.16 on1 of7r.wav	i 0.16 on3 of7.wav	1	307
514	i 0.16 on2 of7.wav	i 0.16 on4 of7.wav	1	3554
515	i 0.16 on3 of7.wav	i 0.16 on5 of7.wav	1	657
516	i 0.16 on4 of7.wav	i 0.16 on6 of7.wav	1	5165
517	i 0.16 on5 of7.wav	i 0.16 on7 of7.wav	1	296
518	i 0.18 on1 of7r.wav	i 0.18 on3 of7.wav	1	786
519	i 0.18 on2 of7.wav	i 0.18 on4 of7.wav	1	555
520	i 0.18 on3 of7.wav	i 0.18 on5 of7.wav	1	397
521	i 0.18 on4 of7.wav	i 0.18 on6 of7.wav	1	307
522	i 0.18 on5 of7.wav	i 0.18 on7 of7.wav	1	453
523	a 0.1 on3 of7.wav	a 0.1 on1 of7r.wav	1	345
524	a 0.1 on4 of7.wav	a 0.1 on2 of7.wav	1	799
525	a 0.1 on5 of7.wav	a 0.1 on3 of7.wav	1	1278
526	a 0.1 on6 of7.wav	a 0.1 on4 of7.wav	1	447
527	a 0.1 on7 of7.wav	a 0.1 on5 of7.wav	1	611
528	a 0.2 on3 of7.wav	a 0.2 on1 of7r.wav	1	470
529	a 0.2 on4 of7.wav	a 0.2 on2 of7.wav	1	1286
530	a 0.2 on5 of7.wav	a 0.2 on3 of7.wav	1	873
531	a 0.2 on6 of7.wav	a 0.2 on4 of7.wav	1	880
532	a 0.2 on7 of7.wav	a 0.2 on5 of7.wav	2	613
533	a 0.04 on3 of7.wav	a 0.04 on1 of7r.wav	1	324
534	a 0.04 on4 of7.wav	a 0.04 on2 of7.wav	1	293
535	a 0.04 on5 of7.wav	a 0.04 on3 of7.wav	1	364
536	a 0.04 on6 of7.wav	a 0.04 on4 of7.wav	1	239
537	a 0.04 on7 of7.wav	a 0.04 on5 of7.wav	1	292
538	a 0.06 on3 of7.wav	a 0.06 on1 of7r.wav	1	897
539	a 0.06 on4 of7.wav	a 0.06 on2 of7.wav	1	818
540	a 0.06 on5 of7.wav	a 0.06 on3 of7.wav	1	533
541	a 0.06 on6 of7.wav	a 0.06 on4 of7.wav	1	488
542	a 0.06 on7 of7.wav	a 0.06 on5 of7.wav	1	1162
543	a 0.08 on3 of7.wav	a 0.08 on1 of7r.wav	1	208
544	a 0.08 on4 of7.wav	a 0.08 on2 of7.wav	1	222
545	a 0.08 on5 of7.wav	a 0.08 on3 of7.wav	1	418
546	a 0.08 on6 of7.wav	a 0.08 on4 of7.wav	1	620
547	a 0.08 on7 of7.wav	a 0.08 on5 of7.wav	1	413
548	a 0.12 on3 of7.wav	a 0.12 on1 of7r.wav	1	435
549	a 0.12 on4 of7.wav	a 0.12 on2 of7.wav	1	497
550	a 0.12 on5 of7.wav	a 0.12 on3 of7.wav	1	425
551	a 0.12 on6 of7.wav	a 0.12 on4 of7.wav	1	488
552	a 0.12 on7 of7.wav	a 0.12 on5 of7.wav	1	1306
553	a 0.14 on3 of7.wav	a 0.14 on1 of7r.wav	1	347
554	a 0.14 on4 of7.wav	a 0.14 on2 of7.wav	1	676
555	a 0.14 on5 of7.wav	a 0.14 on3 of7.wav	1	5829
556	a 0.14 on6 of7.wav	a 0.14 on4 of7.wav	1	487
557	a 0.14 on7 of7.wav	a 0.14 on5 of7.wav	1	521
558	a 0.16 on3 of7.wav	a 0.16 on1 of7r.wav	1	287
559	a 0.16 on4 of7.wav	a 0.16 on2 of7.wav	1	498
560	a 0.16 on5 of7.wav	a 0.16 on3 of7.wav	1	360
561	a 0.16 on6 of7.wav	a 0.16 on4 of7.wav	1	1773
562	a 0.16 on7 of7.wav	a 0.16 on5 of7.wav	1	485
563	a 0.18 on3 of7.wav	a 0.18 on1 of7r.wav	2	753
564	a 0.18 on4 of7.wav	a 0.18 on2 of7.wav	1	546
565	a 0.18 on5 of7.wav	a 0.18 on3 of7.wav	1	511
566	a 0.18 on6 of7.wav	a 0.18 on4 of7.wav	1	487
567	a 0.18 on7 of7.wav	a 0.18 on5 of7.wav	2	825
568	i 0.1 on3 of7.wav	i 0.1 on1 of7r.wav	1	517
569	i 0.1 on4 of7.wav	i 0.1 on2 of7.wav	1	1216
570	i 0.1 on5 of7.wav	i 0.1 on3 of7.wav	1	292
571	i 0.1 on6 of7.wav	i 0.1 on4 of7.wav	1	242
572	i 0.1 on7 of7.wav	i 0.1 on5 of7.wav	1	257
573	i 0.2 on3 of7.wav	i 0.2 on1 of7r.wav	1	694
574	i 0.2 on4 of7.wav	i 0.2 on2 of7.wav	1	726
575	i 0.2 on5 of7.wav	i 0.2 on3 of7.wav	1	612
576	i 0.2 on6 of7.wav	i 0.2 on4 of7.wav	1	388
577	i 0.2 on7 of7.wav	i 0.2 on5 of7.wav	1	1301
578	i 0.04 on3 of7.wav	i 0.04 on1 of7r.wav	1	382
579	i 0.04 on4 of7.wav	i 0.04 on2 of7.wav	1	367
580	i 0.04 on5 of7.wav	i 0.04 on3 of7.wav	1	492
581	i 0.04 on6 of7.wav	i 0.04 on4 of7.wav	1	277
582	i 0.04 on7 of7.wav	i 0.04 on5 of7.wav	1	524
583	i 0.06 on3 of7.wav	i 0.06 on1 of7r.wav	1	456
584	i 0.06 on4 of7.wav	i 0.06 on2 of7.wav	1	416
585	i 0.06 on5 of7.wav	i 0.06 on3 of7.wav	1	416
586	i 0.06 on6 of7.wav	i 0.06 on4 of7.wav	1	377
587	i 0.06 on7 of7.wav	i 0.06 on5 of7.wav	1	357
588	i 0.08 on3 of7.wav	i 0.08 on1 of7r.wav	1	571
589	i 0.08 on4 of7.wav	i 0.08 on2 of7.wav	1	481
590	i 0.08 on5 of7.wav	i 0.08 on3 of7.wav	1	447
591	i 0.08 on6 of7.wav	i 0.08 on4 of7.wav	1	467
592	i 0.08 on7 of7.wav	i 0.08 on5 of7.wav	1	379
593	i 0.12 on3 of7.wav	i 0.12 on1 of7r.wav	1	491
594	i 0.12 on4 of7.wav	i 0.12 on2 of7.wav	1	531
595	i 0.12 on5 of7.wav	i 0.12 on3 of7.wav	1	377
596	i 0.12 on6 of7.wav	i 0.12 on4 of7.wav	1	2642
597	i 0.12 on7 of7.wav	i 0.12 on5 of7.wav	1	398
598	i 0.14 on3 of7.wav	i 0.14 on1 of7r.wav	1	337
599	i 0.14 on4 of7.wav	i 0.14 on2 of7.wav	1	697
600	i 0.14 on5 of7.wav	i 0.14 on3 of7.wav	1	309
601	i 0.14 on6 of7.wav	i 0.14 on4 of7.wav	1	680
602	i 0.14 on7 of7.wav	i 0.14 on5 of7.wav	1	353
603	i 0.16 on3 of7.wav	i 0.16 on1 of7r.wav	1	339
604	i 0.16 on4 of7.wav	i 0.16 on2 of7.wav	1	465
605	i 0.16 on5 of7.wav	i 0.16 on3 of7.wav	1	388
606	i 0.16 on6 of7.wav	i 0.16 on4 of7.wav	1	365
607	i 0.16 on7 of7.wav	i 0.16 on5 of7.wav	1	315
608	i 0.18 on3 of7.wav	i 0.18 on1 of7r.wav	1	547
609	i 0.18 on4 of7.wav	i 0.18 on2 of7.wav	1	670
610	i 0.18 on5 of7.wav	i 0.18 on3 of7.wav	1	326
611	i 0.18 on6 of7.wav	i 0.18 on4 of7.wav	1	457
612	i 0.18 on7 of7.wav	i 0.18 on5 of7.wav	1	400
